# Supplementary material for: Applications of a novel reciprocating positive displacement pump in the simulation of pulsatile arterial blood flow
Source: PLoS One. 2022 Dec 13;17(12):e0270780. doi: 10.1371/journal.pone.0270780 (PMC9746965; doi:10.1371/journal.pone.0270780)
Supplement: S1 File — (ZIP) [file pone.0270780.s001.zip]

Archive with 49 entries (44 files):
- Supporting Information Data Files/1A Volume Rates.xlsx
- Supporting Information Data Files/Flow Rates/
- Supporting Information Data Files/Flow Rates/Cerebral Arteries/
- Supporting Information Data Files/Flow Rates/Cerebral Arteries/Middle Menningeal (h) 9.csv
- Supporting Information Data Files/Flow Rates/Cerebral Arteries/Middle Menningeal (l) 3.csv
- Supporting Information Data Files/Flow Rates/Cerebral Arteries/Middle Menningeal (m) 6.csv
- Supporting Information Data Files/Flow Rates/Cerebral Arteries/Ophthalmic Artery (l) 6.csv
- Supporting Information Data Files/Flow Rates/Cerebral Arteries/Ophthalmic Artery (m) 11.csv
- Supporting Information Data Files/Flow Rates/Cerebral Arteries/Ophthalmic Artery (u) 16.csv
- Supporting Information Data Files/Flow Rates/Fingertip/
- Supporting Information Data Files/Flow Rates/Fingertip/Caffeine 0025.csv
- Supporting Information Data Files/Flow Rates/Fingertip/Caffeine 0029.csv
- Supporting Information Data Files/Flow Rates/Fingertip/Caffeine 0033.csv
- Supporting Information Data Files/Flow Rates/Fingertip/Caffeine 0058.csv
- Supporting Information Data Files/Flow Rates/Fingertip/Caffeine 0067.csv
- Supporting Information Data Files/Flow Rates/Fingertip/Caffeine 0073.csv
- Supporting Information Data Files/Flow Rates/Fingertip/Caffeine 0076.csv
- Supporting Information Data Files/Flow Rates/Fingertip/Caffeine 0088.csv
- Supporting Information Data Files/Flow Rates/Fingertip/Caffeine 0130.csv
- Supporting Information Data Files/Flow Rates/Fingertip/Plethysmographic Traces 0056.csv
- Supporting Information Data Files/Flow Rates/Fingertip/Plethysmographic Traces 042.csv
- Supporting Information Data Files/Flow Rates/Fingertip/Thermoregulatory Vasoconstriction 02.csv
- Supporting Information Data Files/Flow Rates/Ocular and Retina/
- Supporting Information Data Files/Flow Rates/Ocular and Retina/Choroidal Blood Flow (l) 0636.csv
- Supporting Information Data Files/Flow Rates/Ocular and Retina/Choroidal Blood Flow (m) 0917.csv
- Supporting Information Data Files/Flow Rates/Ocular and Retina/Choroidal Blood Flow (u) 1198.csv
- Supporting Information Data Files/Flow Rates/Ocular and Retina/Pulsatile Ocular Flow (l) 0444.csv
- Supporting Information Data Files/Flow Rates/Ocular and Retina/Pulsatile Ocular Flow (u) 0803.csv
- Supporting Information Data Files/Flow Rates/Ocular and Retina/Retinal Circulation 0033.csv
- Supporting Information Data Files/Flow Rates/Ocular and Retina/Total Ocular Blood Flow 1.csv
- Supporting Information Data Files/Flow Rates/Ocular and Retina/Total Retinal Flow (l) 0174.csv
- Supporting Information Data Files/Flow Rates/Ocular and Retina/Total Retinal Flow (m) 0261.csv
- Supporting Information Data Files/Flow Rates/Ocular and Retina/Total Retinal Flow (u) 0348.csv
- Supporting Information Data Files/Flow Rates/Ocular and Retina/Total Retinal Flow 2 - (l) 0.068.csv
- Supporting Information Data Files/Flow Rates/Ocular and Retina/Total Retinal Flow 2 - (m) 0.08.csv
- Supporting Information Data Files/Flow Rates/Ocular and Retina/Total Retinal Flow 2 - (u) 0.092.csv
- Supporting Information Data Files/Flow Rates/Splenic/
- Supporting Information Data Files/Flow Rates/Splenic/Splenic Caudal Normal (l) 05.csv
- Supporting Information Data Files/Flow Rates/Splenic/Splenic Caudal Normal (m) 06.csv
- Supporting Information Data Files/Flow Rates/Splenic/Splenic Caudal Normal (u) 07.csv
- Supporting Information Data Files/Flow Rates/Splenic/Splenic Caudal Raised (l) 08.csv
- Supporting Information Data Files/Flow Rates/Splenic/Splenic Caudal Raised (m) 1.csv
- Supporting Information Data Files/Flow Rates/Splenic/Splenic Caudal Raised (u) 12.csv
- Supporting Information Data Files/Flow Rates/Splenic/Splenic Rostral Normal (l) 05.csv
- Supporting Information Data Files/Flow Rates/Splenic/Splenic Rostral Normal (m) 08.csv
- Supporting Information Data Files/Flow Rates/Splenic/Splenic Rostral Normal (u) 11.csv
- Supporting Information Data Files/Flow Rates/Splenic/Splenic Rostral Raised (l) 11.csv
- Supporting Information Data Files/Flow Rates/Splenic/Splenic Rostral Raised (m) 12.csv
- Supporting Information Data Files/Flow Rates/Splenic/Splenic Rostral Raised (u) 13.csv
