# Supplementary material for: Applications of a novel reciprocating positive displacement pump in the simulation of pulsatile arterial blood flow
Source: PLoS One. 2022 Dec 13;17(12):e0270780. doi: 10.1371/journal.pone.0270780 (PMC9746965; doi:10.1371/journal.pone.0270780)
Supplement: S1 File — (ZIP) [file pone.0270780.s001.zip › Supporting Information Data Files/1A Volume Rates.xlsx]

## Sheet: Total Mean
	Volume Rate	Mean of 10 channels	Lowest Value	Highest Value	Mean Absolute Error	Mean Relative Error (%)			Average of Mean Absolute Error	Average of Mean Relative Error (%)
Laser Doppler – Setup 1	0.033	0.035186	0.031793	0.038529	-0.00219	-5.95528			0.0408543	1.38516
Blood flow imaging by MRI (Lower)	0.174	0.174503	0.168191	0.17975	-0.0005	-0.25429
Blood flow imaging by MRI (Mean)	0.261	0.255154	0.248633	0.259226	0.005846	2.30411
Blood flow imaging by MRI (Upper)	0.348	0.343935	0.335465	0.350858	0.004065	1.20208
Laser Doppler – Setup 2 (Lower)	0.068	0.069159	0.065978	0.071208	-0.00116	-1.63303
Laser Doppler – Setup 2 (Mean)	0.08	0.080335	0.075966	0.084534	-0.00033	-0.29216
Laser Doppler – Setup 2 (Upper)	0.092	0.091392	0.087059	0.095342	0.000608	0.744758
Blood flow imaging by MRI (Lower)	0.636	0.605083	0.597185	0.612099	0.030917	5.11541
Blood flow imaging by MRI (Mean)	0.917	0.894787	0.884586	0.905719	0.022213	2.48898
Blood flow imaging by MRI (Upper)	1.198	1.16185	1.13812	1.17579	0.036152	3.12081
Langham Pneumotonometer	1	0.980442	0.966404	1.00009	0.019558	2.00358
Blood flow imaging by MRI (Lower)	0.444	0.436384	0.422467	0.442357	0.007616	1.76023
Blood flow imaging by MRI (Upper)	0.803	0.783966	0.772795	0.793413	0.019034	2.43591
Plethysmographic Traces (Low Flow)	0.056	0.055351	0.052166	0.057049	0.000649	1.25268
Plethysmographic Traces (High Flow)	0.42	0.41504	0.409346	0.421193	0.00496	1.20365
Critical skin temperature gradient point for significant thermoregulatory vasoconstriction (4˚C)	0.2	0.199287	0.194655	0.203631	0.000713	0.375947
Baseline (Lower)	0.073	0.071075	0.06611	0.074729	0.001925	2.79701
Baseline (Mean)	0.088	0.08786	0.079878	0.09193	0.00014	0.31593
Baseline (Upper)	0.13	0.130194	0.124164	0.134643	-0.00019	-0.10201
Pre-Caffeine (Lower)	0.058	0.057249	0.050789	0.060858	0.000751	1.54392
Pre-Caffeine (Mean)	0.067	0.066845	0.063148	0.069222	0.000155	0.319086
Pre-Caffeine (Upper)	0.076	0.07452	0.06842	0.07923	0.00148	2.18943
Post-Caffeine (Lower)	0.025	0.026072	0.020544	0.030013	-0.00107	-2.57828
Post-Caffeine (Mean)	0.029	0.030155	0.023348	0.035762	-0.00116	-2.41849
Post-Caffeine (Upper)	0.033	0.033017	0.029433	0.037295	-1.7e-05	0.479639
Baseline (Lower)	0.5	0.498105	0.486952	0.504092	0.001895	0.390914
Baseline (Mean)	0.8	0.79634	0.78693	0.818708	0.00366	0.472256
Baseline (Upper)	1.1	1.08612	1.06609	1.09834	0.013879	1.28374
Partial Ligation of Portal Vein Rostral to Junction of the Splenic Vein (Lower)	1.1	1.07057	1.05574	1.08443	0.029433	2.75516
Partial Ligation of Portal Vein Rostral to Junction of the Splenic Vein (Mean)	1.2	1.17221	1.15852	1.18222	0.027792	2.37456
Partial Ligation of Portal Vein Rostral to Junction of the Splenic Vein (Upper)	1.3	1.27747	1.25765	1.28708	0.022533	1.77148
Baseline (Lower)	0.5	0.493178	0.479282	0.510549	0.006822	1.40849
Baseline (Mean)	0.6	0.589253	0.573817	0.601008	0.010747	1.84581
Baseline (Upper)	0.7	0.689039	0.665265	0.701045	0.010961	1.61434
Partial Ligation of Portal Vein Caudal to Junction of the Splenic Vein (Lower)	0.8	0.787253	0.760393	0.80164	0.012747	1.64042
Partial Ligation of Portal Vein Caudal to Junction of the Splenic Vein (Mean)	1	0.969792	0.939951	0.987091	0.030208	3.13189
Partial Ligation of Portal Vein Caudal to Junction of the Splenic Vein (Upper)	1.2	1.16517	1.12867	1.1947	0.034832	3.01036
Middle Meningeal Artery (Lower)	3	2.89416	2.86485	2.92053	0.105844	3.66083
Middle Meningeal Artery (Mean)	6	5.74813	5.67074	6.03927	0.251868	4.4129
Middle Meningeal Artery (Upper)	9	8.5042	8.44422	8.54749	0.495797	5.83151
Ophthalmic Artery (Mean)	6	5.81812	5.75757	5.87168	0.181877	3.13031
Ophthalmic Artery (Mean)	11	10.9791	10.8511	11.1464	0.020902	0.197683
Ophthalmic Artery (Upper)	16	15.6552	15.5295	15.9831	0.344775	2.20978

## Sheet: Plethysmographic Traces 0.42
	Profile (volume, stime, bpm)	Initial Weight	Volume rate	Volume rate* time	Final Weight	NET weight	inefficiency factor	Net Flow Rate (ml/min)	Net Volume Difference per minute				0.41504	Average
3	0.42,0.1,70-HF	2.4214	0.42	4.2	6.55586	4.13446	0.0158521	0.413446	0.006554	0.0049603			0.409346	Lower
4	0.42,0.1,70-HF	2.3563	0.42	4.2	6.44976	4.09346	0.0260269	0.409346	0.010654				0.421193	Upper
5	0.42,0.1,70-HF	2.432	0.42	4.2	6.55283	4.12083	0.0192121	0.412083	0.007917				0.0049603	Absolute Difference (%)
6	0.42,0.1,70-HF	2.3761	0.42	4.2	6.50748	4.13138	0.0166095	0.413138	0.006862				1.20365	Relative Difference (%)
7	0.42,0.1,70-HF	2.38407	0.42	4.2	6.55628	4.17221	0.00666074	0.417221	0.002779				0.004016	STDEV
8	0.42,0.1,70-HF	2.40702	0.42	4.2	6.5853	4.17828	0.00519831	0.417828	0.002172				0.0056937	Lower Difference
9	0.42,0.1,70-HF	2.3963	0.42	4.2	6.60823	4.21193	-0.00283243	0.421193	-0.001193				0.0061533	Upper Difference
11	0.42,0.1,70-HF	2.42432	0.42	4.2	6.62752	4.2032	-0.000761325	0.42032	-0.00032
12	0.42,0.1,70-HF	2.43541	0.42	4.2	6.54161	4.1062	0.0228435	0.41062	0.00938
13	0.42,0.1,70-HF	2.42136	0.42	4.2	6.57338	4.15202	0.0115558	0.415202	0.004798
									code multiplier
						4.1504	0.0120365		1.01204
						0.41504
		0.413446	0.006554
		0.409346	0.010654
		0.412083	0.007917
		0.413138	0.006862
		0.417221	0.002779
		0.417828	0.002172
		0.421193	-0.001193
		0.42032	-0.00032
		0.41062	0.00938		0.0049603
		0.415202	0.004798

## Sheet: Plethysmographic Traces 0.056
	Profile (volume, stime, bpm)	Initial Weight	Volume rate	Volume rate* time	Final Weight	NET weight	inefficiency factor	Net Flow Rate (ml/min)	Net Volume Difference per minute				0.0553506	Average
3	0.056,0.1,70-HF	2.4214	0.056	0.56	2.99384	0.57244	-0.0217315	0.057244	-0.001244	0.0006494			0.052166	Lower
4	0.056,0.1,70-HF	2.3563	0.056	0.56	2.90801	0.55171	0.015026	0.055171	0.000829				0.057049	Upper
5	0.056,0.1,70-HF	2.432	0.056	0.56	2.95366	0.52166	0.0734961	0.052166	0.003834				0.0006494	Absolute Difference (%)
6	0.056,0.1,70-HF	2.3761	0.056	0.56	2.94547	0.56937	-0.0164568	0.056937	-0.000937				1.25268	Relative Difference (%)
7	0.056,0.1,70-HF	2.38407	0.056	0.56	2.94877	0.5647	-0.008323	0.05647	-0.00047				0.00162176	STDEV
8	0.056,0.1,70-HF	2.40702	0.056	0.56	2.9499	0.54288	0.0315355	0.054288	0.001712				0.0031846	Lower Difference
9	0.056,0.1,70-HF	2.3963	0.056	0.56	2.96679	0.57049	-0.0183877	0.057049	-0.001049				0.0016984	Upper Difference
11	0.056,0.1,70-HF	2.42432	0.056	0.56	2.96666	0.54234	0.0325626	0.054234	0.001766
12	0.056,0.1,70-HF	2.43541	0.056	0.56	2.97968	0.54427	0.0289011	0.054427	0.001573
13	0.056,0.1,70-HF	2.42136	0.056	0.56	2.97656	0.5552	0.00864553	0.05552	0.00048
									code multiplier
						0.553506	0.0125268		1.01253
						0.0553506
		0.057244	-0.001244
		0.055171	0.000829
		0.052166	0.003834
		0.056937	-0.000937
		0.05647	-0.00047
		0.054288	0.001712
		0.057049	-0.001049
		0.054234	0.001766
		0.054427	0.001573		0.0006494
		0.05552	0.00048

## Sheet: Thermoregulatory Vasoconstr 0.2
	Profile (volume, stime, bpm)	Initial Weight	Volume rate	Volume rate* time	Final Weight	NET weight	inefficiency factor	Net Flow Rate (ml/min)	Net Volume Difference per minute				0.199287	Average
3	0.2,0.1,70-HF	2.4214	0.2	2	4.41906	1.99766	0.00117137	0.199766	0.000234	0.0007134			0.194655	Lower
4	0.2,0.1,70-HF	2.3563	0.2	2	4.35376	1.99746	0.00127161	0.199746	0.000254				0.203631	Upper
5	0.2,0.1,70-HF	2.432	0.2	2	4.37855	1.94655	0.0274588	0.194655	0.005345				0.0007134	Absolute Difference (%)
6	0.2,0.1,70-HF	2.3761	0.2	2	4.37826	2.00216	-0.00107883	0.200216	-0.000216				0.375947	Relative Difference (%)
7	0.2,0.1,70-HF	2.38407	0.2	2	4.37351	1.98944	0.00530803	0.198944	0.001056				0.00280395	STDEV
8	0.2,0.1,70-HF	2.40702	0.2	2	4.35709	1.95007	0.0256042	0.195007	0.004993				0.0046316	Lower Difference
9	0.2,0.1,70-HF	2.3963	0.2	2	4.42034	2.02404	-0.0118772	0.202404	-0.002404				0.0043444	Upper Difference
11	0.2,0.1,70-HF	2.42432	0.2	2	4.46063	2.03631	-0.0178313	0.203631	-0.003631
12	0.2,0.1,70-HF	2.43541	0.2	2	4.42091	1.9855	0.00730295	0.19855	0.00145
13	0.2,0.1,70-HF	2.42136	0.2	2	4.42083	1.99947	0.00026507	0.199947	5.3e-05
									code multiplier
						1.99287	0.00375947		1.00376			0.375947
						0.199287
		0.199766	0.000234
		0.199746	0.000254
		0.194655	0.005345
		0.200216	-0.000216
		0.198944	0.001056
		0.195007	0.004993
		0.202404	-0.002404
		0.203631	-0.003631
		0.19855	0.00145		0.0007134
		0.199947	5.3e-05

## Sheet: Caffeine 0.073
	Profile (volume, stime, bpm)	Initial Weight	Volume rate	Volume rate* time	Final Weight	NET weight	inefficiency factor	Net Flow Rate (ml/min)	Net Volume Difference per minute				0.0710754	Average
3	0.073,0.1,76-HF	2.4214	0.073	0.73	3.0825	0.6611	0.10422	0.06611	0.00689	0.0019246			0.06611	Lower
4	0.073,0.1,76-HF	2.3563	0.073	0.73	3.05804	0.70174	0.0402713	0.070174	0.002826				0.074729	Upper
5	0.073,0.1,76-HF	2.432	0.073	0.73	3.15639	0.72439	0.00774445	0.072439	0.000561				0.0019246	Absolute Difference (%)
6	0.073,0.1,76-HF	2.3761	0.073	0.73	3.08726	0.71116	0.0264919	0.071116	0.001884				2.79701	Relative Difference (%)
7	0.073,0.1,76-HF	2.38407	0.073	0.73	3.13136	0.74729	-0.0231369	0.074729	-0.001729				0.00217857	STDEV
8	0.073,0.1,76-HF	2.40702	0.073	0.73	3.11525	0.70823	0.0307386	0.070823	0.002177				0.0049654	Lower Difference
9	0.073,0.1,76-HF	2.3963	0.073	0.73	3.11913	0.72283	0.00991934	0.072283	0.000717				0.0036536	Upper Difference
11	0.073,0.1,76-HF	2.42432	0.073	0.73	3.13163	0.70731	0.0320793	0.070731	0.002269
12	0.073,0.1,76-HF	2.43541	0.073	0.73	3.1515	0.71609	0.0194249	0.071609	0.001391
13	0.073,0.1,76-HF	2.42136	0.073	0.73	3.12876	0.7074	0.031948	0.07074	0.00226
									code multiplier
						0.710754	0.0279701		1.02797
						0.0710754
		0.06611	0.00689
		0.070174	0.002826
		0.072439	0.000561
		0.071116	0.001884
		0.074729	-0.001729
		0.070823	0.002177
		0.072283	0.000717
		0.070731	0.002269
		0.071609	0.001391		0.0019246
		0.07074	0.00226

## Sheet: Caffeine 0.088
	Profile (volume, stime, bpm)	Initial Weight	Volume rate	Volume rate* time	Final Weight	NET weight	inefficiency factor	Net Flow Rate (ml/min)	Net Volume Difference per minute				0.0878595	Average
3	0.088,0.1,76-HF	2.4214	0.088	0.88	3.30929	0.88789	-0.00888624	0.088789	-0.000789	0.0001405			0.079878	Lower
4	0.088,0.1,76-HF	2.3563	0.088	0.88	3.25757	0.90127	-0.0236	0.090127	-0.002127				0.09193	Upper
5	0.088,0.1,76-HF	2.432	0.088	0.88	3.23078	0.79878	0.10168	0.079878	0.008122				0.0001405	Absolute Difference (%)
6	0.088,0.1,76-HF	2.3761	0.088	0.88	3.24983	0.87373	0.00717613	0.087373	0.000627				0.31593	Relative Difference (%)
7	0.088,0.1,76-HF	2.38407	0.088	0.88	3.28192	0.89785	-0.0198808	0.089785	-0.001785				0.00356456	STDEV
8	0.088,0.1,76-HF	2.40702	0.088	0.88	3.30739	0.90037	-0.022624	0.090037	-0.002037				0.0079815	Lower Difference
9	0.088,0.1,76-HF	2.3963	0.088	0.88	3.3156	0.9193	-0.0427499	0.09193	-0.00393				0.0040705	Upper Difference
11	0.088,0.1,76-HF	2.42432	0.088	0.88	3.32244	0.89812	-0.0201755	0.089812	-0.001812
12	0.088,0.1,76-HF	2.43541	0.088	0.88	3.27596	0.84055	0.0469336	0.084055	0.003945
13	0.088,0.1,76-HF	2.42136	0.088	0.88	3.28945	0.86809	0.0137198	0.086809	0.001191
									code multiplier
						0.878595	0.0031593		1.00316
						0.0878595
		0.088789	-0.000789
		0.090127	-0.002127
		0.079878	0.008122
		0.087373	0.000627
		0.089785	-0.001785
		0.090037	-0.002037
		0.09193	-0.00393
		0.089812	-0.001812
		0.084055	0.003945		0.0001405
		0.086809	0.001191

## Sheet: Caffeine 0.130
	Profile (volume, stime, bpm)	Initial Weight	Volume rate	Volume rate* time	Final Weight	NET weight	inefficiency factor	Net Flow Rate (ml/min)	Net Volume Difference per minute				0.130194	Average
3	0.130,0.1,76-HF	2.4214	0.13	1.3	3.7127	1.2913	0.0067374	0.12913	0.00087	-0.0001942			0.124164	Lower
4	0.130,0.1,76-HF	2.3563	0.13	1.3	3.6492	1.2929	0.00549153	0.12929	0.00071				0.134643	Upper
5	0.130,0.1,76-HF	2.432	0.13	1.3	3.7218	1.2898	0.0079082	0.12898	0.00102				-0.0001942	Absolute Difference (%)
6	0.130,0.1,76-HF	2.3761	0.13	1.3	3.677	1.3009	-0.000691829	0.13009	-9e-05				-0.102009	Relative Difference (%)
7	0.130,0.1,76-HF	2.38407	0.13	1.3	3.7305	1.34643	-0.0344838	0.134643	-0.004643				0.00297043	STDEV
8	0.130,0.1,76-HF	2.40702	0.13	1.3	3.728	1.32098	-0.0158821	0.132098	-0.002098				0.0060302	Lower Difference
9	0.130,0.1,76-HF	2.3963	0.13	1.3	3.6962	1.2999	7.6929e-05	0.12999	1e-05				0.0044488	Upper Difference
11	0.130,0.1,76-HF	2.42432	0.13	1.3	3.7657	1.34138	-0.0308488	0.134138	-0.004138
12	0.130,0.1,76-HF	2.43541	0.13	1.3	3.7296	1.29419	0.00448929	0.129419	0.000581
13	0.130,0.1,76-HF	2.42136	0.13	1.3	3.663	1.24164	0.0470024	0.124164	0.005836
									code multiplier
						1.30194	-0.00102009		0.99898
						0.130194
		0.12913	0.00087
		0.12929	0.00071
		0.12898	0.00102
		0.13009	-9e-05
		0.134643	-0.004643
		0.132098	-0.002098
		0.12999	1e-05
		0.134138	-0.004138
		0.129419	0.000581		-0.0001942
		0.124164	0.005836

## Sheet: Caffeine 0.058
	Profile (volume, stime, bpm)	Initial Weight	Volume rate	Volume rate* time	Final Weight	NET weight	inefficiency factor	Net Flow Rate (ml/min)	Net Volume Difference per minute				0.0572492	Average
3	0.058,0.1,74-HF	2.4214	0.058	0.58	2.9965	0.5751	0.00852026	0.05751	0.00049	0.0007508			0.050789	Lower
4	0.058,0.1,74-HF	2.3563	0.058	0.58	2.9401	0.5838	-0.00650908	0.05838	-0.00038				0.060858	Upper
5	0.058,0.1,74-HF	2.432	0.058	0.58	3.002	0.57	0.0175439	0.057	0.001				0.0007508	Absolute Difference (%)
6	0.058,0.1,74-HF	2.3761	0.058	0.58	2.9431	0.567	0.0229277	0.0567	0.0013				1.54392	Relative Difference (%)
7	0.058,0.1,74-HF	2.38407	0.058	0.58	2.99	0.60593	-0.0427937	0.060593	-0.002593				0.00281267	STDEV
8	0.058,0.1,74-HF	2.40702	0.058	0.58	2.9844	0.57738	0.00453774	0.057738	0.000262				0.0064602	Lower Difference
9	0.058,0.1,74-HF	2.3963	0.058	0.58	2.9711	0.5748	0.00904662	0.05748	0.00052				0.0036088	Upper Difference
11	0.058,0.1,74-HF	2.42432	0.058	0.58	3.0329	0.60858	-0.0469618	0.060858	-0.002858
12	0.058,0.1,74-HF	2.43541	0.058	0.58	2.9433	0.50789	0.14198	0.050789	0.007211
13	0.058,0.1,74-HF	2.42136	0.058	0.58	2.9758	0.55444	0.0461006	0.055444	0.002556
									code multiplier
						0.572492	0.0154392		1.01544
						0.0572492
		0.05751	0.00049
		0.05838	-0.00038
		0.057	0.001
		0.0567	0.0013
		0.060593	-0.002593
		0.057738	0.000262
		0.05748	0.00052
		0.060858	-0.002858
		0.050789	0.007211		0.0007508
		0.055444	0.002556

## Sheet: Caffeine 0.067
	Profile (volume, stime, bpm)	Initial Weight	Volume rate	Volume rate* time	Final Weight	NET weight	inefficiency factor	Net Flow Rate (ml/min)	Net Volume Difference per minute				0.0668454	Average
3	0.067,0.1,74-HF	2.4214	0.067	0.67	3.11362	0.69222	-0.0320996	0.069222	-0.002222	0.0001546			0.063148	Lower
4	0.067,0.1,74-HF	2.3563	0.067	0.67	3.04791	0.69161	-0.0312459	0.069161	-0.002161				0.069161	Upper
5	0.067,0.1,74-HF	2.432	0.067	0.67	3.06348	0.63148	0.0609996	0.063148	0.003852				0.0001546	Absolute Difference (%)
6	0.067,0.1,74-HF	2.3761	0.067	0.67	3.05125	0.67515	-0.00762793	0.067515	-0.000515				0.319086	Relative Difference (%)
7	0.067,0.1,74-HF	2.38407	0.067	0.67	3.05061	0.66654	0.00519099	0.066654	0.000346				0.00206668	STDEV
8	0.067,0.1,74-HF	2.40702	0.067	0.67	3.04995	0.64293	0.0421041	0.064293	0.002707				0.0036974	Lower Difference
9	0.067,0.1,74-HF	2.3963	0.067	0.67	3.08025	0.68395	-0.0203962	0.068395	-0.001395				0.0023156	Upper Difference
11	0.067,0.1,74-HF	2.42432	0.067	0.67	3.10257	0.67825	-0.0121637	0.067825	-0.000825
12	0.067,0.1,74-HF	2.43541	0.067	0.67	3.08578	0.65037	0.0301828	0.065037	0.001963
13	0.067,0.1,74-HF	2.42136	0.067	0.67	3.0934	0.67204	-0.00303553	0.067204	-0.000204
									code multiplier
						0.668454	0.00319086		1.00319
						0.0668454
		0.069222	-0.002222
		0.069161	-0.002161
		0.063148	0.003852
		0.067515	-0.000515
		0.066654	0.000346
		0.064293	0.002707
		0.068395	-0.001395
		0.067825	-0.000825
		0.065037	0.001963		0.0001546
		0.067204	-0.000204

## Sheet: Caffeine 0.076
	Profile (volume, stime, bpm)	Initial Weight	Volume rate	Volume rate* time	Final Weight	NET weight	inefficiency factor	Net Flow Rate (ml/min)	Net Volume Difference per minute				0.0745202	Average
3	0.076,0.1,74-HF	2.4214	0.076	0.76	3.1056	0.6842	0.110786	0.06842	0.00758	0.0014798			0.06842	Lower
4	0.076,0.1,74-HF	2.3563	0.076	0.76	3.1032	0.7469	0.0175392	0.07469	0.00131				0.07923	Upper
5	0.076,0.1,74-HF	2.432	0.076	0.76	3.2243	0.7923	-0.0407674	0.07923	-0.00323				0.0014798	Absolute Difference (%)
6	0.076,0.1,74-HF	2.3761	0.076	0.76	3.1319	0.7558	0.00555703	0.07558	0.00042				2.18943	Relative Difference (%)
7	0.076,0.1,74-HF	2.38407	0.076	0.76	3.172	0.78793	-0.0354473	0.078793	-0.002793				0.00347017	STDEV
8	0.076,0.1,74-HF	2.40702	0.076	0.76	3.1711	0.76408	-0.00533975	0.076408	-0.000408				0.0061002	Lower Difference
9	0.076,0.1,74-HF	2.3963	0.076	0.76	3.1327	0.7364	0.0320478	0.07364	0.00236				0.0047098	Upper Difference
11	0.076,0.1,74-HF	2.42432	0.076	0.76	3.1576	0.73328	0.036439	0.073328	0.002672
12	0.076,0.1,74-HF	2.43541	0.076	0.76	3.1326	0.69719	0.0900902	0.069719	0.006281
13	0.076,0.1,74-HF	2.42136	0.076	0.76	3.1753	0.75394	0.00803777	0.075394	0.000606
									code multiplier
						0.745202	0.0218943		1.02189
						0.0745202
		0.06842	0.00758
		0.07469	0.00131
		0.07923	-0.00323
		0.07558	0.00042
		0.078793	-0.002793
		0.076408	-0.000408
		0.07364	0.00236
		0.073328	0.002672
		0.069719	0.006281		0.0014798
		0.075394	0.000606

[truncated: 37 more sheets: Caffeine 0.025, Caffeine 0.029, Caffeine 0.033, Caffeine 0.033 Run 2, Retinal Circulation, Mean Blood Flow to Eye, Total Ocular Blood Flow, Total Retinal Flow (lower), Total Retinal Flow (mean), Total Retinal Flow (Upper), Choroidal Blood Flow (lower), Choroidal (l) Take 2, Choroidal Blood Flow (mean), Choroidal Blood Flow (Upper), Pulsatile Ocular Flow (lower), Pulsatile Ocular Flow (Upper), Total Retinal Flow - 2 (Lower), Total Retinal Flow - 2 (Mean), Total Retinal Flow - 2 (Upper), Middle Menningeal All (low) …]
