# Supplementary material for: Applications of a novel reciprocating positive displacement pump in the simulation of pulsatile arterial blood flow
Source: PLoS One. 2022 Dec 13;17(12):e0270780. doi: 10.1371/journal.pone.0270780 (PMC9746965; doi:10.1371/journal.pone.0270780)
Supplement: S1 File — (ZIP) [file pone.0270780.s001.zip › Supporting Information Data Files/Flow Rates/Cerebral Arteries/Middle Menningeal (h) 9.csv]

Viewer Version	2.91
COM HW Type	RS485/USB Sensor Cable
COM HW Config	Config String: COM10, 115200, ECHOOFF
Sensor Cable Version	1.8
Product Type	Liquid Flow Sensor (SF06 Chip)
Product COM Protocol Config	SHDLC Device Address: 0
Product ID	SLF3S-1300F
Sensor Serial	2109-000156
I2C Address	8
Supply Voltage	3.5 V
Command Address	0x3608
Sampling Time [ms]	5
Scale Factor Flow lin.	500
Scale Factor Temp lin.	200
Scale Factor Custom	1
Sample #	Relative Time[s]	Flow linearized [ml/min]	Temperature linearized [deg C]	Custom []
49	0.2598	-0.016	23.505	0.000
50	0.2639	-0.022	23.505	0.000
51	0.2681	-0.008	23.580	0.000
52	0.2722	-0.004	23.580	0.000
53	0.2774	0.002	23.605	0.000
54	0.2827	0.008	23.605	0.000
55	0.2880	-0.004	23.585	0.000
56	0.2932	-0.016	23.585	0.000
57	0.2985	-0.024	23.585	0.000
58	0.3037	-0.020	23.590	0.000
59	0.3091	-0.008	23.590	0.000
60	0.3144	0.006	23.610	0.000
61	0.3198	0.008	23.610	0.000
62	0.3255	0.006	23.620	0.000
63	0.3313	-0.010	23.620	0.000
64	0.3370	-0.022	23.670	0.000
65	0.3428	-0.020	23.670	0.000
66	0.3485	-0.010	23.635	0.000
67	0.3543	-0.004	23.635	0.000
68	0.3600	0.002	23.635	0.000
69	0.3658	0.002	23.645	0.000
70	0.3697	-0.008	23.645	0.000
71	0.3737	-0.012	23.680	0.000
72	0.3777	-0.012	23.680	0.000
73	0.3816	-0.010	23.690	0.000
74	0.3857	-0.002	23.690	0.000
75	0.3897	-0.002	23.700	0.000
76	0.3937	-0.010	23.700	0.000
77	0.3977	-0.012	23.730	0.000
78	0.4035	-0.018	23.730	0.000
79	0.4094	-0.022	23.730	0.000
80	0.4153	-0.014	23.670	0.000
81	0.4211	-0.002	23.670	0.000
82	0.4270	0.006	23.730	0.000
83	0.4328	0.002	23.730	0.000
84	0.4387	-0.004	23.760	0.000
85	0.4446	-0.008	23.760	0.000
86	0.4486	-0.020	23.815	0.000
87	0.4526	-0.020	23.815	0.000
88	0.4567	-0.010	23.775	0.000
89	0.4607	-0.002	23.775	0.000
90	0.4660	0.006	23.775	0.000
91	0.4713	0.004	23.770	0.000
92	0.4766	-0.008	23.770	0.000
93	0.4812	-0.016	23.885	0.000
94	0.4857	-0.020	23.885	0.000
95	0.4903	-0.024	23.700	0.000
96	0.4949	-0.012	23.700	0.000
97	0.4994	-0.008	23.870	0.000
98	0.5040	0.000	23.870	0.000
99	0.5085	0.000	23.875	0.000
100	0.5139	-0.008	23.875	0.000
101	0.5192	-0.008	23.875	0.000
102	0.5246	-0.012	23.800	0.000
103	0.5299	-0.010	23.800	0.000
104	0.5352	-0.004	23.860	0.000
105	0.5406	-0.012	23.860	0.000
106	0.5459	-0.010	23.825	0.000
107	0.5512	-0.006	23.825	0.000
108	0.5565	-0.010	23.805	0.000
109	0.5597	-0.006	23.805	0.000
110	0.5629	-0.006	23.920	0.000
111	0.5660	0.002	23.920	0.000
112	0.5692	-0.006	23.920	0.000
113	0.5724	-0.018	23.950	0.000
114	0.5804	-0.018	23.950	0.000
115	0.5883	-0.016	23.855	0.000
116	0.5937	-0.012	23.855	0.000
117	0.5990	-0.008	23.950	0.000
118	0.6044	0.000	23.950	0.000
119	0.6097	0.002	23.960	0.000
120	0.6150	-0.004	23.960	0.000
121	0.6203	-0.006	23.920	0.000
122	0.6243	-0.014	23.920	0.000
123	0.6283	-0.016	23.920	0.000
124	0.6323	-0.010	23.980	0.000
125	0.6363	-0.014	23.980	0.000
126	0.6443	-0.012	24.010	0.000
127	0.6523	-0.008	24.010	0.000
128	0.6563	-0.004	23.935	0.000
129	0.6603	-0.006	23.935	0.000
130	0.6643	-0.010	24.060	0.000
131	0.6683	-0.008	24.060	0.000
132	0.6736	-0.012	24.060	0.000
133	0.6789	-0.016	23.935	0.000
134	0.6843	-0.012	23.935	0.000
135	0.6896	-0.008	23.980	0.000
136	0.6949	-0.004	23.980	0.000
137	0.7002	-0.004	24.025	0.000
138	0.7056	-0.006	24.025	0.000
139	0.7109	-0.010	24.000	0.000
140	0.7162	-0.012	24.000	0.000
141	0.7216	-0.012	24.035	0.000
142	0.7269	-0.014	24.035	0.000
143	0.7322	-0.012	24.035	0.000
144	0.7362	-0.002	24.065	0.000
145	0.7402	-0.006	24.065	0.000
146	0.7442	-0.012	24.080	0.000
147	0.7482	-0.010	24.080	0.000
148	0.7536	-0.012	24.065	0.000
149	0.7589	-0.014	24.065	0.000
150	0.7642	-0.012	24.140	0.000
151	0.7695	-0.010	24.140	0.000
152	0.7748	-0.008	24.110	0.000
153	0.7802	-0.006	24.110	0.000
154	0.7855	-0.004	24.110	0.000
155	0.7909	-0.008	24.005	0.000
156	0.7962	-0.010	24.005	0.000
157	0.8016	-0.008	24.025	0.000
158	0.8069	-0.008	24.025	0.000
159	0.8122	-0.014	24.105	0.000
160	0.8162	-0.014	24.105	0.000
161	0.8202	-0.010	24.085	0.000
162	0.8243	-0.012	24.085	0.000
163	0.8283	-0.008	24.175	0.000
164	0.8336	-0.002	24.175	0.000
165	0.8389	-0.006	24.175	0.000
166	0.8442	-0.008	24.170	0.000
167	0.8495	-0.004	24.170	0.000
168	0.8548	-0.010	24.125	0.000
169	0.8601	-0.020	24.125	0.000
170	0.8654	-0.016	24.175	0.000
171	0.8708	-0.014	24.175	0.000
172	0.8761	-0.014	24.140	0.000
173	0.8801	-0.008	24.140	0.000
174	0.8841	-0.002	24.185	0.000
175	0.8881	-0.006	24.185	0.000
176	0.8921	-0.008	24.185	0.000
177	0.9001	-0.010	24.145	0.000
178	0.9081	-0.014	24.145	0.000
179	0.9121	-0.014	24.125	0.000
180	0.9161	-0.010	24.125	0.000
181	0.9201	-0.002	24.165	0.000
182	0.9241	0.000	24.165	0.000
183	0.9294	-0.004	24.150	0.000
184	0.9348	-0.012	24.150	0.000
185	0.9401	-0.014	24.165	0.000
186	0.9454	-0.016	24.165	0.000
187	0.9507	-0.012	24.165	0.000
188	0.9560	-0.010	24.200	0.000
189	0.9613	-0.008	24.200	0.000
190	0.9667	-0.006	24.250	0.000
191	0.9720	-0.008	24.250	0.000
192	0.9774	-0.016	24.175	0.000
193	0.9827	-0.014	24.175	0.000
194	0.9881	-0.010	24.205	0.000
195	0.9921	-0.008	24.205	0.000
196	0.9961	-0.012	24.220	0.000
197	1.0000	-0.010	24.220	0.000
198	1.0040	-0.006	24.220	0.000
199	1.0094	-0.012	24.290	0.000
200	1.0147	-0.010	24.290	0.000
201	1.0200	-0.006	24.190	0.000
202	1.0254	-0.010	24.190	0.000
203	1.0307	-0.010	24.170	0.000
204	1.0361	-0.010	24.170	0.000
205	1.0414	-0.016	24.260	0.000
206	1.0467	-0.012	24.260	0.000
207	1.0520	-0.006	24.225	0.000
208	1.0573	-0.002	24.225	0.000
209	1.0626	-0.004	24.225	0.000
210	1.0679	-0.006	24.245	0.000
211	1.0719	-0.008	24.245	0.000
212	1.0759	-0.016	24.230	0.000
213	1.0799	-0.022	24.230	0.000
214	1.0839	-0.016	24.245	0.000
215	1.0892	-0.014	24.245	0.000
216	1.0945	-0.004	24.285	0.000
217	1.0999	-0.002	24.285	0.000
218	1.1052	-0.004	24.310	0.000
219	1.1105	-0.006	24.310	0.000
220	1.1159	-0.022	24.310	0.000
221	1.1212	-0.024	24.290	0.000
222	1.1265	-0.014	24.290	0.000
223	1.1318	-0.012	24.300	0.000
224	1.1359	-0.002	24.300	0.000
225	1.1399	0.002	24.270	0.000
226	1.1440	-0.006	24.270	0.000
227	1.1480	-0.012	24.300	0.000
228	1.1533	-0.016	24.300	0.000
229	1.1586	-0.020	24.300	0.000
230	1.1639	-0.014	24.300	0.000
231	1.1693	0.002	24.300	0.000
232	1.1746	0.002	24.375	0.000
233	1.1799	-0.012	24.375	0.000
234	1.1853	-0.008	24.325	0.000
235	1.1907	-0.018	24.325	0.000
236	1.1960	-0.022	24.335	0.000
237	1.2000	-0.010	24.335	0.000
238	1.2040	-0.008	24.430	0.000
239	1.2080	-0.004	24.430	0.000
240	1.2119	-0.006	24.345	0.000
241	1.2200	-0.010	24.345	0.000
242	1.2280	-0.016	24.345	0.000
243	1.2334	-0.026	24.370	0.000
244	1.2388	-0.010	24.370	0.000
245	1.2442	-0.006	24.315	0.000
246	1.2482	-0.010	24.315	0.000
247	1.2522	-0.002	24.390	0.000
248	1.2561	-0.006	24.390	0.000
249	1.2601	-0.016	24.350	0.000
250	1.2640	-0.016	24.350	0.000
251	1.2680	-0.010	24.290	0.000
252	1.2719	-0.008	24.290	0.000
253	1.2759	-0.008	24.290	0.000
254	1.2839	-0.002	24.330	0.000
255	1.2918	-0.004	24.330	0.000
256	1.2972	-0.016	24.330	0.000
257	1.3026	-0.016	24.330	0.000
258	1.3079	-0.018	24.425	0.000
259	1.3133	-0.018	24.425	0.000
260	1.3186	-0.008	24.395	0.000
261	1.3239	-0.002	24.395	0.000
262	1.3271	-0.006	24.480	0.000
263	1.3303	-0.012	24.480	0.000
264	1.3334	-0.006	24.480	0.000
265	1.3366	-0.010	24.410	0.000
266	1.3398	-0.012	24.410	0.000
267	1.3494	-0.004	24.370	0.000
268	1.3589	-0.002	24.370	0.000
269	1.3621	-0.018	24.435	0.000
270	1.3654	-0.026	24.435	0.000
271	1.3686	-0.020	24.405	0.000
272	1.3719	-0.018	24.405	0.000
273	1.3798	-0.010	24.440	0.000
274	1.3878	0.004	24.440	0.000
275	1.3918	0.004	24.440	0.000
276	1.3958	-0.004	24.425	0.000
277	1.3998	-0.012	24.425	0.000
278	1.4038	-0.022	24.415	0.000
279	1.4091	-0.022	24.415	0.000
280	1.4144	-0.010	24.460	0.000
281	1.4197	0.000	24.460	0.000
282	1.4250	-0.002	24.435	0.000
283	1.4303	-0.006	24.435	0.000
284	1.4357	-0.008	24.440	0.000
285	1.4410	-0.020	24.440	0.000
286	1.4463	-0.032	24.440	0.000
287	1.4516	-0.020	24.430	0.000
288	1.4570	-0.004	24.430	0.000
289	1.4623	0.002	24.405	0.000
290	1.4676	-0.002	24.405	0.000
291	1.4730	-0.006	24.455	0.000
292	1.4783	-0.014	24.455	0.000
293	1.4836	-0.022	24.430	0.000
294	1.4876	-0.016	24.430	0.000
295	1.4916	-0.010	24.435	0.000
296	1.4956	-0.006	24.435	0.000
297	1.4996	-0.002	24.435	0.000
298	1.5049	-0.004	24.480	0.000
299	1.5102	-0.014	24.480	0.000
300	1.5156	-0.016	24.480	0.000
301	1.5209	-0.012	24.480	0.000
302	1.5262	-0.008	24.435	0.000
303	1.5316	-0.004	24.435	0.000
304	1.5370	-0.006	24.475	0.000
305	1.5424	-0.020	24.475	0.000
306	1.5478	-0.018	24.515	0.000
307	1.5531	-0.030	24.515	0.000
308	1.5584	0.014	24.515	0.000
309	1.5637	0.034	24.495	0.000
310	1.5690	0.018	24.495	0.000
311	1.5743	0.046	24.500	0.000
312	1.5796	0.122	24.500	0.000
313	1.5829	2.780	24.495	0.000
314	1.5862	47.884	24.495	2.000
315	1.5894	65.000	24.555	2.000
316	1.5927	58.996	24.555	2.000
317	1.5960	41.956	24.545	0.000
318	1.6038	31.666	24.545	0.000
319	1.6116	28.454	24.545	0.000
320	1.6170	28.472	24.415	0.000
321	1.6225	26.986	24.415	0.000
322	1.6279	24.536	24.325	2.000
323	1.6332	22.394	24.325	2.000
324	1.6385	21.118	24.230	2.000
325	1.6438	20.128	24.230	2.000
326	1.6470	19.410	24.140	2.000
327	1.6501	18.530	24.140	2.000
328	1.6533	17.844	24.100	2.000
329	1.6564	17.064	24.100	2.000
330	1.6596	16.194	24.100	2.000
331	1.6676	15.946	24.090	0.000
332	1.6756	15.896	24.090	0.000
333	1.6810	15.282	23.990	0.000
334	1.6863	15.330	23.990	0.000
335	1.6916	15.612	23.960	0.000
336	1.6970	15.882	23.960	0.000
337	1.7024	16.752	24.040	0.000
338	1.7078	17.020	24.040	0.000
339	1.7117	17.656	23.955	0.000
340	1.7157	18.332	23.955	0.000
341	1.7196	18.130	23.955	0.000
342	1.7236	18.376	23.835	0.000
343	1.7315	11.262	23.835	0.000
344	1.7394	6.458	23.880	0.000
345	1.7434	5.612	23.880	0.000
346	1.7475	4.810	23.835	0.000
347	1.7515	5.644	23.835	0.000
348	1.7555	6.526	23.835	0.000
349	1.7608	2.988	23.835	0.000
350	1.7661	0.518	23.805	0.000
351	1.7714	-0.214	23.805	0.000
352	1.7754	-1.122	23.805	0.000
353	1.7794	-1.732	23.800	0.000
354	1.7834	-1.506	23.800	0.000
355	1.7873	-1.398	23.920	0.000
356	1.7953	-1.600	23.920	0.000
357	1.8033	-1.190	23.870	0.000
358	1.8086	-0.522	23.870	0.000
359	1.8140	-0.184	23.755	0.000
360	1.8193	-0.028	23.755	0.000
361	1.8233	0.080	23.835	0.000
362	1.8273	0.170	23.835	0.000
363	1.8313	0.232	23.835	0.000
364	1.8353	0.164	23.855	0.000
365	1.8406	0.030	23.855	0.000
366	1.8459	-0.052	23.845	0.000
367	1.8513	-0.066	23.845	0.000
368	1.8566	-0.032	23.855	0.000
369	1.8619	0.028	23.855	0.000
370	1.8672	0.108	23.855	0.000
371	1.8726	0.222	23.855	0.000
372	1.8779	0.332	23.885	0.000
373	1.8832	0.354	23.885	0.000
374	1.8885	0.294	23.885	0.000
375	1.8939	0.186	23.940	0.000
376	1.8992	0.104	23.940	0.000
377	1.9032	0.078	23.955	0.000
378	1.9073	0.094	23.955	0.000
379	1.9114	0.140	23.900	0.000
380	1.9154	0.202	23.900	0.000
381	1.9207	0.228	23.935	0.000
382	1.9260	0.226	23.935	0.000
383	1.9312	0.206	23.980	0.000
384	1.9366	0.156	23.980	0.000
385	1.9420	0.122	23.980	0.000
386	1.9474	0.110	23.920	0.000
387	1.9528	0.106	23.920	0.000
388	1.9582	0.108	24.070	0.000
389	1.9636	0.120	24.070	0.000
390	1.9667	0.136	23.955	0.000
391	1.9699	0.156	23.955	0.000
392	1.9730	0.148	23.940	0.000
393	1.9762	0.124	23.940	0.000
394	1.9794	0.102	23.995	0.000
395	1.9953	0.080	23.995	0.000
396	1.9993	0.058	23.995	0.000
397	2.0033	0.058	23.930	0.000
398	2.0074	0.062	23.930	0.000
399	2.0114	0.076	23.970	0.000
400	2.0167	0.090	23.970	0.000
401	2.0220	0.106	23.955	0.000
402	2.0273	0.116	23.955	0.000
403	2.0313	0.120	24.035	0.000
404	2.0353	0.110	24.035	0.000
405	2.0392	0.094	24.055	0.000
406	2.0432	0.088	24.055	0.000
407	2.0512	0.094	24.055	0.000
408	2.0592	0.088	24.110	0.000
409	2.0645	0.084	24.110	0.000
410	2.0699	0.086	24.020	0.000
411	2.0752	0.076	24.020	0.000
412	2.0792	0.056	24.020	0.000
413	2.0832	0.042	24.020	0.000
414	2.0872	0.036	23.980	0.000
415	2.0912	0.032	23.980	0.000
416	2.0965	0.030	24.125	0.000
417	2.1019	0.042	24.125	0.000
418	2.1072	0.062	24.125	0.000
419	2.1125	0.074	24.125	0.000
420	2.1178	0.080	24.125	0.000
421	2.1232	0.076	24.095	0.000
422	2.1286	0.064	24.095	0.000
423	2.1341	0.048	24.130	0.000
424	2.1395	0.042	24.130	0.000
425	2.1448	0.040	24.020	0.000
426	2.1501	0.044	24.020	0.000
427	2.1554	0.046	24.155	0.000
428	2.1585	0.042	24.155	0.000
429	2.1617	0.042	24.155	0.000
430	2.1649	0.048	24.105	0.000
431	2.1680	0.054	24.105	0.000
432	2.1712	0.058	24.125	0.000
433	2.1792	0.064	24.125	0.000
434	2.1872	0.066	24.185	0.000
435	2.1925	0.054	24.185	0.000
436	2.1978	0.040	24.145	0.000
437	2.2031	0.032	24.145	0.000
438	2.2085	0.026	24.145	0.000
439	2.2139	0.020	24.145	0.000
440	2.2192	0.020	24.145	0.000
441	2.2238	0.022	24.195	0.000
442	2.2284	0.022	24.195	0.000
443	2.2329	0.024	24.190	0.000
444	2.2375	0.028	24.190	0.000
445	2.2421	0.028	24.225	0.000
446	2.2467	0.030	24.225	0.000
447	2.2512	0.036	24.160	0.000
448	2.2566	0.038	24.160	0.000
449	2.2619	0.030	24.215	0.000
450	2.2672	0.022	24.215	0.000
451	2.2726	0.026	24.215	0.000
452	2.2779	0.024	24.285	0.000
453	2.2832	0.022	24.285	0.000
454	2.2885	0.030	24.220	0.000
455	2.2938	0.030	24.220	0.000
456	2.2991	0.030	24.245	0.000
457	2.3044	0.034	24.245	0.000
458	2.3097	0.034	24.210	0.000
459	2.3150	0.036	24.210	0.000
460	2.3203	0.040	24.210	0.000
461	2.3257	0.042	24.210	0.000
462	2.3310	0.032	24.210	0.000
463	2.3363	0.016	24.290	0.000
464	2.3416	0.010	24.290	0.000
465	2.3470	-0.002	24.230	0.000
466	2.3509	-0.004	24.230	0.000
467	2.3549	0.004	24.280	0.000
468	2.3589	0.010	24.280	0.000
469	2.3628	0.016	24.175	0.000
470	2.3682	0.014	24.175	0.000
471	2.3735	0.012	24.280	0.000
472	2.3788	0.012	24.280	0.000
473	2.3829	0.010	24.280	0.000
474	2.3869	0.016	24.245	0.000
475	2.3909	0.014	24.245	0.000
476	2.3949	0.018	24.350	0.000
477	2.4029	0.020	24.350	0.000
478	2.4109	0.012	24.165	0.000
479	2.4148	0.014	24.165	0.000
480	2.4188	0.192	24.270	0.000
481	2.4228	19.670	24.270	2.000
482	2.4268	65.000	24.275	2.000
483	2.4322	64.104	24.275	2.000
484	2.4375	43.164	24.275	0.000
485	2.4429	29.676	24.235	0.000
486	2.4470	27.482	24.235	0.000
487	2.4512	28.114	24.185	0.000
488	2.4554	27.436	24.185	0.000
489	2.4596	24.380	24.210	2.000
490	2.4672	22.412	24.210	2.000
491	2.4749	20.846	24.075	2.000
492	2.4802	19.644	24.075	2.000
493	2.4855	19.510	24.030	2.000
494	2.4909	18.806	24.030	2.000
495	2.4949	17.864	24.030	2.000
496	2.4989	17.342	23.960	0.000
497	2.5029	16.516	23.960	0.000
498	2.5069	15.974	23.950	0.000
499	2.5128	15.784	23.950	0.000
500	2.5186	15.284	24.030	0.000
501	2.5245	15.634	24.030	0.000
502	2.5303	15.948	23.875	0.000
503	2.5362	15.894	23.875	0.000
504	2.5420	16.730	23.815	0.000
505	2.5479	17.330	23.815	0.000
506	2.5537	17.526	23.815	0.000
507	2.5577	18.062	23.820	0.000
508	2.5617	18.644	23.820	0.000
509	2.5657	18.758	23.895	0.000
510	2.5697	18.576	23.895	0.000
511	2.5751	18.354	23.840	0.000
512	2.5805	18.100	23.840	0.000
513	2.5859	18.172	23.755	0.000
514	2.5891	16.786	23.755	0.000
515	2.5923	10.890	23.705	0.000
516	2.5955	6.506	23.705	0.000
517	2.5986	5.450	23.705	0.000
518	2.6018	4.696	23.740	0.000
519	2.6098	5.670	23.740	0.000
520	2.6177	6.224	23.730	0.000
521	2.6231	3.032	23.730	0.000
522	2.6284	0.566	23.775	0.000
523	2.6337	-0.124	23.775	0.000
524	2.6390	-0.640	23.705	0.000
525	2.6444	-0.914	23.705	0.000
526	2.6498	-0.826	23.750	0.000
527	2.6537	-0.736	23.750	0.000
528	2.6577	-0.848	23.750	0.000
529	2.6617	-0.662	23.705	0.000
530	2.6657	-0.236	23.705	0.000
531	2.6736	-0.042	23.715	0.000
532	2.6816	0.048	23.715	0.000
533	2.6856	0.104	23.690	0.000
534	2.6896	0.112	23.690	0.000
535	2.6936	0.074	23.730	0.000
536	2.6976	-0.016	23.730	0.000
537	2.7029	-0.122	23.695	0.000
538	2.7082	-0.166	23.695	0.000
539	2.7136	-0.126	23.695	0.000
540	2.7189	-0.046	23.810	0.000
541	2.7242	0.040	23.810	0.000
542	2.7296	0.146	23.815	0.000
543	2.7349	0.286	23.815	0.000
544	2.7402	0.412	23.805	0.000
545	2.7455	0.434	23.805	0.000
546	2.7509	0.312	23.800	0.000
547	2.7562	0.160	23.800	0.000
548	2.7615	0.062	23.805	0.000
549	2.7655	0.036	23.805	0.000
550	2.7695	0.066	23.805	0.000
551	2.7735	0.122	23.810	0.000
552	2.7775	0.170	23.810	0.000
553	2.7829	0.188	23.855	0.000
554	2.7882	0.176	23.855	0.000
555	2.7935	0.140	23.895	0.000
556	2.7988	0.094	23.895	0.000
557	2.8042	0.066	23.865	0.000
558	2.8095	0.058	23.865	0.000
559	2.8149	0.056	23.865	0.000
560	2.8204	0.054	23.875	0.000
561	2.8258	0.056	23.875	0.000
562	2.8312	0.060	23.855	0.000
563	2.8366	0.060	23.855	0.000
564	2.8420	0.066	23.895	0.000
565	2.8460	0.064	23.895	0.000
566	2.8500	0.060	23.860	0.000
567	2.8539	0.068	23.860	0.000
568	2.8579	0.068	23.880	0.000
569	2.8632	0.060	23.880	0.000
570	2.8686	0.064	23.880	0.000
571	2.8739	0.072	23.960	0.000
572	2.8792	0.080	23.960	0.000
573	2.8845	0.090	23.900	0.000
574	2.8898	0.098	23.900	0.000
575	2.8950	0.090	23.955	0.000
576	2.9003	0.074	23.955	0.000
577	2.9056	0.060	23.905	0.000
578	2.9096	0.060	23.905	0.000
579	2.9136	0.064	24.000	0.000
580	2.9176	0.076	24.000	0.000
581	2.9215	0.090	24.000	0.000
582	2.9268	0.082	23.970	0.000
583	2.9321	0.062	23.970	0.000
584	2.9374	0.042	23.970	0.000
585	2.9428	0.020	23.970	0.000
586	2.9481	0.006	23.935	0.000
587	2.9534	0.006	23.935	0.000
588	2.9589	0.016	23.950	0.000
589	2.9644	0.028	23.950	0.000
590	2.9699	0.042	23.995	0.000
591	2.9739	0.060	23.995	0.000
592	2.9778	0.066	23.995	0.000
593	2.9817	0.068	24.110	0.000
594	2.9857	0.072	24.110	0.000
595	2.9938	0.056	23.990	0.000
596	3.0018	0.042	23.990	0.000
597	3.0057	0.028	24.050	0.000
598	3.0096	0.018	24.050	0.000
599	3.0135	0.024	24.040	0.000
600	3.0174	0.034	24.040	0.000
601	3.0228	0.046	24.105	0.000
602	3.0281	0.060	24.105	0.000
603	3.0335	0.064	24.105	0.000
604	3.0375	0.060	24.055	0.000
605	3.0415	0.050	24.055	0.000
606	3.0455	0.044	24.060	0.000
607	3.0495	0.042	24.060	0.000
608	3.0576	0.040	24.080	0.000
609	3.0657	0.036	24.080	0.000
610	3.0710	0.030	24.060	0.000
611	3.0763	0.020	24.060	0.000
612	3.0816	0.008	24.095	0.000
613	3.0856	0.004	24.095	0.000
614	3.0895	0.006	24.095	0.000
615	3.0935	0.010	24.120	0.000
616	3.0974	0.016	24.120	0.000
617	3.1014	0.022	24.055	0.000
618	3.1054	0.024	24.055	0.000
619	3.1094	0.030	24.105	0.000
620	3.1134	0.036	24.105	0.000
621	3.1214	0.040	24.215	0.000
622	3.1294	0.042	24.215	0.000
623	3.1347	0.040	24.165	0.000
624	3.1400	0.036	24.165	0.000
625	3.1454	0.026	24.165	0.000
626	3.1507	0.016	24.205	0.000
627	3.1560	0.018	24.205	0.000
628	3.1612	0.022	24.085	0.000
629	3.1652	0.024	24.085	0.000
630	3.1692	0.032	24.095	0.000
631	3.1732	0.042	24.095	0.000
632	3.1772	0.038	24.155	0.000
633	3.1826	0.026	24.155	0.000
634	3.1879	0.020	24.125	0.000
635	3.1932	0.008	24.125	0.000
636	3.1986	-0.002	24.125	0.000
637	3.2039	0.006	24.125	0.000
638	3.2092	0.006	24.125	0.000
639	3.2145	0.008	24.215	0.000
640	3.2199	0.012	24.215	0.000
641	3.2252	0.006	24.225	0.000
642	3.2292	0.010	24.225	0.000
643	3.2332	0.006	24.200	0.000
644	3.2372	0.012	24.200	0.000
645	3.2412	0.018	24.260	0.000
646	3.2492	0.014	24.260	0.000
647	3.2572	0.018	24.260	0.000
648	3.2612	0.016	24.140	0.000
649	3.2652	0.012	24.140	0.000
650	3.2692	0.018	24.180	0.000
651	3.2732	0.024	24.180	0.000
652	3.2785	0.026	24.290	0.000
653	3.2838	0.488	24.290	0.000
654	3.2892	34.318	24.270	2.000
655	3.2945	65.000	24.270	2.000
656	3.2998	62.016	24.180	2.000
657	3.3052	39.802	24.180	0.000
658	3.3105	27.796	24.180	0.000
659	3.3158	27.316	24.225	0.000
660	3.3211	27.534	24.225	0.000
661	3.3264	26.926	24.125	0.000
662	3.3318	24.348	24.125	0.000
663	3.3371	21.520	24.085	2.000
664	3.3411	20.470	24.085	2.000
665	3.3451	19.982	23.975	2.000
666	3.3491	19.038	23.975	2.000
667	3.3531	18.534	23.985	2.000
668	3.3584	17.652	23.985	0.000
669	3.3638	16.842	23.985	0.000
670	3.3691	16.344	23.895	0.000
671	3.3744	15.620	23.895	0.000
672	3.3797	15.856	23.870	0.000
673	3.3851	15.534	23.870	0.000
674	3.3904	15.134	23.835	0.000
675	3.3957	15.494	23.835	0.000
676	3.4011	16.240	23.775	0.000
677	3.4064	16.560	23.775	0.000
678	3.4118	17.506	23.810	0.000
679	3.4171	17.976	23.810	0.000
680	3.4211	18.320	23.810	0.000
681	3.4251	18.556	23.805	0.000
682	3.4291	18.528	23.805	0.000
683	3.4331	18.878	23.725	0.000
684	3.4384	18.514	23.725	0.000
685	3.4438	17.942	23.665	0.000
686	3.4491	18.088	23.665	0.000
687	3.4545	16.734	23.750	0.000
688	3.4599	9.176	23.750	0.000
689	3.4652	6.164	23.645	0.000
690	3.4705	5.088	23.645	0.000
691	3.4759	4.478	23.645	0.000
692	3.4812	6.072	23.695	0.000
693	3.4844	6.174	23.695	0.000
694	3.4875	2.324	23.660	0.000
695	3.4907	0.328	23.660	0.000
696	3.4939	-0.214	23.620	0.000
697	3.4970	-0.678	23.620	0.000
698	3.5131	-0.856	23.690	0.000
699	3.5172	-0.724	23.690	0.000
700	3.5212	-0.706	23.725	0.000
701	3.5253	-0.808	23.725	0.000
702	3.5293	-0.520	23.725	0.000
703	3.5346	-0.158	23.670	0.000
704	3.5398	-0.004	23.670	0.000
705	3.5451	0.070	23.715	0.000
706	3.5491	0.094	23.715	0.000
707	3.5531	0.078	23.725	0.000
708	3.5571	0.028	23.725	0.000
709	3.5611	-0.066	23.765	0.000
710	3.5691	-0.182	23.765	0.000
711	3.5772	-0.206	23.730	0.000
712	3.5826	-0.130	23.730	0.000
713	3.5879	-0.034	23.730	0.000
714	3.5933	0.066	23.785	0.000
715	3.5973	0.198	23.785	0.000
716	3.6012	0.368	23.770	0.000
717	3.6052	0.468	23.770	0.000
718	3.6091	0.406	23.755	0.000
719	3.6131	0.248	23.755	0.000
720	3.6171	0.116	23.870	0.000
721	3.6211	0.046	23.870	0.000
722	3.6250	0.040	23.730	0.000
723	3.6331	0.072	23.730	0.000
724	3.6411	0.118	23.730	0.000
725	3.6464	0.134	23.915	0.000
726	3.6518	0.114	23.915	0.000
727	3.6571	0.104	23.855	0.000
728	3.6625	0.080	23.855	0.000
729	3.6679	0.056	23.765	0.000
730	3.6733	0.060	23.765	0.000
731	3.6786	0.058	23.895	0.000
732	3.6839	0.048	23.895	0.000
733	3.6892	0.052	23.875	0.000
734	3.6944	0.064	23.875	0.000
735	3.6997	0.070	23.875	0.000
736	3.7050	0.068	23.875	0.000
737	3.7103	0.072	23.875	0.000
738	3.7156	0.058	23.905	0.000
739	3.7209	0.040	23.905	0.000
740	3.7249	0.026	23.940	0.000
741	3.7289	0.016	23.940	0.000
742	3.7329	0.020	23.880	0.000
743	3.7369	0.034	23.880	0.000
744	3.7422	0.058	23.915	0.000
745	3.7475	0.078	23.915	0.000
746	3.7528	0.080	23.915	0.000
747	3.7569	0.078	23.920	0.000
748	3.7609	0.066	23.920	0.000
749	3.7649	0.046	23.870	0.000
750	3.7689	0.046	23.870	0.000
751	3.7742	0.062	23.940	0.000
752	3.7795	0.076	23.940	0.000
753	3.7848	0.078	23.980	0.000
754	3.7901	0.072	23.980	0.000
755	3.7955	0.048	23.915	0.000
756	3.8008	0.018	23.915	0.000
757	3.8061	0.004	23.915	0.000
758	3.8115	0.000	23.995	0.000
759	3.8168	-0.002	23.995	0.000
760	3.8208	0.010	23.975	0.000
761	3.8248	0.016	23.975	0.000
762	3.8288	0.022	24.025	0.000
763	3.8328	0.032	24.025	0.000
764	3.8408	0.036	24.035	0.000
765	3.8487	0.046	24.035	0.000
766	3.8527	0.048	24.015	0.000
767	3.8567	0.050	24.015	0.000
768	3.8607	0.042	24.015	0.000
769	3.8647	0.018	23.975	0.000
770	3.8701	0.006	23.975	0.000
771	3.8754	0.002	24.030	0.000
772	3.8807	0.002	24.030	0.000
773	3.8847	0.008	24.075	0.000
774	3.8887	0.024	24.075	0.000
775	3.8927	0.040	24.020	0.000
776	3.8967	0.046	24.020	0.000
777	3.9047	0.046	24.000	0.000
778	3.9127	0.044	24.000	0.000
779	3.9180	0.040	24.000	0.000
780	3.9233	0.034	24.060	0.000
781	3.9287	0.022	24.060	0.000
782	3.9327	0.008	23.985	0.000
783	3.9367	0.006	23.985	0.000
784	3.9407	0.006	24.065	0.000
785	3.9447	0.000	24.065	0.000
786	3.9500	-0.002	24.075	0.000
787	3.9554	0.006	24.075	0.000
788	3.9607	0.004	24.045	0.000
789	3.9660	-0.004	24.045	0.000
790	3.9713	-0.004	24.045	0.000
791	3.9766	0.006	24.075	0.000
792	3.9820	0.014	24.075	0.000
793	3.9873	0.020	24.115	0.000
794	3.9927	0.036	24.115	0.000
795	3.9980	0.034	24.170	0.000
796	4.0033	0.018	24.170	0.000
797	4.0087	0.010	24.105	0.000
798	4.0127	0.004	24.105	0.000
799	4.0167	-0.002	24.080	0.000
800	4.0207	0.004	24.080	0.000
801	4.0247	0.010	24.080	0.000
802	4.0300	0.026	24.110	0.000
803	4.0354	0.026	24.110	0.000
804	4.0407	0.022	24.115	0.000
805	4.0461	0.014	24.115	0.000
806	4.0515	-0.002	24.120	0.000
807	4.0568	0.000	24.120	0.000
808	4.0621	0.002	24.150	0.000
809	4.0674	-0.004	24.150	0.000
810	4.0727	0.006	24.245	0.000
811	4.0767	0.004	24.245	0.000
812	4.0807	-0.006	24.245	0.000
813	4.0847	-0.012	24.215	0.000
814	4.0887	-0.014	24.215	0.000
815	4.0941	-0.004	24.160	0.000
816	4.0996	0.004	24.160	0.000
817	4.1050	0.018	24.185	0.000
818	4.1103	0.016	24.185	0.000
819	4.1155	0.004	24.145	0.000
820	4.1207	-0.002	24.145	0.000
821	4.1260	-0.008	24.190	0.000
822	4.1313	-0.012	24.190	0.000
823	4.1367	-0.002	24.190	0.000
824	4.1399	0.008	24.200	0.000
825	4.1431	0.024	24.200	0.000
826	4.1462	0.022	24.210	0.000
827	4.1494	0.016	24.210	0.000
828	4.1526	0.014	24.245	0.000
829	4.1686	-0.002	24.245	0.000
830	4.1726	-0.004	24.240	0.000
831	4.1766	0.002	24.240	0.000
832	4.1806	-0.002	24.200	0.000
833	4.1846	-0.002	24.200	0.000
834	4.1900	-0.006	24.200	0.000
835	4.1953	0.412	24.185	0.000
836	4.2006	33.180	24.185	2.000
837	4.2046	65.000	24.220	2.000
838	4.2086	61.808	24.220	2.000
839	4.2126	40.276	24.295	0.000
840	4.2166	29.066	24.295	0.000
841	4.2246	27.950	24.235	0.000
842	4.2326	28.532	24.235	0.000
843	4.2379	27.346	24.145	2.000
844	4.2432	24.438	24.145	2.000
845	4.2486	22.126	24.145	2.000
846	4.2539	20.372	24.060	2.000
847	4.2592	20.128	24.060	2.000
848	4.2646	19.730	24.020	2.000
849	4.2678	18.526	24.020	2.000
850	4.2710	18.180	23.945	2.000
851	4.2742	17.330	23.945	2.000
852	4.2774	16.354	23.970	2.000
853	4.2806	15.976	23.970	0.000
854	4.2886	15.622	23.865	0.000
855	4.2965	15.288	23.865	0.000
856	4.3020	15.512	23.865	0.000
857	4.3074	15.508	23.800	0.000
858	4.3129	16.074	23.800	0.000
859	4.3182	16.952	23.780	0.000
860	4.3236	17.072	23.780	0.000
861	4.3289	17.928	23.865	0.000
862	4.3321	18.620	23.865	0.000
863	4.3352	18.578	23.680	0.000
864	4.3383	18.892	23.680	0.000
865	4.3414	18.788	23.720	0.000
866	4.3446	18.448	23.720	0.000
867	4.3532	18.560	23.720	0.000
868	4.3618	18.040	23.775	0.000
869	4.3667	17.130	23.775	0.000
870	4.3716	10.204	23.740	0.000
871	4.3765	6.506	23.740	0.000
872	4.3819	5.584	23.630	0.000
873	4.3873	4.922	23.630	0.000
874	4.3927	6.342	23.630	0.000
875	4.3959	6.600	23.630	0.000
876	4.3990	2.728	23.710	0.000
877	4.4022	0.446	23.710	0.000
878	4.4053	-0.150	23.710	0.000
879	4.4085	-0.616	23.705	0.000
880	4.4244	-0.846	23.705	0.000
881	4.4285	-0.708	23.730	0.000
882	4.4326	-0.674	23.730	0.000
883	4.4367	-0.822	23.730	0.000
884	4.4407	-0.592	23.730	0.000
885	4.4460	-0.202	23.710	0.000
886	4.4512	-0.040	23.710	0.000
887	4.4565	0.040	23.690	0.000
888	4.4597	0.110	23.690	0.000
889	4.4629	0.134	23.690	0.000
890	4.4661	0.106	23.690	0.000
891	4.4693	0.020	23.690	0.000
892	4.4725	-0.092	23.730	0.000
893	4.4884	-0.138	23.730	0.000
894	4.4937	-0.082	23.730	0.000
895	4.4990	-0.010	23.730	0.000
896	4.5043	0.082	23.845	0.000
897	4.5083	0.214	23.845	0.000
898	4.5123	0.348	23.830	0.000
899	4.5163	0.422	23.830	0.000
900	4.5203	0.396	23.830	0.000
901	4.5260	0.244	23.750	0.000
902	4.5316	0.108	23.750	0.000
903	4.5373	0.052	23.735	0.000
904	4.5423	0.048	23.735	0.000
905	4.5473	0.076	23.780	0.000
906	4.5523	0.116	23.780	0.000
907	4.5576	0.136	23.845	0.000
908	4.5629	0.134	23.845	0.000
909	4.5682	0.126	23.840	0.000
910	4.5735	0.118	23.840	0.000
911	4.5788	0.098	23.840	0.000
912	4.5842	0.068	23.920	0.000
913	4.5882	0.058	23.920	0.000
914	4.5922	0.062	23.860	0.000
915	4.5962	0.060	23.860	0.000
916	4.6002	0.056	23.880	0.000
917	4.6055	0.066	23.880	0.000
918	4.6109	0.068	23.800	0.000
919	4.6162	0.056	23.800	0.000
920	4.6215	0.046	23.850	0.000
921	4.6268	0.038	23.850	0.000
922	4.6322	0.028	23.850	0.000
923	4.6375	0.026	23.920	0.000
924	4.6428	0.034	23.920	0.000
925	4.6481	0.044	23.910	0.000
926	4.6522	0.054	23.910	0.000
927	4.6562	0.070	23.910	0.000
928	4.6602	0.084	23.910	0.000
929	4.6642	0.082	23.855	0.000
930	4.6721	0.072	23.855	0.000
931	4.6801	0.058	24.000	0.000
932	4.6841	0.058	24.000	0.000
933	4.6881	0.054	24.000	0.000
934	4.6921	0.062	23.925	0.000
935	4.6962	0.080	23.925	0.000
936	4.7016	0.068	23.920	0.000
937	4.7071	0.052	23.920	0.000
938	4.7125	0.036	23.945	0.000
939	4.7165	0.006	23.945	0.000
940	4.7205	-0.004	23.980	0.000
941	4.7244	-0.002	23.980	0.000
942	4.7284	0.006	24.000	0.000
943	4.7364	0.016	24.000	0.000
944	4.7444	0.028	24.000	0.000
945	4.7497	0.032	23.980	0.000
946	4.7550	0.028	23.980	0.000
947	4.7602	0.034	23.965	0.000
948	4.7642	0.032	23.965	0.000
949	4.7682	0.030	24.040	0.000
950	4.7722	0.036	24.040	0.000
951	4.7762	0.030	23.995	0.000
952	4.7802	0.020	23.995	0.000
953	4.7842	0.016	24.085	0.000
954	4.7882	0.010	24.085	0.000
955	4.7922	0.012	24.085	0.000
956	4.8002	0.016	24.085	0.000
957	4.8081	0.036	24.085	0.000
958	4.8135	0.054	24.020	0.000
959	4.8189	0.054	24.020	0.000
960	4.8243	0.054	24.000	0.000
961	4.8297	0.044	24.000	0.000
962	4.8350	0.028	24.050	0.000
963	4.8403	0.018	24.050	0.000
964	4.8435	0.012	24.110	0.000
965	4.8467	0.008	24.110	0.000
966	4.8498	0.002	24.110	0.000
967	4.8530	-0.006	24.085	0.000
968	4.8562	-0.004	24.085	0.000
969	4.8642	-0.010	24.125	0.000
970	4.8722	-0.004	24.125	0.000
971	4.8775	0.006	24.105	0.000
972	4.8828	0.006	24.105	0.000
973	4.8882	0.008	24.090	0.000
974	4.8934	0.010	24.090	0.000
975	4.8987	0.010	24.065	0.000
976	4.9040	0.006	24.065	0.000
977	4.9080	0.012	24.065	0.000
978	4.9120	0.024	24.115	0.000
979	4.9160	0.028	24.115	0.000
980	4.9200	0.026	24.145	0.000
981	4.9254	0.018	24.145	0.000
982	4.9308	0.008	24.165	0.000
983	4.9361	0.004	24.165	0.000
984	4.9415	0.004	24.125	0.000
985	4.9469	0.006	24.125	0.000
986	4.9523	0.020	24.090	0.000
987	4.9576	0.026	24.090	0.000
988	4.9630	0.022	24.090	0.000
989	4.9683	0.010	24.125	0.000
990	4.9714	-0.002	24.125	0.000
991	4.9746	-0.008	24.180	0.000
992	4.9778	-0.014	24.180	0.000
993	4.9809	-0.012	24.185	0.000
994	4.9841	-0.010	24.185	0.000
995	5.0000	-0.008	24.080	0.000
996	5.0053	-0.010	24.080	0.000
997	5.0106	-0.004	24.165	0.000
998	5.0160	-0.002	24.165	0.000
999	5.0199	-0.004	24.165	0.000
1000	5.0239	0.004	24.215	0.000
1001	5.0279	0.006	24.215	0.000
1002	5.0318	0.004	24.190	0.000
1003	5.0372	0.000	24.190	0.000
1004	5.0426	-0.004	24.135	0.000
1005	5.0480	0.006	24.135	0.000
1006	5.0534	0.008	24.250	0.000
1007	5.0587	0.018	24.250	0.000
1008	5.0640	0.026	24.240	0.000
1009	5.0693	0.018	24.240	0.000
1010	5.0746	0.006	24.240	0.000
1011	5.0799	0.002	24.180	0.000
1012	5.0852	1.876	24.180	0.000
1013	5.0904	50.790	24.195	2.000
1014	5.0957	65.000	24.195	2.000
1015	5.0998	56.304	24.205	2.000
1016	5.1038	34.028	24.205	0.000
1017	5.1078	27.288	24.190	0.000
1018	5.1118	27.466	24.190	0.000
1019	5.1172	28.112	24.110	0.000
1020	5.1226	26.464	24.110	0.000
1021	5.1280	23.210	24.110	0.000
1022	5.1333	21.322	24.100	2.000
1023	5.1386	20.382	24.100	2.000
1024	5.1438	19.576	24.060	2.000
1025	5.1492	19.100	24.060	2.000
1026	5.1546	18.360	23.965	2.000
1027	5.1599	17.314	23.965	0.000
1028	5.1639	16.546	23.935	0.000
1029	5.1679	15.962	23.935	0.000
1030	5.1719	15.724	23.855	0.000
1031	5.1759	15.554	23.855	0.000
1032	5.1812	14.910	23.855	0.000
1033	5.1865	15.028	23.820	0.000
1034	5.1918	15.372	23.820	0.000
1035	5.1972	15.400	23.855	0.000
1036	5.2026	16.544	23.855	0.000
1037	5.2079	17.296	23.755	0.000
1038	5.2133	17.770	23.755	0.000
1039	5.2187	18.276	23.820	0.000
1040	5.2241	17.984	23.820	0.000
1041	5.2273	18.612	23.780	0.000
1042	5.2304	18.696	23.780	0.000
1043	5.2336	18.226	23.780	0.000
1044	5.2367	18.564	23.735	0.000
1045	5.2399	18.336	23.735	0.000
1046	5.2557	14.340	23.680	0.000
1047	5.2598	7.892	23.680	0.000
1048	5.2638	6.350	23.740	0.000
1049	5.2678	5.592	23.740	0.000
1050	5.2718	5.868	23.730	0.000
1051	5.2771	7.580	23.730	0.000
1052	5.2824	5.384	23.680	0.000
1053	5.2877	1.586	23.680	0.000
1054	5.2917	0.168	23.680	0.000
1055	5.2957	-0.272	23.670	0.000
1056	5.2996	-0.698	23.670	0.000
1057	5.3036	-0.810	23.670	0.000
1058	5.3116	-0.720	23.670	0.000
1059	5.3196	-0.866	23.705	0.000
1060	5.3249	-0.924	23.705	0.000
1061	5.3303	-0.524	23.690	0.000
1062	5.3356	-0.180	23.690	0.000
1063	5.3409	-0.042	23.735	0.000
1064	5.3463	0.036	23.735	0.000
1065	5.3516	0.096	23.735	0.000
1066	5.3556	0.114	23.710	0.000
1067	5.3596	0.080	23.710	0.000
1068	5.3636	0.006	23.800	0.000
1069	5.3676	-0.072	23.800	0.000
1070	5.3730	-0.074	23.720	0.000
1071	5.3783	-0.016	23.720	0.000
1072	5.3836	0.060	23.775	0.000
1073	5.3891	0.182	23.775	0.000
1074	5.3945	0.362	23.775	0.000
1075	5.4000	0.508	23.775	0.000
1076	5.4052	0.522	23.775	0.000
1077	5.4105	0.406	23.795	0.000
1078	5.4157	0.222	23.795	0.000
1079	5.4197	0.096	23.790	0.000
1080	5.4236	0.062	23.790	0.000
1081	5.4276	0.074	23.840	0.000
1082	5.4315	0.114	23.840	0.000
1083	5.4368	0.172	23.795	0.000
1084	5.4422	0.194	23.795	0.000
1085	5.4475	0.196	23.770	0.000
1086	5.4528	0.184	23.770	0.000
1087	5.4582	0.148	23.770	0.000
1088	5.4635	0.114	23.845	0.000
1089	5.4689	0.082	23.845	0.000
1090	5.4742	0.072	23.835	0.000
1091	5.4795	0.076	23.835	0.000
1092	5.4835	0.072	23.795	0.000
1093	5.4875	0.078	23.795	0.000
1094	5.4915	0.086	23.965	0.000
1095	5.4955	0.082	23.965	0.000
1096	5.5037	0.072	23.885	0.000
1097	5.5119	0.056	23.885	0.000
1098	5.5158	0.038	23.885	0.000
1099	5.5197	0.028	23.860	0.000
1100	5.5236	0.032	23.860	0.000
1101	5.5275	0.044	23.975	0.000
1102	5.5328	0.050	23.975	0.000
1103	5.5381	0.064	23.920	0.000
1104	5.5435	0.084	23.920	0.000
1105	5.5489	0.090	23.955	0.000
1106	5.5543	0.084	23.955	0.000
1107	5.5597	0.078	23.925	0.000
1108	5.5649	0.068	23.925	0.000
1109	5.5701	0.060	23.925	0.000
1110	5.5753	0.062	23.975	0.000
1111	5.5807	0.070	23.975	0.000
1112	5.5860	0.078	23.970	0.000
1113	5.5913	0.078	23.970	0.000
1114	5.5953	0.070	23.925	0.000
1115	5.5993	0.050	23.925	0.000
1116	5.6034	0.032	24.025	0.000
1117	5.6074	0.010	24.025	0.000
1118	5.6127	-0.002	23.950	0.000
1119	5.6181	-0.006	23.950	0.000
1120	5.6234	0.006	23.950	0.000
1121	5.6289	0.024	24.035	0.000
1122	5.6343	0.040	24.035	0.000
1123	5.6398	0.048	23.980	0.000
1124	5.6451	0.058	23.980	0.000
1125	5.6505	0.048	24.040	0.000
1126	5.6559	0.034	24.040	0.000
1127	5.6611	0.022	23.990	0.000
1128	5.6663	0.016	23.990	0.000
1129	5.6715	0.012	24.045	0.000
1130	5.6747	0.014	24.045	0.000
1131	5.6779	0.020	24.045	0.000
1132	5.6810	0.018	24.070	0.000
1133	5.6842	0.024	24.070	0.000
1134	5.6874	0.036	24.010	0.000
1135	5.6954	0.040	24.010	0.000
1136	5.7034	0.050	24.060	0.000
1137	5.7087	0.056	24.060	0.000
1138	5.7141	0.054	24.085	0.000
1139	5.7194	0.042	24.085	0.000
1140	5.7248	0.028	24.045	0.000
1141	5.7301	0.018	24.045	0.000
1142	5.7355	0.008	24.045	0.000
1143	5.7386	0.012	24.090	0.000
1144	5.7418	0.012	24.090	0.000
1145	5.7450	-0.002	24.060	0.000
1146	5.7482	0.002	24.060	0.000
1147	5.7514	-0.008	24.060	0.000
1148	5.7674	-0.012	24.060	0.000
1149	5.7714	-0.002	24.095	0.000
1150	5.7754	0.000	24.095	0.000
1151	5.7794	0.018	24.125	0.000
1152	5.7834	0.032	24.125	0.000
1153	5.7888	0.028	24.125	0.000
1154	5.7942	0.036	24.115	0.000
1155	5.7996	0.026	24.115	0.000
1156	5.8035	0.008	24.075	0.000
1157	5.8074	0.006	24.075	0.000
1158	5.8113	-0.002	24.115	0.000
1159	5.8152	-0.002	24.115	0.000
1160	5.8232	0.012	24.050	0.000
1161	5.8312	0.030	24.050	0.000
1162	5.8366	0.042	24.150	0.000
1163	5.8420	0.038	24.150	0.000
1164	5.8474	0.026	24.150	0.000
1165	5.8514	0.012	24.145	0.000
1166	5.8554	-0.004	24.145	0.000
1167	5.8594	-0.010	24.125	0.000
1168	5.8634	-0.012	24.125	0.000
1169	5.8673	-0.010	24.150	0.000
1170	5.8713	0.000	24.150	0.000
1171	5.8753	0.008	24.170	0.000
1172	5.8793	0.004	24.170	0.000
1173	5.8872	0.004	24.165	0.000
1174	5.8952	0.004	24.165	0.000
1175	5.9005	0.004	24.165	0.000
1176	5.9059	0.002	24.250	0.000
1177	5.9112	-0.002	24.250	0.000
1178	5.9165	-0.004	24.205	0.000
1179	5.9219	-0.004	24.205	0.000
1180	5.9272	0.002	24.160	0.000
1181	5.9318	0.006	24.160	0.000
1182	5.9364	0.012	24.225	0.000
1183	5.9411	0.018	24.225	0.000
1184	5.9457	0.020	24.260	0.000
1185	5.9503	0.012	24.260	0.000
1186	5.9548	0.008	24.260	0.000
1187	5.9594	0.008	24.230	0.000
1188	5.9647	0.008	24.230	0.000
1189	5.9701	0.014	24.245	0.000
1190	5.9754	1.524	24.245	0.000
1191	5.9808	46.994	24.225	2.000
1192	5.9861	65.000	24.225	2.000
1193	5.9914	56.868	24.180	2.000
1194	5.9946	36.496	24.180	0.000
1195	5.9977	27.738	24.235	0.000
1196	6.0009	28.042	24.235	0.000
1197	6.0041	27.644	24.235	0.000
1198	6.0072	26.374	24.180	0.000
1199	6.0152	24.032	24.180	0.000
1200	6.0232	21.462	24.040	2.000
1201	6.0285	20.504	24.040	2.000
1202	6.0339	20.204	23.990	2.000
1203	6.0392	19.052	23.990	2.000
1204	6.0446	18.680	23.900	2.000
1205	6.0500	18.038	23.900	0.000
1206	6.0555	16.970	23.915	0.000
1207	6.0586	16.682	23.915	0.000
1208	6.0618	16.098	23.915	0.000
1209	6.0649	15.982	23.895	0.000
1210	6.0681	16.196	23.895	0.000
1211	6.0712	15.456	23.840	0.000
1212	6.0871	15.898	23.840	0.000
1213	6.0912	16.446	23.810	0.000
1214	6.0952	16.754	23.810	0.000
1215	6.0992	17.546	23.855	0.000
1216	6.1032	18.074	23.855	0.000
1217	6.1086	18.530	23.735	0.000
1218	6.1140	18.718	23.735	0.000
1219	6.1194	18.550	23.735	0.000
1220	6.1233	18.714	23.670	0.000
1221	6.1273	18.328	23.670	0.000
1222	6.1312	17.950	23.715	0.000
1223	6.1352	18.084	23.715	0.000
1224	6.1441	14.602	23.705	0.000
1225	6.1531	7.600	23.705	0.000
1226	6.1566	6.506	23.700	0.000
1227	6.1601	5.310	23.700	0.000
1228	6.1636	5.200	23.670	0.000
1229	6.1671	7.078	23.670	0.000
1230	6.1752	5.032	23.670	0.000
1231	6.1833	1.362	23.640	0.000
1232	6.1865	0.112	23.640	0.000
1233	6.1897	-0.308	23.680	0.000
1234	6.1928	-0.716	23.680	0.000
1235	6.1960	-0.852	23.730	0.000
1236	6.1992	-0.742	23.730	0.000
1237	6.2071	-0.852	23.660	0.000
1238	6.2151	-0.902	23.660	0.000
1239	6.2204	-0.484	23.670	0.000
1240	6.2257	-0.154	23.670	0.000
1241	6.2310	-0.036	23.670	0.000
1242	6.2364	0.024	23.700	0.000
1243	6.2418	0.060	23.700	0.000
1244	6.2472	0.070	23.730	0.000
1245	6.2511	0.032	23.730	0.000
1246	6.2551	-0.056	23.745	0.000
1247	6.2590	-0.138	23.745	0.000
1248	6.2630	-0.132	23.775	0.000
1249	6.2683	-0.072	23.775	0.000
1250	6.2737	0.008	23.740	0.000
1251	6.2790	0.108	23.740	0.000
1252	6.2843	0.224	23.740	0.000
1253	6.2896	0.330	23.730	0.000
1254	6.2950	0.378	23.730	0.000
1255	6.3004	0.302	23.775	0.000
1256	6.3058	0.148	23.775	0.000
1257	6.3112	0.052	23.785	0.000
1258	6.3151	0.022	23.785	0.000
1259	6.3191	0.034	23.855	0.000
1260	6.3230	0.076	23.855	0.000
1261	6.3270	0.120	23.835	0.000
1262	6.3351	0.134	23.835	0.000
1263	6.3432	0.128	23.835	0.000
1264	6.3472	0.124	23.850	0.000
1265	6.3512	0.118	23.850	0.000
1266	6.3552	0.090	23.875	0.000
1267	6.3591	0.066	23.875	0.000
1268	6.3644	0.054	23.875	0.000
1269	6.3697	0.042	23.875	0.000
1270	6.3750	0.040	23.795	0.000
1271	6.3782	0.040	23.795	0.000
1272	6.3814	0.046	23.875	0.000
1273	6.3846	0.058	23.875	0.000
1274	6.3878	0.060	23.875	0.000
1275	6.3909	0.048	23.875	0.000
1276	6.4124	0.028	23.875	0.000
1277	6.4150	0.014	23.890	0.000
1278	6.4176	0.012	23.890	0.000
1279	6.4203	0.010	24.015	0.000
1280	6.4229	0.022	24.015	0.000
1281	6.4282	0.050	23.875	0.000
1282	6.4335	0.062	23.875	0.000
1283	6.4387	0.064	23.875	0.000
1284	6.4441	0.064	23.900	0.000
1285	6.4495	0.054	23.900	0.000
1286	6.4549	0.044	23.940	0.000
1287	6.4602	0.044	23.940	0.000
1288	6.4655	0.052	23.985	0.000
1289	6.4709	0.068	23.985	0.000
1290	6.4762	0.074	23.940	0.000
1291	6.4815	0.064	23.940	0.000
1292	6.4868	0.048	23.940	0.000
1293	6.4921	0.024	23.940	0.000
1294	6.4975	0.006	23.940	0.000
1295	6.5028	-0.008	23.980	0.000
1296	6.5068	-0.014	23.980	0.000
1297	6.5108	-0.006	23.940	0.000
1298	6.5148	0.004	23.940	0.000
1299	6.5188	0.018	24.040	0.000
1300	6.5241	0.034	24.040	0.000
1301	6.5295	0.042	24.075	0.000
1302	6.5348	0.038	24.075	0.000
1303	6.5402	0.030	23.980	0.000
1304	6.5456	0.022	23.980	0.000
1305	6.5510	0.010	23.980	0.000
1306	6.5562	0.002	24.015	0.000
1307	6.5615	0.006	24.015	0.000
1308	6.5668	0.010	24.005	0.000
1309	6.5708	0.016	24.005	0.000
1310	6.5748	0.020	24.020	0.000
1311	6.5788	0.020	24.020	0.000
1312	6.5828	0.024	24.010	0.000
1313	6.5908	0.030	24.010	0.000
1314	6.5988	0.038	24.070	0.000
1315	6.6028	0.040	24.070	0.000
1316	6.6068	0.044	24.070	0.000
1317	6.6108	0.036	24.035	0.000
1318	6.6148	0.022	24.035	0.000
1319	6.6201	0.012	24.080	0.000
1320	6.6255	-0.006	24.080	0.000
1321	6.6308	-0.006	24.095	0.000
1322	6.6348	0.002	24.095	0.000
1323	6.6387	-0.012	24.030	0.000
1324	6.6427	-0.006	24.030	0.000
1325	6.6467	-0.016	24.105	0.000
1326	6.6547	-0.014	24.105	0.000
1327	6.6627	-0.002	24.105	0.000
1328	6.6681	0.008	24.090	0.000
1329	6.6735	0.028	24.090	0.000
1330	6.6789	0.022	24.070	0.000
1331	6.6829	0.018	24.070	0.000
1332	6.6869	0.010	24.090	0.000
1333	6.6909	-0.012	24.090	0.000
1334	6.6949	-0.008	24.080	0.000
1335	6.6980	0.002	24.080	0.000
1336	6.7012	0.008	24.185	0.000
1337	6.7044	0.022	24.185	0.000
1338	6.7075	0.028	24.185	0.000
1339	6.7107	0.020	24.100	0.000
1340	6.7267	0.012	24.100	0.000
1341	6.7321	0.010	24.155	0.000
1342	6.7374	0.010	24.155	0.000
1343	6.7428	0.010	24.085	0.000
1344	6.7482	0.004	24.085	0.000
1345	6.7536	-0.006	24.165	0.000
1346	6.7589	-0.016	24.165	0.000
1347	6.7642	-0.014	24.175	0.000
1348	6.7695	-0.010	24.175	0.000
1349	6.7747	-0.006	24.175	0.000
1350	6.7800	0.004	24.185	0.000
1351	6.7853	0.006	24.185	0.000
1352	6.7905	-0.002	24.185	0.000
1353	6.7945	-0.010	24.185	0.000
1354	6.7985	-0.016	24.185	0.000
1355	6.8026	-0.014	24.185	0.000
1356	6.8066	-0.006	24.220	0.000
1357	6.8120	0.004	24.220	0.000
1358	6.8173	0.010	24.270	0.000
1359	6.8227	0.010	24.270	0.000
1360	6.8259	0.002	24.270	0.000
1361	6.8290	-0.002	24.165	0.000
1362	6.8322	-0.002	24.165	0.000
1363	6.8353	0.002	24.205	0.000
1364	6.8385	0.068	24.205	0.000
1365	6.8548	7.324	24.170	0.000
1366	6.8587	63.084	24.170	2.000
1367	6.8626	64.938	24.245	2.000
1368	6.8666	48.996	24.245	0.000
1369	6.8705	31.814	24.150	0.000
1370	6.8759	27.422	24.150	0.000
1371	6.8814	28.348	24.150	0.000
1372	6.8868	28.100	24.190	0.000
1373	6.8908	25.254	24.190	0.000
1374	6.8947	22.946	24.095	2.000
1375	6.8986	21.120	24.095	2.000
1376	6.9025	20.004	23.960	2.000
1377	6.9105	19.542	23.960	2.000
1378	6.9185	18.974	23.970	2.000
1379	6.9239	18.110	23.970	2.000
1380	6.9294	17.518	23.885	2.000
1381	6.9349	16.244	23.885	0.000
1382	6.9388	15.960	23.885	0.000
1383	6.9427	15.534	23.925	0.000
1384	6.9466	15.070	23.925	0.000
1385	6.9505	15.380	23.840	0.000
1386	6.9537	15.682	23.840	0.000
1387	6.9569	15.556	23.845	0.000
1388	6.9601	16.046	23.845	0.000
1389	6.9633	16.766	23.815	0.000
1390	6.9664	17.216	23.815	0.000
1391	6.9825	18.058	23.785	0.000
1392	6.9879	18.394	23.785	0.000
1393	6.9933	19.018	23.785	0.000
1394	6.9986	18.828	23.760	0.000
1395	7.0039	17.958	23.760	0.000
1396	7.0092	18.308	23.690	0.000
1397	7.0145	18.380	23.690	0.000
1398	7.0177	17.818	23.730	0.000
1399	7.0209	12.588	23.730	0.000
1400	7.0241	7.108	23.665	0.000
1401	7.0272	5.914	23.665	0.000
1402	7.0304	5.046	23.680	0.000
1403	7.0384	5.736	23.680	0.000
1404	7.0464	7.238	23.680	0.000
1405	7.0517	4.254	23.705	0.000
1406	7.0571	1.004	23.705	0.000
1407	7.0625	0.024	23.565	0.000
1408	7.0678	-0.402	23.565	0.000
1409	7.0731	-0.774	23.695	0.000
1410	7.0784	-0.812	23.695	0.000
1411	7.0824	-0.716	23.680	0.000
1412	7.0863	-0.840	23.680	0.000
1413	7.0903	-0.750	23.750	0.000
1414	7.0943	-0.314	23.750	0.000
1415	7.0997	-0.066	23.750	0.000
1416	7.1051	0.030	23.675	0.000
1417	7.1105	0.102	23.675	0.000
1418	7.1159	0.146	23.705	0.000
1419	7.1213	0.138	23.705	0.000
1420	7.1267	0.078	23.685	0.000
1421	7.1319	-0.014	23.685	0.000
1422	7.1371	-0.080	23.765	0.000
1423	7.1424	-0.062	23.765	0.000
1424	7.1455	-0.002	23.710	0.000
1425	7.1487	0.082	23.710	0.000
1426	7.1519	0.224	23.710	0.000
1427	7.1551	0.404	23.730	0.000
1428	7.1582	0.528	23.730	0.000
1429	7.1743	0.526	23.745	0.000
1430	7.1784	0.374	23.745	0.000
1431	7.1825	0.192	23.795	0.000
1432	7.1867	0.084	23.795	0.000
1433	7.1908	0.060	23.870	0.000
1434	7.1960	0.098	23.870	0.000
1435	7.2011	0.162	23.800	0.000
1436	7.2063	0.208	23.800	0.000
1437	7.2095	0.214	23.800	0.000
1438	7.2127	0.204	23.755	0.000
1439	7.2159	0.180	23.755	0.000
1440	7.2191	0.150	23.855	0.000
1441	7.2223	0.128	23.855	0.000
1442	7.2383	0.110	23.865	0.000
1443	7.2436	0.106	23.865	0.000
1444	7.2489	0.106	23.820	0.000
1445	7.2542	0.092	23.820	0.000
1446	7.2582	0.082	23.835	0.000
1447	7.2622	0.082	23.835	0.000
1448	7.2662	0.090	23.835	0.000
1449	7.2703	0.088	23.865	0.000
1450	7.2742	0.078	23.865	0.000
1451	7.2782	0.068	23.925	0.000
1452	7.2822	0.048	23.925	0.000
1453	7.2862	0.042	23.905	0.000
1454	7.2959	0.042	23.905	0.000
1455	7.3057	0.056	23.940	0.000
1456	7.3088	0.080	23.940	0.000
1457	7.3119	0.090	23.940	0.000
1458	7.3150	0.100	23.940	0.000
1459	7.3181	0.090	23.940	0.000
1460	7.3261	0.066	23.925	0.000
1461	7.3341	0.060	23.925	0.000
1462	7.3373	0.064	23.905	0.000
1463	7.3405	0.078	23.905	0.000
1464	7.3437	0.106	23.960	0.000
1465	7.3469	0.114	23.960	0.000
1466	7.3501	0.098	24.005	0.000
1467	7.3581	0.068	24.005	0.000
1468	7.3661	0.042	23.990	0.000
1469	7.3715	0.020	23.990	0.000
1470	7.3769	0.010	23.990	0.000
1471	7.3824	0.012	23.960	0.000
1472	7.3877	0.020	23.960	0.000
1473	7.3930	0.030	24.010	0.000
1474	7.3983	0.038	24.010	0.000
1475	7.4023	0.042	23.930	0.000
1476	7.4062	0.050	23.930	0.000
1477	7.4102	0.056	24.020	0.000
1478	7.4142	0.060	24.020	0.000
1479	7.4221	0.050	24.010	0.000
1480	7.4301	0.034	24.010	0.000
1481	7.4341	0.022	24.010	0.000
1482	7.4381	0.012	23.985	0.000
1483	7.4421	0.008	23.985	0.000
1484	7.4461	0.022	24.060	0.000
1485	7.4514	0.036	24.060	0.000
1486	7.4567	0.042	24.085	0.000
1487	7.4620	0.050	24.085	0.000
1488	7.4652	0.050	24.060	0.000
1489	7.4684	0.046	24.060	0.000
1490	7.4716	0.044	24.060	0.000
1491	7.4748	0.048	24.060	0.000
1492	7.4780	0.052	24.060	0.000
1493	7.4940	0.042	24.125	0.000
1494	7.4993	0.032	24.125	0.000
1495	7.5046	0.018	24.050	0.000
1496	7.5099	0.002	24.050	0.000
1497	7.5139	-0.004	24.175	0.000
1498	7.5179	-0.002	24.175	0.000
1499	7.5219	0.004	24.085	0.000
1500	7.5259	0.012	24.085	0.000
1501	7.5312	0.018	24.120	0.000
1502	7.5366	0.018	24.120	0.000
1503	7.5419	0.016	24.120	0.000
1504	7.5472	0.018	24.085	0.000
1505	7.5525	0.028	24.085	0.000
1506	7.5579	0.030	24.165	0.000
1507	7.5633	0.028	24.165	0.000
1508	7.5688	0.020	24.195	0.000
1509	7.5742	0.010	24.195	0.000
1510	7.5795	0.006	24.160	0.000
1511	7.5847	0.010	24.160	0.000
1512	7.5899	0.020	24.175	0.000
1513	7.5939	0.032	24.175	0.000
1514	7.5979	0.040	24.175	0.000
1515	7.6019	0.034	24.145	0.000
1516	7.6058	0.026	24.145	0.000
1517	7.6112	0.018	24.145	0.000
1518	7.6165	0.014	24.145	0.000
1519	7.6218	0.014	24.125	0.000
1520	7.6272	0.010	24.125	0.000
1521	7.6326	0.012	24.185	0.000
1522	7.6380	-0.002	24.185	0.000
1523	7.6433	-0.014	24.125	0.000
1524	7.6485	-0.012	24.125	0.000
1525	7.6538	-0.010	24.125	0.000
1526	7.6570	-0.002	24.210	0.000
1527	7.6602	0.010	24.210	0.000
1528	7.6634	0.016	24.190	0.000
1529	7.6666	0.016	24.190	0.000
1530	7.6699	0.010	24.235	0.000
1531	7.6858	0.012	24.235	0.000
1532	7.6898	0.008	24.205	0.000
1533	7.6938	0.006	24.205	0.000
1534	7.6978	0.010	24.165	0.000
1535	7.7018	0.012	24.165	0.000
1536	7.7072	0.008	24.165	0.000
1537	7.7125	0.014	24.175	0.000
1538	7.7178	0.020	24.175	0.000
1539	7.7210	0.022	24.235	0.000
1540	7.7241	0.022	24.235	0.000
1541	7.7273	0.020	24.330	0.000
1542	7.7305	1.242	24.330	0.000
1543	7.7337	44.578	24.235	2.000
1544	7.7501	65.000	24.235	2.000
1545	7.7554	58.364	24.255	2.000
1546	7.7608	36.092	24.255	0.000
1547	7.7661	28.078	24.255	0.000
1548	7.7701	28.090	24.190	0.000
1549	7.7741	27.842	24.190	0.000
1550	7.7781	26.602	24.155	0.000
1551	7.7821	23.782	24.155	0.000
1552	7.7860	21.650	24.085	2.000
1553	7.7899	20.616	24.085	2.000
1554	7.7938	19.838	23.980	2.000
1555	7.7977	19.198	23.980	2.000
1556	7.8058	18.650	23.990	2.000
1557	7.8138	17.562	23.990	0.000
1558	7.8191	16.856	23.990	0.000
1559	7.8244	16.584	23.940	0.000
1560	7.8297	15.990	23.940	0.000
1561	7.8351	16.042	23.815	0.000
1562	7.8404	15.504	23.815	0.000
1563	7.8457	15.428	23.875	0.000
1564	7.8489	15.636	23.875	0.000
1565	7.8521	15.850	23.885	0.000
1566	7.8553	16.908	23.885	0.000
1567	7.8585	17.766	23.815	0.000
1568	7.8617	17.530	23.815	0.000
1569	7.8697	18.050	23.815	0.000
1570	7.8777	18.608	23.730	0.000
1571	7.8830	18.532	23.730	0.000
1572	7.8884	18.744	23.770	0.000
1573	7.8937	18.220	23.770	0.000
1574	7.8991	18.140	23.755	0.000
1575	7.9044	17.990	23.755	0.000
1576	7.9097	14.832	23.700	0.000
1577	7.9129	8.328	23.700	0.000
1578	7.9160	6.314	23.790	0.000
1579	7.9192	5.300	23.790	0.000
1580	7.9224	5.306	23.790	0.000
1581	7.9256	6.892	23.710	0.000
1582	7.9336	5.392	23.710	0.000
1583	7.9416	1.744	23.670	0.000
1584	7.9469	0.200	23.670	0.000
1585	7.9522	-0.258	23.710	0.000
1586	7.9576	-0.712	23.710	0.000
1587	7.9629	-0.880	23.650	0.000
1588	7.9682	-0.774	23.650	0.000
1589	7.9736	-0.878	23.695	0.000
1590	7.9775	-0.956	23.695	0.000
1591	7.9815	-0.540	23.695	0.000
1592	7.9855	-0.176	23.695	0.000
1593	7.9895	-0.044	23.695	0.000
1594	7.9976	0.036	23.700	0.000
1595	8.0057	0.098	23.700	0.000
1596	8.0110	0.118	23.735	0.000
1597	8.0163	0.082	23.735	0.000
1598	8.0216	0.000	23.700	0.000
1599	8.0256	-0.082	23.700	0.000
1600	8.0296	-0.092	23.735	0.000
1601	8.0336	-0.024	23.735	0.000
1602	8.0376	0.054	23.735	0.000
1603	8.0415	0.178	23.810	0.000
1604	8.0455	0.366	23.810	0.000
1605	8.0494	0.510	23.755	0.000
1606	8.0534	0.506	23.755	0.000
1607	8.0615	0.384	23.700	0.000
1608	8.0697	0.206	23.700	0.000
1609	8.0750	0.094	23.815	0.000
1610	8.0803	0.064	23.815	0.000
1611	8.0856	0.086	23.825	0.000
1612	8.0909	0.140	23.825	0.000
1613	8.0963	0.198	23.825	0.000
1614	8.1016	0.218	23.850	0.000
1615	8.1047	0.212	23.850	0.000
1616	8.1079	0.200	23.880	0.000
1617	8.1110	0.174	23.880	0.000
1618	8.1142	0.128	23.885	0.000
1619	8.1173	0.096	23.885	0.000
1620	8.1254	0.094	23.810	0.000
1621	8.1334	0.100	23.810	0.000
1622	8.1387	0.094	23.880	0.000
1623	8.1440	0.094	23.880	0.000
1624	8.1493	0.108	23.880	0.000
1625	8.1547	0.102	23.875	0.000
1626	8.1601	0.078	23.875	0.000
1627	8.1654	0.066	23.875	0.000
1628	8.1686	0.054	23.875	0.000
1629	8.1718	0.044	23.845	0.000
1630	8.1750	0.054	23.845	0.000
1631	8.1782	0.068	23.900	0.000
1632	8.1814	0.072	23.900	0.000
1633	8.1925	0.078	23.940	0.000
1634	8.2037	0.084	23.940	0.000
1635	8.2061	0.078	23.940	0.000
1636	8.2085	0.074	23.960	0.000
1637	8.2110	0.086	23.960	0.000
1638	8.2134	0.096	23.955	0.000
1639	8.2214	0.100	23.955	0.000
1640	8.2293	0.110	23.960	0.000
1641	8.2325	0.114	23.960	0.000
1642	8.2357	0.096	23.885	0.000
1643	8.2389	0.076	23.885	0.000
1644	8.2422	0.064	24.000	0.000
1645	8.2454	0.056	24.000	0.000
1646	8.2613	0.038	24.000	0.000
1647	8.2653	0.026	23.980	0.000
1648	8.2693	0.020	23.980	0.000
1649	8.2734	0.014	23.980	0.000
1650	8.2774	0.022	23.980	0.000
1651	8.2827	0.038	23.960	0.000
1652	8.2880	0.052	23.960	0.000
1653	8.2933	0.066	23.985	0.000
1654	8.2973	0.070	23.985	0.000
1655	8.3013	0.056	24.045	0.000
1656	8.3053	0.040	24.045	0.000
1657	8.3093	0.036	24.045	0.000
1658	8.3172	0.034	23.970	0.000
1659	8.3252	0.030	23.970	0.000
1660	8.3305	0.038	24.060	0.000
1661	8.3358	0.040	24.060	0.000
1662	8.3412	0.036	24.010	0.000
1663	8.3466	0.036	24.010	0.000
1664	8.3521	0.042	24.065	0.000
1665	8.3575	0.056	24.065	0.000
1666	8.3609	0.062	23.980	0.000
1667	8.3642	0.068	23.980	0.000
1668	8.3676	0.072	23.980	0.000
1669	8.3709	0.056	24.065	0.000
1670	8.3743	0.042	24.065	0.000
1671	8.3818	0.026	24.050	0.000
1672	8.3892	0.012	24.050	0.000
1673	8.3946	0.014	24.040	0.000
1674	8.4001	0.014	24.040	0.000
1675	8.4055	0.012	24.060	0.000
1676	8.4108	0.014	24.060	0.000
1677	8.4162	0.016	24.115	0.000
1678	8.4215	0.018	24.115	0.000
1679	8.4246	0.018	24.115	0.000
1680	8.4277	0.020	24.065	0.000
1681	8.4309	0.032	24.065	0.000
1682	8.4340	0.022	24.095	0.000
1683	8.4371	0.018	24.095	0.000
1684	8.4451	0.024	24.185	0.000
1685	8.4532	0.020	24.185	0.000
1686	8.4585	0.030	24.145	0.000
1687	8.4638	0.032	24.145	0.000
1688	8.4692	0.038	24.105	0.000
1689	8.4746	0.036	24.105	0.000
1690	8.4799	0.020	24.105	0.000
1691	8.4853	0.022	24.140	0.000
1692	8.4885	0.020	24.140	0.000
1693	8.4917	0.028	24.150	0.000
1694	8.4948	0.038	24.150	0.000
1695	8.4980	0.038	24.170	0.000
1696	8.5012	0.034	24.170	0.000
1697	8.5172	0.014	24.170	0.000
1698	8.5211	0.000	24.170	0.000
1699	8.5251	-0.006	24.165	0.000
1700	8.5291	-0.012	24.165	0.000
1701	8.5331	0.002	24.165	0.000
1702	8.5384	0.012	24.245	0.000
1703	8.5438	0.012	24.245	0.000
1704	8.5491	0.022	24.245	0.000
1705	8.5530	0.016	24.245	0.000
1706	8.5570	0.008	24.205	0.000
1707	8.5610	0.012	24.205	0.000
1708	8.5649	0.006	24.205	0.000
1709	8.5729	0.006	24.205	0.000
1710	8.5809	0.012	24.210	0.000
1711	8.5863	0.014	24.210	0.000
1712	8.5916	0.018	24.210	0.000
1713	8.5969	0.020	24.210	0.000
1714	8.6009	0.028	24.210	0.000
1715	8.6050	0.032	24.270	0.000
1716	8.6090	0.034	24.270	0.000
1717	8.6131	1.276	24.250	0.000
1718	8.6183	43.974	24.250	2.000
1719	8.6236	65.000	24.195	2.000
1720	8.6289	57.892	24.195	2.000
1721	8.6343	37.238	24.205	0.000
1722	8.6398	27.356	24.205	0.000
1723	8.6452	27.816	24.205	0.000
1724	8.6505	28.166	24.130	0.000
1725	8.6559	26.212	24.130	0.000
1726	8.6613	23.786	23.995	2.000
1727	8.6666	21.286	23.995	2.000
1728	8.6719	20.560	23.995	2.000
1729	8.6772	19.968	23.995	2.000
1730	8.6803	19.138	23.885	2.000
1731	8.6834	18.460	23.885	0.000
1732	8.6866	17.744	23.870	0.000
1733	8.6897	16.492	23.870	0.000
1734	8.6929	16.118	23.870	0.000
1735	8.7008	16.004	23.875	0.000
1736	8.7088	15.452	23.875	0.000
1737	8.7141	15.436	23.860	0.000
1738	8.7195	15.310	23.860	0.000
1739	8.7248	15.470	23.815	0.000
1740	8.7301	16.200	23.815	0.000
1741	8.7355	16.398	23.795	0.000
1742	8.7408	17.248	23.795	0.000
1743	8.7448	17.966	23.780	0.000
1744	8.7488	17.846	23.780	0.000
1745	8.7528	18.308	23.780	0.000
1746	8.7568	18.612	23.715	0.000
1747	8.7648	18.426	23.715	0.000
1748	8.7727	18.482	23.720	0.000
1749	8.7768	18.116	23.720	0.000
1750	8.7808	18.062	23.695	0.000
1751	8.7849	14.444	23.695	0.000
1752	8.7889	8.252	23.700	0.000
1753	8.7942	6.460	23.700	0.000
1754	8.7994	5.762	23.685	0.000
1755	8.8047	5.714	23.685	0.000
1756	8.8089	6.902	23.685	0.000
1757	8.8131	5.112	23.740	0.000
1758	8.8174	1.658	23.740	0.000
1759	8.8216	0.204	23.655	0.000
1760	8.8291	-0.234	23.655	0.000
1761	8.8367	-0.696	23.715	0.000
1762	8.8420	-0.990	23.715	0.000
1763	8.8473	-0.984	23.760	0.000
1764	8.8526	-1.058	23.760	0.000
1765	8.8566	-1.098	23.705	0.000
1766	8.8607	-0.682	23.705	0.000
1767	8.8647	-0.252	23.705	0.000
1768	8.8687	-0.078	23.700	0.000
1769	8.8727	-0.004	23.700	0.000
1770	8.8767	0.058	23.775	0.000
1771	8.8807	0.096	23.775	0.000
1772	8.8847	0.086	23.680	0.000
1773	8.8926	0.022	23.680	0.000
1774	8.9006	-0.040	23.775	0.000
1775	8.9060	-0.054	23.775	0.000
1776	8.9113	-0.008	23.815	0.000
1777	8.9167	0.066	23.815	0.000
1778	8.9220	0.202	23.815	0.000
1779	8.9273	0.386	23.740	0.000
1780	8.9326	0.528	23.740	0.000
1781	8.9366	0.576	23.740	0.000
1782	8.9406	0.440	23.740	0.000
1783	8.9446	0.246	23.775	0.000
1784	8.9486	0.136	23.775	0.000
1785	8.9540	0.094	23.790	0.000
1786	8.9593	0.116	23.790	0.000
1787	8.9646	0.172	23.855	0.000
1788	8.9700	0.236	23.855	0.000
1789	8.9753	0.258	23.855	0.000
1790	8.9806	0.234	23.825	0.000
1791	8.9859	0.216	23.825	0.000
1792	8.9913	0.180	23.815	0.000
1793	8.9966	0.152	23.815	0.000
1794	9.0006	0.140	23.795	0.000
1795	9.0046	0.124	23.795	0.000
1796	9.0086	0.116	23.900	0.000
1797	9.0126	0.108	23.900	0.000
1798	9.0206	0.098	23.855	0.000
1799	9.0286	0.096	23.855	0.000
1800	9.0326	0.100	23.855	0.000
1801	9.0366	0.108	23.835	0.000
1802	9.0406	0.094	23.835	0.000
1803	9.0446	0.074	23.905	0.000
1804	9.0499	0.064	23.905	0.000
1805	9.0552	0.058	23.960	0.000
1806	9.0605	0.054	23.960	0.000
1807	9.0645	0.070	23.910	0.000
1808	9.0685	0.092	23.910	0.000
1809	9.0726	0.110	23.860	0.000
1810	9.0766	0.116	23.860	0.000
1811	9.0846	0.106	23.860	0.000
1812	9.0925	0.092	24.000	0.000
1813	9.0978	0.082	24.000	0.000
1814	9.1032	0.088	23.895	0.000
1815	9.1085	0.106	23.895	0.000
1816	9.1125	0.116	23.980	0.000
1817	9.1165	0.122	23.980	0.000
1818	9.1205	0.114	23.970	0.000
1819	9.1244	0.084	23.970	0.000
1820	9.1298	0.058	23.970	0.000
1821	9.1352	0.040	23.970	0.000
1822	9.1405	0.034	23.970	0.000
1823	9.1459	0.034	24.000	0.000
1824	9.1512	0.036	24.000	0.000
1825	9.1565	0.040	23.975	0.000
1826	9.1619	0.042	23.975	0.000
1827	9.1674	0.052	24.045	0.000
1828	9.1728	0.060	24.045	0.000
1829	9.1782	0.062	24.025	0.000
1830	9.1835	0.062	24.025	0.000
1831	9.1888	0.062	24.065	0.000
1832	9.1920	0.054	24.065	0.000
1833	9.1951	0.042	24.065	0.000
1834	9.1982	0.040	24.065	0.000
1835	9.2013	0.040	24.065	0.000
1836	9.2044	0.032	24.015	0.000
1837	9.2124	0.038	24.015	0.000
1838	9.2204	0.046	24.020	0.000
1839	9.2257	0.048	24.020	0.000
1840	9.2310	0.056	24.060	0.000
1841	9.2364	0.066	24.060	0.000
1842	9.2417	0.074	24.025	0.000
1843	9.2470	0.074	24.025	0.000
1844	9.2524	0.068	24.025	0.000
1845	9.2566	0.054	24.050	0.000
1846	9.2607	0.038	24.050	0.000
1847	9.2649	0.026	24.105	0.000
1848	9.2691	0.018	24.105	0.000
1849	9.2743	0.008	24.060	0.000
1850	9.2796	0.012	24.060	0.000
1851	9.2848	0.018	24.065	0.000
1852	9.2900	0.024	24.065	0.000
1853	9.2953	0.024	24.095	0.000
1854	9.3005	0.018	24.095	0.000
1855	9.3058	0.024	24.095	0.000
1856	9.3111	0.024	24.135	0.000
1857	9.3164	0.022	24.135	0.000
1858	9.3204	0.036	24.080	0.000
1859	9.3244	0.040	24.080	0.000
1860	9.3284	0.036	24.100	0.000
1861	9.3323	0.036	24.100	0.000
1862	9.3404	0.030	24.115	0.000
1863	9.3484	0.020	24.115	0.000
1864	9.3524	0.020	24.165	0.000
1865	9.3564	0.022	24.165	0.000
1866	9.3605	0.028	24.165	0.000
1867	9.3645	0.038	24.175	0.000
1868	9.3698	0.044	24.175	0.000
1869	9.3751	0.042	24.145	0.000
1870	9.3804	0.038	24.145	0.000
1871	9.3836	0.028	24.165	0.000
1872	9.3868	0.016	24.165	0.000
1873	9.3900	0.002	24.180	0.000
1874	9.3932	-0.002	24.180	0.000
1875	9.3964	0.004	24.165	0.000
1876	9.4123	0.006	24.165	0.000
1877	9.4177	0.012	24.165	0.000
1878	9.4230	0.014	24.175	0.000
1879	9.4284	0.014	24.175	0.000
1880	9.4337	0.016	24.220	0.000
1881	9.4390	0.018	24.220	0.000
1882	9.4443	0.018	24.240	0.000
1883	9.4475	0.014	24.240	0.000
1884	9.4506	0.014	24.205	0.000
1885	9.4538	0.010	24.205	0.000
1886	9.4570	0.006	24.205	0.000
1887	9.4602	0.016	24.205	0.000
1888	9.4682	0.020	24.205	0.000
1889	9.4762	0.026	24.195	0.000
1890	9.4816	0.034	24.195	0.000
1891	9.4870	0.034	24.225	0.000
1892	9.4925	0.034	24.225	0.000
1893	9.4979	0.326	24.190	0.000
1894	9.5033	26.804	24.190	2.000
1895	9.5086	65.000	24.215	2.000
1896	9.5118	62.090	24.215	2.000
1897	9.5149	42.160	24.280	0.000
1898	9.5180	29.046	24.280	0.000
1899	9.5211	26.722	24.280	0.000
1900	9.5242	28.246	24.155	0.000
1901	9.5322	27.344	24.155	0.000
1902	9.5402	24.436	24.125	2.000
1903	9.5456	22.174	24.125	2.000
1904	9.5511	20.644	23.925	2.000
1905	9.5565	20.112	23.925	2.000
1906	9.5618	19.540	23.990	2.000
1907	9.5672	18.272	23.990	0.000
1908	9.5725	18.028	23.985	0.000
1909	9.5756	17.208	23.985	0.000
1910	9.5787	16.300	23.985	0.000
1911	9.5819	16.156	23.855	0.000
1912	9.5850	15.930	23.855	0.000
1913	9.5881	15.514	23.850	0.000
1914	9.6042	15.556	23.850	0.000
1915	9.6082	15.576	23.800	0.000
1916	9.6122	16.014	23.800	0.000
1917	9.6162	16.806	23.830	0.000
1918	9.6202	16.898	23.830	0.000
1919	9.6255	17.838	23.845	0.000
1920	9.6308	18.660	23.845	0.000
1921	9.6361	18.522	23.845	0.000
1922	9.6393	18.868	23.790	0.000
1923	9.6425	18.656	23.790	0.000
1924	9.6457	18.294	23.770	0.000
1925	9.6489	18.352	23.770	0.000
1926	9.6522	18.090	23.740	0.000
1927	9.6681	14.718	23.740	0.000
1928	9.6734	8.026	23.710	0.000
1929	9.6787	6.220	23.710	0.000
1930	9.6840	5.510	23.630	0.000
1931	9.6880	5.616	23.630	0.000
1932	9.6920	7.188	23.630	0.000
1933	9.6961	5.390	23.670	0.000
1934	9.7001	1.614	23.670	0.000
1935	9.7044	0.170	23.685	0.000
1936	9.7087	-0.264	23.685	0.000
1937	9.7131	-0.658	23.640	0.000
1938	9.7174	-0.778	23.640	0.000
1939	9.7249	-0.692	23.675	0.000
1940	9.7324	-0.760	23.675	0.000
1941	9.7376	-0.776	23.710	0.000
1942	9.7428	-0.396	23.710	0.000
1943	9.7480	-0.100	23.710	0.000
1944	9.7534	0.020	23.735	0.000
1945	9.7589	0.106	23.735	0.000
1946	9.7643	0.164	23.690	0.000
1947	9.7674	0.174	23.690	0.000
1948	9.7706	0.132	23.710	0.000
1949	9.7737	0.038	23.710	0.000
1950	9.7768	-0.034	23.695	0.000
1951	9.7800	-0.042	23.695	0.000
1952	9.7880	-0.002	23.695	0.000
1953	9.7960	0.070	23.695	0.000
1954	9.8013	0.210	23.695	0.000
1955	9.8066	0.414	23.725	0.000
1956	9.8119	0.558	23.725	0.000
1957	9.8173	0.576	23.840	0.000
1958	9.8227	0.442	23.840	0.000
1959	9.8282	0.214	23.835	0.000
1960	9.8321	0.086	23.835	0.000
1961	9.8360	0.056	23.805	0.000
1962	9.8399	0.082	23.805	0.000
1963	9.8438	0.150	23.870	0.000
1964	9.8520	0.220	23.870	0.000
1965	9.8601	0.236	23.870	0.000
1966	9.8640	0.220	23.855	0.000
1967	9.8680	0.190	23.855	0.000
1968	9.8719	0.162	23.815	0.000
1969	9.8759	0.130	23.815	0.000
1970	9.8814	0.110	23.940	0.000
1971	9.8869	0.114	23.940	0.000
1972	9.8924	0.104	23.770	0.000
1973	9.8955	0.090	23.770	0.000
1974	9.8986	0.088	23.870	0.000
1975	9.9017	0.082	23.870	0.000
1976	9.9048	0.096	23.870	0.000
1977	9.9079	0.104	23.875	0.000
1978	9.9238	0.092	23.875	0.000
1979	9.9291	0.080	23.870	0.000
1980	9.9344	0.056	23.870	0.000
1981	9.9398	0.046	23.860	0.000
1982	9.9439	0.048	23.860	0.000
1983	9.9480	0.062	23.915	0.000
1984	9.9521	0.088	23.915	0.000
1985	9.9562	0.110	23.920	0.000
1986	9.9593	0.120	23.920	0.000
1987	9.9624	0.108	23.920	0.000
1988	9.9656	0.088	23.875	0.000
1989	9.9687	0.080	23.875	0.000
1990	9.9718	0.086	23.920	0.000
1991	9.9878	0.108	23.920	0.000
1992	9.9931	0.112	23.945	0.000
1993	9.9985	0.110	23.945	0.000
1994	10.0038	0.104	23.900	0.000
1995	10.0091	0.070	23.900	0.000
1996	10.0144	0.044	23.915	0.000
1997	10.0197	0.044	23.915	0.000
1998	10.0229	0.040	23.915	0.000
1999	10.0261	0.038	24.000	0.000
2000	10.0293	0.034	24.000	0.000
2001	10.0325	0.030	23.965	0.000
2002	10.0357	0.036	23.965	0.000
2003	10.0437	0.044	24.000	0.000
2004	10.0517	0.064	24.000	0.000
2005	10.0570	0.080	24.000	0.000
2006	10.0623	0.078	24.000	0.000
2007	10.0676	0.070	24.010	0.000
2008	10.0730	0.044	24.010	0.000
2009	10.0783	0.026	24.010	0.000
2010	10.0837	0.024	24.015	0.000
2011	10.0876	0.024	24.015	0.000
2012	10.0916	0.038	24.045	0.000
2013	10.0956	0.050	24.045	0.000
2014	10.0996	0.052	24.095	0.000
2015	10.1077	0.056	24.095	0.000
2016	10.1157	0.054	24.085	0.000
2017	10.1197	0.060	24.085	0.000
2018	10.1238	0.074	24.010	0.000
2019	10.1278	0.076	24.010	0.000
2020	10.1318	0.070	24.010	0.000
2021	10.1372	0.056	24.015	0.000
2022	10.1425	0.036	24.015	0.000
2023	10.1479	0.014	24.090	0.000
2024	10.1542	0.008	24.090	0.000
2025	10.1606	0.020	24.110	0.000
2026	10.1669	0.028	24.110	0.000
2027	10.1733	0.034	24.150	0.000
2028	10.1796	0.028	24.150	0.000
2029	10.1836	0.008	24.060	0.000
2030	10.1876	0.008	24.060	0.000
2031	10.1916	0.020	24.060	0.000
2032	10.1956	0.026	24.105	0.000
[truncated: 1,995 more rows]
