# Supplementary material for: Applications of a novel reciprocating positive displacement pump in the simulation of pulsatile arterial blood flow
Source: PLoS One. 2022 Dec 13;17(12):e0270780. doi: 10.1371/journal.pone.0270780 (PMC9746965; doi:10.1371/journal.pone.0270780)
Supplement: S1 File — (ZIP) [file pone.0270780.s001.zip › Supporting Information Data Files/Flow Rates/Cerebral Arteries/Middle Menningeal (l) 3.csv]

Viewer Version	2.91
COM HW Type	RS485/USB Sensor Cable
COM HW Config	Config String: COM10, 115200, ECHOOFF
Sensor Cable Version	1.8
Product Type	Liquid Flow Sensor (SF06 Chip)
Product COM Protocol Config	SHDLC Device Address: 0
Product ID	SLF3S-1300F
Sensor Serial	2109-000156
I2C Address	8
Supply Voltage	3.5 V
Command Address	0x3608
Sampling Time [ms]	5
Scale Factor Flow lin.	500
Scale Factor Temp lin.	200
Scale Factor Custom	1
Sample #	Relative Time[s]	Flow linearized [ml/min]	Temperature linearized [deg C]	Custom []
11	0.0700	-0.008	23.420	0.000
12	0.0757	-0.008	23.420	0.000
13	0.0814	0.000	23.420	0.000
14	0.0871	0.000	23.420	0.000
15	0.0928	-0.006	23.420	0.000
16	0.0985	-0.010	23.485	0.000
17	0.1042	-0.020	23.485	0.000
18	0.1100	-0.014	23.475	0.000
19	0.1157	-0.012	23.475	0.000
20	0.1214	-0.014	23.410	0.000
21	0.1271	-0.002	23.410	0.000
22	0.1303	0.000	23.570	0.000
23	0.1335	-0.006	23.570	0.000
24	0.1367	-0.008	23.570	0.000
25	0.1399	-0.010	23.585	0.000
26	0.1431	-0.016	23.585	0.000
27	0.1485	-0.018	23.540	0.000
28	0.1538	-0.014	23.540	0.000
29	0.1591	-0.014	23.585	0.000
30	0.1622	-0.010	23.585	0.000
31	0.1654	-0.008	23.685	0.000
32	0.1686	-0.010	23.685	0.000
33	0.1718	-0.010	23.670	0.000
34	0.1749	-0.012	23.670	0.000
35	0.1909	-0.014	23.670	0.000
36	0.1963	-0.012	23.690	0.000
37	0.2016	-0.014	23.690	0.000
38	0.2069	-0.006	23.725	0.000
39	0.2109	-0.012	23.725	0.000
40	0.2148	-0.018	23.690	0.000
41	0.2188	-0.008	23.690	0.000
42	0.2228	-0.012	23.765	0.000
43	0.2282	-0.024	23.765	0.000
44	0.2335	-0.014	23.740	0.000
45	0.2388	-0.014	23.740	0.000
46	0.2441	-0.014	23.740	0.000
47	0.2495	-0.012	23.835	0.000
48	0.2548	-0.010	23.835	0.000
49	0.2601	-0.008	23.875	0.000
50	0.2655	-0.012	23.875	0.000
51	0.2708	-0.020	23.820	0.000
52	0.2761	-0.020	23.820	0.000
53	0.2815	-0.024	23.840	0.000
54	0.2869	-0.024	23.840	0.000
55	0.2908	-0.012	23.795	0.000
56	0.2948	-0.014	23.795	0.000
57	0.2988	-0.008	23.795	0.000
58	0.3028	-0.002	23.950	0.000
59	0.3081	-0.010	23.950	0.000
60	0.3135	-0.012	23.885	0.000
61	0.3188	-0.014	23.885	0.000
62	0.3241	-0.024	23.960	0.000
63	0.3294	-0.022	23.960	0.000
64	0.3348	-0.020	23.895	0.000
65	0.3401	-0.018	23.895	0.000
66	0.3454	-0.010	23.895	0.000
67	0.3507	-0.010	23.895	0.000
68	0.3547	-0.010	23.895	0.000
69	0.3587	-0.010	23.950	0.000
70	0.3627	-0.014	23.950	0.000
71	0.3667	-0.020	23.955	0.000
72	0.3720	-0.022	23.955	0.000
73	0.3774	-0.026	23.940	0.000
74	0.3828	-0.018	23.940	0.000
75	0.3881	-0.010	23.960	0.000
76	0.3934	-0.016	23.960	0.000
77	0.3988	-0.012	23.985	0.000
78	0.4043	-0.012	23.985	0.000
79	0.4097	-0.022	23.985	0.000
80	0.4152	-0.020	23.995	0.000
81	0.4191	-0.022	23.995	0.000
82	0.4230	-0.018	24.015	0.000
83	0.4269	-0.012	24.015	0.000
84	0.4308	-0.016	24.100	0.000
85	0.4388	-0.006	24.100	0.000
86	0.4468	-0.004	24.095	0.000
87	0.4508	-0.018	24.095	0.000
88	0.4548	-0.016	24.050	0.000
89	0.4588	-0.020	24.050	0.000
90	0.4628	-0.026	24.050	0.000
91	0.4681	-0.026	24.085	0.000
92	0.4734	-0.022	24.085	0.000
93	0.4787	-0.014	24.050	0.000
94	0.4840	-0.014	24.050	0.000
95	0.4893	-0.016	24.105	0.000
96	0.4946	-0.008	24.105	0.000
97	0.5001	-0.006	24.200	0.000
98	0.5056	-0.012	24.200	0.000
99	0.5111	-0.016	24.055	0.000
100	0.5163	-0.024	24.055	0.000
101	0.5215	-0.032	24.055	0.000
102	0.5267	-0.024	24.205	0.000
103	0.5320	-0.022	24.205	0.000
104	0.5373	-0.010	24.105	0.000
105	0.5427	-0.002	24.105	0.000
106	0.5466	-0.010	24.105	0.000
107	0.5506	-0.012	24.105	0.000
108	0.5546	-0.024	24.125	0.000
109	0.5585	-0.036	24.125	0.000
110	0.5639	-0.028	24.270	0.000
111	0.5692	-0.018	24.270	0.000
112	0.5745	-0.008	24.270	0.000
113	0.5799	-0.002	24.165	0.000
114	0.5852	-0.008	24.165	0.000
115	0.5905	-0.014	24.205	0.000
116	0.5959	-0.022	24.205	0.000
117	0.6012	-0.036	24.205	0.000
118	0.6066	-0.032	24.205	0.000
119	0.6098	-0.012	24.185	0.000
120	0.6130	-0.010	24.185	0.000
121	0.6163	-0.004	24.210	0.000
122	0.6195	-0.004	24.210	0.000
123	0.6227	-0.018	24.210	0.000
124	0.6306	-0.020	24.185	0.000
125	0.6386	-0.028	24.185	0.000
126	0.6439	-0.032	24.290	0.000
127	0.6492	-0.020	24.290	0.000
128	0.6546	-0.018	24.280	0.000
129	0.6599	-0.016	24.280	0.000
130	0.6651	-0.016	24.290	0.000
131	0.6704	-0.022	24.290	0.000
132	0.6736	-0.016	24.290	0.000
133	0.6768	-0.010	24.325	0.000
134	0.6800	-0.010	24.325	0.000
135	0.6832	-0.008	24.310	0.000
136	0.6864	-0.018	24.310	0.000
137	0.7024	-0.026	24.310	0.000
138	0.7064	-0.028	24.310	0.000
139	0.7104	-0.028	24.275	0.000
140	0.7144	-0.018	24.275	0.000
141	0.7184	-0.012	24.290	0.000
142	0.7238	-0.010	24.290	0.000
143	0.7291	-0.006	24.290	0.000
144	0.7345	-0.018	24.315	0.000
145	0.7398	-0.032	24.315	0.000
146	0.7452	-0.024	24.310	0.000
147	0.7505	-0.022	24.310	0.000
148	0.7559	-0.020	24.365	0.000
149	0.7613	-0.006	24.365	0.000
150	0.7667	-0.012	24.320	0.000
151	0.7719	-0.020	24.320	0.000
152	0.7772	-0.024	24.300	0.000
153	0.7825	-0.028	24.300	0.000
154	0.7865	-0.020	24.300	0.000
155	0.7906	-0.014	24.405	0.000
156	0.7946	-0.012	24.405	0.000
157	0.7987	-0.008	24.310	0.000
158	0.8039	-0.014	24.310	0.000
159	0.8091	-0.022	24.395	0.000
160	0.8143	-0.024	24.395	0.000
161	0.8198	-0.028	24.450	0.000
162	0.8252	-0.018	24.450	0.000
163	0.8306	-0.012	24.435	0.000
164	0.8358	-0.018	24.435	0.000
165	0.8411	-0.024	24.435	0.000
166	0.8463	-0.022	24.370	0.000
167	0.8517	-0.020	24.370	0.000
168	0.8571	-0.010	24.405	0.000
169	0.8625	-0.008	24.405	0.000
170	0.8664	-0.010	24.475	0.000
171	0.8704	-0.012	24.475	0.000
172	0.8743	-0.026	24.340	0.000
173	0.8783	-0.036	24.340	0.000
174	0.8837	-0.030	24.410	0.000
175	0.8891	-0.026	24.410	0.000
176	0.8945	-0.014	24.410	0.000
177	0.8998	-0.006	24.460	0.000
178	0.9050	-0.010	24.460	0.000
179	0.9103	-0.012	24.405	0.000
180	0.9157	-0.022	24.405	0.000
181	0.9210	-0.032	24.405	0.000
182	0.9264	-0.024	24.405	0.000
183	0.9304	-0.022	24.445	0.000
184	0.9344	-0.018	24.445	0.000
185	0.9384	-0.012	24.410	0.000
186	0.9424	-0.016	24.410	0.000
187	0.9504	-0.016	24.410	0.000
188	0.9584	-0.016	24.380	0.000
189	0.9623	-0.024	24.380	0.000
190	0.9663	-0.020	24.500	0.000
191	0.9703	-0.018	24.500	0.000
192	0.9742	-0.020	24.500	0.000
193	0.9796	-0.016	24.500	0.000
194	0.9849	-0.018	24.545	0.000
195	0.9902	-0.016	24.545	0.000
196	0.9942	-0.012	24.510	0.000
197	0.9982	-0.018	24.510	0.000
198	1.0022	-0.016	24.510	0.000
199	1.0062	-0.024	24.460	0.000
200	1.0142	-0.030	24.460	0.000
201	1.0222	-0.022	24.470	0.000
202	1.0277	-0.024	24.470	0.000
203	1.0331	-0.014	24.520	0.000
204	1.0386	-0.006	24.520	0.000
205	1.0425	-0.014	24.560	0.000
206	1.0464	-0.014	24.560	0.000
207	1.0504	-0.020	24.540	0.000
208	1.0543	-0.026	24.540	0.000
209	1.0583	-0.020	24.540	0.000
210	1.0623	-0.016	24.540	0.000
211	1.0663	-0.020	24.540	0.000
212	1.0703	-0.022	24.540	0.000
213	1.0782	-0.018	24.540	0.000
214	1.0862	-0.024	24.545	0.000
215	1.0915	-0.026	24.545	0.000
216	1.0969	-0.012	24.560	0.000
217	1.1022	-0.010	24.560	0.000
218	1.1075	-0.012	24.570	0.000
219	1.1128	-0.016	24.570	0.000
220	1.1181	-0.028	24.570	0.000
221	1.1213	-0.030	24.580	0.000
222	1.1246	-0.032	24.580	0.000
223	1.1278	-0.022	24.555	0.000
224	1.1310	-0.008	24.555	0.000
225	1.1342	-0.012	24.520	0.000
226	1.1423	-0.008	24.520	0.000
227	1.1503	-0.016	24.545	0.000
228	1.1556	-0.032	24.545	0.000
229	1.1609	-0.026	24.620	0.000
230	1.1661	-0.026	24.620	0.000
231	1.1715	-0.018	24.620	0.000
232	1.1768	-0.004	24.640	0.000
233	1.1821	-0.012	24.640	0.000
234	1.1853	-0.012	24.585	0.000
235	1.1885	-0.024	24.585	0.000
236	1.1917	-0.036	24.585	0.000
237	1.1949	-0.022	24.585	0.000
238	1.1981	-0.022	24.585	0.000
239	1.2062	-0.022	24.585	0.000
240	1.2143	-0.016	24.680	0.000
241	1.2196	-0.018	24.680	0.000
242	1.2249	-0.018	24.680	0.000
243	1.2301	-0.014	24.600	0.000
244	1.2355	-0.016	24.600	0.000
245	1.2409	-0.012	24.670	0.000
246	1.2463	-0.014	24.670	0.000
247	1.2503	-0.026	24.570	0.000
248	1.2542	-0.030	24.570	0.000
249	1.2582	-0.028	24.645	0.000
250	1.2621	-0.026	24.645	0.000
251	1.2701	-0.014	24.640	0.000
252	1.2780	-0.010	24.640	0.000
253	1.2834	-0.010	24.640	0.000
254	1.2889	-0.014	24.610	0.000
255	1.2943	-0.028	24.610	0.000
256	1.2982	-0.032	24.710	0.000
257	1.3022	-0.026	24.710	0.000
258	1.3062	-0.022	24.620	0.000
259	1.3101	-0.012	24.620	0.000
260	1.3141	-0.006	24.680	0.000
261	1.3181	-0.012	24.680	0.000
262	1.3221	-0.018	24.650	0.000
263	1.3261	-0.030	24.650	0.000
264	1.3341	-0.036	24.650	0.000
265	1.3422	-0.026	24.665	0.000
266	1.3475	-0.018	24.665	0.000
267	1.3528	-0.012	24.650	0.000
268	1.3582	-0.010	24.650	0.000
269	1.3635	-0.018	24.650	0.000
270	1.3687	-0.022	24.650	0.000
271	1.3740	-0.022	24.660	0.000
272	1.3772	-0.026	24.660	0.000
273	1.3804	-0.016	24.680	0.000
274	1.3836	-0.016	24.680	0.000
275	1.3868	-0.020	24.680	0.000
276	1.3900	-0.020	24.695	0.000
277	1.3982	-0.030	24.695	0.000
278	1.4063	-0.024	24.670	0.000
279	1.4115	-0.014	24.670	0.000
280	1.4167	-0.012	24.675	0.000
281	1.4219	-0.010	24.675	0.000
282	1.4273	-0.016	24.745	0.000
283	1.4326	-0.026	24.745	0.000
284	1.4380	-0.034	24.700	0.000
285	1.4420	-0.034	24.700	0.000
286	1.4459	-0.024	24.700	0.000
287	1.4499	-0.012	24.700	0.000
288	1.4539	-0.010	24.700	0.000
289	1.4592	-0.006	24.740	0.000
290	1.4646	-0.006	24.740	0.000
291	1.4699	-0.024	24.685	0.000
292	1.4753	-0.032	24.685	0.000
293	1.4807	-0.028	24.725	0.000
294	1.4861	-0.032	24.725	0.000
295	1.4914	-0.020	24.725	0.000
296	1.4967	-0.018	24.725	0.000
297	1.5019	-0.018	24.725	0.000
298	1.5059	-0.014	24.720	0.000
299	1.5099	-0.018	24.720	0.000
300	1.5139	-0.020	24.845	0.000
301	1.5179	-0.014	24.845	0.000
302	1.5259	-0.020	24.765	0.000
303	1.5339	-0.022	24.765	0.000
304	1.5379	-0.020	24.745	0.000
305	1.5419	-0.028	24.745	0.000
306	1.5459	-0.026	24.810	0.000
307	1.5499	-0.020	24.810	0.000
308	1.5553	-0.018	24.810	0.000
309	1.5607	-0.012	24.800	0.000
310	1.5662	-0.016	24.800	0.000
311	1.5701	-0.022	24.725	0.000
312	1.5740	-0.024	24.725	0.000
313	1.5779	-0.030	24.700	0.000
314	1.5819	-0.020	24.700	0.000
315	1.5898	-0.012	24.780	0.000
316	1.5977	-0.014	24.780	0.000
317	1.6031	-0.010	24.755	0.000
318	1.6084	-0.018	24.755	0.000
319	1.6138	-0.026	24.755	0.000
320	1.6178	-0.032	24.810	0.000
321	1.6218	-0.034	24.810	0.000
322	1.6258	-0.022	24.820	0.000
323	1.6298	-0.016	24.820	0.000
324	1.6351	-0.012	24.800	0.000
325	1.6404	-0.008	24.800	0.000
326	1.6458	0.014	24.890	0.000
327	1.6512	0.066	24.890	0.000
328	1.6567	0.054	24.840	0.000
329	1.6621	0.082	24.840	0.000
330	1.6674	0.078	24.840	0.000
331	1.6727	0.104	24.835	0.000
332	1.6780	0.134	24.835	0.000
333	1.6832	0.112	24.870	0.000
334	1.6885	0.112	24.870	0.000
335	1.6938	0.120	24.900	0.000
336	1.6970	0.162	24.900	0.000
337	1.7002	0.228	24.915	0.000
338	1.7034	0.284	24.915	0.000
339	1.7066	0.452	24.910	0.000
340	1.7098	0.660	24.910	0.000
341	1.7178	1.248	24.910	0.000
342	1.7257	2.842	24.870	0.000
343	1.7311	6.568	24.870	0.000
344	1.7365	11.498	24.825	0.000
345	1.7420	14.236	24.825	0.000
346	1.7473	13.148	24.860	0.000
347	1.7526	13.560	24.860	0.000
348	1.7579	14.288	24.795	0.000
349	1.7611	15.306	24.795	0.000
350	1.7643	15.122	24.790	0.000
351	1.7674	14.908	24.790	0.000
352	1.7706	13.776	24.790	0.000
353	1.7737	12.634	24.755	0.000
354	1.7897	11.400	24.755	0.000
355	1.7937	11.170	24.745	0.000
356	1.7977	10.790	24.745	0.000
357	1.8017	10.504	24.660	0.000
358	1.8057	10.174	24.660	0.000
359	1.8111	10.020	24.595	0.000
360	1.8164	7.898	24.595	0.000
361	1.8217	4.620	24.580	0.000
362	1.8257	3.258	24.580	0.000
363	1.8297	2.416	24.580	0.000
364	1.8337	1.970	24.545	0.000
365	1.8377	1.690	24.545	0.000
366	1.8456	0.864	24.485	0.000
367	1.8536	0.160	24.485	0.000
368	1.8589	-0.262	24.415	0.000
369	1.8643	-1.138	24.415	0.000
370	1.8697	-2.042	24.445	0.000
371	1.8737	-2.046	24.445	0.000
372	1.8778	-1.530	24.440	0.000
373	1.8818	-1.066	24.440	0.000
374	1.8858	-0.704	24.440	0.000
375	1.8898	-0.394	24.395	0.000
376	1.8937	-0.188	24.395	0.000
377	1.8976	-0.072	24.455	0.000
378	1.9016	-0.002	24.455	0.000
379	1.9095	0.042	24.455	0.000
380	1.9175	0.066	24.455	0.000
381	1.9230	0.064	24.420	0.000
382	1.9284	0.020	24.420	0.000
383	1.9339	-0.028	24.435	0.000
384	1.9391	-0.082	24.435	0.000
385	1.9443	-0.138	24.435	0.000
386	1.9495	-0.162	24.450	0.000
387	1.9527	-0.162	24.450	0.000
388	1.9559	-0.140	24.420	0.000
389	1.9591	-0.106	24.420	0.000
390	1.9623	-0.072	24.460	0.000
391	1.9655	-0.034	24.460	0.000
392	1.9735	0.010	24.430	0.000
393	1.9815	0.046	24.430	0.000
394	1.9869	0.064	24.395	0.000
395	1.9923	0.070	24.395	0.000
396	1.9977	0.048	24.395	0.000
397	2.0030	0.022	24.395	0.000
398	2.0083	-0.004	24.395	0.000
399	2.0135	-0.034	24.435	0.000
400	2.0167	-0.036	24.435	0.000
401	2.0199	-0.026	24.370	0.000
402	2.0231	-0.024	24.370	0.000
403	2.0262	-0.014	24.440	0.000
404	2.0294	-0.022	24.440	0.000
405	2.0454	-0.024	24.440	0.000
406	2.0494	-0.012	24.440	0.000
407	2.0534	-0.004	24.440	0.000
408	2.0573	0.010	24.425	0.000
409	2.0613	0.020	24.425	0.000
410	2.0666	0.022	24.525	0.000
411	2.0719	0.018	24.525	0.000
412	2.0773	0.006	24.440	0.000
413	2.0826	-0.004	24.440	0.000
414	2.0879	-0.010	24.475	0.000
415	2.0933	-0.012	24.475	0.000
416	2.0986	-0.002	24.480	0.000
417	2.1039	-0.002	24.480	0.000
418	2.1093	0.004	24.480	0.000
419	2.1146	0.004	24.475	0.000
420	2.1199	0.004	24.475	0.000
421	2.1253	0.006	24.455	0.000
422	2.1293	0.010	24.455	0.000
423	2.1333	0.016	24.405	0.000
424	2.1373	0.012	24.405	0.000
425	2.1413	0.018	24.465	0.000
426	2.1467	0.020	24.465	0.000
427	2.1520	0.008	24.395	0.000
428	2.1574	0.004	24.395	0.000
429	2.1626	-0.004	24.395	0.000
430	2.1679	-0.006	24.480	0.000
431	2.1731	0.000	24.480	0.000
432	2.1785	-0.006	24.515	0.000
433	2.1839	-0.002	24.515	0.000
434	2.1893	0.002	24.515	0.000
435	2.1946	0.002	24.515	0.000
436	2.1999	0.008	24.530	0.000
437	2.2053	0.006	24.530	0.000
438	2.2092	0.004	24.515	0.000
439	2.2132	0.006	24.515	0.000
440	2.2171	0.000	24.515	0.000
441	2.2211	0.002	24.550	0.000
442	2.2264	0.006	24.550	0.000
443	2.2318	0.000	24.435	0.000
444	2.2371	0.002	24.435	0.000
445	2.2424	-0.002	24.530	0.000
446	2.2478	-0.008	24.530	0.000
447	2.2531	-0.002	24.530	0.000
448	2.2584	0.000	24.530	0.000
449	2.2637	0.008	24.535	0.000
450	2.2691	0.018	24.535	0.000
451	2.2730	0.014	24.535	0.000
452	2.2770	0.006	24.515	0.000
453	2.2810	-0.002	24.515	0.000
454	2.2850	-0.008	24.495	0.000
455	2.2930	-0.006	24.495	0.000
456	2.3011	-0.002	24.535	0.000
457	2.3050	-0.002	24.535	0.000
458	2.3090	0.002	24.545	0.000
459	2.3130	0.000	24.545	0.000
460	2.3170	-0.004	24.545	0.000
461	2.3223	-0.002	24.590	0.000
462	2.3277	-0.002	24.590	0.000
463	2.3330	0.006	24.475	0.000
464	2.3384	0.010	24.475	0.000
465	2.3437	0.002	24.525	0.000
466	2.3490	-0.004	24.525	0.000
467	2.3543	-0.008	24.500	0.000
468	2.3597	-0.008	24.500	0.000
469	2.3650	-0.002	24.475	0.000
470	2.3704	0.002	24.475	0.000
471	2.3758	-0.002	24.475	0.000
472	2.3813	-0.004	24.475	0.000
473	2.3852	-0.006	24.475	0.000
474	2.3892	-0.010	24.520	0.000
475	2.3932	-0.004	24.520	0.000
476	2.3972	0.004	24.545	0.000
477	2.4004	0.008	24.545	0.000
478	2.4035	0.006	24.560	0.000
479	2.4067	-0.006	24.560	0.000
480	2.4099	-0.006	24.610	0.000
481	2.4131	-0.008	24.610	0.000
482	2.4291	-0.012	24.610	0.000
483	2.4344	0.004	24.560	0.000
484	2.4398	0.010	24.560	0.000
485	2.4451	0.002	24.645	0.000
486	2.4504	-0.004	24.645	0.000
487	2.4558	-0.010	24.575	0.000
488	2.4611	-0.014	24.575	0.000
489	2.4666	-0.012	24.605	0.000
490	2.4722	-0.006	24.605	0.000
491	2.4777	0.006	24.625	0.000
492	2.4832	0.008	24.625	0.000
493	2.4888	0.004	24.625	0.000
494	2.4943	-0.004	24.560	0.000
495	2.4999	-0.014	24.560	0.000
496	2.5040	-0.018	24.590	0.000
497	2.5080	0.064	24.590	0.000
498	2.5121	0.374	24.660	0.000
499	2.5162	1.998	24.660	0.000
500	2.5202	10.628	24.615	0.000
501	2.5243	23.604	24.615	0.000
502	2.5283	21.824	24.600	0.000
503	2.5323	17.504	24.600	0.000
504	2.5375	17.494	24.600	0.000
505	2.5427	19.626	24.650	0.000
506	2.5479	19.328	24.650	0.000
507	2.5533	17.680	24.555	0.000
508	2.5588	15.292	24.555	0.000
509	2.5642	13.600	24.470	0.000
510	2.5695	12.036	24.470	0.000
511	2.5748	10.922	24.475	0.000
512	2.5800	10.004	24.475	0.000
513	2.5853	9.712	24.345	0.000
514	2.5906	9.054	24.345	0.000
515	2.5959	8.536	24.345	0.000
516	2.5991	7.800	24.405	0.000
517	2.6023	7.766	24.405	0.000
518	2.6055	7.384	24.380	0.000
519	2.6087	7.366	24.380	0.000
520	2.6119	7.070	24.350	0.000
521	2.6199	7.604	24.350	0.000
522	2.6279	7.880	24.285	0.000
523	2.6332	8.254	24.285	0.000
524	2.6386	8.412	24.235	0.000
525	2.6439	8.966	24.235	0.000
526	2.6492	8.988	24.235	0.000
527	2.6546	9.224	24.150	0.000
528	2.6599	8.820	24.150	0.000
529	2.6631	9.190	24.215	0.000
530	2.6662	9.292	24.215	0.000
531	2.6694	9.058	24.175	0.000
532	2.6726	5.808	24.175	0.000
533	2.6758	3.772	24.185	0.000
534	2.6838	2.738	24.185	0.000
535	2.6919	2.252	24.090	0.000
536	2.6972	2.036	24.090	0.000
537	2.7025	1.492	24.090	0.000
538	2.7079	0.600	24.105	0.000
539	2.7132	0.062	24.105	0.000
540	2.7185	-0.346	24.105	0.000
541	2.7238	-1.082	24.105	0.000
542	2.7292	-1.710	24.095	0.000
543	2.7345	-1.706	24.095	0.000
544	2.7399	-1.338	24.060	0.000
545	2.7453	-0.926	24.060	0.000
546	2.7506	-0.550	24.120	0.000
547	2.7560	-0.280	24.120	0.000
548	2.7599	-0.136	24.120	0.000
549	2.7639	-0.050	24.100	0.000
550	2.7678	0.004	24.100	0.000
551	2.7717	0.034	24.045	0.000
552	2.7770	0.052	24.045	0.000
553	2.7823	0.048	24.020	0.000
554	2.7876	0.026	24.020	0.000
555	2.7930	-0.002	24.120	0.000
556	2.7983	-0.048	24.120	0.000
557	2.8036	-0.102	24.165	0.000
558	2.8089	-0.142	24.165	0.000
559	2.8142	-0.154	24.165	0.000
560	2.8196	-0.130	24.125	0.000
561	2.8249	-0.082	24.125	0.000
562	2.8303	-0.038	24.030	0.000
563	2.8356	0.004	24.030	0.000
564	2.8409	0.036	24.165	0.000
565	2.8462	0.042	24.165	0.000
566	2.8515	0.048	24.085	0.000
567	2.8555	0.046	24.085	0.000
568	2.8595	0.036	24.170	0.000
569	2.8635	0.030	24.170	0.000
570	2.8675	0.016	24.170	0.000
571	2.8729	0.008	24.165	0.000
572	2.8782	0.004	24.165	0.000
573	2.8836	-0.010	24.155	0.000
574	2.8889	-0.004	24.155	0.000
575	2.8943	-0.002	24.145	0.000
576	2.8996	-0.004	24.145	0.000
577	2.9049	0.008	24.185	0.000
578	2.9102	0.012	24.185	0.000
579	2.9155	0.014	24.160	0.000
580	2.9195	0.020	24.160	0.000
581	2.9235	0.022	24.160	0.000
582	2.9275	0.032	24.195	0.000
583	2.9314	0.030	24.195	0.000
584	2.9368	0.022	24.260	0.000
585	2.9421	0.014	24.260	0.000
586	2.9475	-0.002	24.180	0.000
587	2.9528	-0.010	24.180	0.000
588	2.9581	-0.004	24.145	0.000
589	2.9634	0.006	24.145	0.000
590	2.9688	0.018	24.220	0.000
591	2.9741	0.032	24.220	0.000
592	2.9794	0.030	24.220	0.000
593	2.9848	0.018	24.240	0.000
594	2.9901	0.014	24.240	0.000
595	2.9954	0.014	24.240	0.000
596	3.0008	0.022	24.240	0.000
597	3.0061	0.030	24.185	0.000
598	3.0115	0.038	24.185	0.000
599	3.0155	0.032	24.245	0.000
600	3.0195	0.018	24.245	0.000
601	3.0234	0.008	24.275	0.000
602	3.0274	-0.002	24.275	0.000
603	3.0328	0.006	24.275	0.000
604	3.0381	0.014	24.310	0.000
605	3.0435	0.016	24.310	0.000
606	3.0488	0.014	24.325	0.000
607	3.0541	0.006	24.325	0.000
608	3.0594	0.004	24.310	0.000
609	3.0647	-0.004	24.310	0.000
610	3.0701	0.010	24.270	0.000
611	3.0755	0.024	24.270	0.000
612	3.0808	0.022	24.290	0.000
613	3.0861	0.026	24.290	0.000
614	3.0914	0.012	24.290	0.000
615	3.0967	-0.006	24.255	0.000
616	3.1021	-0.004	24.255	0.000
617	3.1074	-0.008	24.310	0.000
618	3.1114	0.012	24.310	0.000
619	3.1154	0.030	24.320	0.000
620	3.1193	0.024	24.320	0.000
621	3.1233	0.024	24.315	0.000
622	3.1287	0.012	24.315	0.000
623	3.1342	-0.002	24.345	0.000
624	3.1396	0.004	24.345	0.000
625	3.1449	0.008	24.345	0.000
626	3.1502	0.016	24.330	0.000
627	3.1555	0.024	24.330	0.000
628	3.1608	0.014	24.325	0.000
629	3.1660	0.006	24.325	0.000
630	3.1713	-0.008	24.305	0.000
631	3.1754	-0.018	24.305	0.000
632	3.1795	-0.002	24.310	0.000
633	3.1836	0.004	24.310	0.000
634	3.1877	0.008	24.310	0.000
635	3.1930	0.016	24.310	0.000
636	3.1983	0.012	24.310	0.000
637	3.2036	0.004	24.335	0.000
638	3.2089	-0.002	24.335	0.000
639	3.2142	-0.002	24.330	0.000
640	3.2194	0.006	24.330	0.000
641	3.2248	0.012	24.360	0.000
642	3.2302	0.008	24.360	0.000
643	3.2356	0.002	24.350	0.000
644	3.2396	-0.004	24.350	0.000
645	3.2435	-0.004	24.395	0.000
646	3.2475	0.002	24.395	0.000
647	3.2514	0.008	24.395	0.000
648	3.2594	0.012	24.385	0.000
649	3.2674	0.018	24.385	0.000
650	3.2714	0.008	24.370	0.000
651	3.2755	-0.008	24.370	0.000
652	3.2795	-0.010	24.415	0.000
653	3.2836	-0.008	24.415	0.000
654	3.2888	0.004	24.405	0.000
655	3.2941	0.012	24.405	0.000
656	3.2994	0.006	24.425	0.000
657	3.3047	0.000	24.425	0.000
658	3.3099	-0.010	24.425	0.000
659	3.3152	-0.016	24.425	0.000
660	3.3205	-0.012	24.425	0.000
661	3.3258	-0.004	24.380	0.000
662	3.3311	0.008	24.380	0.000
663	3.3364	0.014	24.490	0.000
664	3.3417	0.004	24.490	0.000
665	3.3471	-0.002	24.470	0.000
666	3.3511	-0.006	24.470	0.000
667	3.3551	-0.012	24.435	0.000
668	3.3591	0.002	24.435	0.000
669	3.3631	0.008	24.435	0.000
670	3.3684	0.006	24.480	0.000
671	3.3738	-0.002	24.480	0.000
672	3.3791	-0.008	24.525	0.000
673	3.3845	-0.008	24.525	0.000
674	3.3898	-0.006	24.475	0.000
675	3.3952	0.028	24.475	0.000
676	3.4006	0.238	24.495	0.000
677	3.4060	1.372	24.495	0.000
678	3.4114	7.964	24.475	0.000
679	3.4168	21.578	24.475	0.000
680	3.4221	20.634	24.475	0.000
681	3.4275	17.752	24.520	0.000
682	3.4314	17.552	24.520	0.000
683	3.4353	19.172	24.465	0.000
684	3.4392	18.872	24.465	0.000
685	3.4431	17.910	24.465	0.000
686	3.4485	15.186	24.465	0.000
687	3.4539	13.506	24.390	0.000
688	3.4593	11.662	24.390	0.000
689	3.4646	11.132	24.290	0.000
690	3.4700	10.418	24.290	0.000
691	3.4754	9.896	24.290	0.000
692	3.4806	9.068	24.310	0.000
693	3.4859	8.638	24.310	0.000
694	3.4911	8.146	24.275	0.000
695	3.4965	7.788	24.275	0.000
696	3.5018	7.382	24.235	0.000
697	3.5071	7.466	24.235	0.000
698	3.5125	7.700	24.185	0.000
699	3.5178	7.742	24.185	0.000
700	3.5231	7.838	24.100	0.000
701	3.5272	8.128	24.100	0.000
702	3.5312	8.746	24.100	0.000
703	3.5352	8.996	24.145	0.000
704	3.5392	9.060	24.145	0.000
705	3.5445	9.210	24.175	0.000
706	3.5498	9.500	24.175	0.000
707	3.5551	9.484	24.115	0.000
708	3.5591	9.502	24.115	0.000
709	3.5630	9.074	24.055	0.000
710	3.5670	5.942	24.055	0.000
711	3.5710	3.680	24.040	0.000
712	3.5791	2.854	24.040	0.000
713	3.5871	2.302	24.040	0.000
714	3.5924	1.996	24.025	0.000
715	3.5978	1.412	24.025	0.000
716	3.6031	0.500	24.010	0.000
717	3.6071	0.002	24.010	0.000
718	3.6111	-0.474	24.020	0.000
719	3.6151	-1.322	24.020	0.000
720	3.6191	-1.900	24.020	0.000
721	3.6231	-1.772	24.020	0.000
722	3.6271	-1.398	24.015	0.000
723	3.6310	-0.950	24.015	0.000
724	3.6350	-0.542	24.015	0.000
725	3.6431	-0.266	24.000	0.000
726	3.6511	-0.104	24.000	0.000
727	3.6564	-0.014	23.990	0.000
728	3.6618	0.032	23.990	0.000
729	3.6671	0.064	24.030	0.000
730	3.6724	0.070	24.030	0.000
731	3.6778	0.048	24.020	0.000
732	3.6831	0.010	24.020	0.000
733	3.6863	-0.036	23.985	0.000
734	3.6895	-0.096	23.985	0.000
735	3.6927	-0.146	23.985	0.000
736	3.6959	-0.190	24.040	0.000
737	3.6991	-0.188	24.040	0.000
738	3.7071	-0.136	24.035	0.000
739	3.7152	-0.080	24.035	0.000
740	3.7205	-0.028	24.070	0.000
741	3.7257	0.006	24.070	0.000
742	3.7310	0.030	24.075	0.000
743	3.7363	0.040	24.075	0.000
744	3.7416	0.036	24.075	0.000
745	3.7469	0.034	24.075	0.000
746	3.7509	0.034	24.075	0.000
747	3.7549	0.026	24.095	0.000
748	3.7589	0.016	24.095	0.000
749	3.7629	0.004	24.040	0.000
750	3.7682	-0.022	24.040	0.000
751	3.7735	-0.036	24.125	0.000
752	3.7788	-0.030	24.125	0.000
753	3.7842	-0.022	24.085	0.000
754	3.7895	-0.002	24.085	0.000
755	3.7949	0.014	24.145	0.000
756	3.8002	0.022	24.145	0.000
757	3.8055	0.030	24.145	0.000
758	3.8108	0.018	24.040	0.000
759	3.8163	0.010	24.040	0.000
760	3.8218	0.010	24.125	0.000
761	3.8273	0.010	24.125	0.000
762	3.8325	0.016	24.120	0.000
763	3.8376	0.010	24.120	0.000
764	3.8428	0.002	24.190	0.000
765	3.8483	0.004	24.190	0.000
766	3.8537	-0.004	24.120	0.000
767	3.8592	-0.002	24.120	0.000
768	3.8632	0.016	24.120	0.000
769	3.8671	0.020	24.105	0.000
770	3.8710	0.024	24.105	0.000
771	3.8750	0.024	24.130	0.000
772	3.8789	0.018	24.130	0.000
773	3.8829	0.022	24.180	0.000
774	3.8869	0.016	24.180	0.000
775	3.8909	0.020	24.145	0.000
776	3.8989	0.034	24.145	0.000
777	3.9069	0.030	24.200	0.000
778	3.9122	0.016	24.200	0.000
779	3.9175	0.010	24.200	0.000
780	3.9229	0.002	24.135	0.000
781	3.9269	-0.006	24.135	0.000
782	3.9309	0.008	24.205	0.000
783	3.9349	0.010	24.205	0.000
784	3.9389	0.014	24.265	0.000
785	3.9429	0.018	24.265	0.000
786	3.9469	0.016	24.185	0.000
787	3.9509	0.016	24.185	0.000
788	3.9549	0.010	24.185	0.000
789	3.9628	0.006	24.290	0.000
790	3.9708	0.016	24.290	0.000
791	3.9762	0.010	24.250	0.000
792	3.9815	0.006	24.250	0.000
793	3.9869	0.006	24.260	0.000
794	3.9922	0.004	24.260	0.000
795	3.9976	0.010	24.230	0.000
796	4.0029	0.016	24.230	0.000
797	4.0061	0.012	24.245	0.000
798	4.0093	0.016	24.245	0.000
799	4.0125	0.014	24.245	0.000
800	4.0156	0.010	24.225	0.000
801	4.0188	0.014	24.225	0.000
802	4.0268	0.014	24.240	0.000
803	4.0348	0.016	24.240	0.000
804	4.0401	0.020	24.220	0.000
805	4.0454	0.008	24.220	0.000
806	4.0507	0.002	24.255	0.000
807	4.0561	-0.002	24.255	0.000
808	4.0614	-0.006	24.305	0.000
809	4.0668	-0.002	24.305	0.000
810	4.0700	0.006	24.305	0.000
811	4.0732	0.008	24.225	0.000
812	4.0763	0.010	24.225	0.000
813	4.0795	0.012	24.280	0.000
814	4.0827	0.006	24.280	0.000
815	4.0987	0.008	24.270	0.000
816	4.1028	0.010	24.270	0.000
817	4.1068	0.002	24.330	0.000
818	4.1109	0.012	24.330	0.000
819	4.1149	0.010	24.265	0.000
820	4.1202	0.000	24.265	0.000
821	4.1256	0.002	24.265	0.000
822	4.1309	-0.004	24.350	0.000
823	4.1341	0.004	24.350	0.000
824	4.1372	0.008	24.315	0.000
825	4.1404	0.006	24.315	0.000
826	4.1435	0.014	24.270	0.000
827	4.1467	0.010	24.270	0.000
828	4.1655	0.010	24.345	0.000
829	4.1688	0.006	24.345	0.000
830	4.1721	-0.004	24.320	0.000
831	4.1754	0.000	24.320	0.000
832	4.1787	-0.004	24.320	0.000
833	4.1840	-0.002	24.365	0.000
834	4.1893	0.004	24.365	0.000
835	4.1946	0.000	24.355	0.000
836	4.1986	-0.002	24.355	0.000
837	4.2025	0.000	24.310	0.000
838	4.2065	-0.004	24.310	0.000
839	4.2105	-0.002	24.415	0.000
840	4.2185	0.006	24.415	0.000
841	4.2264	0.006	24.300	0.000
842	4.2318	0.002	24.300	0.000
843	4.2371	0.002	24.300	0.000
844	4.2424	0.002	24.395	0.000
845	4.2478	-0.006	24.395	0.000
846	4.2531	-0.006	24.350	0.000
847	4.2585	0.158	24.350	0.000
848	4.2626	1.054	24.410	0.000
849	4.2667	7.046	24.410	0.000
850	4.2708	21.540	24.435	0.000
851	4.2749	24.092	24.435	0.000
852	4.2800	17.860	24.355	0.000
853	4.2852	17.312	24.355	0.000
854	4.2904	18.366	24.355	0.000
855	4.2958	19.778	24.400	0.000
856	4.3011	17.744	24.400	0.000
857	4.3065	15.628	24.370	0.000
858	4.3118	13.466	24.370	0.000
859	4.3172	12.474	24.285	0.000
860	4.3225	11.272	24.285	0.000
861	4.3265	10.760	24.235	0.000
862	4.3305	9.744	24.235	0.000
863	4.3344	9.426	24.205	0.000
864	4.3384	8.754	24.205	0.000
865	4.3465	8.274	24.205	0.000
866	4.3546	7.682	24.175	0.000
867	4.3586	7.718	24.175	0.000
868	4.3626	7.738	24.160	0.000
869	4.3666	7.668	24.160	0.000
870	4.3706	7.568	24.165	0.000
871	4.3759	7.844	24.165	0.000
872	4.3812	8.240	24.080	0.000
873	4.3865	8.596	24.080	0.000
874	4.3897	8.610	24.045	0.000
875	4.3929	8.872	24.045	0.000
876	4.3961	9.330	24.045	0.000
877	4.3993	9.364	24.030	0.000
878	4.4025	9.290	24.030	0.000
879	4.4183	9.258	24.005	0.000
880	4.4238	9.506	24.005	0.000
881	4.4294	8.338	23.985	0.000
882	4.4349	4.752	23.985	0.000
883	4.4388	3.134	24.025	0.000
884	4.4426	2.378	24.025	0.000
885	4.4465	2.056	23.900	0.000
886	4.4504	1.884	23.900	0.000
887	4.4544	1.164	23.900	0.000
888	4.4585	0.314	23.930	0.000
889	4.4625	-0.104	23.930	0.000
890	4.4665	-0.768	23.935	0.000
891	4.4744	-1.684	23.935	0.000
892	4.4824	-1.926	23.935	0.000
893	4.4877	-1.608	23.935	0.000
894	4.4930	-1.176	23.955	0.000
895	4.4983	-0.732	23.955	0.000
896	4.5037	-0.418	23.940	0.000
897	4.5091	-0.200	23.940	0.000
898	4.5146	-0.070	23.940	0.000
899	4.5177	-0.008	23.965	0.000
900	4.5209	0.030	23.965	0.000
901	4.5240	0.060	23.920	0.000
902	4.5272	0.064	23.920	0.000
903	4.5304	0.038	23.905	0.000
904	4.5384	-0.002	23.905	0.000
905	4.5464	-0.058	23.920	0.000
906	4.5517	-0.110	23.920	0.000
907	4.5571	-0.156	23.955	0.000
908	4.5624	-0.190	23.955	0.000
909	4.5677	-0.156	23.955	0.000
910	4.5730	-0.106	23.960	0.000
911	4.5783	-0.068	23.960	0.000
912	4.5815	-0.022	23.920	0.000
913	4.5847	0.004	23.920	0.000
914	4.5879	0.028	24.020	0.000
915	4.5911	0.046	24.020	0.000
916	4.5943	0.040	24.070	0.000
917	4.6024	0.040	24.070	0.000
918	4.6105	0.026	24.085	0.000
919	4.6157	0.008	24.085	0.000
920	4.6210	-0.002	24.085	0.000
921	4.6263	-0.020	24.065	0.000
922	4.6316	-0.020	24.065	0.000
923	4.6369	-0.018	24.085	0.000
924	4.6423	-0.016	24.085	0.000
925	4.6455	-0.004	24.020	0.000
926	4.6487	0.002	24.020	0.000
927	4.6519	0.006	24.090	0.000
928	4.6551	0.018	24.090	0.000
929	4.6583	0.016	24.105	0.000
930	4.6743	0.018	24.105	0.000
931	4.6783	0.022	24.105	0.000
932	4.6823	0.018	24.090	0.000
933	4.6864	0.018	24.090	0.000
934	4.6904	0.012	24.080	0.000
935	4.6957	0.006	24.080	0.000
936	4.7009	0.004	24.125	0.000
937	4.7062	0.002	24.125	0.000
938	4.7094	0.008	24.095	0.000
939	4.7126	0.012	24.095	0.000
940	4.7158	0.010	24.130	0.000
941	4.7190	0.014	24.130	0.000
942	4.7222	0.024	24.130	0.000
943	4.7382	0.024	24.100	0.000
944	4.7436	0.020	24.100	0.000
945	4.7490	0.026	24.075	0.000
946	4.7544	0.028	24.075	0.000
947	4.7583	0.026	24.105	0.000
948	4.7622	0.028	24.105	0.000
949	4.7662	0.018	24.205	0.000
950	4.7701	0.016	24.205	0.000
951	4.7772	0.014	24.095	0.000
952	4.7842	0.004	24.095	0.000
953	4.7913	0.006	24.095	0.000
954	4.7983	0.006	24.125	0.000
955	4.8054	0.006	24.125	0.000
956	4.8079	0.012	24.165	0.000
957	4.8105	0.020	24.165	0.000
958	4.8131	0.024	24.210	0.000
959	4.8157	0.024	24.210	0.000
960	4.8183	0.022	24.200	0.000
961	4.8263	0.024	24.200	0.000
962	4.8343	0.016	24.210	0.000
963	4.8383	0.004	24.210	0.000
964	4.8422	0.008	24.210	0.000
965	4.8461	0.008	24.250	0.000
966	4.8500	0.010	24.250	0.000
967	4.8553	0.018	24.320	0.000
968	4.8607	0.016	24.320	0.000
969	4.8660	0.016	24.220	0.000
970	4.8713	0.016	24.220	0.000
971	4.8766	0.014	24.235	0.000
972	4.8819	0.012	24.235	0.000
973	4.8873	0.012	24.260	0.000
974	4.8928	0.018	24.260	0.000
975	4.8982	0.026	24.260	0.000
976	4.9021	0.016	24.310	0.000
977	4.9061	0.010	24.310	0.000
978	4.9101	0.012	24.230	0.000
979	4.9140	0.002	24.230	0.000
980	4.9220	-0.002	24.185	0.000
981	4.9299	0.004	24.185	0.000
982	4.9339	0.002	24.330	0.000
983	4.9379	0.008	24.330	0.000
984	4.9420	0.016	24.290	0.000
985	4.9460	0.020	24.290	0.000
986	4.9513	0.022	24.290	0.000
987	4.9567	0.018	24.295	0.000
988	4.9620	0.012	24.295	0.000
989	4.9660	0.014	24.290	0.000
990	4.9700	0.002	24.290	0.000
991	4.9740	-0.006	24.255	0.000
992	4.9780	0.002	24.255	0.000
993	4.9860	0.006	24.250	0.000
994	4.9940	0.016	24.250	0.000
995	4.9993	0.016	24.340	0.000
996	5.0047	0.012	24.340	0.000
997	5.0100	0.018	24.340	0.000
998	5.0140	0.014	24.260	0.000
999	5.0179	0.006	24.260	0.000
1000	5.0219	0.006	24.265	0.000
1001	5.0259	0.006	24.265	0.000
1002	5.0299	0.004	24.290	0.000
1003	5.0339	0.002	24.290	0.000
1004	5.0379	0.002	24.285	0.000
1005	5.0419	-0.002	24.285	0.000
1006	5.0517	0.006	24.340	0.000
1007	5.0616	0.006	24.340	0.000
1008	5.0647	0.012	24.340	0.000
1009	5.0677	0.012	24.345	0.000
1010	5.0708	0.004	24.345	0.000
1011	5.0739	0.008	24.310	0.000
1012	5.0819	0.004	24.310	0.000
1013	5.0899	0.004	24.350	0.000
1014	5.0958	0.002	24.350	0.000
1015	5.1018	0.000	24.315	0.000
1016	5.1078	0.010	24.315	0.000
1017	5.1138	0.008	24.370	0.000
1018	5.1198	0.002	24.370	0.000
1019	5.1258	0.002	24.370	0.000
1020	5.1318	0.000	24.365	0.000
1021	5.1350	0.126	24.365	0.000
1022	5.1383	0.876	24.340	0.000
1023	5.1416	6.492	24.340	0.000
1024	5.1448	21.738	24.375	0.000
1025	5.1481	23.500	24.375	0.000
1026	5.1534	17.094	24.395	0.000
1027	5.1588	17.102	24.395	0.000
1028	5.1641	18.700	24.495	0.000
1029	5.1680	19.162	24.495	0.000
1030	5.1719	17.516	24.495	0.000
1031	5.1758	15.964	24.320	0.000
1032	5.1797	13.900	24.320	0.000
1033	5.1879	12.442	24.300	0.000
1034	5.1961	10.956	24.300	0.000
1035	5.2000	10.248	24.220	0.000
1036	5.2039	9.862	24.220	0.000
1037	5.2078	9.254	24.130	0.000
1038	5.2117	8.622	24.130	0.000
1039	5.2171	8.236	24.185	0.000
1040	5.2225	8.102	24.185	0.000
1041	5.2278	7.778	24.185	0.000
1042	5.2318	7.584	24.095	0.000
1043	5.2358	7.344	24.095	0.000
1044	5.2397	7.750	24.065	0.000
1045	5.2437	7.820	24.065	0.000
1046	5.2529	8.226	24.090	0.000
1047	5.2620	8.402	24.090	0.000
1048	5.2655	9.032	24.165	0.000
1049	5.2689	9.112	24.165	0.000
1050	5.2723	9.144	24.055	0.000
1051	5.2757	8.962	24.055	0.000
1052	5.2810	9.414	24.055	0.000
1053	5.2864	9.232	24.000	0.000
1054	5.2917	9.238	24.000	0.000
1055	5.2949	7.800	24.025	0.000
1056	5.2981	4.330	24.025	0.000
1057	5.3013	2.898	23.920	0.000
1058	5.3045	2.256	23.920	0.000
1059	5.3077	1.968	24.000	0.000
1060	5.3237	1.756	24.000	0.000
1061	5.3290	1.020	23.975	0.000
1062	5.3343	0.228	23.975	0.000
1063	5.3396	-0.192	23.975	0.000
1064	5.3450	-0.988	23.955	0.000
1065	5.3504	-1.864	23.955	0.000
1066	5.3557	-1.878	23.930	0.000
1067	5.3589	-1.442	23.930	0.000
1068	5.3621	-1.008	23.960	0.000
1069	5.3653	-0.644	23.960	0.000
1070	5.3685	-0.386	23.860	0.000
1071	5.3717	-0.186	23.860	0.000
1072	5.3797	-0.064	23.915	0.000
1073	5.3876	-0.002	23.915	0.000
1074	5.3930	0.040	23.915	0.000
1075	5.3984	0.072	23.980	0.000
1076	5.4037	0.066	23.980	0.000
1077	5.4091	0.030	23.955	0.000
1078	5.4144	-0.020	23.955	0.000
1079	5.4197	-0.084	23.940	0.000
1080	5.4229	-0.138	23.940	0.000
1081	5.4261	-0.174	23.985	0.000
1082	5.4292	-0.166	23.985	0.000
1083	5.4324	-0.134	24.000	0.000
1084	5.4356	-0.106	24.000	0.000
1085	5.4436	-0.072	24.000	0.000
1086	5.4516	-0.038	24.035	0.000
1087	5.4570	-0.008	24.035	0.000
1088	5.4623	0.030	24.040	0.000
1089	5.4677	0.048	24.040	0.000
1090	5.4730	0.052	23.985	0.000
1091	5.4783	0.042	23.985	0.000
1092	5.4836	0.020	23.980	0.000
1093	5.4876	-0.010	23.980	0.000
1094	5.4916	-0.022	24.060	0.000
1095	5.4956	-0.030	24.060	0.000
1096	5.4996	-0.024	24.060	0.000
1097	5.5090	-0.012	24.020	0.000
1098	5.5184	-0.012	24.020	0.000
1099	5.5217	-0.010	24.020	0.000
1100	5.5250	-0.010	24.020	0.000
1101	5.5282	-0.006	24.105	0.000
1102	5.5315	0.014	24.105	0.000
1103	5.5369	0.018	24.000	0.000
1104	5.5423	0.020	24.000	0.000
1105	5.5477	0.022	24.090	0.000
1106	5.5516	0.012	24.090	0.000
1107	5.5555	0.012	24.090	0.000
1108	5.5595	0.008	24.070	0.000
1109	5.5634	0.002	24.070	0.000
1110	5.5714	0.002	24.035	0.000
1111	5.5794	-0.002	24.035	0.000
1112	5.5848	-0.006	24.060	0.000
1113	5.5901	0.000	24.060	0.000
1114	5.5954	0.000	24.010	0.000
1115	5.6007	0.006	24.010	0.000
1116	5.6061	0.012	24.010	0.000
1117	5.6114	0.018	24.085	0.000
1118	5.6154	0.024	24.085	0.000
1119	5.6194	0.022	24.190	0.000
1120	5.6234	0.024	24.190	0.000
1121	5.6274	0.022	24.085	0.000
1122	5.6328	0.018	24.085	0.000
1123	5.6382	0.014	24.115	0.000
1124	5.6437	0.006	24.115	0.000
1125	5.6490	0.006	24.125	0.000
1126	5.6543	0.006	24.125	0.000
1127	5.6596	0.006	24.125	0.000
1128	5.6649	0.004	24.125	0.000
1129	5.6702	0.004	24.125	0.000
1130	5.6756	0.010	24.070	0.000
1131	5.6787	0.012	24.070	0.000
1132	5.6819	0.010	24.120	0.000
1133	5.6851	0.020	24.120	0.000
1134	5.6883	0.012	24.135	0.000
1135	5.6914	0.012	24.135	0.000
1136	5.7001	0.014	24.165	0.000
1137	5.7088	0.004	24.165	0.000
1138	5.7137	0.004	24.165	0.000
1139	5.7185	0.006	24.170	0.000
1140	5.7234	0.002	24.170	0.000
1141	5.7288	0.012	24.175	0.000
1142	5.7342	0.008	24.175	0.000
1143	5.7396	0.008	24.190	0.000
1144	5.7459	0.016	24.190	0.000
1145	5.7523	0.012	24.170	0.000
1146	5.7587	0.012	24.170	0.000
1147	5.7651	0.014	24.185	0.000
1148	5.7714	0.008	24.185	0.000
1149	5.7746	0.012	24.185	0.000
1150	5.7777	0.010	24.235	0.000
1151	5.7809	0.004	24.235	0.000
1152	5.7841	0.010	24.225	0.000
1153	5.7872	-0.002	24.225	0.000
1154	5.7926	-0.006	24.195	0.000
1155	5.7980	0.004	24.195	0.000
1156	5.8034	0.000	24.210	0.000
1157	5.8074	0.006	24.210	0.000
1158	5.8113	0.012	24.265	0.000
1159	5.8153	0.014	24.265	0.000
1160	5.8192	0.018	24.265	0.000
1161	5.8272	0.010	24.205	0.000
1162	5.8352	0.002	24.205	0.000
1163	5.8406	-0.002	24.235	0.000
1164	5.8459	-0.008	24.235	0.000
1165	5.8513	-0.002	24.205	0.000
1166	5.8566	0.006	24.205	0.000
1167	5.8620	0.006	24.240	0.000
1168	5.8674	0.014	24.240	0.000
1169	5.8701	0.012	24.310	0.000
1170	5.8727	0.002	24.310	0.000
1171	5.8753	0.000	24.310	0.000
1172	5.8780	0.004	24.225	0.000
1173	5.8806	0.002	24.225	0.000
1174	5.8832	0.008	24.345	0.000
1175	5.8992	0.010	24.345	0.000
1176	5.9045	0.008	24.275	0.000
1177	5.9099	0.002	24.275	0.000
1178	5.9152	-0.008	24.305	0.000
1179	5.9206	-0.004	24.305	0.000
1180	5.9260	0.002	24.330	0.000
1181	5.9313	0.004	24.330	0.000
1182	5.9345	0.004	24.330	0.000
1183	5.9376	0.002	24.325	0.000
1184	5.9408	0.000	24.325	0.000
1185	5.9440	-0.006	24.290	0.000
1186	5.9471	-0.008	24.290	0.000
1187	5.9557	-0.002	24.330	0.000
1188	5.9643	0.008	24.330	0.000
1189	5.9693	0.014	24.310	0.000
1190	5.9742	0.006	24.310	0.000
1191	5.9792	0.002	24.395	0.000
1192	5.9845	-0.004	24.395	0.000
1193	5.9898	-0.010	24.395	0.000
1194	5.9951	-0.006	24.320	0.000
1195	5.9983	-0.002	24.320	0.000
1196	6.0015	0.012	24.360	0.000
1197	6.0047	0.158	24.360	0.000
1198	6.0079	1.114	24.310	0.000
1199	6.0111	7.656	24.310	0.000
1200	6.0271	21.962	24.385	0.000
1201	6.0311	22.288	24.385	0.000
1202	6.0351	17.900	24.350	0.000
1203	6.0391	17.252	24.350	0.000
1204	6.0430	18.714	24.350	0.000
1205	6.0485	18.856	24.420	0.000
1206	6.0539	17.708	24.420	0.000
1207	6.0594	15.500	24.445	0.000
1208	6.0647	13.472	24.445	0.000
1209	6.0699	12.024	24.330	0.000
1210	6.0752	11.336	24.330	0.000
1211	6.0805	10.366	24.255	0.000
1212	6.0857	9.726	24.255	0.000
1213	6.0910	8.852	24.160	0.000
1214	6.0965	8.518	24.160	0.000
1215	6.1019	7.996	24.160	0.000
1216	6.1074	7.782	24.105	0.000
1217	6.1113	7.228	24.105	0.000
1218	6.1152	7.564	24.105	0.000
1219	6.1191	7.336	24.105	0.000
1220	6.1230	7.490	24.085	0.000
1221	6.1270	7.402	24.085	0.000
1222	6.1310	8.048	24.010	0.000
1223	6.1350	8.480	24.010	0.000
1224	6.1390	8.934	24.080	0.000
1225	6.1478	8.762	24.080	0.000
1226	6.1566	9.322	24.080	0.000
1227	6.1615	9.316	24.090	0.000
1228	6.1663	9.356	24.090	0.000
1229	6.1712	9.132	23.955	0.000
1230	6.1765	9.278	23.955	0.000
1231	6.1818	8.502	24.035	0.000
1232	6.1871	5.094	24.035	0.000
1233	6.1903	3.248	23.920	0.000
1234	6.1934	2.362	23.920	0.000
1235	6.1966	1.924	23.960	0.000
1236	6.1998	1.758	23.960	0.000
1237	6.2030	1.140	23.960	0.000
1238	6.2110	0.344	23.920	0.000
1239	6.2190	-0.088	23.920	0.000
1240	6.2243	-0.766	23.900	0.000
1241	6.2297	-1.760	23.900	0.000
1242	6.2350	-2.110	23.920	0.000
1243	6.2404	-1.640	23.920	0.000
1244	6.2457	-1.140	23.860	0.000
1245	6.2511	-0.712	23.860	0.000
1246	6.2542	-0.390	23.900	0.000
1247	6.2574	-0.198	23.900	0.000
1248	6.2606	-0.064	23.900	0.000
1249	6.2638	0.008	23.940	0.000
1250	6.2670	0.036	23.940	0.000
1251	6.2829	0.058	24.035	0.000
1252	6.2870	0.056	24.035	0.000
1253	6.2911	0.026	23.955	0.000
1254	6.2952	-0.022	23.955	0.000
1255	6.2993	-0.100	23.925	0.000
1256	6.3046	-0.174	23.925	0.000
1257	6.3099	-0.218	24.015	0.000
1258	6.3152	-0.236	24.015	0.000
1259	6.3191	-0.190	24.015	0.000
1260	6.3230	-0.130	23.935	0.000
1261	6.3269	-0.082	23.935	0.000
1262	6.3308	-0.044	23.950	0.000
1263	6.3389	-0.014	23.950	0.000
1264	6.3470	0.004	23.935	0.000
1265	6.3524	0.024	23.935	0.000
1266	6.3578	0.032	24.020	0.000
1267	6.3632	0.028	24.020	0.000
1268	6.3671	0.018	23.915	0.000
1269	6.3710	-0.006	23.915	0.000
1270	6.3749	-0.034	23.915	0.000
1271	6.3788	-0.056	23.975	0.000
1272	6.3828	-0.068	23.975	0.000
1273	6.3868	-0.052	24.060	0.000
1274	6.3908	-0.042	24.060	0.000
1275	6.3947	-0.028	23.895	0.000
1276	6.4027	-0.006	23.895	0.000
1277	6.4107	0.002	24.125	0.000
1278	6.4160	0.002	24.125	0.000
1279	6.4214	0.002	24.020	0.000
1280	6.4267	-0.006	24.020	0.000
1281	6.4321	-0.010	24.020	0.000
1282	6.4374	-0.006	24.005	0.000
1283	6.4428	-0.012	24.005	0.000
1284	6.4469	-0.018	24.030	0.000
1285	6.4510	-0.008	24.030	0.000
1286	6.4550	-0.010	24.050	0.000
1287	6.4591	-0.012	24.050	0.000
1288	6.4643	-0.012	24.020	0.000
1289	6.4695	-0.012	24.020	0.000
1290	6.4747	-0.008	24.165	0.000
1291	6.4801	-0.010	24.165	0.000
1292	6.4856	-0.004	24.165	0.000
1293	6.4911	0.002	24.065	0.000
1294	6.4964	0.002	24.065	0.000
1295	6.5017	0.010	24.040	0.000
1296	6.5070	0.016	24.040	0.000
1297	6.5101	0.010	24.125	0.000
1298	6.5132	0.010	24.125	0.000
1299	6.5163	0.006	24.085	0.000
1300	6.5195	-0.002	24.085	0.000
1301	6.5226	-0.004	24.120	0.000
1302	6.5387	-0.008	24.120	0.000
1303	6.5427	-0.012	24.120	0.000
1304	6.5468	-0.008	24.085	0.000
1305	6.5508	-0.010	24.085	0.000
1306	6.5548	-0.004	24.135	0.000
1307	6.5601	0.004	24.135	0.000
1308	6.5654	-0.006	24.145	0.000
1309	6.5707	0.006	24.145	0.000
1310	6.5739	0.014	24.155	0.000
1311	6.5771	0.002	24.155	0.000
1312	6.5803	0.008	24.120	0.000
1313	6.5835	-0.004	24.120	0.000
1314	6.5867	-0.008	24.120	0.000
1315	6.6050	0.000	24.160	0.000
1316	6.6085	-0.012	24.160	0.000
1317	6.6120	-0.004	24.175	0.000
1318	6.6155	0.000	24.175	0.000
1319	6.6190	0.000	24.115	0.000
1320	6.6242	0.006	24.115	0.000
1321	6.6294	-0.004	24.210	0.000
1322	6.6347	0.008	24.210	0.000
1323	6.6379	0.020	24.195	0.000
1324	6.6411	0.014	24.195	0.000
1325	6.6443	0.018	24.195	0.000
1326	6.6475	0.008	24.280	0.000
1327	6.6507	-0.004	24.280	0.000
1328	6.6666	-0.016	24.130	0.000
1329	6.6720	-0.020	24.130	0.000
1330	6.6774	-0.012	24.255	0.000
1331	6.6829	-0.006	24.255	0.000
1332	6.6868	0.008	24.270	0.000
1333	6.6908	0.014	24.270	0.000
1334	6.6947	0.012	24.170	0.000
1335	6.6986	0.006	24.170	0.000
1336	6.7026	-0.008	24.170	0.000
1337	6.7067	-0.012	24.185	0.000
1338	6.7107	-0.010	24.185	0.000
1339	6.7147	-0.008	24.285	0.000
1340	6.7226	0.004	24.285	0.000
1341	6.7306	0.008	24.240	0.000
1342	6.7359	0.006	24.240	0.000
1343	6.7412	0.004	24.280	0.000
1344	6.7466	-0.008	24.280	0.000
1345	6.7520	-0.010	24.300	0.000
1346	6.7574	-0.004	24.300	0.000
1347	6.7628	0.000	24.300	0.000
1348	6.7667	0.012	24.200	0.000
1349	6.7706	0.016	24.200	0.000
1350	6.7745	0.012	24.270	0.000
1351	6.7784	0.010	24.270	0.000
1352	6.7838	-0.002	24.300	0.000
1353	6.7893	-0.010	24.300	0.000
1354	6.7947	-0.012	24.280	0.000
1355	6.7999	-0.012	24.280	0.000
1356	6.8052	-0.008	24.270	0.000
1357	6.8104	-0.010	24.270	0.000
1358	6.8158	-0.006	24.270	0.000
1359	6.8212	0.004	24.270	0.000
1360	6.8265	0.000	24.270	0.000
1361	6.8305	-0.002	24.370	0.000
1362	6.8345	0.000	24.370	0.000
1363	6.8384	-0.006	24.330	0.000
1364	6.8424	-0.010	24.330	0.000
1365	6.8504	-0.006	24.275	0.000
1366	6.8584	-0.004	24.275	0.000
1367	6.8624	0.000	24.355	0.000
1368	6.8664	0.004	24.355	0.000
1369	6.8704	0.004	24.355	0.000
1370	6.8744	0.004	24.400	0.000
1371	6.8797	-0.006	24.400	0.000
1372	6.8850	-0.014	24.380	0.000
1373	6.8903	-0.008	24.380	0.000
1374	6.8957	-0.006	24.315	0.000
1375	6.9010	-0.002	24.315	0.000
1376	6.9064	0.008	24.330	0.000
1377	6.9117	0.002	24.330	0.000
1378	6.9171	0.034	24.350	0.000
1379	6.9224	0.312	24.350	0.000
1380	6.9278	2.004	24.350	0.000
1381	6.9331	12.910	24.385	0.000
1382	6.9384	25.298	24.385	0.000
1383	6.9424	20.548	24.395	0.000
1384	6.9464	16.372	24.395	0.000
1385	6.9504	17.142	24.420	0.000
1386	6.9544	19.150	24.420	0.000
1387	6.9598	19.056	24.320	0.000
1388	6.9652	16.788	24.320	0.000
1389	6.9705	15.042	24.335	0.000
1390	6.9758	13.088	24.335	0.000
1391	6.9811	11.576	24.335	0.000
1392	6.9864	10.254	24.250	0.000
1393	6.9918	9.598	24.250	0.000
1394	6.9972	9.406	24.275	0.000
1395	7.0026	8.954	24.275	0.000
1396	7.0079	8.424	24.210	0.000
1397	7.0131	7.914	24.210	0.000
1398	7.0184	7.796	24.095	0.000
1399	7.0216	7.350	24.095	0.000
1400	7.0248	7.152	24.040	0.000
1401	7.0280	7.006	24.040	0.000
1402	7.0312	7.512	24.040	0.000
1403	7.0344	8.010	24.060	0.000
1404	7.0424	8.488	24.060	0.000
1405	7.0504	8.482	24.095	0.000
1406	7.0558	9.068	24.095	0.000
1407	7.0611	8.798	24.035	0.000
1408	7.0665	8.978	24.035	0.000
1409	7.0718	8.982	23.995	0.000
1410	7.0772	9.528	23.995	0.000
1411	7.0826	9.550	24.055	0.000
1412	7.0857	9.310	24.055	0.000
1413	7.0889	5.972	24.055	0.000
1414	7.0921	3.604	23.950	0.000
1415	7.0952	2.604	23.950	0.000
1416	7.0984	2.174	23.945	0.000
1417	7.1143	2.042	23.945	0.000
1418	7.1184	1.580	23.915	0.000
1419	7.1224	0.616	23.915	0.000
1420	7.1265	0.058	23.995	0.000
1421	7.1305	-0.408	23.995	0.000
1422	7.1359	-1.294	23.970	0.000
1423	7.1413	-1.876	23.970	0.000
1424	7.1467	-1.742	23.970	0.000
1425	7.1498	-1.324	23.940	0.000
1426	7.1529	-0.866	23.940	0.000
1427	7.1560	-0.548	23.905	0.000
1428	7.1591	-0.310	23.905	0.000
1429	7.1622	-0.134	23.960	0.000
1430	7.1785	-0.042	23.960	0.000
1431	7.1839	0.014	23.910	0.000
1432	7.1892	0.046	23.910	0.000
1433	7.1946	0.066	23.940	0.000
1434	7.1985	0.054	23.940	0.000
1435	7.2024	0.010	23.940	0.000
1436	7.2063	-0.042	23.960	0.000
1437	7.2102	-0.104	23.960	0.000
1438	7.2142	-0.166	23.895	0.000
1439	7.2182	-0.180	23.895	0.000
1440	7.2222	-0.160	24.025	0.000
1441	7.2262	-0.132	24.025	0.000
1442	7.2341	-0.098	23.960	0.000
1443	7.2421	-0.062	23.960	0.000
1444	7.2474	-0.022	23.925	0.000
1445	7.2528	0.008	23.925	0.000
1446	7.2581	0.034	23.925	0.000
1447	7.2634	0.056	23.980	0.000
1448	7.2688	0.052	23.980	0.000
1449	7.2741	0.032	24.000	0.000
1450	7.2781	0.008	24.000	0.000
1451	7.2821	-0.016	24.085	0.000
1452	7.2861	-0.030	24.085	0.000
1453	7.2900	-0.028	23.945	0.000
1454	7.2955	-0.018	23.945	0.000
1455	7.3010	-0.008	24.035	0.000
1456	7.3065	-0.008	24.035	0.000
1457	7.3118	-0.014	24.035	0.000
1458	7.3171	-0.014	24.070	0.000
1459	7.3224	-0.018	24.070	0.000
1460	7.3277	-0.008	24.010	0.000
1461	7.3331	0.012	24.010	0.000
1462	7.3385	0.022	24.050	0.000
1463	7.3416	0.022	24.050	0.000
1464	7.3447	0.020	24.070	0.000
1465	7.3478	0.002	24.070	0.000
1466	7.3510	-0.010	24.065	0.000
1467	7.3541	-0.010	24.065	0.000
1468	7.3621	-0.010	24.065	0.000
1469	7.3701	0.000	24.085	0.000
1470	7.3754	0.012	24.085	0.000
1471	7.3808	0.014	24.110	0.000
1472	7.3861	0.010	24.110	0.000
1473	7.3915	0.002	24.065	0.000
1474	7.3969	0.004	24.065	0.000
1475	7.4023	0.012	24.100	0.000
1476	7.4055	0.016	24.100	0.000
1477	7.4086	0.026	24.140	0.000
1478	7.4118	0.030	24.140	0.000
1479	7.4150	0.018	24.140	0.000
1480	7.4181	0.010	24.075	0.000
1481	7.4341	0.006	24.075	0.000
1482	7.4394	0.002	24.120	0.000
1483	7.4447	0.008	24.120	0.000
1484	7.4500	0.012	24.140	0.000
1485	7.4540	0.002	24.140	0.000
1486	7.4580	-0.004	24.080	0.000
1487	7.4620	-0.008	24.080	0.000
1488	7.4661	-0.010	24.165	0.000
1489	7.4700	0.004	24.165	0.000
1490	7.4740	0.020	24.165	0.000
1491	7.4780	0.026	24.140	0.000
1492	7.4820	0.024	24.140	0.000
1493	7.4900	0.010	24.155	0.000
1494	7.4979	0.002	24.155	0.000
1495	7.5033	-0.002	24.100	0.000
1496	7.5087	-0.008	24.100	0.000
1497	7.5140	0.006	24.145	0.000
1498	7.5193	0.014	24.145	0.000
1499	7.5247	0.006	24.165	0.000
1500	7.5300	0.014	24.165	0.000
1501	7.5332	0.004	24.165	0.000
1502	7.5364	0.004	24.270	0.000
1503	7.5395	0.016	24.270	0.000
1504	7.5427	0.018	24.155	0.000
1505	7.5459	0.026	24.155	0.000
1506	7.5540	0.020	24.270	0.000
1507	7.5620	0.010	24.270	0.000
1508	7.5673	-0.002	24.205	0.000
1509	7.5726	-0.014	24.205	0.000
1510	7.5780	-0.010	24.245	0.000
1511	7.5833	-0.002	24.245	0.000
1512	7.5887	0.004	24.245	0.000
1513	7.5941	0.006	24.180	0.000
1514	7.5973	0.006	24.180	0.000
1515	7.6004	0.004	24.275	0.000
1516	7.6036	-0.002	24.275	0.000
1517	7.6068	0.002	24.255	0.000
1518	7.6099	0.006	24.255	0.000
1519	7.6179	0.012	24.205	0.000
1520	7.6259	0.016	24.205	0.000
1521	7.6312	0.004	24.205	0.000
1522	7.6366	-0.002	24.270	0.000
1523	7.6419	-0.002	24.270	0.000
1524	7.6472	-0.006	24.295	0.000
1525	7.6525	0.004	24.295	0.000
1526	7.6579	0.008	24.230	0.000
1527	7.6618	0.008	24.230	0.000
1528	7.6658	0.014	24.255	0.000
1529	7.6698	0.002	24.255	0.000
1530	7.6738	-0.004	24.290	0.000
1531	7.6820	0.002	24.290	0.000
1532	7.6902	0.000	24.290	0.000
1533	7.6941	0.012	24.310	0.000
1534	7.6980	0.012	24.310	0.000
1535	7.7019	0.002	24.320	0.000
1536	7.7058	-0.004	24.320	0.000
1537	7.7111	-0.018	24.390	0.000
1538	7.7164	-0.016	24.390	0.000
1539	7.7217	-0.008	24.250	0.000
1540	7.7258	-0.008	24.250	0.000
1541	7.7298	0.012	24.270	0.000
1542	7.7338	0.012	24.270	0.000
1543	7.7378	0.000	24.270	0.000
1544	7.7457	0.002	24.305	0.000
1545	7.7536	-0.004	24.305	0.000
1546	7.7591	-0.008	24.300	0.000
1547	7.7647	0.002	24.300	0.000
1548	7.7702	0.002	24.395	0.000
1549	7.7742	0.002	24.395	0.000
1550	7.7781	-0.002	24.280	0.000
1551	7.7821	-0.006	24.280	0.000
1552	7.7861	0.040	24.380	0.000
1553	7.7913	0.320	24.380	0.000
1554	7.7965	2.306	24.380	0.000
1555	7.8017	13.524	24.320	0.000
1556	7.8072	24.644	24.320	0.000
1557	7.8126	19.640	24.350	0.000
1558	7.8181	17.386	24.350	0.000
1559	7.8233	17.658	24.335	0.000
1560	7.8285	19.184	24.335	0.000
1561	7.8337	18.628	24.310	0.000
1562	7.8390	16.764	24.310	0.000
1563	7.8444	14.546	24.360	0.000
1564	7.8498	12.716	24.360	0.000
1565	7.8551	11.214	24.360	0.000
1566	7.8604	10.678	24.205	0.000
1567	7.8657	10.020	24.205	0.000
1568	7.8711	9.570	24.250	0.000
1569	7.8764	8.650	24.250	0.000
1570	7.8817	8.334	24.155	0.000
1571	7.8857	7.778	24.155	0.000
1572	7.8897	7.608	24.115	0.000
1573	7.8937	7.070	24.115	0.000
1574	7.8977	7.670	24.060	0.000
1575	7.9031	7.784	24.060	0.000
1576	7.9084	7.908	24.060	0.000
1577	7.9137	7.914	24.150	0.000
1578	7.9190	8.378	24.150	0.000
1579	7.9243	8.534	24.085	0.000
1580	7.9296	9.052	24.085	0.000
1581	7.9350	8.962	24.015	0.000
1582	7.9403	9.376	24.015	0.000
1583	7.9456	9.340	24.015	0.000
1584	7.9496	9.348	24.015	0.000
1585	7.9537	9.044	23.920	0.000
1586	7.9577	9.002	23.920	0.000
1587	7.9617	6.198	23.920	0.000
1588	7.9670	3.806	23.950	0.000
1589	7.9723	2.842	23.950	0.000
1590	7.9776	2.174	23.960	0.000
1591	7.9816	1.930	23.960	0.000
1592	7.9856	1.510	23.980	0.000
1593	7.9895	0.590	23.980	0.000
1594	7.9935	0.040	23.870	0.000
1595	8.0016	-0.428	23.870	0.000
1596	8.0096	-1.280	23.865	0.000
1597	8.0151	-1.914	23.865	0.000
1598	8.0205	-1.808	23.865	0.000
1599	8.0260	-1.386	23.915	0.000
1600	8.0299	-0.978	23.915	0.000
1601	8.0338	-0.594	23.885	0.000
1602	8.0377	-0.298	23.885	0.000
1603	8.0416	-0.118	23.870	0.000
1604	8.0456	-0.020	23.870	0.000
1605	8.0496	0.028	23.865	0.000
1606	8.0536	0.052	23.865	0.000
1607	8.0576	0.056	23.885	0.000
1608	8.0656	0.038	23.885	0.000
1609	8.0736	-0.002	23.885	0.000
1610	8.0789	-0.054	24.010	0.000
1611	8.0842	-0.110	24.010	0.000
1612	8.0895	-0.162	23.920	0.000
1613	8.0949	-0.210	23.920	0.000
1614	8.1002	-0.206	23.900	0.000
1615	8.1055	-0.162	23.900	0.000
1616	8.1109	-0.106	23.970	0.000
1617	8.1162	-0.054	23.970	0.000
1618	8.1215	-0.016	23.990	0.000
1619	8.1268	0.012	23.990	0.000
1620	8.1322	0.030	23.990	0.000
1621	8.1375	0.032	23.950	0.000
1622	8.1415	0.026	23.950	0.000
1623	8.1455	0.016	23.990	0.000
1624	8.1495	0.006	23.990	0.000
1625	8.1535	-0.012	23.985	0.000
1626	8.1588	-0.030	23.985	0.000
1627	8.1642	-0.042	23.995	0.000
1628	8.1696	-0.048	23.995	0.000
1629	8.1727	-0.040	23.975	0.000
1630	8.1759	-0.030	23.975	0.000
1631	8.1791	-0.024	23.975	0.000
1632	8.1823	-0.004	24.060	0.000
1633	8.1855	0.004	24.060	0.000
1634	8.2014	-0.002	24.065	0.000
1635	8.2054	0.006	24.065	0.000
1636	8.2094	0.006	23.990	0.000
1637	8.2134	0.000	23.990	0.000
1638	8.2174	0.004	24.015	0.000
1639	8.2228	0.002	24.015	0.000
1640	8.2281	-0.008	24.020	0.000
1641	8.2335	-0.016	24.020	0.000
1642	8.2375	-0.024	24.020	0.000
1643	8.2414	-0.020	24.105	0.000
1644	8.2454	-0.012	24.105	0.000
1645	8.2494	-0.002	24.095	0.000
1646	8.2574	0.014	24.095	0.000
1647	8.2654	0.012	24.035	0.000
1648	8.2707	0.004	24.035	0.000
1649	8.2761	0.006	24.005	0.000
1650	8.2814	-0.002	24.005	0.000
1651	8.2854	0.002	24.090	0.000
1652	8.2895	0.016	24.090	0.000
1653	8.2935	0.018	24.090	0.000
1654	8.2976	0.010	24.090	0.000
1655	8.3015	0.004	24.090	0.000
1656	8.3055	-0.006	24.090	0.000
1657	8.3094	-0.010	24.090	0.000
1658	8.3134	-0.010	24.160	0.000
1659	8.3213	-0.006	24.160	0.000
1660	8.3293	-0.002	24.165	0.000
1661	8.3347	0.000	24.165	0.000
1662	8.3402	0.004	24.180	0.000
1663	8.3456	0.006	24.180	0.000
1664	8.3509	0.008	24.180	0.000
1665	8.3561	0.008	24.115	0.000
1666	8.3614	0.012	24.115	0.000
1667	8.3646	0.004	24.125	0.000
1668	8.3678	-0.008	24.125	0.000
1669	8.3710	-0.008	24.165	0.000
1670	8.3742	-0.014	24.165	0.000
1671	8.3774	-0.014	24.145	0.000
1672	8.3854	0.002	24.145	0.000
1673	8.3934	0.004	24.145	0.000
1674	8.3987	0.014	24.145	0.000
1675	8.4041	0.016	24.145	0.000
1676	8.4094	0.006	24.150	0.000
1677	8.4147	0.008	24.150	0.000
1678	8.4200	0.004	24.230	0.000
1679	8.4253	-0.002	24.230	0.000
1680	8.4307	0.004	24.135	0.000
1681	8.4360	0.002	24.135	0.000
1682	8.4413	0.004	24.160	0.000
1683	8.4467	0.008	24.160	0.000
1684	8.4520	-0.006	24.265	0.000
1685	8.4573	-0.004	24.265	0.000
1686	8.4613	-0.012	24.265	0.000
1687	8.4653	-0.018	24.185	0.000
1688	8.4693	-0.006	24.185	0.000
1689	8.4732	-0.006	24.205	0.000
1690	8.4786	0.002	24.205	0.000
1691	8.4840	0.008	24.205	0.000
1692	8.4893	0.006	24.205	0.000
1693	8.4925	0.012	24.125	0.000
1694	8.4957	0.002	24.125	0.000
1695	8.4989	0.002	24.225	0.000
1696	8.5021	-0.004	24.225	0.000
1697	8.5053	-0.014	24.225	0.000
1698	8.5212	-0.012	24.215	0.000
1699	8.5265	-0.010	24.215	0.000
1700	8.5318	-0.004	24.270	0.000
1701	8.5371	0.008	24.270	0.000
1702	8.5411	0.016	24.240	0.000
1703	8.5451	0.012	24.240	0.000
1704	8.5491	0.004	24.215	0.000
1705	8.5531	-0.008	24.215	0.000
1706	8.5584	-0.016	24.295	0.000
1707	8.5638	-0.012	24.295	0.000
1708	8.5691	-0.002	24.295	0.000
1709	8.5744	0.008	24.355	0.000
1710	8.5797	0.012	24.355	0.000
1711	8.5850	-0.002	24.205	0.000
1712	8.5904	-0.010	24.205	0.000
1713	8.5957	-0.012	24.315	0.000
1714	8.6011	-0.018	24.315	0.000
1715	8.6066	-0.010	24.375	0.000
1716	8.6121	-0.002	24.375	0.000
1717	8.6176	0.000	24.340	0.000
1718	8.6215	0.004	24.340	0.000
1719	8.6253	-0.006	24.340	0.000
1720	8.6292	-0.008	24.300	0.000
1721	8.6330	-0.002	24.300	0.000
1722	8.6384	-0.004	24.305	0.000
1723	8.6437	0.004	24.305	0.000
1724	8.6491	0.042	24.370	0.000
1725	8.6545	0.314	24.370	0.000
1726	8.6600	2.224	24.375	0.000
1727	8.6655	12.430	24.375	0.000
1728	8.6707	26.054	24.305	0.000
1729	8.6760	21.200	24.305	0.000
1730	8.6812	17.538	24.305	0.000
1731	8.6852	17.402	24.340	0.000
1732	8.6892	19.630	24.340	0.000
1733	8.6931	18.674	24.300	0.000
1734	8.6971	16.904	24.300	0.000
1735	8.7024	14.348	24.305	0.000
1736	8.7077	13.200	24.305	0.000
1737	8.7129	11.810	24.185	0.000
1738	8.7183	10.906	24.185	0.000
1739	8.7237	9.768	24.205	0.000
1740	8.7290	9.452	24.205	0.000
1741	8.7344	8.730	24.205	0.000
1742	8.7398	8.322	24.160	0.000
1743	8.7452	7.794	24.160	0.000
1744	8.7491	7.714	24.120	0.000
1745	8.7531	7.544	24.120	0.000
1746	8.7571	7.694	24.120	0.000
1747	8.7610	7.318	24.120	0.000
1748	8.7690	7.608	24.035	0.000
1749	8.7770	7.968	24.035	0.000
1750	8.7811	8.226	24.005	0.000
1751	8.7851	8.262	24.005	0.000
1752	8.7892	8.758	24.005	0.000
1753	8.7932	9.220	24.000	0.000
1754	8.7985	9.286	24.000	0.000
1755	8.8038	9.160	24.025	0.000
1756	8.8092	9.180	24.025	0.000
1757	8.8123	9.330	23.920	0.000
1758	8.8155	8.726	23.920	0.000
1759	8.8186	5.514	23.980	0.000
1760	8.8218	3.376	23.980	0.000
1761	8.8249	2.356	23.940	0.000
1762	8.8409	1.936	23.940	0.000
1763	8.8462	1.838	23.940	0.000
1764	8.8515	1.400	23.900	0.000
1765	8.8569	0.530	23.900	0.000
1766	8.8622	0.014	23.980	0.000
1767	8.8675	-0.528	23.980	0.000
1768	8.8728	-1.496	23.895	0.000
1769	8.8760	-2.034	23.895	0.000
1770	8.8792	-1.762	23.905	0.000
1771	8.8824	-1.280	23.905	0.000
1772	8.8856	-0.834	23.860	0.000
1773	8.8888	-0.480	23.860	0.000
1774	8.8969	-0.234	23.860	0.000
1775	8.9050	-0.092	23.965	0.000
1776	8.9104	-0.008	23.965	0.000
1777	8.9158	0.030	23.920	0.000
1778	8.9212	0.054	23.920	0.000
1779	8.9264	0.056	23.970	0.000
1780	8.9316	0.026	23.970	0.000
1781	8.9368	-0.016	23.990	0.000
1782	8.9408	-0.070	23.990	0.000
1783	8.9448	-0.128	23.945	0.000
1784	8.9487	-0.174	23.945	0.000
1785	8.9527	-0.198	23.945	0.000
1786	8.9581	-0.188	23.980	0.000
1787	8.9634	-0.150	23.980	0.000
1788	8.9688	-0.108	23.940	0.000
1789	8.9742	-0.064	23.940	0.000
1790	8.9797	-0.022	24.015	0.000
1791	8.9851	0.010	24.015	0.000
1792	8.9904	0.036	24.005	0.000
1793	8.9956	0.044	24.005	0.000
1794	9.0009	0.034	24.000	0.000
1795	9.0041	0.018	24.000	0.000
1796	9.0073	-0.006	24.000	0.000
1797	9.0104	-0.034	23.960	0.000
1798	9.0136	-0.048	23.960	0.000
1799	9.0168	-0.054	24.005	0.000
1800	9.0328	-0.050	24.005	0.000
1801	9.0368	-0.038	24.025	0.000
1802	9.0408	-0.030	24.025	0.000
1803	9.0448	-0.014	24.030	0.000
1804	9.0488	0.004	24.030	0.000
1805	9.0541	0.000	24.060	0.000
1806	9.0594	0.008	24.060	0.000
1807	9.0647	0.004	24.060	0.000
1808	9.0687	-0.004	24.020	0.000
1809	9.0727	0.002	24.020	0.000
1810	9.0767	0.002	24.030	0.000
1811	9.0806	-0.002	24.030	0.000
1812	9.0889	-0.006	24.000	0.000
1813	9.0971	-0.014	24.000	0.000
1814	9.1023	-0.022	24.055	0.000
1815	9.1075	-0.032	24.055	0.000
1816	9.1127	-0.016	23.985	0.000
1817	9.1168	-0.012	23.985	0.000
1818	9.1209	-0.002	23.985	0.000
1819	9.1250	0.028	24.085	0.000
1820	9.1291	0.014	24.085	0.000
1821	9.1343	0.014	24.055	0.000
1822	9.1395	0.016	24.055	0.000
1823	9.1447	0.006	24.120	0.000
1824	9.1500	0.002	24.120	0.000
1825	9.1554	-0.020	24.165	0.000
1826	9.1607	-0.008	24.165	0.000
1827	9.1661	0.004	24.105	0.000
1828	9.1714	-0.008	24.105	0.000
1829	9.1767	-0.002	24.105	0.000
1830	9.1820	0.006	24.145	0.000
1831	9.1874	0.014	24.145	0.000
1832	9.1927	0.010	24.195	0.000
1833	9.1959	-0.004	24.195	0.000
1834	9.1991	-0.002	24.105	0.000
1835	9.2022	-0.008	24.105	0.000
1836	9.2054	-0.014	24.035	0.000
1837	9.2086	-0.010	24.035	0.000
1838	9.2166	0.006	24.175	0.000
1839	9.2246	0.026	24.175	0.000
1840	9.2300	0.030	24.175	0.000
1841	9.2353	0.014	24.140	0.000
1842	9.2406	0.002	24.140	0.000
1843	9.2461	-0.016	24.160	0.000
1844	9.2515	-0.034	24.160	0.000
1845	9.2569	-0.026	24.135	0.000
1846	9.2622	-0.006	24.135	0.000
1847	9.2675	0.010	24.095	0.000
1848	9.2728	0.024	24.095	0.000
1849	9.2780	0.020	24.165	0.000
1850	9.2833	0.016	24.165	0.000
1851	9.2886	0.012	24.165	0.000
1852	9.2926	-0.006	24.200	0.000
1853	9.2965	-0.006	24.200	0.000
1854	9.3005	0.000	24.285	0.000
1855	9.3045	-0.006	24.285	0.000
1856	9.3098	-0.004	24.165	0.000
1857	9.3152	-0.006	24.165	0.000
1858	9.3205	-0.006	24.195	0.000
1859	9.3245	0.002	24.195	0.000
1860	9.3285	0.008	24.195	0.000
1861	9.3325	0.006	24.195	0.000
1862	9.3365	0.002	24.195	0.000
1863	9.3444	-0.006	24.220	0.000
1864	9.3524	-0.010	24.220	0.000
1865	9.3577	-0.012	24.150	0.000
1866	9.3630	-0.006	24.150	0.000
1867	9.3683	0.008	24.220	0.000
1868	9.3723	0.018	24.220	0.000
1869	9.3763	0.014	24.280	0.000
1870	9.3804	0.004	24.280	0.000
1871	9.3844	-0.012	24.255	0.000
1872	9.3897	-0.022	24.255	0.000
1873	9.3950	-0.012	24.255	0.000
1874	9.4004	-0.008	24.265	0.000
1875	9.4058	0.008	24.265	0.000
1876	9.4112	0.024	24.295	0.000
1877	9.4166	0.012	24.295	0.000
1878	9.4219	0.004	24.280	0.000
1879	9.4271	-0.004	24.280	0.000
1880	9.4324	-0.020	24.285	0.000
1881	9.4378	-0.018	24.285	0.000
1882	9.4431	-0.010	24.305	0.000
1883	9.4484	-0.006	24.305	0.000
1884	9.4516	0.004	24.305	0.000
1885	9.4548	0.000	24.305	0.000
1886	9.4580	-0.006	24.305	0.000
1887	9.4612	-0.004	24.350	0.000
1888	9.4644	-0.004	24.350	0.000
1889	9.4724	-0.002	24.335	0.000
1890	9.4803	0.002	24.335	0.000
1891	9.4857	-0.002	24.375	0.000
1892	9.4910	0.006	24.375	0.000
1893	9.4964	0.000	24.355	0.000
1894	9.5017	-0.008	24.355	0.000
1895	9.5070	-0.002	24.355	0.000
1896	9.5123	-0.010	24.345	0.000
1897	9.5176	-0.010	24.345	0.000
1898	9.5230	-0.010	24.375	0.000
1899	9.5284	-0.022	24.375	0.000
1900	9.5337	-0.014	24.360	0.000
1901	9.5391	-0.008	24.360	0.000
1902	9.5444	-0.002	24.335	0.000
1903	9.5484	0.010	24.335	0.000
1904	9.5523	0.030	24.380	0.000
1905	9.5563	0.238	24.380	0.000
1906	9.5603	1.606	24.380	0.000
1907	9.5656	10.654	24.320	0.000
1908	9.5708	24.784	24.320	0.000
1909	9.5761	21.624	24.370	0.000
1910	9.5815	17.266	24.370	0.000
1911	9.5868	18.366	24.385	0.000
1912	9.5921	19.482	24.385	0.000
1913	9.5961	18.652	24.240	0.000
1914	9.6001	16.892	24.240	0.000
1915	9.6041	15.282	24.240	0.000
1916	9.6081	13.456	24.240	0.000
1917	9.6161	12.092	24.240	0.000
1918	9.6241	10.844	24.185	0.000
1919	9.6281	10.312	24.185	0.000
1920	9.6321	9.702	24.225	0.000
1921	9.6361	9.078	24.225	0.000
1922	9.6401	8.458	24.150	0.000
1923	9.6456	8.544	24.150	0.000
1924	9.6511	8.036	24.165	0.000
1925	9.6565	7.926	24.165	0.000
1926	9.6604	7.518	24.095	0.000
1927	9.6643	7.652	24.095	0.000
1928	9.6682	7.592	24.095	0.000
1929	9.6721	7.946	24.005	0.000
1930	9.6802	8.114	24.005	0.000
1931	9.6883	8.930	24.120	0.000
1932	9.6937	8.992	24.120	0.000
1933	9.6991	9.404	24.095	0.000
1934	9.7045	9.084	24.095	0.000
1935	9.7085	9.328	24.000	0.000
1936	9.7124	9.338	24.000	0.000
1937	9.7163	9.332	23.960	0.000
1938	9.7202	9.004	23.960	0.000
1939	9.7242	7.226	23.960	0.000
1940	9.7282	4.170	23.995	0.000
1941	9.7322	3.010	23.995	0.000
1942	9.7362	2.172	23.950	0.000
1943	9.7441	1.730	23.950	0.000
1944	9.7521	1.412	23.870	0.000
1945	9.7575	0.730	23.870	0.000
1946	9.7628	0.114	23.905	0.000
1947	9.7682	-0.292	23.905	0.000
1948	9.7735	-1.130	23.955	0.000
1949	9.7788	-1.970	23.955	0.000
1950	9.7842	-2.028	23.955	0.000
1951	9.7895	-1.586	23.920	0.000
1952	9.7948	-1.086	23.920	0.000
1953	9.8001	-0.650	23.875	0.000
1954	9.8055	-0.350	23.875	0.000
1955	9.8108	-0.148	23.925	0.000
1956	9.8161	-0.032	23.925	0.000
1957	9.8201	0.028	23.960	0.000
1958	9.8240	0.058	23.960	0.000
1959	9.8280	0.068	23.925	0.000
1960	9.8320	0.048	23.925	0.000
1961	9.8373	0.002	23.925	0.000
1962	9.8427	-0.060	24.000	0.000
1963	9.8480	-0.126	24.000	0.000
1964	9.8520	-0.178	23.950	0.000
1965	9.8560	-0.208	23.950	0.000
1966	9.8600	-0.202	23.970	0.000
1967	9.8640	-0.152	23.970	0.000
1968	9.8721	-0.102	23.945	0.000
1969	9.8802	-0.056	23.945	0.000
1970	9.8842	-0.018	24.025	0.000
1971	9.8882	0.004	24.025	0.000
1972	9.8922	0.024	24.025	0.000
1973	9.8962	0.032	24.020	0.000
1974	9.9014	0.030	24.020	0.000
1975	9.9067	0.026	24.020	0.000
1976	9.9119	0.016	24.020	0.000
1977	9.9151	-0.002	23.995	0.000
1978	9.9183	-0.016	23.995	0.000
1979	9.9216	-0.038	24.020	0.000
1980	9.9248	-0.044	24.020	0.000
1981	9.9280	-0.038	24.020	0.000
1982	9.9440	-0.032	24.000	0.000
1983	9.9494	-0.018	24.000	0.000
1984	9.9547	-0.002	23.995	0.000
1985	9.9601	0.006	23.995	0.000
1986	9.9641	0.018	24.100	0.000
1987	9.9681	0.020	24.100	0.000
1988	9.9722	0.014	24.095	0.000
1989	9.9762	0.010	24.095	0.000
1990	9.9793	-0.008	24.105	0.000
1991	9.9825	-0.010	24.105	0.000
1992	9.9856	-0.010	24.105	0.000
1993	9.9887	-0.016	24.045	0.000
1994	9.9919	-0.002	24.045	0.000
[truncated: 9,457 more rows]
