# Supplementary material for: Applications of a novel reciprocating positive displacement pump in the simulation of pulsatile arterial blood flow
Source: PLoS One. 2022 Dec 13;17(12):e0270780. doi: 10.1371/journal.pone.0270780 (PMC9746965; doi:10.1371/journal.pone.0270780)
Supplement: S1 File — (ZIP) [file pone.0270780.s001.zip › Supporting Information Data Files/Flow Rates/Cerebral Arteries/Middle Menningeal (m) 6.csv]

Viewer Version	2.91
COM HW Type	RS485/USB Sensor Cable
COM HW Config	Config String: COM10, 115200, ECHOOFF
Sensor Cable Version	1.8
Product Type	Liquid Flow Sensor (SF06 Chip)
Product COM Protocol Config	SHDLC Device Address: 0
Product ID	SLF3S-1300F
Sensor Serial	2109-000156
I2C Address	8
Supply Voltage	3.5 V
Command Address	0x3608
Sampling Time [ms]	5
Scale Factor Flow lin.	500
Scale Factor Temp lin.	200
Scale Factor Custom	1
Sample #	Relative Time[s]	Flow linearized [ml/min]	Temperature linearized [deg C]	Custom []
11	0.0679	-0.002	23.240	0.000
12	0.0719	-0.004	23.240	0.000
13	0.0759	-0.006	23.240	0.000
14	0.0799	-0.006	23.235	0.000
15	0.0879	0.006	23.235	0.000
16	0.0959	0.004	23.200	0.000
17	0.0999	-0.002	23.200	0.000
18	0.1039	0.002	23.305	0.000
19	0.1079	-0.008	23.305	0.000
20	0.1119	-0.006	23.340	0.000
21	0.1172	0.000	23.340	0.000
22	0.1226	-0.002	23.360	0.000
23	0.1279	0.002	23.360	0.000
24	0.1325	0.000	23.360	0.000
25	0.1371	-0.004	23.380	0.000
26	0.1416	-0.008	23.380	0.000
27	0.1462	-0.008	23.400	0.000
28	0.1507	0.002	23.400	0.000
29	0.1553	0.004	23.355	0.000
30	0.1599	0.002	23.355	0.000
31	0.1678	0.002	23.460	0.000
32	0.1758	-0.010	23.460	0.000
33	0.1798	-0.012	23.525	0.000
34	0.1838	-0.008	23.525	0.000
35	0.1879	-0.002	23.525	0.000
36	0.1919	0.004	23.535	0.000
37	0.1971	0.006	23.535	0.000
38	0.2024	0.006	23.550	0.000
39	0.2077	0.002	23.550	0.000
40	0.2130	-0.006	23.555	0.000
41	0.2184	-0.006	23.555	0.000
42	0.2237	-0.006	23.510	0.000
43	0.2290	-0.008	23.510	0.000
44	0.2343	-0.002	23.595	0.000
45	0.2396	-0.002	23.595	0.000
46	0.2450	-0.006	23.595	0.000
47	0.2503	-0.004	23.565	0.000
48	0.2557	-0.002	23.565	0.000
49	0.2610	-0.004	23.655	0.000
50	0.2663	-0.004	23.655	0.000
51	0.2716	-0.002	23.570	0.000
52	0.2756	-0.002	23.570	0.000
53	0.2797	-0.002	23.665	0.000
54	0.2837	-0.006	23.665	0.000
55	0.2877	-0.004	23.730	0.000
56	0.2930	-0.008	23.730	0.000
57	0.2984	-0.004	23.730	0.000
58	0.3037	0.002	23.690	0.000
59	0.3090	-0.002	23.690	0.000
60	0.3144	-0.002	23.650	0.000
61	0.3197	-0.002	23.650	0.000
62	0.3250	-0.002	23.750	0.000
63	0.3303	-0.006	23.750	0.000
64	0.3356	-0.002	23.660	0.000
65	0.3396	0.004	23.660	0.000
66	0.3436	-0.002	23.710	0.000
67	0.3476	-0.008	23.710	0.000
68	0.3516	-0.008	23.710	0.000
69	0.3569	-0.014	23.770	0.000
70	0.3623	-0.012	23.770	0.000
71	0.3676	-0.002	23.790	0.000
72	0.3729	0.004	23.790	0.000
73	0.3782	0.004	23.830	0.000
74	0.3836	0.004	23.830	0.000
75	0.3889	-0.002	23.785	0.000
76	0.3942	-0.010	23.785	0.000
77	0.3995	-0.010	23.855	0.000
78	0.4049	-0.006	23.855	0.000
79	0.4102	-0.002	23.855	0.000
80	0.4156	0.000	23.895	0.000
81	0.4209	0.002	23.895	0.000
82	0.4262	-0.006	23.920	0.000
83	0.4315	-0.012	23.920	0.000
84	0.4355	-0.010	23.875	0.000
85	0.4395	-0.006	23.875	0.000
86	0.4435	-0.002	23.775	0.000
87	0.4475	0.000	23.775	0.000
88	0.4529	0.002	23.775	0.000
89	0.4582	0.002	23.885	0.000
90	0.4636	-0.008	23.885	0.000
91	0.4679	-0.010	23.855	0.000
92	0.4723	-0.010	23.855	0.000
93	0.4766	-0.008	23.910	0.000
94	0.4810	0.004	23.910	0.000
95	0.4883	0.004	23.860	0.000
96	0.4956	-0.002	23.860	0.000
97	0.5009	-0.004	23.895	0.000
98	0.5063	-0.010	23.895	0.000
99	0.5116	-0.014	23.895	0.000
100	0.5156	-0.012	23.950	0.000
101	0.5196	-0.006	23.950	0.000
102	0.5236	0.000	23.975	0.000
103	0.5276	0.004	23.975	0.000
104	0.5316	0.002	24.045	0.000
105	0.5356	0.000	24.045	0.000
106	0.5396	-0.008	23.925	0.000
107	0.5436	-0.010	23.925	0.000
108	0.5516	-0.002	24.010	0.000
109	0.5596	-0.006	24.010	0.000
110	0.5650	-0.006	24.010	0.000
111	0.5704	0.000	23.980	0.000
112	0.5759	0.002	23.980	0.000
113	0.5811	-0.006	23.965	0.000
114	0.5864	-0.004	23.965	0.000
115	0.5916	-0.008	24.060	0.000
116	0.5957	-0.012	24.060	0.000
117	0.5997	-0.012	23.905	0.000
118	0.6038	-0.004	23.905	0.000
119	0.6078	0.002	23.995	0.000
120	0.6130	0.002	23.995	0.000
121	0.6182	0.006	23.995	0.000
122	0.6234	0.004	24.080	0.000
123	0.6288	-0.008	24.080	0.000
124	0.6341	-0.010	24.090	0.000
125	0.6394	-0.012	24.090	0.000
126	0.6448	-0.012	24.015	0.000
127	0.6501	-0.006	24.015	0.000
128	0.6555	0.002	24.020	0.000
129	0.6615	0.000	24.020	0.000
130	0.6674	-0.004	24.050	0.000
131	0.6734	-0.006	24.050	0.000
132	0.6794	-0.006	24.050	0.000
133	0.6854	-0.010	24.025	0.000
134	0.6914	-0.012	24.025	0.000
135	0.6974	-0.002	24.050	0.000
136	0.7034	-0.002	24.050	0.000
137	0.7066	-0.002	24.105	0.000
138	0.7098	0.006	24.105	0.000
139	0.7130	0.000	24.125	0.000
140	0.7162	-0.006	24.125	0.000
141	0.7194	-0.006	24.095	0.000
142	0.7247	-0.010	24.095	0.000
143	0.7300	-0.008	24.095	0.000
144	0.7353	-0.010	24.130	0.000
145	0.7393	-0.010	24.130	0.000
146	0.7433	-0.006	24.105	0.000
147	0.7473	0.004	24.105	0.000
148	0.7513	0.004	24.165	0.000
149	0.7594	-0.004	24.165	0.000
150	0.7675	-0.006	24.165	0.000
151	0.7715	-0.010	24.165	0.000
152	0.7754	-0.012	24.150	0.000
153	0.7794	-0.012	24.150	0.000
154	0.7833	-0.008	24.150	0.000
155	0.7886	0.002	24.065	0.000
156	0.7940	0.004	24.065	0.000
157	0.7993	-0.002	24.195	0.000
158	0.8047	-0.004	24.195	0.000
159	0.8101	-0.010	24.185	0.000
160	0.8155	-0.012	24.185	0.000
161	0.8208	-0.008	24.185	0.000
162	0.8261	-0.002	24.185	0.000
163	0.8314	-0.002	24.225	0.000
164	0.8367	0.000	24.225	0.000
165	0.8421	0.002	24.225	0.000
166	0.8474	-0.002	24.185	0.000
167	0.8514	-0.006	24.185	0.000
168	0.8554	-0.010	24.225	0.000
169	0.8594	-0.008	24.225	0.000
170	0.8634	-0.004	24.215	0.000
171	0.8674	-0.006	24.215	0.000
172	0.8714	-0.010	24.165	0.000
173	0.8753	-0.014	24.165	0.000
174	0.8793	-0.004	24.225	0.000
175	0.8873	0.002	24.225	0.000
176	0.8953	-0.004	24.225	0.000
177	0.9007	-0.002	24.225	0.000
178	0.9061	-0.002	24.225	0.000
179	0.9116	-0.008	24.270	0.000
180	0.9168	-0.010	24.270	0.000
181	0.9220	-0.008	24.265	0.000
182	0.9272	-0.006	24.265	0.000
183	0.9304	-0.004	24.330	0.000
184	0.9336	0.004	24.330	0.000
185	0.9368	0.008	24.270	0.000
186	0.9400	-0.004	24.270	0.000
187	0.9432	-0.012	24.270	0.000
188	0.9512	-0.010	24.295	0.000
189	0.9592	-0.012	24.295	0.000
190	0.9646	-0.014	24.240	0.000
191	0.9700	-0.008	24.240	0.000
192	0.9754	-0.002	24.265	0.000
193	0.9807	0.004	24.265	0.000
194	0.9859	0.006	24.385	0.000
195	0.9911	-0.002	24.385	0.000
196	0.9944	-0.006	24.340	0.000
197	0.9976	-0.010	24.340	0.000
198	1.0008	-0.012	24.340	0.000
199	1.0040	-0.012	24.305	0.000
200	1.0072	-0.010	24.305	0.000
201	1.0232	-0.002	24.270	0.000
202	1.0272	0.004	24.270	0.000
203	1.0312	-0.002	24.370	0.000
204	1.0352	-0.004	24.370	0.000
205	1.0392	-0.006	24.310	0.000
206	1.0445	-0.010	24.310	0.000
207	1.0499	-0.010	24.375	0.000
208	1.0552	-0.008	24.375	0.000
209	1.0592	-0.006	24.375	0.000
210	1.0632	-0.006	24.330	0.000
211	1.0672	0.002	24.330	0.000
212	1.0711	-0.002	24.330	0.000
213	1.0791	-0.004	24.330	0.000
214	1.0870	-0.004	24.355	0.000
215	1.0924	-0.008	24.355	0.000
216	1.0977	-0.010	24.410	0.000
217	1.1031	-0.010	24.410	0.000
218	1.1071	-0.008	24.310	0.000
219	1.1111	-0.004	24.310	0.000
220	1.1151	-0.002	24.310	0.000
221	1.1190	-0.002	24.375	0.000
222	1.1230	-0.004	24.375	0.000
223	1.1270	-0.004	24.325	0.000
224	1.1310	-0.010	24.325	0.000
225	1.1350	-0.012	24.350	0.000
226	1.1430	-0.012	24.350	0.000
227	1.1511	-0.006	24.330	0.000
228	1.1564	-0.006	24.330	0.000
229	1.1618	-0.002	24.390	0.000
230	1.1672	0.002	24.390	0.000
231	1.1725	-0.002	24.390	0.000
232	1.1777	-0.004	24.370	0.000
233	1.1830	-0.008	24.370	0.000
234	1.1862	-0.006	24.370	0.000
235	1.1894	-0.008	24.370	0.000
236	1.1927	-0.008	24.380	0.000
237	1.1959	0.002	24.380	0.000
238	1.1991	-0.002	24.455	0.000
239	1.2071	-0.004	24.455	0.000
240	1.2151	-0.008	24.415	0.000
241	1.2204	-0.010	24.415	0.000
242	1.2257	-0.010	24.415	0.000
243	1.2310	-0.008	24.400	0.000
244	1.2363	-0.002	24.400	0.000
245	1.2417	-0.002	24.415	0.000
246	1.2470	-0.002	24.415	0.000
247	1.2510	-0.004	24.480	0.000
248	1.2550	-0.008	24.480	0.000
249	1.2590	-0.012	24.435	0.000
250	1.2630	-0.010	24.435	0.000
251	1.2683	-0.006	24.405	0.000
252	1.2737	0.000	24.405	0.000
253	1.2790	0.002	24.405	0.000
254	1.2843	-0.002	24.500	0.000
255	1.2897	-0.010	24.500	0.000
256	1.2950	-0.012	24.475	0.000
257	1.3004	-0.010	24.475	0.000
258	1.3057	-0.008	24.495	0.000
259	1.3110	-0.004	24.495	0.000
260	1.3142	0.004	24.485	0.000
261	1.3174	0.006	24.485	0.000
262	1.3206	-0.002	24.465	0.000
263	1.3237	-0.010	24.465	0.000
264	1.3269	-0.010	24.465	0.000
265	1.3431	-0.012	24.470	0.000
266	1.3471	-0.012	24.470	0.000
267	1.3511	-0.002	24.485	0.000
268	1.3552	0.004	24.485	0.000
269	1.3592	-0.002	24.485	0.000
270	1.3644	-0.008	24.485	0.000
271	1.3697	-0.012	24.510	0.000
272	1.3749	-0.018	24.510	0.000
273	1.3789	-0.016	24.550	0.000
274	1.3829	-0.008	24.550	0.000
275	1.3869	0.002	24.550	0.000
276	1.3909	0.006	24.515	0.000
277	1.3989	0.002	24.515	0.000
278	1.4069	-0.002	24.515	0.000
279	1.4123	-0.008	24.515	0.000
280	1.4176	-0.014	24.535	0.000
281	1.4230	-0.012	24.535	0.000
282	1.4283	-0.006	24.510	0.000
283	1.4336	-0.002	24.510	0.000
284	1.4389	0.002	24.555	0.000
285	1.4421	-0.002	24.555	0.000
286	1.4453	-0.010	24.555	0.000
287	1.4485	-0.008	24.520	0.000
288	1.4517	-0.010	24.520	0.000
289	1.4549	-0.014	24.585	0.000
290	1.4629	-0.004	24.585	0.000
291	1.4709	0.002	24.510	0.000
292	1.4762	-0.002	24.510	0.000
293	1.4815	-0.004	24.555	0.000
294	1.4869	-0.008	24.555	0.000
295	1.4922	-0.010	24.595	0.000
296	1.4975	-0.010	24.595	0.000
297	1.5029	-0.010	24.595	0.000
298	1.5069	-0.002	24.580	0.000
299	1.5108	0.000	24.580	0.000
300	1.5148	-0.004	24.570	0.000
301	1.5188	-0.008	24.570	0.000
302	1.5242	-0.014	24.515	0.000
303	1.5296	-0.012	24.515	0.000
304	1.5350	-0.004	24.635	0.000
305	1.5402	-0.002	24.635	0.000
306	1.5454	0.006	24.580	0.000
307	1.5506	0.006	24.580	0.000
308	1.5560	-0.002	24.580	0.000
309	1.5614	-0.012	24.560	0.000
310	1.5667	-0.020	24.560	0.000
311	1.5708	-0.012	24.590	0.000
312	1.5748	-0.004	24.590	0.000
313	1.5788	-0.002	24.525	0.000
314	1.5828	0.000	24.525	0.000
315	1.5909	0.012	24.620	0.000
316	1.5991	-0.016	24.620	0.000
317	1.6030	0.076	24.610	0.000
318	1.6069	0.058	24.610	0.000
319	1.6108	0.076	24.610	0.000
320	1.6147	0.092	24.605	0.000
321	1.6200	0.104	24.605	0.000
322	1.6254	0.196	24.600	0.000
323	1.6307	0.378	24.600	0.000
324	1.6361	1.568	24.645	0.000
325	1.6415	9.798	24.645	0.000
326	1.6469	38.860	24.640	0.000
327	1.6522	45.084	24.640	0.000
328	1.6576	34.514	24.635	0.000
329	1.6629	29.656	24.635	0.000
330	1.6683	27.910	24.635	0.000
331	1.6736	25.364	24.555	0.000
332	1.6789	24.332	24.555	0.000
333	1.6829	22.518	24.495	0.000
334	1.6868	20.982	24.495	0.000
335	1.6908	19.098	24.470	0.000
336	1.6947	17.956	24.470	0.000
337	1.6987	16.590	24.360	0.000
338	1.7027	16.304	24.360	0.000
339	1.7067	15.356	24.320	0.000
340	1.7107	15.088	24.320	0.000
341	1.7187	14.040	24.320	0.000
342	1.7267	13.726	24.270	0.000
343	1.7320	13.152	24.270	0.000
344	1.7373	13.130	24.185	0.000
345	1.7427	12.470	24.185	0.000
346	1.7480	12.568	24.185	0.000
347	1.7534	12.368	24.185	0.000
348	1.7587	13.010	24.135	0.000
349	1.7619	12.748	24.135	0.000
350	1.7650	13.204	24.090	0.000
351	1.7682	9.704	24.090	0.000
352	1.7714	4.452	24.090	0.000
353	1.7746	3.408	24.100	0.000
354	1.7827	2.856	24.100	0.000
355	1.7908	2.818	24.080	0.000
356	1.7961	3.022	24.080	0.000
357	1.8014	1.618	24.020	0.000
358	1.8066	0.254	24.020	0.000
359	1.8119	-0.496	24.010	0.000
360	1.8172	-2.284	24.010	0.000
361	1.8225	-3.596	23.980	0.000
362	1.8265	-3.254	23.980	0.000
363	1.8305	-2.300	23.980	0.000
364	1.8345	-1.538	24.000	0.000
365	1.8385	-0.978	24.000	0.000
366	1.8466	-0.558	24.035	0.000
367	1.8548	-0.276	24.035	0.000
368	1.8587	-0.124	24.010	0.000
369	1.8626	-0.060	24.010	0.000
370	1.8665	-0.018	24.020	0.000
371	1.8705	0.016	24.020	0.000
372	1.8759	0.008	24.110	0.000
373	1.8814	-0.044	24.110	0.000
374	1.8868	-0.116	24.110	0.000
375	1.8908	-0.182	24.020	0.000
376	1.8947	-0.214	24.020	0.000
377	1.8986	-0.212	24.025	0.000
378	1.9025	-0.174	24.025	0.000
379	1.9105	-0.138	24.040	0.000
380	1.9184	-0.108	24.040	0.000
381	1.9238	-0.080	24.025	0.000
382	1.9292	-0.062	24.025	0.000
383	1.9345	-0.044	24.040	0.000
384	1.9385	-0.026	24.040	0.000
385	1.9425	-0.022	24.040	0.000
386	1.9465	-0.014	24.060	0.000
387	1.9505	0.006	24.060	0.000
388	1.9545	0.006	24.165	0.000
389	1.9585	-0.010	24.165	0.000
390	1.9625	-0.020	24.200	0.000
391	1.9665	-0.030	24.200	0.000
392	1.9744	-0.038	24.135	0.000
393	1.9824	-0.036	24.135	0.000
394	1.9878	-0.024	24.110	0.000
395	1.9931	-0.006	24.110	0.000
396	1.9985	0.006	24.110	0.000
397	2.0038	0.020	24.125	0.000
398	2.0091	0.042	24.125	0.000
399	2.0145	0.044	24.145	0.000
400	2.0177	0.036	24.145	0.000
401	2.0209	0.028	24.115	0.000
402	2.0240	0.014	24.115	0.000
403	2.0272	0.010	24.060	0.000
404	2.0304	0.014	24.060	0.000
405	2.0384	0.014	24.170	0.000
406	2.0464	0.024	24.170	0.000
407	2.0518	0.030	24.170	0.000
408	2.0572	0.022	24.115	0.000
409	2.0626	0.024	24.115	0.000
410	2.0680	0.022	24.165	0.000
411	2.0733	0.020	24.165	0.000
412	2.0787	0.024	24.125	0.000
413	2.0818	0.024	24.125	0.000
414	2.0850	0.030	24.180	0.000
415	2.0881	0.030	24.180	0.000
416	2.0913	0.026	24.205	0.000
417	2.0944	0.026	24.205	0.000
418	2.1024	0.022	24.205	0.000
419	2.1104	0.018	24.140	0.000
420	2.1158	0.016	24.140	0.000
421	2.1212	0.010	24.180	0.000
422	2.1265	0.000	24.180	0.000
423	2.1319	0.002	24.170	0.000
424	2.1373	0.010	24.170	0.000
425	2.1427	0.016	24.165	0.000
426	2.1466	0.030	24.165	0.000
427	2.1505	0.044	24.175	0.000
428	2.1544	0.046	24.175	0.000
429	2.1583	0.036	24.175	0.000
430	2.1663	0.024	24.175	0.000
431	2.1742	0.018	24.175	0.000
432	2.1796	0.016	24.225	0.000
433	2.1849	0.018	24.225	0.000
434	2.1902	0.028	24.185	0.000
435	2.1942	0.026	24.185	0.000
436	2.1982	0.020	24.325	0.000
437	2.2022	0.020	24.325	0.000
438	2.2062	0.016	24.305	0.000
439	2.2115	0.016	24.305	0.000
440	2.2168	0.022	24.305	0.000
441	2.2221	0.028	24.250	0.000
442	2.2275	0.026	24.250	0.000
443	2.2328	0.022	24.245	0.000
444	2.2381	0.020	24.245	0.000
445	2.2435	0.016	24.350	0.000
446	2.2488	0.010	24.350	0.000
447	2.2542	0.012	24.275	0.000
448	2.2595	0.010	24.275	0.000
449	2.2648	-0.002	24.265	0.000
450	2.2701	0.002	24.265	0.000
451	2.2741	0.010	24.265	0.000
452	2.2781	0.014	24.265	0.000
453	2.2821	0.022	24.265	0.000
454	2.2861	0.026	24.300	0.000
455	2.2914	0.018	24.300	0.000
456	2.2967	0.014	24.280	0.000
457	2.3020	0.012	24.280	0.000
458	2.3074	0.008	24.375	0.000
459	2.3127	0.014	24.375	0.000
460	2.3180	0.016	24.325	0.000
461	2.3234	0.016	24.325	0.000
462	2.3287	0.012	24.325	0.000
463	2.3340	0.004	24.290	0.000
464	2.3380	0.006	24.290	0.000
465	2.3420	0.008	24.315	0.000
466	2.3460	0.012	24.315	0.000
467	2.3500	0.026	24.390	0.000
468	2.3553	0.032	24.390	0.000
469	2.3607	0.030	24.350	0.000
470	2.3660	0.024	24.350	0.000
471	2.3713	0.016	24.330	0.000
472	2.3766	0.008	24.330	0.000
473	2.3820	0.000	24.330	0.000
474	2.3873	-0.004	24.395	0.000
475	2.3926	-0.004	24.395	0.000
476	2.3979	-0.002	24.335	0.000
477	2.4033	0.006	24.335	0.000
478	2.4086	0.010	24.435	0.000
479	2.4139	0.008	24.435	0.000
480	2.4193	0.008	24.380	0.000
481	2.4247	0.008	24.380	0.000
482	2.4301	0.002	24.380	0.000
483	2.4341	-0.002	24.360	0.000
484	2.4380	0.002	24.360	0.000
485	2.4420	0.008	24.310	0.000
486	2.4460	0.016	24.310	0.000
487	2.4513	0.022	24.360	0.000
488	2.4567	0.242	24.360	0.000
489	2.4621	7.328	24.450	0.000
490	2.4674	53.320	24.450	2.000
491	2.4727	55.426	24.420	2.000
492	2.4780	32.876	24.420	0.000
493	2.4833	26.548	24.420	0.000
494	2.4886	24.776	24.385	0.000
495	2.4939	24.840	24.385	0.000
496	2.4993	24.024	24.330	0.000
497	2.5046	22.164	24.330	0.000
498	2.5100	19.608	24.310	0.000
499	2.5153	17.630	24.310	0.000
500	2.5206	16.704	24.215	0.000
501	2.5259	16.018	24.215	0.000
502	2.5299	15.338	24.125	0.000
503	2.5340	14.444	24.125	0.000
504	2.5380	14.120	24.125	0.000
505	2.5420	13.314	24.185	0.000
506	2.5473	13.070	24.185	0.000
507	2.5527	12.704	24.055	0.000
508	2.5581	12.806	24.055	0.000
509	2.5634	12.520	24.065	0.000
510	2.5688	12.686	24.065	0.000
511	2.5742	12.278	23.995	0.000
512	2.5794	12.844	23.995	0.000
513	2.5847	13.168	24.035	0.000
514	2.5899	14.082	24.035	0.000
515	2.5939	13.924	24.035	0.000
516	2.5979	14.314	23.925	0.000
517	2.6019	14.086	23.925	0.000
518	2.6059	14.406	23.940	0.000
519	2.6112	13.818	23.940	0.000
520	2.6165	14.388	23.870	0.000
521	2.6218	14.214	23.870	0.000
522	2.6272	13.930	23.805	0.000
523	2.6325	7.436	23.805	0.000
524	2.6378	4.394	23.875	0.000
525	2.6433	3.324	23.875	0.000
526	2.6488	2.724	23.875	0.000
527	2.6542	2.958	23.855	0.000
528	2.6582	2.822	23.855	0.000
529	2.6621	1.050	23.795	0.000
530	2.6660	0.054	23.795	0.000
531	2.6700	-0.750	23.870	0.000
532	2.6780	-2.206	23.870	0.000
533	2.6859	-2.890	23.860	0.000
534	2.6899	-2.404	23.860	0.000
535	2.6939	-1.812	23.805	0.000
536	2.6980	-1.282	23.805	0.000
537	2.7020	-0.672	23.805	0.000
538	2.7073	-0.294	23.955	0.000
539	2.7126	-0.134	23.955	0.000
540	2.7179	-0.062	23.795	0.000
541	2.7211	-0.020	23.795	0.000
542	2.7243	0.020	23.900	0.000
543	2.7275	0.038	23.900	0.000
544	2.7307	-0.002	23.900	0.000
545	2.7339	-0.086	23.900	0.000
546	2.7499	-0.174	23.920	0.000
547	2.7552	-0.190	23.920	0.000
548	2.7606	-0.150	23.920	0.000
549	2.7659	-0.102	23.860	0.000
550	2.7699	-0.052	23.860	0.000
551	2.7739	-0.004	23.920	0.000
552	2.7779	0.020	23.920	0.000
553	2.7819	0.030	23.920	0.000
554	2.7859	0.026	23.920	0.000
555	2.7899	0.000	23.930	0.000
556	2.7939	-0.014	23.930	0.000
557	2.7979	-0.008	23.960	0.000
558	2.8058	0.012	23.960	0.000
559	2.8138	0.028	23.960	0.000
560	2.8191	0.028	23.945	0.000
561	2.8245	0.026	23.945	0.000
562	2.8298	0.022	23.950	0.000
563	2.8352	0.010	23.950	0.000
564	2.8405	0.006	24.040	0.000
565	2.8458	-0.006	24.040	0.000
566	2.8490	-0.012	24.010	0.000
567	2.8522	0.004	24.010	0.000
568	2.8554	0.016	24.005	0.000
569	2.8586	0.024	24.005	0.000
570	2.8618	0.032	24.005	0.000
571	2.8698	0.036	24.020	0.000
572	2.8778	0.032	24.020	0.000
573	2.8831	0.012	24.085	0.000
574	2.8885	0.000	24.085	0.000
575	2.8938	0.004	24.050	0.000
576	2.8991	0.006	24.050	0.000
577	2.9045	0.010	24.040	0.000
578	2.9098	0.024	24.040	0.000
579	2.9130	0.034	24.110	0.000
580	2.9162	0.042	24.110	0.000
581	2.9194	0.040	24.110	0.000
582	2.9226	0.034	24.020	0.000
583	2.9257	0.024	24.020	0.000
584	2.9416	0.022	24.095	0.000
585	2.9456	0.022	24.095	0.000
586	2.9497	0.026	24.070	0.000
587	2.9538	0.036	24.070	0.000
588	2.9579	0.046	24.075	0.000
589	2.9631	0.048	24.075	0.000
590	2.9683	0.028	24.095	0.000
591	2.9736	0.014	24.095	0.000
592	2.9790	0.004	24.095	0.000
593	2.9844	-0.006	24.095	0.000
594	2.9899	-0.002	24.095	0.000
595	2.9952	0.008	24.070	0.000
596	3.0006	0.014	24.070	0.000
597	3.0060	0.020	24.195	0.000
598	3.0112	0.020	24.195	0.000
599	3.0164	0.022	24.120	0.000
600	3.0217	0.030	24.120	0.000
601	3.0257	0.028	24.165	0.000
602	3.0297	0.034	24.165	0.000
603	3.0337	0.028	24.165	0.000
604	3.0377	0.022	24.145	0.000
605	3.0417	0.018	24.145	0.000
606	3.0457	0.008	24.120	0.000
607	3.0496	0.014	24.120	0.000
608	3.0536	0.018	24.190	0.000
609	3.0616	0.018	24.190	0.000
610	3.0696	0.022	24.215	0.000
611	3.0750	0.020	24.215	0.000
612	3.0803	0.020	24.180	0.000
613	3.0857	0.018	24.180	0.000
614	3.0910	0.020	24.180	0.000
615	3.0963	0.034	24.185	0.000
616	3.1016	0.034	24.185	0.000
617	3.1048	0.026	24.145	0.000
618	3.1080	0.024	24.145	0.000
619	3.1112	0.010	24.215	0.000
620	3.1144	-0.006	24.215	0.000
621	3.1176	-0.004	24.210	0.000
622	3.1256	0.002	24.210	0.000
623	3.1336	0.008	24.235	0.000
624	3.1389	0.014	24.235	0.000
625	3.1442	0.020	24.235	0.000
626	3.1496	0.018	24.225	0.000
627	3.1549	0.010	24.225	0.000
628	3.1601	0.006	24.200	0.000
629	3.1654	0.018	24.200	0.000
630	3.1694	0.014	24.300	0.000
631	3.1734	0.016	24.300	0.000
632	3.1774	0.026	24.195	0.000
633	3.1814	0.016	24.195	0.000
634	3.1868	0.012	24.220	0.000
635	3.1921	0.012	24.220	0.000
636	3.1974	0.008	24.220	0.000
637	3.2028	0.014	24.220	0.000
638	3.2081	0.014	24.220	0.000
639	3.2135	0.014	24.285	0.000
640	3.2188	0.016	24.285	0.000
641	3.2241	0.016	24.240	0.000
642	3.2294	0.012	24.240	0.000
643	3.2326	0.012	24.260	0.000
644	3.2358	0.010	24.260	0.000
645	3.2390	0.012	24.270	0.000
646	3.2422	0.002	24.270	0.000
647	3.2454	-0.008	24.270	0.000
648	3.2614	-0.002	24.210	0.000
649	3.2667	-0.002	24.210	0.000
650	3.2720	0.002	24.315	0.000
651	3.2773	0.012	24.315	0.000
652	3.2813	0.020	24.290	0.000
653	3.2853	0.020	24.290	0.000
654	3.2893	0.008	24.280	0.000
655	3.2933	0.002	24.280	0.000
656	3.2986	0.002	24.325	0.000
657	3.3040	-0.002	24.325	0.000
658	3.3093	0.008	24.325	0.000
659	3.3147	0.028	24.275	0.000
660	3.3200	0.026	24.275	0.000
661	3.3254	0.020	24.290	0.000
662	3.3308	0.012	24.290	0.000
663	3.3362	-0.002	24.350	0.000
664	3.3416	-0.004	24.350	0.000
665	3.3468	0.340	24.370	0.000
666	3.3521	11.778	24.370	0.000
667	3.3574	61.048	24.340	2.000
668	3.3606	50.708	24.340	0.000
669	3.3638	31.462	24.340	0.000
670	3.3670	23.946	24.415	0.000
671	3.3702	23.900	24.415	0.000
672	3.3734	24.714	24.285	0.000
673	3.3814	23.808	24.285	0.000
674	3.3894	21.176	24.260	0.000
675	3.3948	19.238	24.260	0.000
676	3.4002	17.398	24.255	0.000
677	3.4057	16.506	24.255	0.000
678	3.4110	15.534	24.185	0.000
679	3.4163	15.112	24.185	0.000
680	3.4217	14.404	24.185	0.000
681	3.4248	13.934	24.085	0.000
682	3.4279	12.976	24.085	0.000
683	3.4310	13.096	24.100	0.000
684	3.4341	12.470	24.100	0.000
685	3.4372	12.868	24.035	0.000
686	3.4455	12.440	24.035	0.000
687	3.4537	12.822	23.990	0.000
688	3.4589	12.734	23.990	0.000
689	3.4642	13.384	24.020	0.000
690	3.4694	13.252	24.020	0.000
691	3.4748	13.790	24.020	0.000
692	3.4801	13.868	23.940	0.000
693	3.4854	14.532	23.940	0.000
694	3.4894	14.190	23.820	0.000
695	3.4934	14.378	23.820	0.000
696	3.4973	14.334	23.940	0.000
697	3.5013	14.498	23.940	0.000
698	3.5093	14.118	23.865	0.000
699	3.5174	13.096	23.865	0.000
700	3.5214	7.230	23.840	0.000
701	3.5254	4.380	23.840	0.000
702	3.5294	3.562	23.840	0.000
703	3.5334	3.012	23.835	0.000
704	3.5388	3.162	23.835	0.000
705	3.5441	2.830	23.825	0.000
706	3.5495	1.108	23.825	0.000
707	3.5535	0.080	23.835	0.000
708	3.5575	-0.650	23.835	0.000
709	3.5615	-1.930	23.780	0.000
710	3.5654	-2.682	23.780	0.000
711	3.5734	-2.472	23.880	0.000
712	3.5813	-1.874	23.880	0.000
713	3.5866	-1.324	23.880	0.000
714	3.5919	-0.736	23.770	0.000
715	3.5972	-0.304	23.770	0.000
716	3.6013	-0.120	23.875	0.000
717	3.6054	-0.062	23.875	0.000
718	3.6094	-0.016	23.910	0.000
719	3.6135	0.022	23.910	0.000
720	3.6175	0.032	23.900	0.000
721	3.6214	-0.012	23.900	0.000
722	3.6253	-0.104	23.940	0.000
723	3.6292	-0.156	23.940	0.000
724	3.6373	-0.140	23.940	0.000
725	3.6453	-0.114	23.910	0.000
726	3.6506	-0.068	23.910	0.000
727	3.6559	-0.028	23.960	0.000
728	3.6611	0.004	23.960	0.000
729	3.6665	0.030	23.945	0.000
730	3.6719	0.040	23.945	0.000
731	3.6772	0.030	23.885	0.000
732	3.6804	0.012	23.885	0.000
733	3.6836	-0.002	23.895	0.000
734	3.6868	0.002	23.895	0.000
735	3.6900	0.018	23.895	0.000
736	3.6932	0.042	24.015	0.000
737	3.7012	0.060	24.015	0.000
738	3.7091	0.050	23.965	0.000
739	3.7145	0.038	23.965	0.000
740	3.7198	0.032	23.980	0.000
741	3.7251	0.012	23.980	0.000
742	3.7304	0.006	24.000	0.000
743	3.7358	0.022	24.000	0.000
744	3.7411	0.038	24.020	0.000
745	3.7443	0.044	24.020	0.000
746	3.7475	0.046	24.020	0.000
747	3.7507	0.044	23.955	0.000
748	3.7539	0.034	23.955	0.000
749	3.7571	0.012	24.030	0.000
750	3.7731	0.014	24.030	0.000
751	3.7771	0.024	23.960	0.000
752	3.7811	0.022	23.960	0.000
753	3.7851	0.028	24.060	0.000
754	3.7891	0.030	24.060	0.000
755	3.7945	0.028	24.055	0.000
756	3.7999	0.034	24.055	0.000
757	3.8052	0.040	24.055	0.000
758	3.8092	0.046	24.095	0.000
759	3.8132	0.048	24.095	0.000
760	3.8171	0.050	24.020	0.000
761	3.8211	0.044	24.020	0.000
762	3.8290	0.024	24.040	0.000
763	3.8370	0.028	24.040	0.000
764	3.8424	0.048	24.130	0.000
765	3.8478	0.054	24.130	0.000
766	3.8531	0.052	24.055	0.000
767	3.8571	0.046	24.055	0.000
768	3.8610	0.028	24.055	0.000
769	3.8650	0.016	24.085	0.000
770	3.8689	0.014	24.085	0.000
771	3.8721	0.006	24.095	0.000
772	3.8754	0.012	24.095	0.000
773	3.8786	0.022	24.085	0.000
774	3.8818	0.022	24.085	0.000
775	3.8850	0.018	24.105	0.000
776	3.9009	0.016	24.105	0.000
777	3.9063	0.030	24.145	0.000
778	3.9117	0.044	24.145	0.000
779	3.9171	0.038	24.145	0.000
780	3.9224	0.036	24.150	0.000
781	3.9277	0.030	24.150	0.000
782	3.9329	0.012	24.090	0.000
783	3.9361	0.010	24.090	0.000
784	3.9393	0.014	24.180	0.000
785	3.9425	0.012	24.180	0.000
786	3.9457	0.020	24.220	0.000
787	3.9488	0.028	24.220	0.000
788	3.9568	0.024	24.165	0.000
789	3.9648	0.024	24.165	0.000
790	3.9702	0.024	24.165	0.000
791	3.9755	0.040	24.225	0.000
792	3.9808	0.046	24.225	0.000
793	3.9861	0.038	24.165	0.000
794	3.9915	0.032	24.165	0.000
795	3.9968	0.014	24.240	0.000
796	4.0008	0.002	24.240	0.000
797	4.0048	0.002	24.215	0.000
798	4.0088	-0.004	24.215	0.000
799	4.0128	0.006	24.215	0.000
800	4.0181	0.016	24.215	0.000
801	4.0234	0.018	24.215	0.000
802	4.0287	0.012	24.235	0.000
803	4.0340	0.004	24.235	0.000
804	4.0393	0.010	24.260	0.000
805	4.0447	0.016	24.260	0.000
806	4.0501	0.020	24.215	0.000
807	4.0555	0.028	24.215	0.000
808	4.0609	0.026	24.275	0.000
809	4.0648	0.016	24.275	0.000
810	4.0688	0.014	24.260	0.000
811	4.0727	0.008	24.260	0.000
812	4.0767	0.004	24.260	0.000
813	4.0847	0.010	24.205	0.000
814	4.0928	0.020	24.205	0.000
815	4.0982	0.026	24.260	0.000
816	4.1037	0.020	24.260	0.000
817	4.1091	0.018	24.285	0.000
818	4.1130	0.022	24.285	0.000
819	4.1169	0.016	24.205	0.000
820	4.1208	0.008	24.205	0.000
821	4.1248	0.008	24.270	0.000
822	4.1287	-0.002	24.270	0.000
823	4.1327	-0.006	24.270	0.000
824	4.1367	0.002	24.310	0.000
825	4.1407	0.004	24.310	0.000
826	4.1487	0.006	24.330	0.000
827	4.1567	0.016	24.330	0.000
828	4.1620	0.018	24.315	0.000
829	4.1673	0.006	24.315	0.000
830	4.1726	-0.006	24.265	0.000
831	4.1779	-0.004	24.265	0.000
832	4.1833	-0.004	24.280	0.000
833	4.1886	0.002	24.280	0.000
834	4.1926	0.016	24.280	0.000
835	4.1967	0.018	24.280	0.000
836	4.2007	0.016	24.280	0.000
837	4.2047	0.020	24.290	0.000
838	4.2100	0.016	24.290	0.000
839	4.2153	0.010	24.415	0.000
840	4.2206	0.590	24.415	0.000
841	4.2259	17.880	24.385	0.000
842	4.2313	64.396	24.385	2.000
843	4.2367	45.472	24.375	0.000
844	4.2420	30.758	24.375	0.000
845	4.2473	25.136	24.375	0.000
846	4.2527	24.958	24.300	0.000
847	4.2558	24.092	24.300	0.000
848	4.2590	23.568	24.265	0.000
849	4.2622	21.090	24.265	0.000
850	4.2654	19.250	24.270	0.000
851	4.2685	17.380	24.270	0.000
852	4.2767	16.652	24.120	0.000
853	4.2849	15.646	24.120	0.000
854	4.2902	15.288	24.085	0.000
855	4.2956	14.204	24.085	0.000
856	4.3009	13.672	24.085	0.000
857	4.3061	12.878	24.060	0.000
858	4.3114	12.990	24.060	0.000
859	4.3166	12.538	24.030	0.000
860	4.3206	12.752	24.030	0.000
861	4.3246	12.508	24.000	0.000
862	4.3286	12.620	24.000	0.000
863	4.3326	12.312	24.020	0.000
864	4.3406	13.072	24.020	0.000
865	4.3485	13.402	23.950	0.000
866	4.3526	14.112	23.950	0.000
867	4.3566	14.110	23.950	0.000
868	4.3607	14.454	23.875	0.000
869	4.3648	14.372	23.875	0.000
870	4.3700	14.654	23.855	0.000
871	4.3753	14.292	23.855	0.000
872	4.3805	14.300	23.930	0.000
873	4.3845	14.386	23.930	0.000
874	4.3885	12.104	23.850	0.000
875	4.3925	5.828	23.850	0.000
876	4.3965	4.112	23.805	0.000
877	4.4044	3.122	23.805	0.000
878	4.4124	2.820	23.805	0.000
879	4.4178	3.198	23.780	0.000
880	4.4233	2.370	23.780	0.000
881	4.4287	0.640	23.865	0.000
882	4.4326	-0.102	23.865	0.000
883	4.4365	-1.094	23.885	0.000
884	4.4405	-2.366	23.885	0.000
885	4.4444	-2.736	23.815	0.000
886	4.4497	-2.250	23.815	0.000
887	4.4551	-1.618	23.815	0.000
888	4.4604	-1.018	23.815	0.000
889	4.4657	-0.486	23.815	0.000
890	4.4711	-0.192	23.875	0.000
891	4.4764	-0.084	23.875	0.000
892	4.4819	-0.046	23.765	0.000
893	4.4873	-0.010	23.765	0.000
894	4.4927	0.026	23.875	0.000
895	4.4981	0.018	23.875	0.000
896	4.5034	-0.052	23.875	0.000
897	4.5088	-0.134	23.875	0.000
898	4.5119	-0.176	23.840	0.000
899	4.5150	-0.160	23.840	0.000
900	4.5182	-0.108	23.840	0.000
901	4.5213	-0.052	23.920	0.000
902	4.5244	-0.010	23.920	0.000
903	4.5337	0.016	23.895	0.000
904	4.5430	0.046	23.895	0.000
905	4.5475	0.056	23.925	0.000
906	4.5519	0.028	23.925	0.000
907	4.5564	0.006	23.885	0.000
908	4.5618	0.004	23.885	0.000
909	4.5671	0.010	23.885	0.000
910	4.5725	0.032	23.920	0.000
911	4.5757	0.042	23.920	0.000
912	4.5789	0.040	23.900	0.000
913	4.5820	0.038	23.900	0.000
914	4.5852	0.032	24.000	0.000
915	4.5884	0.028	24.000	0.000
916	4.6043	0.030	23.945	0.000
917	4.6083	0.028	23.945	0.000
918	4.6124	0.032	24.005	0.000
919	4.6164	0.036	24.005	0.000
920	4.6204	0.032	24.005	0.000
921	4.6257	0.042	24.040	0.000
922	4.6310	0.052	24.040	0.000
923	4.6363	0.050	24.035	0.000
924	4.6395	0.048	24.035	0.000
925	4.6427	0.034	23.980	0.000
926	4.6459	0.020	23.980	0.000
927	4.6491	0.012	24.020	0.000
928	4.6523	0.014	24.020	0.000
929	4.6682	0.028	24.035	0.000
930	4.6736	0.036	24.035	0.000
931	4.6790	0.048	24.035	0.000
932	4.6844	0.056	24.020	0.000
933	4.6884	0.048	24.020	0.000
934	4.6924	0.042	24.035	0.000
935	4.6963	0.042	24.035	0.000
936	4.7003	0.040	24.075	0.000
937	4.7043	0.044	24.075	0.000
938	4.7083	0.048	24.125	0.000
939	4.7123	0.058	24.125	0.000
940	4.7163	0.060	24.115	0.000
941	4.7242	0.048	24.115	0.000
942	4.7322	0.038	24.115	0.000
943	4.7375	0.030	24.125	0.000
944	4.7429	0.014	24.125	0.000
945	4.7483	0.012	24.120	0.000
946	4.7536	0.020	24.120	0.000
947	4.7589	0.016	24.095	0.000
948	4.7642	0.014	24.095	0.000
949	4.7674	0.024	24.085	0.000
950	4.7706	0.022	24.085	0.000
951	4.7738	0.022	24.145	0.000
952	4.7770	0.034	24.145	0.000
953	4.7802	0.042	24.145	0.000
954	4.7882	0.046	24.125	0.000
955	4.7962	0.042	24.125	0.000
956	4.8015	0.030	24.140	0.000
957	4.8069	0.014	24.140	0.000
958	4.8123	0.008	24.145	0.000
959	4.8177	0.012	24.145	0.000
960	4.8231	0.012	24.165	0.000
961	4.8285	0.018	24.165	0.000
962	4.8323	0.032	24.205	0.000
963	4.8362	0.038	24.205	0.000
964	4.8401	0.032	24.205	0.000
965	4.8440	0.028	24.165	0.000
966	4.8521	0.032	24.165	0.000
967	4.8602	0.038	24.205	0.000
968	4.8642	0.032	24.205	0.000
969	4.8682	0.020	24.170	0.000
970	4.8721	0.014	24.170	0.000
971	4.8761	0.010	24.155	0.000
972	4.8815	0.004	24.155	0.000
973	4.8868	0.004	24.140	0.000
974	4.8922	0.004	24.140	0.000
975	4.8954	0.008	24.140	0.000
976	4.8985	0.018	24.235	0.000
977	4.9017	0.014	24.235	0.000
978	4.9049	0.010	24.225	0.000
979	4.9081	0.012	24.225	0.000
980	4.9240	0.014	24.265	0.000
981	4.9294	0.020	24.265	0.000
982	4.9348	0.020	24.295	0.000
983	4.9402	0.012	24.295	0.000
984	4.9442	0.016	24.250	0.000
985	4.9481	0.020	24.250	0.000
986	4.9521	0.012	24.250	0.000
987	4.9560	0.014	24.225	0.000
988	4.9624	0.016	24.225	0.000
989	4.9687	0.016	24.165	0.000
990	4.9751	0.014	24.165	0.000
991	4.9815	0.008	24.295	0.000
992	4.9878	0.014	24.295	0.000
993	4.9918	0.012	24.235	0.000
994	4.9958	0.010	24.235	0.000
995	4.9998	0.020	24.315	0.000
996	5.0038	0.014	24.315	0.000
997	5.0092	-0.002	24.315	0.000
998	5.0145	-0.010	24.250	0.000
999	5.0198	-0.004	24.250	0.000
1000	5.0238	0.004	24.255	0.000
1001	5.0278	0.004	24.255	0.000
1002	5.0318	0.014	24.310	0.000
1003	5.0358	0.026	24.310	0.000
1004	5.0412	0.012	24.260	0.000
1005	5.0465	-0.006	24.260	0.000
1006	5.0518	-0.004	24.350	0.000
1007	5.0572	-0.002	24.350	0.000
1008	5.0625	0.004	24.350	0.000
1009	5.0679	0.012	24.290	0.000
1010	5.0732	0.018	24.290	0.000
1011	5.0785	0.036	24.280	0.000
1012	5.0838	1.466	24.280	0.000
1013	5.0878	32.740	24.320	2.000
1014	5.0918	63.586	24.320	2.000
1015	5.0958	40.560	24.415	0.000
1016	5.0997	29.416	24.415	0.000
1017	5.1079	24.114	24.350	0.000
1018	5.1161	24.980	24.350	0.000
1019	5.1201	24.272	24.350	0.000
1020	5.1241	23.206	24.290	0.000
1021	5.1281	20.312	24.290	0.000
1022	5.1321	18.834	24.150	0.000
1023	5.1374	16.938	24.150	0.000
1024	5.1426	16.406	24.145	0.000
1025	5.1479	15.262	24.145	0.000
1026	5.1532	14.982	24.055	0.000
1027	5.1585	13.840	24.055	0.000
1028	5.1638	13.726	24.060	0.000
1029	5.1691	12.824	24.060	0.000
1030	5.1745	12.926	24.060	0.000
1031	5.1798	12.706	23.970	0.000
1032	5.1851	12.818	23.970	0.000
1033	5.1904	12.370	23.985	0.000
1034	5.1957	12.784	23.985	0.000
1035	5.1997	12.922	23.870	0.000
1036	5.2037	13.558	23.870	0.000
1037	5.2078	13.824	23.970	0.000
1038	5.2118	14.206	23.970	0.000
1039	5.2171	14.436	23.945	0.000
1040	5.2224	14.922	23.945	0.000
1041	5.2277	14.644	23.945	0.000
1042	5.2317	14.556	23.890	0.000
1043	5.2357	14.532	23.890	0.000
1044	5.2397	14.674	23.855	0.000
1045	5.2437	14.448	23.855	0.000
1046	5.2518	10.474	23.840	0.000
1047	5.2598	5.046	23.840	0.000
1048	5.2651	3.882	23.830	0.000
1049	5.2703	3.150	23.830	0.000
1050	5.2756	3.172	23.800	0.000
1051	5.2797	3.612	23.800	0.000
1052	5.2838	2.070	23.800	0.000
1053	5.2879	0.388	23.865	0.000
1054	5.2920	-0.284	23.865	0.000
1055	5.2959	-1.436	23.840	0.000
1056	5.2998	-2.442	23.840	0.000
1057	5.3037	-2.470	23.780	0.000
1058	5.3076	-1.996	23.780	0.000
1059	5.3156	-1.508	23.785	0.000
1060	5.3235	-0.972	23.785	0.000
1061	5.3289	-0.456	23.850	0.000
1062	5.3342	-0.176	23.850	0.000
1063	5.3396	-0.070	23.850	0.000
1064	5.3449	-0.018	23.810	0.000
1065	5.3503	0.032	23.810	0.000
1066	5.3556	0.072	23.855	0.000
1067	5.3596	0.060	23.855	0.000
1068	5.3636	-0.014	23.930	0.000
1069	5.3676	-0.096	23.930	0.000
1070	5.3716	-0.110	23.835	0.000
1071	5.3769	-0.076	23.835	0.000
1072	5.3822	-0.040	23.960	0.000
1073	5.3876	0.002	23.960	0.000
1074	5.3929	0.040	23.960	0.000
1075	5.3983	0.064	23.870	0.000
1076	5.4037	0.082	23.870	0.000
1077	5.4090	0.072	23.875	0.000
1078	5.4143	0.054	23.875	0.000
1079	5.4195	0.038	23.935	0.000
1080	5.4235	0.030	23.935	0.000
1081	5.4275	0.056	23.975	0.000
1082	5.4315	0.092	23.975	0.000
1083	5.4355	0.106	23.885	0.000
1084	5.4435	0.102	23.885	0.000
1085	5.4515	0.092	23.885	0.000
1086	5.4555	0.078	23.940	0.000
1087	5.4595	0.056	23.940	0.000
1088	5.4634	0.042	24.040	0.000
1089	5.4674	0.046	24.040	0.000
1090	5.4728	0.060	24.005	0.000
1091	5.4782	0.076	24.005	0.000
1092	5.4835	0.086	24.000	0.000
1093	5.4867	0.086	24.000	0.000
1094	5.4899	0.082	23.995	0.000
1095	5.4931	0.068	23.995	0.000
1096	5.4963	0.048	23.995	0.000
1097	5.4995	0.038	23.990	0.000
1098	5.5155	0.038	23.990	0.000
1099	5.5208	0.040	24.040	0.000
1100	5.5261	0.048	24.040	0.000
1101	5.5314	0.050	24.045	0.000
1102	5.5355	0.054	24.045	0.000
1103	5.5395	0.062	24.010	0.000
1104	5.5435	0.068	24.010	0.000
1105	5.5475	0.066	24.045	0.000
1106	5.5515	0.058	24.045	0.000
1107	5.5555	0.052	24.045	0.000
1108	5.5595	0.058	24.045	0.000
1109	5.5635	0.054	24.045	0.000
1110	5.5714	0.052	24.010	0.000
1111	5.5794	0.066	24.010	0.000
1112	5.5847	0.074	24.140	0.000
1113	5.5901	0.062	24.140	0.000
1114	5.5954	0.046	24.060	0.000
1115	5.6009	0.038	24.060	0.000
1116	5.6064	0.028	24.060	0.000
1117	5.6119	0.020	24.060	0.000
1118	5.6158	0.022	24.060	0.000
1119	5.6196	0.028	24.165	0.000
1120	5.6235	0.032	24.165	0.000
1121	5.6274	0.038	24.170	0.000
1122	5.6327	0.042	24.170	0.000
1123	5.6380	0.042	24.145	0.000
1124	5.6433	0.040	24.145	0.000
1125	5.6487	0.038	24.145	0.000
1126	5.6541	0.038	24.145	0.000
1127	5.6594	0.038	24.175	0.000
1128	5.6648	0.030	24.175	0.000
1129	5.6701	0.032	24.175	0.000
1130	5.6754	0.034	24.145	0.000
1131	5.6794	0.026	24.145	0.000
1132	5.6834	0.022	24.225	0.000
1133	5.6874	0.020	24.225	0.000
1134	5.6914	0.028	24.225	0.000
1135	5.6968	0.040	24.225	0.000
1136	5.7022	0.044	24.165	0.000
1137	5.7076	0.046	24.165	0.000
1138	5.7128	0.048	24.195	0.000
1139	5.7180	0.040	24.195	0.000
1140	5.7233	0.024	24.195	0.000
1141	5.7286	0.014	24.190	0.000
1142	5.7340	0.010	24.190	0.000
1143	5.7394	0.014	24.125	0.000
1144	5.7447	0.014	24.125	0.000
1145	5.7500	0.016	24.215	0.000
1146	5.7554	0.022	24.215	0.000
1147	5.7607	0.016	24.315	0.000
1148	5.7660	0.012	24.315	0.000
1149	5.7713	0.020	24.170	0.000
1150	5.7753	0.016	24.170	0.000
1151	5.7793	0.012	24.170	0.000
1152	5.7833	0.018	24.205	0.000
1153	5.7873	0.024	24.205	0.000
1154	5.7926	0.022	24.255	0.000
1155	5.7979	0.018	24.255	0.000
1156	5.8032	0.022	24.235	0.000
1157	5.8072	0.028	24.235	0.000
1158	5.8112	0.024	24.285	0.000
1159	5.8152	0.020	24.285	0.000
1160	5.8191	0.016	24.225	0.000
1161	5.8272	0.014	24.225	0.000
1162	5.8352	0.022	24.225	0.000
1163	5.8405	0.020	24.310	0.000
1164	5.8459	0.018	24.310	0.000
1165	5.8512	0.024	24.280	0.000
1166	5.8565	0.022	24.280	0.000
1167	5.8619	0.010	24.290	0.000
1168	5.8672	-0.002	24.290	0.000
1169	5.8704	-0.004	24.290	0.000
1170	5.8736	0.004	24.290	0.000
1171	5.8768	0.004	24.280	0.000
1172	5.8800	0.008	24.280	0.000
1173	5.8832	0.024	24.280	0.000
1174	5.8912	0.016	24.300	0.000
1175	5.8992	0.008	24.300	0.000
1176	5.9046	0.008	24.290	0.000
1177	5.9099	0.004	24.290	0.000
1178	5.9152	0.000	24.310	0.000
1179	5.9205	0.004	24.310	0.000
1180	5.9259	0.010	24.345	0.000
1181	5.9312	0.014	24.345	0.000
1182	5.9352	0.016	24.310	0.000
1183	5.9392	0.024	24.310	0.000
1184	5.9431	0.598	24.310	0.000
1185	5.9471	16.878	24.360	0.000
1186	5.9525	63.092	24.360	2.000
1187	5.9578	44.520	24.370	0.000
1188	5.9632	28.596	24.370	0.000
1189	5.9685	24.862	24.310	0.000
1190	5.9738	25.126	24.310	0.000
1191	5.9791	24.748	24.235	0.000
1192	5.9845	23.270	24.235	0.000
1193	5.9899	21.078	24.250	0.000
1194	5.9953	18.986	24.250	0.000
1195	5.9985	17.386	24.250	0.000
1196	6.0016	16.566	24.145	0.000
1197	6.0048	15.856	24.145	0.000
1198	6.0080	15.246	24.120	0.000
1199	6.0111	14.764	24.120	0.000
1200	6.0271	13.860	24.080	0.000
1201	6.0311	13.276	24.080	0.000
1202	6.0351	13.002	24.080	0.000
1203	6.0391	13.224	24.080	0.000
1204	6.0431	12.586	24.005	0.000
1205	6.0485	12.828	24.005	0.000
1206	6.0538	12.638	24.005	0.000
1207	6.0592	13.024	24.015	0.000
1208	6.0632	12.784	24.015	0.000
1209	6.0671	13.436	24.010	0.000
1210	6.0711	13.632	24.010	0.000
1211	6.0750	14.468	23.900	0.000
1212	6.0830	14.198	23.900	0.000
1213	6.0910	14.668	23.925	0.000
1214	6.0963	14.154	23.925	0.000
1215	6.1016	14.426	23.895	0.000
1216	6.1069	14.150	23.895	0.000
1217	6.1109	14.610	23.895	0.000
1218	6.1149	12.586	23.885	0.000
1219	6.1190	6.072	23.885	0.000
1220	6.1230	4.294	23.920	0.000
1221	6.1283	3.436	23.920	0.000
1222	6.1336	2.846	23.870	0.000
1223	6.1390	3.274	23.870	0.000
1224	6.1443	2.558	23.850	0.000
1225	6.1496	0.740	23.850	0.000
1226	6.1549	-0.046	23.835	0.000
1227	6.1602	-0.914	23.835	0.000
1228	6.1656	-2.192	23.835	0.000
1229	6.1709	-2.716	23.895	0.000
1230	6.1763	-2.320	23.895	0.000
1231	6.1816	-1.694	23.875	0.000
1232	6.1869	-1.104	23.875	0.000
1233	6.1909	-0.556	23.880	0.000
1234	6.1949	-0.236	23.880	0.000
1235	6.1989	-0.106	23.880	0.000
1236	6.2029	-0.042	23.880	0.000
1237	6.2083	0.020	23.850	0.000
1238	6.2137	0.084	23.850	0.000
1239	6.2191	0.106	23.850	0.000
1240	6.2243	0.056	23.910	0.000
1241	6.2296	-0.016	23.910	0.000
1242	6.2348	-0.070	23.885	0.000
1243	6.2402	-0.066	23.885	0.000
1244	6.2456	-0.034	23.875	0.000
1245	6.2510	-0.002	23.875	0.000
1246	6.2541	0.042	23.835	0.000
1247	6.2573	0.092	23.835	0.000
1248	6.2605	0.120	23.940	0.000
1249	6.2637	0.116	23.940	0.000
1250	6.2669	0.084	23.940	0.000
1251	6.2859	0.064	23.960	0.000
1252	6.2893	0.068	23.960	0.000
1253	6.2926	0.088	23.915	0.000
1254	6.2959	0.126	23.915	0.000
1255	6.2993	0.152	23.990	0.000
1256	6.3045	0.140	23.990	0.000
1257	6.3097	0.120	23.940	0.000
1258	6.3149	0.100	23.940	0.000
1259	6.3181	0.088	23.950	0.000
1260	6.3213	0.090	23.950	0.000
1261	6.3245	0.088	23.950	0.000
1262	6.3277	0.086	23.975	0.000
1263	6.3309	0.078	23.975	0.000
1264	6.3469	0.076	24.000	0.000
1265	6.3523	0.080	24.000	0.000
1266	6.3576	0.090	23.935	0.000
1267	6.3630	0.102	23.935	0.000
1268	6.3669	0.098	23.960	0.000
1269	6.3709	0.074	23.960	0.000
1270	6.3749	0.060	24.030	0.000
1271	6.3788	0.046	24.030	0.000
1272	6.3828	0.034	24.030	0.000
1273	6.3868	0.048	24.055	0.000
1274	6.3908	0.072	24.055	0.000
1275	6.3947	0.092	24.120	0.000
1276	6.4028	0.098	24.120	0.000
1277	6.4109	0.086	24.055	0.000
1278	6.4162	0.076	24.055	0.000
1279	6.4215	0.062	24.085	0.000
1280	6.4268	0.054	24.085	0.000
1281	6.4321	0.060	24.065	0.000
1282	6.4374	0.068	24.065	0.000
1283	6.4427	0.080	24.065	0.000
1284	6.4459	0.086	24.125	0.000
1285	6.4491	0.076	24.125	0.000
1286	6.4523	0.066	24.150	0.000
1287	6.4556	0.056	24.150	0.000
1288	6.4588	0.044	24.105	0.000
1289	6.4668	0.032	24.105	0.000
1290	6.4748	0.022	24.030	0.000
1291	6.4802	0.026	24.030	0.000
1292	6.4856	0.032	24.035	0.000
1293	6.4910	0.042	24.035	0.000
1294	6.4963	0.054	24.035	0.000
1295	6.5016	0.060	24.120	0.000
1296	6.5068	0.058	24.120	0.000
1297	6.5100	0.052	24.155	0.000
1298	6.5132	0.040	24.155	0.000
1299	6.5164	0.030	24.185	0.000
1300	6.5196	0.032	24.185	0.000
1301	6.5228	0.040	24.145	0.000
1302	6.5308	0.044	24.145	0.000
1303	6.5387	0.044	24.155	0.000
1304	6.5440	0.038	24.155	0.000
1305	6.5493	0.036	24.155	0.000
1306	6.5547	0.036	24.165	0.000
1307	6.5600	0.034	24.165	0.000
1308	6.5654	0.042	24.150	0.000
1309	6.5708	0.050	24.150	0.000
1310	6.5748	0.050	24.185	0.000
1311	6.5787	0.052	24.185	0.000
1312	6.5827	0.042	24.185	0.000
1313	6.5867	0.026	24.185	0.000
1314	6.5947	0.020	24.165	0.000
1315	6.6027	0.024	24.165	0.000
1316	6.6067	0.022	24.165	0.000
1317	6.6107	0.018	24.230	0.000
1318	6.6147	0.020	24.230	0.000
1319	6.6187	0.014	24.280	0.000
1320	6.6241	0.014	24.280	0.000
1321	6.6294	0.020	24.225	0.000
1322	6.6348	0.020	24.225	0.000
1323	6.6387	0.024	24.260	0.000
1324	6.6427	0.034	24.260	0.000
1325	6.6466	0.040	24.260	0.000
1326	6.6505	0.032	24.235	0.000
1327	6.6587	0.026	24.235	0.000
1328	6.6669	0.026	24.255	0.000
1329	6.6721	0.026	24.255	0.000
1330	6.6773	0.024	24.235	0.000
1331	6.6825	0.024	24.235	0.000
1332	6.6879	0.030	24.250	0.000
1333	6.6932	0.028	24.250	0.000
1334	6.6986	0.026	24.235	0.000
1335	6.7018	0.024	24.235	0.000
1336	6.7050	0.018	24.235	0.000
1337	6.7082	0.012	24.225	0.000
1338	6.7114	0.020	24.225	0.000
1339	6.7146	0.024	24.230	0.000
1340	6.7226	0.018	24.230	0.000
1341	6.7305	0.016	24.270	0.000
1342	6.7360	0.012	24.270	0.000
1343	6.7414	0.004	24.240	0.000
1344	6.7469	0.002	24.240	0.000
1345	6.7522	0.002	24.320	0.000
1346	6.7575	0.008	24.320	0.000
1347	6.7629	0.014	24.320	0.000
1348	6.7660	0.022	24.320	0.000
1349	6.7691	0.024	24.320	0.000
1350	6.7722	0.016	24.320	0.000
1351	6.7753	0.012	24.320	0.000
1352	6.7785	0.016	24.265	0.000
1353	6.7865	0.012	24.265	0.000
1354	6.7945	0.012	24.230	0.000
1355	6.7998	0.016	24.230	0.000
1356	6.8051	0.014	24.350	0.000
1357	6.8105	0.022	24.350	0.000
1358	6.8158	0.024	24.350	0.000
1359	6.8211	0.020	24.300	0.000
1360	6.8264	0.020	24.300	0.000
1361	6.8318	0.016	24.300	0.000
1362	6.8371	0.010	24.300	0.000
1363	6.8424	0.004	24.370	0.000
1364	6.8478	-0.002	24.370	0.000
1365	6.8531	0.008	24.355	0.000
1366	6.8584	0.014	24.355	0.000
1367	6.8624	0.012	24.350	0.000
1368	6.8664	0.068	24.350	0.000
1369	6.8704	1.942	24.350	0.000
1370	6.8744	34.640	24.335	2.000
1371	6.8798	63.466	24.335	2.000
1372	6.8853	39.790	24.395	0.000
1373	6.8907	29.648	24.395	0.000
1374	6.8960	25.020	24.385	0.000
1375	6.9013	25.152	24.385	0.000
1376	6.9065	24.694	24.310	0.000
1377	6.9097	23.112	24.310	0.000
1378	6.9128	20.334	24.195	0.000
1379	6.9160	18.656	24.195	0.000
1380	6.9191	16.880	24.195	0.000
1381	6.9223	16.474	24.050	0.000
1382	6.9382	15.502	24.050	0.000
1383	6.9436	14.952	24.130	0.000
1384	6.9490	13.876	24.130	0.000
1385	6.9543	13.360	24.160	0.000
1386	6.9584	12.672	24.160	0.000
1387	6.9624	12.704	24.010	0.000
1388	6.9664	12.488	24.010	0.000
1389	6.9705	12.458	23.990	0.000
1390	6.9744	12.196	23.990	0.000
1391	6.9784	12.224	23.990	0.000
1392	6.9823	12.542	24.015	0.000
1393	6.9863	12.988	24.015	0.000
1394	6.9943	13.542	24.000	0.000
1395	7.0023	13.580	24.000	0.000
1396	7.0076	14.204	23.905	0.000
1397	7.0129	14.272	23.905	0.000
1398	7.0183	14.462	23.930	0.000
1399	7.0236	13.952	23.930	0.000
1400	7.0290	14.320	23.845	0.000
1401	7.0344	14.030	23.845	0.000
1402	7.0375	13.980	23.845	0.000
1403	7.0407	8.474	23.885	0.000
1404	7.0438	4.756	23.885	0.000
1405	7.0470	3.740	23.835	0.000
1406	7.0501	3.092	23.835	0.000
1407	7.0581	3.180	23.805	0.000
1408	7.0661	3.144	23.805	0.000
1409	7.0715	1.458	23.820	0.000
1410	7.0770	0.226	23.820	0.000
1411	7.0825	-0.406	23.860	0.000
1412	7.0877	-1.690	23.860	0.000
1413	7.0929	-2.806	23.860	0.000
1414	7.0981	-2.620	23.825	0.000
1415	7.1013	-1.902	23.825	0.000
1416	7.1045	-1.358	23.845	0.000
1417	7.1077	-0.800	23.845	0.000
1418	7.1109	-0.390	23.910	0.000
1419	7.1141	-0.190	23.910	0.000
1420	7.1221	-0.086	23.850	0.000
1421	7.1300	-0.014	23.850	0.000
1422	7.1354	0.068	23.890	0.000
1423	7.1407	0.128	23.890	0.000
1424	7.1460	0.108	23.890	0.000
1425	7.1514	0.034	23.855	0.000
1426	7.1568	-0.022	23.855	0.000
1427	7.1621	-0.036	23.915	0.000
1428	7.1653	-0.022	23.915	0.000
1429	7.1685	0.008	23.945	0.000
1430	7.1717	0.052	23.945	0.000
1431	7.1749	0.084	23.895	0.000
1432	7.1780	0.106	23.895	0.000
1433	7.1940	0.116	23.880	0.000
1434	7.1980	0.100	23.880	0.000
1435	7.2020	0.082	23.880	0.000
1436	7.2060	0.078	23.880	0.000
1437	7.2100	0.078	23.880	0.000
1438	7.2154	0.092	23.975	0.000
1439	7.2207	0.116	23.975	0.000
1440	7.2260	0.120	23.930	0.000
1441	7.2292	0.124	23.930	0.000
1442	7.2324	0.122	23.980	0.000
1443	7.2356	0.110	23.980	0.000
1444	7.2388	0.098	23.955	0.000
1445	7.2419	0.074	23.955	0.000
1446	7.2578	0.066	23.955	0.000
1447	7.2632	0.070	23.905	0.000
1448	7.2686	0.072	23.905	0.000
1449	7.2739	0.082	24.040	0.000
1450	7.2793	0.094	24.040	0.000
1451	7.2847	0.102	24.035	0.000
1452	7.2901	0.086	24.035	0.000
1453	7.2941	0.054	23.930	0.000
1454	7.2980	0.038	23.930	0.000
1455	7.3019	0.040	24.015	0.000
1456	7.3059	0.046	24.015	0.000
1457	7.3112	0.056	24.015	0.000
1458	7.3166	0.074	24.020	0.000
1459	7.3219	0.092	24.020	0.000
1460	7.3273	0.094	24.040	0.000
1461	7.3327	0.080	24.040	0.000
1462	7.3381	0.066	24.080	0.000
1463	7.3434	0.062	24.080	0.000
1464	7.3487	0.056	24.025	0.000
1465	7.3540	0.054	24.025	0.000
1466	7.3572	0.064	24.035	0.000
1467	7.3603	0.064	24.035	0.000
1468	7.3635	0.064	24.035	0.000
1469	7.3667	0.062	24.105	0.000
1470	7.3699	0.056	24.105	0.000
1471	7.3779	0.050	24.085	0.000
1472	7.3859	0.036	24.085	0.000
1473	7.3913	0.036	24.065	0.000
1474	7.3966	0.040	24.065	0.000
1475	7.4019	0.026	24.090	0.000
1476	7.4073	0.022	24.090	0.000
1477	7.4126	0.030	24.060	0.000
1478	7.4179	0.036	24.060	0.000
1479	7.4211	0.042	24.060	0.000
1480	7.4243	0.042	24.065	0.000
1481	7.4275	0.044	24.065	0.000
1482	7.4307	0.044	24.140	0.000
1483	7.4339	0.040	24.140	0.000
1484	7.4498	0.032	24.205	0.000
1485	7.4538	0.028	24.205	0.000
1486	7.4578	0.028	24.135	0.000
1487	7.4618	0.032	24.135	0.000
1488	7.4658	0.038	24.210	0.000
1489	7.4711	0.040	24.210	0.000
1490	7.4764	0.042	24.210	0.000
1491	7.4817	0.038	24.190	0.000
1492	7.4857	0.036	24.190	0.000
1493	7.4897	0.032	24.165	0.000
1494	7.4937	0.028	24.165	0.000
1495	7.4977	0.036	24.175	0.000
1496	7.5058	0.042	24.175	0.000
1497	7.5139	0.038	24.160	0.000
1498	7.5193	0.036	24.160	0.000
1499	7.5246	0.026	24.225	0.000
1500	7.5300	0.018	24.225	0.000
1501	7.5339	0.008	24.225	0.000
1502	7.5379	-0.002	24.150	0.000
1503	7.5419	0.002	24.150	0.000
1504	7.5458	0.006	24.210	0.000
1505	7.5498	0.012	24.210	0.000
1506	7.5538	0.020	24.175	0.000
1507	7.5578	0.022	24.175	0.000
1508	7.5617	0.032	24.200	0.000
1509	7.5697	0.034	24.200	0.000
1510	7.5777	0.030	24.245	0.000
1511	7.5831	0.026	24.245	0.000
1512	7.5885	0.018	24.245	0.000
1513	7.5940	0.016	24.105	0.000
1514	7.5992	0.022	24.105	0.000
1515	7.6045	0.028	24.260	0.000
1516	7.6097	0.026	24.260	0.000
1517	7.6124	0.024	24.315	0.000
1518	7.6151	0.018	24.315	0.000
1519	7.6177	0.012	24.290	0.000
1520	7.6204	0.008	24.290	0.000
1521	7.6230	0.010	24.275	0.000
1522	7.6257	0.026	24.275	0.000
1523	7.6416	0.036	24.275	0.000
1524	7.6470	0.030	24.360	0.000
1525	7.6523	0.008	24.360	0.000
1526	7.6576	-0.010	24.290	0.000
1527	7.6629	-0.014	24.290	0.000
1528	7.6682	-0.008	24.270	0.000
1529	7.6735	0.000	24.270	0.000
1530	7.6775	0.018	24.330	0.000
1531	7.6816	0.034	24.330	0.000
1532	7.6856	0.026	24.300	0.000
1533	7.6896	0.008	24.300	0.000
1534	7.6976	-0.004	24.300	0.000
1535	7.7055	-0.004	24.325	0.000
1536	7.7096	0.006	24.325	0.000
1537	7.7136	0.022	24.320	0.000
1538	7.7177	0.032	24.320	0.000
1539	7.7217	0.030	24.270	0.000
1540	7.7270	0.014	24.270	0.000
1541	7.7323	0.008	24.380	0.000
1542	7.7376	0.012	24.380	0.000
1543	7.7416	0.008	24.345	0.000
1544	7.7456	0.012	24.345	0.000
1545	7.7496	0.024	24.345	0.000
1546	7.7536	0.044	24.325	0.000
1547	7.7615	1.168	24.325	0.000
1548	7.7695	27.628	24.425	2.000
1549	7.7750	64.586	24.425	2.000
1550	7.7804	41.048	24.355	0.000
1551	7.7858	28.694	24.355	0.000
1552	7.7897	25.412	24.380	0.000
1553	7.7936	25.348	24.380	0.000
1554	7.7975	24.658	24.295	0.000
1555	7.8014	23.032	24.295	0.000
1556	7.8054	20.546	24.295	0.000
1557	7.8094	18.828	24.185	0.000
1558	7.8134	17.296	24.185	0.000
1559	7.8175	16.462	24.165	0.000
1560	7.8254	15.686	24.165	0.000
1561	7.8334	15.110	24.120	0.000
1562	7.8388	14.344	24.120	0.000
1563	7.8441	13.340	24.120	0.000
1564	7.8494	13.118	24.120	0.000
1565	7.8548	12.980	24.030	0.000
1566	7.8601	12.930	24.030	0.000
1567	7.8655	12.496	24.030	0.000
1568	7.8682	12.586	24.015	0.000
1569	7.8708	12.288	24.015	0.000
1570	7.8735	13.002	23.960	0.000
1571	7.8761	12.898	23.960	0.000
1572	7.8788	13.476	23.940	0.000
1573	7.8815	13.684	23.940	0.000
1574	7.8974	14.286	23.950	0.000
1575	7.9027	13.968	23.950	0.000
1576	7.9081	14.758	23.915	0.000
1577	7.9134	14.552	23.915	0.000
1578	7.9187	14.718	23.915	0.000
1579	7.9241	14.242	23.865	0.000
1580	7.9295	13.982	23.865	0.000
1581	7.9326	7.708	23.855	0.000
1582	7.9358	4.712	23.855	0.000
1583	7.9390	3.844	23.845	0.000
1584	7.9422	3.184	23.845	0.000
1585	7.9454	3.324	23.800	0.000
1586	7.9534	3.306	23.800	0.000
1587	7.9614	1.352	23.845	0.000
1588	7.9668	0.160	23.845	0.000
1589	7.9723	-0.480	23.845	0.000
1590	7.9777	-1.662	23.875	0.000
1591	7.9830	-2.654	23.875	0.000
1592	7.9884	-2.584	23.780	0.000
1593	7.9937	-1.924	23.780	0.000
1594	7.9976	-1.368	23.795	0.000
1595	8.0015	-0.782	23.795	0.000
1596	8.0054	-0.352	23.810	0.000
1597	8.0093	-0.174	23.810	0.000
1598	8.0173	-0.080	23.865	0.000
1599	8.0253	-0.008	23.865	0.000
1600	8.0307	0.054	23.865	0.000
1601	8.0362	0.104	23.820	0.000
1602	8.0416	0.076	23.820	0.000
1603	8.0456	0.004	23.855	0.000
1604	8.0496	-0.038	23.855	0.000
1605	8.0536	-0.040	23.915	0.000
1606	8.0576	-0.020	23.915	0.000
1607	8.0615	0.016	23.940	0.000
1608	8.0654	0.056	23.940	0.000
1609	8.0693	0.106	23.930	0.000
1610	8.0732	0.144	23.930	0.000
1611	8.0813	0.146	23.930	0.000
1612	8.0893	0.126	23.880	0.000
1613	8.0946	0.094	23.880	0.000
1614	8.1000	0.070	23.835	0.000
1615	8.1053	0.076	23.835	0.000
1616	8.1106	0.110	23.995	0.000
1617	8.1160	0.156	23.995	0.000
1618	8.1213	0.190	23.935	0.000
1619	8.1240	0.184	23.935	0.000
1620	8.1266	0.158	23.960	0.000
1621	8.1293	0.124	23.960	0.000
1622	8.1320	0.092	23.960	0.000
1623	8.1346	0.084	23.960	0.000
1624	8.1373	0.080	23.960	0.000
1625	8.1533	0.094	24.020	0.000
1626	8.1586	0.116	24.020	0.000
1627	8.1639	0.114	24.010	0.000
1628	8.1691	0.108	24.010	0.000
1629	8.1745	0.098	23.990	0.000
1630	8.1799	0.084	23.990	0.000
1631	8.1853	0.074	24.055	0.000
1632	8.1885	0.062	24.055	0.000
1633	8.1916	0.062	24.055	0.000
1634	8.1948	0.070	23.990	0.000
1635	8.1979	0.068	23.990	0.000
1636	8.2011	0.078	24.055	0.000
1637	8.2092	0.086	24.055	0.000
1638	8.2173	0.082	24.000	0.000
1639	8.2226	0.082	24.000	0.000
1640	8.2278	0.084	24.000	0.000
1641	8.2331	0.082	24.000	0.000
1642	8.2385	0.080	24.040	0.000
1643	8.2440	0.080	24.040	0.000
1644	8.2494	0.090	24.040	0.000
1645	8.2533	0.096	24.060	0.000
1646	8.2572	0.086	24.060	0.000
1647	8.2611	0.082	24.070	0.000
1648	8.2650	0.068	24.070	0.000
1649	8.2731	0.054	24.105	0.000
1650	8.2811	0.054	24.105	0.000
1651	8.2851	0.044	24.125	0.000
1652	8.2890	0.036	24.125	0.000
1653	8.2930	0.038	24.130	0.000
1654	8.2970	0.036	24.130	0.000
1655	8.3023	0.034	24.130	0.000
1656	8.3076	0.038	24.145	0.000
1657	8.3129	0.050	24.145	0.000
1658	8.3169	0.062	24.070	0.000
1659	8.3210	0.064	24.070	0.000
1660	8.3250	0.054	24.015	0.000
1661	8.3290	0.046	24.015	0.000
1662	8.3370	0.036	24.110	0.000
1663	8.3451	0.034	24.110	0.000
1664	8.3504	0.036	24.105	0.000
1665	8.3558	0.038	24.105	0.000
1666	8.3612	0.050	24.105	0.000
1667	8.3652	0.052	24.205	0.000
1668	8.3692	0.042	24.205	0.000
1669	8.3733	0.044	24.140	0.000
1670	8.3773	0.038	24.140	0.000
1671	8.3812	0.040	24.105	0.000
1672	8.3852	0.050	24.105	0.000
1673	8.3891	0.054	24.165	0.000
1674	8.3931	0.052	24.165	0.000
1675	8.4010	0.042	24.185	0.000
1676	8.4090	0.030	24.185	0.000
1677	8.4144	0.030	24.185	0.000
1678	8.4197	0.020	24.205	0.000
1679	8.4250	0.018	24.205	0.000
1680	8.4304	0.026	24.200	0.000
1681	8.4358	0.028	24.200	0.000
1682	8.4411	0.018	24.200	0.000
1683	8.4443	0.014	24.200	0.000
1684	8.4475	0.012	24.225	0.000
1685	8.4507	0.020	24.225	0.000
1686	8.4538	0.026	24.230	0.000
1687	8.4570	0.032	24.230	0.000
1688	8.4650	0.038	24.230	0.000
1689	8.4730	0.034	24.290	0.000
1690	8.4783	0.036	24.290	0.000
1691	8.4836	0.040	24.290	0.000
1692	8.4890	0.034	24.290	0.000
1693	8.4944	0.036	24.210	0.000
1694	8.4999	0.028	24.210	0.000
1695	8.5054	0.016	24.250	0.000
1696	8.5085	0.016	24.250	0.000
1697	8.5116	0.016	24.280	0.000
1698	8.5147	0.024	24.280	0.000
1699	8.5178	0.038	24.280	0.000
1700	8.5209	0.042	24.225	0.000
1701	8.5369	0.034	24.225	0.000
1702	8.5409	0.014	24.235	0.000
1703	8.5449	-0.002	24.235	0.000
1704	8.5489	0.002	24.300	0.000
1705	8.5529	0.004	24.300	0.000
1706	8.5582	0.010	24.245	0.000
1707	8.5635	0.026	24.245	0.000
1708	8.5688	0.028	24.290	0.000
1709	8.5728	0.018	24.290	0.000
1710	8.5768	0.006	24.290	0.000
1711	8.5808	-0.002	24.255	0.000
1712	8.5848	0.004	24.255	0.000
1713	8.5928	0.012	24.330	0.000
1714	8.6008	0.020	24.330	0.000
1715	8.6061	0.026	24.270	0.000
1716	8.6115	0.030	24.270	0.000
1717	8.6168	0.030	24.325	0.000
1718	8.6208	0.026	24.325	0.000
1719	8.6249	0.024	24.325	0.000
1720	8.6289	0.022	24.310	0.000
1721	8.6329	0.018	24.310	0.000
1722	8.6369	0.014	24.310	0.000
1723	8.6408	0.012	24.310	0.000
1724	8.6448	0.006	24.360	0.000
1725	8.6488	0.006	24.360	0.000
1726	8.6569	0.104	24.345	0.000
1727	8.6650	3.332	24.345	0.000
1728	8.6702	41.786	24.340	2.000
1729	8.6755	59.008	24.340	2.000
1730	8.6808	37.234	24.340	0.000
1731	8.6862	27.312	24.385	0.000
1732	8.6916	25.378	24.385	0.000
1733	8.6969	25.070	24.355	0.000
1734	8.7001	24.628	24.355	0.000
1735	8.7033	22.422	24.235	0.000
1736	8.7065	20.320	24.235	0.000
1737	8.7097	18.202	24.165	0.000
1738	8.7129	17.246	24.165	0.000
1739	8.7208	16.142	24.085	0.000
1740	8.7288	15.656	24.085	0.000
1741	8.7342	14.808	24.085	0.000
1742	8.7395	14.402	24.105	0.000
1743	8.7448	13.608	24.105	0.000
1744	8.7501	13.396	24.060	0.000
1745	8.7555	12.772	24.060	0.000
1746	8.7608	12.838	24.015	0.000
1747	8.7640	12.574	24.015	0.000
1748	8.7672	13.074	24.015	0.000
1749	8.7704	12.644	24.015	0.000
1750	8.7736	12.978	23.995	0.000
1751	8.7768	13.022	23.995	0.000
1752	8.7848	13.476	23.995	0.000
1753	8.7927	13.744	23.975	0.000
1754	8.7981	14.198	23.975	0.000
1755	8.8034	14.448	23.940	0.000
1756	8.8087	14.666	23.940	0.000
1757	8.8141	14.374	23.940	0.000
1758	8.8194	14.500	23.940	0.000
1759	8.8247	14.294	23.825	0.000
1760	8.8287	13.872	23.825	0.000
1761	8.8326	8.186	23.830	0.000
1762	8.8366	4.910	23.830	0.000
1763	8.8406	4.068	23.830	0.000
1764	8.8487	3.452	23.855	0.000
1765	8.8569	3.582	23.855	0.000
1766	8.8608	3.346	23.820	0.000
1767	8.8648	1.400	23.820	0.000
1768	8.8687	0.192	23.895	0.000
1769	8.8727	-0.420	23.895	0.000
1770	8.8780	-1.604	23.855	0.000
1771	8.8834	-2.582	23.855	0.000
1772	8.8888	-2.606	23.780	0.000
1773	8.8927	-2.092	23.780	0.000
1774	8.8967	-1.498	23.780	0.000
1775	8.9006	-0.854	23.795	0.000
1776	8.9046	-0.406	23.795	0.000
1777	8.9125	-0.214	23.860	0.000
1778	8.9205	-0.120	23.860	0.000
1779	8.9260	-0.048	23.860	0.000
1780	8.9314	0.012	23.860	0.000
1781	8.9369	0.054	23.880	0.000
1782	8.9422	0.034	23.880	0.000
1783	8.9474	-0.026	23.840	0.000
1784	8.9527	-0.076	23.840	0.000
1785	8.9559	-0.074	23.840	0.000
1786	8.9590	-0.056	23.925	0.000
1787	8.9622	-0.032	23.925	0.000
1788	8.9653	-0.002	23.910	0.000
1789	8.9685	0.032	23.910	0.000
1790	8.9765	0.050	23.880	0.000
1791	8.9845	0.054	23.880	0.000
1792	8.9898	0.044	23.910	0.000
1793	8.9952	0.040	23.910	0.000
1794	9.0005	0.042	23.945	0.000
1795	9.0058	0.048	23.945	0.000
1796	9.0111	0.064	23.945	0.000
1797	9.0165	0.084	23.950	0.000
1798	9.0197	0.100	23.950	0.000
1799	9.0229	0.098	23.940	0.000
1800	9.0261	0.090	23.940	0.000
1801	9.0292	0.086	23.930	0.000
1802	9.0324	0.080	23.930	0.000
1803	9.0405	0.064	23.940	0.000
1804	9.0485	0.056	23.940	0.000
1805	9.0539	0.056	24.000	0.000
1806	9.0593	0.056	24.000	0.000
1807	9.0647	0.070	24.000	0.000
1808	9.0699	0.078	23.975	0.000
1809	9.0752	0.078	23.975	0.000
1810	9.0804	0.068	23.980	0.000
1811	9.0836	0.044	23.980	0.000
1812	9.0868	0.038	23.985	0.000
1813	9.0900	0.044	23.985	0.000
1814	9.0932	0.046	24.020	0.000
1815	9.0964	0.054	24.020	0.000
1816	9.1123	0.066	24.045	0.000
1817	9.1164	0.068	24.045	0.000
1818	9.1204	0.064	24.045	0.000
1819	9.1244	0.060	24.030	0.000
1820	9.1284	0.062	24.030	0.000
1821	9.1338	0.068	24.125	0.000
1822	9.1391	0.074	24.125	0.000
1823	9.1445	0.074	24.040	0.000
1824	9.1477	0.066	24.040	0.000
1825	9.1508	0.058	24.010	0.000
1826	9.1540	0.060	24.010	0.000
1827	9.1572	0.058	24.040	0.000
1828	9.1604	0.060	24.040	0.000
1829	9.1764	0.060	24.040	0.000
1830	9.1817	0.048	24.005	0.000
1831	9.1870	0.032	24.005	0.000
1832	9.1924	0.014	24.110	0.000
1833	9.1977	0.004	24.110	0.000
1834	9.2031	0.014	24.060	0.000
1835	9.2084	0.036	24.060	0.000
1836	9.2116	0.052	24.125	0.000
1837	9.2147	0.060	24.125	0.000
1838	9.2179	0.048	24.085	0.000
1839	9.2210	0.038	24.085	0.000
1840	9.2242	0.032	24.085	0.000
1841	9.2322	0.026	24.155	0.000
1842	9.2402	0.038	24.155	0.000
1843	9.2455	0.048	24.160	0.000
1844	9.2509	0.044	24.160	0.000
1845	9.2562	0.038	24.095	0.000
1846	9.2617	0.020	24.095	0.000
1847	9.2671	0.014	24.105	0.000
1848	9.2726	0.024	24.105	0.000
1849	9.2757	0.038	24.165	0.000
1850	9.2788	0.050	24.165	0.000
1851	9.2820	0.056	24.165	0.000
1852	9.2851	0.046	24.210	0.000
1853	9.2883	0.032	24.210	0.000
1854	9.2963	0.022	24.210	0.000
1855	9.3044	0.024	24.210	0.000
1856	9.3098	0.028	24.140	0.000
1857	9.3152	0.032	24.140	0.000
1858	9.3206	0.030	24.220	0.000
1859	9.3258	0.018	24.220	0.000
1860	9.3310	0.004	24.155	0.000
1861	9.3362	0.004	24.155	0.000
1862	9.3402	0.008	24.155	0.000
1863	9.3441	0.014	24.235	0.000
1864	9.3481	0.026	24.235	0.000
1865	9.3521	0.028	24.225	0.000
1866	9.3601	0.024	24.225	0.000
1867	9.3681	0.018	24.205	0.000
1868	9.3721	0.014	24.205	0.000
1869	9.3761	0.024	24.240	0.000
1870	9.3801	0.032	24.240	0.000
1871	9.3841	0.034	24.185	0.000
1872	9.3894	0.028	24.185	0.000
1873	9.3947	0.020	24.185	0.000
1874	9.4001	0.012	24.270	0.000
1875	9.4041	0.008	24.270	0.000
1876	9.4080	0.016	24.235	0.000
1877	9.4120	0.032	24.235	0.000
1878	9.4160	0.038	24.240	0.000
1879	9.4241	0.032	24.240	0.000
1880	9.4323	0.020	24.260	0.000
1881	9.4375	0.010	24.260	0.000
1882	9.4428	-0.004	24.290	0.000
1883	9.4480	-0.004	24.290	0.000
1884	9.4520	0.010	24.290	0.000
1885	9.4560	0.014	24.315	0.000
1886	9.4599	0.010	24.315	0.000
1887	9.4639	0.006	24.285	0.000
1888	9.4693	0.004	24.285	0.000
1889	9.4746	0.004	24.250	0.000
1890	9.4799	0.002	24.250	0.000
1891	9.4853	0.012	24.330	0.000
1892	9.4906	0.020	24.330	0.000
1893	9.4960	0.022	24.270	0.000
1894	9.5014	0.020	24.270	0.000
1895	9.5069	0.008	24.270	0.000
1896	9.5124	0.004	24.205	0.000
1897	9.5176	0.012	24.205	0.000
1898	9.5228	0.252	24.295	0.000
1899	9.5280	6.262	24.295	0.000
1900	9.5333	52.780	24.325	2.000
1901	9.5387	55.618	24.325	2.000
1902	9.5440	34.128	24.270	0.000
1903	9.5493	26.330	24.270	0.000
1904	9.5546	25.808	24.430	0.000
1905	9.5600	24.860	24.430	0.000
1906	9.5640	24.060	24.430	0.000
1907	9.5680	21.888	24.285	0.000
1908	9.5720	19.916	24.285	0.000
1909	9.5760	18.096	24.175	0.000
1910	9.5814	17.248	24.175	0.000
1911	9.5867	15.792	24.135	0.000
1912	9.5921	15.324	24.135	0.000
1913	9.5953	14.554	24.055	0.000
1914	9.5984	14.026	24.055	0.000
1915	9.6016	13.114	24.020	0.000
1916	9.6047	12.972	24.020	0.000
1917	9.6078	12.460	24.020	0.000
1918	9.6238	12.722	24.005	0.000
1919	9.6279	12.118	24.005	0.000
1920	9.6319	12.400	23.940	0.000
1921	9.6359	12.246	23.940	0.000
1922	9.6399	12.720	23.855	0.000
1923	9.6454	12.688	23.855	0.000
1924	9.6508	13.430	23.920	0.000
1925	9.6562	13.846	23.920	0.000
1926	9.6594	14.488	23.960	0.000
1927	9.6625	14.268	23.960	0.000
1928	9.6656	14.262	23.960	0.000
1929	9.6688	14.118	23.855	0.000
1930	9.6719	14.470	23.855	0.000
1931	9.6879	14.356	23.855	0.000
1932	9.6932	12.838	23.855	0.000
1933	9.6985	6.726	23.835	0.000
1934	9.7038	4.446	23.835	0.000
1935	9.7078	3.552	23.850	0.000
1936	9.7118	3.168	23.850	0.000
1937	9.7158	3.472	23.815	0.000
1938	9.7197	2.940	23.815	0.000
1939	9.7237	1.002	23.815	0.000
1940	9.7278	0.044	23.855	0.000
1941	9.7318	-0.714	23.855	0.000
1942	9.7358	-1.946	23.785	0.000
1943	9.7439	-2.622	23.785	0.000
1944	9.7520	-2.372	23.805	0.000
1945	9.7572	-1.768	23.805	0.000
1946	9.7625	-1.270	23.815	0.000
1947	9.7677	-0.720	23.815	0.000
1948	9.7731	-0.316	23.835	0.000
1949	9.7784	-0.146	23.835	0.000
1950	9.7838	-0.056	23.835	0.000
1951	9.7870	0.024	23.800	0.000
1952	9.7902	0.106	23.800	0.000
1953	9.7933	0.148	23.885	0.000
1954	9.7965	0.102	23.885	0.000
1955	9.7997	0.042	23.865	0.000
1956	9.8077	0.004	23.865	0.000
1957	9.8158	0.006	23.825	0.000
1958	9.8212	0.028	23.825	0.000
1959	9.8266	0.062	23.860	0.000
1960	9.8320	0.108	23.860	0.000
1961	9.8373	0.144	23.860	0.000
1962	9.8426	0.158	23.885	0.000
1963	9.8479	0.154	23.885	0.000
1964	9.8511	0.130	23.920	0.000
1965	9.8543	0.110	23.920	0.000
1966	9.8574	0.108	23.985	0.000
1967	9.8606	0.122	23.985	0.000
1968	9.8637	0.150	23.885	0.000
1969	9.8717	0.194	23.885	0.000
1970	9.8797	0.208	23.945	0.000
1971	9.8851	0.186	23.945	0.000
1972	9.8905	0.158	23.945	0.000
1973	9.8959	0.138	23.900	0.000
1974	9.9012	0.120	23.900	0.000
1975	9.9064	0.112	23.980	0.000
1976	9.9117	0.110	23.980	0.000
1977	9.9149	0.110	23.990	0.000
1978	9.9181	0.116	23.990	0.000
1979	9.9213	0.122	24.000	0.000
1980	9.9245	0.124	24.000	0.000
1981	9.9277	0.114	24.030	0.000
1982	9.9437	0.104	24.030	0.000
1983	9.9490	0.096	24.030	0.000
1984	9.9543	0.084	24.020	0.000
1985	9.9596	0.074	24.020	0.000
1986	9.9637	0.072	23.985	0.000
1987	9.9677	0.074	23.985	0.000
1988	9.9718	0.090	23.950	0.000
1989	9.9759	0.102	23.950	0.000
1990	9.9790	0.104	24.100	0.000
1991	9.9822	0.102	24.100	0.000
1992	9.9853	0.096	24.030	0.000
1993	9.9884	0.086	24.030	0.000
1994	9.9915	0.074	24.030	0.000
[truncated: 4,276 more rows]
