# Supplementary material for: Applications of a novel reciprocating positive displacement pump in the simulation of pulsatile arterial blood flow
Source: PLoS One. 2022 Dec 13;17(12):e0270780. doi: 10.1371/journal.pone.0270780 (PMC9746965; doi:10.1371/journal.pone.0270780)
Supplement: S1 File — (ZIP) [file pone.0270780.s001.zip › Supporting Information Data Files/Flow Rates/Cerebral Arteries/Ophthalmic Artery (l) 6.csv]

Viewer Version	2.91
COM HW Type	RS485/USB Sensor Cable
COM HW Config	Config String: COM10, 115200, ECHOOFF
Sensor Cable Version	1.8
Product Type	Liquid Flow Sensor (SF06 Chip)
Product COM Protocol Config	SHDLC Device Address: 0
Product ID	SLF3S-1300F
Sensor Serial	2109-000156
I2C Address	8
Supply Voltage	3.5 V
Command Address	0x3608
Sampling Time [ms]	5
Scale Factor Flow lin.	500
Scale Factor Temp lin.	200
Scale Factor Custom	1
Sample #	Relative Time[s]	Flow linearized [ml/min]	Temperature linearized [deg C]	Custom []
24	0.1320	0.006	23.275	0.000
25	0.1360	0.000	23.235	0.000
26	0.1400	-0.002	23.235	0.000
27	0.1440	-0.004	23.250	0.000
28	0.1520	-0.008	23.250	0.000
29	0.1600	-0.002	23.300	0.000
30	0.1653	0.004	23.300	0.000
31	0.1706	0.006	23.430	0.000
32	0.1758	0.004	23.430	0.000
33	0.1798	0.002	23.355	0.000
34	0.1838	-0.002	23.355	0.000
35	0.1878	-0.006	23.355	0.000
36	0.1918	-0.004	23.385	0.000
37	0.1976	-0.002	23.385	0.000
38	0.2035	-0.002	23.445	0.000
39	0.2093	0.002	23.445	0.000
40	0.2151	-0.006	23.475	0.000
41	0.2209	-0.004	23.475	0.000
42	0.2267	0.002	23.490	0.000
43	0.2325	0.000	23.490	0.000
44	0.2383	0.002	23.450	0.000
45	0.2441	-0.004	23.450	0.000
46	0.2499	-0.008	23.450	0.000
47	0.2557	-0.010	23.495	0.000
48	0.2589	-0.008	23.495	0.000
49	0.2622	0.002	23.535	0.000
50	0.2654	0.006	23.535	0.000
51	0.2686	0.010	23.550	0.000
52	0.2718	0.006	23.550	0.000
53	0.2771	-0.004	23.490	0.000
54	0.2824	-0.008	23.490	0.000
55	0.2877	-0.012	23.595	0.000
56	0.2931	-0.008	23.595	0.000
57	0.2984	-0.002	23.595	0.000
58	0.3037	0.002	23.585	0.000
59	0.3091	0.010	23.585	0.000
60	0.3144	0.006	23.625	0.000
61	0.3198	-0.002	23.625	0.000
62	0.3250	-0.002	23.615	0.000
63	0.3303	-0.004	23.615	0.000
64	0.3355	-0.008	23.665	0.000
65	0.3409	-0.006	23.665	0.000
66	0.3462	-0.002	23.665	0.000
67	0.3515	-0.002	23.585	0.000
68	0.3555	-0.006	23.585	0.000
69	0.3595	-0.004	23.705	0.000
70	0.3636	-0.002	23.705	0.000
71	0.3676	-0.004	23.660	0.000
72	0.3715	0.002	23.660	0.000
73	0.3755	0.004	23.645	0.000
74	0.3795	-0.002	23.645	0.000
75	0.3835	0.000	23.665	0.000
76	0.3915	-0.002	23.665	0.000
77	0.3995	-0.008	23.665	0.000
78	0.4049	-0.008	23.695	0.000
79	0.4102	-0.004	23.695	0.000
80	0.4155	-0.002	23.755	0.000
81	0.4208	0.000	23.755	0.000
82	0.4261	-0.002	23.750	0.000
83	0.4314	0.000	23.750	0.000
84	0.4355	-0.002	23.750	0.000
85	0.4395	-0.004	23.750	0.000
86	0.4435	0.000	23.715	0.000
87	0.4475	-0.004	23.715	0.000
88	0.4529	-0.004	23.715	0.000
89	0.4583	0.002	23.755	0.000
90	0.4636	-0.008	23.755	0.000
91	0.4689	-0.010	23.725	0.000
92	0.4742	-0.004	23.725	0.000
93	0.4795	-0.006	23.730	0.000
94	0.4848	0.000	23.730	0.000
95	0.4902	0.002	23.835	0.000
96	0.4955	0.002	23.835	0.000
97	0.4995	0.000	23.755	0.000
98	0.5035	0.000	23.755	0.000
99	0.5076	-0.002	23.755	0.000
100	0.5116	-0.010	23.810	0.000
101	0.5169	-0.006	23.810	0.000
102	0.5222	-0.006	23.835	0.000
103	0.5275	-0.006	23.835	0.000
104	0.5328	0.002	23.830	0.000
105	0.5381	0.002	23.830	0.000
106	0.5434	0.004	23.870	0.000
107	0.5488	0.002	23.870	0.000
108	0.5541	-0.004	23.915	0.000
109	0.5595	-0.008	23.915	0.000
110	0.5648	-0.008	23.915	0.000
111	0.5701	-0.010	23.870	0.000
112	0.5754	0.000	23.870	0.000
113	0.5807	0.004	23.870	0.000
114	0.5861	0.004	23.870	0.000
115	0.5914	-0.002	23.910	0.000
116	0.5969	-0.008	23.910	0.000
117	0.6023	-0.006	23.895	0.000
118	0.6078	-0.010	23.895	0.000
119	0.6117	-0.008	23.895	0.000
120	0.6157	0.004	23.895	0.000
121	0.6196	0.002	23.895	0.000
122	0.6235	0.006	23.915	0.000
123	0.6275	0.000	23.915	0.000
124	0.6315	-0.004	23.900	0.000
125	0.6355	-0.002	23.900	0.000
126	0.6395	-0.010	23.925	0.000
127	0.6475	-0.010	23.925	0.000
128	0.6555	-0.002	24.000	0.000
129	0.6608	0.002	24.000	0.000
130	0.6660	0.002	23.930	0.000
131	0.6713	0.002	23.930	0.000
132	0.6766	0.004	23.930	0.000
133	0.6819	0.000	23.985	0.000
134	0.6873	-0.010	23.985	0.000
135	0.6913	-0.006	24.030	0.000
136	0.6953	-0.002	24.030	0.000
137	0.6993	-0.008	23.990	0.000
138	0.7033	-0.006	23.990	0.000
139	0.7087	-0.002	23.980	0.000
140	0.7140	-0.004	23.980	0.000
141	0.7193	-0.002	24.050	0.000
142	0.7247	0.002	24.050	0.000
143	0.7300	0.002	24.050	0.000
144	0.7354	-0.004	23.980	0.000
145	0.7407	-0.012	23.980	0.000
146	0.7461	-0.010	23.975	0.000
147	0.7515	-0.006	23.975	0.000
148	0.7547	-0.004	24.040	0.000
149	0.7578	0.004	24.040	0.000
150	0.7610	0.008	24.040	0.000
151	0.7642	0.008	24.040	0.000
152	0.7674	0.002	24.040	0.000
153	0.7753	-0.010	24.040	0.000
154	0.7832	-0.016	24.040	0.000
155	0.7886	-0.014	24.080	0.000
156	0.7939	-0.004	24.080	0.000
157	0.7992	0.000	24.055	0.000
158	0.8046	0.004	24.055	0.000
159	0.8099	0.006	23.995	0.000
160	0.8153	0.002	23.995	0.000
161	0.8206	-0.004	24.060	0.000
162	0.8260	-0.006	24.060	0.000
163	0.8314	-0.010	24.135	0.000
164	0.8368	-0.008	24.135	0.000
165	0.8421	-0.004	24.135	0.000
166	0.8475	-0.002	24.110	0.000
167	0.8514	0.000	24.110	0.000
168	0.8553	0.000	24.160	0.000
169	0.8592	-0.002	24.160	0.000
170	0.8631	-0.006	24.130	0.000
171	0.8685	-0.006	24.130	0.000
172	0.8738	-0.006	24.215	0.000
173	0.8792	-0.004	24.215	0.000
174	0.8832	-0.002	24.145	0.000
175	0.8872	0.000	24.145	0.000
176	0.8912	-0.002	24.145	0.000
177	0.8952	-0.004	24.125	0.000
178	0.9032	-0.004	24.125	0.000
179	0.9111	-0.004	24.135	0.000
180	0.9165	-0.002	24.135	0.000
181	0.9218	0.000	24.160	0.000
182	0.9272	-0.002	24.160	0.000
183	0.9312	-0.004	24.155	0.000
184	0.9352	-0.008	24.155	0.000
185	0.9391	-0.008	24.145	0.000
186	0.9431	-0.002	24.145	0.000
187	0.9471	0.002	24.145	0.000
188	0.9511	0.004	24.125	0.000
189	0.9551	0.006	24.125	0.000
190	0.9590	-0.002	24.220	0.000
191	0.9670	-0.010	24.220	0.000
192	0.9751	-0.018	24.140	0.000
193	0.9804	-0.018	24.140	0.000
194	0.9857	-0.008	24.215	0.000
195	0.9911	0.002	24.215	0.000
196	0.9964	0.010	24.270	0.000
197	1.0017	0.008	24.270	0.000
198	1.0071	0.004	24.270	0.000
199	1.0111	-0.004	24.205	0.000
200	1.0151	-0.012	24.205	0.000
201	1.0191	-0.014	24.155	0.000
202	1.0232	-0.010	24.155	0.000
203	1.0285	-0.002	24.225	0.000
204	1.0338	0.008	24.225	0.000
205	1.0391	0.008	24.260	0.000
206	1.0444	0.006	24.260	0.000
207	1.0497	-0.002	24.155	0.000
208	1.0551	-0.012	24.155	0.000
209	1.0604	-0.012	24.155	0.000
210	1.0658	-0.008	24.250	0.000
211	1.0711	-0.006	24.250	0.000
212	1.0755	-0.002	24.220	0.000
213	1.0799	0.006	24.220	0.000
214	1.0843	-0.002	24.250	0.000
215	1.0887	-0.006	24.250	0.000
216	1.0935	-0.008	24.225	0.000
217	1.0983	-0.012	24.225	0.000
218	1.1030	-0.012	24.270	0.000
219	1.1085	-0.006	24.270	0.000
220	1.1140	-0.002	24.270	0.000
221	1.1194	0.002	24.305	0.000
222	1.1247	-0.002	24.305	0.000
223	1.1299	0.002	24.290	0.000
224	1.1352	0.000	24.290	0.000
225	1.1415	-0.002	24.210	0.000
226	1.1479	-0.006	24.210	0.000
227	1.1543	-0.004	24.220	0.000
228	1.1606	-0.004	24.220	0.000
229	1.1670	-0.004	24.340	0.000
230	1.1710	-0.004	24.340	0.000
231	1.1751	-0.002	24.340	0.000
232	1.1791	0.002	24.320	0.000
233	1.1832	0.004	24.320	0.000
234	1.1871	0.004	24.320	0.000
235	1.1911	0.000	24.320	0.000
236	1.1950	-0.008	24.280	0.000
237	1.1990	-0.014	24.280	0.000
238	1.2044	-0.012	24.340	0.000
239	1.2099	-0.012	24.340	0.000
240	1.2153	-0.006	24.355	0.000
241	1.2206	-0.004	24.355	0.000
242	1.2258	-0.002	24.355	0.000
243	1.2311	-0.002	24.330	0.000
244	1.2364	-0.008	24.330	0.000
245	1.2417	-0.008	24.310	0.000
246	1.2470	-0.006	24.310	0.000
247	1.2524	0.000	24.330	0.000
248	1.2577	0.004	24.330	0.000
249	1.2631	-0.002	24.360	0.000
250	1.2663	-0.004	24.360	0.000
251	1.2695	-0.006	24.375	0.000
252	1.2727	-0.002	24.375	0.000
253	1.2759	0.002	24.375	0.000
254	1.2791	0.004	24.300	0.000
255	1.2871	0.000	24.300	0.000
256	1.2951	-0.006	24.320	0.000
257	1.3004	-0.008	24.320	0.000
258	1.3057	-0.012	24.330	0.000
259	1.3111	-0.006	24.330	0.000
260	1.3164	0.004	24.390	0.000
261	1.3217	0.004	24.390	0.000
262	1.3269	0.002	24.395	0.000
263	1.3301	-0.004	24.395	0.000
264	1.3333	-0.014	24.395	0.000
265	1.3365	-0.022	24.360	0.000
266	1.3397	-0.018	24.360	0.000
267	1.3429	-0.004	24.335	0.000
268	1.3509	0.002	24.335	0.000
269	1.3589	0.010	24.355	0.000
270	1.3642	0.010	24.355	0.000
271	1.3695	-0.002	24.410	0.000
272	1.3749	-0.010	24.410	0.000
273	1.3802	-0.014	24.405	0.000
274	1.3855	-0.012	24.405	0.000
275	1.3908	-0.002	24.405	0.000
276	1.3948	0.006	24.425	0.000
277	1.3988	0.012	24.425	0.000
278	1.4028	0.006	24.425	0.000
279	1.4068	-0.006	24.425	0.000
280	1.4148	-0.010	24.415	0.000
281	1.4229	-0.012	24.415	0.000
282	1.4269	-0.008	24.415	0.000
283	1.4309	0.002	24.415	0.000
284	1.4350	0.004	24.305	0.000
285	1.4390	0.000	24.305	0.000
286	1.4443	-0.002	24.305	0.000
287	1.4497	-0.012	24.450	0.000
288	1.4550	-0.012	24.450	0.000
289	1.4590	-0.010	24.435	0.000
290	1.4629	-0.008	24.435	0.000
291	1.4669	-0.002	24.380	0.000
292	1.4708	-0.004	24.380	0.000
293	1.4788	-0.010	24.465	0.000
294	1.4868	-0.006	24.465	0.000
295	1.4921	-0.004	24.465	0.000
296	1.4975	0.004	24.465	0.000
297	1.5028	0.008	24.465	0.000
298	1.5081	0.006	24.455	0.000
299	1.5134	-0.002	24.455	0.000
300	1.5187	-0.012	24.470	0.000
301	1.5219	-0.014	24.470	0.000
302	1.5251	-0.012	24.475	0.000
303	1.5283	-0.004	24.475	0.000
304	1.5315	0.008	24.535	0.000
305	1.5347	0.006	24.535	0.000
306	1.5426	-0.002	24.490	0.000
307	1.5506	-0.008	24.490	0.000
308	1.5561	-0.012	24.490	0.000
309	1.5616	-0.008	24.460	0.000
310	1.5671	-0.002	24.460	0.000
311	1.5724	0.004	24.430	0.000
312	1.5778	0.004	24.430	0.000
313	1.5831	-0.008	24.495	0.000
314	1.5870	-0.014	24.495	0.000
315	1.5909	-0.018	24.470	0.000
316	1.5948	-0.016	24.470	0.000
317	1.5987	-0.002	24.445	0.000
318	1.6040	0.008	24.445	0.000
319	1.6093	0.008	24.445	0.000
320	1.6146	0.002	24.515	0.000
321	1.6199	-0.008	24.515	0.000
322	1.6252	-0.014	24.560	0.000
323	1.6305	-0.008	24.560	0.000
324	1.6359	-0.006	24.500	0.000
325	1.6412	0.006	24.500	0.000
326	1.6466	0.010	24.520	0.000
327	1.6506	-0.002	24.520	0.000
328	1.6547	-0.004	24.580	0.000
329	1.6587	-0.010	24.580	0.000
330	1.6628	-0.014	24.580	0.000
331	1.6708	0.048	24.470	0.000
332	1.6789	0.052	24.470	0.000
333	1.6829	0.062	24.515	0.000
334	1.6868	0.072	24.515	0.000
335	1.6907	0.044	24.545	0.000
336	1.6946	0.086	24.545	0.000
337	1.7000	0.226	24.500	0.000
338	1.7053	1.194	24.500	0.000
339	1.7106	10.348	24.555	0.000
340	1.7146	48.588	24.555	0.000
341	1.7186	47.914	24.555	0.000
342	1.7226	35.114	24.515	0.000
343	1.7266	29.680	24.515	0.000
344	1.7346	27.550	24.475	0.000
345	1.7426	25.312	24.475	0.000
346	1.7479	24.728	24.380	0.000
347	1.7532	22.562	24.380	0.000
348	1.7586	20.992	24.325	0.000
349	1.7626	18.872	24.325	0.000
350	1.7666	17.820	24.210	0.000
351	1.7706	16.194	24.210	0.000
352	1.7746	15.720	24.210	0.000
353	1.7786	15.054	24.265	0.000
354	1.7826	14.534	24.265	0.000
355	1.7866	13.800	24.160	0.000
356	1.7906	13.188	24.160	0.000
357	1.7986	12.874	24.125	0.000
358	1.8065	12.566	24.125	0.000
359	1.8119	12.340	24.120	0.000
360	1.8172	12.048	24.120	0.000
361	1.8226	12.276	24.100	0.000
362	1.8279	12.450	24.100	0.000
363	1.8332	12.960	24.100	0.000
364	1.8385	13.246	24.035	0.000
365	1.8417	11.622	24.035	0.000
366	1.8449	5.364	23.960	0.000
367	1.8482	3.952	23.960	0.000
368	1.8514	3.262	23.955	0.000
369	1.8546	3.108	23.955	0.000
370	1.8627	3.466	24.000	0.000
371	1.8707	2.194	24.000	0.000
372	1.8761	0.474	24.020	0.000
373	1.8814	-0.220	24.020	0.000
374	1.8867	-1.686	24.020	0.000
375	1.8920	-3.446	23.955	0.000
376	1.8972	-3.506	23.955	0.000
377	1.9025	-2.720	23.875	0.000
378	1.9089	-1.920	23.875	0.000
379	1.9153	-1.216	23.905	0.000
380	1.9217	-0.650	23.905	0.000
381	1.9281	-0.310	23.960	0.000
382	1.9345	-0.136	23.960	0.000
383	1.9377	-0.062	23.940	0.000
384	1.9409	-0.008	23.940	0.000
385	1.9442	0.052	23.940	0.000
386	1.9474	0.072	23.965	0.000
387	1.9506	0.038	23.965	0.000
388	1.9559	-0.016	23.970	0.000
389	1.9612	-0.066	23.970	0.000
390	1.9664	-0.094	23.925	0.000
391	1.9704	-0.116	23.925	0.000
392	1.9744	-0.126	24.000	0.000
393	1.9784	-0.108	24.000	0.000
394	1.9824	-0.086	24.000	0.000
395	1.9904	-0.062	23.980	0.000
396	1.9984	-0.042	23.980	0.000
397	2.0037	-0.022	23.980	0.000
398	2.0091	0.006	23.980	0.000
399	2.0144	0.020	24.060	0.000
400	2.0184	0.026	24.060	0.000
401	2.0224	0.040	24.105	0.000
402	2.0264	0.052	24.105	0.000
403	2.0304	0.056	24.045	0.000
404	2.0344	0.052	24.045	0.000
405	2.0384	0.048	24.045	0.000
406	2.0424	0.052	24.095	0.000
407	2.0464	0.048	24.095	0.000
408	2.0545	0.042	24.000	0.000
409	2.0627	0.034	24.000	0.000
410	2.0679	0.036	24.025	0.000
411	2.0731	0.048	24.025	0.000
412	2.0784	0.060	24.040	0.000
413	2.0837	0.072	24.040	0.000
414	2.0890	0.078	24.060	0.000
415	2.0943	0.078	24.060	0.000
416	2.0975	0.074	24.060	0.000
417	2.1007	0.068	24.035	0.000
418	2.1039	0.070	24.035	0.000
419	2.1071	0.066	24.110	0.000
420	2.1103	0.064	24.110	0.000
421	2.1182	0.064	24.085	0.000
422	2.1262	0.060	24.085	0.000
423	2.1316	0.062	24.060	0.000
424	2.1370	0.060	24.060	0.000
425	2.1424	0.066	24.060	0.000
426	2.1477	0.058	24.060	0.000
427	2.1530	0.050	24.060	0.000
428	2.1583	0.050	24.095	0.000
429	2.1615	0.046	24.095	0.000
430	2.1646	0.048	24.130	0.000
431	2.1678	0.056	24.130	0.000
432	2.1710	0.062	24.115	0.000
433	2.1742	0.066	24.115	0.000
434	2.1822	0.058	24.150	0.000
435	2.1902	0.050	24.150	0.000
436	2.1956	0.040	24.085	0.000
437	2.2009	0.026	24.085	0.000
438	2.2062	0.018	24.085	0.000
439	2.2116	0.022	24.095	0.000
440	2.2170	0.036	24.095	0.000
441	2.2224	0.046	24.130	0.000
442	2.2264	0.060	24.130	0.000
443	2.2303	0.064	24.180	0.000
444	2.2343	0.060	24.180	0.000
445	2.2382	0.056	24.165	0.000
446	2.2462	0.046	24.165	0.000
447	2.2542	0.044	24.125	0.000
448	2.2595	0.046	24.125	0.000
449	2.2649	0.044	24.125	0.000
450	2.2702	0.038	24.220	0.000
451	2.2742	0.032	24.220	0.000
452	2.2783	0.030	24.160	0.000
453	2.2823	0.030	24.160	0.000
454	2.2864	0.034	24.190	0.000
455	2.2903	0.040	24.190	0.000
456	2.2942	0.044	24.115	0.000
457	2.2982	0.040	24.115	0.000
458	2.3021	0.030	24.175	0.000
459	2.3102	0.022	24.175	0.000
460	2.3183	0.018	24.175	0.000
461	2.3235	0.022	24.205	0.000
462	2.3288	0.032	24.205	0.000
463	2.3341	0.034	24.215	0.000
464	2.3395	0.034	24.215	0.000
465	2.3450	0.028	24.175	0.000
466	2.3504	0.016	24.175	0.000
467	2.3536	0.016	24.255	0.000
468	2.3567	0.020	24.255	0.000
469	2.3598	0.034	24.210	0.000
470	2.3630	0.040	24.210	0.000
471	2.3661	0.040	24.210	0.000
472	2.3741	0.042	24.145	0.000
473	2.3821	0.028	24.145	0.000
474	2.3875	0.010	24.265	0.000
475	2.3928	0.008	24.265	0.000
476	2.3981	0.006	24.290	0.000
477	2.4035	0.012	24.290	0.000
478	2.4088	0.020	24.310	0.000
479	2.4141	0.028	24.310	0.000
480	2.4173	0.036	24.270	0.000
481	2.4204	0.034	24.270	0.000
482	2.4236	0.034	24.270	0.000
483	2.4268	0.030	24.250	0.000
484	2.4300	0.022	24.250	0.000
485	2.4379	0.020	24.255	0.000
486	2.4459	0.014	24.255	0.000
487	2.4512	0.012	24.310	0.000
488	2.4565	0.012	24.310	0.000
489	2.4618	0.010	24.300	0.000
490	2.4672	0.012	24.300	0.000
491	2.4725	0.012	24.285	0.000
492	2.4778	0.012	24.285	0.000
493	2.4833	0.012	24.285	0.000
494	2.4888	0.010	24.310	0.000
495	2.4942	0.012	24.310	0.000
496	2.4994	0.016	24.300	0.000
497	2.5047	0.026	24.300	0.000
498	2.5099	0.028	24.315	0.000
499	2.5152	0.026	24.315	0.000
500	2.5206	0.020	24.370	0.000
501	2.5259	0.010	24.370	0.000
502	2.5299	0.022	24.305	0.000
503	2.5339	0.760	24.305	0.000
504	2.5379	20.768	24.305	0.000
505	2.5419	65.000	24.350	2.000
506	2.5473	44.952	24.350	0.000
507	2.5527	29.680	24.395	0.000
508	2.5580	25.840	24.395	0.000
509	2.5633	24.222	24.325	0.000
510	2.5687	24.768	24.325	0.000
511	2.5740	23.248	24.215	0.000
512	2.5793	21.168	24.215	0.000
513	2.5846	18.728	24.185	0.000
514	2.5899	17.392	24.185	0.000
515	2.5952	16.396	24.185	0.000
516	2.6006	15.884	24.115	0.000
517	2.6060	14.730	24.115	0.000
518	2.6092	14.536	24.025	0.000
519	2.6124	13.674	24.025	0.000
520	2.6155	13.552	23.995	0.000
521	2.6187	12.774	23.995	0.000
522	2.6219	12.754	23.995	0.000
523	2.6299	12.442	23.995	0.000
524	2.6379	12.626	23.935	0.000
525	2.6432	12.346	23.935	0.000
526	2.6486	12.622	23.935	0.000
527	2.6539	12.924	23.895	0.000
528	2.6592	13.446	23.895	0.000
529	2.6646	13.578	23.895	0.000
530	2.6699	13.986	23.895	0.000
531	2.6731	14.364	23.870	0.000
532	2.6763	14.734	23.870	0.000
533	2.6795	14.478	23.885	0.000
534	2.6827	14.260	23.885	0.000
535	2.6859	14.320	23.870	0.000
536	2.6938	14.188	23.870	0.000
537	2.7018	9.692	23.870	0.000
538	2.7071	4.986	23.780	0.000
539	2.7124	3.896	23.780	0.000
540	2.7178	3.060	23.790	0.000
541	2.7231	3.072	23.790	0.000
542	2.7285	3.366	23.790	0.000
543	2.7338	1.746	23.790	0.000
544	2.7378	0.300	23.815	0.000
545	2.7418	-0.388	23.815	0.000
546	2.7458	-1.844	23.775	0.000
547	2.7498	-3.136	23.775	0.000
548	2.7577	-2.930	23.775	0.000
549	2.7657	-1.998	23.730	0.000
550	2.7698	-1.334	23.730	0.000
551	2.7739	-0.780	23.745	0.000
552	2.7780	-0.336	23.745	0.000
553	2.7821	-0.138	23.820	0.000
554	2.7874	-0.054	23.820	0.000
555	2.7928	0.012	23.890	0.000
556	2.7981	0.078	23.890	0.000
557	2.8020	0.136	23.825	0.000
558	2.8059	0.120	23.825	0.000
559	2.8098	0.044	23.825	0.000
560	2.8137	-0.016	23.765	0.000
561	2.8217	-0.042	23.765	0.000
562	2.8297	-0.048	23.860	0.000
563	2.8351	-0.046	23.860	0.000
564	2.8405	-0.036	23.810	0.000
565	2.8459	-0.018	23.810	0.000
566	2.8499	0.002	23.820	0.000
567	2.8538	0.016	23.820	0.000
568	2.8578	0.032	23.880	0.000
569	2.8618	0.038	23.880	0.000
570	2.8658	0.040	23.880	0.000
571	2.8698	0.054	23.870	0.000
572	2.8738	0.084	23.870	0.000
573	2.8778	0.124	23.825	0.000
574	2.8858	0.148	23.825	0.000
575	2.8937	0.150	23.925	0.000
576	2.8991	0.136	23.925	0.000
577	2.9044	0.110	23.925	0.000
578	2.9097	0.086	23.925	0.000
579	2.9151	0.062	23.915	0.000
580	2.9205	0.048	23.915	0.000
581	2.9258	0.054	23.915	0.000
582	2.9290	0.062	23.960	0.000
583	2.9321	0.064	23.960	0.000
584	2.9353	0.068	23.875	0.000
585	2.9385	0.066	23.875	0.000
586	2.9416	0.070	23.940	0.000
587	2.9496	0.068	23.940	0.000
588	2.9577	0.066	23.935	0.000
589	2.9630	0.078	23.935	0.000
590	2.9683	0.076	24.015	0.000
591	2.9736	0.070	24.015	0.000
592	2.9790	0.064	24.015	0.000
593	2.9843	0.064	23.940	0.000
594	2.9897	0.064	23.940	0.000
595	2.9929	0.060	23.955	0.000
596	2.9960	0.062	23.955	0.000
597	2.9992	0.064	24.025	0.000
598	3.0024	0.064	24.025	0.000
599	3.0055	0.066	24.020	0.000
600	3.0216	0.070	24.020	0.000
601	3.0256	0.080	24.020	0.000
602	3.0297	0.086	24.020	0.000
603	3.0337	0.088	24.020	0.000
604	3.0378	0.076	24.060	0.000
605	3.0430	0.052	24.060	0.000
606	3.0483	0.036	23.990	0.000
607	3.0536	0.032	23.990	0.000
608	3.0568	0.030	24.085	0.000
609	3.0600	0.034	24.085	0.000
610	3.0632	0.038	24.065	0.000
611	3.0664	0.048	24.065	0.000
612	3.0696	0.050	24.130	0.000
613	3.0855	0.042	24.130	0.000
614	3.0909	0.042	24.130	0.000
615	3.0962	0.044	24.085	0.000
616	3.1016	0.044	24.085	0.000
617	3.1056	0.052	24.065	0.000
618	3.1096	0.050	24.065	0.000
619	3.1136	0.044	24.060	0.000
620	3.1176	0.040	24.060	0.000
621	3.1216	0.030	24.080	0.000
622	3.1255	0.026	24.080	0.000
623	3.1295	0.034	24.085	0.000
624	3.1335	0.038	24.085	0.000
625	3.1415	0.046	24.085	0.000
626	3.1495	0.056	24.075	0.000
627	3.1549	0.052	24.075	0.000
628	3.1603	0.044	24.075	0.000
629	3.1658	0.042	24.075	0.000
630	3.1711	0.042	24.100	0.000
631	3.1764	0.040	24.100	0.000
632	3.1817	0.040	24.145	0.000
633	3.1849	0.032	24.145	0.000
634	3.1880	0.026	24.150	0.000
635	3.1912	0.014	24.150	0.000
636	3.1943	0.008	24.150	0.000
637	3.1975	0.012	24.250	0.000
638	3.2054	0.018	24.250	0.000
639	3.2134	0.022	24.125	0.000
640	3.2188	0.028	24.125	0.000
641	3.2241	0.032	24.085	0.000
642	3.2295	0.028	24.085	0.000
643	3.2349	0.026	24.185	0.000
644	3.2403	0.026	24.185	0.000
645	3.2457	0.032	24.265	0.000
646	3.2489	0.036	24.265	0.000
647	3.2520	0.032	24.265	0.000
648	3.2551	0.026	24.160	0.000
649	3.2583	0.024	24.160	0.000
650	3.2614	0.022	24.145	0.000
651	3.2694	0.020	24.145	0.000
652	3.2773	0.020	24.225	0.000
653	3.2827	0.032	24.225	0.000
654	3.2881	0.038	24.185	0.000
655	3.2934	0.028	24.185	0.000
656	3.2988	0.030	24.195	0.000
657	3.3041	0.022	24.195	0.000
658	3.3095	0.010	24.195	0.000
659	3.3134	0.014	24.185	0.000
660	3.3174	0.008	24.185	0.000
661	3.3214	0.008	24.225	0.000
662	3.3254	0.010	24.225	0.000
663	3.3333	0.008	24.210	0.000
664	3.3413	0.010	24.210	0.000
665	3.3466	0.010	24.225	0.000
666	3.3520	0.020	24.225	0.000
667	3.3573	0.028	24.220	0.000
668	3.3613	0.022	24.220	0.000
669	3.3653	0.018	24.220	0.000
670	3.3693	0.008	24.225	0.000
671	3.3733	0.006	24.225	0.000
672	3.3764	0.006	24.300	0.000
673	3.3796	0.014	24.300	0.000
674	3.3828	0.026	24.260	0.000
675	3.3860	0.030	24.260	0.000
676	3.3892	0.028	24.210	0.000
677	3.4052	0.018	24.210	0.000
678	3.4105	0.006	24.290	0.000
679	3.4158	0.008	24.290	0.000
680	3.4211	0.016	24.290	0.000
681	3.4265	0.294	24.300	0.000
682	3.4318	8.876	24.300	0.000
683	3.4372	57.958	24.300	2.000
684	3.4412	53.006	24.300	0.000
685	3.4451	32.260	24.285	0.000
686	3.4491	25.760	24.285	0.000
687	3.4530	25.094	24.290	0.000
688	3.4585	25.074	24.290	0.000
689	3.4640	23.966	24.195	0.000
690	3.4695	21.396	24.195	0.000
691	3.4747	19.172	24.195	0.000
692	3.4800	17.516	24.165	0.000
693	3.4852	16.554	24.165	0.000
694	3.4905	15.686	24.105	0.000
695	3.4958	15.404	24.105	0.000
696	3.5012	14.460	24.040	0.000
697	3.5053	13.818	24.040	0.000
698	3.5093	12.904	24.020	0.000
699	3.5134	12.910	24.020	0.000
700	3.5175	12.676	23.940	0.000
701	3.5227	12.760	23.940	0.000
702	3.5279	12.244	23.940	0.000
703	3.5330	12.588	24.015	0.000
704	3.5383	12.404	24.015	0.000
705	3.5436	13.140	23.915	0.000
706	3.5490	12.930	23.915	0.000
707	3.5543	13.658	23.850	0.000
708	3.5597	13.900	23.850	0.000
709	3.5650	14.776	23.855	0.000
710	3.5691	14.354	23.855	0.000
711	3.5733	14.554	23.840	0.000
712	3.5774	14.212	23.840	0.000
713	3.5815	14.502	23.840	0.000
714	3.5892	14.226	23.785	0.000
715	3.5970	12.840	23.785	0.000
716	3.6011	6.194	23.815	0.000
717	3.6052	4.268	23.815	0.000
718	3.6093	3.296	23.720	0.000
719	3.6134	2.786	23.720	0.000
720	3.6186	3.102	23.720	0.000
721	3.6238	2.432	23.720	0.000
722	3.6290	0.682	23.755	0.000
723	3.6330	-0.100	23.755	0.000
724	3.6371	-1.182	23.755	0.000
725	3.6411	-2.670	23.780	0.000
726	3.6451	-3.164	23.780	0.000
727	3.6530	-2.526	23.795	0.000
728	3.6609	-1.660	23.795	0.000
729	3.6663	-1.000	23.810	0.000
730	3.6717	-0.432	23.810	0.000
731	3.6770	-0.148	23.830	0.000
732	3.6810	-0.054	23.830	0.000
733	3.6850	0.000	23.800	0.000
734	3.6891	0.046	23.800	0.000
735	3.6931	0.078	23.800	0.000
736	3.6970	0.078	23.810	0.000
737	3.7010	0.018	23.810	0.000
738	3.7050	-0.058	23.845	0.000
739	3.7090	-0.104	23.845	0.000
740	3.7170	-0.120	23.835	0.000
741	3.7250	-0.120	23.835	0.000
742	3.7304	-0.108	23.825	0.000
743	3.7357	-0.084	23.825	0.000
744	3.7410	-0.048	23.780	0.000
745	3.7465	-0.010	23.780	0.000
746	3.7519	0.014	23.780	0.000
747	3.7573	0.016	23.880	0.000
748	3.7604	0.004	23.880	0.000
749	3.7636	0.004	23.820	0.000
750	3.7667	0.024	23.820	0.000
751	3.7698	0.062	23.875	0.000
752	3.7729	0.100	23.875	0.000
753	3.7810	0.126	23.960	0.000
754	3.7891	0.124	23.960	0.000
755	3.7943	0.102	23.920	0.000
756	3.7996	0.066	23.920	0.000
757	3.8048	0.038	23.920	0.000
758	3.8101	0.024	23.905	0.000
759	3.8154	0.022	23.905	0.000
760	3.8207	0.034	23.835	0.000
761	3.8247	0.046	23.835	0.000
762	3.8287	0.052	24.000	0.000
763	3.8327	0.050	24.000	0.000
764	3.8367	0.050	24.000	0.000
765	3.8447	0.054	24.000	0.000
766	3.8527	0.058	23.875	0.000
767	3.8567	0.058	23.875	0.000
768	3.8607	0.052	23.875	0.000
769	3.8647	0.046	23.970	0.000
770	3.8687	0.040	23.970	0.000
771	3.8740	0.034	23.950	0.000
772	3.8794	0.040	23.950	0.000
773	3.8847	0.050	24.005	0.000
774	3.8901	0.058	24.005	0.000
775	3.8954	0.064	24.040	0.000
776	3.9007	0.064	24.040	0.000
777	3.9060	0.058	23.975	0.000
778	3.9113	0.054	23.975	0.000
779	3.9167	0.066	23.975	0.000
780	3.9220	0.084	23.965	0.000
781	3.9273	0.090	23.965	0.000
782	3.9326	0.090	24.040	0.000
783	3.9367	0.076	24.040	0.000
784	3.9407	0.054	24.025	0.000
785	3.9447	0.028	24.025	0.000
786	3.9488	0.014	24.000	0.000
787	3.9542	0.014	24.000	0.000
788	3.9595	0.018	24.000	0.000
789	3.9649	0.034	23.990	0.000
790	3.9702	0.048	23.990	0.000
791	3.9754	0.050	24.055	0.000
792	3.9807	0.052	24.055	0.000
793	3.9860	0.050	24.005	0.000
794	3.9913	0.050	24.005	0.000
795	3.9966	0.046	23.975	0.000
796	4.0020	0.038	23.975	0.000
797	4.0073	0.038	24.105	0.000
798	4.0126	0.030	24.105	0.000
799	4.0166	0.024	24.105	0.000
800	4.0206	0.024	24.025	0.000
801	4.0246	0.026	24.025	0.000
802	4.0286	0.038	24.120	0.000
803	4.0339	0.044	24.120	0.000
804	4.0393	0.054	24.010	0.000
805	4.0446	0.064	24.010	0.000
806	4.0499	0.056	24.080	0.000
807	4.0552	0.050	24.080	0.000
808	4.0606	0.046	24.115	0.000
809	4.0659	0.038	24.115	0.000
810	4.0712	0.034	24.115	0.000
811	4.0766	0.030	24.080	0.000
812	4.0811	0.028	24.080	0.000
813	4.0857	0.024	24.125	0.000
814	4.0903	0.014	24.125	0.000
815	4.0948	0.012	24.165	0.000
816	4.0994	0.012	24.165	0.000
817	4.1040	0.018	24.205	0.000
818	4.1086	0.030	24.205	0.000
819	4.1139	0.036	24.165	0.000
820	4.1192	0.036	24.165	0.000
821	4.1245	0.028	24.165	0.000
822	4.1298	0.020	24.135	0.000
823	4.1351	0.018	24.135	0.000
824	4.1405	0.018	24.195	0.000
825	4.1458	0.022	24.195	0.000
826	4.1511	0.030	24.180	0.000
827	4.1564	0.038	24.180	0.000
828	4.1604	0.038	24.210	0.000
829	4.1644	0.036	24.210	0.000
830	4.1684	0.032	24.150	0.000
831	4.1724	0.032	24.150	0.000
832	4.1804	0.034	24.150	0.000
833	4.1884	0.028	24.270	0.000
834	4.1924	0.032	24.270	0.000
835	4.1964	0.034	24.125	0.000
836	4.2005	0.028	24.125	0.000
837	4.2045	0.020	24.215	0.000
838	4.2098	0.006	24.215	0.000
839	4.2151	0.002	24.165	0.000
840	4.2204	0.004	24.165	0.000
841	4.2258	0.008	24.205	0.000
842	4.2311	0.016	24.205	0.000
843	4.2364	0.022	24.205	0.000
844	4.2417	0.024	24.250	0.000
845	4.2471	0.022	24.250	0.000
846	4.2524	0.014	24.300	0.000
847	4.2577	0.012	24.300	0.000
848	4.2631	0.014	24.300	0.000
849	4.2684	0.014	24.300	0.000
850	4.2724	0.016	24.290	0.000
851	4.2765	0.018	24.290	0.000
852	4.2806	0.018	24.225	0.000
853	4.2846	0.018	24.225	0.000
854	4.2899	0.042	24.225	0.000
855	4.2951	1.280	24.245	0.000
856	4.3004	30.214	24.245	2.000
857	4.3058	63.080	24.250	2.000
858	4.3112	39.408	24.250	0.000
859	4.3166	28.590	24.230	0.000
860	4.3219	24.860	24.230	0.000
861	4.3273	24.218	24.295	0.000
862	4.3327	23.938	24.295	0.000
863	4.3381	22.930	24.205	0.000
864	4.3434	20.728	24.205	0.000
865	4.3488	18.466	24.205	0.000
866	4.3527	16.810	24.050	0.000
867	4.3566	16.102	24.050	0.000
868	4.3605	15.350	24.060	0.000
869	4.3644	15.018	24.060	0.000
870	4.3699	14.218	23.980	0.000
871	4.3753	13.540	23.980	0.000
872	4.3807	12.916	23.920	0.000
873	4.3860	12.838	23.920	0.000
874	4.3913	12.362	23.970	0.000
875	4.3965	12.750	23.970	0.000
876	4.4020	12.466	23.970	0.000
877	4.4075	12.736	23.920	0.000
878	4.4130	12.324	23.920	0.000
879	4.4161	13.100	23.910	0.000
880	4.4192	13.214	23.910	0.000
881	4.4223	14.052	23.795	0.000
882	4.4254	13.920	23.795	0.000
883	4.4284	14.584	23.945	0.000
884	4.4367	14.546	23.945	0.000
885	4.4450	14.846	23.780	0.000
886	4.4501	14.212	23.780	0.000
887	4.4553	14.300	23.780	0.000
888	4.4604	14.276	23.845	0.000
889	4.4657	9.738	23.845	0.000
890	4.4711	4.932	23.815	0.000
891	4.4764	3.894	23.815	0.000
892	4.4796	3.054	23.775	0.000
893	4.4828	3.046	23.775	0.000
894	4.4860	3.240	23.800	0.000
895	4.4892	1.612	23.800	0.000
896	4.4924	0.224	23.790	0.000
897	4.5083	-0.514	23.790	0.000
898	4.5137	-2.078	23.790	0.000
899	4.5190	-3.174	23.770	0.000
900	4.5243	-2.808	23.770	0.000
901	4.5284	-1.978	23.770	0.000
902	4.5325	-1.374	23.770	0.000
903	4.5366	-0.800	23.730	0.000
904	4.5407	-0.320	23.730	0.000
905	4.5446	-0.114	23.730	0.000
906	4.5485	-0.036	23.730	0.000
907	4.5524	0.016	23.755	0.000
908	4.5563	0.072	23.755	0.000
909	4.5643	0.126	23.755	0.000
910	4.5723	0.106	23.720	0.000
911	4.5776	0.016	23.720	0.000
912	4.5829	-0.056	23.790	0.000
913	4.5883	-0.084	23.790	0.000
914	4.5936	-0.082	23.855	0.000
915	4.5989	-0.076	23.855	0.000
916	4.6043	-0.062	23.880	0.000
917	4.6082	-0.040	23.880	0.000
918	4.6122	-0.010	23.815	0.000
919	4.6162	0.018	23.815	0.000
920	4.6201	0.038	23.815	0.000
921	4.6255	0.040	23.845	0.000
922	4.6308	0.040	23.845	0.000
923	4.6362	0.048	23.890	0.000
924	4.6415	0.074	23.890	0.000
925	4.6469	0.110	23.870	0.000
926	4.6523	0.140	23.870	0.000
927	4.6577	0.158	23.880	0.000
928	4.6631	0.152	23.880	0.000
929	4.6685	0.136	23.930	0.000
930	4.6725	0.108	23.930	0.000
931	4.6765	0.078	23.930	0.000
932	4.6805	0.068	23.860	0.000
933	4.6845	0.068	23.860	0.000
934	4.6898	0.074	23.955	0.000
935	4.6951	0.086	23.955	0.000
936	4.7005	0.084	23.910	0.000
937	4.7058	0.092	23.910	0.000
938	4.7112	0.088	23.965	0.000
939	4.7165	0.084	23.965	0.000
940	4.7217	0.092	23.960	0.000
941	4.7269	0.080	23.960	0.000
942	4.7321	0.072	23.960	0.000
943	4.7374	0.062	23.945	0.000
944	4.7427	0.052	23.945	0.000
945	4.7481	0.062	23.945	0.000
946	4.7534	0.068	23.945	0.000
947	4.7587	0.078	23.955	0.000
948	4.7641	0.088	23.955	0.000
949	4.7694	0.086	24.050	0.000
950	4.7747	0.080	24.050	0.000
951	4.7801	0.074	23.960	0.000
952	4.7842	0.076	23.960	0.000
953	4.7883	0.084	23.960	0.000
954	4.7924	0.098	23.940	0.000
955	4.7965	0.110	23.940	0.000
956	4.8004	0.102	24.020	0.000
957	4.8043	0.088	24.020	0.000
958	4.8082	0.066	23.985	0.000
959	4.8121	0.046	23.985	0.000
960	4.8201	0.040	23.985	0.000
961	4.8281	0.038	23.985	0.000
962	4.8334	0.040	24.020	0.000
963	4.8387	0.048	24.020	0.000
964	4.8441	0.048	24.020	0.000
965	4.8495	0.050	24.025	0.000
966	4.8549	0.054	24.025	0.000
967	4.8604	0.058	24.150	0.000
968	4.8635	0.062	24.150	0.000
969	4.8667	0.064	24.030	0.000
970	4.8698	0.060	24.030	0.000
971	4.8729	0.050	24.090	0.000
972	4.8760	0.034	24.090	0.000
973	4.8850	0.024	24.075	0.000
974	4.8940	0.022	24.075	0.000
975	4.8987	0.036	24.075	0.000
976	4.9034	0.052	24.035	0.000
977	4.9082	0.060	24.035	0.000
978	4.9134	0.070	24.105	0.000
979	4.9187	0.068	24.105	0.000
980	4.9240	0.052	24.130	0.000
981	4.9272	0.044	24.130	0.000
982	4.9304	0.044	24.190	0.000
983	4.9336	0.044	24.190	0.000
984	4.9368	0.044	24.075	0.000
985	4.9400	0.042	24.075	0.000
986	4.9479	0.032	24.075	0.000
987	4.9559	0.022	24.080	0.000
988	4.9614	0.018	24.080	0.000
989	4.9669	0.020	24.110	0.000
990	4.9725	0.026	24.110	0.000
991	4.9777	0.032	24.125	0.000
992	4.9829	0.038	24.125	0.000
993	4.9881	0.038	24.225	0.000
994	4.9913	0.036	24.225	0.000
995	4.9945	0.026	24.200	0.000
996	4.9976	0.026	24.200	0.000
997	5.0008	0.030	24.200	0.000
998	5.0039	0.024	24.085	0.000
999	5.0200	0.026	24.085	0.000
1000	5.0240	0.026	24.205	0.000
1001	5.0280	0.020	24.205	0.000
1002	5.0320	0.028	24.145	0.000
1003	5.0360	0.034	24.145	0.000
1004	5.0413	0.040	24.145	0.000
1005	5.0466	0.044	24.145	0.000
1006	5.0519	0.046	24.255	0.000
1007	5.0551	0.040	24.255	0.000
1008	5.0583	0.028	24.255	0.000
1009	5.0615	0.012	24.170	0.000
1010	5.0647	0.008	24.170	0.000
1011	5.0679	0.014	24.185	0.000
1012	5.0839	0.012	24.185	0.000
1013	5.0892	0.022	24.255	0.000
1014	5.0945	0.022	24.255	0.000
1015	5.0998	0.020	24.275	0.000
1016	5.1038	0.024	24.275	0.000
1017	5.1078	0.014	24.205	0.000
1018	5.1118	0.018	24.205	0.000
1019	5.1158	0.018	24.205	0.000
1020	5.1198	0.016	24.260	0.000
1021	5.1238	0.022	24.260	0.000
1022	5.1277	0.014	24.205	0.000
1023	5.1317	0.014	24.205	0.000
1024	5.1397	0.016	24.245	0.000
1025	5.1477	0.018	24.245	0.000
1026	5.1531	0.024	24.225	0.000
1027	5.1584	0.020	24.225	0.000
1028	5.1637	0.018	24.270	0.000
1029	5.1690	0.020	24.270	0.000
1030	5.1743	0.022	24.270	0.000
1031	5.1796	0.022	24.275	0.000
1032	5.1837	0.020	24.275	0.000
1033	5.1878	0.022	24.335	0.000
1034	5.1919	0.028	24.335	0.000
1035	5.1960	0.016	24.280	0.000
1036	5.2013	0.008	24.280	0.000
1037	5.2067	0.004	24.250	0.000
1038	5.2120	0.004	24.250	0.000
1039	5.2174	0.034	24.310	0.000
1040	5.2227	1.218	24.310	0.000
1041	5.2281	28.542	24.310	2.000
1042	5.2334	64.874	24.250	2.000
1043	5.2386	42.128	24.250	0.000
1044	5.2439	30.102	24.290	0.000
1045	5.2471	24.586	24.290	0.000
1046	5.2502	25.288	24.290	0.000
1047	5.2534	24.588	24.290	0.000
1048	5.2566	23.704	24.255	0.000
1049	5.2597	20.458	24.255	0.000
1050	5.2757	18.860	24.120	0.000
1051	5.2798	17.088	24.120	0.000
1052	5.2838	16.384	24.120	0.000
1053	5.2879	15.304	24.125	0.000
1054	5.2919	14.974	24.125	0.000
1055	5.2973	14.138	24.090	0.000
1056	5.3027	13.592	24.090	0.000
1057	5.3082	12.628	24.000	0.000
1058	5.3113	12.712	24.000	0.000
1059	5.3144	12.426	24.005	0.000
1060	5.3175	12.636	24.005	0.000
1061	5.3205	12.532	23.870	0.000
1062	5.3236	12.554	23.870	0.000
1063	5.3442	12.474	23.870	0.000
1064	5.3472	13.192	23.920	0.000
1065	5.3501	13.454	23.920	0.000
1066	5.3530	14.206	23.860	0.000
1067	5.3560	14.512	23.860	0.000
1068	5.3612	15.000	23.840	0.000
1069	5.3664	14.794	23.840	0.000
1070	5.3717	14.810	23.830	0.000
1071	5.3781	14.698	23.830	0.000
1072	5.3844	14.736	23.825	0.000
1073	5.3908	14.422	23.825	0.000
1074	5.3972	9.356	23.825	0.000
1075	5.4036	4.940	23.775	0.000
1076	5.4077	3.894	23.775	0.000
1077	5.4118	3.144	23.740	0.000
1078	5.4158	3.186	23.740	0.000
1079	5.4199	3.328	23.775	0.000
1080	5.4251	1.622	23.775	0.000
1081	5.4304	0.250	23.835	0.000
1082	5.4356	-0.462	23.835	0.000
1083	5.4388	-1.912	23.770	0.000
1084	5.4420	-3.078	23.770	0.000
1085	5.4452	-2.846	23.770	0.000
1086	5.4484	-1.978	23.770	0.000
1087	5.4517	-1.290	23.770	0.000
1088	5.4596	-0.712	23.780	0.000
1089	5.4676	-0.284	23.780	0.000
1090	5.4729	-0.116	23.785	0.000
1091	5.4783	-0.042	23.785	0.000
1092	5.4836	0.020	23.795	0.000
1093	5.4890	0.088	23.795	0.000
1094	5.4943	0.140	23.840	0.000
1095	5.4996	0.106	23.840	0.000
1096	5.5028	0.026	23.840	0.000
1097	5.5060	-0.032	23.810	0.000
1098	5.5092	-0.044	23.810	0.000
1099	5.5124	-0.048	23.820	0.000
1100	5.5156	-0.048	23.820	0.000
1101	5.5236	-0.040	23.885	0.000
1102	5.5315	-0.024	23.885	0.000
1103	5.5369	-0.002	23.905	0.000
1104	5.5422	0.026	23.905	0.000
1105	5.5475	0.040	23.800	0.000
1106	5.5529	0.046	23.800	0.000
1107	5.5583	0.048	23.800	0.000
1108	5.5637	0.058	23.850	0.000
1109	5.5676	0.088	23.850	0.000
1110	5.5716	0.122	23.900	0.000
1111	5.5755	0.138	23.900	0.000
1112	5.5794	0.136	23.905	0.000
1113	5.5875	0.134	23.905	0.000
1114	5.5955	0.120	23.870	0.000
1115	5.6008	0.094	23.870	0.000
1116	5.6062	0.068	23.925	0.000
1117	5.6115	0.050	23.925	0.000
1118	5.6155	0.044	23.925	0.000
1119	5.6195	0.042	23.920	0.000
1120	5.6235	0.044	23.920	0.000
1121	5.6275	0.056	23.925	0.000
1122	5.6307	0.066	23.925	0.000
1123	5.6339	0.070	23.900	0.000
1124	5.6371	0.066	23.900	0.000
1125	5.6403	0.056	23.940	0.000
1126	5.6435	0.056	23.940	0.000
1127	5.6594	0.060	23.950	0.000
1128	5.6647	0.060	23.950	0.000
1129	5.6701	0.064	23.950	0.000
1130	5.6754	0.070	23.960	0.000
1131	5.6807	0.070	23.960	0.000
1132	5.6861	0.058	23.995	0.000
1133	5.6915	0.052	23.995	0.000
1134	5.6941	0.056	24.015	0.000
1135	5.6968	0.062	24.015	0.000
1136	5.6994	0.070	23.940	0.000
1137	5.7021	0.084	23.940	0.000
1138	5.7047	0.086	24.025	0.000
1139	5.7074	0.084	24.025	0.000
1140	5.7233	0.076	24.025	0.000
1141	5.7287	0.060	23.985	0.000
1142	5.7341	0.044	23.985	0.000
1143	5.7395	0.036	24.025	0.000
1144	5.7447	0.032	24.025	0.000
1145	5.7500	0.024	24.035	0.000
1146	5.7553	0.026	24.035	0.000
1147	5.7585	0.024	24.120	0.000
1148	5.7617	0.024	24.120	0.000
1149	5.7649	0.034	24.145	0.000
1150	5.7681	0.042	24.145	0.000
1151	5.7714	0.050	24.145	0.000
1152	5.7809	0.056	24.055	0.000
1153	5.7905	0.048	24.055	0.000
1154	5.7948	0.046	24.130	0.000
1155	5.7991	0.036	24.130	0.000
1156	5.8033	0.028	24.115	0.000
1157	5.8088	0.030	24.115	0.000
1158	5.8142	0.028	24.105	0.000
1159	5.8196	0.034	24.105	0.000
1160	5.8235	0.040	24.105	0.000
1161	5.8274	0.042	24.105	0.000
1162	5.8313	0.046	24.105	0.000
1163	5.8352	0.048	24.065	0.000
1164	5.8434	0.046	24.065	0.000
1165	5.8516	0.046	24.125	0.000
1166	5.8556	0.042	24.125	0.000
1167	5.8596	0.034	24.055	0.000
1168	5.8636	0.022	24.055	0.000
1169	5.8676	0.022	24.075	0.000
1170	5.8729	0.020	24.075	0.000
1171	5.8782	0.014	24.115	0.000
1172	5.8835	0.018	24.115	0.000
1173	5.8874	0.018	24.115	0.000
1174	5.8913	0.016	24.105	0.000
1175	5.8952	0.014	24.105	0.000
1176	5.8992	0.010	24.150	0.000
1177	5.9073	0.018	24.150	0.000
1178	5.9154	0.026	24.125	0.000
1179	5.9208	0.032	24.125	0.000
1180	5.9262	0.038	24.115	0.000
1181	5.9315	0.032	24.115	0.000
1182	5.9355	0.030	24.195	0.000
1183	5.9394	0.026	24.195	0.000
1184	5.9433	0.014	24.195	0.000
1185	5.9472	0.014	24.145	0.000
1186	5.9512	0.018	24.145	0.000
1187	5.9552	0.024	24.170	0.000
1188	5.9592	0.028	24.170	0.000
1189	5.9631	0.034	24.170	0.000
1190	5.9718	0.036	24.170	0.000
1191	5.9805	0.030	24.200	0.000
1192	5.9854	0.026	24.200	0.000
1193	5.9903	0.024	24.225	0.000
1194	5.9952	0.014	24.225	0.000
1195	6.0005	0.006	24.225	0.000
1196	6.0059	-0.002	24.250	0.000
1197	6.0112	0.004	24.250	0.000
1198	6.0165	0.010	24.250	0.000
1199	6.0218	0.008	24.250	0.000
1200	6.0271	0.014	24.205	0.000
1201	6.0324	0.018	24.205	0.000
1202	6.0377	0.014	24.245	0.000
1203	6.0430	0.006	24.245	0.000
1204	6.0470	0.006	24.245	0.000
1205	6.0510	0.010	24.235	0.000
1206	6.0550	0.018	24.235	0.000
1207	6.0590	0.022	24.250	0.000
1208	6.0644	0.018	24.250	0.000
1209	6.0699	0.016	24.250	0.000
1210	6.0754	0.014	24.250	0.000
1211	6.0793	0.052	24.250	0.000
1212	6.0832	2.780	24.250	0.000
1213	6.0871	39.420	24.295	2.000
1214	6.0909	61.354	24.295	2.000
1215	6.0991	37.388	24.295	0.000
1216	6.1072	28.518	24.300	0.000
1217	6.1112	25.232	24.300	0.000
1218	6.1152	25.876	24.265	0.000
1219	6.1192	24.224	24.265	0.000
1220	6.1232	22.758	24.235	0.000
1221	6.1284	20.268	24.235	0.000
1222	6.1336	18.736	24.125	0.000
1223	6.1389	17.002	24.125	0.000
1224	6.1429	16.438	24.040	0.000
1225	6.1469	15.340	24.040	0.000
1226	6.1509	15.276	24.040	0.000
1227	6.1550	14.334	23.990	0.000
1228	6.1630	13.594	23.990	0.000
1229	6.1710	12.984	24.040	0.000
1230	6.1763	12.754	24.040	0.000
1231	6.1817	12.634	23.965	0.000
1232	6.1870	12.364	23.965	0.000
1233	6.1910	12.644	23.960	0.000
1234	6.1950	12.724	23.960	0.000
1235	6.1990	12.762	23.890	0.000
1236	6.2031	12.824	23.890	0.000
1237	6.2062	13.498	23.890	0.000
1238	6.2094	13.912	23.895	0.000
1239	6.2126	14.590	23.895	0.000
1240	6.2158	14.522	23.830	0.000
1241	6.2190	14.606	23.830	0.000
1242	6.2349	14.294	23.790	0.000
1243	6.2402	14.538	23.790	0.000
1244	6.2455	14.096	23.790	0.000
1245	6.2509	14.100	23.790	0.000
1246	6.2563	9.316	23.815	0.000
1247	6.2616	4.620	23.815	0.000
1248	6.2670	3.768	23.815	0.000
1249	6.2702	2.930	23.740	0.000
1250	6.2734	2.836	23.740	0.000
1251	6.2766	3.004	23.750	0.000
1252	6.2797	1.406	23.750	0.000
1253	6.2829	0.150	23.785	0.000
1254	6.2909	-0.652	23.785	0.000
1255	6.2989	-2.224	23.750	0.000
1256	6.3042	-3.200	23.750	0.000
1257	6.3095	-2.802	23.765	0.000
1258	6.3149	-1.948	23.765	0.000
1259	6.3202	-1.336	23.765	0.000
1260	6.3255	-0.700	23.725	0.000
1261	6.3308	-0.242	23.725	0.000
1262	6.3348	-0.080	23.750	0.000
1263	6.3388	-0.012	23.750	0.000
1264	6.3428	0.036	23.750	0.000
1265	6.3467	0.080	23.750	0.000
1266	6.3548	0.108	23.785	0.000
1267	6.3629	0.068	23.785	0.000
1268	6.3669	-0.024	23.745	0.000
1269	6.3708	-0.108	23.745	0.000
1270	6.3748	-0.144	23.745	0.000
1271	6.3787	-0.144	23.795	0.000
1272	6.3840	-0.124	23.795	0.000
1273	6.3894	-0.108	23.815	0.000
1274	6.3947	-0.080	23.815	0.000
1275	6.3987	-0.048	23.840	0.000
1276	6.4027	-0.018	23.840	0.000
1277	6.4067	-0.004	23.855	0.000
1278	6.4107	0.002	23.855	0.000
1279	6.4188	0.006	23.875	0.000
1280	6.4269	0.016	23.875	0.000
1281	6.4321	0.044	23.875	0.000
1282	6.4374	0.072	23.860	0.000
1283	6.4427	0.086	23.860	0.000
1284	6.4467	0.088	23.900	0.000
1285	6.4507	0.072	23.900	0.000
1286	6.4547	0.052	23.950	0.000
1287	6.4587	0.034	23.950	0.000
1288	6.4619	0.022	23.905	0.000
1289	6.4651	0.024	23.905	0.000
1290	6.4683	0.030	23.920	0.000
1291	6.4715	0.042	23.920	0.000
1292	6.4747	0.056	23.920	0.000
1293	6.4907	0.054	23.955	0.000
1294	6.4962	0.054	23.955	0.000
1295	6.5017	0.054	23.920	0.000
1296	6.5071	0.052	23.920	0.000
1297	6.5123	0.052	23.950	0.000
1298	6.5175	0.050	23.950	0.000
1299	6.5227	0.048	23.955	0.000
1300	6.5259	0.040	23.955	0.000
1301	6.5291	0.034	23.980	0.000
1302	6.5323	0.034	23.980	0.000
1303	6.5355	0.042	23.980	0.000
1304	6.5387	0.050	23.975	0.000
1305	6.5467	0.062	23.975	0.000
1306	6.5546	0.062	24.000	0.000
1307	6.5600	0.058	24.000	0.000
1308	6.5653	0.056	23.930	0.000
1309	6.5706	0.054	23.930	0.000
1310	6.5760	0.062	23.975	0.000
1311	6.5814	0.080	23.975	0.000
1312	6.5868	0.086	23.990	0.000
1313	6.5900	0.078	23.990	0.000
1314	6.5931	0.062	23.990	0.000
1315	6.5963	0.044	24.010	0.000
1316	6.5995	0.032	24.010	0.000
1317	6.6027	0.022	23.985	0.000
1318	6.6106	0.028	23.985	0.000
1319	6.6186	0.038	24.030	0.000
1320	6.6240	0.040	24.030	0.000
1321	6.6294	0.042	24.025	0.000
1322	6.6348	0.044	24.025	0.000
1323	6.6401	0.046	24.020	0.000
1324	6.6453	0.052	24.020	0.000
1325	6.6506	0.048	24.020	0.000
1326	6.6539	0.046	24.020	0.000
1327	6.6571	0.044	24.020	0.000
1328	6.6604	0.034	24.065	0.000
1329	6.6636	0.032	24.065	0.000
1330	6.6669	0.028	24.125	0.000
1331	6.6862	0.030	24.125	0.000
1332	6.6892	0.036	24.000	0.000
1333	6.6923	0.042	24.000	0.000
1334	6.6954	0.044	24.125	0.000
1335	6.6985	0.046	24.125	0.000
1336	6.7040	0.048	24.125	0.000
1337	6.7094	0.050	24.110	0.000
1338	6.7149	0.052	24.110	0.000
1339	6.7188	0.050	24.095	0.000
1340	6.7227	0.044	24.095	0.000
1341	6.7266	0.036	24.115	0.000
1342	6.7305	0.026	24.115	0.000
1343	6.7385	0.016	24.145	0.000
1344	6.7466	0.016	24.145	0.000
1345	6.7519	0.020	24.195	0.000
1346	6.7571	0.020	24.195	0.000
1347	6.7624	0.024	24.195	0.000
1348	6.7678	0.028	24.145	0.000
1349	6.7731	0.028	24.145	0.000
1350	6.7784	0.026	24.165	0.000
1351	6.7816	0.024	24.165	0.000
1352	6.7848	0.034	24.130	0.000
1353	6.7880	0.042	24.130	0.000
1354	6.7912	0.036	24.220	0.000
1355	6.7944	0.032	24.220	0.000
1356	6.8024	0.024	24.125	0.000
1357	6.8104	0.012	24.125	0.000
1358	6.8157	0.010	24.125	0.000
1359	6.8210	0.016	24.180	0.000
1360	6.8263	0.024	24.180	0.000
1361	6.8318	0.040	24.180	0.000
1362	6.8373	0.046	24.180	0.000
1363	6.8428	0.046	24.260	0.000
1364	6.8467	0.040	24.260	0.000
1365	6.8506	0.024	24.230	0.000
1366	6.8544	0.018	24.230	0.000
1367	6.8583	0.008	24.205	0.000
1368	6.8636	0.008	24.205	0.000
1369	6.8690	0.014	24.205	0.000
1370	6.8743	0.014	24.195	0.000
1371	6.8796	0.020	24.195	0.000
1372	6.8849	0.022	24.210	0.000
1373	6.8903	0.018	24.210	0.000
1374	6.8956	0.012	24.210	0.000
1375	6.9009	0.012	24.210	0.000
1376	6.9063	0.016	24.230	0.000
1377	6.9103	0.016	24.230	0.000
1378	6.9143	0.016	24.250	0.000
1379	6.9183	0.020	24.250	0.000
1380	6.9223	0.024	24.250	0.000
1381	6.9303	0.020	24.235	0.000
1382	6.9383	0.014	24.235	0.000
1383	6.9423	0.016	24.270	0.000
1384	6.9463	0.272	24.270	0.000
1385	6.9503	9.572	24.220	0.000
1386	6.9543	59.108	24.220	2.000
1387	6.9596	53.826	24.280	2.000
1388	6.9649	31.514	24.280	0.000
1389	6.9702	25.904	24.240	0.000
1390	6.9742	23.854	24.240	0.000
1391	6.9782	25.038	24.240	0.000
1392	6.9822	23.788	24.230	0.000
1393	6.9862	22.158	24.230	0.000
1394	6.9942	19.144	24.145	0.000
1395	7.0023	17.652	24.145	0.000
1396	7.0077	16.556	24.105	0.000
1397	7.0132	16.086	24.105	0.000
1398	7.0187	15.072	24.040	0.000
1399	7.0227	14.696	24.040	0.000
1400	7.0266	13.628	24.020	0.000
1401	7.0306	13.228	24.020	0.000
1402	7.0346	12.752	24.020	0.000
1403	7.0377	12.824	23.980	0.000
1404	7.0408	12.396	23.980	0.000
1405	7.0440	12.600	23.940	0.000
1406	7.0471	12.244	23.940	0.000
1407	7.0502	12.346	23.820	0.000
1408	7.0663	12.654	23.820	0.000
1409	7.0717	13.146	23.900	0.000
1410	7.0771	13.428	23.900	0.000
1411	7.0826	13.788	23.915	0.000
1412	7.0878	14.268	23.915	0.000
1413	7.0930	14.360	23.915	0.000
1414	7.0982	14.482	23.840	0.000
1415	7.1009	14.140	23.840	0.000
1416	7.1036	14.332	23.830	0.000
1417	7.1062	14.184	23.830	0.000
1418	7.1089	13.286	23.775	0.000
1419	7.1116	6.624	23.775	0.000
1420	7.1143	4.404	23.750	0.000
1421	7.1302	3.648	23.750	0.000
1422	7.1355	3.318	23.790	0.000
1423	7.1408	3.772	23.790	0.000
1424	7.1461	3.008	23.790	0.000
1425	7.1515	0.916	23.740	0.000
1426	7.1570	-0.008	23.740	0.000
1427	7.1624	-0.930	23.690	0.000
1428	7.1655	-2.444	23.690	0.000
1429	7.1687	-3.088	23.770	0.000
1430	7.1718	-2.612	23.770	0.000
1431	7.1750	-1.898	23.815	0.000
1432	7.1781	-1.218	23.815	0.000
1433	7.1942	-0.614	23.725	0.000
1434	7.1982	-0.256	23.725	0.000
1435	7.2023	-0.112	23.725	0.000
1436	7.2063	-0.038	23.805	0.000
1437	7.2104	0.026	23.805	0.000
1438	7.2157	0.096	23.835	0.000
1439	7.2211	0.136	23.835	0.000
1440	7.2265	0.092	23.820	0.000
1441	7.2304	0.022	23.820	0.000
1442	7.2343	-0.016	23.845	0.000
1443	7.2382	-0.038	23.845	0.000
1444	7.2421	-0.052	23.775	0.000
1445	7.2501	-0.050	23.775	0.000
1446	7.2581	-0.044	23.775	0.000
1447	7.2634	-0.030	23.795	0.000
1448	7.2687	-0.012	23.795	0.000
1449	7.2741	-0.010	23.805	0.000
1450	7.2782	-0.008	23.805	0.000
1451	7.2822	-0.002	23.870	0.000
1452	7.2863	0.012	23.870	0.000
1453	7.2904	0.044	23.885	0.000
1454	7.2943	0.082	23.885	0.000
1455	7.2982	0.118	23.915	0.000
1456	7.3021	0.134	23.915	0.000
1457	7.3060	0.120	23.915	0.000
1458	7.3145	0.098	23.855	0.000
1459	7.3230	0.078	23.855	0.000
1460	7.3280	0.056	23.860	0.000
1461	7.3330	0.042	23.860	0.000
1462	7.3381	0.038	23.855	0.000
1463	7.3434	0.036	23.855	0.000
1464	7.3487	0.038	23.900	0.000
1465	7.3540	0.038	23.900	0.000
1466	7.3572	0.046	23.885	0.000
1467	7.3604	0.052	23.885	0.000
1468	7.3636	0.048	23.885	0.000
1469	7.3668	0.048	23.900	0.000
1470	7.3700	0.042	23.900	0.000
1471	7.3780	0.034	23.980	0.000
1472	7.3860	0.030	23.980	0.000
1473	7.3914	0.032	24.005	0.000
1474	7.3967	0.042	24.005	0.000
1475	7.4021	0.048	23.940	0.000
1476	7.4074	0.050	23.940	0.000
1477	7.4127	0.046	24.000	0.000
1478	7.4180	0.034	24.000	0.000
1479	7.4212	0.026	24.000	0.000
1480	7.4244	0.028	23.970	0.000
1481	7.4276	0.038	23.970	0.000
1482	7.4308	0.058	24.000	0.000
1483	7.4340	0.078	24.000	0.000
1484	7.4420	0.084	23.970	0.000
1485	7.4500	0.074	23.970	0.000
1486	7.4553	0.052	23.955	0.000
1487	7.4606	0.034	23.955	0.000
1488	7.4658	0.018	23.990	0.000
1489	7.4712	0.014	23.990	0.000
1490	7.4765	0.020	23.990	0.000
1491	7.4819	0.020	24.030	0.000
1492	7.4859	0.022	24.030	0.000
1493	7.4899	0.022	24.020	0.000
1494	7.4939	0.018	24.020	0.000
1495	7.4979	0.020	24.060	0.000
1496	7.5060	0.030	24.060	0.000
1497	7.5142	0.038	24.060	0.000
1498	7.5181	0.042	24.060	0.000
1499	7.5221	0.042	24.060	0.000
1500	7.5260	0.030	24.060	0.000
1501	7.5300	0.022	24.060	0.000
1502	7.5354	0.014	24.115	0.000
1503	7.5408	0.004	24.115	0.000
1504	7.5461	0.010	24.130	0.000
1505	7.5501	0.022	24.130	0.000
1506	7.5540	0.030	24.115	0.000
1507	7.5579	0.040	24.115	0.000
1508	7.5618	0.038	24.115	0.000
1509	7.5698	0.040	24.115	0.000
1510	7.5778	0.040	24.090	0.000
1511	7.5831	0.030	24.090	0.000
1512	7.5885	0.030	24.090	0.000
1513	7.5938	0.024	24.100	0.000
1514	7.5992	0.016	24.100	0.000
1515	7.6045	0.008	24.180	0.000
1516	7.6098	0.006	24.180	0.000
1517	7.6130	0.010	24.075	0.000
1518	7.6162	0.010	24.075	0.000
1519	7.6194	0.010	24.150	0.000
1520	7.6226	0.016	24.150	0.000
1521	7.6258	0.016	24.240	0.000
1522	7.6338	0.018	24.240	0.000
1523	7.6418	0.014	24.240	0.000
1524	7.6471	0.014	24.155	0.000
1525	7.6525	0.012	24.155	0.000
1526	7.6578	0.008	24.150	0.000
1527	7.6632	0.012	24.150	0.000
1528	7.6686	0.008	24.195	0.000
1529	7.6740	0.008	24.195	0.000
1530	7.6772	0.020	24.225	0.000
1531	7.6803	0.022	24.225	0.000
1532	7.6834	0.024	24.215	0.000
1533	7.6866	0.026	24.215	0.000
1534	7.6897	0.022	24.215	0.000
1535	7.6977	0.022	24.240	0.000
1536	7.7057	0.016	24.240	0.000
1537	7.7110	0.014	24.205	0.000
1538	7.7164	0.016	24.205	0.000
1539	7.7217	0.010	24.125	0.000
1540	7.7271	0.008	24.125	0.000
1541	7.7324	0.002	24.225	0.000
1542	7.7377	-0.008	24.225	0.000
1543	7.7441	-0.004	24.215	0.000
1544	7.7505	0.000	24.215	0.000
1545	7.7568	0.006	24.215	0.000
1546	7.7632	0.014	24.165	0.000
1547	7.7696	0.018	24.165	0.000
1548	7.7728	0.022	24.230	0.000
1549	7.7760	0.016	24.230	0.000
1550	7.7792	0.006	24.205	0.000
1551	7.7825	0.006	24.205	0.000
1552	7.7857	0.000	24.250	0.000
1553	7.7910	-0.002	24.250	0.000
1554	7.7963	0.006	24.270	0.000
1555	7.8017	0.010	24.270	0.000
1556	7.8056	0.014	24.270	0.000
1557	7.8096	0.014	24.265	0.000
1558	7.8136	0.010	24.265	0.000
1559	7.8176	0.012	24.235	0.000
1560	7.8256	0.010	24.235	0.000
1561	7.8336	0.008	24.290	0.000
1562	7.8391	0.010	24.290	0.000
1563	7.8445	0.010	24.235	0.000
1564	7.8499	0.010	24.235	0.000
1565	7.8538	0.008	24.315	0.000
1566	7.8577	0.002	24.315	0.000
1567	7.8616	0.016	24.315	0.000
1568	7.8656	0.402	24.250	0.000
1569	7.8695	12.200	24.250	0.000
1570	7.8735	62.506	24.345	2.000
1571	7.8775	49.382	24.345	2.000
1572	7.8815	31.014	24.270	0.000
1573	7.8894	26.704	24.270	0.000
1574	7.8974	25.288	24.235	0.000
1575	7.9027	25.440	24.235	0.000
1576	7.9081	23.344	24.200	0.000
1577	7.9134	21.652	24.200	0.000
1578	7.9188	19.250	24.200	0.000
1579	7.9241	18.030	24.125	0.000
1580	7.9294	16.316	24.125	0.000
1581	7.9334	15.866	24.085	0.000
1582	7.9374	15.104	24.085	0.000
1583	7.9414	14.966	24.060	0.000
1584	7.9454	13.742	24.060	0.000
1585	7.9508	13.396	24.030	0.000
1586	7.9561	12.796	24.030	0.000
1587	7.9615	12.894	24.030	0.000
1588	7.9668	12.314	23.960	0.000
1589	7.9721	12.432	23.960	0.000
1590	7.9775	12.276	23.955	0.000
1591	7.9828	12.640	23.955	0.000
1592	7.9880	12.668	23.845	0.000
1593	7.9933	13.070	23.845	0.000
1594	7.9973	13.528	23.855	0.000
1595	8.0013	14.238	23.855	0.000
1596	8.0054	14.404	23.895	0.000
1597	8.0094	14.516	23.895	0.000
1598	8.0173	14.624	23.895	0.000
1599	8.0253	14.910	23.835	0.000
1600	8.0293	14.748	23.835	0.000
1601	8.0333	14.428	23.795	0.000
1602	8.0373	10.664	23.795	0.000
1603	8.0413	5.380	23.825	0.000
1604	8.0466	4.248	23.825	0.000
1605	8.0520	3.508	23.775	0.000
1606	8.0573	3.480	23.775	0.000
1607	8.0605	3.816	23.800	0.000
1608	8.0637	2.124	23.800	0.000
1609	8.0669	0.420	23.800	0.000
1610	8.0701	-0.274	23.780	0.000
1611	8.0733	-1.568	23.780	0.000
1612	8.0893	-2.834	23.710	0.000
1613	8.0946	-2.926	23.710	0.000
1614	8.0999	-2.220	23.775	0.000
1615	8.1053	-1.600	23.775	0.000
1616	8.1093	-1.002	23.730	0.000
1617	8.1133	-0.474	23.730	0.000
1618	8.1173	-0.204	23.730	0.000
1619	8.1212	-0.088	23.730	0.000
1620	8.1252	-0.018	23.730	0.000
1621	8.1293	0.052	23.855	0.000
1622	8.1333	0.130	23.855	0.000
1623	8.1373	0.134	23.795	0.000
1624	8.1453	0.072	23.795	0.000
1625	8.1532	0.016	23.835	0.000
1626	8.1586	-0.010	23.835	0.000
1627	8.1639	-0.018	23.875	0.000
1628	8.1692	-0.022	23.875	0.000
1629	8.1745	-0.014	23.815	0.000
1630	8.1798	-0.002	23.815	0.000
1631	8.1851	0.010	23.815	0.000
1632	8.1892	0.018	23.890	0.000
1633	8.1934	0.024	23.890	0.000
1634	8.1975	0.030	23.805	0.000
1635	8.2016	0.034	23.805	0.000
1636	8.2068	0.042	23.920	0.000
1637	8.2120	0.074	23.920	0.000
1638	8.2172	0.120	23.835	0.000
1639	8.2225	0.162	23.835	0.000
1640	8.2278	0.184	23.830	0.000
1641	8.2331	0.188	23.830	0.000
1642	8.2384	0.172	23.830	0.000
1643	8.2438	0.132	23.895	0.000
1644	8.2491	0.092	23.895	0.000
1645	8.2531	0.066	23.870	0.000
1646	8.2571	0.052	23.870	0.000
1647	8.2612	0.046	23.920	0.000
1648	8.2652	0.056	23.920	0.000
1649	8.2733	0.062	23.900	0.000
1650	8.2813	0.064	23.900	0.000
1651	8.2854	0.062	23.925	0.000
1652	8.2894	0.056	23.925	0.000
1653	8.2935	0.058	23.925	0.000
1654	8.2975	0.062	23.975	0.000
1655	8.3028	0.068	23.975	0.000
1656	8.3080	0.076	24.000	0.000
1657	8.3133	0.078	24.000	0.000
1658	8.3165	0.072	23.960	0.000
1659	8.3197	0.060	23.960	0.000
1660	8.3229	0.046	24.040	0.000
1661	8.3260	0.046	24.040	0.000
1662	8.3292	0.054	23.965	0.000
1663	8.3452	0.058	23.965	0.000
1664	8.3506	0.074	23.965	0.000
1665	8.3560	0.086	23.960	0.000
1666	8.3614	0.090	23.960	0.000
1667	8.3654	0.092	23.955	0.000
1668	8.3693	0.082	23.955	0.000
1669	8.3733	0.068	24.035	0.000
1670	8.3772	0.056	24.035	0.000
1671	8.3836	0.040	24.040	0.000
1672	8.3899	0.034	24.040	0.000
1673	8.3963	0.028	24.040	0.000
1674	8.4026	0.020	24.040	0.000
1675	8.4090	0.018	24.040	0.000
1676	8.4130	0.022	24.075	0.000
1677	8.4170	0.034	24.075	0.000
1678	8.4210	0.044	24.020	0.000
1679	8.4250	0.050	24.020	0.000
1680	8.4305	0.056	24.020	0.000
1681	8.4359	0.050	24.020	0.000
1682	8.4414	0.042	24.085	0.000
1683	8.4453	0.036	24.085	0.000
1684	8.4492	0.026	24.085	0.000
1685	8.4531	0.024	24.085	0.000
1686	8.4570	0.026	24.085	0.000
1687	8.4623	0.030	24.100	0.000
1688	8.4676	0.036	24.100	0.000
1689	8.4729	0.038	24.100	0.000
1690	8.4783	0.042	24.100	0.000
1691	8.4836	0.048	24.125	0.000
1692	8.4889	0.054	24.125	0.000
1693	8.4943	0.060	24.185	0.000
1694	8.4996	0.056	24.185	0.000
1695	8.5050	0.050	24.070	0.000
1696	8.5090	0.038	24.070	0.000
1697	8.5130	0.018	24.070	0.000
1698	8.5169	0.010	24.125	0.000
1699	8.5209	0.008	24.125	0.000
1700	8.5289	0.006	24.125	0.000
1701	8.5369	0.008	24.125	0.000
1702	8.5409	0.012	24.125	0.000
1703	8.5449	0.020	24.125	0.000
1704	8.5489	0.024	24.150	0.000
1705	8.5528	0.024	24.150	0.000
1706	8.5586	0.024	24.180	0.000
1707	8.5643	0.028	24.180	0.000
1708	8.5700	0.024	24.180	0.000
1709	8.5730	0.022	24.175	0.000
1710	8.5760	0.018	24.175	0.000
1711	8.5790	0.024	24.100	0.000
1712	8.5820	0.030	24.100	0.000
1713	8.5849	0.024	24.170	0.000
1714	8.6009	0.026	24.170	0.000
1715	8.6062	0.028	24.225	0.000
1716	8.6115	0.024	24.225	0.000
1717	8.6169	0.022	24.175	0.000
1718	8.6209	0.028	24.175	0.000
1719	8.6249	0.034	24.175	0.000
1720	8.6289	0.034	24.165	0.000
1721	8.6329	0.036	24.165	0.000
1722	8.6382	0.026	24.225	0.000
1723	8.6435	0.010	24.225	0.000
1724	8.6488	0.000	24.205	0.000
1725	8.6542	-0.006	24.205	0.000
1726	8.6595	-0.002	24.185	0.000
1727	8.6648	0.002	24.185	0.000
1728	8.6701	0.012	24.250	0.000
1729	8.6754	0.018	24.250	0.000
1730	8.6807	0.016	24.250	0.000
1731	8.6861	0.014	24.225	0.000
1732	8.6915	0.018	24.225	0.000
1733	8.6968	0.016	24.240	0.000
1734	8.7008	0.012	24.240	0.000
1735	8.7048	0.020	24.270	0.000
1736	8.7088	0.018	24.270	0.000
1737	8.7128	0.008	24.265	0.000
1738	8.7181	0.012	24.265	0.000
1739	8.7234	0.014	24.275	0.000
1740	8.7287	0.024	24.275	0.000
1741	8.7341	0.166	24.275	0.000
1742	8.7394	4.228	24.330	0.000
1743	8.7447	47.020	24.330	2.000
1744	8.7501	58.818	24.215	2.000
1745	8.7554	35.346	24.215	0.000
1746	8.7608	27.606	24.310	0.000
1747	8.7661	25.638	24.310	0.000
1748	8.7714	24.846	24.225	0.000
1749	8.7767	24.108	24.225	0.000
1750	8.7807	22.002	24.180	0.000
1751	8.7847	20.156	24.180	0.000
1752	8.7887	18.014	24.180	0.000
1753	8.7927	17.146	24.150	0.000
1754	8.7972	16.038	24.150	0.000
1755	8.8018	15.804	24.080	0.000
1756	8.8064	14.716	24.080	0.000
1757	8.8110	14.328	23.995	0.000
1758	8.8156	13.382	23.995	0.000
1759	8.8201	13.050	24.020	0.000
1760	8.8247	12.500	24.020	0.000
1761	8.8327	12.796	23.890	0.000
1762	8.8407	12.456	23.890	0.000
1763	8.8460	12.438	23.890	0.000
1764	8.8514	12.092	23.875	0.000
1765	8.8568	12.338	23.875	0.000
1766	8.8607	12.872	23.875	0.000
1767	8.8647	14.006	23.875	0.000
1768	8.8687	14.042	23.895	0.000
1769	8.8726	14.428	23.895	0.000
1770	8.8780	14.296	23.785	0.000
1771	8.8833	14.294	23.785	0.000
1772	8.8886	14.228	23.775	0.000
1773	8.8940	14.358	23.775	0.000
1774	8.8993	14.314	23.775	0.000
1775	8.9046	13.748	23.825	0.000
1776	8.9099	7.534	23.825	0.000
1777	8.9152	4.738	23.720	0.000
1778	8.9206	3.624	23.720	0.000
1779	8.9259	2.864	23.795	0.000
1780	8.9312	3.012	23.795	0.000
1781	8.9365	2.718	23.755	0.000
1782	8.9405	0.994	23.755	0.000
1783	8.9445	0.054	23.780	0.000
1784	8.9486	-0.796	23.780	0.000
1785	8.9526	-2.382	23.780	0.000
1786	8.9579	-3.208	23.755	0.000
1787	8.9632	-2.808	23.755	0.000
1788	8.9686	-1.936	23.725	0.000
1789	8.9739	-1.250	23.725	0.000
1790	8.9792	-0.628	23.725	0.000
1791	8.9846	-0.228	23.725	0.000
1792	8.9899	-0.096	23.780	0.000
1793	8.9952	-0.032	23.780	0.000
1794	9.0005	0.022	23.750	0.000
1795	9.0045	0.072	23.750	0.000
1796	9.0085	0.094	23.750	0.000
1797	9.0126	0.046	23.825	0.000
1798	9.0166	-0.032	23.825	0.000
1799	9.0245	-0.086	23.875	0.000
1800	9.0325	-0.118	23.875	0.000
1801	9.0365	-0.128	23.855	0.000
1802	9.0405	-0.118	23.855	0.000
1803	9.0445	-0.096	23.840	0.000
1804	9.0484	-0.070	23.840	0.000
1805	9.0538	-0.036	23.800	0.000
1806	9.0591	-0.016	23.800	0.000
1807	9.0644	-0.016	23.800	0.000
1808	9.0684	-0.012	23.830	0.000
1809	9.0725	-0.008	23.830	0.000
1810	9.0765	0.010	23.855	0.000
1811	9.0805	0.044	23.855	0.000
1812	9.0885	0.080	23.920	0.000
1813	9.0964	0.094	23.920	0.000
1814	9.1018	0.092	23.810	0.000
1815	9.1072	0.076	23.810	0.000
1816	9.1126	0.054	23.910	0.000
1817	9.1166	0.032	23.910	0.000
1818	9.1206	0.014	23.910	0.000
1819	9.1246	0.012	23.900	0.000
1820	9.1286	0.014	23.900	0.000
1821	9.1339	0.020	23.850	0.000
1822	9.1392	0.030	23.850	0.000
1823	9.1445	0.034	23.935	0.000
1824	9.1498	0.042	23.935	0.000
1825	9.1551	0.046	23.955	0.000
1826	9.1604	0.042	23.955	0.000
1827	9.1657	0.040	23.920	0.000
1828	9.1711	0.030	23.920	0.000
1829	9.1765	0.026	23.920	0.000
1830	9.1819	0.024	23.940	0.000
1831	9.1873	0.026	23.940	0.000
1832	9.1927	0.034	23.955	0.000
1833	9.1966	0.038	23.955	0.000
1834	9.2006	0.032	23.900	0.000
1835	9.2045	0.026	23.900	0.000
1836	9.2085	0.024	24.015	0.000
1837	9.2138	0.024	24.015	0.000
1838	9.2192	0.038	23.995	0.000
1839	9.2245	0.054	23.995	0.000
1840	9.2298	0.076	23.995	0.000
1841	9.2350	0.086	23.980	0.000
1842	9.2403	0.076	23.980	0.000
1843	9.2457	0.054	24.040	0.000
1844	9.2511	0.034	24.040	0.000
1845	9.2564	0.014	24.015	0.000
1846	9.2596	0.012	24.015	0.000
1847	9.2628	0.016	24.090	0.000
1848	9.2660	0.018	24.090	0.000
1849	9.2691	0.020	24.060	0.000
1850	9.2723	0.020	24.060	0.000
1851	9.2882	0.020	24.060	0.000
1852	9.2923	0.030	24.050	0.000
1853	9.2964	0.038	24.050	0.000
1854	9.3005	0.040	24.070	0.000
1855	9.3046	0.040	24.070	0.000
1856	9.3099	0.034	24.050	0.000
1857	9.3152	0.024	24.050	0.000
1858	9.3205	0.016	24.040	0.000
1859	9.3244	0.016	24.040	0.000
1860	9.3284	0.018	23.980	0.000
1861	9.3323	0.024	23.980	0.000
1862	9.3362	0.022	23.980	0.000
1863	9.3442	0.020	24.075	0.000
1864	9.3523	0.026	24.075	0.000
1865	9.3576	0.030	24.110	0.000
1866	9.3629	0.036	24.110	0.000
1867	9.3683	0.044	24.125	0.000
1868	9.3723	0.050	24.125	0.000
1869	9.3763	0.046	24.090	0.000
1870	9.3803	0.032	24.090	0.000
1871	9.3843	0.014	24.070	0.000
1872	9.3896	0.004	24.070	0.000
1873	9.3949	0.002	24.070	0.000
1874	9.4002	-0.002	24.120	0.000
1875	9.4056	0.008	24.120	0.000
1876	9.4110	0.020	24.115	0.000
1877	9.4165	0.024	24.115	0.000
1878	9.4217	0.018	24.145	0.000
1879	9.4270	0.010	24.145	0.000
1880	9.4322	0.012	24.170	0.000
1881	9.4376	0.018	24.170	0.000
1882	9.4430	0.022	24.105	0.000
1883	9.4484	0.022	24.105	0.000
1884	9.4516	0.022	24.105	0.000
1885	9.4548	0.016	24.175	0.000
1886	9.4579	0.004	24.175	0.000
1887	9.4611	0.000	24.185	0.000
1888	9.4643	0.010	24.185	0.000
1889	9.4722	0.020	24.220	0.000
1890	9.4802	0.026	24.220	0.000
1891	9.4855	0.028	24.210	0.000
1892	9.4909	0.026	24.210	0.000
1893	9.4962	0.020	24.225	0.000
1894	9.5015	0.008	24.225	0.000
1895	9.5068	0.012	24.225	0.000
1896	9.5120	0.020	24.150	0.000
1897	9.5161	0.020	24.150	0.000
1898	9.5201	0.010	24.180	0.000
1899	9.5241	0.002	24.180	0.000
1900	9.5281	-0.004	24.210	0.000
1901	9.5334	-0.006	24.210	0.000
1902	9.5388	0.000	24.245	0.000
1903	9.5441	0.008	24.245	0.000
1904	9.5494	0.018	24.215	0.000
1905	9.5547	0.022	24.215	0.000
1906	9.5601	0.014	24.215	0.000
1907	9.5654	0.002	24.210	0.000
1908	9.5707	-0.004	24.210	0.000
1909	9.5760	-0.002	24.190	0.000
1910	9.5800	0.006	24.190	0.000
1911	9.5840	0.012	24.255	0.000
1912	9.5880	0.020	24.255	0.000
1913	9.5920	0.022	24.265	0.000
1914	9.6002	0.016	24.265	0.000
1915	9.6083	0.008	24.245	0.000
1916	9.6123	0.006	24.245	0.000
1917	9.6163	0.010	24.245	0.000
1918	9.6203	0.012	24.250	0.000
1919	9.6243	0.080	24.250	0.000
1920	9.6296	2.284	24.305	0.000
1921	9.6349	37.442	24.305	2.000
1922	9.6403	61.456	24.240	2.000
1923	9.6442	39.000	24.240	0.000
1924	9.6481	27.932	24.295	0.000
1925	9.6521	25.472	24.295	0.000
1926	9.6560	24.696	24.280	0.000
1927	9.6642	24.602	24.280	0.000
1928	9.6724	22.432	24.280	0.000
1929	9.6776	20.682	24.140	0.000
1930	9.6828	18.616	24.140	0.000
1931	9.6880	17.368	24.065	0.000
1932	9.6933	15.986	24.065	0.000
1933	9.6987	15.572	24.105	0.000
1934	9.7040	14.800	24.105	0.000
1935	9.7072	14.344	23.980	0.000
1936	9.7104	13.408	23.980	0.000
1937	9.7136	12.932	23.980	0.000
1938	9.7168	12.714	23.955	0.000
1939	9.7200	12.352	23.955	0.000
1940	9.7280	12.430	23.895	0.000
1941	9.7360	12.000	23.895	0.000
1942	9.7413	12.406	23.895	0.000
1943	9.7466	12.288	23.895	0.000
1944	9.7519	12.756	23.920	0.000
1945	9.7573	12.910	23.920	0.000
1946	9.7627	13.804	23.895	0.000
1947	9.7681	13.970	23.895	0.000
1948	9.7713	14.716	23.895	0.000
1949	9.7745	14.324	23.825	0.000
1950	9.7776	14.582	23.825	0.000
1951	9.7808	14.384	23.835	0.000
1952	9.7840	14.900	23.835	0.000
1953	9.7920	14.112	23.795	0.000
1954	9.8000	8.876	23.795	0.000
1955	9.8054	4.776	23.710	0.000
1956	9.8107	3.820	23.710	0.000
1957	9.8161	3.240	23.730	0.000
1958	9.8215	3.472	23.730	0.000
1959	9.8269	3.396	23.730	0.000
1960	9.8322	1.516	23.745	0.000
1961	9.8354	0.204	23.745	0.000
1962	9.8385	-0.502	23.780	0.000
1963	9.8416	-1.962	23.780	0.000
1964	9.8448	-3.072	23.775	0.000
1965	9.8479	-2.834	23.775	0.000
1966	9.8642	-2.022	23.740	0.000
1967	9.8681	-1.316	23.740	0.000
1968	9.8720	-0.734	23.830	0.000
1969	9.8759	-0.318	23.830	0.000
1970	9.8798	-0.132	23.830	0.000
1971	9.8852	-0.038	23.745	0.000
1972	9.8906	0.048	23.745	0.000
1973	9.8961	0.148	23.740	0.000
1974	9.8992	0.226	23.740	0.000
1975	9.9024	0.192	23.870	0.000
1976	9.9056	0.098	23.870	0.000
1977	9.9087	0.038	23.855	0.000
1978	9.9119	0.020	23.855	0.000
1979	9.9278	0.024	23.815	0.000
1980	9.9331	0.044	23.815	0.000
1981	9.9385	0.064	23.815	0.000
1982	9.9438	0.070	23.790	0.000
1983	9.9478	0.076	23.790	0.000
1984	9.9518	0.080	23.800	0.000
1985	9.9559	0.070	23.800	0.000
1986	9.9599	0.068	23.905	0.000
1987	9.9638	0.082	23.905	0.000
1988	9.9678	0.110	23.825	0.000
1989	9.9717	0.158	23.825	0.000
1990	9.9757	0.214	23.850	0.000
1991	9.9837	0.250	23.850	0.000
1992	9.9917	0.252	23.850	0.000
1993	9.9970	0.240	23.935	0.000
1994	10.0023	0.218	23.935	0.000
1995	10.0076	0.174	23.880	0.000
1996	10.0129	0.132	23.880	0.000
1997	10.0183	0.106	23.925	0.000
1998	10.0236	0.092	23.925	0.000
1999	10.0276	0.092	23.910	0.000
2000	10.0316	0.100	23.910	0.000
2001	10.0356	0.108	23.880	0.000
2002	10.0396	0.114	23.880	0.000
2003	10.0451	0.110	23.880	0.000
2004	10.0505	0.098	23.995	0.000
2005	10.0560	0.086	23.995	0.000
2006	10.0612	0.084	23.935	0.000
2007	10.0664	0.086	23.935	0.000
[truncated: 3,842 more rows]
