# Supplementary material for: Applications of a novel reciprocating positive displacement pump in the simulation of pulsatile arterial blood flow
Source: PLoS One. 2022 Dec 13;17(12):e0270780. doi: 10.1371/journal.pone.0270780 (PMC9746965; doi:10.1371/journal.pone.0270780)
Supplement: S1 File — (ZIP) [file pone.0270780.s001.zip › Supporting Information Data Files/Flow Rates/Cerebral Arteries/Ophthalmic Artery (m) 11.csv]

Viewer Version	2.91
COM HW Type	RS485/USB Sensor Cable
COM HW Config	Config String: COM10, 115200, ECHOOFF
Sensor Cable Version	1.8
Product Type	Liquid Flow Sensor (SF06 Chip)
Product COM Protocol Config	SHDLC Device Address: 0
Product ID	SLF3S-1300F
Sensor Serial	2109-000156
I2C Address	8
Supply Voltage	3.5 V
Command Address	0x3608
Sampling Time [ms]	5
Scale Factor Flow lin.	500
Scale Factor Temp lin.	200
Scale Factor Custom	1
Sample #	Relative Time[s]	Flow linearized [ml/min]	Temperature linearized [deg C]	Custom []
24	0.1320	-0.006	23.215	0.000
25	0.1360	-0.002	23.280	0.000
26	0.1400	-0.002	23.280	0.000
27	0.1440	-0.002	23.270	0.000
28	0.1524	0.004	23.270	0.000
29	0.1609	0.004	23.385	0.000
30	0.1647	0.004	23.385	0.000
31	0.1684	-0.002	23.330	0.000
32	0.1722	-0.010	23.330	0.000
33	0.1760	-0.006	23.330	0.000
34	0.1813	0.002	23.320	0.000
35	0.1865	0.006	23.320	0.000
36	0.1918	0.006	23.380	0.000
37	0.1958	0.004	23.380	0.000
38	0.1998	0.004	23.420	0.000
39	0.2038	-0.004	23.420	0.000
40	0.2079	-0.010	23.520	0.000
41	0.2158	-0.006	23.520	0.000
42	0.2238	0.000	23.415	0.000
43	0.2292	0.002	23.415	0.000
44	0.2347	0.002	23.415	0.000
45	0.2401	0.006	23.380	0.000
46	0.2453	0.004	23.380	0.000
47	0.2505	-0.002	23.520	0.000
48	0.2557	-0.006	23.520	0.000
49	0.2597	-0.006	23.525	0.000
50	0.2637	-0.004	23.525	0.000
51	0.2677	-0.004	23.490	0.000
52	0.2717	-0.002	23.490	0.000
53	0.2770	0.004	23.465	0.000
54	0.2824	0.004	23.465	0.000
55	0.2877	0.000	23.465	0.000
56	0.2930	-0.002	23.565	0.000
57	0.2983	-0.002	23.565	0.000
58	0.3037	0.002	23.545	0.000
59	0.3090	0.000	23.545	0.000
60	0.3143	-0.004	23.555	0.000
61	0.3196	-0.002	23.555	0.000
62	0.3250	-0.002	23.595	0.000
63	0.3304	-0.004	23.595	0.000
64	0.3357	-0.006	23.565	0.000
65	0.3410	-0.002	23.565	0.000
66	0.3463	0.002	23.565	0.000
67	0.3516	0.002	23.585	0.000
68	0.3556	0.004	23.585	0.000
69	0.3596	0.004	23.655	0.000
70	0.3636	0.000	23.655	0.000
71	0.3676	0.000	23.605	0.000
72	0.3730	-0.004	23.605	0.000
73	0.3783	-0.006	23.585	0.000
74	0.3836	-0.006	23.585	0.000
75	0.3877	-0.008	23.730	0.000
76	0.3917	0.000	23.730	0.000
77	0.3957	0.000	23.730	0.000
78	0.3997	-0.004	23.630	0.000
79	0.4076	0.000	23.630	0.000
80	0.4156	-0.002	23.750	0.000
81	0.4209	-0.002	23.750	0.000
82	0.4262	0.002	23.750	0.000
83	0.4316	0.004	23.750	0.000
84	0.4356	0.006	23.660	0.000
85	0.4396	0.002	23.660	0.000
86	0.4436	-0.004	23.760	0.000
87	0.4475	-0.008	23.760	0.000
88	0.4529	-0.008	23.760	0.000
89	0.4583	-0.008	23.795	0.000
90	0.4636	-0.002	23.795	0.000
91	0.4689	0.006	23.770	0.000
92	0.4743	0.010	23.770	0.000
93	0.4796	0.006	23.760	0.000
94	0.4849	-0.004	23.760	0.000
95	0.4902	-0.010	23.750	0.000
96	0.4955	-0.008	23.750	0.000
97	0.5009	-0.010	23.820	0.000
98	0.5062	-0.004	23.820	0.000
99	0.5116	0.006	23.820	0.000
100	0.5156	0.008	23.805	0.000
101	0.5196	0.002	23.805	0.000
102	0.5236	-0.004	23.875	0.000
103	0.5276	-0.008	23.875	0.000
104	0.5329	-0.006	23.765	0.000
105	0.5382	-0.004	23.765	0.000
106	0.5436	0.002	23.870	0.000
107	0.5489	0.004	23.870	0.000
108	0.5542	0.002	23.870	0.000
109	0.5596	0.002	23.870	0.000
110	0.5649	0.002	23.870	0.000
111	0.5703	-0.004	23.835	0.000
112	0.5757	-0.004	23.835	0.000
113	0.5796	-0.002	23.935	0.000
114	0.5836	-0.004	23.935	0.000
115	0.5876	-0.006	23.915	0.000
116	0.5915	-0.004	23.915	0.000
117	0.5968	-0.002	23.900	0.000
118	0.6021	-0.002	23.900	0.000
119	0.6074	0.004	23.895	0.000
120	0.6128	0.004	23.895	0.000
121	0.6182	-0.004	23.895	0.000
122	0.6235	-0.008	23.940	0.000
123	0.6288	-0.006	23.940	0.000
124	0.6341	-0.004	24.005	0.000
125	0.6394	-0.006	24.005	0.000
126	0.6435	-0.002	23.965	0.000
127	0.6476	0.006	23.965	0.000
128	0.6516	0.008	23.995	0.000
129	0.6557	0.004	23.995	0.000
130	0.6636	-0.004	23.925	0.000
131	0.6714	-0.006	23.925	0.000
132	0.6754	-0.008	23.925	0.000
133	0.6794	-0.006	23.940	0.000
134	0.6834	-0.002	23.940	0.000
135	0.6874	0.000	24.055	0.000
136	0.6927	0.004	24.055	0.000
137	0.6980	0.002	23.990	0.000
138	0.7033	-0.002	23.990	0.000
139	0.7087	-0.006	23.990	0.000
140	0.7140	-0.004	23.990	0.000
141	0.7193	-0.002	23.960	0.000
142	0.7247	-0.002	23.960	0.000
143	0.7300	0.000	23.960	0.000
144	0.7354	-0.002	24.020	0.000
145	0.7408	-0.008	24.020	0.000
146	0.7461	-0.006	24.020	0.000
147	0.7515	-0.006	24.020	0.000
148	0.7568	-0.004	23.985	0.000
149	0.7621	-0.002	23.985	0.000
150	0.7674	0.000	24.025	0.000
151	0.7713	0.002	24.025	0.000
152	0.7753	-0.002	24.040	0.000
153	0.7793	-0.002	24.040	0.000
154	0.7833	-0.004	24.040	0.000
155	0.7886	0.000	24.105	0.000
156	0.7939	0.006	24.105	0.000
157	0.7993	0.004	24.025	0.000
158	0.8046	0.000	24.025	0.000
159	0.8099	-0.004	24.085	0.000
160	0.8153	-0.008	24.085	0.000
161	0.8206	-0.012	24.135	0.000
162	0.8259	-0.012	24.135	0.000
163	0.8312	-0.002	24.065	0.000
164	0.8352	0.004	24.065	0.000
165	0.8392	0.006	24.065	0.000
166	0.8432	0.002	24.100	0.000
167	0.8472	-0.004	24.100	0.000
168	0.8526	-0.008	24.085	0.000
169	0.8579	-0.006	24.085	0.000
170	0.8632	-0.004	24.115	0.000
171	0.8686	-0.002	24.115	0.000
172	0.8739	0.002	24.020	0.000
173	0.8792	0.002	24.020	0.000
174	0.8846	0.002	24.110	0.000
175	0.8899	-0.004	24.110	0.000
176	0.8952	-0.008	24.110	0.000
177	0.8992	-0.008	24.060	0.000
178	0.9032	-0.004	24.060	0.000
179	0.9072	-0.002	24.195	0.000
180	0.9112	0.000	24.195	0.000
181	0.9195	0.002	24.180	0.000
182	0.9277	0.004	24.180	0.000
183	0.9316	-0.002	24.085	0.000
184	0.9355	-0.002	24.085	0.000
185	0.9394	-0.008	24.155	0.000
186	0.9433	-0.010	24.155	0.000
187	0.9488	-0.004	24.155	0.000
188	0.9542	-0.002	24.225	0.000
189	0.9596	0.002	24.225	0.000
190	0.9635	0.004	24.125	0.000
191	0.9674	0.006	24.125	0.000
192	0.9713	0.002	24.185	0.000
193	0.9752	-0.004	24.185	0.000
194	0.9832	-0.008	24.170	0.000
195	0.9912	-0.010	24.170	0.000
196	0.9965	-0.010	24.235	0.000
197	1.0018	-0.008	24.235	0.000
198	1.0071	-0.004	24.235	0.000
199	1.0111	0.002	24.160	0.000
200	1.0152	0.004	24.160	0.000
201	1.0192	0.004	24.160	0.000
202	1.0232	0.000	24.160	0.000
203	1.0285	0.002	24.185	0.000
204	1.0338	-0.004	24.185	0.000
205	1.0391	-0.006	24.200	0.000
206	1.0446	-0.002	24.200	0.000
207	1.0500	-0.002	24.160	0.000
208	1.0554	-0.004	24.160	0.000
209	1.0607	-0.004	24.160	0.000
210	1.0659	-0.002	24.185	0.000
211	1.0712	0.002	24.185	0.000
212	1.0765	-0.002	24.200	0.000
213	1.0819	-0.006	24.200	0.000
214	1.0872	-0.004	24.190	0.000
215	1.0904	-0.006	24.190	0.000
216	1.0936	-0.008	24.200	0.000
217	1.0968	-0.006	24.200	0.000
218	1.1000	0.006	24.215	0.000
219	1.1032	0.004	24.215	0.000
220	1.1112	0.006	24.215	0.000
221	1.1192	0.004	24.325	0.000
222	1.1246	-0.008	24.325	0.000
223	1.1299	-0.012	24.240	0.000
224	1.1352	-0.010	24.240	0.000
225	1.1405	-0.006	24.330	0.000
226	1.1459	-0.002	24.330	0.000
227	1.1512	0.006	24.265	0.000
228	1.1552	0.008	24.265	0.000
229	1.1591	0.004	24.310	0.000
230	1.1631	-0.004	24.310	0.000
231	1.1671	-0.010	24.310	0.000
232	1.1750	-0.014	24.260	0.000
233	1.1830	-0.010	24.260	0.000
234	1.1870	0.000	24.340	0.000
235	1.1910	0.002	24.340	0.000
236	1.1950	0.002	24.280	0.000
237	1.1990	0.008	24.280	0.000
238	1.2043	0.002	24.265	0.000
239	1.2097	-0.004	24.265	0.000
240	1.2150	-0.006	24.275	0.000
241	1.2190	-0.006	24.275	0.000
242	1.2230	-0.004	24.275	0.000
243	1.2270	-0.006	24.270	0.000
244	1.2310	-0.006	24.270	0.000
245	1.2390	-0.004	24.365	0.000
246	1.2470	-0.006	24.365	0.000
247	1.2523	-0.004	24.245	0.000
248	1.2577	0.000	24.245	0.000
249	1.2630	0.004	24.265	0.000
250	1.2670	0.000	24.265	0.000
251	1.2710	-0.002	24.330	0.000
252	1.2750	-0.002	24.330	0.000
253	1.2790	-0.006	24.330	0.000
254	1.2830	-0.008	24.370	0.000
255	1.2870	-0.002	24.370	0.000
256	1.2910	-0.002	24.330	0.000
257	1.2950	0.002	24.330	0.000
258	1.3030	0.000	24.320	0.000
259	1.3110	-0.008	24.320	0.000
260	1.3163	-0.004	24.360	0.000
261	1.3217	-0.006	24.360	0.000
262	1.3270	-0.004	24.365	0.000
263	1.3323	-0.002	24.365	0.000
264	1.3377	0.002	24.365	0.000
265	1.3430	0.004	24.350	0.000
266	1.3462	0.002	24.350	0.000
267	1.3494	-0.002	24.370	0.000
268	1.3526	-0.004	24.370	0.000
269	1.3558	-0.010	24.350	0.000
270	1.3590	-0.012	24.350	0.000
271	1.3670	-0.006	24.350	0.000
272	1.3750	-0.002	24.350	0.000
273	1.3803	-0.002	24.415	0.000
274	1.3856	0.006	24.415	0.000
275	1.3909	0.006	24.415	0.000
276	1.3962	0.000	24.415	0.000
277	1.4015	-0.004	24.415	0.000
278	1.4069	-0.012	24.415	0.000
279	1.4109	-0.012	24.415	0.000
280	1.4149	-0.008	24.365	0.000
281	1.4189	-0.002	24.365	0.000
282	1.4229	0.004	24.365	0.000
283	1.4283	0.006	24.365	0.000
284	1.4337	0.006	24.330	0.000
285	1.4391	0.002	24.330	0.000
286	1.4443	-0.008	24.330	0.000
287	1.4496	-0.008	24.410	0.000
288	1.4549	-0.006	24.410	0.000
289	1.4603	-0.008	24.395	0.000
290	1.4658	-0.004	24.395	0.000
291	1.4712	-0.002	24.400	0.000
292	1.4744	0.000	24.400	0.000
293	1.4775	-0.006	24.400	0.000
294	1.4806	-0.008	24.400	0.000
295	1.4837	0.002	24.380	0.000
296	1.4869	0.004	24.380	0.000
297	1.5028	-0.002	24.380	0.000
298	1.5081	-0.004	24.440	0.000
299	1.5135	-0.006	24.440	0.000
300	1.5188	-0.010	24.410	0.000
301	1.5228	-0.010	24.410	0.000
302	1.5267	-0.006	24.435	0.000
303	1.5307	-0.002	24.435	0.000
304	1.5346	0.006	24.435	0.000
305	1.5401	0.004	24.435	0.000
306	1.5455	-0.002	24.435	0.000
307	1.5509	-0.002	24.430	0.000
308	1.5563	-0.010	24.430	0.000
309	1.5617	-0.008	24.450	0.000
310	1.5671	-0.002	24.450	0.000
311	1.5723	0.000	24.415	0.000
312	1.5775	0.076	24.415	0.000
313	1.5826	0.064	24.505	0.000
314	1.5881	0.090	24.505	0.000
315	1.5936	0.380	24.390	0.000
316	1.5991	13.496	24.390	0.000
317	1.6022	63.674	24.390	2.000
318	1.6053	65.000	24.475	2.000
319	1.6085	61.410	24.475	2.000
320	1.6116	41.882	24.460	0.000
321	1.6147	31.954	24.460	0.000
322	1.6226	30.728	24.430	2.000
323	1.6306	29.594	24.430	2.000
324	1.6360	28.000	24.225	2.000
325	1.6414	25.312	24.225	2.000
326	1.6469	23.646	24.190	2.000
327	1.6522	22.446	24.190	2.000
328	1.6575	21.552	24.190	2.000
329	1.6628	20.986	24.090	2.000
330	1.6668	20.104	24.090	2.000
331	1.6707	19.610	24.045	2.000
332	1.6747	18.166	24.045	2.000
333	1.6787	17.744	24.005	2.000
334	1.6840	16.872	24.005	2.000
335	1.6893	17.020	23.955	2.000
336	1.6947	17.280	23.955	0.000
337	1.7000	17.248	23.925	0.000
338	1.7054	17.726	23.925	0.000
339	1.7108	18.308	23.925	0.000
340	1.7162	19.514	23.855	0.000
341	1.7215	19.704	23.855	0.000
342	1.7268	20.676	23.900	0.000
343	1.7308	20.440	23.900	0.000
344	1.7347	20.548	23.770	0.000
345	1.7387	20.330	23.770	0.000
346	1.7426	16.188	23.835	0.000
347	1.7506	9.490	23.835	0.000
348	1.7586	7.822	23.785	0.000
349	1.7627	7.360	23.785	0.000
350	1.7668	7.898	23.785	0.000
351	1.7708	9.722	23.750	0.000
352	1.7749	6.950	23.750	0.000
353	1.7802	2.330	23.810	0.000
354	1.7855	0.328	23.810	0.000
355	1.7908	-0.154	23.730	0.000
356	1.7948	-0.422	23.730	0.000
357	1.7987	-0.356	23.765	0.000
358	1.8026	-0.208	23.765	0.000
359	1.8066	-0.288	23.755	0.000
360	1.8146	-0.480	23.755	0.000
361	1.8227	-0.284	23.755	0.000
362	1.8281	-0.004	23.675	0.000
363	1.8334	0.222	23.675	0.000
364	1.8387	0.502	23.785	0.000
365	1.8427	0.626	23.785	0.000
366	1.8466	0.520	23.775	0.000
367	1.8506	0.298	23.775	0.000
368	1.8545	0.086	23.770	0.000
369	1.8585	-0.036	23.770	0.000
370	1.8625	-0.080	23.790	0.000
371	1.8665	-0.044	23.790	0.000
372	1.8705	0.030	23.790	0.000
373	1.8784	0.130	23.775	0.000
374	1.8864	0.294	23.775	0.000
375	1.8918	0.502	23.805	0.000
376	1.8971	0.584	23.805	0.000
377	1.9025	0.520	23.825	0.000
378	1.9078	0.358	23.825	0.000
379	1.9131	0.192	23.885	0.000
380	1.9185	0.108	23.885	0.000
381	1.9216	0.098	23.890	0.000
382	1.9248	0.132	23.890	0.000
383	1.9280	0.184	23.890	0.000
384	1.9312	0.234	23.820	0.000
385	1.9344	0.262	23.820	0.000
386	1.9423	0.268	23.840	0.000
387	1.9502	0.240	23.840	0.000
388	1.9556	0.186	23.840	0.000
389	1.9609	0.136	23.840	0.000
390	1.9663	0.104	23.835	0.000
391	1.9716	0.098	23.835	0.000
392	1.9769	0.114	23.890	0.000
393	1.9823	0.146	23.890	0.000
394	1.9863	0.176	23.890	0.000
395	1.9904	0.184	23.960	0.000
396	1.9944	0.168	23.960	0.000
397	1.9984	0.132	23.900	0.000
398	2.0065	0.094	23.900	0.000
399	2.0146	0.072	23.915	0.000
400	2.0186	0.064	23.915	0.000
401	2.0225	0.066	23.815	0.000
402	2.0264	0.080	23.815	0.000
403	2.0303	0.096	23.965	0.000
404	2.0358	0.110	23.965	0.000
405	2.0412	0.130	23.965	0.000
406	2.0467	0.142	23.935	0.000
407	2.0506	0.140	23.935	0.000
408	2.0545	0.122	23.920	0.000
409	2.0584	0.102	23.920	0.000
410	2.0624	0.092	24.005	0.000
411	2.0703	0.090	24.005	0.000
412	2.0783	0.092	23.960	0.000
413	2.0836	0.096	23.960	0.000
414	2.0890	0.094	23.970	0.000
415	2.0944	0.076	23.970	0.000
416	2.0983	0.056	23.970	0.000
417	2.1023	0.040	23.965	0.000
418	2.1063	0.032	23.965	0.000
419	2.1103	0.040	23.960	0.000
420	2.1143	0.052	23.960	0.000
421	2.1183	0.068	24.050	0.000
422	2.1223	0.086	24.050	0.000
423	2.1263	0.094	23.875	0.000
424	2.1342	0.092	23.875	0.000
425	2.1422	0.080	24.010	0.000
426	2.1475	0.068	24.010	0.000
427	2.1529	0.058	24.010	0.000
428	2.1582	0.050	23.980	0.000
429	2.1635	0.048	23.980	0.000
430	2.1688	0.048	24.060	0.000
431	2.1742	0.046	24.060	0.000
432	2.1795	0.052	24.005	0.000
433	2.1848	0.058	24.005	0.000
434	2.1902	0.062	24.100	0.000
435	2.1955	0.072	24.100	0.000
436	2.2009	0.080	24.060	0.000
437	2.2062	0.074	24.060	0.000
438	2.2102	0.066	24.060	0.000
439	2.2141	0.054	24.055	0.000
440	2.2181	0.048	24.055	0.000
441	2.2220	0.038	24.035	0.000
442	2.2274	0.034	24.035	0.000
443	2.2328	0.034	24.075	0.000
444	2.2383	0.030	24.075	0.000
445	2.2423	0.028	24.065	0.000
446	2.2463	0.026	24.065	0.000
447	2.2503	0.024	24.030	0.000
448	2.2543	0.030	24.030	0.000
449	2.2622	0.038	24.030	0.000
450	2.2702	0.038	24.060	0.000
451	2.2742	0.038	24.060	0.000
452	2.2781	0.040	24.105	0.000
453	2.2821	0.038	24.105	0.000
454	2.2861	0.030	24.105	0.000
455	2.2914	0.028	24.105	0.000
456	2.2967	0.036	24.135	0.000
457	2.3020	0.036	24.135	0.000
458	2.3073	0.038	24.145	0.000
459	2.3126	0.042	24.145	0.000
460	2.3179	0.048	24.145	0.000
461	2.3233	0.052	24.195	0.000
462	2.3286	0.050	24.195	0.000
463	2.3339	0.046	24.150	0.000
464	2.3392	0.044	24.150	0.000
465	2.3445	0.036	24.125	0.000
466	2.3498	0.028	24.125	0.000
467	2.3538	0.020	24.200	0.000
468	2.3578	0.012	24.200	0.000
469	2.3618	0.008	24.140	0.000
470	2.3658	0.006	24.140	0.000
471	2.3711	0.008	24.140	0.000
472	2.3765	0.012	24.135	0.000
473	2.3818	0.016	24.135	0.000
474	2.3872	0.020	24.165	0.000
475	2.3925	0.026	24.165	0.000
476	2.3979	0.022	24.185	0.000
477	2.4032	0.022	24.185	0.000
478	2.4085	0.022	24.115	0.000
479	2.4138	0.018	24.115	0.000
480	2.4192	0.018	24.155	0.000
481	2.4246	0.018	24.155	0.000
482	2.4300	0.026	24.155	0.000
483	2.4340	0.126	24.205	0.000
484	2.4380	18.428	24.205	2.000
485	2.4420	65.000	24.185	2.000
486	2.4460	65.000	24.185	2.000
487	2.4492	51.102	24.205	0.000
488	2.4524	32.176	24.205	0.000
489	2.4556	28.262	24.205	0.000
490	2.4588	29.166	24.205	0.000
491	2.4620	28.664	24.020	2.000
492	2.4779	26.098	24.020	2.000
493	2.4832	23.844	24.020	2.000
494	2.4885	22.408	23.965	2.000
495	2.4938	21.570	23.965	2.000
496	2.4993	21.130	23.905	2.000
497	2.5048	20.618	23.905	2.000
498	2.5102	19.848	23.930	2.000
499	2.5142	19.020	23.930	2.000
500	2.5181	18.140	23.810	2.000
501	2.5220	17.514	23.810	0.000
502	2.5259	17.580	23.865	0.000
503	2.5312	17.296	23.865	0.000
504	2.5364	17.534	23.865	0.000
505	2.5417	17.384	23.730	0.000
506	2.5471	17.672	23.730	0.000
507	2.5524	18.044	23.750	0.000
508	2.5577	19.172	23.750	0.000
509	2.5631	19.976	23.680	0.000
510	2.5684	20.446	23.680	0.000
511	2.5737	20.608	23.720	0.000
512	2.5777	19.826	23.720	0.000
513	2.5817	20.042	23.690	0.000
514	2.5857	19.806	23.690	0.000
515	2.5897	19.990	23.690	0.000
516	2.5977	20.196	23.640	0.000
517	2.6057	19.978	23.640	0.000
518	2.6097	14.088	23.680	0.000
519	2.6138	8.028	23.680	0.000
520	2.6179	7.004	23.565	0.000
521	2.6220	6.016	23.565	0.000
522	2.6274	7.348	23.635	0.000
523	2.6327	9.410	23.635	0.000
524	2.6381	5.074	23.610	0.000
525	2.6421	1.090	23.610	0.000
526	2.6461	0.038	23.610	0.000
527	2.6500	-0.252	23.570	0.000
528	2.6540	-0.352	23.570	0.000
529	2.6618	-0.240	23.660	0.000
530	2.6697	-0.144	23.660	0.000
531	2.6751	-0.278	23.650	0.000
532	2.6804	-0.372	23.650	0.000
533	2.6858	-0.128	23.675	0.000
534	2.6898	0.046	23.675	0.000
535	2.6938	0.176	23.665	0.000
536	2.6978	0.232	23.665	0.000
537	2.7018	0.166	23.665	0.000
538	2.7058	0.050	23.670	0.000
539	2.7098	-0.080	23.670	0.000
540	2.7138	-0.298	23.655	0.000
541	2.7177	-0.436	23.655	0.000
542	2.7257	-0.316	23.680	0.000
543	2.7336	-0.130	23.680	0.000
544	2.7390	-0.010	23.710	0.000
545	2.7444	0.110	23.710	0.000
546	2.7498	0.280	23.660	0.000
547	2.7553	0.458	23.660	0.000
548	2.7608	0.520	23.660	0.000
549	2.7663	0.386	23.755	0.000
550	2.7693	0.152	23.755	0.000
551	2.7724	0.018	23.690	0.000
552	2.7754	-0.024	23.690	0.000
553	2.7785	-0.004	23.785	0.000
554	2.7815	0.044	23.785	0.000
555	2.7895	0.082	23.735	0.000
556	2.7975	0.088	23.735	0.000
557	2.8028	0.092	23.785	0.000
558	2.8082	0.088	23.785	0.000
559	2.8135	0.068	23.785	0.000
560	2.8188	0.046	23.770	0.000
561	2.8242	0.032	23.770	0.000
562	2.8295	0.034	23.755	0.000
563	2.8335	0.044	23.755	0.000
564	2.8375	0.056	23.810	0.000
565	2.8416	0.070	23.810	0.000
566	2.8456	0.082	23.895	0.000
567	2.8509	0.076	23.895	0.000
568	2.8562	0.066	23.855	0.000
569	2.8616	0.050	23.855	0.000
570	2.8669	0.034	23.855	0.000
571	2.8722	0.024	23.815	0.000
572	2.8776	0.026	23.815	0.000
573	2.8829	0.038	23.825	0.000
574	2.8883	0.048	23.825	0.000
575	2.8936	0.056	23.860	0.000
576	2.8976	0.074	23.860	0.000
577	2.9016	0.086	23.860	0.000
578	2.9056	0.088	23.860	0.000
579	2.9096	0.082	23.880	0.000
580	2.9176	0.068	23.880	0.000
581	2.9256	0.056	23.880	0.000
582	2.9296	0.056	23.915	0.000
583	2.9336	0.062	23.915	0.000
584	2.9376	0.068	23.855	0.000
585	2.9416	0.070	23.855	0.000
586	2.9469	0.060	23.895	0.000
587	2.9522	0.042	23.895	0.000
588	2.9576	0.018	23.935	0.000
589	2.9615	0.000	23.935	0.000
590	2.9655	-0.006	23.925	0.000
591	2.9695	0.002	23.925	0.000
592	2.9735	0.020	23.925	0.000
593	2.9815	0.042	23.890	0.000
594	2.9895	0.060	23.890	0.000
595	2.9948	0.068	23.965	0.000
596	3.0001	0.064	23.965	0.000
597	3.0054	0.056	23.985	0.000
598	3.0108	0.048	23.985	0.000
599	3.0161	0.036	23.940	0.000
600	3.0214	0.024	23.940	0.000
601	3.0254	0.018	23.980	0.000
602	3.0294	0.018	23.980	0.000
603	3.0333	0.020	23.980	0.000
604	3.0373	0.028	24.005	0.000
605	3.0428	0.040	24.005	0.000
606	3.0482	0.058	24.020	0.000
607	3.0537	0.070	24.020	0.000
608	3.0589	0.064	24.055	0.000
609	3.0642	0.052	24.055	0.000
610	3.0694	0.040	24.015	0.000
611	3.0748	0.032	24.015	0.000
612	3.0802	0.022	23.985	0.000
613	3.0856	0.020	23.985	0.000
614	3.0896	0.020	23.985	0.000
615	3.0937	0.018	24.025	0.000
616	3.0977	0.016	24.025	0.000
617	3.1017	0.002	24.035	0.000
618	3.1070	-0.006	24.035	0.000
619	3.1124	-0.004	24.025	0.000
620	3.1178	0.002	24.025	0.000
621	3.1230	0.020	24.065	0.000
622	3.1281	0.038	24.065	0.000
623	3.1333	0.044	24.020	0.000
624	3.1387	0.046	24.020	0.000
625	3.1440	0.038	24.020	0.000
626	3.1494	0.026	24.100	0.000
627	3.1526	0.020	24.100	0.000
628	3.1558	0.014	24.070	0.000
629	3.1590	0.018	24.070	0.000
630	3.1622	0.028	24.080	0.000
631	3.1654	0.032	24.080	0.000
632	3.1814	0.030	24.105	0.000
633	3.1854	0.032	24.105	0.000
634	3.1894	0.036	24.115	0.000
635	3.1934	0.034	24.115	0.000
636	3.1974	0.028	24.115	0.000
637	3.2027	0.020	24.115	0.000
638	3.2080	0.008	24.115	0.000
639	3.2134	-0.002	24.080	0.000
640	3.2173	-0.004	24.080	0.000
641	3.2213	0.002	24.060	0.000
642	3.2253	0.010	24.060	0.000
643	3.2293	0.018	24.045	0.000
644	3.2373	0.016	24.045	0.000
645	3.2453	0.008	24.155	0.000
646	3.2506	0.002	24.155	0.000
647	3.2559	-0.002	24.155	0.000
648	3.2612	0.006	24.120	0.000
649	3.2653	0.012	24.120	0.000
650	3.2694	0.026	24.125	0.000
651	3.2734	0.034	24.125	0.000
652	3.2775	0.026	24.145	0.000
653	3.2807	0.018	24.145	0.000
654	3.2838	0.014	24.115	0.000
655	3.2869	0.586	24.115	0.000
656	3.2901	42.764	24.160	2.000
657	3.2932	65.000	24.160	2.000
658	3.3092	63.794	24.160	2.000
659	3.3145	41.048	24.135	0.000
660	3.3198	28.560	24.135	0.000
661	3.3252	28.850	24.140	0.000
662	3.3305	29.494	24.140	0.000
663	3.3359	28.076	24.000	2.000
664	3.3413	24.944	24.000	2.000
665	3.3445	22.888	23.960	2.000
666	3.3476	22.084	23.960	2.000
667	3.3508	21.148	23.960	2.000
668	3.3539	20.952	23.880	2.000
669	3.3571	19.952	23.880	2.000
670	3.3652	19.478	23.820	2.000
671	3.3734	18.300	23.820	2.000
672	3.3787	17.608	23.825	2.000
673	3.3839	17.298	23.825	0.000
674	3.3892	17.316	23.740	0.000
675	3.3945	17.312	23.740	0.000
676	3.3998	17.352	23.780	0.000
677	3.4051	17.644	23.780	0.000
678	3.4091	18.212	23.780	0.000
679	3.4131	19.552	23.760	0.000
680	3.4171	20.246	23.760	0.000
681	3.4211	20.924	23.745	0.000
682	3.4292	20.920	23.745	0.000
683	3.4373	20.590	23.750	0.000
684	3.4412	20.470	23.750	0.000
685	3.4452	20.248	23.650	0.000
686	3.4492	20.524	23.650	0.000
687	3.4532	20.426	23.640	0.000
688	3.4584	20.408	23.640	0.000
689	3.4637	18.892	23.640	0.000
690	3.4690	12.494	23.610	0.000
691	3.4731	8.368	23.610	0.000
692	3.4771	7.152	23.635	0.000
693	3.4811	6.510	23.635	0.000
694	3.4852	8.196	23.585	0.000
695	3.4931	8.424	23.585	0.000
696	3.5011	3.896	23.535	0.000
697	3.5065	0.828	23.535	0.000
698	3.5118	0.034	23.635	0.000
699	3.5172	-0.174	23.635	0.000
700	3.5212	-0.220	23.635	0.000
701	3.5252	-0.138	23.630	0.000
702	3.5291	-0.128	23.630	0.000
703	3.5331	-0.304	23.615	0.000
704	3.5371	-0.332	23.615	0.000
705	3.5411	-0.092	23.570	0.000
706	3.5451	0.078	23.570	0.000
707	3.5491	0.214	23.630	0.000
708	3.5570	0.270	23.630	0.000
709	3.5649	0.186	23.650	0.000
710	3.5703	0.054	23.650	0.000
711	3.5757	-0.090	23.650	0.000
712	3.5811	-0.280	23.610	0.000
713	3.5865	-0.346	23.610	0.000
714	3.5920	-0.214	23.700	0.000
715	3.5974	-0.074	23.700	0.000
716	3.6005	0.040	23.610	0.000
717	3.6036	0.194	23.610	0.000
718	3.6067	0.420	23.675	0.000
719	3.6099	0.622	23.675	0.000
720	3.6130	0.644	23.675	0.000
721	3.6210	0.444	23.675	0.000
722	3.6290	0.186	23.675	0.000
723	3.6344	0.060	23.730	0.000
724	3.6398	0.026	23.730	0.000
725	3.6453	0.048	23.715	0.000
726	3.6505	0.100	23.715	0.000
727	3.6557	0.136	23.750	0.000
728	3.6609	0.152	23.750	0.000
729	3.6644	0.158	23.740	0.000
730	3.6679	0.144	23.740	0.000
731	3.6714	0.104	23.695	0.000
732	3.6749	0.068	23.695	0.000
733	3.6783	0.058	23.695	0.000
734	3.6856	0.076	23.725	0.000
735	3.6928	0.098	23.725	0.000
736	3.6982	0.112	23.805	0.000
737	3.7036	0.120	23.805	0.000
738	3.7090	0.114	23.800	0.000
739	3.7143	0.094	23.800	0.000
740	3.7196	0.068	23.800	0.000
741	3.7248	0.056	23.800	0.000
742	3.7288	0.048	23.795	0.000
743	3.7328	0.044	23.795	0.000
744	3.7368	0.048	23.795	0.000
745	3.7408	0.058	23.820	0.000
746	3.7489	0.068	23.820	0.000
747	3.7569	0.080	23.795	0.000
748	3.7622	0.100	23.795	0.000
749	3.7675	0.110	23.815	0.000
750	3.7729	0.110	23.815	0.000
751	3.7769	0.102	23.855	0.000
752	3.7809	0.086	23.855	0.000
753	3.7849	0.080	23.815	0.000
754	3.7889	0.088	23.815	0.000
755	3.7946	0.094	23.815	0.000
756	3.8003	0.092	23.900	0.000
757	3.8060	0.088	23.900	0.000
758	3.8117	0.070	23.870	0.000
759	3.8174	0.046	23.870	0.000
760	3.8230	0.024	23.930	0.000
761	3.8287	0.008	23.930	0.000
762	3.8344	0.008	23.945	0.000
763	3.8401	0.022	23.945	0.000
764	3.8458	0.040	24.005	0.000
765	3.8498	0.060	24.005	0.000
766	3.8538	0.078	24.005	0.000
767	3.8577	0.082	23.935	0.000
768	3.8617	0.080	23.935	0.000
769	3.8670	0.060	23.895	0.000
770	3.8724	0.044	23.895	0.000
771	3.8777	0.042	23.940	0.000
772	3.8817	0.040	23.940	0.000
773	3.8857	0.032	23.960	0.000
774	3.8898	0.030	23.960	0.000
775	3.8938	0.032	23.975	0.000
776	3.8991	0.036	23.975	0.000
777	3.9045	0.044	23.975	0.000
778	3.9098	0.056	23.990	0.000
779	3.9151	0.066	23.990	0.000
780	3.9204	0.068	23.975	0.000
781	3.9257	0.062	23.975	0.000
782	3.9310	0.056	24.035	0.000
783	3.9363	0.046	24.035	0.000
784	3.9416	0.040	23.980	0.000
785	3.9464	0.038	23.980	0.000
786	3.9512	0.032	24.025	0.000
787	3.9560	0.022	24.025	0.000
788	3.9608	0.010	24.025	0.000
789	3.9650	0.004	24.065	0.000
790	3.9693	0.010	24.065	0.000
791	3.9736	0.016	24.045	0.000
792	3.9790	0.020	24.045	0.000
793	3.9844	0.030	23.970	0.000
794	3.9898	0.034	23.970	0.000
795	3.9952	0.030	24.090	0.000
796	4.0005	0.032	24.090	0.000
797	4.0059	0.036	24.090	0.000
798	4.0098	0.042	24.090	0.000
799	4.0138	0.042	24.090	0.000
800	4.0177	0.042	24.010	0.000
801	4.0216	0.036	24.010	0.000
802	4.0296	0.026	24.085	0.000
803	4.0375	0.022	24.085	0.000
804	4.0415	0.026	24.040	0.000
805	4.0456	0.038	24.040	0.000
806	4.0496	0.046	24.095	0.000
807	4.0536	0.046	24.095	0.000
808	4.0589	0.042	24.030	0.000
809	4.0643	0.030	24.030	0.000
810	4.0696	0.012	24.030	0.000
811	4.0749	0.004	24.105	0.000
812	4.0803	0.002	24.105	0.000
813	4.0856	0.006	24.090	0.000
814	4.0909	0.010	24.090	0.000
815	4.0963	0.010	24.105	0.000
816	4.1016	0.008	24.105	0.000
817	4.1069	0.008	24.105	0.000
818	4.1122	0.016	24.105	0.000
819	4.1175	0.020	24.125	0.000
820	4.1228	0.022	24.125	0.000
821	4.1281	0.028	24.125	0.000
822	4.1334	0.028	24.135	0.000
823	4.1374	0.018	24.135	0.000
824	4.1414	0.014	24.105	0.000
825	4.1454	0.014	24.105	0.000
826	4.1494	0.018	24.195	0.000
827	4.1548	0.030	24.195	0.000
828	4.1601	0.036	24.200	0.000
829	4.1654	0.040	24.200	0.000
830	4.1707	0.038	24.185	0.000
831	4.1760	0.028	24.185	0.000
832	4.1814	0.020	24.185	0.000
833	4.1867	0.012	24.145	0.000
834	4.1921	0.012	24.145	0.000
835	4.1975	0.012	24.180	0.000
836	4.2028	0.008	24.180	0.000
837	4.2082	-0.002	24.165	0.000
838	4.2136	-0.002	24.165	0.000
839	4.2175	-0.002	24.245	0.000
840	4.2215	0.086	24.245	0.000
841	4.2255	20.032	24.195	2.000
842	4.2295	65.000	24.195	2.000
843	4.2349	65.000	24.195	2.000
844	4.2402	50.584	24.250	2.000
845	4.2456	32.810	24.250	0.000
846	4.2509	29.214	24.175	0.000
847	4.2562	29.512	24.175	0.000
848	4.2615	28.806	24.075	2.000
849	4.2668	26.082	24.075	2.000
850	4.2722	23.840	23.940	2.000
851	4.2775	22.376	23.940	2.000
852	4.2807	21.656	23.930	2.000
853	4.2839	20.768	23.930	2.000
854	4.2871	20.366	23.930	2.000
855	4.2903	19.876	23.890	2.000
856	4.2935	18.892	23.890	2.000
857	4.3014	18.250	23.845	2.000
858	4.3094	17.270	23.845	2.000
859	4.3148	16.994	23.840	2.000
860	4.3201	16.764	23.840	0.000
861	4.3255	17.284	23.725	0.000
862	4.3308	17.272	23.725	0.000
863	4.3361	17.958	23.730	0.000
864	4.3414	18.712	23.730	0.000
865	4.3446	19.468	23.730	0.000
866	4.3478	20.312	23.700	0.000
867	4.3510	20.370	23.700	0.000
868	4.3542	20.658	23.690	0.000
869	4.3574	19.978	23.690	0.000
870	4.3733	20.020	23.665	0.000
871	4.3773	19.828	23.665	0.000
872	4.3813	20.214	23.650	0.000
873	4.3853	20.380	23.650	0.000
874	4.3893	19.832	23.615	0.000
875	4.3946	13.918	23.615	0.000
876	4.3999	8.410	23.615	0.000
877	4.4052	7.206	23.630	0.000
878	4.4084	6.582	23.630	0.000
879	4.4116	7.962	23.630	0.000
880	4.4148	9.302	23.630	0.000
881	4.4180	5.162	23.580	0.000
882	4.4212	1.176	23.580	0.000
883	4.4372	0.054	23.565	0.000
884	4.4425	-0.262	23.565	0.000
885	4.4478	-0.410	23.655	0.000
886	4.4531	-0.314	23.655	0.000
887	4.4585	-0.232	23.655	0.000
888	4.4638	-0.436	23.545	0.000
889	4.4692	-0.620	23.545	0.000
890	4.4732	-0.328	23.595	0.000
891	4.4771	-0.080	23.595	0.000
892	4.4811	0.020	23.650	0.000
893	4.4851	0.058	23.650	0.000
894	4.4904	0.050	23.675	0.000
895	4.4958	-0.006	23.675	0.000
896	4.5011	-0.104	23.690	0.000
897	4.5065	-0.266	23.690	0.000
898	4.5118	-0.362	23.690	0.000
899	4.5171	-0.262	23.730	0.000
900	4.5224	-0.106	23.730	0.000
901	4.5278	0.010	23.685	0.000
902	4.5331	0.148	23.685	0.000
903	4.5363	0.344	23.670	0.000
904	4.5395	0.512	23.670	0.000
905	4.5427	0.524	23.695	0.000
906	4.5459	0.358	23.695	0.000
907	4.5491	0.152	23.745	0.000
908	4.5571	0.040	23.745	0.000
909	4.5651	0.006	23.745	0.000
910	4.5705	0.026	23.755	0.000
911	4.5758	0.072	23.755	0.000
912	4.5811	0.102	23.795	0.000
913	4.5864	0.110	23.795	0.000
914	4.5918	0.118	23.810	0.000
915	4.5971	0.116	23.810	0.000
916	4.6003	0.094	23.740	0.000
917	4.6035	0.060	23.740	0.000
918	4.6067	0.042	23.785	0.000
919	4.6099	0.040	23.785	0.000
920	4.6131	0.030	23.785	0.000
921	4.6291	0.032	23.750	0.000
922	4.6331	0.048	23.750	0.000
923	4.6372	0.066	23.810	0.000
924	4.6412	0.070	23.810	0.000
925	4.6453	0.056	23.815	0.000
926	4.6506	0.042	23.815	0.000
927	4.6559	0.028	23.800	0.000
928	4.6613	0.020	23.800	0.000
929	4.6653	0.030	23.775	0.000
930	4.6693	0.050	23.775	0.000
931	4.6733	0.070	23.775	0.000
932	4.6773	0.088	23.850	0.000
933	4.6854	0.096	23.850	0.000
934	4.6934	0.086	23.910	0.000
935	4.6987	0.066	23.910	0.000
936	4.7040	0.056	23.845	0.000
937	4.7094	0.056	23.845	0.000
938	4.7133	0.068	23.895	0.000
939	4.7172	0.082	23.895	0.000
940	4.7211	0.088	23.840	0.000
941	4.7250	0.074	23.840	0.000
942	4.7304	0.052	23.840	0.000
943	4.7358	0.030	23.925	0.000
944	4.7412	0.016	23.925	0.000
945	4.7465	0.012	23.925	0.000
946	4.7517	0.016	23.925	0.000
947	4.7570	0.012	23.980	0.000
948	4.7623	0.004	23.980	0.000
949	4.7677	0.006	23.915	0.000
950	4.7730	0.012	23.915	0.000
951	4.7784	0.026	23.935	0.000
952	4.7837	0.048	23.935	0.000
953	4.7891	0.070	23.935	0.000
954	4.7922	0.078	23.875	0.000
955	4.7954	0.062	23.875	0.000
956	4.7986	0.038	23.965	0.000
957	4.8018	0.014	23.965	0.000
958	4.8050	0.004	24.040	0.000
959	4.8130	0.006	24.040	0.000
960	4.8210	0.024	23.935	0.000
961	4.8263	0.040	23.935	0.000
962	4.8317	0.054	23.960	0.000
963	4.8370	0.062	23.960	0.000
964	4.8423	0.060	23.960	0.000
965	4.8477	0.060	24.020	0.000
966	4.8530	0.054	24.020	0.000
967	4.8562	0.044	24.020	0.000
968	4.8594	0.034	24.020	0.000
969	4.8626	0.024	24.055	0.000
970	4.8658	0.012	24.055	0.000
971	4.8690	0.002	24.000	0.000
972	4.8775	-0.004	24.000	0.000
973	4.8861	-0.002	24.035	0.000
974	4.8911	-0.002	24.035	0.000
975	4.8962	-0.004	24.035	0.000
976	4.9012	-0.006	24.020	0.000
977	4.9064	0.000	24.020	0.000
978	4.9117	0.008	24.030	0.000
979	4.9170	0.022	24.030	0.000
980	4.9202	0.038	24.110	0.000
981	4.9234	0.046	24.110	0.000
982	4.9266	0.046	24.115	0.000
983	4.9298	0.040	24.115	0.000
984	4.9330	0.024	24.085	0.000
985	4.9488	0.010	24.085	0.000
986	4.9542	0.010	24.085	0.000
987	4.9595	0.016	24.050	0.000
988	4.9648	0.030	24.050	0.000
989	4.9688	0.040	24.085	0.000
990	4.9728	0.040	24.085	0.000
991	4.9768	0.040	24.100	0.000
992	4.9808	0.032	24.100	0.000
993	4.9848	0.014	24.105	0.000
994	4.9888	0.006	24.105	0.000
995	4.9928	0.006	24.090	0.000
996	4.9967	0.004	24.090	0.000
997	5.0047	0.002	24.090	0.000
998	5.0127	-0.004	24.125	0.000
999	5.0180	-0.012	24.125	0.000
1000	5.0234	-0.008	24.110	0.000
1001	5.0287	-0.002	24.110	0.000
1002	5.0341	0.006	24.155	0.000
1003	5.0396	0.020	24.155	0.000
1004	5.0450	0.018	24.130	0.000
1005	5.0489	0.012	24.130	0.000
1006	5.0529	0.004	24.155	0.000
1007	5.0568	-0.002	24.155	0.000
1008	5.0607	0.004	24.155	0.000
1009	5.0662	0.018	24.150	0.000
1010	5.0716	0.036	24.150	0.000
1011	5.0771	0.042	24.085	0.000
1012	5.0823	0.654	24.085	0.000
1013	5.0875	42.024	24.170	2.000
1014	5.0927	65.000	24.170	2.000
1015	5.0981	63.610	24.145	2.000
1016	5.1035	42.602	24.145	0.000
1017	5.1089	29.640	24.140	0.000
1018	5.1129	29.072	24.140	0.000
1019	5.1168	29.734	24.140	0.000
1020	5.1207	28.006	24.100	2.000
1021	5.1247	25.102	24.100	2.000
1022	5.1300	22.942	23.960	2.000
1023	5.1353	22.360	23.960	2.000
1024	5.1407	21.422	23.945	2.000
1025	5.1460	20.916	23.945	2.000
1026	5.1513	20.202	23.915	2.000
1027	5.1567	19.636	23.915	2.000
1028	5.1620	18.738	23.795	2.000
1029	5.1673	17.856	23.795	2.000
1030	5.1727	17.740	23.795	2.000
1031	5.1759	17.180	23.785	0.000
1032	5.1791	17.188	23.785	0.000
1033	5.1823	17.286	23.820	0.000
1034	5.1854	17.734	23.820	0.000
1035	5.1886	18.092	23.670	0.000
1036	5.2045	18.816	23.670	0.000
1037	5.2098	19.718	23.710	0.000
1038	5.2152	20.078	23.710	0.000
1039	5.2205	20.632	23.710	0.000
1040	5.2246	20.420	23.680	0.000
1041	5.2287	20.092	23.680	0.000
1042	5.2328	19.894	23.650	0.000
1043	5.2369	20.132	23.650	0.000
1044	5.2422	20.272	23.630	0.000
1045	5.2474	20.608	23.630	0.000
1046	5.2526	19.254	23.565	0.000
1047	5.2580	11.380	23.565	0.000
1048	5.2634	7.904	23.600	0.000
1049	5.2688	7.148	23.600	0.000
1050	5.2741	6.718	23.600	0.000
1051	5.2795	8.982	23.570	0.000
1052	5.2848	9.134	23.570	0.000
1053	5.2887	3.744	23.555	0.000
1054	5.2926	0.692	23.555	0.000
1055	5.2966	-0.008	23.580	0.000
1056	5.3005	-0.202	23.580	0.000
1057	5.3045	-0.222	23.590	0.000
1058	5.3085	-0.110	23.590	0.000
1059	5.3125	-0.094	23.610	0.000
1060	5.3165	-0.276	23.610	0.000
1061	5.3244	-0.316	23.610	0.000
1062	5.3324	-0.092	23.575	0.000
1063	5.3378	0.060	23.575	0.000
1064	5.3431	0.166	23.715	0.000
1065	5.3485	0.198	23.715	0.000
1066	5.3540	0.140	23.625	0.000
1067	5.3594	0.042	23.625	0.000
1068	5.3649	-0.088	23.620	0.000
1069	5.3680	-0.258	23.620	0.000
1070	5.3712	-0.322	23.680	0.000
1071	5.3743	-0.222	23.680	0.000
1072	5.3774	-0.076	23.680	0.000
1073	5.3806	0.052	23.705	0.000
1074	5.3885	0.252	23.705	0.000
1075	5.3965	0.542	23.670	0.000
1076	5.4019	0.730	23.670	0.000
1077	5.4072	0.670	23.715	0.000
1078	5.4126	0.410	23.715	0.000
1079	5.4179	0.168	23.675	0.000
1080	5.4232	0.064	23.675	0.000
1081	5.4285	0.054	23.690	0.000
1082	5.4317	0.096	23.690	0.000
1083	5.4349	0.152	23.690	0.000
1084	5.4381	0.180	23.755	0.000
1085	5.4413	0.172	23.755	0.000
1086	5.4445	0.160	23.735	0.000
1087	5.4604	0.146	23.735	0.000
1088	5.4645	0.120	23.730	0.000
1089	5.4685	0.090	23.730	0.000
1090	5.4726	0.076	23.765	0.000
1091	5.4766	0.076	23.765	0.000
1092	5.4820	0.082	23.745	0.000
1093	5.4874	0.096	23.745	0.000
1094	5.4928	0.112	23.745	0.000
1095	5.4959	0.130	23.775	0.000
1096	5.4990	0.132	23.775	0.000
1097	5.5022	0.106	23.775	0.000
1098	5.5053	0.076	23.775	0.000
1099	5.5085	0.054	23.810	0.000
1100	5.5244	0.040	23.810	0.000
1101	5.5298	0.044	23.740	0.000
1102	5.5351	0.060	23.740	0.000
1103	5.5404	0.082	23.840	0.000
1104	5.5444	0.108	23.840	0.000
1105	5.5484	0.116	23.840	0.000
1106	5.5524	0.118	23.780	0.000
1107	5.5564	0.112	23.780	0.000
1108	5.5596	0.092	23.865	0.000
1109	5.5628	0.090	23.865	0.000
1110	5.5660	0.102	23.875	0.000
1111	5.5692	0.116	23.875	0.000
1112	5.5724	0.124	23.865	0.000
1113	5.5883	0.110	23.865	0.000
1114	5.5936	0.082	23.895	0.000
1115	5.5989	0.054	23.895	0.000
1116	5.6043	0.034	23.895	0.000
1117	5.6096	0.026	23.875	0.000
1118	5.6149	0.028	23.875	0.000
1119	5.6202	0.032	23.920	0.000
1120	5.6242	0.038	23.920	0.000
1121	5.6282	0.046	23.935	0.000
1122	5.6322	0.054	23.935	0.000
1123	5.6362	0.060	23.940	0.000
1124	5.6416	0.074	23.940	0.000
1125	5.6470	0.080	23.970	0.000
1126	5.6524	0.072	23.970	0.000
1127	5.6577	0.058	23.970	0.000
1128	5.6629	0.044	23.935	0.000
1129	5.6682	0.036	23.935	0.000
1130	5.6736	0.034	23.940	0.000
1131	5.6791	0.032	23.940	0.000
1132	5.6846	0.040	23.990	0.000
1133	5.6885	0.050	23.990	0.000
1134	5.6924	0.058	23.855	0.000
1135	5.6963	0.066	23.855	0.000
1136	5.7002	0.076	23.945	0.000
1137	5.7081	0.076	23.945	0.000
1138	5.7161	0.068	23.945	0.000
1139	5.7201	0.062	23.970	0.000
1140	5.7241	0.052	23.970	0.000
1141	5.7282	0.040	23.980	0.000
1142	5.7322	0.028	23.980	0.000
1143	5.7376	0.018	24.000	0.000
1144	5.7429	0.012	24.000	0.000
1145	5.7483	0.012	24.060	0.000
1146	5.7515	0.018	24.060	0.000
1147	5.7546	0.024	23.985	0.000
1148	5.7578	0.030	23.985	0.000
1149	5.7610	0.032	23.985	0.000
1150	5.7642	0.032	24.000	0.000
1151	5.7814	0.026	24.000	0.000
1152	5.7851	0.028	24.060	0.000
1153	5.7888	0.036	24.060	0.000
1154	5.7925	0.044	24.100	0.000
1155	5.7962	0.046	24.100	0.000
1156	5.8015	0.046	24.025	0.000
1157	5.8069	0.042	24.025	0.000
1158	5.8122	0.036	24.085	0.000
1159	5.8162	0.028	24.085	0.000
1160	5.8202	0.032	24.085	0.000
1161	5.8242	0.034	24.105	0.000
1162	5.8282	0.038	24.105	0.000
1163	5.8362	0.042	24.080	0.000
1164	5.8441	0.036	24.080	0.000
1165	5.8495	0.030	24.120	0.000
1166	5.8548	0.022	24.120	0.000
1167	5.8601	0.016	24.125	0.000
1168	5.8655	0.018	24.125	0.000
1169	5.8708	0.014	24.000	0.000
1170	5.8761	0.018	24.000	0.000
1171	5.8815	0.016	24.000	0.000
1172	5.8868	0.008	24.105	0.000
1173	5.8921	0.010	24.105	0.000
1174	5.8974	0.008	24.145	0.000
1175	5.9028	0.010	24.145	0.000
1176	5.9081	0.024	24.120	0.000
1177	5.9121	0.030	24.120	0.000
1178	5.9161	0.036	24.205	0.000
1179	5.9201	0.026	24.205	0.000
1180	5.9240	0.018	24.150	0.000
1181	5.9294	0.016	24.150	0.000
1182	5.9347	0.014	24.150	0.000
1183	5.9400	0.024	24.125	0.000
1184	5.9432	0.040	24.125	0.000
1185	5.9465	0.048	24.120	0.000
1186	5.9497	0.044	24.120	0.000
1187	5.9529	0.032	24.130	0.000
1188	5.9561	0.472	24.130	0.000
1189	5.9641	38.242	24.195	2.000
1190	5.9721	65.000	24.195	2.000
1191	5.9775	64.250	24.155	2.000
1192	5.9828	42.392	24.155	0.000
1193	5.9882	29.848	24.155	0.000
1194	5.9934	29.136	24.190	0.000
1195	5.9986	29.466	24.190	0.000
1196	6.0039	28.040	24.075	2.000
1197	6.0093	25.182	24.075	2.000
1198	6.0146	23.258	23.960	2.000
1199	6.0200	22.162	23.960	2.000
1200	6.0254	21.688	23.870	2.000
1201	6.0308	20.570	23.870	2.000
1202	6.0363	20.262	23.920	2.000
1203	6.0403	19.762	23.920	2.000
1204	6.0443	18.548	23.920	2.000
1205	6.0483	17.840	23.820	2.000
1206	6.0523	17.360	23.820	2.000
1207	6.0575	17.220	23.815	2.000
1208	6.0627	17.016	23.815	0.000
1209	6.0680	17.358	23.730	0.000
1210	6.0712	17.134	23.730	0.000
1211	6.0744	17.784	23.710	0.000
1212	6.0776	18.842	23.710	0.000
1213	6.0808	19.792	23.700	0.000
1214	6.0840	20.682	23.700	0.000
1215	6.1000	20.760	23.700	0.000
1216	6.1053	20.326	23.685	0.000
1217	6.1107	20.008	23.685	0.000
1218	6.1161	20.228	23.715	0.000
1219	6.1214	20.102	23.715	0.000
1220	6.1267	20.564	23.585	0.000
1221	6.1321	20.534	23.585	0.000
1222	6.1352	18.908	23.605	0.000
1223	6.1384	11.308	23.605	0.000
1224	6.1416	7.836	23.665	0.000
1225	6.1448	6.884	23.665	0.000
1226	6.1479	6.520	23.665	0.000
1227	6.1559	9.020	23.505	0.000
1228	6.1639	9.230	23.505	0.000
1229	6.1692	3.778	23.530	0.000
1230	6.1745	0.668	23.530	0.000
1231	6.1798	-0.040	23.565	0.000
1232	6.1853	-0.300	23.565	0.000
1233	6.1907	-0.338	23.560	0.000
1234	6.1962	-0.176	23.560	0.000
1235	6.2015	-0.128	23.605	0.000
1236	6.2067	-0.294	23.605	0.000
1237	6.2120	-0.314	23.605	0.000
1238	6.2173	-0.102	23.550	0.000
1239	6.2226	0.044	23.550	0.000
1240	6.2278	0.144	23.645	0.000
1241	6.2318	0.182	23.645	0.000
1242	6.2358	0.132	23.615	0.000
1243	6.2398	0.044	23.615	0.000
1244	6.2438	-0.080	23.590	0.000
1245	6.2491	-0.252	23.590	0.000
1246	6.2544	-0.344	23.650	0.000
1247	6.2597	-0.244	23.650	0.000
1248	6.2637	-0.080	23.650	0.000
1249	6.2677	0.052	23.720	0.000
1250	6.2717	0.266	23.720	0.000
1251	6.2757	0.608	23.670	0.000
1252	6.2836	0.834	23.670	0.000
1253	6.2916	0.786	23.640	0.000
1254	6.2969	0.464	23.640	0.000
1255	6.3023	0.172	23.730	0.000
1256	6.3077	0.058	23.730	0.000
1257	6.3117	0.056	23.730	0.000
1258	6.3157	0.100	23.730	0.000
1259	6.3197	0.154	23.730	0.000
1260	6.3238	0.194	23.680	0.000
1261	6.3290	0.188	23.680	0.000
1262	6.3343	0.170	23.735	0.000
1263	6.3396	0.158	23.735	0.000
1264	6.3450	0.126	23.780	0.000
1265	6.3503	0.102	23.780	0.000
1266	6.3556	0.090	23.715	0.000
1267	6.3611	0.082	23.715	0.000
1268	6.3666	0.094	23.775	0.000
1269	6.3720	0.104	23.775	0.000
1270	6.3759	0.104	23.775	0.000
1271	6.3799	0.124	23.830	0.000
1272	6.3838	0.120	23.830	0.000
1273	6.3877	0.100	23.835	0.000
1274	6.3917	0.084	23.835	0.000
1275	6.3956	0.056	23.825	0.000
1276	6.3996	0.046	23.825	0.000
1277	6.4036	0.054	23.810	0.000
1278	6.4116	0.064	23.810	0.000
1279	6.4196	0.088	23.805	0.000
1280	6.4250	0.112	23.805	0.000
1281	6.4303	0.132	23.805	0.000
1282	6.4356	0.138	23.835	0.000
1283	6.4411	0.124	23.835	0.000
1284	6.4466	0.106	23.890	0.000
1285	6.4520	0.090	23.890	0.000
1286	6.4552	0.088	23.855	0.000
1287	6.4583	0.102	23.855	0.000
1288	6.4614	0.112	23.855	0.000
1289	6.4646	0.116	23.855	0.000
1290	6.4677	0.106	23.925	0.000
1291	6.4787	0.080	23.925	0.000
1292	6.4897	0.056	23.925	0.000
1293	6.4922	0.038	23.890	0.000
1294	6.4947	0.026	23.890	0.000
1295	6.4971	0.016	23.960	0.000
1296	6.4996	0.016	23.960	0.000
1297	6.5076	0.036	23.960	0.000
1298	6.5156	0.060	23.960	0.000
1299	6.5188	0.076	23.960	0.000
1300	6.5220	0.086	23.960	0.000
1301	6.5252	0.092	23.970	0.000
1302	6.5284	0.082	23.970	0.000
1303	6.5316	0.062	23.970	0.000
1304	6.5476	0.038	23.965	0.000
1305	6.5516	0.030	23.965	0.000
1306	6.5556	0.032	23.965	0.000
1307	6.5596	0.036	23.965	0.000
1308	6.5637	0.038	23.990	0.000
1309	6.5690	0.046	23.990	0.000
1310	6.5743	0.056	24.045	0.000
1311	6.5796	0.068	24.045	0.000
1312	6.5836	0.074	24.000	0.000
1313	6.5876	0.080	24.000	0.000
1314	6.5915	0.080	24.000	0.000
1315	6.5955	0.074	23.940	0.000
1316	6.6036	0.066	23.940	0.000
1317	6.6117	0.050	24.000	0.000
1318	6.6170	0.038	24.000	0.000
1319	6.6223	0.028	24.025	0.000
1320	6.6276	0.018	24.025	0.000
1321	6.6316	0.008	24.040	0.000
1322	6.6356	0.008	24.040	0.000
1323	6.6395	0.014	24.050	0.000
1324	6.6435	0.018	24.050	0.000
1325	6.6476	0.024	24.050	0.000
1326	6.6517	0.034	24.020	0.000
1327	6.6558	0.040	24.020	0.000
1328	6.6599	0.038	24.020	0.000
1329	6.6678	0.038	24.020	0.000
1330	6.6757	0.038	24.075	0.000
1331	6.6811	0.042	24.075	0.000
1332	6.6865	0.040	24.060	0.000
1333	6.6919	0.040	24.060	0.000
1334	6.6970	0.038	24.085	0.000
1335	6.7022	0.034	24.085	0.000
1336	6.7074	0.036	24.085	0.000
1337	6.7114	0.036	24.050	0.000
1338	6.7154	0.036	24.050	0.000
1339	6.7194	0.046	24.085	0.000
1340	6.7234	0.054	24.085	0.000
1341	6.7288	0.050	24.145	0.000
1342	6.7343	0.040	24.145	0.000
1343	6.7397	0.028	24.145	0.000
1344	6.7450	0.012	24.145	0.000
1345	6.7502	0.004	24.140	0.000
1346	6.7554	-0.002	24.140	0.000
1347	6.7607	0.002	24.140	0.000
1348	6.7660	0.012	24.045	0.000
1349	6.7713	0.022	24.045	0.000
1350	6.7753	0.030	24.185	0.000
1351	6.7793	0.030	24.185	0.000
1352	6.7833	0.024	24.120	0.000
1353	6.7873	0.022	24.120	0.000
1354	6.7953	0.020	24.160	0.000
1355	6.8033	0.016	24.160	0.000
1356	6.8074	0.016	24.125	0.000
1357	6.8114	0.020	24.125	0.000
1358	6.8154	0.022	24.125	0.000
1359	6.8194	0.030	24.185	0.000
1360	6.8248	0.034	24.185	0.000
1361	6.8302	0.212	24.155	0.000
1362	6.8356	26.772	24.155	2.000
1363	6.8409	65.000	24.230	2.000
1364	6.8462	64.900	24.230	2.000
1365	6.8515	47.932	24.160	0.000
1366	6.8567	31.500	24.160	0.000
1367	6.8620	28.500	24.150	0.000
1368	6.8673	29.410	24.150	0.000
1369	6.8728	28.006	24.150	0.000
1370	6.8782	25.870	24.000	2.000
1371	6.8837	23.246	24.000	2.000
1372	6.8876	22.262	23.950	2.000
1373	6.8915	21.532	23.950	2.000
1374	6.8955	21.002	23.825	2.000
1375	6.8994	20.364	23.825	2.000
1376	6.9048	19.804	23.835	2.000
1377	6.9102	18.906	23.835	2.000
1378	6.9156	17.976	23.740	2.000
1379	6.9195	17.574	23.740	0.000
1380	6.9235	17.390	23.740	0.000
1381	6.9274	17.422	23.700	0.000
1382	6.9313	17.192	23.700	0.000
1383	6.9393	17.326	23.675	0.000
1384	6.9473	17.944	23.675	0.000
1385	6.9527	18.746	23.660	0.000
1386	6.9582	19.916	23.660	0.000
1387	6.9636	20.250	23.670	0.000
1388	6.9675	20.266	23.670	0.000
1389	6.9715	20.148	23.700	0.000
1390	6.9754	20.254	23.700	0.000
1391	6.9793	20.240	23.700	0.000
1392	6.9833	20.422	23.635	0.000
1393	6.9873	20.182	23.635	0.000
1394	6.9912	20.462	23.650	0.000
1395	6.9952	19.092	23.650	0.000
1396	7.0032	12.872	23.650	0.000
1397	7.0112	8.640	23.650	0.000
1398	7.0165	7.380	23.615	0.000
1399	7.0219	6.658	23.615	0.000
1400	7.0272	8.384	23.595	0.000
1401	7.0325	9.004	23.595	0.000
1402	7.0378	4.498	23.595	0.000
1403	7.0431	1.048	23.610	0.000
1404	7.0463	0.072	23.610	0.000
1405	7.0495	-0.170	23.605	0.000
1406	7.0528	-0.246	23.605	0.000
1407	7.0560	-0.158	23.650	0.000
1408	7.0592	-0.114	23.650	0.000
1409	7.0672	-0.248	23.655	0.000
1410	7.0752	-0.304	23.655	0.000
1411	7.0805	-0.102	23.650	0.000
1412	7.0859	0.058	23.650	0.000
1413	7.0912	0.186	23.650	0.000
1414	7.0966	0.244	23.670	0.000
1415	7.1019	0.192	23.670	0.000
1416	7.1072	0.090	23.630	0.000
1417	7.1104	-0.020	23.630	0.000
1418	7.1136	-0.154	23.635	0.000
1419	7.1168	-0.254	23.635	0.000
1420	7.1200	-0.202	23.690	0.000
1421	7.1232	-0.074	23.690	0.000
1422	7.1312	0.048	23.630	0.000
1423	7.1391	0.256	23.630	0.000
1424	7.1446	0.608	23.630	0.000
1425	7.1501	0.890	23.695	0.000
1426	7.1555	0.864	23.695	0.000
1427	7.1607	0.576	23.730	0.000
1428	7.1659	0.248	23.730	0.000
1429	7.1711	0.098	23.685	0.000
1430	7.1743	0.082	23.685	0.000
1431	7.1774	0.132	23.710	0.000
1432	7.1806	0.202	23.710	0.000
1433	7.1838	0.254	23.750	0.000
1434	7.1870	0.254	23.750	0.000
1435	7.2030	0.220	23.750	0.000
1436	7.2085	0.182	23.730	0.000
1437	7.2139	0.154	23.730	0.000
1438	7.2194	0.132	23.730	0.000
1439	7.2233	0.124	23.730	0.000
1440	7.2272	0.128	23.835	0.000
1441	7.2311	0.130	23.835	0.000
1442	7.2351	0.128	23.805	0.000
1443	7.2404	0.140	23.805	0.000
1444	7.2457	0.154	23.780	0.000
1445	7.2510	0.156	23.780	0.000
1446	7.2563	0.150	23.780	0.000
1447	7.2617	0.122	23.835	0.000
1448	7.2671	0.084	23.835	0.000
1449	7.2724	0.066	23.800	0.000
1450	7.2777	0.062	23.800	0.000
1451	7.2830	0.082	23.815	0.000
1452	7.2883	0.112	23.815	0.000
1453	7.2937	0.138	23.795	0.000
1454	7.2990	0.156	23.795	0.000
1455	7.3022	0.156	23.915	0.000
1456	7.3054	0.138	23.915	0.000
1457	7.3086	0.116	23.915	0.000
1458	7.3118	0.112	23.810	0.000
1459	7.3150	0.124	23.810	0.000
1460	7.3230	0.140	23.855	0.000
1461	7.3309	0.154	23.855	0.000
1462	7.3363	0.150	23.865	0.000
1463	7.3416	0.128	23.865	0.000
1464	7.3469	0.100	23.810	0.000
1465	7.3522	0.072	23.810	0.000
1466	7.3576	0.052	23.895	0.000
1467	7.3629	0.046	23.895	0.000
1468	7.3672	0.044	23.895	0.000
1469	7.3714	0.042	23.895	0.000
1470	7.3757	0.052	23.895	0.000
1471	7.3800	0.066	23.945	0.000
1472	7.3851	0.078	23.945	0.000
1473	7.3901	0.094	23.875	0.000
1474	7.3952	0.096	23.875	0.000
1475	7.4005	0.092	23.945	0.000
1476	7.4058	0.082	23.945	0.000
1477	7.4111	0.066	23.945	0.000
1478	7.4164	0.046	23.880	0.000
1479	7.4218	0.040	23.880	0.000
1480	7.4272	0.050	23.965	0.000
1481	7.4311	0.058	23.965	0.000
1482	7.4350	0.066	23.920	0.000
1483	7.4389	0.086	23.920	0.000
1484	7.4428	0.090	23.885	0.000
1485	7.4509	0.080	23.885	0.000
1486	7.4590	0.080	23.960	0.000
1487	7.4631	0.076	23.960	0.000
1488	7.4671	0.078	23.960	0.000
1489	7.4711	0.076	24.110	0.000
1490	7.4752	0.068	24.110	0.000
1491	7.4804	0.060	24.015	0.000
1492	7.4857	0.042	24.015	0.000
1493	7.4909	0.026	23.965	0.000
1494	7.4941	0.024	23.965	0.000
1495	7.4973	0.030	23.985	0.000
1496	7.5005	0.036	23.985	0.000
1497	7.5037	0.032	24.010	0.000
1498	7.5069	0.028	24.010	0.000
1499	7.5228	0.026	24.010	0.000
1500	7.5282	0.026	24.045	0.000
1501	7.5336	0.038	24.045	0.000
1502	7.5389	0.058	24.035	0.000
1503	7.5430	0.072	24.035	0.000
1504	7.5470	0.070	23.940	0.000
1505	7.5510	0.060	23.940	0.000
1506	7.5551	0.044	24.045	0.000
1507	7.5582	0.028	24.045	0.000
1508	7.5614	0.030	24.115	0.000
1509	7.5645	0.042	24.115	0.000
1510	7.5677	0.056	24.115	0.000
1511	7.5709	0.068	24.020	0.000
1512	7.5867	0.066	24.020	0.000
1513	7.5921	0.056	24.055	0.000
1514	7.5974	0.036	24.055	0.000
1515	7.6028	0.024	24.130	0.000
1516	7.6082	0.024	24.130	0.000
1517	7.6137	0.028	24.085	0.000
1518	7.6191	0.028	24.085	0.000
1519	7.6222	0.030	24.135	0.000
1520	7.6254	0.020	24.135	0.000
1521	7.6285	0.010	24.135	0.000
1522	7.6316	0.006	24.140	0.000
1523	7.6348	0.014	24.140	0.000
1524	7.6428	0.030	24.085	0.000
1525	7.6508	0.040	24.085	0.000
1526	7.6561	0.044	24.105	0.000
1527	7.6614	0.038	24.105	0.000
1528	7.6668	0.028	24.165	0.000
1529	7.6721	0.018	24.165	0.000
1530	7.6774	0.018	24.100	0.000
1531	7.6827	0.034	24.100	0.000
1532	7.6859	0.044	24.100	0.000
1533	7.6891	0.050	24.150	0.000
1534	7.6923	0.050	24.150	0.000
1535	7.6955	0.040	24.235	0.000
1536	7.6987	0.028	24.235	0.000
1537	7.7147	0.028	24.150	0.000
1538	7.7187	0.024	24.150	0.000
1539	7.7227	0.032	24.195	0.000
1540	7.7267	0.038	24.195	0.000
1541	7.7306	0.032	24.205	0.000
1542	7.7360	0.018	24.205	0.000
1543	7.7413	0.006	24.205	0.000
1544	7.7467	0.006	24.155	0.000
1545	7.7507	0.006	24.155	0.000
1546	7.7547	0.044	24.180	0.000
1547	7.7586	7.898	24.180	0.000
1548	7.7626	64.496	24.215	2.000
1549	7.7706	65.000	24.215	2.000
1550	7.7785	57.492	24.225	2.000
1551	7.7839	33.436	24.225	0.000
1552	7.7893	28.964	24.100	0.000
1553	7.7947	29.056	24.100	0.000
1554	7.7988	29.006	24.100	0.000
1555	7.8028	26.526	24.000	2.000
1556	7.8069	23.922	24.000	2.000
1557	7.8109	22.486	23.985	2.000
1558	7.8161	21.618	23.985	2.000
1559	7.8213	21.570	23.955	2.000
1560	7.8265	20.642	23.955	2.000
1561	7.8318	19.992	23.895	2.000
1562	7.8372	18.744	23.895	2.000
1563	7.8425	17.982	23.790	2.000
1564	7.8478	17.688	23.790	0.000
1565	7.8532	17.518	23.790	0.000
1566	7.8585	17.620	23.770	0.000
1567	7.8640	17.132	23.770	0.000
1568	7.8694	17.518	23.785	0.000
1569	7.8749	17.602	23.785	0.000
1570	7.8780	18.766	23.690	0.000
1571	7.8811	19.548	23.690	0.000
1572	7.8842	20.204	23.675	0.000
1573	7.8874	20.210	23.675	0.000
1574	7.8905	20.266	23.710	0.000
1575	7.8985	20.354	23.710	0.000
1576	7.9065	20.352	23.710	0.000
1577	7.9119	20.622	23.735	0.000
1578	7.9174	20.316	23.735	0.000
1579	7.9228	20.508	23.670	0.000
1580	7.9281	19.588	23.670	0.000
1581	7.9335	13.054	23.610	0.000
1582	7.9388	7.984	23.610	0.000
1583	7.9419	7.780	23.575	0.000
1584	7.9451	7.314	23.575	0.000
1585	7.9482	9.142	23.610	0.000
1586	7.9514	10.136	23.610	0.000
1587	7.9545	4.756	23.610	0.000
1588	7.9705	1.004	23.605	0.000
1589	7.9745	0.050	23.605	0.000
1590	7.9785	-0.182	23.585	0.000
1591	7.9825	-0.258	23.585	0.000
1592	7.9865	-0.168	23.590	0.000
1593	7.9918	-0.132	23.590	0.000
1594	7.9972	-0.348	23.625	0.000
1595	8.0025	-0.500	23.625	0.000
1596	8.0057	-0.228	23.610	0.000
1597	8.0088	-0.028	23.610	0.000
1598	8.0120	0.064	23.610	0.000
1599	8.0152	0.118	23.635	0.000
1600	8.0183	0.114	23.635	0.000
1601	8.0344	0.056	23.650	0.000
1602	8.0397	-0.026	23.650	0.000
1603	8.0450	-0.142	23.660	0.000
1604	8.0504	-0.222	23.660	0.000
1605	8.0543	-0.160	23.585	0.000
1606	8.0583	-0.056	23.585	0.000
1607	8.0623	0.070	23.725	0.000
1608	8.0663	0.308	23.725	0.000
1609	8.0703	0.694	23.725	0.000
1610	8.0743	0.950	23.615	0.000
1611	8.0783	0.866	23.615	0.000
1612	8.0823	0.538	23.740	0.000
1613	8.0903	0.220	23.740	0.000
1614	8.0984	0.098	23.735	0.000
1615	8.1037	0.086	23.735	0.000
1616	8.1090	0.138	23.650	0.000
1617	8.1144	0.242	23.650	0.000
1618	8.1198	0.310	23.700	0.000
1619	8.1252	0.302	23.700	0.000
1620	8.1306	0.262	23.700	0.000
1621	8.1337	0.202	23.785	0.000
1622	8.1369	0.154	23.785	0.000
1623	8.1400	0.126	23.735	0.000
1624	8.1431	0.124	23.735	0.000
1625	8.1462	0.130	23.780	0.000
1626	8.1542	0.120	23.780	0.000
1627	8.1622	0.120	23.795	0.000
1628	8.1676	0.128	23.795	0.000
1629	8.1729	0.136	23.785	0.000
1630	8.1783	0.148	23.785	0.000
1631	8.1837	0.150	23.785	0.000
1632	8.1891	0.128	23.795	0.000
1633	8.1945	0.102	23.795	0.000
1634	8.1998	0.078	23.865	0.000
1635	8.2051	0.076	23.865	0.000
1636	8.2104	0.088	23.875	0.000
1637	8.2157	0.116	23.875	0.000
1638	8.2210	0.154	23.790	0.000
1639	8.2263	0.180	23.790	0.000
1640	8.2303	0.178	23.875	0.000
1641	8.2343	0.160	23.875	0.000
1642	8.2383	0.130	23.875	0.000
1643	8.2423	0.108	23.910	0.000
1644	8.2476	0.114	23.910	0.000
1645	8.2530	0.128	23.795	0.000
1646	8.2584	0.134	23.795	0.000
1647	8.2616	0.130	23.890	0.000
1648	8.2647	0.112	23.890	0.000
1649	8.2679	0.084	23.910	0.000
1650	8.2711	0.058	23.910	0.000
1651	8.2742	0.042	23.905	0.000
1652	8.2902	0.036	23.905	0.000
1653	8.2955	0.032	23.905	0.000
1654	8.3009	0.036	23.920	0.000
1655	8.3062	0.042	23.920	0.000
1656	8.3102	0.056	23.940	0.000
1657	8.3143	0.078	23.940	0.000
1658	8.3183	0.094	23.960	0.000
1659	8.3223	0.102	23.960	0.000
1660	8.3263	0.096	23.875	0.000
1661	8.3302	0.082	23.875	0.000
1662	8.3342	0.070	23.860	0.000
1663	8.3382	0.050	23.860	0.000
1664	8.3461	0.042	23.860	0.000
1665	8.3541	0.052	23.970	0.000
1666	8.3594	0.060	23.970	0.000
1667	8.3648	0.066	23.960	0.000
1668	8.3701	0.082	23.960	0.000
1669	8.3756	0.090	24.030	0.000
1670	8.3810	0.094	24.030	0.000
1671	8.3864	0.088	24.045	0.000
1672	8.3896	0.084	24.045	0.000
1673	8.3927	0.080	24.015	0.000
1674	8.3958	0.064	24.015	0.000
1675	8.3989	0.052	24.015	0.000
1676	8.4021	0.040	24.015	0.000
1677	8.4101	0.030	24.015	0.000
1678	8.4181	0.026	24.000	0.000
1679	8.4234	0.022	24.000	0.000
1680	8.4287	0.022	23.970	0.000
1681	8.4341	0.028	23.970	0.000
1682	8.4394	0.026	24.060	0.000
1683	8.4447	0.020	24.060	0.000
1684	8.4501	0.026	23.990	0.000
1685	8.4540	0.036	23.990	0.000
1686	8.4580	0.046	23.990	0.000
1687	8.4620	0.058	24.040	0.000
1688	8.4660	0.068	24.040	0.000
1689	8.4713	0.066	24.045	0.000
1690	8.4766	0.058	24.045	0.000
1691	8.4820	0.048	24.045	0.000
1692	8.4875	0.038	24.045	0.000
1693	8.4929	0.040	24.070	0.000
1694	8.4984	0.046	24.070	0.000
1695	8.5036	0.054	24.040	0.000
1696	8.5088	0.056	24.040	0.000
1697	8.5140	0.056	24.040	0.000
1698	8.5180	0.054	24.145	0.000
1699	8.5220	0.046	24.145	0.000
1700	8.5260	0.034	24.080	0.000
1701	8.5300	0.026	24.080	0.000
1702	8.5380	0.020	24.155	0.000
1703	8.5460	0.014	24.155	0.000
1704	8.5500	0.008	24.135	0.000
1705	8.5540	0.014	24.135	0.000
1706	8.5579	0.018	24.110	0.000
1707	8.5619	0.024	24.110	0.000
1708	8.5673	0.030	24.110	0.000
1709	8.5726	0.026	24.120	0.000
1710	8.5779	0.022	24.120	0.000
1711	8.5819	0.020	24.155	0.000
1712	8.5859	0.016	24.155	0.000
1713	8.5899	0.022	24.120	0.000
1714	8.5939	0.034	24.120	0.000
1715	8.6019	0.044	24.135	0.000
1716	8.6098	0.046	24.135	0.000
1717	8.6153	0.044	24.140	0.000
1718	8.6208	0.042	24.140	0.000
1719	8.6263	0.036	24.140	0.000
1720	8.6302	0.038	24.225	0.000
1721	8.6341	0.590	24.225	0.000
1722	8.6381	36.292	24.165	2.000
1723	8.6420	65.000	24.165	2.000
1724	8.6459	63.792	24.255	2.000
1725	8.6499	44.788	24.255	0.000
1726	8.6539	30.744	24.125	0.000
1727	8.6579	28.758	24.125	0.000
1728	8.6659	29.676	24.040	2.000
1729	8.6738	27.698	24.040	2.000
1730	8.6792	25.296	24.040	2.000
1731	8.6846	23.064	24.020	2.000
1732	8.6899	22.296	24.020	2.000
1733	8.6953	21.542	23.965	2.000
1734	8.7006	20.996	23.965	2.000
1735	8.7059	20.452	23.880	2.000
1736	8.7091	19.504	23.880	2.000
1737	8.7123	18.642	23.805	2.000
1738	8.7155	17.720	23.805	2.000
1739	8.7187	17.518	23.825	2.000
1740	8.7219	17.186	23.825	0.000
1741	8.7299	17.348	23.825	0.000
1742	8.7378	17.162	23.835	0.000
1743	8.7432	17.356	23.835	0.000
1744	8.7485	17.942	23.735	0.000
1745	8.7538	18.840	23.735	0.000
1746	8.7592	20.034	23.650	0.000
1747	8.7645	20.512	23.650	0.000
1748	8.7699	20.842	23.675	0.000
1749	8.7731	20.288	23.675	0.000
1750	8.7762	20.304	23.725	0.000
1751	8.7794	20.094	23.725	0.000
1752	8.7826	20.210	23.725	0.000
1753	8.7858	20.740	23.670	0.000
1754	8.8018	20.488	23.670	0.000
1755	8.8058	17.336	23.575	0.000
1756	8.8099	10.488	23.575	0.000
1757	8.8139	7.802	23.650	0.000
1758	8.8179	6.892	23.650	0.000
1759	8.8232	7.160	23.660	0.000
1760	8.8285	9.392	23.660	0.000
1761	8.8337	7.750	23.580	0.000
1762	8.8377	2.752	23.580	0.000
1763	8.8418	0.428	23.580	0.000
1764	8.8458	-0.068	23.615	0.000
1765	8.8498	-0.226	23.615	0.000
1766	8.8579	-0.212	23.600	0.000
1767	8.8661	-0.116	23.600	0.000
1768	8.8713	-0.144	23.590	0.000
1769	8.8766	-0.302	23.590	0.000
1770	8.8818	-0.216	23.515	0.000
1771	8.8859	-0.014	23.515	0.000
1772	8.8899	0.136	23.625	0.000
1773	8.8940	0.236	23.625	0.000
1774	8.8980	0.226	23.625	0.000
1775	8.9021	0.128	23.610	0.000
1776	8.9062	0.008	23.610	0.000
1777	8.9103	-0.132	23.675	0.000
1778	8.9144	-0.288	23.675	0.000
1779	8.9222	-0.296	23.705	0.000
1780	8.9300	-0.168	23.705	0.000
1781	8.9352	-0.038	23.690	0.000
1782	8.9405	0.098	23.690	0.000
1783	8.9457	0.326	23.670	0.000
1784	8.9511	0.642	23.670	0.000
1785	8.9564	0.816	23.670	0.000
1786	8.9618	0.690	23.625	0.000
1787	8.9650	0.374	23.625	0.000
1788	8.9682	0.138	23.710	0.000
1789	8.9713	0.058	23.710	0.000
1790	8.9745	0.062	23.735	0.000
1791	8.9777	0.116	23.735	0.000
1792	8.9857	0.186	23.715	0.000
1793	8.9937	0.208	23.715	0.000
1794	8.9990	0.196	23.690	0.000
1795	9.0043	0.178	23.690	0.000
1796	9.0096	0.146	23.690	0.000
1797	9.0150	0.108	23.795	0.000
1798	9.0204	0.084	23.795	0.000
1799	9.0258	0.090	23.675	0.000
1800	9.0289	0.098	23.675	0.000
1801	9.0321	0.100	23.780	0.000
1802	9.0353	0.112	23.780	0.000
1803	9.0384	0.124	23.795	0.000
1804	9.0416	0.126	23.795	0.000
1805	9.0575	0.120	23.845	0.000
1806	9.0615	0.094	23.845	0.000
1807	9.0655	0.066	23.845	0.000
1808	9.0695	0.052	23.780	0.000
1809	9.0735	0.044	23.780	0.000
1810	9.0789	0.052	23.815	0.000
1811	9.0842	0.078	23.815	0.000
1812	9.0896	0.102	23.860	0.000
1813	9.0936	0.124	23.860	0.000
1814	9.0976	0.130	23.860	0.000
1815	9.1016	0.128	23.860	0.000
1816	9.1056	0.112	23.875	0.000
1817	9.1136	0.102	23.875	0.000
1818	9.1216	0.106	23.875	0.000
1819	9.1270	0.118	23.885	0.000
1820	9.1325	0.138	23.885	0.000
1821	9.1379	0.136	23.865	0.000
1822	9.1419	0.116	23.865	0.000
1823	9.1458	0.086	23.905	0.000
1824	9.1498	0.056	23.905	0.000
1825	9.1537	0.044	23.855	0.000
1826	9.1569	0.036	23.855	0.000
1827	9.1600	0.032	23.920	0.000
1828	9.1632	0.032	23.920	0.000
1829	9.1663	0.026	23.920	0.000
1830	9.1695	0.028	24.015	0.000
1831	9.1908	0.042	24.015	0.000
1832	9.1935	0.058	23.900	0.000
1833	9.1961	0.086	23.900	0.000
1834	9.1988	0.100	23.875	0.000
1835	9.2014	0.090	23.875	0.000
1836	9.2095	0.068	23.990	0.000
1837	9.2175	0.044	23.990	0.000
1838	9.2207	0.028	23.995	0.000
1839	9.2239	0.028	23.995	0.000
1840	9.2271	0.038	23.995	0.000
1841	9.2303	0.052	23.960	0.000
1842	9.2335	0.062	23.960	0.000
1843	9.2415	0.066	23.980	0.000
1844	9.2494	0.062	23.980	0.000
1845	9.2548	0.062	23.930	0.000
1846	9.2602	0.070	23.930	0.000
1847	9.2656	0.076	23.960	0.000
1848	9.2708	0.074	23.960	0.000
1849	9.2761	0.066	24.020	0.000
1850	9.2814	0.056	24.020	0.000
1851	9.2855	0.042	24.020	0.000
1852	9.2896	0.026	24.045	0.000
1853	9.2937	0.018	24.045	0.000
1854	9.2978	0.016	23.970	0.000
1855	9.3029	0.012	23.970	0.000
1856	9.3081	0.012	23.980	0.000
1857	9.3132	0.008	23.980	0.000
1858	9.3187	0.006	23.960	0.000
1859	9.3242	0.018	23.960	0.000
1860	9.3297	0.036	24.040	0.000
1861	9.3349	0.046	24.040	0.000
1862	9.3401	0.056	24.040	0.000
1863	9.3453	0.058	24.080	0.000
1864	9.3493	0.048	24.080	0.000
1865	9.3533	0.034	24.125	0.000
1866	9.3573	0.024	24.125	0.000
1867	9.3613	0.022	24.110	0.000
1868	9.3694	0.024	24.110	0.000
1869	9.3775	0.038	24.130	0.000
1870	9.3815	0.052	24.130	0.000
1871	9.3855	0.052	24.085	0.000
1872	9.3895	0.052	24.085	0.000
1873	9.3935	0.048	24.085	0.000
1874	9.3988	0.036	24.105	0.000
1875	9.4041	0.032	24.105	0.000
1876	9.4094	0.030	24.165	0.000
1877	9.4126	0.018	24.165	0.000
1878	9.4158	0.010	24.040	0.000
1879	9.4190	0.004	24.040	0.000
1880	9.4221	0.002	24.115	0.000
1881	9.4253	0.004	24.115	0.000
1882	9.4413	0.010	24.135	0.000
1883	9.4466	0.024	24.135	0.000
1884	9.4519	0.030	24.135	0.000
1885	9.4573	0.024	24.095	0.000
1886	9.4626	0.018	24.095	0.000
1887	9.4679	0.012	24.190	0.000
1888	9.4732	0.012	24.190	0.000
1889	9.4764	0.022	24.185	0.000
1890	9.4796	0.030	24.185	0.000
1891	9.4827	0.036	24.145	0.000
1892	9.4859	0.036	24.145	0.000
1893	9.4891	0.030	24.180	0.000
1894	9.4971	0.024	24.180	0.000
1895	9.5051	0.064	24.180	0.000
1896	9.5104	9.720	24.215	0.000
1897	9.5158	65.000	24.215	2.000
1898	9.5211	65.000	24.145	2.000
1899	9.5265	55.418	24.145	2.000
1900	9.5318	32.770	24.115	0.000
1901	9.5371	28.016	24.115	0.000
1902	9.5411	29.180	24.045	0.000
1903	9.5451	29.190	24.045	0.000
1904	9.5491	26.626	23.990	2.000
1905	9.5531	23.868	23.990	2.000
1906	9.5586	22.576	23.990	2.000
1907	9.5640	21.706	23.950	2.000
1908	9.5694	21.036	23.950	2.000
1909	9.5748	20.322	23.850	2.000
1910	9.5801	19.740	23.850	2.000
1911	9.5854	18.974	23.820	2.000
1912	9.5906	18.060	23.820	2.000
1913	9.5959	17.624	23.785	2.000
1914	9.6011	17.096	23.785	0.000
1915	9.6043	17.414	23.785	0.000
1916	9.6075	17.290	23.785	0.000
1917	9.6108	17.568	23.785	0.000
1918	9.6140	17.684	23.690	0.000
1919	9.6172	18.504	23.690	0.000
1920	9.6350	19.598	23.710	0.000
1921	9.6386	20.518	23.710	0.000
1922	9.6422	20.586	23.755	0.000
1923	9.6457	20.352	23.755	0.000
1924	9.6493	20.364	23.705	0.000
1925	9.6546	19.866	23.705	0.000
1926	9.6599	20.158	23.630	0.000
1927	9.6652	19.870	23.630	0.000
1928	9.6684	20.214	23.630	0.000
1929	9.6716	19.362	23.570	0.000
1930	9.6748	13.830	23.570	0.000
1931	9.6780	8.746	23.660	0.000
1932	9.6812	7.610	23.660	0.000
1933	9.6974	6.990	23.625	0.000
1934	9.7027	8.008	23.625	0.000
1935	9.7079	9.010	23.605	0.000
1936	9.7132	5.042	23.605	0.000
1937	9.7172	1.248	23.525	0.000
1938	9.7212	0.100	23.525	0.000
1939	9.7252	-0.184	23.525	0.000
1940	9.7292	-0.280	23.630	0.000
1941	9.7345	-0.200	23.630	0.000
1942	9.7398	-0.154	23.595	0.000
1943	9.7450	-0.338	23.595	0.000
1944	9.7503	-0.528	23.595	0.000
1945	9.7557	-0.300	23.595	0.000
1946	9.7610	-0.076	23.685	0.000
1947	9.7664	0.024	23.685	0.000
1948	9.7717	0.076	23.690	0.000
1949	9.7771	0.072	23.690	0.000
1950	9.7825	0.014	23.690	0.000
1951	9.7879	-0.086	23.610	0.000
1952	9.7933	-0.240	23.610	0.000
1953	9.7964	-0.340	23.680	0.000
1954	9.7996	-0.258	23.680	0.000
1955	9.8027	-0.104	23.670	0.000
1956	9.8059	0.020	23.670	0.000
1957	9.8090	0.190	23.680	0.000
1958	9.8170	0.444	23.680	0.000
1959	9.8250	0.642	23.670	0.000
1960	9.8303	0.650	23.670	0.000
1961	9.8357	0.458	23.670	0.000
1962	9.8410	0.204	23.650	0.000
1963	9.8464	0.074	23.650	0.000
1964	9.8517	0.042	23.750	0.000
1965	9.8570	0.064	23.750	0.000
1966	9.8602	0.116	23.685	0.000
1967	9.8634	0.148	23.685	0.000
1968	9.8665	0.152	23.795	0.000
1969	9.8697	0.154	23.795	0.000
1970	9.8729	0.148	23.755	0.000
1971	9.8890	0.120	23.755	0.000
1972	9.8930	0.088	23.755	0.000
1973	9.8970	0.070	23.780	0.000
1974	9.9010	0.072	23.780	0.000
1975	9.9050	0.078	23.780	0.000
1976	9.9103	0.088	23.780	0.000
1977	9.9157	0.102	23.790	0.000
1978	9.9210	0.108	23.790	0.000
1979	9.9242	0.094	23.875	0.000
1980	9.9274	0.076	23.875	0.000
1981	9.9306	0.054	23.835	0.000
1982	9.9338	0.038	23.835	0.000
1983	9.9370	0.034	23.835	0.000
1984	9.9530	0.042	23.835	0.000
1985	9.9583	0.054	23.835	0.000
1986	9.9636	0.070	23.840	0.000
1987	9.9690	0.084	23.840	0.000
1988	9.9729	0.094	23.875	0.000
1989	9.9769	0.100	23.875	0.000
1990	9.9809	0.094	23.890	0.000
1991	9.9848	0.088	23.890	0.000
1992	9.9888	0.084	23.865	0.000
1993	9.9928	0.084	23.865	0.000
1994	9.9968	0.090	23.865	0.000
1995	10.0008	0.100	23.885	0.000
1996	10.0090	0.098	23.885	0.000
1997	10.0172	0.088	23.930	0.000
1998	10.0225	0.070	23.930	0.000
1999	10.0279	0.050	23.890	0.000
2000	10.0332	0.030	23.890	0.000
2001	10.0384	0.014	23.925	0.000
2002	10.0437	0.006	23.925	0.000
2003	10.0489	0.010	23.935	0.000
2004	10.0515	0.020	23.935	0.000
2005	10.0542	0.034	23.935	0.000
2006	10.0569	0.056	23.980	0.000
2007	10.0595	0.072	23.980	0.000
[truncated: 1,934 more rows]
