# Supplementary material for: Applications of a novel reciprocating positive displacement pump in the simulation of pulsatile arterial blood flow
Source: PLoS One. 2022 Dec 13;17(12):e0270780. doi: 10.1371/journal.pone.0270780 (PMC9746965; doi:10.1371/journal.pone.0270780)
Supplement: S1 File — (ZIP) [file pone.0270780.s001.zip › Supporting Information Data Files/Flow Rates/Cerebral Arteries/Ophthalmic Artery (u) 16.csv]

Viewer Version	2.91
COM HW Type	RS485/USB Sensor Cable
COM HW Config	Config String: COM10, 115200, ECHOOFF
Sensor Cable Version	1.8
Product Type	Liquid Flow Sensor (SF06 Chip)
Product COM Protocol Config	SHDLC Device Address: 0
Product ID	SLF3S-1300F
Sensor Serial	2109-000156
I2C Address	8
Supply Voltage	3.5 V
Command Address	0x3608
Sampling Time [ms]	5
Scale Factor Flow lin.	500
Scale Factor Temp lin.	200
Scale Factor Custom	1
Sample #	Relative Time[s]	Flow linearized [ml/min]	Temperature linearized [deg C]	Custom []
24	0.1324	0.008	23.195	0.000
25	0.1364	0.020	23.250	0.000
26	0.1404	0.016	23.250	0.000
27	0.1443	0.004	23.325	0.000
28	0.1523	-0.006	23.325	0.000
29	0.1603	-0.014	23.300	0.000
30	0.1655	-0.012	23.300	0.000
31	0.1707	-0.002	23.350	0.000
32	0.1759	0.006	23.350	0.000
33	0.1799	0.006	23.350	0.000
34	0.1839	0.008	23.365	0.000
35	0.1879	0.002	23.365	0.000
36	0.1919	-0.008	23.365	0.000
37	0.1972	-0.014	23.365	0.000
38	0.2025	-0.010	23.385	0.000
39	0.2078	-0.002	23.385	0.000
40	0.2132	0.000	23.425	0.000
41	0.2185	-0.008	23.425	0.000
42	0.2239	-0.002	23.390	0.000
43	0.2292	0.002	23.390	0.000
44	0.2345	0.002	23.390	0.000
45	0.2399	0.006	23.435	0.000
46	0.2452	0.010	23.435	0.000
47	0.2506	0.008	23.405	0.000
48	0.2559	0.000	23.405	0.000
49	0.2599	-0.008	23.480	0.000
50	0.2639	-0.010	23.480	0.000
51	0.2679	-0.010	23.480	0.000
52	0.2719	-0.004	23.480	0.000
53	0.2772	0.004	23.485	0.000
54	0.2825	0.008	23.485	0.000
55	0.2878	0.004	23.485	0.000
56	0.2931	-0.002	23.510	0.000
57	0.2984	-0.010	23.510	0.000
58	0.3037	-0.008	23.565	0.000
59	0.3091	0.000	23.565	0.000
60	0.3144	0.002	23.570	0.000
61	0.3197	0.002	23.570	0.000
62	0.3251	0.004	23.485	0.000
63	0.3304	-0.002	23.485	0.000
64	0.3357	-0.008	23.610	0.000
65	0.3411	-0.008	23.610	0.000
66	0.3464	-0.004	23.610	0.000
67	0.3517	-0.004	23.590	0.000
68	0.3557	0.000	23.590	0.000
69	0.3597	0.000	23.640	0.000
70	0.3637	-0.004	23.640	0.000
71	0.3677	-0.004	23.615	0.000
72	0.3730	0.002	23.615	0.000
73	0.3784	0.002	23.600	0.000
74	0.3837	-0.002	23.600	0.000
75	0.3877	-0.002	23.630	0.000
76	0.3917	0.002	23.630	0.000
77	0.3957	-0.006	23.630	0.000
78	0.3997	-0.006	23.660	0.000
79	0.4077	-0.002	23.660	0.000
80	0.4157	0.002	23.710	0.000
81	0.4210	0.006	23.710	0.000
82	0.4263	0.002	23.745	0.000
83	0.4317	-0.006	23.745	0.000
84	0.4357	-0.008	23.710	0.000
85	0.4397	-0.010	23.710	0.000
86	0.4437	-0.006	23.765	0.000
87	0.4476	0.000	23.765	0.000
88	0.4530	-0.002	23.765	0.000
89	0.4583	0.002	23.725	0.000
90	0.4636	0.004	23.725	0.000
91	0.4690	-0.004	23.760	0.000
92	0.4743	-0.008	23.760	0.000
93	0.4796	-0.008	23.810	0.000
94	0.4850	-0.008	23.810	0.000
95	0.4903	-0.006	23.810	0.000
96	0.4956	-0.004	23.810	0.000
97	0.5009	0.002	23.810	0.000
98	0.5062	0.004	23.810	0.000
99	0.5116	0.004	23.810	0.000
100	0.5156	0.006	23.730	0.000
101	0.5196	-0.004	23.730	0.000
102	0.5236	-0.004	23.805	0.000
103	0.5277	-0.004	23.805	0.000
104	0.5331	-0.006	23.855	0.000
105	0.5386	-0.006	23.855	0.000
106	0.5440	-0.002	23.900	0.000
107	0.5493	0.002	23.900	0.000
108	0.5546	0.002	23.855	0.000
109	0.5599	0.002	23.855	0.000
110	0.5653	-0.002	23.855	0.000
111	0.5707	-0.008	23.845	0.000
112	0.5761	-0.010	23.845	0.000
113	0.5792	-0.012	23.850	0.000
114	0.5824	-0.010	23.850	0.000
115	0.5855	0.000	23.855	0.000
116	0.5886	0.006	23.855	0.000
117	0.5918	0.006	23.870	0.000
118	0.5997	0.006	23.870	0.000
119	0.6077	0.004	23.895	0.000
120	0.6131	-0.006	23.895	0.000
121	0.6184	-0.010	23.895	0.000
122	0.6237	-0.008	23.885	0.000
123	0.6290	-0.004	23.885	0.000
124	0.6343	0.000	23.930	0.000
125	0.6397	-0.002	23.930	0.000
126	0.6453	-0.002	23.875	0.000
127	0.6509	-0.004	23.875	0.000
128	0.6565	-0.008	23.990	0.000
129	0.6621	-0.004	23.990	0.000
130	0.6677	-0.004	23.940	0.000
131	0.6733	-0.004	23.940	0.000
132	0.6789	0.002	23.940	0.000
133	0.6845	-0.002	23.960	0.000
134	0.6886	-0.002	23.960	0.000
135	0.6926	-0.006	23.960	0.000
136	0.6966	-0.006	23.960	0.000
137	0.7006	-0.002	23.950	0.000
138	0.7059	-0.004	23.950	0.000
139	0.7112	-0.004	23.970	0.000
140	0.7165	0.000	23.970	0.000
141	0.7205	0.002	24.015	0.000
142	0.7245	-0.002	24.015	0.000
143	0.7285	-0.004	24.015	0.000
144	0.7325	-0.004	24.045	0.000
145	0.7379	-0.004	24.045	0.000
146	0.7433	-0.002	23.985	0.000
147	0.7487	0.002	23.985	0.000
148	0.7541	-0.004	24.000	0.000
149	0.7595	-0.006	24.000	0.000
150	0.7649	-0.004	23.985	0.000
151	0.7702	-0.010	23.985	0.000
152	0.7755	-0.008	24.020	0.000
153	0.7808	0.000	24.020	0.000
154	0.7848	0.002	24.020	0.000
155	0.7888	0.002	24.085	0.000
156	0.7928	-0.002	24.085	0.000
157	0.7968	-0.008	24.065	0.000
158	0.8020	-0.012	24.065	0.000
159	0.8072	-0.012	24.040	0.000
160	0.8124	-0.004	24.040	0.000
161	0.8178	0.004	24.090	0.000
162	0.8232	0.006	24.090	0.000
163	0.8286	0.008	24.025	0.000
164	0.8339	0.004	24.025	0.000
165	0.8392	-0.008	24.025	0.000
166	0.8445	-0.010	24.040	0.000
167	0.8477	-0.010	24.040	0.000
168	0.8509	-0.010	24.110	0.000
169	0.8541	-0.002	24.110	0.000
170	0.8573	0.004	24.060	0.000
171	0.8605	0.004	24.060	0.000
172	0.8768	0.004	24.100	0.000
173	0.8822	-0.002	24.100	0.000
174	0.8875	0.000	24.075	0.000
175	0.8928	-0.006	24.075	0.000
176	0.8968	-0.010	24.075	0.000
177	0.9009	-0.006	24.105	0.000
178	0.9049	-0.008	24.105	0.000
179	0.9089	-0.006	24.115	0.000
180	0.9120	0.004	24.115	0.000
181	0.9151	-0.002	24.090	0.000
182	0.9182	-0.002	24.090	0.000
183	0.9213	0.000	24.125	0.000
184	0.9245	-0.008	24.125	0.000
185	0.9405	-0.008	24.105	0.000
186	0.9459	-0.008	24.105	0.000
187	0.9513	-0.006	24.105	0.000
188	0.9567	0.000	24.140	0.000
189	0.9620	0.002	24.140	0.000
190	0.9673	0.004	24.125	0.000
191	0.9726	0.002	24.125	0.000
192	0.9758	-0.002	24.145	0.000
193	0.9789	-0.008	24.145	0.000
194	0.9821	-0.006	24.175	0.000
195	0.9853	-0.010	24.175	0.000
196	0.9885	-0.010	24.245	0.000
197	0.9965	0.002	24.245	0.000
198	1.0046	0.006	24.245	0.000
199	1.0099	0.006	24.230	0.000
200	1.0152	0.004	24.230	0.000
201	1.0204	-0.004	24.225	0.000
202	1.0259	-0.008	24.225	0.000
203	1.0314	-0.012	24.215	0.000
204	1.0369	-0.014	24.215	0.000
205	1.0400	-0.004	24.155	0.000
206	1.0431	0.002	24.155	0.000
207	1.0462	0.002	24.215	0.000
208	1.0492	0.002	24.215	0.000
209	1.0523	-0.002	24.215	0.000
210	1.0603	-0.006	24.165	0.000
211	1.0683	-0.010	24.165	0.000
212	1.0736	-0.012	24.145	0.000
213	1.0790	-0.006	24.145	0.000
214	1.0844	-0.002	24.225	0.000
215	1.0898	-0.002	24.225	0.000
216	1.0952	0.004	24.205	0.000
217	1.1006	0.010	24.205	0.000
218	1.1037	0.004	24.245	0.000
219	1.1069	-0.002	24.245	0.000
220	1.1100	-0.010	24.245	0.000
221	1.1131	-0.014	24.210	0.000
222	1.1162	-0.012	24.210	0.000
223	1.1323	-0.006	24.300	0.000
224	1.1363	0.002	24.300	0.000
225	1.1403	0.004	24.320	0.000
226	1.1443	0.006	24.320	0.000
227	1.1483	0.002	24.255	0.000
228	1.1537	-0.008	24.255	0.000
229	1.1590	-0.012	24.350	0.000
230	1.1643	-0.012	24.350	0.000
231	1.1683	-0.008	24.350	0.000
232	1.1723	-0.002	24.270	0.000
233	1.1763	0.002	24.270	0.000
234	1.1803	0.006	24.270	0.000
235	1.1882	0.002	24.270	0.000
236	1.1962	-0.004	24.305	0.000
237	1.2015	-0.008	24.305	0.000
238	1.2069	-0.006	24.235	0.000
239	1.2122	-0.006	24.235	0.000
240	1.2176	-0.008	24.275	0.000
241	1.2229	-0.006	24.275	0.000
242	1.2282	0.002	24.275	0.000
243	1.2322	-0.002	24.335	0.000
244	1.2361	-0.002	24.335	0.000
245	1.2401	0.000	24.330	0.000
246	1.2441	-0.002	24.330	0.000
247	1.2494	-0.002	24.305	0.000
248	1.2547	-0.006	24.305	0.000
249	1.2600	-0.014	24.245	0.000
250	1.2655	-0.008	24.245	0.000
251	1.2710	-0.004	24.295	0.000
252	1.2765	-0.002	24.295	0.000
253	1.2818	0.010	24.295	0.000
254	1.2870	-0.004	24.370	0.000
255	1.2923	0.066	24.370	0.000
256	1.2963	0.066	24.365	0.000
257	1.3002	0.086	24.365	0.000
258	1.3042	8.142	24.350	0.000
259	1.3081	65.000	24.350	2.000
260	1.3136	65.000	24.365	2.000
261	1.3190	64.454	24.365	2.000
262	1.3245	43.866	24.350	2.000
263	1.3298	32.504	24.350	2.000
264	1.3350	30.816	24.350	2.000
265	1.3403	30.686	24.140	2.000
266	1.3456	28.890	24.140	2.000
267	1.3509	27.418	23.990	2.000
268	1.3562	25.772	23.990	2.000
269	1.3602	24.872	24.000	2.000
270	1.3642	23.546	24.000	2.000
271	1.3682	22.492	24.040	2.000
272	1.3722	22.534	24.040	2.000
273	1.3801	22.302	23.875	2.000
274	1.3881	21.390	23.875	2.000
275	1.3922	21.114	23.875	2.000
276	1.3963	21.058	23.820	2.000
277	1.4004	20.654	23.820	2.000
278	1.4045	20.840	23.785	2.000
279	1.4098	20.846	23.785	2.000
280	1.4151	20.460	23.730	2.000
281	1.4204	20.664	23.730	2.000
282	1.4243	22.682	23.710	2.000
283	1.4282	25.362	23.710	0.000
284	1.4321	25.276	23.685	2.000
285	1.4360	24.084	23.685	2.000
286	1.4440	24.318	23.685	2.000
287	1.4520	25.038	23.690	2.000
288	1.4574	24.128	23.690	2.000
289	1.4627	21.588	23.555	2.000
290	1.4681	17.838	23.555	2.000
291	1.4722	14.890	23.610	2.000
292	1.4763	13.588	23.610	0.000
293	1.4803	12.888	23.615	0.000
294	1.4844	12.886	23.615	0.000
295	1.4883	10.700	23.550	0.000
296	1.4923	5.394	23.550	0.000
297	1.4962	1.344	23.550	0.000
298	1.5001	0.182	23.510	0.000
299	1.5081	0.026	23.510	0.000
300	1.5161	0.192	23.590	0.000
301	1.5215	0.804	23.590	0.000
302	1.5269	1.164	23.630	0.000
303	1.5322	0.656	23.630	0.000
304	1.5375	0.432	23.525	0.000
305	1.5428	0.870	23.525	0.000
306	1.5480	1.688	23.660	0.000
307	1.5512	1.714	23.660	0.000
308	1.5544	0.974	23.660	0.000
309	1.5576	0.272	23.650	0.000
310	1.5608	-0.090	23.650	0.000
311	1.5640	-0.542	23.570	0.000
312	1.5721	-1.224	23.570	0.000
313	1.5802	-1.264	23.580	0.000
314	1.5855	-0.590	23.580	0.000
315	1.5909	-0.162	23.685	0.000
316	1.5963	0.030	23.685	0.000
317	1.6016	0.194	23.685	0.000
318	1.6069	0.364	23.635	0.000
319	1.6122	0.640	23.635	0.000
320	1.6162	0.878	23.625	0.000
321	1.6201	0.722	23.625	0.000
322	1.6240	0.322	23.675	0.000
323	1.6280	0.048	23.675	0.000
324	1.6361	-0.076	23.705	0.000
325	1.6441	-0.080	23.705	0.000
326	1.6482	-0.020	23.690	0.000
327	1.6522	0.034	23.690	0.000
328	1.6562	0.074	23.690	0.000
329	1.6602	0.090	23.730	0.000
330	1.6655	0.088	23.730	0.000
331	1.6708	0.070	23.685	0.000
332	1.6761	0.030	23.685	0.000
333	1.6792	0.002	23.750	0.000
334	1.6824	-0.004	23.750	0.000
335	1.6855	-0.002	23.740	0.000
336	1.6887	0.018	23.740	0.000
337	1.6918	0.048	23.840	0.000
338	1.7080	0.066	23.840	0.000
339	1.7132	0.062	23.840	0.000
340	1.7185	0.042	23.775	0.000
341	1.7238	0.026	23.775	0.000
342	1.7279	0.022	23.780	0.000
343	1.7320	0.028	23.780	0.000
344	1.7361	0.036	23.770	0.000
345	1.7402	0.048	23.770	0.000
346	1.7441	0.070	23.795	0.000
347	1.7479	0.090	23.795	0.000
348	1.7518	0.094	23.855	0.000
349	1.7557	0.086	23.855	0.000
350	1.7637	0.084	23.855	0.000
351	1.7718	0.080	23.840	0.000
352	1.7772	0.068	23.840	0.000
353	1.7827	0.062	23.870	0.000
354	1.7881	0.068	23.870	0.000
355	1.7935	0.086	23.800	0.000
356	1.7988	0.100	23.800	0.000
357	1.8041	0.092	23.810	0.000
358	1.8072	0.070	23.810	0.000
359	1.8104	0.042	23.795	0.000
360	1.8135	0.012	23.795	0.000
361	1.8167	-0.012	23.795	0.000
362	1.8198	-0.014	23.840	0.000
363	1.8278	-0.002	23.840	0.000
364	1.8358	0.032	23.960	0.000
365	1.8411	0.066	23.960	0.000
366	1.8465	0.092	23.850	0.000
367	1.8518	0.104	23.850	0.000
368	1.8571	0.096	23.940	0.000
369	1.8624	0.078	23.940	0.000
370	1.8678	0.062	23.875	0.000
371	1.8718	0.046	23.875	0.000
372	1.8758	0.040	23.875	0.000
373	1.8798	0.038	23.970	0.000
374	1.8838	0.036	23.970	0.000
375	1.8891	0.040	23.925	0.000
376	1.8944	0.040	23.925	0.000
377	1.8998	0.044	23.925	0.000
378	1.9052	0.060	23.925	0.000
379	1.9105	0.072	23.950	0.000
380	1.9159	0.072	23.950	0.000
381	1.9212	0.070	24.010	0.000
382	1.9266	0.062	24.010	0.000
383	1.9319	0.054	24.010	0.000
384	1.9358	0.042	24.025	0.000
385	1.9398	0.030	24.025	0.000
386	1.9438	0.024	24.005	0.000
387	1.9477	0.012	24.005	0.000
388	1.9557	0.010	24.010	0.000
389	1.9637	0.010	24.010	0.000
390	1.9691	0.010	24.015	0.000
391	1.9746	0.014	24.015	0.000
392	1.9800	0.026	24.015	0.000
393	1.9839	0.034	24.015	0.000
394	1.9879	0.040	24.015	0.000
395	1.9918	0.048	23.980	0.000
396	1.9957	0.050	23.980	0.000
397	1.9997	0.048	24.000	0.000
398	2.0037	0.040	24.000	0.000
399	2.0076	0.028	24.060	0.000
400	2.0116	0.026	24.060	0.000
401	2.0196	0.028	24.035	0.000
402	2.0276	0.030	24.035	0.000
403	2.0331	0.040	24.020	0.000
404	2.0385	0.050	24.020	0.000
405	2.0440	0.058	24.020	0.000
406	2.0492	0.060	24.020	0.000
407	2.0545	0.060	24.020	0.000
408	2.0598	0.054	24.080	0.000
409	2.0629	0.040	24.080	0.000
410	2.0661	0.024	24.100	0.000
411	2.0692	0.012	24.100	0.000
412	2.0724	0.002	24.080	0.000
413	2.0755	-0.004	24.080	0.000
414	2.0836	-0.012	24.135	0.000
415	2.0916	-0.012	24.135	0.000
416	2.0969	0.006	24.135	0.000
417	2.1023	0.006	24.060	0.000
418	2.1076	0.008	24.060	0.000
419	2.1129	0.032	24.085	0.000
420	2.1183	0.040	24.085	0.000
421	2.1236	0.034	24.050	0.000
422	2.1276	0.032	24.050	0.000
423	2.1315	0.024	24.125	0.000
424	2.1355	0.022	24.125	0.000
425	2.1395	0.016	24.075	0.000
426	2.1448	0.040	24.075	0.000
427	2.1502	7.976	24.075	0.000
428	2.1555	65.000	24.165	2.000
429	2.1610	65.000	24.165	2.000
430	2.1664	60.064	24.110	2.000
431	2.1719	37.474	24.110	0.000
432	2.1772	30.046	24.065	2.000
433	2.1825	30.196	24.065	2.000
434	2.1879	29.952	23.990	2.000
435	2.1910	28.120	23.990	2.000
436	2.1941	26.292	23.865	2.000
437	2.1972	24.996	23.865	2.000
438	2.2003	24.656	23.865	2.000
439	2.2034	23.228	23.775	2.000
440	2.2193	22.324	23.775	2.000
441	2.2247	22.706	23.765	2.000
442	2.2300	21.812	23.765	2.000
443	2.2354	21.268	23.750	2.000
444	2.2394	21.182	23.750	2.000
445	2.2434	20.972	23.710	2.000
446	2.2474	20.930	23.710	2.000
447	2.2513	20.798	23.690	2.000
448	2.2566	20.584	23.690	2.000
449	2.2620	20.610	23.690	2.000
450	2.2673	20.552	23.650	0.000
451	2.2726	22.342	23.650	0.000
452	2.2779	25.464	23.615	0.000
453	2.2833	25.726	23.615	0.000
454	2.2886	24.650	23.615	2.000
455	2.2939	24.510	23.615	2.000
456	2.2993	24.744	23.590	2.000
457	2.3046	24.240	23.590	2.000
458	2.3099	24.178	23.565	2.000
459	2.3153	24.842	23.565	2.000
460	2.3193	24.256	23.565	2.000
461	2.3233	18.832	23.540	2.000
462	2.3273	12.752	23.540	2.000
463	2.3313	8.466	23.495	2.000
464	2.3366	7.562	23.495	0.000
465	2.3419	9.190	23.510	0.000
466	2.3473	12.404	23.510	0.000
467	2.3526	10.058	23.510	0.000
468	2.3579	4.186	23.510	0.000
469	2.3632	1.062	23.515	0.000
470	2.3686	0.344	23.515	0.000
471	2.3739	0.370	23.515	0.000
472	2.3793	0.872	23.520	0.000
473	2.3833	1.554	23.520	0.000
474	2.3873	1.194	23.505	0.000
475	2.3913	0.494	23.505	0.000
476	2.3953	0.422	23.505	0.000
477	2.4006	0.846	23.505	0.000
478	2.4060	1.180	23.510	0.000
479	2.4113	0.940	23.510	0.000
480	2.4166	0.330	23.550	0.000
481	2.4219	-0.092	23.550	0.000
482	2.4272	-0.504	23.550	0.000
483	2.4326	-1.142	23.525	0.000
484	2.4380	-1.854	23.525	0.000
485	2.4434	-1.188	23.620	0.000
486	2.4474	-0.340	23.620	0.000
487	2.4514	-0.050	23.570	0.000
488	2.4555	0.140	23.570	0.000
489	2.4595	0.344	23.635	0.000
490	2.4675	0.558	23.635	0.000
491	2.4755	1.002	23.600	0.000
492	2.4795	1.128	23.600	0.000
493	2.4834	0.654	23.600	0.000
494	2.4874	0.200	23.660	0.000
495	2.4914	-0.020	23.660	0.000
496	2.4967	-0.112	23.655	0.000
497	2.5021	-0.084	23.655	0.000
498	2.5075	-0.028	23.670	0.000
499	2.5115	-0.002	23.670	0.000
500	2.5154	0.004	23.680	0.000
501	2.5193	-0.002	23.680	0.000
502	2.5232	-0.008	23.685	0.000
503	2.5312	-0.018	23.685	0.000
504	2.5393	-0.034	23.685	0.000
505	2.5445	-0.050	23.630	0.000
506	2.5498	-0.044	23.630	0.000
507	2.5551	-0.032	23.665	0.000
508	2.5591	-0.016	23.665	0.000
509	2.5631	0.006	23.730	0.000
510	2.5671	0.034	23.730	0.000
511	2.5711	0.050	23.725	0.000
512	2.5751	0.054	23.725	0.000
513	2.5791	0.048	23.775	0.000
514	2.5831	0.036	23.775	0.000
515	2.5871	0.028	23.775	0.000
516	2.5951	0.022	23.770	0.000
517	2.6031	0.024	23.770	0.000
518	2.6085	0.038	23.765	0.000
519	2.6139	0.046	23.765	0.000
520	2.6193	0.046	23.760	0.000
521	2.6246	0.038	23.760	0.000
522	2.6298	0.028	23.760	0.000
523	2.6351	0.030	23.760	0.000
524	2.6391	0.030	23.780	0.000
525	2.6431	0.042	23.780	0.000
526	2.6471	0.054	23.780	0.000
527	2.6511	0.062	23.775	0.000
528	2.6565	0.066	23.775	0.000
529	2.6618	0.062	23.845	0.000
530	2.6672	0.046	23.845	0.000
531	2.6725	0.028	23.870	0.000
532	2.6778	0.008	23.870	0.000
533	2.6831	-0.010	23.795	0.000
534	2.6884	-0.016	23.795	0.000
535	2.6938	-0.010	23.890	0.000
536	2.6991	0.002	23.890	0.000
537	2.7023	0.028	23.890	0.000
538	2.7055	0.056	23.875	0.000
539	2.7087	0.076	23.875	0.000
540	2.7119	0.078	23.855	0.000
541	2.7151	0.066	23.855	0.000
542	2.7311	0.052	23.875	0.000
543	2.7352	0.036	23.875	0.000
544	2.7392	0.020	23.905	0.000
545	2.7432	0.012	23.905	0.000
546	2.7473	0.016	23.960	0.000
547	2.7526	0.024	23.960	0.000
548	2.7578	0.024	23.960	0.000
549	2.7631	0.032	23.895	0.000
550	2.7663	0.044	23.895	0.000
551	2.7695	0.054	23.905	0.000
552	2.7727	0.058	23.905	0.000
553	2.7759	0.058	23.890	0.000
554	2.7790	0.054	23.890	0.000
555	2.7950	0.046	23.960	0.000
556	2.8003	0.028	23.960	0.000
557	2.8057	0.010	23.900	0.000
558	2.8110	-0.002	23.900	0.000
559	2.8150	-0.010	23.900	0.000
560	2.8191	-0.010	23.995	0.000
561	2.8231	-0.010	23.995	0.000
562	2.8271	-0.008	23.925	0.000
563	2.8311	0.002	23.925	0.000
564	2.8350	0.014	24.000	0.000
565	2.8390	0.028	24.000	0.000
566	2.8430	0.042	23.995	0.000
567	2.8510	0.050	23.995	0.000
568	2.8590	0.048	23.990	0.000
569	2.8644	0.042	23.990	0.000
570	2.8698	0.028	23.990	0.000
571	2.8752	0.012	23.940	0.000
572	2.8805	0.008	23.940	0.000
573	2.8858	0.010	24.000	0.000
574	2.8911	0.016	24.000	0.000
575	2.8943	0.030	23.980	0.000
576	2.8975	0.032	23.980	0.000
577	2.9006	0.032	24.000	0.000
578	2.9038	0.038	24.000	0.000
579	2.9070	0.036	24.040	0.000
580	2.9151	0.030	24.040	0.000
581	2.9232	0.026	24.040	0.000
582	2.9285	0.014	24.070	0.000
583	2.9337	0.002	24.070	0.000
584	2.9389	-0.010	24.020	0.000
585	2.9443	-0.018	24.020	0.000
586	2.9496	-0.014	24.095	0.000
587	2.9549	-0.008	24.095	0.000
588	2.9581	0.004	24.020	0.000
589	2.9613	0.010	24.020	0.000
590	2.9645	0.010	24.020	0.000
591	2.9677	0.014	24.020	0.000
592	2.9709	0.012	24.020	0.000
593	2.9789	0.016	24.105	0.000
594	2.9869	0.024	24.105	0.000
595	2.9922	0.024	24.125	0.000
596	2.9975	0.024	24.125	0.000
597	3.0029	0.022	24.145	0.000
598	3.0082	0.008	24.145	0.000
599	3.0135	0.002	24.115	0.000
600	3.0188	0.010	24.115	0.000
601	3.0220	0.024	24.100	0.000
602	3.0252	0.038	24.100	0.000
603	3.0284	0.040	24.100	0.000
604	3.0316	0.032	24.165	0.000
605	3.0348	0.016	24.165	0.000
606	3.0508	-0.004	24.155	0.000
607	3.0562	-0.012	24.155	0.000
608	3.0615	-0.014	24.090	0.000
609	3.0668	0.728	24.090	0.000
610	3.0708	46.432	24.135	2.000
611	3.0749	65.000	24.135	2.000
612	3.0789	65.000	24.160	2.000
613	3.0830	47.674	24.160	0.000
614	3.0861	32.676	24.160	0.000
615	3.0893	30.472	24.085	2.000
616	3.0925	30.348	24.085	2.000
617	3.0956	29.104	24.050	2.000
618	3.0988	27.098	24.050	2.000
619	3.1152	25.710	23.855	2.000
620	3.1204	24.820	23.855	2.000
621	3.1256	23.986	23.850	2.000
622	3.1307	22.594	23.850	2.000
623	3.1361	22.858	23.775	2.000
624	3.1415	22.726	23.775	2.000
625	3.1468	21.520	23.775	2.000
626	3.1495	20.918	23.765	2.000
627	3.1521	20.552	23.765	2.000
628	3.1547	20.554	23.655	2.000
629	3.1573	20.610	23.655	2.000
630	3.1600	20.574	23.660	2.000
631	3.1626	20.386	23.660	2.000
632	3.1787	20.126	23.670	2.000
633	3.1841	21.058	23.670	0.000
634	3.1896	23.870	23.610	0.000
635	3.1950	25.356	23.610	0.000
636	3.2002	24.596	23.610	0.000
637	3.2054	24.104	23.650	2.000
638	3.2106	24.476	23.650	2.000
639	3.2146	24.782	23.550	2.000
640	3.2186	24.102	23.550	2.000
641	3.2226	24.082	23.465	2.000
642	3.2265	24.624	23.465	2.000
643	3.2319	23.484	23.585	2.000
644	3.2372	17.394	23.585	2.000
645	3.2426	10.490	23.475	2.000
646	3.2479	8.124	23.475	0.000
647	3.2532	7.290	23.475	0.000
648	3.2586	9.740	23.505	0.000
649	3.2641	11.382	23.505	0.000
650	3.2695	6.042	23.485	0.000
651	3.2750	1.310	23.485	0.000
652	3.2789	0.090	23.485	0.000
653	3.2828	-0.064	23.485	0.000
654	3.2867	0.068	23.485	0.000
655	3.2906	0.558	23.485	0.000
656	3.2986	1.060	23.495	0.000
657	3.3066	0.536	23.495	0.000
658	3.3106	0.134	23.495	0.000
659	3.3146	0.192	23.520	0.000
660	3.3186	0.520	23.520	0.000
661	3.3226	0.608	23.485	0.000
662	3.3279	0.292	23.485	0.000
663	3.3333	-0.104	23.490	0.000
664	3.3386	-0.848	23.490	0.000
665	3.3426	-1.518	23.635	0.000
666	3.3465	-2.190	23.635	0.000
667	3.3505	-2.238	23.545	0.000
668	3.3545	-1.006	23.545	0.000
669	3.3625	-0.264	23.545	0.000
670	3.3705	-0.024	23.590	0.000
671	3.3758	0.144	23.590	0.000
672	3.3810	0.280	23.565	0.000
673	3.3863	0.598	23.565	0.000
674	3.3917	1.110	23.595	0.000
675	3.3971	1.010	23.595	0.000
676	3.4025	0.422	23.670	0.000
677	3.4057	0.068	23.670	0.000
678	3.4089	-0.076	23.600	0.000
679	3.4121	-0.112	23.600	0.000
680	3.4153	-0.076	23.600	0.000
681	3.4185	-0.040	23.675	0.000
682	3.4264	-0.038	23.675	0.000
683	3.4344	-0.042	23.710	0.000
684	3.4398	-0.048	23.710	0.000
685	3.4452	-0.052	23.605	0.000
686	3.4506	-0.050	23.605	0.000
687	3.4559	-0.056	23.650	0.000
688	3.4612	-0.058	23.650	0.000
689	3.4665	-0.038	23.815	0.000
690	3.4697	-0.016	23.815	0.000
691	3.4729	0.004	23.815	0.000
692	3.4761	0.026	23.705	0.000
693	3.4793	0.046	23.705	0.000
694	3.4825	0.062	23.710	0.000
695	3.4905	0.070	23.710	0.000
696	3.4984	0.054	23.740	0.000
697	3.5037	0.042	23.740	0.000
698	3.5091	0.046	23.730	0.000
699	3.5144	0.052	23.730	0.000
700	3.5197	0.058	23.790	0.000
701	3.5251	0.060	23.790	0.000
702	3.5304	0.062	23.790	0.000
703	3.5344	0.064	23.830	0.000
704	3.5384	0.070	23.830	0.000
705	3.5424	0.064	23.835	0.000
706	3.5464	0.056	23.835	0.000
707	3.5544	0.068	23.855	0.000
708	3.5624	0.078	23.855	0.000
709	3.5665	0.078	23.815	0.000
710	3.5706	0.078	23.815	0.000
711	3.5748	0.070	23.840	0.000
712	3.5789	0.054	23.840	0.000
713	3.5841	0.034	23.840	0.000
714	3.5894	0.012	23.855	0.000
715	3.5947	-0.002	23.855	0.000
716	3.5978	-0.008	23.830	0.000
717	3.6009	-0.008	23.830	0.000
718	3.6040	0.002	23.920	0.000
719	3.6072	0.026	23.920	0.000
720	3.6103	0.058	23.890	0.000
721	3.6263	0.082	23.890	0.000
722	3.6316	0.096	23.895	0.000
723	3.6369	0.094	23.895	0.000
724	3.6423	0.084	23.895	0.000
725	3.6463	0.064	23.940	0.000
726	3.6504	0.042	23.940	0.000
727	3.6544	0.022	23.905	0.000
728	3.6585	0.014	23.905	0.000
729	3.6624	0.022	23.920	0.000
730	3.6664	0.040	23.920	0.000
731	3.6704	0.058	23.950	0.000
732	3.6743	0.076	23.950	0.000
733	3.6823	0.084	23.950	0.000
734	3.6903	0.076	23.900	0.000
735	3.6957	0.062	23.900	0.000
736	3.7011	0.054	23.930	0.000
737	3.7065	0.052	23.930	0.000
738	3.7117	0.044	24.020	0.000
739	3.7169	0.032	24.020	0.000
740	3.7222	0.012	23.920	0.000
741	3.7254	-0.004	23.920	0.000
742	3.7286	-0.012	23.965	0.000
743	3.7318	-0.014	23.965	0.000
744	3.7350	-0.006	23.965	0.000
745	3.7383	0.014	23.975	0.000
746	3.7462	0.026	23.975	0.000
747	3.7542	0.032	24.000	0.000
748	3.7596	0.038	24.000	0.000
749	3.7650	0.038	24.000	0.000
750	3.7704	0.042	24.000	0.000
751	3.7757	0.046	23.940	0.000
752	3.7810	0.048	23.940	0.000
753	3.7862	0.046	24.095	0.000
754	3.7894	0.036	24.095	0.000
755	3.7926	0.026	24.095	0.000
756	3.7958	0.020	24.040	0.000
757	3.7989	0.022	24.040	0.000
758	3.8021	0.032	24.085	0.000
759	3.8182	0.042	24.085	0.000
760	3.8222	0.048	24.000	0.000
761	3.8263	0.054	24.000	0.000
762	3.8303	0.048	23.950	0.000
763	3.8343	0.034	23.950	0.000
764	3.8396	0.016	24.005	0.000
765	3.8448	0.004	24.005	0.000
766	3.8501	-0.006	24.005	0.000
767	3.8541	-0.006	24.095	0.000
768	3.8581	-0.004	24.095	0.000
769	3.8621	-0.008	24.070	0.000
770	3.8661	-0.008	24.070	0.000
771	3.8741	0.002	24.085	0.000
772	3.8821	0.004	24.085	0.000
773	3.8874	0.010	24.020	0.000
774	3.8927	0.026	24.020	0.000
775	3.8981	0.038	24.060	0.000
776	3.9021	0.032	24.060	0.000
777	3.9061	0.022	24.060	0.000
778	3.9101	0.020	24.115	0.000
779	3.9141	0.022	24.115	0.000
780	3.9194	0.028	24.080	0.000
781	3.9247	0.038	24.080	0.000
782	3.9300	0.042	24.115	0.000
783	3.9355	0.040	24.115	0.000
784	3.9409	0.026	24.100	0.000
785	3.9464	0.016	24.100	0.000
786	3.9517	0.694	24.125	0.000
787	3.9569	47.262	24.125	2.000
788	3.9622	65.000	24.125	2.000
789	3.9675	64.894	24.175	2.000
790	3.9727	46.314	24.175	0.000
791	3.9780	31.536	24.020	2.000
792	3.9820	29.812	24.020	2.000
793	3.9860	30.900	24.000	2.000
794	3.9900	29.080	24.000	2.000
795	3.9940	27.504	23.890	2.000
796	3.9993	25.810	23.890	2.000
797	4.0047	24.844	23.805	2.000
798	4.0100	24.098	23.805	2.000
799	4.0154	22.748	23.805	2.000
800	4.0209	22.706	23.770	2.000
801	4.0263	22.834	23.770	2.000
802	4.0315	21.820	23.730	2.000
803	4.0368	21.130	23.730	2.000
804	4.0420	20.978	23.715	2.000
805	4.0452	20.940	23.715	2.000
806	4.0484	20.944	23.655	2.000
807	4.0516	20.832	23.655	2.000
808	4.0548	20.202	23.650	2.000
809	4.0580	19.558	23.650	2.000
810	4.0660	22.830	23.650	2.000
811	4.0739	25.726	23.545	0.000
812	4.0793	24.782	23.545	0.000
813	4.0846	23.456	23.610	2.000
814	4.0899	23.082	23.610	2.000
815	4.0953	23.616	23.530	2.000
816	4.1006	25.026	23.530	0.000
817	4.1060	25.312	23.620	2.000
818	4.1100	24.476	23.620	2.000
819	4.1140	24.732	23.505	2.000
820	4.1179	22.084	23.505	2.000
821	4.1219	16.562	23.505	2.000
822	4.1299	10.718	23.485	0.000
823	4.1379	8.238	23.485	0.000
824	4.1433	7.746	23.515	0.000
825	4.1486	9.880	23.515	0.000
826	4.1540	10.328	23.385	0.000
827	4.1580	5.310	23.385	0.000
828	4.1620	1.126	23.500	0.000
829	4.1660	0.036	23.500	0.000
830	4.1699	-0.178	23.500	0.000
831	4.1739	-0.102	23.500	0.000
832	4.1779	0.084	23.500	0.000
833	4.1819	0.310	23.505	0.000
834	4.1859	0.172	23.505	0.000
835	4.1939	0.020	23.465	0.000
836	4.2019	0.094	23.465	0.000
837	4.2072	0.352	23.470	0.000
838	4.2125	0.528	23.470	0.000
839	4.2179	0.242	23.495	0.000
840	4.2232	-0.184	23.495	0.000
841	4.2285	-1.088	23.560	0.000
842	4.2339	-2.040	23.560	0.000
843	4.2371	-2.032	23.560	0.000
844	4.2402	-1.432	23.585	0.000
845	4.2434	-1.176	23.585	0.000
846	4.2466	-0.770	23.525	0.000
847	4.2498	-0.200	23.525	0.000
848	4.2579	-0.008	23.580	0.000
849	4.2659	0.086	23.580	0.000
850	4.2712	0.188	23.545	0.000
851	4.2765	0.282	23.545	0.000
852	4.2818	0.374	23.620	0.000
853	4.2871	0.254	23.620	0.000
854	4.2925	0.030	23.620	0.000
855	4.2978	-0.060	23.585	0.000
856	4.3010	-0.042	23.585	0.000
857	4.3042	-0.018	23.705	0.000
858	4.3074	0.002	23.705	0.000
859	4.3106	0.000	23.645	0.000
860	4.3138	-0.014	23.645	0.000
861	4.3218	-0.030	23.660	0.000
862	4.3297	-0.058	23.660	0.000
863	4.3351	-0.044	23.800	0.000
864	4.3405	-0.006	23.800	0.000
865	4.3459	0.002	23.800	0.000
866	4.3512	0.010	23.665	0.000
867	4.3564	0.036	23.665	0.000
868	4.3617	0.078	23.705	0.000
869	4.3657	0.108	23.705	0.000
870	4.3697	0.092	23.725	0.000
871	4.3737	0.054	23.725	0.000
872	4.3777	0.030	23.735	0.000
873	4.3857	0.016	23.735	0.000
874	4.3937	0.004	23.760	0.000
875	4.3977	0.004	23.760	0.000
876	4.4017	0.026	23.760	0.000
877	4.4057	0.050	23.735	0.000
878	4.4097	0.064	23.735	0.000
879	4.4151	0.066	23.850	0.000
880	4.4205	0.074	23.850	0.000
881	4.4259	0.092	23.810	0.000
882	4.4298	0.104	23.810	0.000
883	4.4338	0.096	23.780	0.000
884	4.4377	0.088	23.780	0.000
885	4.4416	0.104	23.795	0.000
886	4.4496	0.114	23.795	0.000
887	4.4576	0.096	23.795	0.000
888	4.4629	0.078	23.825	0.000
889	4.4682	0.056	23.825	0.000
890	4.4735	0.024	23.805	0.000
891	4.4790	0.008	23.805	0.000
892	4.4844	0.010	23.845	0.000
893	4.4899	0.012	23.845	0.000
894	4.4939	0.026	23.945	0.000
895	4.4979	0.054	23.945	0.000
896	4.5019	0.076	23.860	0.000
897	4.5059	0.076	23.860	0.000
898	4.5112	0.074	23.860	0.000
899	4.5165	0.068	23.865	0.000
900	4.5218	0.056	23.865	0.000
901	4.5272	0.036	23.945	0.000
902	4.5326	0.018	23.945	0.000
903	4.5379	0.008	23.870	0.000
904	4.5431	0.008	23.870	0.000
905	4.5483	0.016	23.850	0.000
906	4.5534	0.038	23.850	0.000
907	4.5575	0.062	23.930	0.000
908	4.5615	0.080	23.930	0.000
909	4.5655	0.086	23.930	0.000
910	4.5696	0.080	23.890	0.000
911	4.5750	0.066	23.890	0.000
912	4.5804	0.048	23.890	0.000
913	4.5858	0.046	23.890	0.000
914	4.5911	0.056	23.980	0.000
915	4.5964	0.058	23.980	0.000
916	4.6016	0.052	23.865	0.000
917	4.6070	0.044	23.865	0.000
918	4.6124	0.026	23.960	0.000
919	4.6177	0.008	23.960	0.000
920	4.6217	0.004	23.960	0.000
921	4.6256	0.008	24.045	0.000
922	4.6295	0.018	24.045	0.000
923	4.6335	0.034	24.040	0.000
924	4.6415	0.040	24.040	0.000
925	4.6495	0.036	23.970	0.000
926	4.6535	0.028	23.970	0.000
927	4.6575	0.014	23.975	0.000
928	4.6615	0.006	23.975	0.000
929	4.6655	0.010	23.995	0.000
930	4.6709	0.020	23.995	0.000
931	4.6763	0.030	23.995	0.000
932	4.6818	0.040	24.105	0.000
933	4.6849	0.044	24.105	0.000
934	4.6880	0.046	23.940	0.000
935	4.6912	0.046	23.940	0.000
936	4.6943	0.046	24.025	0.000
937	4.6975	0.050	24.025	0.000
938	4.7134	0.050	23.980	0.000
939	4.7188	0.042	23.980	0.000
940	4.7243	0.032	24.020	0.000
941	4.7297	0.020	24.020	0.000
942	4.7336	0.012	24.020	0.000
943	4.7376	0.006	24.105	0.000
944	4.7415	0.004	24.105	0.000
945	4.7455	0.010	24.025	0.000
946	4.7495	0.016	24.025	0.000
947	4.7534	0.016	24.035	0.000
948	4.7574	0.016	24.035	0.000
949	4.7614	0.018	24.110	0.000
950	4.7694	0.018	24.110	0.000
951	4.7773	0.016	24.080	0.000
952	4.7828	0.020	24.080	0.000
953	4.7882	0.018	24.080	0.000
954	4.7936	0.010	24.085	0.000
955	4.7989	0.012	24.085	0.000
956	4.8041	0.012	24.125	0.000
957	4.8094	0.014	24.125	0.000
958	4.8126	0.016	24.095	0.000
959	4.8159	0.020	24.095	0.000
960	4.8191	0.034	24.145	0.000
961	4.8224	0.038	24.145	0.000
962	4.8256	0.276	24.090	0.000
963	4.8335	34.204	24.090	2.000
964	4.8415	65.000	24.090	2.000
965	4.8468	65.000	24.150	2.000
966	4.8522	51.590	24.150	0.000
967	4.8575	33.888	24.055	2.000
968	4.8628	29.770	24.055	2.000
969	4.8680	30.472	23.980	2.000
970	4.8733	29.342	23.980	2.000
971	4.8773	27.396	23.865	2.000
972	4.8813	25.694	23.865	2.000
973	4.8853	24.942	23.805	2.000
974	4.8893	24.260	23.805	2.000
975	4.8973	23.112	23.805	2.000
976	4.9053	22.646	23.750	2.000
977	4.9093	22.338	23.750	2.000
978	4.9134	21.592	23.790	2.000
979	4.9174	21.094	23.790	2.000
980	4.9215	20.808	23.750	2.000
981	4.9268	20.806	23.750	2.000
982	4.9321	20.784	23.730	2.000
983	4.9374	20.526	23.730	2.000
984	4.9414	20.726	23.660	2.000
985	4.9453	20.448	23.660	2.000
986	4.9493	21.138	23.660	2.000
987	4.9532	23.590	23.590	0.000
988	4.9613	24.066	23.590	0.000
989	4.9693	23.852	23.580	0.000
990	4.9747	24.164	23.580	0.000
991	4.9800	24.584	23.575	0.000
992	4.9854	24.770	23.575	0.000
993	4.9894	25.004	23.610	2.000
994	4.9933	24.178	23.610	2.000
995	4.9973	24.350	23.515	2.000
996	5.0013	22.520	23.515	2.000
997	5.0044	17.066	23.515	2.000
998	5.0076	11.602	23.505	0.000
999	5.0108	9.030	23.505	0.000
1000	5.0140	8.448	23.475	0.000
1001	5.0172	10.148	23.475	0.000
1002	5.0332	11.166	23.500	0.000
1003	5.0385	6.252	23.500	0.000
1004	5.0438	1.558	23.495	0.000
1005	5.0491	0.140	23.495	0.000
1006	5.0545	-0.072	23.505	0.000
1007	5.0598	-0.008	23.505	0.000
1008	5.0652	0.256	23.505	0.000
1009	5.0684	0.562	23.560	0.000
1010	5.0716	0.268	23.560	0.000
1011	5.0748	0.016	23.510	0.000
1012	5.0780	0.034	23.510	0.000
1013	5.0812	0.200	23.525	0.000
1014	5.0891	0.276	23.525	0.000
1015	5.0971	0.148	23.515	0.000
1016	5.1025	-0.146	23.515	0.000
1017	5.1079	-0.902	23.545	0.000
1018	5.1132	-1.782	23.545	0.000
1019	5.1185	-2.686	23.545	0.000
1020	5.1237	-2.802	23.625	0.000
1021	5.1290	-1.348	23.625	0.000
1022	5.1330	-0.428	23.610	0.000
1023	5.1371	-0.112	23.610	0.000
1024	5.1411	0.048	23.640	0.000
1025	5.1452	0.200	23.640	0.000
1026	5.1506	0.558	23.665	0.000
1027	5.1560	1.086	23.665	0.000
1028	5.1613	1.014	23.660	0.000
1029	5.1666	0.430	23.660	0.000
1030	5.1718	0.076	23.660	0.000
1031	5.1770	-0.062	23.635	0.000
1032	5.1824	-0.092	23.635	0.000
1033	5.1877	-0.044	23.630	0.000
1034	5.1931	0.014	23.630	0.000
1035	5.1962	0.040	23.690	0.000
1036	5.1994	0.044	23.690	0.000
1037	5.2025	0.040	23.745	0.000
1038	5.2057	0.010	23.745	0.000
1039	5.2088	-0.032	23.635	0.000
1040	5.2249	-0.064	23.635	0.000
1041	5.2302	-0.068	23.635	0.000
1042	5.2356	-0.048	23.730	0.000
1043	5.2409	-0.014	23.730	0.000
1044	5.2449	0.024	23.760	0.000
1045	5.2490	0.060	23.760	0.000
1046	5.2530	0.086	23.805	0.000
1047	5.2570	0.100	23.805	0.000
1048	5.2610	0.112	23.745	0.000
1049	5.2650	0.118	23.745	0.000
1050	5.2690	0.118	23.735	0.000
1051	5.2730	0.114	23.735	0.000
1052	5.2810	0.116	23.735	0.000
1053	5.2890	0.120	23.750	0.000
1054	5.2943	0.124	23.750	0.000
1055	5.2997	0.122	23.790	0.000
1056	5.3051	0.104	23.790	0.000
1057	5.3104	0.084	23.805	0.000
1058	5.3157	0.058	23.805	0.000
1059	5.3209	0.036	23.805	0.000
1060	5.3263	0.038	23.805	0.000
1061	5.3317	0.062	23.780	0.000
1062	5.3371	0.094	23.780	0.000
1063	5.3424	0.122	23.780	0.000
1064	5.3478	0.128	23.760	0.000
1065	5.3532	0.120	23.760	0.000
1066	5.3571	0.104	23.865	0.000
1067	5.3610	0.082	23.865	0.000
1068	5.3649	0.056	23.775	0.000
1069	5.3688	0.044	23.775	0.000
1070	5.3741	0.040	23.815	0.000
1071	5.3795	0.040	23.815	0.000
1072	5.3848	0.046	23.855	0.000
1073	5.3888	0.062	23.855	0.000
1074	5.3928	0.078	23.855	0.000
1075	5.3968	0.092	23.885	0.000
1076	5.4008	0.102	23.885	0.000
1077	5.4062	0.094	23.860	0.000
1078	5.4115	0.082	23.860	0.000
1079	5.4169	0.064	23.935	0.000
1080	5.4222	0.048	23.935	0.000
1081	5.4276	0.040	23.860	0.000
1082	5.4329	0.042	23.860	0.000
1083	5.4382	0.044	23.925	0.000
1084	5.4435	0.054	23.925	0.000
1085	5.4488	0.072	23.925	0.000
1086	5.4520	0.084	23.900	0.000
1087	5.4552	0.092	23.900	0.000
1088	5.4584	0.088	23.975	0.000
1089	5.4616	0.078	23.975	0.000
1090	5.4648	0.074	24.005	0.000
1091	5.4808	0.068	24.005	0.000
1092	5.4848	0.062	24.045	0.000
1093	5.4888	0.052	24.045	0.000
1094	5.4928	0.042	23.960	0.000
1095	5.4968	0.034	23.960	0.000
1096	5.5021	0.018	23.960	0.000
1097	5.5074	0.012	24.000	0.000
1098	5.5128	0.018	24.000	0.000
1099	5.5167	0.028	23.985	0.000
1100	5.5207	0.038	23.985	0.000
1101	5.5247	0.044	24.065	0.000
1102	5.5287	0.052	24.065	0.000
1103	5.5366	0.060	23.980	0.000
1104	5.5446	0.056	23.980	0.000
1105	5.5499	0.054	23.975	0.000
1106	5.5552	0.054	23.975	0.000
1107	5.5605	0.050	23.975	0.000
1108	5.5659	0.042	24.035	0.000
1109	5.5713	0.034	24.035	0.000
1110	5.5768	0.030	24.000	0.000
1111	5.5807	0.030	24.000	0.000
1112	5.5847	0.030	24.040	0.000
1113	5.5886	0.036	24.040	0.000
1114	5.5926	0.050	24.045	0.000
1115	5.5980	0.062	24.045	0.000
1116	5.6035	0.064	24.040	0.000
1117	5.6090	0.066	24.040	0.000
1118	5.6142	0.054	24.040	0.000
1119	5.6194	0.032	24.050	0.000
1120	5.6246	0.012	24.050	0.000
1121	5.6299	-0.006	24.045	0.000
1122	5.6352	-0.010	24.045	0.000
1123	5.6405	0.002	24.060	0.000
1124	5.6445	0.020	24.060	0.000
1125	5.6485	0.036	24.030	0.000
1126	5.6525	0.044	24.030	0.000
1127	5.6565	0.050	24.045	0.000
1128	5.6619	0.044	24.045	0.000
1129	5.6673	0.028	24.045	0.000
1130	5.6726	0.018	24.130	0.000
1131	5.6779	0.018	24.130	0.000
1132	5.6832	0.016	24.100	0.000
1133	5.6885	0.026	24.100	0.000
1134	5.6939	0.030	24.085	0.000
1135	5.6992	0.036	24.085	0.000
1136	5.7046	0.042	24.110	0.000
1137	5.7086	0.048	24.110	0.000
1138	5.7125	0.966	24.150	0.000
1139	5.7165	51.972	24.150	2.000
1140	5.7205	65.000	24.150	2.000
1141	5.7285	64.218	24.125	2.000
1142	5.7366	44.158	24.125	0.000
1143	5.7406	31.456	24.040	2.000
1144	5.7446	29.816	24.040	2.000
1145	5.7486	30.404	23.980	2.000
1146	5.7526	28.782	23.980	2.000
1147	5.7579	26.916	23.900	2.000
1148	5.7632	25.320	23.900	2.000
1149	5.7686	24.722	23.840	2.000
1150	5.7725	23.740	23.840	2.000
1151	5.7765	22.646	23.840	2.000
1152	5.7805	22.940	23.845	2.000
1153	5.7845	22.432	23.845	2.000
1154	5.7931	21.472	23.780	2.000
1155	5.8017	20.776	23.780	2.000
1156	5.8054	20.548	23.700	2.000
1157	5.8092	20.486	23.700	2.000
1158	5.8130	20.512	23.660	2.000
1159	5.8167	20.446	23.660	2.000
1160	5.8221	20.602	23.650	2.000
1161	5.8275	20.686	23.650	0.000
1162	5.8328	22.686	23.650	0.000
1163	5.8359	24.510	23.570	0.000
1164	5.8391	24.560	23.570	0.000
1165	5.8422	24.252	23.565	2.000
1166	5.8453	24.000	23.565	2.000
1167	5.8484	24.714	23.490	2.000
1168	5.8644	25.484	23.490	2.000
1169	5.8698	25.076	23.515	2.000
1170	5.8751	24.682	23.515	2.000
1171	5.8805	24.408	23.495	2.000
1172	5.8858	20.476	23.495	2.000
1173	5.8911	14.830	23.495	2.000
1174	5.8965	9.738	23.485	0.000
1175	5.8996	7.712	23.485	0.000
1176	5.9028	8.422	23.485	0.000
1177	5.9060	11.548	23.485	0.000
1178	5.9091	10.054	23.555	0.000
1179	5.9123	4.444	23.555	0.000
1180	5.9205	1.008	23.450	0.000
1181	5.9286	0.144	23.450	0.000
1182	5.9340	0.066	23.500	0.000
1183	5.9393	0.310	23.500	0.000
1184	5.9447	0.786	23.500	0.000
1185	5.9500	0.718	23.505	0.000
1186	5.9552	0.258	23.505	0.000
1187	5.9604	0.124	23.550	0.000
1188	5.9644	0.302	23.550	0.000
1189	5.9683	0.560	23.585	0.000
1190	5.9723	0.688	23.585	0.000
1191	5.9762	0.458	23.555	0.000
1192	5.9842	0.086	23.555	0.000
1193	5.9922	-0.142	23.560	0.000
1194	5.9962	-0.606	23.560	0.000
1195	6.0003	-1.424	23.560	0.000
1196	6.0043	-1.494	23.575	0.000
1197	6.0084	-0.936	23.575	0.000
1198	6.0137	-0.494	23.585	0.000
1199	6.0190	-0.224	23.585	0.000
1200	6.0243	-0.112	23.610	0.000
1201	6.0283	-0.018	23.610	0.000
1202	6.0323	0.100	23.620	0.000
1203	6.0363	0.220	23.620	0.000
1204	6.0403	0.210	23.660	0.000
1205	6.0483	0.110	23.660	0.000
1206	6.0563	0.028	23.660	0.000
1207	6.0616	-0.002	23.645	0.000
1208	6.0670	0.010	23.645	0.000
1209	6.0723	0.052	23.610	0.000
1210	6.0763	0.110	23.610	0.000
1211	6.0803	0.132	23.630	0.000
1212	6.0843	0.118	23.630	0.000
1213	6.0884	0.088	23.715	0.000
1214	6.0923	0.062	23.715	0.000
1215	6.0963	0.066	23.655	0.000
1216	6.1003	0.114	23.655	0.000
1217	6.1042	0.182	23.655	0.000
1218	6.1122	0.232	23.670	0.000
1219	6.1202	0.226	23.670	0.000
1220	6.1256	0.164	23.700	0.000
1221	6.1310	0.106	23.700	0.000
1222	6.1363	0.058	23.690	0.000
1223	6.1416	0.018	23.690	0.000
1224	6.1469	-0.006	23.810	0.000
1225	6.1521	0.002	23.810	0.000
1226	6.1561	0.010	23.755	0.000
1227	6.1601	0.024	23.755	0.000
1228	6.1641	0.056	23.755	0.000
1229	6.1681	0.102	23.775	0.000
1230	6.1735	0.154	23.775	0.000
1231	6.1789	0.190	23.765	0.000
1232	6.1843	0.170	23.765	0.000
1233	6.1896	0.128	23.795	0.000
1234	6.1949	0.098	23.795	0.000
1235	6.2001	0.078	23.800	0.000
1236	6.2056	0.078	23.800	0.000
1237	6.2110	0.110	23.840	0.000
1238	6.2164	0.144	23.840	0.000
1239	6.2196	0.162	23.840	0.000
1240	6.2227	0.164	23.810	0.000
1241	6.2259	0.154	23.810	0.000
1242	6.2290	0.132	23.825	0.000
1243	6.2322	0.102	23.825	0.000
1244	6.2421	0.084	23.835	0.000
1245	6.2520	0.062	23.835	0.000
1246	6.2561	0.048	23.830	0.000
1247	6.2601	0.044	23.830	0.000
1248	6.2641	0.048	23.860	0.000
1249	6.2695	0.052	23.860	0.000
1250	6.2749	0.052	23.860	0.000
1251	6.2803	0.048	23.850	0.000
1252	6.2834	0.042	23.850	0.000
1253	6.2866	0.032	23.880	0.000
1254	6.2897	0.030	23.880	0.000
1255	6.2929	0.034	23.845	0.000
1256	6.2960	0.046	23.845	0.000
1257	6.3120	0.060	23.955	0.000
1258	6.3174	0.070	23.955	0.000
1259	6.3228	0.076	24.000	0.000
1260	6.3283	0.078	24.000	0.000
1261	6.3323	0.072	24.000	0.000
1262	6.3363	0.064	23.925	0.000
1263	6.3403	0.072	23.925	0.000
1264	6.3443	0.086	24.030	0.000
1265	6.3474	0.104	24.030	0.000
1266	6.3505	0.122	23.935	0.000
1267	6.3537	0.124	23.935	0.000
1268	6.3568	0.110	23.925	0.000
1269	6.3600	0.084	23.925	0.000
1270	6.3760	0.058	23.915	0.000
1271	6.3814	0.044	23.915	0.000
1272	6.3867	0.030	23.915	0.000
1273	6.3921	0.018	23.970	0.000
1274	6.3975	0.016	23.970	0.000
1275	6.4028	0.008	23.960	0.000
1276	6.4081	0.004	23.960	0.000
1277	6.4108	0.012	23.940	0.000
1278	6.4134	0.028	23.940	0.000
1279	6.4160	0.046	24.085	0.000
1280	6.4187	0.054	24.085	0.000
1281	6.4213	0.056	23.935	0.000
1282	6.4239	0.050	23.935	0.000
1283	6.4399	0.036	23.935	0.000
1284	6.4454	0.030	23.980	0.000
1285	6.4508	0.032	23.980	0.000
1286	6.4563	0.042	24.030	0.000
1287	6.4616	0.056	24.030	0.000
1288	6.4669	0.060	24.045	0.000
1289	6.4722	0.062	24.045	0.000
1290	6.4761	0.062	24.035	0.000
1291	6.4800	0.056	24.035	0.000
1292	6.4839	0.056	24.085	0.000
1293	6.4878	0.058	24.085	0.000
1294	6.4933	0.056	24.085	0.000
1295	6.4988	0.050	24.045	0.000
1296	6.5043	0.038	24.045	0.000
1297	6.5096	0.028	24.080	0.000
1298	6.5149	0.018	24.080	0.000
1299	6.5202	0.014	24.040	0.000
1300	6.5255	0.014	24.040	0.000
1301	6.5308	0.016	24.055	0.000
1302	6.5362	0.018	24.055	0.000
1303	6.5401	0.020	24.080	0.000
1304	6.5439	0.022	24.080	0.000
1305	6.5478	0.026	24.080	0.000
1306	6.5517	0.030	24.165	0.000
1307	6.5597	0.030	24.165	0.000
1308	6.5677	0.030	24.140	0.000
1309	6.5730	0.024	24.140	0.000
1310	6.5784	0.018	24.060	0.000
1311	6.5837	0.024	24.060	0.000
1312	6.5877	0.024	24.165	0.000
1313	6.5917	0.026	24.165	0.000
1314	6.5957	0.032	24.120	0.000
1315	6.5997	0.040	24.120	0.000
1316	6.6037	0.046	24.120	0.000
1317	6.6077	0.042	24.145	0.000
1318	6.6117	0.040	24.145	0.000
1319	6.6157	0.042	24.145	0.000
1320	6.6236	0.038	24.145	0.000
1321	6.6316	0.068	24.170	0.000
1322	6.6369	14.254	24.170	2.000
1323	6.6423	65.000	24.185	2.000
1324	6.6476	65.000	24.185	2.000
1325	6.6531	58.786	24.235	2.000
1326	6.6586	36.828	24.235	0.000
1327	6.6640	29.804	24.235	0.000
1328	6.6679	30.858	24.040	2.000
1329	6.6718	29.818	24.040	2.000
1330	6.6757	27.858	23.910	2.000
1331	6.6796	26.158	23.910	2.000
1332	6.6851	25.082	23.865	2.000
1333	6.6905	24.188	23.865	2.000
1334	6.6960	23.144	23.765	2.000
1335	6.7013	22.644	23.765	2.000
1336	6.7066	22.866	23.750	2.000
1337	6.7120	22.186	23.750	2.000
1338	6.7172	21.048	23.750	2.000
1339	6.7224	20.972	23.750	2.000
1340	6.7277	20.626	23.750	2.000
1341	6.7309	20.208	23.710	2.000
1342	6.7341	20.170	23.710	2.000
1343	6.7373	20.590	23.660	2.000
1344	6.7405	20.274	23.660	0.000
1345	6.7437	20.938	23.615	0.000
1346	6.7517	22.598	23.615	0.000
1347	6.7597	23.880	23.570	0.000
1348	6.7651	23.952	23.570	0.000
1349	6.7706	24.054	23.570	0.000
1350	6.7761	24.746	23.530	2.000
1351	6.7813	24.882	23.530	2.000
1352	6.7866	25.048	23.550	2.000
1353	6.7919	24.362	23.550	2.000
1354	6.7951	24.304	23.500	2.000
1355	6.7982	23.638	23.500	2.000
1356	6.8013	19.112	23.455	2.000
1357	6.8044	13.610	23.455	2.000
1358	6.8076	10.756	23.525	2.000
1359	6.8236	9.148	23.525	0.000
1360	6.8277	9.982	23.525	0.000
1361	6.8318	11.074	23.485	0.000
1362	6.8359	7.114	23.485	0.000
1363	6.8400	2.320	23.495	0.000
1364	6.8452	0.412	23.495	0.000
1365	6.8504	0.070	23.470	0.000
1366	6.8556	0.146	23.470	0.000
1367	6.8588	0.554	23.545	0.000
1368	6.8620	0.988	23.545	0.000
1369	6.8652	0.604	23.585	0.000
1370	6.8684	0.160	23.585	0.000
1371	6.8716	0.112	23.585	0.000
1372	6.8876	0.292	23.545	0.000
1373	6.8929	0.470	23.545	0.000
1374	6.8983	0.314	23.510	0.000
1375	6.9036	-0.014	23.510	0.000
1376	6.9076	-0.636	23.480	0.000
1377	6.9115	-1.628	23.480	0.000
1378	6.9155	-1.786	23.645	0.000
1379	6.9195	-1.930	23.645	0.000
1380	6.9235	-1.634	23.540	0.000
1381	6.9275	-0.724	23.540	0.000
1382	6.9315	-0.176	23.540	0.000
1383	6.9355	-0.024	23.595	0.000
1384	6.9435	0.086	23.595	0.000
1385	6.9515	0.216	23.565	0.000
1386	6.9569	0.484	23.565	0.000
1387	6.9622	0.728	23.680	0.000
1388	6.9675	0.500	23.680	0.000
1389	6.9728	0.138	23.585	0.000
1390	6.9781	-0.022	23.585	0.000
1391	6.9834	-0.052	23.655	0.000
1392	6.9866	-0.028	23.655	0.000
1393	6.9898	0.048	23.655	0.000
1394	6.9930	0.100	23.715	0.000
1395	6.9962	0.104	23.715	0.000
1396	6.9994	0.092	23.630	0.000
1397	7.0075	0.042	23.630	0.000
1398	7.0155	-0.028	23.660	0.000
1399	7.0208	-0.092	23.660	0.000
1400	7.0261	-0.142	23.730	0.000
1401	7.0314	-0.138	23.730	0.000
1402	7.0368	-0.082	23.740	0.000
1403	7.0422	-0.030	23.740	0.000
1404	7.0476	0.002	23.740	0.000
1405	7.0508	0.024	23.660	0.000
1406	7.0540	0.046	23.660	0.000
1407	7.0571	0.080	23.740	0.000
1408	7.0603	0.114	23.740	0.000
1409	7.0634	0.118	23.715	0.000
1410	7.0793	0.070	23.715	0.000
1411	7.0834	0.048	23.750	0.000
1412	7.0874	0.022	23.750	0.000
1413	7.0914	0.018	23.710	0.000
1414	7.0954	0.040	23.710	0.000
1415	7.1008	0.084	23.710	0.000
1416	7.1063	0.094	23.745	0.000
1417	7.1117	0.092	23.745	0.000
1418	7.1148	0.086	23.795	0.000
1419	7.1180	0.080	23.795	0.000
1420	7.1211	0.080	23.830	0.000
1421	7.1242	0.084	23.830	0.000
1422	7.1274	0.106	23.890	0.000
1423	7.1447	0.120	23.890	0.000
1424	7.1483	0.086	23.890	0.000
1425	7.1520	0.028	23.805	0.000
1426	7.1557	-0.008	23.805	0.000
1427	7.1593	-0.014	23.900	0.000
1428	7.1646	-0.020	23.900	0.000
1429	7.1700	-0.016	23.895	0.000
1430	7.1753	0.008	23.895	0.000
1431	7.1793	0.044	23.925	0.000
1432	7.1833	0.078	23.925	0.000
1433	7.1873	0.106	23.825	0.000
1434	7.1913	0.116	23.825	0.000
1435	7.1993	0.104	23.825	0.000
1436	7.2072	0.078	23.890	0.000
1437	7.2126	0.042	23.890	0.000
1438	7.2180	0.014	23.900	0.000
1439	7.2234	-0.002	23.900	0.000
1440	7.2287	-0.008	23.895	0.000
1441	7.2340	0.000	23.895	0.000
1442	7.2393	0.022	23.980	0.000
1443	7.2433	0.046	23.980	0.000
1444	7.2472	0.066	23.915	0.000
1445	7.2512	0.088	23.915	0.000
1446	7.2552	0.106	23.915	0.000
1447	7.2607	0.104	23.880	0.000
1448	7.2661	0.090	23.880	0.000
1449	7.2715	0.074	24.000	0.000
1450	7.2767	0.058	24.000	0.000
1451	7.2819	0.038	23.935	0.000
1452	7.2871	0.020	23.935	0.000
1453	7.2924	0.006	23.910	0.000
1454	7.2978	-0.008	23.910	0.000
1455	7.3032	-0.014	23.940	0.000
1456	7.3072	-0.008	23.940	0.000
1457	7.3112	0.004	23.940	0.000
1458	7.3152	0.018	24.020	0.000
1459	7.3192	0.032	24.020	0.000
1460	7.3274	0.040	23.990	0.000
1461	7.3356	0.040	23.990	0.000
1462	7.3395	0.030	24.000	0.000
1463	7.3433	0.024	24.000	0.000
1464	7.3472	0.026	23.935	0.000
1465	7.3511	0.030	23.935	0.000
1466	7.3565	0.032	23.970	0.000
1467	7.3619	0.032	23.970	0.000
1468	7.3672	0.032	23.970	0.000
1469	7.3704	0.028	24.020	0.000
1470	7.3736	0.032	24.020	0.000
1471	7.3767	0.040	23.990	0.000
1472	7.3799	0.048	23.990	0.000
1473	7.3831	0.058	23.995	0.000
1474	7.3991	0.062	23.995	0.000
1475	7.4044	0.050	24.040	0.000
1476	7.4098	0.032	24.040	0.000
1477	7.4151	0.014	24.045	0.000
1478	7.4192	0.002	24.045	0.000
1479	7.4233	-0.008	24.045	0.000
1480	7.4274	-0.004	24.035	0.000
1481	7.4314	-0.002	24.035	0.000
1482	7.4346	0.004	24.140	0.000
1483	7.4377	0.016	24.140	0.000
1484	7.4408	0.024	24.080	0.000
1485	7.4439	0.024	24.080	0.000
1486	7.4471	0.026	24.070	0.000
1487	7.4630	0.020	24.070	0.000
1488	7.4683	0.012	24.120	0.000
1489	7.4737	0.006	24.120	0.000
1490	7.4791	-0.002	24.120	0.000
1491	7.4844	0.004	24.060	0.000
1492	7.4897	0.016	24.060	0.000
1493	7.4951	0.026	24.160	0.000
1494	7.4996	0.036	24.160	0.000
1495	7.5042	0.044	24.160	0.000
1496	7.5087	0.046	24.160	0.000
1497	7.5133	0.044	24.110	0.000
1498	7.5178	0.038	24.110	0.000
1499	7.5224	0.030	24.105	0.000
1500	7.5270	0.024	24.105	0.000
1501	7.5323	0.034	24.105	0.000
1502	7.5375	5.446	24.125	0.000
1503	7.5428	64.862	24.125	2.000
1504	7.5482	65.000	24.135	2.000
1505	7.5535	61.306	24.135	2.000
1506	7.5589	38.722	24.240	0.000
1507	7.5643	30.356	24.240	0.000
1508	7.5698	30.626	23.990	2.000
1509	7.5753	30.010	23.990	2.000
1510	7.5785	28.418	23.990	2.000
1511	7.5816	26.230	23.990	2.000
1512	7.5847	25.080	23.990	2.000
1513	7.5878	24.350	23.865	2.000
1514	7.5910	23.568	23.865	2.000
1515	7.5989	22.734	23.775	2.000
1516	7.6069	22.692	23.775	2.000
1517	7.6123	22.554	23.725	2.000
1518	7.6176	21.444	23.725	2.000
1519	7.6230	20.854	23.670	2.000
1520	7.6282	20.702	23.670	2.000
1521	7.6335	20.606	23.700	2.000
1522	7.6388	20.390	23.700	2.000
1523	7.6421	20.672	23.700	2.000
1524	7.6453	20.582	23.640	2.000
1525	7.6485	20.446	23.640	2.000
1526	7.6517	22.926	23.630	2.000
1527	7.6549	23.900	23.630	0.000
1528	7.6628	23.436	23.635	0.000
1529	7.6707	24.106	23.635	0.000
1530	7.6761	25.058	23.570	2.000
1531	7.6814	25.406	23.570	2.000
1532	7.6867	25.362	23.540	2.000
1533	7.6920	24.570	23.540	2.000
1534	7.6973	24.046	23.540	2.000
1535	7.7026	23.980	23.475	2.000
1536	7.7081	19.364	23.475	2.000
1537	7.7135	13.176	23.475	2.000
1538	7.7190	10.058	23.475	0.000
1539	7.7243	8.774	23.505	0.000
1540	7.7297	9.770	23.505	0.000
1541	7.7350	11.998	23.485	0.000
1542	7.7390	8.500	23.485	0.000
1543	7.7430	2.698	23.485	0.000
1544	7.7471	0.440	23.485	0.000
1545	7.7511	0.072	23.485	0.000
1546	7.7563	0.182	23.445	0.000
1547	7.7615	0.722	23.445	0.000
1548	7.7667	1.392	23.530	0.000
1549	7.7707	0.964	23.530	0.000
1550	7.7747	0.322	23.520	0.000
1551	7.7787	0.258	23.520	0.000
1552	7.7827	0.568	23.530	0.000
1553	7.7907	0.800	23.530	0.000
1554	7.7987	0.568	23.600	0.000
1555	7.8040	0.092	23.600	0.000
1556	7.8093	-0.404	23.600	0.000
1557	7.8147	-1.258	23.595	0.000
1558	7.8201	-1.434	23.595	0.000
1559	7.8256	-1.418	23.525	0.000
1560	7.8311	-1.328	23.525	0.000
1561	7.8342	-0.632	23.625	0.000
1562	7.8374	-0.126	23.625	0.000
1563	7.8405	0.056	23.605	0.000
1564	7.8436	0.190	23.605	0.000
1565	7.8468	0.372	23.605	0.000
1566	7.8547	0.722	23.605	0.000
1567	7.8626	1.000	23.605	0.000
1568	7.8681	0.666	23.625	0.000
1569	7.8736	0.190	23.625	0.000
1570	7.8791	-0.002	23.655	0.000
1571	7.8843	-0.036	23.655	0.000
1572	7.8895	-0.004	23.570	0.000
1573	7.8947	0.048	23.570	0.000
1574	7.8979	0.098	23.665	0.000
1575	7.9011	0.090	23.665	0.000
1576	7.9043	0.068	23.710	0.000
1577	7.9075	0.024	23.710	0.000
1578	7.9107	-0.034	23.710	0.000
1579	7.9187	-0.078	23.685	0.000
1580	7.9266	-0.100	23.685	0.000
1581	7.9320	-0.104	23.710	0.000
1582	7.9373	-0.066	23.710	0.000
1583	7.9427	-0.002	23.770	0.000
1584	7.9480	0.034	23.770	0.000
1585	7.9534	0.042	23.670	0.000
1586	7.9588	0.056	23.670	0.000
1587	7.9641	0.084	23.780	0.000
1588	7.9694	0.106	23.780	0.000
1589	7.9747	0.104	23.780	0.000
1590	7.9800	0.090	23.720	0.000
1591	7.9853	0.100	23.720	0.000
1592	7.9906	0.104	23.775	0.000
1593	7.9946	0.082	23.775	0.000
1594	7.9986	0.054	23.775	0.000
1595	8.0026	0.036	23.775	0.000
1596	8.0066	0.036	23.615	0.000
1597	8.0121	0.036	23.615	0.000
1598	8.0176	0.032	23.865	0.000
1599	8.0231	0.050	23.865	0.000
1600	8.0262	0.086	23.865	0.000
1601	8.0293	0.112	23.795	0.000
1602	8.0323	0.116	23.795	0.000
1603	8.0354	0.094	23.795	0.000
1604	8.0385	0.080	23.795	0.000
1605	8.0545	0.060	23.840	0.000
1606	8.0598	0.032	23.840	0.000
1607	8.0651	0.012	23.845	0.000
1608	8.0704	0.008	23.845	0.000
1609	8.0758	0.008	23.855	0.000
1610	8.0811	0.014	23.855	0.000
1611	8.0864	0.024	23.855	0.000
1612	8.0896	0.040	23.835	0.000
1613	8.0929	0.066	23.835	0.000
1614	8.0961	0.086	23.875	0.000
1615	8.0993	0.092	23.875	0.000
1616	8.1025	0.092	23.890	0.000
1617	8.1105	0.074	23.890	0.000
1618	8.1185	0.048	23.925	0.000
1619	8.1238	0.026	23.925	0.000
1620	8.1291	0.004	23.950	0.000
1621	8.1344	0.002	23.950	0.000
1622	8.1397	0.010	23.950	0.000
1623	8.1450	0.028	23.895	0.000
1624	8.1504	0.058	23.895	0.000
1625	8.1536	0.084	23.855	0.000
1626	8.1568	0.098	23.855	0.000
1627	8.1600	0.104	23.965	0.000
1628	8.1632	0.090	23.965	0.000
1629	8.1664	0.066	23.925	0.000
1630	8.1744	0.048	23.925	0.000
1631	8.1823	0.024	23.905	0.000
1632	8.1877	0.010	23.905	0.000
1633	8.1930	0.006	23.905	0.000
1634	8.1983	0.004	23.970	0.000
1635	8.2038	0.006	23.970	0.000
1636	8.2093	0.010	23.900	0.000
1637	8.2147	0.014	23.900	0.000
1638	8.2186	0.020	24.020	0.000
1639	8.2225	0.022	24.020	0.000
1640	8.2264	0.028	23.955	0.000
1641	8.2303	0.036	23.955	0.000
1642	8.2384	0.044	23.995	0.000
1643	8.2465	0.048	23.995	0.000
1644	8.2505	0.048	23.995	0.000
1645	8.2545	0.036	24.055	0.000
1646	8.2585	0.024	24.055	0.000
1647	8.2624	0.014	24.065	0.000
1648	8.2677	0.002	24.065	0.000
1649	8.2730	0.006	24.005	0.000
1650	8.2783	0.018	24.005	0.000
1651	8.2823	0.034	24.045	0.000
1652	8.2863	0.058	24.045	0.000
1653	8.2903	0.072	24.075	0.000
1654	8.2943	0.070	24.075	0.000
1655	8.3023	0.058	24.075	0.000
1656	8.3103	0.038	24.085	0.000
1657	8.3156	0.016	24.085	0.000
1658	8.3210	-0.002	24.030	0.000
1659	8.3263	-0.014	24.030	0.000
1660	8.3303	-0.010	24.110	0.000
1661	8.3343	-0.002	24.110	0.000
1662	8.3383	0.006	24.060	0.000
1663	8.3423	0.012	24.060	0.000
1664	8.3463	0.024	24.055	0.000
1665	8.3503	0.028	24.055	0.000
1666	8.3543	0.024	24.055	0.000
1667	8.3583	0.018	24.070	0.000
1668	8.3663	0.020	24.070	0.000
1669	8.3743	0.022	24.125	0.000
1670	8.3796	0.020	24.125	0.000
1671	8.3850	0.014	24.065	0.000
1672	8.3903	0.016	24.065	0.000
1673	8.3957	0.020	24.085	0.000
1674	8.4011	0.018	24.085	0.000
1675	8.4065	0.024	24.200	0.000
1676	8.4118	0.540	24.200	0.000
1677	8.4170	45.948	24.200	2.000
1678	8.4223	65.000	24.160	2.000
1679	8.4276	65.000	24.160	2.000
1680	8.4329	46.250	24.185	0.000
1681	8.4382	32.026	24.185	0.000
1682	8.4422	29.862	24.050	2.000
1683	8.4462	30.216	24.050	2.000
1684	8.4502	29.010	23.930	2.000
1685	8.4542	26.700	23.930	2.000
1686	8.4595	25.562	23.815	2.000
1687	8.4648	24.908	23.815	2.000
1688	8.4702	23.798	23.815	2.000
1689	8.4755	22.722	23.815	2.000
1690	8.4808	22.516	23.815	2.000
1691	8.4861	22.242	23.735	2.000
1692	8.4915	21.402	23.735	2.000
1693	8.4968	20.960	23.735	2.000
1694	8.5021	20.816	23.735	2.000
1695	8.5062	20.594	23.685	2.000
1696	8.5102	20.410	23.685	2.000
1697	8.5143	20.548	23.655	2.000
1698	8.5183	20.584	23.655	0.000
1699	8.5236	20.516	23.655	0.000
1700	8.5289	22.120	23.640	0.000
1701	8.5342	23.914	23.640	0.000
1702	8.5374	24.078	23.625	0.000
1703	8.5406	24.000	23.625	0.000
1704	8.5437	24.642	23.570	2.000
1705	8.5469	24.540	23.570	2.000
1706	8.5501	25.048	23.530	2.000
1707	8.5661	24.942	23.530	2.000
1708	8.5714	24.370	23.570	2.000
1709	8.5767	24.190	23.570	2.000
1710	8.5821	21.264	23.570	2.000
1711	8.5861	15.652	23.470	2.000
1712	8.5902	10.500	23.470	2.000
1713	8.5942	8.902	23.525	2.000
1714	8.5982	8.714	23.525	0.000
1715	8.6014	10.998	23.510	0.000
1716	8.6046	10.126	23.510	0.000
1717	8.6077	4.800	23.560	0.000
1718	8.6109	1.274	23.560	0.000
1719	8.6141	0.386	23.495	0.000
1720	8.6300	0.464	23.495	0.000
1721	8.6354	1.190	23.495	0.000
1722	8.6407	2.160	23.555	0.000
1723	8.6460	1.748	23.555	0.000
1724	8.6514	0.664	23.505	0.000
1725	8.6569	0.308	23.505	0.000
1726	8.6623	0.508	23.530	0.000
1727	8.6676	0.820	23.530	0.000
1728	8.6728	0.670	23.550	0.000
1729	8.6781	0.248	23.550	0.000
1730	8.6834	-0.138	23.525	0.000
1731	8.6887	-0.748	23.525	0.000
1732	8.6940	-1.170	23.525	0.000
1733	8.6980	-1.620	23.600	0.000
1734	8.7021	-1.392	23.600	0.000
1735	8.7062	-0.530	23.550	0.000
1736	8.7102	-0.082	23.550	0.000
1737	8.7154	0.108	23.600	0.000
1738	8.7207	0.322	23.600	0.000
1739	8.7259	0.520	23.580	0.000
1740	8.7299	0.910	23.580	0.000
1741	8.7338	1.214	23.640	0.000
1742	8.7378	0.828	23.640	0.000
1743	8.7418	0.282	23.640	0.000
1744	8.7498	0.018	23.670	0.000
1745	8.7578	-0.094	23.670	0.000
1746	8.7618	-0.096	23.660	0.000
1747	8.7658	-0.048	23.660	0.000
1748	8.7698	-0.014	23.735	0.000
1749	8.7738	-0.006	23.735	0.000
1750	8.7791	-0.018	23.665	0.000
1751	8.7845	-0.040	23.665	0.000
1752	8.7898	-0.050	23.730	0.000
1753	8.7939	-0.058	23.730	0.000
1754	8.7979	-0.072	23.730	0.000
1755	8.8020	-0.076	23.710	0.000
1756	8.8061	-0.066	23.710	0.000
1757	8.8139	-0.046	23.750	0.000
1758	8.8218	-0.022	23.750	0.000
1759	8.8272	-0.004	23.710	0.000
1760	8.8327	0.010	23.710	0.000
1761	8.8382	0.026	23.740	0.000
1762	8.8422	0.038	23.740	0.000
1763	8.8462	0.036	23.690	0.000
1764	8.8502	0.020	23.690	0.000
1765	8.8542	0.004	23.690	0.000
1766	8.8581	0.000	23.815	0.000
1767	8.8620	0.010	23.815	0.000
1768	8.8659	0.028	23.795	0.000
1769	8.8697	0.040	23.795	0.000
1770	8.8780	0.040	23.800	0.000
1771	8.8862	0.016	23.800	0.000
1772	8.8915	-0.006	23.760	0.000
1773	8.8968	-0.008	23.760	0.000
1774	8.9020	0.008	23.845	0.000
1775	8.9073	0.030	23.845	0.000
1776	8.9125	0.054	23.845	0.000
1777	8.9178	0.074	23.840	0.000
1778	8.9209	0.078	23.840	0.000
1779	8.9241	0.056	23.775	0.000
1780	8.9273	0.014	23.775	0.000
1781	8.9305	-0.016	23.855	0.000
1782	8.9337	-0.032	23.855	0.000
1783	8.9417	-0.040	23.835	0.000
1784	8.9496	-0.038	23.835	0.000
1785	8.9550	-0.022	23.885	0.000
1786	8.9604	0.004	23.885	0.000
1787	8.9658	0.032	23.885	0.000
1788	8.9711	0.052	23.955	0.000
1789	8.9764	0.064	23.955	0.000
1790	8.9817	0.056	23.935	0.000
1791	8.9849	0.036	23.935	0.000
1792	8.9881	0.014	23.910	0.000
1793	8.9913	-0.008	23.910	0.000
1794	8.9945	-0.014	23.935	0.000
1795	8.9977	-0.006	23.935	0.000
1796	9.0056	0.004	23.980	0.000
1797	9.0136	0.022	23.980	0.000
1798	9.0191	0.032	23.980	0.000
1799	9.0246	0.032	23.960	0.000
1800	9.0301	0.034	23.960	0.000
1801	9.0353	0.036	23.920	0.000
1802	9.0405	0.038	23.920	0.000
1803	9.0457	0.040	23.990	0.000
1804	9.0489	0.040	23.990	0.000
1805	9.0521	0.032	24.000	0.000
1806	9.0553	0.014	24.000	0.000
1807	9.0585	-0.010	24.000	0.000
1808	9.0617	-0.032	24.000	0.000
1809	9.0776	-0.040	24.000	0.000
1810	9.0817	-0.026	23.960	0.000
1811	9.0859	-0.012	23.960	0.000
1812	9.0900	-0.002	23.950	0.000
1813	9.0941	0.006	23.950	0.000
1814	9.0993	0.014	23.975	0.000
1815	9.1045	0.012	23.975	0.000
1816	9.1096	0.010	23.990	0.000
1817	9.1136	0.014	23.990	0.000
1818	9.1176	0.012	24.005	0.000
1819	9.1216	0.016	24.005	0.000
1820	9.1256	0.016	24.005	0.000
1821	9.1348	0.004	23.980	0.000
1822	9.1441	-0.004	23.980	0.000
1823	9.1476	-0.004	24.040	0.000
1824	9.1510	-0.002	24.040	0.000
1825	9.1544	0.010	24.030	0.000
1826	9.1579	0.024	24.030	0.000
1827	9.1631	0.032	24.085	0.000
1828	9.1684	0.038	24.085	0.000
1829	9.1737	0.030	24.125	0.000
1830	9.1776	0.018	24.125	0.000
1831	9.1815	0.002	24.125	0.000
1832	9.1855	-0.012	24.155	0.000
1833	9.1894	-0.014	24.155	0.000
1834	9.1974	-0.020	24.105	0.000
1835	9.2054	-0.032	24.105	0.000
1836	9.2107	-0.030	24.095	0.000
1837	9.2161	-0.028	24.095	0.000
1838	9.2214	-0.022	24.125	0.000
1839	9.2268	-0.012	24.125	0.000
1840	9.2321	0.004	24.100	0.000
1841	9.2375	0.022	24.100	0.000
1842	9.2414	0.022	24.100	0.000
1843	9.2454	0.016	24.085	0.000
1844	9.2494	0.010	24.085	0.000
1845	9.2534	-0.002	24.165	0.000
1846	9.2588	-0.008	24.165	0.000
1847	9.2641	-0.008	24.090	0.000
1848	9.2695	0.000	24.090	0.000
1849	9.2748	0.052	24.135	0.000
1850	9.2802	9.850	24.135	0.000
1851	9.2856	65.000	24.145	2.000
1852	9.2910	65.000	24.145	2.000
1853	9.2963	60.416	24.145	2.000
1854	9.3017	37.400	24.125	0.000
1855	9.3056	30.674	24.125	0.000
1856	9.3095	30.586	24.045	2.000
1857	9.3135	29.846	24.045	2.000
1858	9.3174	28.236	23.875	2.000
1859	9.3254	26.084	23.875	2.000
1860	9.3334	25.142	23.830	2.000
1861	9.3374	24.640	23.830	2.000
1862	9.3414	23.322	23.810	2.000
1863	9.3455	22.662	23.810	2.000
1864	9.3495	22.586	23.810	2.000
1865	9.3548	21.990	23.730	2.000
1866	9.3602	20.990	23.730	2.000
1867	9.3655	20.824	23.750	2.000
1868	9.3687	20.678	23.750	2.000
1869	9.3718	20.690	23.650	2.000
1870	9.3750	20.254	23.650	2.000
1871	9.3782	20.692	23.675	2.000
1872	9.3814	20.350	23.675	0.000
1873	9.3973	20.876	23.650	0.000
1874	9.4027	22.924	23.650	0.000
1875	9.4080	24.066	23.650	0.000
1876	9.4133	24.426	23.640	0.000
1877	9.4174	24.546	23.640	0.000
1878	9.4214	24.574	23.655	2.000
1879	9.4254	24.872	23.655	2.000
1880	9.4295	25.534	23.525	2.000
1881	9.4334	24.780	23.525	2.000
1882	9.4373	24.814	23.545	2.000
1883	9.4413	23.824	23.545	2.000
1884	9.4452	17.980	23.560	2.000
1885	9.4532	12.448	23.560	2.000
1886	9.4613	10.088	23.560	2.000
1887	9.4666	9.372	23.560	0.000
1888	9.4719	10.590	23.560	0.000
1889	9.4773	11.940	23.445	0.000
1890	9.4827	7.878	23.445	0.000
1891	9.4881	2.624	23.485	0.000
1892	9.4935	0.532	23.485	0.000
1893	9.4974	0.144	23.520	0.000
1894	9.5014	0.240	23.520	0.000
1895	9.5053	0.630	23.540	0.000
1896	9.5092	0.926	23.540	0.000
1897	9.5146	0.492	23.540	0.000
1898	9.5199	0.068	23.555	0.000
1899	9.5253	-0.012	23.555	0.000
1900	9.5306	0.062	23.505	0.000
1901	9.5359	0.104	23.505	0.000
1902	9.5412	0.002	23.565	0.000
1903	9.5466	-0.408	23.565	0.000
1904	9.5520	-2.034	23.565	0.000
1905	9.5573	-3.422	23.565	0.000
1906	9.5605	-3.260	23.555	0.000
1907	9.5637	-3.080	23.555	0.000
1908	9.5669	-1.700	23.555	0.000
1909	9.5700	-0.524	23.565	0.000
1910	9.5732	-0.104	23.565	0.000
1911	9.5892	0.080	23.610	0.000
1912	9.5932	0.236	23.610	0.000
1913	9.5972	0.352	23.585	0.000
1914	9.6012	0.552	23.585	0.000
1915	9.6052	0.586	23.560	0.000
1916	9.6105	0.278	23.560	0.000
1917	9.6158	0.002	23.690	0.000
1918	9.6212	-0.224	23.690	0.000
1919	9.6275	-0.348	23.690	0.000
1920	9.6339	-0.256	23.650	0.000
1921	9.6403	-0.162	23.650	0.000
1922	9.6467	-0.130	23.630	0.000
1923	9.6531	-0.142	23.630	0.000
1924	9.6571	-0.150	23.670	0.000
1925	9.6611	-0.148	23.670	0.000
1926	9.6651	-0.156	23.725	0.000
1927	9.6691	-0.186	23.725	0.000
1928	9.6731	-0.216	23.725	0.000
1929	9.6771	-0.204	23.725	0.000
1930	9.6811	-0.138	23.725	0.000
1931	9.6851	-0.086	23.750	0.000
1932	9.6891	-0.068	23.750	0.000
1933	9.6931	-0.052	23.730	0.000
1934	9.6971	-0.040	23.730	0.000
1935	9.7010	-0.032	23.775	0.000
1936	9.7090	-0.030	23.775	0.000
1937	9.7170	-0.032	23.795	0.000
1938	9.7224	-0.036	23.795	0.000
1939	9.7279	-0.018	23.775	0.000
1940	9.7333	-0.012	23.775	0.000
1941	9.7386	-0.014	23.775	0.000
1942	9.7438	-0.018	23.790	0.000
1943	9.7490	-0.026	23.790	0.000
1944	9.7530	-0.026	23.855	0.000
1945	9.7570	-0.044	23.855	0.000
1946	9.7610	-0.060	23.855	0.000
1947	9.7650	-0.044	23.855	0.000
1948	9.7703	-0.016	23.810	0.000
1949	9.7756	0.014	23.810	0.000
1950	9.7809	0.026	23.865	0.000
1951	9.7862	0.026	23.865	0.000
1952	9.7916	0.026	23.865	0.000
1953	9.7969	0.012	23.790	0.000
1954	9.8022	-0.008	23.790	0.000
1955	9.8075	-0.032	23.825	0.000
1956	9.8128	-0.048	23.825	0.000
1957	9.8168	-0.046	23.865	0.000
1958	9.8208	-0.036	23.865	0.000
1959	9.8248	-0.020	23.920	0.000
1960	9.8288	-0.002	23.920	0.000
1961	9.8369	0.016	23.845	0.000
1962	9.8450	0.038	23.845	0.000
1963	9.8490	0.044	23.845	0.000
1964	9.8529	0.028	23.925	0.000
1965	9.8569	0.018	23.925	0.000
1966	9.8608	0.008	23.940	0.000
1967	9.8662	-0.012	23.940	0.000
1968	9.8716	-0.022	23.850	0.000
1969	9.8770	-0.016	23.850	0.000
1970	9.8801	-0.008	23.930	0.000
1971	9.8833	0.006	23.930	0.000
1972	9.8865	0.024	23.955	0.000
1973	9.8897	0.040	23.955	0.000
1974	9.8928	0.040	23.955	0.000
1975	9.9088	0.032	23.900	0.000
1976	9.9141	0.028	23.900	0.000
1977	9.9195	0.018	23.975	0.000
1978	9.9248	0.008	23.975	0.000
1979	9.9289	0.004	24.040	0.000
1980	9.9330	-0.002	24.040	0.000
1981	9.9371	-0.012	23.950	0.000
1982	9.9412	-0.024	23.950	0.000
1983	9.9451	-0.030	23.990	0.000
1984	9.9490	-0.028	23.990	0.000
1985	9.9529	-0.016	23.990	0.000
1986	9.9568	0.002	24.000	0.000
1987	9.9648	0.016	24.000	0.000
1988	9.9728	0.024	24.030	0.000
1989	9.9781	0.028	24.030	0.000
1990	9.9835	0.024	24.030	0.000
1991	9.9888	0.020	24.030	0.000
1992	9.9942	0.010	24.055	0.000
1993	9.9995	0.008	24.055	0.000
1994	10.0049	0.008	24.095	0.000
1995	10.0102	-0.002	24.095	0.000
1996	10.0155	-0.004	24.095	0.000
1997	10.0208	-0.002	23.990	0.000
1998	10.0261	0.004	23.990	0.000
1999	10.0314	0.014	24.045	0.000
2000	10.0367	0.028	24.045	0.000
2001	10.0407	0.036	24.065	0.000
2002	10.0448	0.032	24.065	0.000
2003	10.0488	0.024	24.050	0.000
2004	10.0528	0.012	24.050	0.000
2005	10.0581	0.002	24.105	0.000
2006	10.0634	-0.012	24.105	0.000
2007	10.0687	-0.020	24.105	0.000
[truncated: 2,650 more rows]
