# Supplementary material for: Applications of a novel reciprocating positive displacement pump in the simulation of pulsatile arterial blood flow
Source: PLoS One. 2022 Dec 13;17(12):e0270780. doi: 10.1371/journal.pone.0270780 (PMC9746965; doi:10.1371/journal.pone.0270780)
Supplement: S1 File — (ZIP) [file pone.0270780.s001.zip › Supporting Information Data Files/Flow Rates/Fingertip/Caffeine 0025.csv]

Viewer Version	2.91
COM HW Type	RS485/USB Sensor Cable
COM HW Config	Config String: COM10, 115200, ECHOOFF
Sensor Cable Version	1.8
Product Type	Liquid Flow Sensor (SF06 Chip)
Product COM Protocol Config	SHDLC Device Address: 0
Product ID	SLF3S-1300F
Sensor Serial	2109-000156
I2C Address	8
Supply Voltage	3.5 V
Command Address	0x3608
Sampling Time [ms]	5
Scale Factor Flow lin.	500
Scale Factor Temp lin.	200
Scale Factor Custom	1
Sample #	Relative Time[s]	Flow linearized [ml/min]	Temperature linearized [deg C]	Custom []
0	0.0158	0.002	23.635	0.000
1	0.0198	0.002	23.635	0.000
2	0.0238	0.004	23.635	0.000
3	0.0278	0.004	23.705	0.000
4	0.0318	-0.006	23.705	0.000
5	0.0373	-0.008	23.755	0.000
6	0.0428	-0.002	23.755	0.000
7	0.0483	0.004	23.830	0.000
8	0.0536	-0.002	23.830	0.000
9	0.0589	0.000	23.775	0.000
10	0.0642	-0.002	23.775	0.000
11	0.0681	-0.010	23.905	0.000
12	0.0720	-0.010	23.905	0.000
13	0.0759	-0.002	23.905	0.000
14	0.0798	-0.002	23.955	0.000
15	0.0880	-0.002	23.955	0.000
16	0.0961	0.006	23.950	0.000
17	0.1000	-0.002	23.950	0.000
18	0.1040	-0.014	23.995	0.000
19	0.1079	-0.014	23.995	0.000
20	0.1118	-0.008	24.020	0.000
21	0.1172	-0.004	24.020	0.000
22	0.1225	0.002	24.025	0.000
23	0.1279	0.002	24.025	0.000
24	0.1319	-0.006	24.025	0.000
25	0.1359	-0.010	24.030	0.000
26	0.1398	-0.006	24.030	0.000
27	0.1438	-0.006	24.065	0.000
28	0.1518	0.002	24.065	0.000
29	0.1597	0.008	24.060	0.000
30	0.1651	0.004	24.060	0.000
31	0.1704	-0.014	24.015	0.000
32	0.1757	-0.020	24.015	0.000
33	0.1810	-0.014	24.125	0.000
34	0.1863	-0.018	24.125	0.000
35	0.1916	-0.002	24.125	0.000
36	0.1957	0.010	24.145	0.000
37	0.1997	0.004	24.145	0.000
38	0.2037	-0.002	24.180	0.000
39	0.2077	-0.014	24.180	0.000
40	0.2130	-0.016	24.205	0.000
41	0.2183	-0.016	24.205	0.000
42	0.2236	-0.008	24.215	0.000
43	0.2290	0.010	24.215	0.000
44	0.2343	0.002	24.235	0.000
45	0.2396	-0.002	24.235	0.000
46	0.2450	-0.006	24.235	0.000
47	0.2503	-0.016	24.195	0.000
48	0.2557	-0.020	24.195	0.000
49	0.2597	-0.014	24.270	0.000
50	0.2636	-0.004	24.270	0.000
51	0.2676	-0.002	24.295	0.000
52	0.2716	0.006	24.295	0.000
53	0.2769	0.006	24.290	0.000
54	0.2822	-0.014	24.290	0.000
55	0.2875	-0.014	24.350	0.000
56	0.2929	-0.016	24.350	0.000
57	0.2982	-0.016	24.350	0.000
58	0.3036	-0.004	24.295	0.000
59	0.3089	-0.004	24.295	0.000
60	0.3142	-0.002	24.330	0.000
61	0.3195	0.002	24.330	0.000
62	0.3249	-0.008	24.330	0.000
63	0.3303	-0.012	24.330	0.000
64	0.3356	-0.012	24.370	0.000
65	0.3409	-0.010	24.370	0.000
66	0.3462	-0.008	24.370	0.000
67	0.3515	-0.008	24.370	0.000
68	0.3556	-0.008	24.370	0.000
69	0.3596	-0.008	24.400	0.000
70	0.3637	-0.010	24.400	0.000
71	0.3678	-0.010	24.395	0.000
72	0.3731	-0.008	24.395	0.000
73	0.3784	-0.008	24.435	0.000
74	0.3837	-0.008	24.435	0.000
75	0.3890	-0.010	24.470	0.000
76	0.3944	-0.012	24.470	0.000
77	0.3997	-0.010	24.465	0.000
78	0.4050	-0.002	24.465	0.000
79	0.4104	-0.002	24.465	0.000
80	0.4157	-0.006	24.535	0.000
81	0.4210	-0.010	24.535	0.000
82	0.4263	-0.014	24.475	0.000
83	0.4316	-0.018	24.475	0.000
84	0.4356	-0.010	24.475	0.000
85	0.4396	-0.004	24.475	0.000
86	0.4436	-0.004	24.510	0.000
87	0.4476	-0.004	24.510	0.000
88	0.4529	-0.008	24.505	0.000
89	0.4582	-0.014	24.505	0.000
90	0.4635	-0.016	24.505	0.000
91	0.4688	-0.014	24.550	0.000
92	0.4742	-0.010	24.550	0.000
93	0.4795	-0.002	24.535	0.000
94	0.4849	-0.002	24.535	0.000
95	0.4902	-0.008	24.525	0.000
96	0.4955	-0.014	24.525	0.000
97	0.5008	-0.014	24.600	0.000
98	0.5062	-0.012	24.600	0.000
99	0.5115	-0.010	24.580	0.000
100	0.5168	-0.002	24.580	0.000
101	0.5221	0.002	24.580	0.000
102	0.5274	-0.002	24.580	0.000
103	0.5327	-0.006	24.580	0.000
104	0.5381	-0.014	24.535	0.000
105	0.5434	-0.016	24.535	0.000
106	0.5488	-0.020	24.590	0.000
107	0.5541	-0.012	24.590	0.000
108	0.5594	0.000	24.655	0.000
109	0.5634	-0.008	24.655	0.000
110	0.5674	-0.004	24.645	0.000
111	0.5713	-0.008	24.645	0.000
112	0.5753	-0.022	24.645	0.000
113	0.5807	-0.012	24.630	0.000
114	0.5862	-0.006	24.630	0.000
115	0.5916	-0.010	24.690	0.000
116	0.5948	-0.004	24.690	0.000
117	0.5979	-0.002	24.650	0.000
118	0.6011	-0.012	24.650	0.000
119	0.6042	-0.014	24.655	0.000
120	0.6074	-0.012	24.655	0.000
121	0.6154	-0.020	24.730	0.000
122	0.6234	-0.008	24.730	0.000
123	0.6286	-0.002	24.730	0.000
124	0.6339	-0.008	24.695	0.000
125	0.6392	-0.010	24.695	0.000
126	0.6445	-0.012	24.700	0.000
127	0.6499	-0.012	24.700	0.000
128	0.6552	-0.008	24.745	0.000
129	0.6592	-0.012	24.745	0.000
130	0.6632	-0.006	24.705	0.000
131	0.6672	-0.004	24.705	0.000
132	0.6712	-0.014	24.755	0.000
133	0.6792	-0.012	24.755	0.000
134	0.6872	-0.008	24.755	0.000
135	0.6912	-0.016	24.745	0.000
136	0.6952	-0.010	24.745	0.000
137	0.6992	0.002	24.730	0.000
138	0.7032	-0.008	24.730	0.000
139	0.7085	-0.010	24.765	0.000
140	0.7139	-0.008	24.765	0.000
141	0.7192	-0.014	24.710	0.000
142	0.7233	-0.014	24.710	0.000
143	0.7273	-0.012	24.785	0.000
144	0.7314	-0.014	24.785	0.000
145	0.7354	-0.014	24.785	0.000
146	0.7433	-0.010	24.795	0.000
147	0.7511	-0.002	24.795	0.000
148	0.7565	-0.008	24.725	0.000
149	0.7618	-0.006	24.725	0.000
150	0.7672	0.002	24.780	0.000
151	0.7725	-0.004	24.780	0.000
152	0.7778	-0.012	24.825	0.000
153	0.7832	-0.016	24.825	0.000
154	0.7873	-0.014	24.880	0.000
155	0.7914	-0.012	24.880	0.000
156	0.7955	-0.010	24.880	0.000
157	0.7996	-0.006	24.775	0.000
158	0.8048	-0.010	24.775	0.000
159	0.8100	-0.006	24.825	0.000
160	0.8151	-0.008	24.825	0.000
161	0.8205	-0.020	24.875	0.000
162	0.8260	-0.016	24.875	0.000
163	0.8314	-0.010	24.845	0.000
164	0.8366	-0.010	24.845	0.000
165	0.8419	-0.008	24.785	0.000
166	0.8472	-0.006	24.785	0.000
167	0.8512	-0.004	24.785	0.000
168	0.8552	-0.012	24.970	0.000
169	0.8592	-0.012	24.970	0.000
170	0.8632	-0.010	24.825	0.000
171	0.8686	-0.014	24.825	0.000
172	0.8739	-0.010	24.890	0.000
173	0.8792	-0.004	24.890	0.000
174	0.8845	-0.006	24.900	0.000
175	0.8898	-0.006	24.900	0.000
176	0.8951	-0.016	24.890	0.000
177	0.9005	-0.016	24.890	0.000
178	0.9058	-0.014	24.890	0.000
179	0.9112	-0.016	24.950	0.000
180	0.9143	-0.008	24.950	0.000
181	0.9175	-0.010	24.935	0.000
182	0.9207	-0.010	24.935	0.000
183	0.9238	-0.004	24.935	0.000
184	0.9270	-0.014	24.935	0.000
185	0.9434	-0.012	24.975	0.000
186	0.9475	-0.008	24.975	0.000
187	0.9515	-0.010	24.920	0.000
188	0.9555	-0.008	24.920	0.000
189	0.9596	-0.008	24.920	0.000
190	0.9648	-0.012	24.925	0.000
191	0.9699	-0.012	24.925	0.000
192	0.9751	-0.010	24.930	0.000
193	0.9791	-0.014	24.930	0.000
194	0.9831	-0.012	24.965	0.000
195	0.9871	-0.008	24.965	0.000
196	0.9911	-0.016	24.960	0.000
197	0.9991	-0.014	24.960	0.000
198	1.0070	-0.006	24.940	0.000
199	1.0124	-0.010	24.940	0.000
200	1.0177	-0.004	24.940	0.000
201	1.0231	0.000	24.895	0.000
202	1.0270	-0.014	24.895	0.000
203	1.0310	-0.012	24.985	0.000
204	1.0350	-0.008	24.985	0.000
205	1.0390	-0.016	24.950	0.000
206	1.0430	-0.018	24.950	0.000
207	1.0470	-0.012	24.995	0.000
208	1.0511	-0.010	24.995	0.000
209	1.0551	-0.010	25.010	0.000
210	1.0630	-0.010	25.010	0.000
211	1.0709	-0.004	25.010	0.000
212	1.0762	-0.010	25.000	0.000
213	1.0816	-0.016	25.000	0.000
214	1.0869	-0.010	24.970	0.000
215	1.0924	-0.010	24.970	0.000
216	1.0979	-0.014	24.915	0.000
217	1.1034	-0.010	24.915	0.000
218	1.1073	0.000	24.985	0.000
219	1.1113	-0.006	24.985	0.000
220	1.1153	-0.012	25.025	0.000
221	1.1193	-0.008	25.025	0.000
222	1.1245	-0.012	25.025	0.000
223	1.1297	-0.016	25.035	0.000
224	1.1348	-0.008	25.035	0.000
225	1.1403	-0.010	25.075	0.000
226	1.1457	-0.016	25.075	0.000
227	1.1512	-0.014	25.050	0.000
228	1.1564	-0.012	25.050	0.000
229	1.1616	-0.014	25.030	0.000
230	1.1669	-0.010	25.030	0.000
231	1.1709	0.002	25.075	0.000
232	1.1749	-0.006	25.075	0.000
233	1.1790	-0.012	25.075	0.000
234	1.1830	-0.006	25.070	0.000
235	1.1883	-0.016	25.070	0.000
236	1.1935	-0.016	24.995	0.000
237	1.1988	-0.004	24.995	0.000
238	1.2041	-0.004	25.135	0.000
239	1.2095	-0.012	25.135	0.000
240	1.2149	-0.014	25.015	0.000
241	1.2203	-0.016	25.015	0.000
242	1.2257	-0.024	25.035	0.000
243	1.2312	-0.020	25.035	0.000
244	1.2343	-0.006	25.035	0.000
245	1.2375	-0.002	25.075	0.000
246	1.2406	-0.002	25.075	0.000
247	1.2437	0.002	25.140	0.000
248	1.2469	-0.004	25.140	0.000
249	1.2628	-0.022	25.045	0.000
250	1.2682	-0.018	25.045	0.000
251	1.2737	-0.010	25.050	0.000
252	1.2791	-0.012	25.050	0.000
253	1.2831	-0.004	25.125	0.000
254	1.2871	0.002	25.125	0.000
255	1.2911	-0.014	25.125	0.000
256	1.2951	-0.024	25.060	0.000
257	1.2990	-0.016	25.060	0.000
258	1.3029	-0.014	25.145	0.000
259	1.3069	-0.012	25.145	0.000
260	1.3108	-0.004	25.145	0.000
261	1.3188	0.004	25.145	0.000
262	1.3267	-0.006	25.175	0.000
263	1.3322	-0.014	25.175	0.000
264	1.3376	-0.014	25.195	0.000
265	1.3430	-0.020	25.195	0.000
266	1.3483	-0.018	25.195	0.000
267	1.3536	0.000	25.165	0.000
268	1.3588	-0.004	25.165	0.000
269	1.3620	-0.012	25.175	0.000
270	1.3652	-0.008	25.175	0.000
271	1.3684	-0.014	25.220	0.000
272	1.3716	-0.018	25.220	0.000
273	1.3748	-0.008	25.100	0.000
274	1.3828	-0.006	25.100	0.000
275	1.3907	-0.006	25.145	0.000
276	1.3961	-0.010	25.145	0.000
277	1.4014	-0.016	25.145	0.000
278	1.4067	-0.016	25.165	0.000
279	1.4121	-0.016	25.165	0.000
280	1.4175	-0.014	25.125	0.000
281	1.4229	-0.002	25.125	0.000
282	1.4260	0.004	25.205	0.000
283	1.4292	-0.006	25.205	0.000
284	1.4323	-0.014	25.135	0.000
285	1.4355	-0.016	25.135	0.000
286	1.4386	-0.022	25.230	0.000
287	1.4467	-0.024	25.230	0.000
288	1.4547	-0.012	25.230	0.000
289	1.4601	-0.006	25.125	0.000
290	1.4655	-0.006	25.125	0.000
291	1.4710	-0.008	25.165	0.000
292	1.4763	-0.012	25.165	0.000
293	1.4816	-0.014	25.165	0.000
294	1.4869	-0.016	25.165	0.000
295	1.4908	-0.008	25.205	0.000
296	1.4948	-0.002	25.205	0.000
297	1.4987	-0.006	25.150	0.000
298	1.5027	-0.012	25.150	0.000
299	1.5107	-0.012	25.150	0.000
300	1.5186	-0.016	25.255	0.000
301	1.5226	-0.014	25.255	0.000
302	1.5267	-0.008	25.220	0.000
303	1.5307	-0.004	25.220	0.000
304	1.5347	-0.008	25.185	0.000
305	1.5400	-0.012	25.185	0.000
306	1.5454	-0.014	25.200	0.000
307	1.5508	-0.020	25.200	0.000
308	1.5548	-0.020	25.200	0.000
309	1.5587	-0.008	25.235	0.000
310	1.5627	-0.006	25.235	0.000
311	1.5666	-0.006	25.240	0.000
312	1.5747	-0.002	25.240	0.000
313	1.5827	-0.016	25.225	0.000
314	1.5880	-0.024	25.225	0.000
315	1.5933	-0.014	25.215	0.000
316	1.5987	-0.014	25.215	0.000
317	1.6026	-0.014	25.260	0.000
318	1.6066	-0.006	25.260	0.000
319	1.6106	-0.002	25.260	0.000
320	1.6146	-0.004	25.245	0.000
321	1.6186	-0.008	25.245	0.000
322	1.6226	-0.004	25.215	0.000
323	1.6266	-0.014	25.215	0.000
324	1.6306	-0.018	25.355	0.000
325	1.6386	-0.012	25.355	0.000
326	1.6465	-0.022	25.240	0.000
327	1.6519	-0.018	25.240	0.000
328	1.6572	-0.008	25.270	0.000
329	1.6625	-0.010	25.270	0.000
330	1.6680	-0.002	25.270	0.000
331	1.6734	-0.006	25.300	0.000
332	1.6788	-0.006	25.300	0.000
333	1.6819	-0.008	25.245	0.000
334	1.6851	-0.022	25.245	0.000
335	1.6882	-0.014	25.280	0.000
336	1.6913	-0.020	25.280	0.000
337	1.6945	-0.020	25.135	0.000
338	1.7024	-0.008	25.135	0.000
339	1.7104	-0.002	25.275	0.000
340	1.7157	-0.002	25.275	0.000
341	1.7210	-0.008	25.275	0.000
342	1.7263	-0.006	25.315	0.000
343	1.7316	-0.016	25.315	0.000
344	1.7370	-0.024	25.260	0.000
345	1.7423	-0.010	25.260	0.000
346	1.7477	-0.010	25.320	0.000
347	1.7530	-0.014	25.320	0.000
348	1.7584	-0.002	25.280	0.000
349	1.7639	-0.006	25.280	0.000
350	1.7693	-0.012	25.320	0.000
351	1.7748	-0.012	25.320	0.000
352	1.7787	-0.016	25.320	0.000
353	1.7827	-0.014	25.335	0.000
354	1.7866	-0.014	25.335	0.000
355	1.7905	-0.008	25.325	0.000
356	1.7958	-0.004	25.325	0.000
357	1.8010	-0.010	25.280	0.000
358	1.8063	-0.012	25.280	0.000
359	1.8109	-0.014	25.315	0.000
360	1.8154	-0.016	25.315	0.000
361	1.8199	-0.014	25.355	0.000
362	1.8244	-0.010	25.355	0.000
363	1.8291	-0.012	25.355	0.000
364	1.8337	-0.012	25.405	0.000
365	1.8384	-0.010	25.405	0.000
366	1.8464	-0.008	25.335	0.000
367	1.8544	-0.012	25.335	0.000
368	1.8585	-0.010	25.345	0.000
369	1.8626	-0.006	25.345	0.000
370	1.8667	-0.010	25.280	0.000
371	1.8708	-0.014	25.280	0.000
372	1.8748	-0.014	25.295	0.000
373	1.8787	-0.016	25.295	0.000
374	1.8827	-0.012	25.295	0.000
375	1.8866	-0.010	25.310	0.000
376	1.8946	-0.006	25.310	0.000
377	1.9026	-0.004	25.360	0.000
378	1.9078	-0.008	25.360	0.000
379	1.9130	-0.012	25.350	0.000
380	1.9182	-0.016	25.350	0.000
381	1.9236	-0.020	25.375	0.000
382	1.9290	-0.018	25.375	0.000
383	1.9345	-0.010	25.320	0.000
384	1.9376	-0.002	25.320	0.000
385	1.9407	-0.006	25.320	0.000
386	1.9438	-0.008	25.360	0.000
387	1.9470	-0.010	25.360	0.000
388	1.9501	-0.014	25.360	0.000
389	1.9582	-0.022	25.360	0.000
390	1.9664	-0.018	25.340	0.000
391	1.9716	-0.012	25.340	0.000
392	1.9769	-0.010	25.350	0.000
393	1.9822	-0.002	25.350	0.000
394	1.9875	-0.006	25.345	0.000
395	1.9929	-0.010	25.345	0.000
396	1.9982	-0.010	25.345	0.000
397	2.0022	-0.014	25.395	0.000
398	2.0062	-0.022	25.395	0.000
399	2.0102	-0.014	25.340	0.000
400	2.0142	-0.010	25.340	0.000
401	2.0222	-0.012	25.340	0.000
402	2.0302	-0.008	25.340	0.000
403	2.0342	-0.002	25.330	0.000
404	2.0382	-0.010	25.330	0.000
405	2.0422	-0.012	25.345	0.000
406	2.0462	-0.008	25.345	0.000
407	2.0515	-0.014	25.345	0.000
408	2.0569	-0.022	25.390	0.000
409	2.0622	-0.010	25.390	0.000
410	2.0661	-0.008	25.365	0.000
411	2.0701	-0.012	25.365	0.000
412	2.0740	-0.012	25.440	0.000
413	2.0780	-0.010	25.440	0.000
414	2.0860	-0.014	25.345	0.000
415	2.0941	-0.012	25.345	0.000
416	2.0994	-0.006	25.485	0.000
417	2.1047	-0.008	25.485	0.000
418	2.1100	-0.012	25.485	0.000
419	2.1141	-0.010	25.430	0.000
420	2.1182	-0.008	25.430	0.000
421	2.1223	-0.018	25.400	0.000
422	2.1264	-0.014	25.400	0.000
423	2.1304	-0.010	25.465	0.000
424	2.1343	-0.010	25.465	0.000
425	2.1383	-0.010	25.380	0.000
426	2.1422	-0.006	25.380	0.000
427	2.1503	-0.008	25.430	0.000
428	2.1584	-0.020	25.430	0.000
429	2.1638	-0.010	25.430	0.000
430	2.1691	-0.014	25.415	0.000
431	2.1744	-0.012	25.415	0.000
432	2.1797	-0.006	25.445	0.000
433	2.1849	-0.008	25.445	0.000
434	2.1901	-0.012	25.435	0.000
435	2.1941	-0.020	25.435	0.000
436	2.1981	-0.018	25.480	0.000
437	2.2021	-0.014	25.480	0.000
438	2.2060	-0.016	25.410	0.000
439	2.2114	-0.002	25.410	0.000
440	2.2167	-0.004	25.410	0.000
441	2.2220	-0.010	25.470	0.000
442	2.2274	-0.008	25.470	0.000
443	2.2327	-0.018	25.440	0.000
444	2.2380	-0.024	25.440	0.000
445	2.2434	-0.016	25.500	0.000
446	2.2488	-0.008	25.500	0.000
447	2.2543	-0.006	25.385	0.000
448	2.2574	-0.006	25.385	0.000
449	2.2605	-0.002	25.465	0.000
450	2.2637	-0.012	25.465	0.000
451	2.2668	-0.018	25.465	0.000
452	2.2699	-0.014	25.415	0.000
453	2.2780	-0.018	25.415	0.000
454	2.2860	-0.016	25.475	0.000
455	2.2913	-0.010	25.475	0.000
456	2.2967	-0.010	25.480	0.000
457	2.3021	-0.012	25.480	0.000
458	2.3075	-0.010	25.450	0.000
459	2.3129	-0.008	25.450	0.000
460	2.3183	-0.012	25.475	0.000
461	2.3222	-0.014	25.475	0.000
462	2.3262	-0.014	25.475	0.000
463	2.3302	-0.016	25.450	0.000
464	2.3341	-0.014	25.450	0.000
465	2.3420	-0.008	25.435	0.000
466	2.3498	-0.002	25.435	0.000
467	2.3552	-0.002	25.490	0.000
468	2.3605	-0.004	25.490	0.000
469	2.3659	-0.012	25.470	0.000
470	2.3699	-0.024	25.470	0.000
471	2.3739	-0.026	25.550	0.000
472	2.3779	-0.022	25.550	0.000
473	2.3819	-0.014	25.550	0.000
474	2.3872	-0.002	25.465	0.000
475	2.3925	0.004	25.465	0.000
476	2.3978	-0.002	25.420	0.000
477	2.4031	-0.014	25.420	0.000
478	2.4085	-0.016	25.510	0.000
479	2.4138	-0.018	25.510	0.000
480	2.4191	-0.018	25.465	0.000
481	2.4245	-0.010	25.465	0.000
482	2.4298	-0.006	25.440	0.000
483	2.4352	-0.008	25.440	0.000
484	2.4405	-0.010	25.440	0.000
485	2.4459	-0.018	25.500	0.000
486	2.4491	-0.018	25.500	0.000
487	2.4523	-0.008	25.460	0.000
488	2.4555	-0.008	25.460	0.000
489	2.4587	-0.010	25.525	0.000
490	2.4619	-0.010	25.525	0.000
491	2.4699	-0.014	25.520	0.000
492	2.4778	-0.016	25.520	0.000
493	2.4832	-0.016	25.460	0.000
494	2.4886	-0.012	25.460	0.000
495	2.4940	-0.010	25.460	0.000
496	2.4993	-0.006	25.500	0.000
497	2.5046	-0.002	25.500	0.000
498	2.5100	-0.012	25.530	0.000
499	2.5131	-0.018	25.530	0.000
500	2.5163	-0.014	25.530	0.000
501	2.5195	-0.014	25.530	0.000
502	2.5227	-0.010	25.575	0.000
503	2.5259	-0.006	25.575	0.000
504	2.5338	-0.008	25.500	0.000
505	2.5418	-0.014	25.500	0.000
506	2.5472	-0.016	25.500	0.000
507	2.5526	-0.016	25.510	0.000
508	2.5580	-0.022	25.510	0.000
509	2.5633	-0.018	25.495	0.000
510	2.5685	-0.006	25.495	0.000
511	2.5737	-0.010	25.520	0.000
512	2.5769	-0.010	25.520	0.000
513	2.5801	-0.008	25.570	0.000
514	2.5833	-0.012	25.570	0.000
515	2.5865	-0.014	25.580	0.000
516	2.5897	-0.010	25.580	0.000
517	2.6057	-0.006	25.580	0.000
518	2.6097	-0.008	25.535	0.000
519	2.6137	-0.012	25.535	0.000
520	2.6177	-0.008	25.515	0.000
521	2.6217	-0.016	25.515	0.000
522	2.6270	-0.022	25.525	0.000
523	2.6324	-0.008	25.525	0.000
524	2.6377	-0.010	25.545	0.000
525	2.6409	-0.014	25.545	0.000
526	2.6441	-0.010	25.530	0.000
527	2.6473	-0.018	25.530	0.000
528	2.6505	-0.016	25.530	0.000
529	2.6537	-0.012	25.555	0.000
530	2.6697	-0.010	25.555	0.000
531	2.6751	-0.006	25.520	0.000
532	2.6805	-0.008	25.520	0.000
533	2.6859	-0.006	25.620	0.000
534	2.6899	-0.018	25.620	0.000
535	2.6938	-0.022	25.495	0.000
536	2.6977	-0.014	25.495	0.000
537	2.7017	-0.012	25.575	0.000
538	2.7057	-0.008	25.575	0.000
539	2.7098	-0.006	25.575	0.000
540	2.7138	-0.010	25.515	0.000
541	2.7178	-0.016	25.515	0.000
542	2.7257	-0.020	25.600	0.000
543	2.7336	-0.010	25.600	0.000
544	2.7390	-0.010	25.565	0.000
545	2.7444	-0.012	25.565	0.000
546	2.7498	-0.004	25.510	0.000
547	2.7551	-0.006	25.510	0.000
548	2.7603	-0.018	25.545	0.000
549	2.7655	-0.016	25.545	0.000
550	2.7695	-0.008	25.545	0.000
551	2.7735	-0.010	25.590	0.000
552	2.7775	-0.008	25.590	0.000
553	2.7815	-0.004	25.530	0.000
554	2.7869	-0.012	25.530	0.000
555	2.7922	-0.022	25.610	0.000
556	2.7976	-0.018	25.610	0.000
557	2.8030	-0.014	25.625	0.000
558	2.8084	-0.014	25.625	0.000
559	2.8138	-0.008	25.565	0.000
560	2.8190	-0.004	25.565	0.000
561	2.8242	-0.014	25.565	0.000
562	2.8295	-0.016	25.605	0.000
563	2.8335	-0.014	25.605	0.000
564	2.8375	-0.016	25.530	0.000
565	2.8415	-0.010	25.530	0.000
566	2.8455	-0.002	25.640	0.000
567	2.8537	-0.002	25.640	0.000
568	2.8618	-0.008	25.605	0.000
569	2.8657	-0.012	25.605	0.000
570	2.8697	-0.018	25.620	0.000
571	2.8737	-0.024	25.620	0.000
572	2.8776	-0.016	25.620	0.000
573	2.8830	-0.010	25.580	0.000
574	2.8883	-0.010	25.580	0.000
575	2.8937	-0.008	25.620	0.000
576	2.8968	-0.008	25.620	0.000
577	2.9000	-0.014	25.595	0.000
578	2.9031	-0.016	25.595	0.000
579	2.9063	-0.012	25.675	0.000
580	2.9095	-0.008	25.675	0.000
581	2.9254	-0.010	25.625	0.000
582	2.9308	-0.010	25.625	0.000
583	2.9361	-0.014	25.625	0.000
584	2.9414	-0.014	25.640	0.000
585	2.9455	-0.012	25.640	0.000
586	2.9496	-0.012	25.525	0.000
587	2.9537	-0.008	25.525	0.000
588	2.9578	-0.010	25.590	0.000
589	2.9617	-0.014	25.590	0.000
590	2.9656	-0.016	25.650	0.000
591	2.9695	-0.016	25.650	0.000
592	2.9734	-0.010	25.660	0.000
593	2.9814	-0.008	25.660	0.000
594	2.9893	-0.008	25.660	0.000
595	2.9947	-0.004	25.535	0.000
596	3.0000	-0.012	25.535	0.000
597	3.0054	-0.016	25.570	0.000
598	3.0107	-0.014	25.570	0.000
599	3.0161	-0.018	25.590	0.000
600	3.0215	-0.016	25.590	0.000
601	3.0247	-0.006	25.615	0.000
602	3.0278	-0.006	25.615	0.000
603	3.0310	-0.014	25.620	0.000
604	3.0341	-0.012	25.620	0.000
605	3.0373	-0.008	25.620	0.000
606	3.0453	-0.016	25.660	0.000
607	3.0533	-0.014	25.660	0.000
608	3.0587	-0.008	25.650	0.000
609	3.0640	-0.016	25.650	0.000
610	3.0694	-0.018	25.610	0.000
611	3.0747	-0.012	25.610	0.000
612	3.0800	-0.012	25.595	0.000
613	3.0853	-0.010	25.595	0.000
614	3.0885	-0.002	25.645	0.000
615	3.0917	-0.004	25.645	0.000
616	3.0949	-0.014	25.645	0.000
617	3.0981	-0.012	25.685	0.000
618	3.1013	-0.018	25.685	0.000
619	3.1173	-0.028	25.630	0.000
620	3.1213	-0.016	25.630	0.000
621	3.1252	-0.008	25.630	0.000
622	3.1292	-0.002	25.630	0.000
623	3.1332	-0.002	25.635	0.000
624	3.1386	-0.004	25.635	0.000
625	3.1440	-0.010	25.660	0.000
626	3.1494	-0.026	25.660	0.000
627	3.1526	-0.024	25.660	0.000
628	3.1557	-0.018	25.695	0.000
629	3.1589	-0.014	25.695	0.000
630	3.1621	-0.004	25.695	0.000
631	3.1652	0.000	25.695	0.000
632	3.1812	-0.004	25.610	0.000
633	3.1865	-0.010	25.610	0.000
634	3.1919	-0.010	25.640	0.000
635	3.1972	-0.018	25.640	0.000
636	3.2012	-0.028	25.645	0.000
637	3.2052	-0.016	25.645	0.000
638	3.2092	-0.010	25.645	0.000
639	3.2132	-0.014	25.650	0.000
640	3.2172	-0.010	25.650	0.000
641	3.2211	-0.002	25.665	0.000
642	3.2251	-0.008	25.665	0.000
643	3.2291	-0.008	25.735	0.000
644	3.2371	-0.010	25.735	0.000
645	3.2451	-0.018	25.595	0.000
646	3.2505	-0.022	25.595	0.000
647	3.2558	-0.016	25.655	0.000
648	3.2612	-0.012	25.655	0.000
649	3.2665	-0.012	25.655	0.000
650	3.2718	-0.002	25.665	0.000
651	3.2771	-0.002	25.665	0.000
652	3.2803	-0.010	25.650	0.000
653	3.2835	-0.016	25.650	0.000
654	3.2867	-0.016	25.675	0.000
655	3.2899	-0.020	25.675	0.000
656	3.2931	-0.020	25.660	0.000
657	3.3011	-0.010	25.660	0.000
658	3.3091	-0.008	25.705	0.000
659	3.3144	-0.012	25.705	0.000
660	3.3197	-0.010	25.705	0.000
661	3.3250	-0.010	25.630	0.000
662	3.3304	-0.016	25.630	0.000
663	3.3357	-0.016	25.715	0.000
664	3.3411	-0.010	25.715	0.000
665	3.3443	-0.010	25.700	0.000
666	3.3475	-0.008	25.700	0.000
667	3.3506	-0.010	25.730	0.000
668	3.3538	-0.012	25.730	0.000
669	3.3570	-0.014	25.650	0.000
670	3.3650	-0.010	25.650	0.000
671	3.3730	-0.010	25.650	0.000
672	3.3785	-0.010	25.700	0.000
673	3.3839	-0.014	25.700	0.000
674	3.3893	-0.018	25.740	0.000
675	3.3947	-0.016	25.740	0.000
676	3.4001	-0.016	25.695	0.000
677	3.4055	-0.008	25.695	0.000
678	3.4094	-0.004	25.695	0.000
679	3.4132	-0.002	25.695	0.000
680	3.4171	-0.004	25.695	0.000
681	3.4210	-0.016	25.695	0.000
682	3.4291	-0.028	25.695	0.000
683	3.4373	-0.028	25.740	0.000
684	3.4412	-0.022	25.740	0.000
685	3.4451	-0.012	25.675	0.000
686	3.4490	0.002	25.675	0.000
687	3.4529	0.004	25.740	0.000
688	3.4584	0.002	25.740	0.000
689	3.4638	-0.008	25.675	0.000
690	3.4693	-0.024	25.675	0.000
691	3.4724	-0.026	25.725	0.000
692	3.4755	-0.020	25.725	0.000
693	3.4787	-0.016	25.725	0.000
694	3.4818	-0.008	25.735	0.000
695	3.4850	0.000	25.735	0.000
696	3.5009	-0.002	25.740	0.000
697	3.5062	-0.010	25.740	0.000
698	3.5116	-0.010	25.725	0.000
699	3.5169	-0.014	25.725	0.000
700	3.5223	-0.016	25.715	0.000
701	3.5277	-0.014	25.715	0.000
702	3.5330	-0.016	25.740	0.000
703	3.5362	-0.018	25.740	0.000
704	3.5394	-0.020	25.740	0.000
705	3.5425	-0.010	25.755	0.000
706	3.5457	-0.004	25.755	0.000
707	3.5489	-0.008	25.745	0.000
708	3.5568	0.000	25.745	0.000
709	3.5648	-0.008	25.750	0.000
710	3.5702	-0.024	25.750	0.000
711	3.5755	-0.024	25.790	0.000
712	3.5809	-0.020	25.790	0.000
713	3.5862	-0.018	25.710	0.000
714	3.5915	-0.004	25.710	0.000
715	3.5968	0.006	25.710	0.000
716	3.6000	0.004	25.760	0.000
717	3.6032	-0.014	25.760	0.000
718	3.6064	-0.020	25.745	0.000
719	3.6096	-0.018	25.745	0.000
720	3.6128	-0.028	25.685	0.000
721	3.6211	-0.012	25.685	0.000
722	3.6294	-0.002	25.750	0.000
723	3.6347	-0.010	25.750	0.000
724	3.6399	-0.012	25.695	0.000
725	3.6451	-0.008	25.695	0.000
726	3.6503	-0.018	25.695	0.000
727	3.6555	-0.022	25.755	0.000
728	3.6607	-0.008	25.755	0.000
729	3.6671	-0.004	25.775	0.000
730	3.6735	-0.012	25.775	0.000
731	3.6799	-0.012	25.650	0.000
732	3.6863	-0.014	25.650	0.000
733	3.6927	-0.020	25.780	0.000
734	3.6959	-0.014	25.780	0.000
735	3.6991	-0.002	25.785	0.000
736	3.7023	-0.006	25.785	0.000
737	3.7055	-0.010	25.785	0.000
738	3.7087	-0.014	25.695	0.000
739	3.7140	-0.020	25.695	0.000
740	3.7194	-0.022	25.760	0.000
741	3.7247	-0.014	25.760	0.000
742	3.7300	-0.004	25.775	0.000
743	3.7353	-0.002	25.775	0.000
744	3.7406	-0.002	25.700	0.000
745	3.7459	-0.008	25.700	0.000
746	3.7513	-0.028	25.780	0.000
747	3.7567	-0.032	25.780	0.000
748	3.7620	-0.016	25.780	0.000
749	3.7673	-0.008	25.715	0.000
750	3.7726	-0.006	25.715	0.000
751	3.7779	0.002	25.760	0.000
752	3.7832	-0.002	25.760	0.000
753	3.7884	-0.020	25.675	0.000
754	3.7925	-0.024	25.675	0.000
755	3.7965	-0.018	25.815	0.000
756	3.8005	-0.020	25.815	0.000
757	3.8045	-0.012	25.745	0.000
758	3.8098	-0.004	25.745	0.000
759	3.8152	-0.006	25.745	0.000
760	3.8205	-0.012	25.760	0.000
761	3.8258	-0.014	25.760	0.000
762	3.8312	-0.012	25.825	0.000
763	3.8365	-0.014	25.825	0.000
764	3.8419	-0.008	25.725	0.000
765	3.8472	-0.006	25.725	0.000
766	3.8525	-0.018	25.810	0.000
767	3.8565	-0.018	25.810	0.000
768	3.8605	-0.014	25.810	0.000
769	3.8645	-0.012	25.810	0.000
770	3.8685	-0.010	25.810	0.000
771	3.8738	-0.002	25.840	0.000
772	3.8791	-0.002	25.840	0.000
773	3.8844	-0.012	25.790	0.000
774	3.8898	-0.016	25.790	0.000
775	3.8952	-0.018	25.845	0.000
776	3.9005	-0.022	25.845	0.000
777	3.9058	-0.018	25.745	0.000
778	3.9111	-0.008	25.745	0.000
779	3.9164	-0.006	25.825	0.000
780	3.9219	-0.008	25.825	0.000
781	3.9273	-0.010	25.825	0.000
782	3.9327	-0.012	25.825	0.000
783	3.9379	-0.012	25.825	0.000
784	3.9432	-0.014	25.815	0.000
785	3.9485	-0.016	25.815	0.000
786	3.9525	-0.012	25.710	0.000
787	3.9565	-0.008	25.710	0.000
788	3.9605	-0.012	25.730	0.000
789	3.9645	-0.008	25.730	0.000
790	3.9697	-0.008	25.830	0.000
791	3.9750	-0.014	25.830	0.000
792	3.9803	-0.016	25.830	0.000
793	3.9857	-0.012	25.825	0.000
794	3.9911	-0.014	25.825	0.000
795	3.9965	-0.022	25.805	0.000
796	4.0018	-0.014	25.805	0.000
797	4.0071	-0.008	25.775	0.000
798	4.0124	-0.010	25.775	0.000
799	4.0178	-0.006	25.820	0.000
800	4.0231	-0.002	25.820	0.000
801	4.0285	-0.008	25.820	0.000
802	4.0324	-0.014	25.855	0.000
803	4.0364	-0.018	25.855	0.000
804	4.0403	-0.022	25.730	0.000
805	4.0443	-0.020	25.730	0.000
806	4.0496	-0.010	25.810	0.000
807	4.0550	-0.006	25.810	0.000
808	4.0603	-0.008	25.755	0.000
809	4.0656	-0.010	25.755	0.000
810	4.0709	-0.010	25.810	0.000
811	4.0762	-0.016	25.810	0.000
812	4.0816	-0.016	25.810	0.000
813	4.0870	-0.006	25.800	0.000
814	4.0924	-0.012	25.800	0.000
815	4.0977	-0.008	25.850	0.000
816	4.1030	-0.006	25.850	0.000
817	4.1082	-0.020	25.755	0.000
818	4.1122	-0.022	25.755	0.000
819	4.1163	-0.014	25.780	0.000
820	4.1203	-0.010	25.780	0.000
821	4.1243	-0.010	25.850	0.000
822	4.1298	-0.008	25.850	0.000
823	4.1352	-0.004	25.850	0.000
824	4.1406	-0.016	25.795	0.000
825	4.1459	-0.018	25.795	0.000
826	4.1512	-0.012	25.825	0.000
827	4.1564	-0.020	25.825	0.000
828	4.1617	-0.016	25.880	0.000
829	4.1670	-0.012	25.880	0.000
830	4.1722	-0.010	25.815	0.000
831	4.1762	-0.012	25.815	0.000
832	4.1802	-0.008	25.775	0.000
833	4.1841	-0.006	25.775	0.000
834	4.1881	-0.010	25.775	0.000
835	4.1961	-0.012	25.775	0.000
836	4.2041	-0.008	25.775	0.000
837	4.2081	-0.012	25.840	0.000
838	4.2121	-0.018	25.840	0.000
839	4.2161	-0.012	25.860	0.000
840	4.2201	-0.018	25.860	0.000
841	4.2255	-0.020	25.855	0.000
842	4.2308	-0.010	25.855	0.000
843	4.2361	-0.008	25.805	0.000
844	4.2414	-0.012	25.805	0.000
845	4.2467	-0.008	25.805	0.000
846	4.2521	-0.004	25.825	0.000
847	4.2574	-0.016	25.825	0.000
848	4.2627	-0.014	25.840	0.000
849	4.2680	-0.010	25.840	0.000
850	4.2733	-0.016	25.815	0.000
851	4.2787	-0.014	25.815	0.000
852	4.2840	-0.012	25.840	0.000
853	4.2881	-0.018	25.840	0.000
854	4.2921	-0.018	25.815	0.000
855	4.2962	-0.008	25.815	0.000
856	4.3002	-0.008	25.815	0.000
857	4.3056	-0.012	25.820	0.000
858	4.3109	-0.010	25.820	0.000
859	4.3163	-0.008	25.815	0.000
860	4.3216	-0.014	25.815	0.000
861	4.3270	-0.014	25.825	0.000
862	4.3323	-0.012	25.825	0.000
863	4.3377	-0.012	25.805	0.000
864	4.3430	-0.012	25.805	0.000
865	4.3484	-0.008	25.805	0.000
866	4.3536	-0.012	25.805	0.000
867	4.3589	-0.018	25.805	0.000
868	4.3641	-0.018	25.840	0.000
869	4.3673	-0.016	25.840	0.000
870	4.3705	-0.010	25.835	0.000
871	4.3738	-0.006	25.835	0.000
872	4.3770	-0.008	25.840	0.000
873	4.3802	-0.010	25.840	0.000
874	4.3882	-0.012	25.790	0.000
875	4.3961	-0.018	25.790	0.000
876	4.4016	-0.020	25.855	0.000
877	4.4070	-0.018	25.855	0.000
878	4.4125	-0.008	25.855	0.000
879	4.4178	-0.004	25.850	0.000
880	4.4230	-0.004	25.850	0.000
881	4.4283	-0.010	25.905	0.000
882	4.4322	-0.016	25.905	0.000
883	4.4362	-0.026	25.840	0.000
884	4.4401	-0.018	25.840	0.000
885	4.4440	-0.012	25.845	0.000
886	4.4520	-0.012	25.845	0.000
887	4.4600	-0.004	25.855	0.000
888	4.4641	-0.004	25.855	0.000
889	4.4681	-0.010	25.855	0.000
890	4.4721	-0.016	25.885	0.000
891	4.4761	-0.020	25.885	0.000
892	4.4815	-0.016	25.835	0.000
893	4.4869	-0.008	25.835	0.000
894	4.4923	-0.006	25.830	0.000
895	4.4993	-0.006	25.830	0.000
896	4.5062	-0.010	25.890	0.000
897	4.5132	-0.016	25.890	0.000
898	4.5201	-0.020	25.860	0.000
899	4.5270	-0.022	25.860	0.000
900	4.5296	-0.012	25.860	0.000
901	4.5322	-0.002	25.875	0.000
902	4.5348	-0.012	25.875	0.000
903	4.5374	-0.012	25.780	0.000
904	4.5400	-0.006	25.780	0.000
905	4.5453	-0.024	25.860	0.000
906	4.5506	-0.020	25.860	0.000
907	4.5560	-0.004	25.855	0.000
908	4.5600	-0.010	25.855	0.000
909	4.5640	-0.008	25.925	0.000
910	4.5680	-0.006	25.925	0.000
911	4.5720	-0.016	25.925	0.000
912	4.5799	-0.020	25.840	0.000
913	4.5879	-0.018	25.840	0.000
914	4.5932	-0.010	25.900	0.000
915	4.5986	-0.008	25.900	0.000
916	4.6039	-0.008	25.900	0.000
917	4.6092	0.002	25.900	0.000
918	4.6146	-0.010	25.805	0.000
919	4.6199	-0.020	25.805	0.000
920	4.6239	-0.020	25.885	0.000
921	4.6279	-0.026	25.885	0.000
922	4.6319	-0.022	25.885	0.000
923	4.6359	-0.012	25.930	0.000
924	4.6412	-0.008	25.930	0.000
925	4.6465	-0.002	25.890	0.000
926	4.6519	-0.002	25.890	0.000
927	4.6573	-0.008	25.860	0.000
928	4.6627	-0.020	25.860	0.000
929	4.6681	-0.024	25.855	0.000
930	4.6734	-0.014	25.855	0.000
931	4.6787	-0.016	25.945	0.000
932	4.6839	-0.008	25.945	0.000
933	4.6871	0.006	25.945	0.000
934	4.6903	-0.006	25.925	0.000
935	4.6935	-0.014	25.925	0.000
936	4.6967	-0.010	25.875	0.000
937	4.6999	-0.020	25.875	0.000
938	4.7079	-0.024	25.835	0.000
939	4.7159	-0.018	25.835	0.000
940	4.7212	-0.012	25.905	0.000
941	4.7266	-0.012	25.905	0.000
942	4.7319	-0.012	25.825	0.000
943	4.7373	-0.006	25.825	0.000
944	4.7427	-0.004	25.825	0.000
945	4.7480	-0.008	25.865	0.000
946	4.7512	-0.008	25.865	0.000
947	4.7543	-0.018	25.820	0.000
948	4.7575	-0.026	25.820	0.000
949	4.7606	-0.018	25.880	0.000
950	4.7638	-0.016	25.880	0.000
951	4.7797	-0.012	25.865	0.000
952	4.7837	0.000	25.865	0.000
953	4.7877	-0.006	25.910	0.000
954	4.7917	-0.014	25.910	0.000
955	4.7957	-0.014	25.910	0.000
956	4.8010	-0.018	25.940	0.000
957	4.8063	-0.016	25.940	0.000
958	4.8117	-0.008	25.865	0.000
959	4.8170	-0.002	25.865	0.000
960	4.8223	-0.006	25.900	0.000
961	4.8276	-0.018	25.900	0.000
962	4.8329	-0.016	25.815	0.000
963	4.8383	-0.020	25.815	0.000
964	4.8436	-0.018	25.880	0.000
965	4.8489	-0.004	25.880	0.000
966	4.8542	0.000	25.880	0.000
967	4.8595	-0.010	25.860	0.000
968	4.8649	-0.016	25.860	0.000
969	4.8702	-0.018	25.900	0.000
970	4.8755	-0.024	25.900	0.000
971	4.8795	-0.020	25.915	0.000
972	4.8835	-0.006	25.915	0.000
973	4.8875	-0.002	25.885	0.000
974	4.8915	-0.006	25.885	0.000
975	4.8969	-0.012	25.915	0.000
976	4.9022	-0.016	25.915	0.000
977	4.9075	-0.020	25.915	0.000
978	4.9129	-0.016	25.930	0.000
979	4.9183	-0.008	25.930	0.000
980	4.9237	-0.008	25.940	0.000
981	4.9290	-0.010	25.940	0.000
982	4.9343	-0.012	25.910	0.000
983	4.9396	-0.020	25.910	0.000
984	4.9436	-0.020	25.870	0.000
985	4.9476	-0.014	25.870	0.000
986	4.9516	-0.006	25.965	0.000
987	4.9556	-0.004	25.965	0.000
988	4.9610	-0.004	25.965	0.000
989	4.9664	-0.004	25.935	0.000
990	4.9718	-0.014	25.935	0.000
991	4.9770	-0.018	25.980	0.000
992	4.9823	-0.016	25.980	0.000
993	4.9876	-0.016	25.950	0.000
994	4.9930	-0.020	25.950	0.000
995	4.9985	-0.016	25.960	0.000
996	5.0039	-0.016	25.960	0.000
997	5.0070	-0.018	25.920	0.000
998	5.0102	-0.006	25.920	0.000
999	5.0133	-0.004	25.920	0.000
1000	5.0164	-0.006	25.900	0.000
1001	5.0195	-0.004	25.900	0.000
1002	5.0356	-0.018	25.900	0.000
1003	5.0396	-0.018	25.900	0.000
1004	5.0437	-0.016	25.910	0.000
1005	5.0477	-0.018	25.910	0.000
1006	5.0517	0.000	25.930	0.000
1007	5.0570	-0.002	25.930	0.000
1008	5.0623	-0.010	25.940	0.000
1009	5.0676	-0.012	25.940	0.000
1010	5.0708	-0.024	25.940	0.000
1011	5.0740	-0.024	25.960	0.000
1012	5.0771	-0.024	25.960	0.000
1013	5.0803	-0.010	25.920	0.000
1014	5.0835	0.002	25.920	0.000
1015	5.0995	-0.006	25.955	0.000
1016	5.1048	-0.010	25.955	0.000
1017	5.1102	-0.014	25.950	0.000
1018	5.1155	-0.020	25.950	0.000
1019	5.1196	-0.022	25.900	0.000
1020	5.1236	-0.012	25.900	0.000
1021	5.1277	0.000	25.900	0.000
1022	5.1318	-0.006	25.895	0.000
1023	5.1357	-0.010	25.895	0.000
1024	5.1396	-0.012	25.950	0.000
1025	5.1436	-0.022	25.950	0.000
1026	5.1475	-0.026	25.945	0.000
1027	5.1555	-0.014	25.945	0.000
1028	5.1635	-0.010	25.895	0.000
1029	5.1688	-0.008	25.895	0.000
1030	5.1741	0.000	25.860	0.000
1031	5.1795	-0.006	25.860	0.000
1032	5.1848	-0.016	25.860	0.000
1033	5.1901	-0.020	25.940	0.000
1034	5.1954	-0.014	25.940	0.000
1035	5.1986	-0.014	25.950	0.000
1036	5.2018	-0.012	25.950	0.000
1037	5.2050	-0.006	25.895	0.000
1038	5.2082	-0.004	25.895	0.000
1039	5.2114	-0.014	25.950	0.000
1040	5.2194	-0.014	25.950	0.000
1041	5.2274	-0.012	25.950	0.000
1042	5.2327	-0.022	25.950	0.000
1043	5.2380	-0.016	25.950	0.000
1044	5.2434	-0.010	25.945	0.000
1045	5.2488	-0.018	25.945	0.000
1046	5.2542	-0.012	25.990	0.000
1047	5.2596	-0.004	25.990	0.000
1048	5.2627	-0.012	25.955	0.000
1049	5.2659	-0.014	25.955	0.000
1050	5.2690	-0.004	25.940	0.000
1051	5.2722	-0.008	25.940	0.000
1052	5.2753	-0.014	25.930	0.000
1053	5.2913	-0.012	25.930	0.000
1054	5.2953	-0.010	25.930	0.000
1055	5.2993	-0.022	25.945	0.000
1056	5.3033	-0.018	25.945	0.000
1057	5.3073	-0.006	25.960	0.000
1058	5.3126	-0.010	25.960	0.000
1059	5.3179	-0.012	25.935	0.000
1060	5.3233	-0.004	25.935	0.000
1061	5.3273	-0.012	25.980	0.000
1062	5.3313	-0.024	25.980	0.000
1063	5.3353	-0.016	25.900	0.000
1064	5.3393	-0.018	25.900	0.000
1065	5.3473	-0.016	25.900	0.000
1066	5.3552	-0.006	25.945	0.000
1067	5.3607	0.000	25.945	0.000
1068	5.3662	-0.008	26.005	0.000
1069	5.3716	-0.018	26.005	0.000
1070	5.3756	-0.020	25.960	0.000
1071	5.3795	-0.016	25.960	0.000
1072	5.3835	-0.022	25.880	0.000
1073	5.3874	-0.010	25.880	0.000
1074	5.3913	0.002	25.980	0.000
1075	5.3953	-0.008	25.980	0.000
1076	5.3992	-0.010	25.980	0.000
1077	5.4031	-0.010	25.950	0.000
1078	5.4112	-0.020	25.950	0.000
1079	5.4194	-0.016	25.975	0.000
1080	5.4246	-0.012	25.975	0.000
1081	5.4299	-0.010	25.940	0.000
1082	5.4352	-0.010	25.940	0.000
1083	5.4405	-0.012	26.000	0.000
1084	5.4458	-0.010	26.000	0.000
1085	5.4511	-0.016	25.990	0.000
1086	5.4551	-0.020	25.990	0.000
1087	5.4591	-0.010	25.990	0.000
1088	5.4631	-0.012	25.985	0.000
1089	5.4671	-0.014	25.985	0.000
1090	5.4725	-0.008	25.955	0.000
1091	5.4779	-0.014	25.955	0.000
1092	5.4833	-0.016	25.955	0.000
1093	5.4886	-0.008	25.955	0.000
1094	5.4939	-0.006	25.990	0.000
1095	5.4993	-0.010	25.990	0.000
1096	5.5046	-0.016	25.915	0.000
1097	5.5099	-0.020	25.915	0.000
1098	5.5152	-0.012	25.915	0.000
1099	5.5206	-0.022	25.955	0.000
1100	5.5259	-0.012	25.955	0.000
1101	5.5313	0.002	25.960	0.000
1102	5.5366	-0.008	25.960	0.000
1103	5.5420	-0.006	26.005	0.000
1104	5.5473	-0.014	26.005	0.000
1105	5.5514	-0.020	25.965	0.000
1106	5.5554	-0.018	25.965	0.000
1107	5.5595	-0.014	25.950	0.000
1108	5.5636	-0.002	25.950	0.000
1109	5.5688	-0.010	25.950	0.000
1110	5.5740	-0.020	26.010	0.000
1111	5.5792	-0.014	26.010	0.000
1112	5.5832	-0.016	25.975	0.000
1113	5.5871	-0.020	25.975	0.000
1114	5.5911	-0.006	25.980	0.000
1115	5.5951	0.004	25.980	0.000
1116	5.6031	-0.008	25.935	0.000
1117	5.6112	-0.014	25.935	0.000
1118	5.6165	-0.024	25.980	0.000
1119	5.6218	-0.028	25.980	0.000
1120	5.6271	-0.014	25.980	0.000
1121	5.6311	-0.006	25.990	0.000
1122	5.6351	0.002	25.990	0.000
1123	5.6391	-0.004	25.950	0.000
1124	5.6431	-0.012	25.950	0.000
1125	5.6471	-0.014	26.000	0.000
1126	5.6511	-0.028	26.000	0.000
1127	5.6551	-0.024	25.980	0.000
1128	5.6591	-0.004	25.980	0.000
1129	5.6671	-0.008	26.005	0.000
1130	5.6750	-0.010	26.005	0.000
1131	5.6804	-0.004	26.005	0.000
1132	5.6858	-0.014	25.980	0.000
1133	5.6911	-0.018	25.980	0.000
1134	5.6965	-0.012	26.025	0.000
1135	5.7019	-0.008	26.025	0.000
1136	5.7073	-0.014	26.005	0.000
1137	5.7099	-0.018	26.005	0.000
1138	5.7125	-0.010	26.020	0.000
1139	5.7152	-0.014	26.020	0.000
1140	5.7178	-0.024	25.970	0.000
1141	5.7204	-0.004	25.970	0.000
1142	5.7230	-0.006	25.970	0.000
1143	5.7391	-0.018	25.960	0.000
1144	5.7444	-0.010	25.960	0.000
1145	5.7497	-0.012	26.020	0.000
1146	5.7550	-0.018	26.020	0.000
1147	5.7603	-0.008	25.960	0.000
1148	5.7657	-0.002	25.960	0.000
1149	5.7710	-0.006	26.110	0.000
1150	5.7742	-0.012	26.110	0.000
1151	5.7774	-0.010	25.990	0.000
1152	5.7806	-0.022	25.990	0.000
1153	5.7838	-0.036	25.990	0.000
1154	5.7870	-0.018	25.970	0.000
1155	5.7950	0.002	25.970	0.000
1156	5.8030	-0.004	25.995	0.000
1157	5.8084	0.002	25.995	0.000
1158	5.8138	-0.004	26.045	0.000
1159	5.8192	-0.026	26.045	0.000
1160	5.8245	-0.026	25.975	0.000
1161	5.8298	-0.014	25.975	0.000
1162	5.8351	-0.012	25.905	0.000
1163	5.8404	-0.010	25.905	0.000
1164	5.8457	-0.004	25.905	0.000
1165	5.8510	-0.006	26.005	0.000
1166	5.8563	-0.024	26.005	0.000
1167	5.8615	-0.030	25.990	0.000
1168	5.8668	-0.012	25.990	0.000
1169	5.8709	-0.006	26.070	0.000
1170	5.8750	0.004	26.070	0.000
1171	5.8791	0.002	26.045	0.000
1172	5.8832	-0.014	26.045	0.000
1173	5.8884	-0.022	26.090	0.000
1174	5.8936	-0.024	26.090	0.000
1175	5.8988	-0.018	26.090	0.000
1176	5.9042	-0.012	26.045	0.000
1177	5.9095	-0.004	26.045	0.000
1178	5.9148	-0.002	26.025	0.000
1179	5.9201	-0.008	26.025	0.000
1180	5.9254	-0.022	26.060	0.000
1181	5.9308	-0.026	26.060	0.000
1182	5.9362	-0.020	26.015	0.000
1183	5.9417	-0.010	26.015	0.000
1184	5.9472	0.004	25.960	0.000
1185	5.9512	-0.002	25.960	0.000
1186	5.9552	-0.012	25.960	0.000
1187	5.9592	-0.014	26.005	0.000
1188	5.9633	-0.018	26.005	0.000
1189	5.9685	-0.020	26.035	0.000
1190	5.9737	-0.016	26.035	0.000
1191	5.9789	-0.008	26.000	0.000
1192	5.9842	-0.004	26.000	0.000
1193	5.9896	-0.014	26.010	0.000
1194	5.9950	-0.024	26.010	0.000
1195	6.0004	-0.024	26.040	0.000
1196	6.0058	-0.014	26.040	0.000
1197	6.0112	0.000	26.040	0.000
1198	6.0164	0.000	26.035	0.000
1199	6.0217	0.002	26.035	0.000
1200	6.0269	-0.006	25.970	0.000
1201	6.0300	-0.026	25.970	0.000
1202	6.0332	-0.024	26.015	0.000
1203	6.0364	-0.020	26.015	0.000
1204	6.0396	-0.014	26.030	0.000
1205	6.0428	-0.002	26.030	0.000
1206	6.0522	0.002	26.000	0.000
1207	6.0616	-0.016	26.000	0.000
1208	6.0660	-0.022	26.000	0.000
1209	6.0704	-0.016	26.025	0.000
1210	6.0749	-0.016	26.025	0.000
1211	6.0802	-0.010	26.005	0.000
1212	6.0856	-0.004	26.005	0.000
1213	6.0909	-0.014	26.020	0.000
1214	6.0941	-0.012	26.020	0.000
1215	6.0973	-0.016	26.025	0.000
1216	6.1004	-0.024	26.025	0.000
1217	6.1036	-0.012	26.010	0.000
1218	6.1068	0.000	26.010	0.000
1219	6.1228	0.006	26.010	0.000
1220	6.1268	-0.006	26.010	0.000
1221	6.1309	-0.022	26.010	0.000
1222	6.1350	-0.020	26.055	0.000
1223	6.1390	-0.024	26.055	0.000
1224	6.1443	-0.026	26.075	0.000
1225	6.1497	-0.006	26.075	0.000
1226	6.1550	-0.002	26.065	0.000
1227	6.1581	-0.002	26.065	0.000
1228	6.1613	-0.002	26.005	0.000
1229	6.1644	-0.016	26.005	0.000
1230	6.1676	-0.028	26.005	0.000
1231	6.1707	-0.030	26.035	0.000
1232	6.1867	-0.012	26.035	0.000
1233	6.1921	-0.002	26.020	0.000
1234	6.1974	-0.014	26.020	0.000
1235	6.2028	-0.004	26.065	0.000
1236	6.2068	-0.002	26.065	0.000
1237	6.2107	-0.014	26.055	0.000
1238	6.2147	-0.014	26.055	0.000
1239	6.2187	-0.018	25.985	0.000
1240	6.2219	-0.016	25.985	0.000
1241	6.2251	-0.010	25.985	0.000
1242	6.2283	-0.008	26.105	0.000
1243	6.2315	-0.016	26.105	0.000
1244	6.2347	-0.026	26.105	0.000
1245	6.2506	-0.014	26.105	0.000
1246	6.2560	-0.008	26.070	0.000
1247	6.2613	-0.010	26.070	0.000
1248	6.2666	-0.006	26.025	0.000
1249	6.2720	0.000	26.025	0.000
1250	6.2773	-0.014	26.085	0.000
1251	6.2827	-0.022	26.085	0.000
1252	6.2859	-0.016	26.085	0.000
1253	6.2891	-0.022	26.005	0.000
1254	6.2923	-0.012	26.005	0.000
1255	6.2955	0.004	26.025	0.000
1256	6.2987	0.002	26.025	0.000
1257	6.3069	-0.014	26.045	0.000
1258	6.3151	-0.018	26.045	0.000
1259	6.3203	-0.016	26.040	0.000
1260	6.3256	-0.020	26.040	0.000
1261	6.3308	-0.020	26.055	0.000
1262	6.3362	-0.010	26.055	0.000
1263	6.3415	-0.006	26.055	0.000
1264	6.3468	-0.008	26.065	0.000
1265	6.3508	-0.014	26.065	0.000
1266	6.3547	-0.024	26.105	0.000
1267	6.3586	-0.020	26.105	0.000
1268	6.3625	-0.006	26.030	0.000
1269	6.3705	0.000	26.030	0.000
1270	6.3785	-0.006	26.085	0.000
1271	6.3826	-0.008	26.085	0.000
1272	6.3866	-0.020	25.995	0.000
1273	6.3907	-0.026	25.995	0.000
1274	6.3947	-0.018	25.995	0.000
1275	6.4001	-0.010	26.080	0.000
1276	6.4054	-0.004	26.080	0.000
1277	6.4108	0.000	26.135	0.000
1278	6.4147	-0.004	26.135	0.000
1279	6.4187	-0.018	26.070	0.000
1280	6.4226	-0.038	26.070	0.000
1281	6.4265	-0.026	25.985	0.000
1282	6.4345	-0.008	25.985	0.000
1283	6.4425	-0.002	26.100	0.000
1284	6.4479	0.006	26.100	0.000
1285	6.4533	0.000	26.100	0.000
1286	6.4588	-0.018	25.985	0.000
1287	6.4627	-0.030	25.985	0.000
1288	6.4666	-0.036	26.135	0.000
1289	6.4706	-0.024	26.135	0.000
1290	6.4745	-0.006	26.125	0.000
1291	6.4777	0.006	26.125	0.000
1292	6.4809	-0.004	26.040	0.000
1293	6.4841	-0.010	26.040	0.000
1294	6.4873	-0.020	26.070	0.000
1295	6.4904	-0.026	26.070	0.000
1296	6.5065	-0.012	26.070	0.000
1297	6.5118	-0.010	26.095	0.000
1298	6.5171	-0.002	26.095	0.000
1299	6.5224	-0.002	26.085	0.000
1300	6.5277	-0.014	26.085	0.000
1301	6.5331	-0.018	26.025	0.000
1302	6.5384	-0.028	26.025	0.000
1303	6.5416	-0.014	26.125	0.000
1304	6.5448	-0.004	26.125	0.000
1305	6.5480	-0.002	26.000	0.000
1306	6.5512	0.000	26.000	0.000
1307	6.5544	-0.020	26.000	0.000
1308	6.5624	-0.024	26.090	0.000
1309	6.5705	-0.024	26.090	0.000
1310	6.5759	-0.024	26.105	0.000
1311	6.5814	-0.010	26.105	0.000
1312	6.5868	-0.004	26.095	0.000
1313	6.5921	0.004	26.095	0.000
1314	6.5974	-0.004	26.080	0.000
1315	6.6028	-0.026	26.080	0.000
1316	6.6066	-0.020	26.090	0.000
1317	6.6105	-0.014	26.090	0.000
1318	6.6144	-0.014	26.090	0.000
1319	6.6183	-0.002	26.085	0.000
1320	6.6237	-0.002	26.085	0.000
1321	6.6291	-0.014	26.105	0.000
1322	6.6344	-0.018	26.105	0.000
1323	6.6397	-0.016	26.090	0.000
1324	6.6450	-0.016	26.090	0.000
1325	6.6503	-0.014	26.175	0.000
1326	6.6558	-0.002	26.175	0.000
1327	6.6612	-0.002	26.075	0.000
1328	6.6666	-0.020	26.075	0.000
1329	6.6730	-0.028	26.075	0.000
1330	6.6794	-0.016	26.105	0.000
1331	6.6857	-0.012	26.105	0.000
1332	6.6921	-0.006	26.010	0.000
1333	6.6985	0.002	26.010	0.000
1334	6.7016	-0.008	26.145	0.000
1335	6.7048	-0.016	26.145	0.000
1336	6.7079	-0.024	26.075	0.000
1337	6.7111	-0.026	26.075	0.000
1338	6.7143	-0.018	26.070	0.000
1339	6.7197	-0.004	26.070	0.000
1340	6.7251	0.002	26.070	0.000
1341	6.7305	-0.002	26.065	0.000
1342	6.7344	-0.012	26.065	0.000
1343	6.7383	-0.020	26.070	0.000
1344	6.7422	-0.022	26.070	0.000
1345	6.7461	-0.016	26.155	0.000
1346	6.7541	-0.006	26.155	0.000
1347	6.7621	-0.006	26.105	0.000
1348	6.7676	-0.012	26.105	0.000
1349	6.7730	-0.002	26.045	0.000
1350	6.7784	-0.006	26.045	0.000
1351	6.7824	-0.030	26.045	0.000
1352	6.7863	-0.024	26.115	0.000
1353	6.7903	-0.014	26.115	0.000
1354	6.7942	-0.010	26.075	0.000
1355	6.7974	-0.010	26.075	0.000
1356	6.8006	-0.010	26.035	0.000
1357	6.8037	-0.008	26.035	0.000
1358	6.8069	-0.008	26.040	0.000
1359	6.8101	-0.012	26.040	0.000
1360	6.8262	-0.014	26.135	0.000
1361	6.8316	-0.016	26.135	0.000
1362	6.8370	-0.010	26.135	0.000
1363	6.8424	-0.008	26.110	0.000
1364	6.8477	-0.016	26.110	0.000
1365	6.8529	-0.014	26.065	0.000
1366	6.8581	-0.010	26.065	0.000
1367	6.8613	-0.010	26.105	0.000
1368	6.8645	-0.006	26.105	0.000
1369	6.8677	-0.006	26.170	0.000
1370	6.8709	-0.014	26.170	0.000
1371	6.8741	-0.022	26.055	0.000
1372	6.8821	-0.022	26.055	0.000
1373	6.8900	-0.018	26.055	0.000
1374	6.8955	-0.018	26.125	0.000
1375	6.9009	-0.012	26.125	0.000
1376	6.9064	0.004	26.075	0.000
1377	6.9116	0.004	26.075	0.000
1378	6.9168	-0.010	26.025	0.000
1379	6.9220	-0.016	26.025	0.000
1380	6.9260	-0.020	26.105	0.000
1381	6.9300	-0.026	26.105	0.000
1382	6.9340	-0.016	26.085	0.000
1383	6.9380	-0.012	26.085	0.000
1384	6.9460	-0.004	26.085	0.000
1385	6.9539	0.002	26.070	0.000
1386	6.9580	-0.010	26.070	0.000
1387	6.9620	-0.018	26.100	0.000
1388	6.9660	-0.020	26.100	0.000
1389	6.9700	-0.028	26.135	0.000
1390	6.9753	-0.010	26.135	0.000
1391	6.9806	-0.004	26.020	0.000
1392	6.9860	-0.004	26.020	0.000
1393	6.9899	-0.006	26.055	0.000
1394	6.9939	-0.016	26.055	0.000
1395	6.9979	-0.016	26.055	0.000
1396	7.0019	-0.026	26.150	0.000
1397	7.0102	-0.022	26.150	0.000
1398	7.0185	-0.004	26.080	0.000
1399	7.0236	-0.002	26.080	0.000
1400	7.0287	-0.008	26.230	0.000
1401	7.0338	-0.014	26.230	0.000
1402	7.0392	-0.018	26.130	0.000
1403	7.0446	-0.016	26.130	0.000
1404	7.0500	-0.012	26.105	0.000
1405	7.0539	-0.004	26.105	0.000
1406	7.0579	-0.008	26.105	0.000
1407	7.0618	-0.008	26.190	0.000
1408	7.0658	-0.014	26.190	0.000
1409	7.0712	-0.028	26.090	0.000
1410	7.0767	-0.024	26.090	0.000
1411	7.0821	-0.014	26.080	0.000
1412	7.0874	-0.006	26.080	0.000
1413	7.0927	-0.004	26.115	0.000
1414	7.0979	-0.004	26.115	0.000
1415	7.1033	-0.012	26.125	0.000
1416	7.1086	-0.020	26.125	0.000
1417	7.1140	-0.012	26.125	0.000
1418	7.1172	-0.014	26.100	0.000
1419	7.1204	-0.016	26.100	0.000
1420	7.1236	-0.006	26.085	0.000
1421	7.1267	-0.006	26.085	0.000
1422	7.1299	-0.018	26.100	0.000
1423	7.1379	-0.020	26.100	0.000
1424	7.1459	-0.014	26.075	0.000
1425	7.1514	-0.012	26.075	0.000
1426	7.1568	-0.006	26.075	0.000
1427	7.1623	-0.004	26.150	0.000
1428	7.1675	-0.010	26.150	0.000
1429	7.1728	-0.016	26.095	0.000
1430	7.1780	-0.014	26.095	0.000
1431	7.1812	-0.010	26.110	0.000
1432	7.1843	-0.016	26.110	0.000
1433	7.1875	-0.010	26.170	0.000
1434	7.1907	-0.008	26.170	0.000
1435	7.1938	-0.020	26.145	0.000
1436	7.2110	-0.026	26.145	0.000
1437	7.2147	-0.022	26.145	0.000
1438	7.2184	-0.014	26.085	0.000
1439	7.2221	-0.004	26.085	0.000
1440	7.2258	0.010	26.125	0.000
1441	7.2312	0.006	26.125	0.000
1442	7.2365	-0.018	26.085	0.000
1443	7.2418	-0.028	26.085	0.000
1444	7.2458	-0.020	26.060	0.000
1445	7.2498	-0.028	26.060	0.000
1446	7.2537	-0.022	26.125	0.000
1447	7.2577	0.004	26.125	0.000
1448	7.2657	0.006	26.125	0.000
1449	7.2738	-0.008	26.170	0.000
1450	7.2791	-0.012	26.170	0.000
1451	7.2844	-0.022	26.145	0.000
1452	7.2897	-0.018	26.145	0.000
1453	7.2938	-0.010	26.165	0.000
1454	7.2979	-0.008	26.165	0.000
1455	7.3020	-0.008	26.125	0.000
1456	7.3062	-0.016	26.125	0.000
1457	7.3100	-0.018	26.155	0.000
1458	7.3139	-0.016	26.155	0.000
1459	7.3178	-0.020	26.155	0.000
1460	7.3217	-0.010	26.140	0.000
1461	7.3297	-0.006	26.140	0.000
1462	7.3377	-0.008	26.155	0.000
1463	7.3432	-0.006	26.155	0.000
1464	7.3487	-0.018	26.190	0.000
1465	7.3541	-0.022	26.190	0.000
1466	7.3593	-0.008	26.150	0.000
1467	7.3646	-0.002	26.150	0.000
1468	7.3698	-0.006	26.080	0.000
1469	7.3724	-0.010	26.080	0.000
1470	7.3751	-0.014	26.080	0.000
1471	7.3777	-0.018	26.085	0.000
1472	7.3803	-0.024	26.085	0.000
1473	7.3830	-0.018	26.170	0.000
1474	7.3856	-0.010	26.170	0.000
1475	7.4018	-0.008	26.165	0.000
1476	7.4072	-0.002	26.165	0.000
1477	7.4125	-0.010	26.135	0.000
1478	7.4179	-0.022	26.135	0.000
1479	7.4232	-0.018	26.125	0.000
1480	7.4285	-0.010	26.125	0.000
1481	7.4338	-0.012	26.125	0.000
1482	7.4378	-0.012	26.165	0.000
1483	7.4417	-0.012	26.165	0.000
1484	7.4457	-0.012	26.130	0.000
1485	7.4496	-0.018	26.130	0.000
1486	7.4578	-0.016	26.190	0.000
1487	7.4659	-0.010	26.190	0.000
1488	7.4699	-0.010	26.080	0.000
1489	7.4739	-0.002	26.080	0.000
1490	7.4779	-0.008	26.115	0.000
1491	7.4819	-0.020	26.115	0.000
1492	7.4872	-0.018	26.115	0.000
1493	7.4924	-0.018	26.210	0.000
1494	7.4976	-0.006	26.210	0.000
1495	7.5008	-0.002	26.195	0.000
1496	7.5040	-0.006	26.195	0.000
1497	7.5072	-0.012	26.150	0.000
1498	7.5104	-0.018	26.150	0.000
1499	7.5136	-0.014	26.215	0.000
1500	7.5296	-0.022	26.215	0.000
1501	7.5350	-0.016	26.200	0.000
1502	7.5405	0.000	26.200	0.000
1503	7.5459	-0.008	26.200	0.000
1504	7.5499	-0.012	26.105	0.000
1505	7.5539	-0.016	26.105	0.000
1506	7.5579	-0.022	26.240	0.000
1507	7.5619	-0.016	26.240	0.000
1508	7.5650	-0.014	26.150	0.000
1509	7.5682	-0.010	26.150	0.000
1510	7.5713	-0.014	26.185	0.000
1511	7.5744	-0.010	26.185	0.000
1512	7.5776	0.002	26.160	0.000
1513	7.5935	-0.012	26.160	0.000
1514	7.5989	-0.012	26.160	0.000
1515	7.6042	-0.004	26.190	0.000
1516	7.6095	-0.012	26.190	0.000
1517	7.6149	-0.014	26.165	0.000
1518	7.6202	-0.020	26.165	0.000
1519	7.6255	-0.026	26.245	0.000
1520	7.6308	-0.012	26.245	0.000
1521	7.6361	-0.006	26.155	0.000
1522	7.6414	-0.006	26.155	0.000
1523	7.6467	-0.010	26.120	0.000
1524	7.6521	-0.016	26.120	0.000
1525	7.6574	-0.008	26.120	0.000
1526	7.6614	-0.012	26.175	0.000
1527	7.6655	-0.018	26.175	0.000
1528	7.6696	-0.010	26.205	0.000
1529	7.6737	-0.012	26.205	0.000
1530	7.6790	-0.016	26.125	0.000
1531	7.6843	-0.012	26.125	0.000
1532	7.6896	-0.018	26.165	0.000
1533	7.6935	-0.018	26.165	0.000
1534	7.6975	-0.006	26.175	0.000
1535	7.7014	-0.006	26.175	0.000
1536	7.7054	-0.010	26.175	0.000
1537	7.7108	-0.016	26.085	0.000
1538	7.7162	-0.014	26.085	0.000
1539	7.7217	-0.010	26.170	0.000
1540	7.7269	-0.012	26.170	0.000
1541	7.7322	-0.010	26.270	0.000
1542	7.7375	-0.008	26.270	0.000
1543	7.7428	-0.014	26.190	0.000
1544	7.7481	-0.012	26.190	0.000
1545	7.7534	-0.018	26.230	0.000
1546	7.7566	-0.024	26.230	0.000
1547	7.7598	-0.012	26.230	0.000
1548	7.7629	-0.006	26.170	0.000
1549	7.7661	-0.002	26.170	0.000
1550	7.7693	-0.006	26.220	0.000
1551	7.7854	-0.012	26.220	0.000
1552	7.7894	-0.010	26.170	0.000
1553	7.7934	-0.016	26.170	0.000
1554	7.7975	-0.020	26.160	0.000
1555	7.8015	-0.018	26.160	0.000
1556	7.8068	-0.018	26.145	0.000
1557	7.8122	-0.014	26.145	0.000
1558	7.8175	-0.012	26.145	0.000
1559	7.8239	-0.014	26.120	0.000
1560	7.8302	-0.010	26.120	0.000
1561	7.8366	-0.002	26.230	0.000
1562	7.8429	-0.002	26.230	0.000
1563	7.8493	-0.012	26.165	0.000
1564	7.8533	-0.016	26.165	0.000
1565	7.8573	-0.012	26.190	0.000
1566	7.8613	-0.018	26.190	0.000
1567	7.8653	-0.016	26.205	0.000
1568	7.8706	-0.008	26.205	0.000
1569	7.8760	-0.006	26.205	0.000
1570	7.8813	-0.010	26.185	0.000
1571	7.8845	-0.014	26.185	0.000
1572	7.8877	-0.022	26.195	0.000
1573	7.8909	-0.024	26.195	0.000
1574	7.8941	-0.018	26.165	0.000
1575	7.8973	-0.008	26.165	0.000
1576	7.9053	0.002	26.130	0.000
1577	7.9134	0.000	26.130	0.000
1578	7.9188	-0.006	26.215	0.000
1579	7.9242	-0.016	26.215	0.000
1580	7.9296	-0.020	26.215	0.000
1581	7.9348	-0.028	26.190	0.000
1582	7.9400	-0.032	26.190	0.000
1583	7.9453	-0.004	26.170	0.000
1584	7.9492	0.004	26.170	0.000
1585	7.9532	-0.006	26.200	0.000
1586	7.9571	-0.004	26.200	0.000
1587	7.9611	-0.014	26.205	0.000
1588	7.9666	-0.014	26.205	0.000
1589	7.9720	-0.014	26.135	0.000
1590	7.9775	-0.022	26.135	0.000
1591	7.9828	-0.012	26.135	0.000
1592	7.9882	-0.014	26.125	0.000
1593	7.9935	-0.008	26.125	0.000
1594	7.9988	-0.012	26.190	0.000
1595	8.0040	-0.014	26.190	0.000
1596	8.0092	-0.004	26.225	0.000
1597	8.0156	-0.010	26.225	0.000
1598	8.0220	-0.008	26.100	0.000
1599	8.0284	-0.012	26.100	0.000
1600	8.0347	-0.022	26.230	0.000
1601	8.0411	-0.020	26.230	0.000
1602	8.0443	-0.018	26.230	0.000
1603	8.0475	-0.010	26.260	0.000
1604	8.0507	-0.012	26.260	0.000
1605	8.0539	-0.016	26.210	0.000
1606	8.0571	-0.002	26.210	0.000
1607	8.0625	-0.002	26.270	0.000
1608	8.0678	-0.014	26.270	0.000
1609	8.0732	-0.012	26.135	0.000
1610	8.0763	-0.014	26.135	0.000
1611	8.0795	-0.018	26.270	0.000
1612	8.0827	-0.010	26.270	0.000
1613	8.0858	-0.010	26.270	0.000
1614	8.0890	-0.010	26.210	0.000
1615	8.1049	-0.008	26.210	0.000
1616	8.1103	-0.008	26.165	0.000
1617	8.1156	-0.016	26.165	0.000
1618	8.1210	-0.026	26.210	0.000
1619	8.1250	-0.026	26.210	0.000
1620	8.1290	-0.012	26.225	0.000
1621	8.1331	-0.002	26.225	0.000
1622	8.1371	-0.002	26.125	0.000
1623	8.1425	-0.004	26.125	0.000
1624	8.1479	-0.010	26.125	0.000
1625	8.1534	-0.012	26.210	0.000
1626	8.1586	-0.016	26.210	0.000
1627	8.1639	-0.024	26.185	0.000
1628	8.1692	-0.018	26.185	0.000
1629	8.1745	-0.008	26.170	0.000
1630	8.1798	-0.010	26.170	0.000
1631	8.1851	-0.014	26.190	0.000
1632	8.1904	-0.018	26.190	0.000
1633	8.1957	-0.008	26.260	0.000
1634	8.2010	-0.006	26.260	0.000
1635	8.2042	-0.006	26.260	0.000
1636	8.2074	-0.010	26.145	0.000
1637	8.2106	-0.020	26.145	0.000
1638	8.2138	-0.020	26.240	0.000
1639	8.2170	-0.020	26.240	0.000
1640	8.2250	-0.018	26.220	0.000
1641	8.2330	-0.004	26.220	0.000
1642	8.2384	0.006	26.275	0.000
1643	8.2438	-0.002	26.275	0.000
1644	8.2492	-0.010	26.215	0.000
1645	8.2544	-0.016	26.215	0.000
1646	8.2597	-0.032	26.215	0.000
1647	8.2650	-0.024	26.135	0.000
1648	8.2682	-0.008	26.135	0.000
1649	8.2714	-0.006	26.180	0.000
1650	8.2746	-0.002	26.180	0.000
1651	8.2778	-0.010	26.230	0.000
1652	8.2810	-0.018	26.230	0.000
1653	8.2969	-0.022	26.215	0.000
1654	8.3009	-0.026	26.215	0.000
1655	8.3049	-0.010	26.220	0.000
1656	8.3089	0.000	26.220	0.000
1657	8.3129	-0.004	26.220	0.000
1658	8.3183	-0.004	26.215	0.000
1659	8.3236	-0.018	26.215	0.000
1660	8.3290	-0.024	26.230	0.000
1661	8.3329	-0.012	26.230	0.000
1662	8.3369	-0.004	26.130	0.000
1663	8.3408	-0.004	26.130	0.000
1664	8.3448	-0.008	26.170	0.000
1665	8.3528	-0.006	26.170	0.000
1666	8.3609	-0.022	26.180	0.000
1667	8.3663	-0.036	26.180	0.000
1668	8.3717	-0.018	26.180	0.000
1669	8.3772	-0.010	26.200	0.000
1670	8.3811	0.004	26.200	0.000
1671	8.3850	0.008	26.240	0.000
1672	8.3890	-0.016	26.240	0.000
1673	8.3929	-0.026	26.265	0.000
1674	8.3969	-0.022	26.265	0.000
1675	8.4009	-0.026	26.240	0.000
1676	8.4048	-0.016	26.240	0.000
1677	8.4088	0.002	26.265	0.000
1678	8.4168	0.000	26.265	0.000
1679	8.4248	-0.006	26.265	0.000
1680	8.4301	-0.018	26.245	0.000
1681	8.4355	-0.032	26.245	0.000
1682	8.4408	-0.016	26.250	0.000
1683	8.4462	-0.008	26.250	0.000
1684	8.4515	0.004	26.295	0.000
1685	8.4569	0.010	26.295	0.000
1686	8.4600	-0.018	26.215	0.000
1687	8.4632	-0.026	26.215	0.000
1688	8.4664	-0.020	26.240	0.000
1689	8.4695	-0.026	26.240	0.000
1690	8.4727	-0.014	26.240	0.000
1691	8.4807	-0.002	26.270	0.000
1692	8.4887	0.002	26.270	0.000
1693	8.4941	-0.008	26.285	0.000
1694	8.4996	-0.022	26.285	0.000
1695	8.5051	-0.028	26.210	0.000
1696	8.5103	-0.024	26.210	0.000
1697	8.5155	0.000	26.225	0.000
1698	8.5207	0.002	26.225	0.000
1699	8.5239	-0.004	26.240	0.000
1700	8.5271	-0.008	26.240	0.000
1701	8.5303	-0.022	26.240	0.000
1702	8.5335	-0.028	26.165	0.000
1703	8.5367	-0.020	26.165	0.000
1704	8.5464	-0.010	26.195	0.000
1705	8.5561	-0.002	26.195	0.000
1706	8.5604	-0.002	26.295	0.000
1707	8.5647	-0.006	26.295	0.000
1708	8.5690	-0.018	26.180	0.000
1709	8.5742	-0.026	26.180	0.000
1710	8.5794	-0.016	26.270	0.000
1711	8.5846	-0.006	26.270	0.000
1712	8.5886	-0.008	26.270	0.000
1713	8.5925	-0.012	26.305	0.000
1714	8.5965	-0.014	26.305	0.000
1715	8.6005	-0.014	26.220	0.000
1716	8.6086	-0.016	26.220	0.000
1717	8.6166	-0.012	26.250	0.000
1718	8.6219	-0.006	26.250	0.000
1719	8.6273	-0.004	26.130	0.000
1720	8.6326	-0.006	26.130	0.000
1721	8.6366	-0.018	26.220	0.000
1722	8.6406	-0.026	26.220	0.000
1723	8.6446	-0.018	26.220	0.000
1724	8.6487	-0.014	26.170	0.000
1725	8.6526	-0.010	26.170	0.000
1726	8.6566	-0.002	26.285	0.000
1727	8.6606	-0.012	26.285	0.000
1728	8.6646	-0.014	26.210	0.000
1729	8.6726	-0.016	26.210	0.000
1730	8.6806	-0.020	26.240	0.000
1731	8.6861	-0.010	26.240	0.000
1732	8.6915	-0.004	26.270	0.000
1733	8.6970	-0.002	26.270	0.000
1734	8.7009	-0.002	26.270	0.000
1735	8.7048	-0.018	26.240	0.000
1736	8.7087	-0.026	26.240	0.000
1737	8.7126	-0.016	26.270	0.000
1738	8.7190	-0.014	26.270	0.000
1739	8.7254	-0.006	26.250	0.000
1740	8.7317	0.004	26.250	0.000
1741	8.7381	-0.010	26.215	0.000
1742	8.7445	-0.012	26.215	0.000
1743	8.7485	-0.016	26.215	0.000
1744	8.7526	-0.030	26.215	0.000
1745	8.7566	-0.020	26.215	0.000
1746	8.7607	-0.006	26.230	0.000
1747	8.7660	-0.008	26.230	0.000
1748	8.7714	-0.010	26.190	0.000
1749	8.7767	-0.014	26.190	0.000
1750	8.7806	-0.016	26.200	0.000
1751	8.7846	-0.016	26.200	0.000
1752	8.7885	-0.010	26.200	0.000
1753	8.7924	-0.006	26.200	0.000
1754	8.7978	-0.012	26.290	0.000
1755	8.8031	-0.004	26.290	0.000
1756	8.8084	-0.006	26.290	0.000
1757	8.8139	-0.020	26.230	0.000
1758	8.8193	-0.020	26.230	0.000
1759	8.8248	-0.014	26.195	0.000
1760	8.8301	-0.008	26.195	0.000
1761	8.8355	-0.010	26.215	0.000
1762	8.8408	-0.016	26.215	0.000
1763	8.8460	-0.010	26.230	0.000
1764	8.8513	-0.010	26.230	0.000
1765	8.8566	-0.010	26.265	0.000
1766	8.8618	-0.010	26.265	0.000
1767	8.8671	-0.018	26.265	0.000
1768	8.8723	-0.016	26.210	0.000
1769	8.8764	-0.008	26.210	0.000
1770	8.8805	-0.014	26.250	0.000
1771	8.8847	-0.018	26.250	0.000
1772	8.8888	-0.010	26.305	0.000
1773	8.8940	-0.012	26.305	0.000
1774	8.8992	-0.014	26.250	0.000
1775	8.9044	-0.018	26.250	0.000
1776	8.9076	-0.014	26.260	0.000
1777	8.9108	-0.008	26.260	0.000
1778	8.9140	-0.006	26.260	0.000
1779	8.9172	0.000	26.270	0.000
1780	8.9204	-0.012	26.270	0.000
1781	8.9364	-0.022	26.250	0.000
1782	8.9417	-0.012	26.250	0.000
1783	8.9471	-0.014	26.230	0.000
1784	8.9525	-0.016	26.230	0.000
1785	8.9565	-0.012	26.270	0.000
1786	8.9604	-0.004	26.270	0.000
1787	8.9644	-0.010	26.235	0.000
1788	8.9684	-0.010	26.235	0.000
1789	8.9724	-0.016	26.235	0.000
1790	8.9763	-0.020	26.220	0.000
1791	8.9803	-0.008	26.220	0.000
1792	8.9843	-0.010	26.310	0.000
1793	8.9923	-0.012	26.310	0.000
1794	9.0003	-0.010	26.270	0.000
1795	9.0057	-0.014	26.270	0.000
1796	9.0111	-0.012	26.255	0.000
1797	9.0164	-0.012	26.255	0.000
1798	9.0217	-0.012	26.335	0.000
1799	9.0270	-0.014	26.335	0.000
1800	9.0323	-0.016	26.335	0.000
1801	9.0355	-0.008	26.230	0.000
1802	9.0387	-0.008	26.230	0.000
1803	9.0419	-0.020	26.280	0.000
1804	9.0451	-0.008	26.280	0.000
1805	9.0483	-0.004	26.225	0.000
1806	9.0563	-0.010	26.225	0.000
1807	9.0642	-0.008	26.245	0.000
1808	9.0697	-0.020	26.245	0.000
1809	9.0752	-0.020	26.260	0.000
1810	9.0806	-0.010	26.260	0.000
1811	9.0859	-0.016	26.260	0.000
1812	9.0913	-0.012	26.340	0.000
1813	9.0966	-0.012	26.340	0.000
1814	9.0997	-0.010	26.230	0.000
1815	9.1028	-0.012	26.230	0.000
1816	9.1060	-0.016	26.250	0.000
1817	9.1091	-0.012	26.250	0.000
1818	9.1122	-0.010	26.280	0.000
1819	9.1282	-0.010	26.280	0.000
1820	9.1322	-0.012	26.295	0.000
1821	9.1362	-0.008	26.295	0.000
1822	9.1402	-0.014	26.295	0.000
1823	9.1442	-0.016	26.310	0.000
1824	9.1495	-0.008	26.310	0.000
1825	9.1548	-0.014	26.255	0.000
1826	9.1601	-0.018	26.255	0.000
1827	9.1641	-0.014	26.155	0.000
1828	9.1681	-0.018	26.155	0.000
1829	9.1721	-0.016	26.230	0.000
1830	9.1761	-0.012	26.230	0.000
1831	9.1840	-0.004	26.225	0.000
1832	9.1920	-0.002	26.225	0.000
1833	9.1975	-0.004	26.225	0.000
1834	9.2029	-0.008	26.220	0.000
1835	9.2084	-0.016	26.220	0.000
1836	9.2123	-0.020	26.260	0.000
1837	9.2162	-0.020	26.260	0.000
1838	9.2202	-0.020	26.265	0.000
1839	9.2241	-0.010	26.265	0.000
1840	9.2295	-0.006	26.310	0.000
1841	9.2348	-0.010	26.310	0.000
1842	9.2402	-0.014	26.220	0.000
1843	9.2456	-0.014	26.220	0.000
1844	9.2510	-0.014	26.220	0.000
1845	9.2564	-0.016	26.270	0.000
1846	9.2616	-0.014	26.270	0.000
1847	9.2668	-0.010	26.245	0.000
1848	9.2720	-0.010	26.245	0.000
1849	9.2775	-0.012	26.245	0.000
1850	9.2830	-0.002	26.245	0.000
1851	9.2885	-0.004	26.230	0.000
1852	9.2916	-0.018	26.230	0.000
1853	9.2947	-0.016	26.270	0.000
1854	9.2979	-0.014	26.270	0.000
1855	9.3010	-0.020	26.270	0.000
1856	9.3041	-0.018	26.230	0.000
1857	9.3121	-0.016	26.230	0.000
1858	9.3201	-0.008	26.255	0.000
1859	9.3255	0.004	26.255	0.000
1860	9.3309	0.002	26.280	0.000
1861	9.3362	-0.010	26.280	0.000
1862	9.3415	-0.022	26.245	0.000
1863	9.3468	-0.026	26.245	0.000
1864	9.3521	-0.018	26.260	0.000
1865	9.3574	-0.018	26.260	0.000
1866	9.3627	-0.006	26.260	0.000
1867	9.3680	0.004	26.275	0.000
1868	9.3733	-0.004	26.275	0.000
1869	9.3786	-0.010	26.270	0.000
1870	9.3839	-0.028	26.270	0.000
1871	9.3879	-0.038	26.230	0.000
1872	9.3918	-0.030	26.230	0.000
1873	9.3958	-0.008	26.275	0.000
1874	9.3998	0.002	26.275	0.000
1875	9.4052	0.004	26.285	0.000
1876	9.4105	0.006	26.285	0.000
1877	9.4158	-0.004	26.285	0.000
1878	9.4212	-0.016	26.290	0.000
1879	9.4266	-0.026	26.290	0.000
1880	9.4320	-0.024	26.235	0.000
1881	9.4359	-0.014	26.235	0.000
1882	9.4399	-0.012	26.320	0.000
1883	9.4439	-0.006	26.320	0.000
1884	9.4478	-0.012	26.280	0.000
1885	9.4558	-0.010	26.280	0.000
1886	9.4638	-0.008	26.300	0.000
1887	9.4678	-0.016	26.300	0.000
1888	9.4718	-0.014	26.300	0.000
1889	9.4758	-0.016	26.280	0.000
1890	9.4798	-0.018	26.280	0.000
1891	9.4851	-0.010	26.300	0.000
1892	9.4904	-0.012	26.300	0.000
1893	9.4957	-0.010	26.290	0.000
1894	9.5011	-0.010	26.290	0.000
1895	9.5064	-0.012	26.290	0.000
1896	9.5117	-0.012	26.290	0.000
1897	9.5171	-0.024	26.315	0.000
1898	9.5224	-0.020	26.315	0.000
1899	9.5278	-0.008	26.315	0.000
1900	9.5331	-0.004	26.230	0.000
1901	9.5384	0.002	26.230	0.000
1902	9.5437	-0.002	26.250	0.000
1903	9.5477	-0.010	26.250	0.000
1904	9.5517	-0.012	26.335	0.000
1905	9.5557	-0.022	26.335	0.000
1906	9.5597	-0.030	26.315	0.000
1907	9.5651	-0.026	26.315	0.000
1908	9.5704	-0.012	26.295	0.000
1909	9.5757	-0.002	26.295	0.000
1910	9.5810	-0.002	26.295	0.000
1911	9.5864	-0.002	26.375	0.000
1912	9.5917	-0.004	26.375	0.000
1913	9.5970	-0.016	26.210	0.000
1914	9.6024	-0.026	26.210	0.000
1915	9.6078	-0.022	26.270	0.000
1916	9.6131	-0.026	26.270	0.000
1917	9.6184	-0.018	26.295	0.000
1918	9.6237	0.002	26.295	0.000
1919	9.6277	0.006	26.325	0.000
1920	9.6317	-0.006	26.325	0.000
1921	9.6357	-0.008	26.325	0.000
1922	9.6396	-0.016	26.270	0.000
1923	9.6450	-0.024	26.270	0.000
1924	9.6503	-0.026	26.285	0.000
1925	9.6556	-0.016	26.285	0.000
1926	9.6609	-0.008	26.230	0.000
1927	9.6663	-0.002	26.230	0.000
1928	9.6716	0.002	26.310	0.000
1929	9.6769	-0.012	26.310	0.000
1930	9.6823	-0.022	26.275	0.000
1931	9.6876	-0.016	26.275	0.000
1932	9.6916	-0.012	26.275	0.000
1933	9.6956	-0.012	26.315	0.000
1934	9.6996	-0.010	26.315	0.000
1935	9.7036	-0.008	26.285	0.000
1936	9.7117	-0.014	26.285	0.000
1937	9.7197	-0.022	26.345	0.000
1938	9.7237	-0.020	26.345	0.000
1939	9.7277	-0.012	26.350	0.000
1940	9.7317	-0.006	26.350	0.000
1941	9.7357	-0.002	26.325	0.000
1942	9.7411	-0.004	26.325	0.000
1943	9.7464	-0.018	26.325	0.000
1944	9.7517	-0.020	26.320	0.000
1945	9.7557	-0.016	26.320	0.000
1946	9.7597	-0.018	26.300	0.000
1947	9.7637	-0.014	26.300	0.000
1948	9.7677	-0.002	26.315	0.000
1949	9.7757	-0.004	26.315	0.000
1950	9.7837	-0.012	26.315	0.000
1951	9.7891	-0.012	26.315	0.000
1952	9.7944	-0.018	26.285	0.000
1953	9.7998	-0.018	26.285	0.000
1954	9.8038	-0.008	26.285	0.000
1955	9.8078	-0.008	26.315	0.000
1956	9.8119	-0.014	26.315	0.000
1957	9.8159	-0.018	26.315	0.000
1958	9.8212	-0.014	26.315	0.000
1959	9.8265	-0.012	26.295	0.000
1960	9.8318	-0.014	26.295	0.000
1961	9.8371	-0.006	26.245	0.000
1962	9.8424	-0.006	26.245	0.000
1963	9.8477	-0.010	26.265	0.000
1964	9.8531	-0.012	26.265	0.000
1965	9.8585	-0.024	26.265	0.000
1966	9.8639	-0.022	26.285	0.000
1967	9.8692	-0.008	26.285	0.000
1968	9.8745	-0.008	26.345	0.000
1969	9.8798	-0.010	26.345	0.000
1970	9.8838	-0.010	26.340	0.000
1971	9.8878	-0.020	26.340	0.000
1972	9.8918	-0.014	26.260	0.000
1973	9.8959	-0.012	26.260	0.000
1974	9.8990	-0.012	26.285	0.000
1975	9.9022	-0.002	26.285	0.000
1976	9.9053	-0.008	26.285	0.000
1977	9.9085	-0.012	26.310	0.000
1978	9.9116	-0.024	26.310	0.000
1979	9.9275	-0.026	26.305	0.000
1980	9.9329	-0.010	26.305	0.000
1981	9.9382	-0.006	26.300	0.000
1982	9.9436	-0.002	26.300	0.000
1983	9.9490	-0.002	26.330	0.000
[truncated: 14,303 more rows]
