# Supplementary material for: Applications of a novel reciprocating positive displacement pump in the simulation of pulsatile arterial blood flow
Source: PLoS One. 2022 Dec 13;17(12):e0270780. doi: 10.1371/journal.pone.0270780 (PMC9746965; doi:10.1371/journal.pone.0270780)
Supplement: S1 File — (ZIP) [file pone.0270780.s001.zip › Supporting Information Data Files/Flow Rates/Fingertip/Caffeine 0029.csv]

Viewer Version	2.91
COM HW Type	RS485/USB Sensor Cable
COM HW Config	Config String: COM10, 115200, ECHOOFF
Sensor Cable Version	1.8
Product Type	Liquid Flow Sensor (SF06 Chip)
Product COM Protocol Config	SHDLC Device Address: 0
Product ID	SLF3S-1300F
Sensor Serial	2109-000156
I2C Address	8
Supply Voltage	3.5 V
Command Address	0x3608
Sampling Time [ms]	5
Scale Factor Flow lin.	500
Scale Factor Temp lin.	200
Scale Factor Custom	1
Sample #	Relative Time[s]	Flow linearized [ml/min]	Temperature linearized [deg C]	Custom []
11	0.0690	0.002	24.020	0.000
12	0.0744	0.000	24.020	0.000
13	0.0798	0.006	24.020	0.000
14	0.0852	0.002	24.060	0.000
15	0.0905	-0.002	24.060	0.000
16	0.0958	-0.006	24.040	0.000
17	0.1012	-0.008	24.040	0.000
18	0.1066	-0.004	24.005	0.000
19	0.1120	-0.006	24.005	0.000
20	0.1159	-0.002	24.135	0.000
21	0.1198	-0.002	24.135	0.000
22	0.1237	-0.008	24.120	0.000
23	0.1276	-0.008	24.120	0.000
24	0.1334	-0.004	24.120	0.000
25	0.1391	-0.006	24.140	0.000
26	0.1448	-0.002	24.140	0.000
27	0.1506	-0.002	24.145	0.000
28	0.1563	-0.004	24.145	0.000
29	0.1620	-0.004	24.250	0.000
30	0.1678	-0.006	24.250	0.000
31	0.1735	-0.004	24.225	0.000
32	0.1792	-0.002	24.225	0.000
33	0.1849	-0.006	24.250	0.000
34	0.1907	-0.002	24.250	0.000
35	0.1964	-0.004	24.250	0.000
36	0.1996	-0.014	24.250	0.000
37	0.2028	-0.010	24.250	0.000
38	0.2060	-0.012	24.300	0.000
39	0.2092	-0.010	24.300	0.000
40	0.2124	-0.004	24.275	0.000
41	0.2178	-0.002	24.275	0.000
42	0.2232	0.004	24.385	0.000
43	0.2286	-0.002	24.385	0.000
44	0.2339	-0.002	24.300	0.000
45	0.2392	-0.002	24.300	0.000
46	0.2444	-0.016	24.300	0.000
47	0.2498	-0.014	24.365	0.000
48	0.2552	-0.010	24.365	0.000
49	0.2606	-0.010	24.305	0.000
50	0.2658	-0.002	24.305	0.000
51	0.2711	0.002	24.345	0.000
52	0.2764	-0.004	24.345	0.000
53	0.2804	-0.008	24.390	0.000
54	0.2844	-0.008	24.390	0.000
55	0.2884	-0.008	24.390	0.000
56	0.2924	-0.010	24.390	0.000
57	0.2977	-0.012	24.390	0.000
58	0.3031	-0.002	24.420	0.000
59	0.3084	-0.002	24.420	0.000
60	0.3137	-0.006	24.430	0.000
61	0.3190	-0.006	24.430	0.000
62	0.3243	-0.006	24.425	0.000
63	0.3297	-0.014	24.425	0.000
64	0.3350	-0.012	24.375	0.000
65	0.3403	-0.006	24.375	0.000
66	0.3456	-0.006	24.455	0.000
67	0.3510	-0.006	24.455	0.000
68	0.3563	0.002	24.455	0.000
69	0.3603	-0.002	24.490	0.000
70	0.3643	-0.010	24.490	0.000
71	0.3683	-0.010	24.480	0.000
72	0.3723	-0.010	24.480	0.000
73	0.3776	-0.012	24.515	0.000
74	0.3830	-0.006	24.515	0.000
75	0.3883	-0.008	24.455	0.000
76	0.3937	-0.006	24.455	0.000
77	0.3990	-0.004	24.520	0.000
78	0.4043	-0.002	24.520	0.000
79	0.4096	-0.002	24.520	0.000
80	0.4150	-0.008	24.520	0.000
81	0.4203	-0.008	24.520	0.000
82	0.4243	-0.010	24.565	0.000
83	0.4284	-0.016	24.565	0.000
84	0.4324	-0.016	24.640	0.000
85	0.4365	-0.012	24.640	0.000
86	0.4418	-0.006	24.635	0.000
87	0.4471	-0.006	24.635	0.000
88	0.4524	-0.002	24.625	0.000
89	0.4578	-0.004	24.625	0.000
90	0.4631	-0.008	24.625	0.000
91	0.4684	-0.004	24.605	0.000
92	0.4737	-0.004	24.605	0.000
93	0.4791	-0.006	24.625	0.000
94	0.4844	-0.006	24.625	0.000
95	0.4884	-0.006	24.685	0.000
96	0.4924	-0.012	24.685	0.000
97	0.4963	-0.012	24.640	0.000
98	0.5003	-0.008	24.640	0.000
99	0.5083	-0.010	24.680	0.000
100	0.5163	-0.012	24.680	0.000
101	0.5216	-0.006	24.680	0.000
102	0.5270	-0.006	24.650	0.000
103	0.5323	-0.012	24.650	0.000
104	0.5363	-0.012	24.715	0.000
105	0.5403	-0.002	24.715	0.000
106	0.5443	-0.002	24.735	0.000
107	0.5484	-0.006	24.735	0.000
108	0.5539	-0.004	24.710	0.000
109	0.5594	-0.008	24.710	0.000
110	0.5649	-0.016	24.720	0.000
111	0.5705	-0.016	24.720	0.000
112	0.5760	-0.014	24.720	0.000
113	0.5815	-0.008	24.725	0.000
114	0.5871	-0.004	24.725	0.000
115	0.5926	0.002	24.805	0.000
116	0.5981	0.004	24.805	0.000
117	0.6037	-0.006	24.815	0.000
118	0.6092	-0.012	24.815	0.000
119	0.6132	-0.012	24.740	0.000
120	0.6172	-0.016	24.740	0.000
121	0.6212	-0.016	24.865	0.000
122	0.6252	-0.006	24.865	0.000
123	0.6305	-0.002	24.865	0.000
124	0.6358	-0.008	24.795	0.000
125	0.6412	-0.010	24.795	0.000
126	0.6452	-0.006	24.790	0.000
127	0.6492	-0.010	24.790	0.000
128	0.6532	-0.008	24.825	0.000
129	0.6572	-0.006	24.825	0.000
130	0.6627	-0.006	24.810	0.000
131	0.6681	-0.008	24.810	0.000
132	0.6736	-0.016	24.780	0.000
133	0.6789	-0.014	24.780	0.000
134	0.6842	-0.012	24.780	0.000
135	0.6896	-0.008	24.820	0.000
136	0.6948	-0.002	24.820	0.000
137	0.7000	-0.002	24.820	0.000
138	0.7052	-0.008	24.820	0.000
139	0.7084	-0.012	24.830	0.000
140	0.7116	-0.014	24.830	0.000
141	0.7148	-0.012	24.875	0.000
142	0.7180	-0.006	24.875	0.000
143	0.7212	0.000	24.890	0.000
144	0.7371	0.004	24.890	0.000
145	0.7411	-0.002	24.890	0.000
146	0.7452	-0.014	24.885	0.000
147	0.7492	-0.018	24.885	0.000
148	0.7532	-0.018	24.890	0.000
149	0.7586	-0.014	24.890	0.000
150	0.7640	-0.006	24.885	0.000
151	0.7693	-0.002	24.885	0.000
152	0.7733	0.002	24.865	0.000
153	0.7772	-0.008	24.865	0.000
154	0.7811	-0.012	24.960	0.000
155	0.7851	-0.012	24.960	0.000
156	0.7931	-0.014	24.960	0.000
157	0.8011	-0.012	24.965	0.000
158	0.8065	-0.008	24.965	0.000
159	0.8119	-0.008	24.890	0.000
160	0.8172	-0.006	24.890	0.000
161	0.8212	-0.008	24.930	0.000
162	0.8252	-0.012	24.930	0.000
163	0.8292	-0.006	24.865	0.000
164	0.8331	-0.006	24.865	0.000
165	0.8371	-0.008	24.965	0.000
166	0.8411	-0.004	24.965	0.000
167	0.8451	-0.006	24.965	0.000
168	0.8491	-0.012	24.955	0.000
169	0.8571	-0.014	24.955	0.000
170	0.8651	-0.012	24.975	0.000
171	0.8704	-0.010	24.975	0.000
172	0.8758	-0.012	24.940	0.000
173	0.8811	-0.006	24.940	0.000
174	0.8864	-0.002	25.000	0.000
175	0.8917	-0.010	25.000	0.000
176	0.8970	-0.014	24.920	0.000
177	0.9010	-0.012	24.920	0.000
178	0.9050	-0.010	24.920	0.000
179	0.9090	-0.008	24.940	0.000
180	0.9129	-0.002	24.940	0.000
181	0.9183	0.002	24.930	0.000
182	0.9236	-0.008	24.930	0.000
183	0.9289	-0.014	25.010	0.000
184	0.9342	-0.018	25.010	0.000
185	0.9395	-0.016	25.020	0.000
186	0.9448	-0.014	25.020	0.000
187	0.9502	-0.006	25.045	0.000
188	0.9555	0.000	25.045	0.000
189	0.9608	-0.002	25.045	0.000
190	0.9649	-0.008	25.000	0.000
191	0.9691	-0.006	25.000	0.000
192	0.9732	-0.008	25.075	0.000
193	0.9773	-0.010	25.075	0.000
194	0.9850	-0.008	25.055	0.000
195	0.9928	-0.012	25.055	0.000
196	0.9969	-0.020	24.945	0.000
197	1.0010	-0.016	24.945	0.000
198	1.0051	-0.010	25.010	0.000
199	1.0092	-0.010	25.010	0.000
200	1.0145	-0.002	25.010	0.000
201	1.0197	0.004	25.110	0.000
202	1.0249	0.002	25.110	0.000
203	1.0289	-0.010	25.025	0.000
204	1.0329	-0.018	25.025	0.000
205	1.0369	-0.016	25.090	0.000
206	1.0408	-0.020	25.090	0.000
207	1.0489	-0.010	25.120	0.000
208	1.0569	0.008	25.120	0.000
209	1.0622	0.006	25.115	0.000
210	1.0676	-0.008	25.115	0.000
211	1.0730	-0.016	25.115	0.000
212	1.0769	-0.020	25.150	0.000
213	1.0808	-0.022	25.150	0.000
214	1.0848	-0.018	25.010	0.000
215	1.0887	0.000	25.010	0.000
216	1.0941	0.008	25.100	0.000
217	1.0994	-0.002	25.100	0.000
218	1.1048	-0.002	25.175	0.000
219	1.1101	-0.024	25.175	0.000
220	1.1154	-0.022	25.120	0.000
221	1.1207	-0.012	25.120	0.000
222	1.1260	-0.010	25.120	0.000
223	1.1314	0.002	25.125	0.000
224	1.1367	-0.004	25.125	0.000
225	1.1420	-0.008	25.120	0.000
226	1.1473	-0.010	25.120	0.000
227	1.1527	-0.016	25.070	0.000
228	1.1567	-0.018	25.070	0.000
229	1.1607	0.002	25.175	0.000
230	1.1646	-0.006	25.175	0.000
231	1.1686	-0.006	25.135	0.000
232	1.1741	-0.004	25.135	0.000
233	1.1795	-0.022	25.135	0.000
234	1.1849	-0.022	25.100	0.000
235	1.1903	-0.012	25.100	0.000
236	1.1956	-0.010	25.140	0.000
237	1.2010	-0.006	25.140	0.000
238	1.2063	-0.002	25.120	0.000
239	1.2116	-0.002	25.120	0.000
240	1.2169	-0.010	25.230	0.000
241	1.2208	-0.012	25.230	0.000
242	1.2247	-0.010	25.120	0.000
243	1.2287	-0.012	25.120	0.000
244	1.2326	-0.010	25.120	0.000
245	1.2406	-0.004	25.200	0.000
246	1.2486	-0.008	25.200	0.000
247	1.2527	-0.016	25.165	0.000
248	1.2567	-0.014	25.165	0.000
249	1.2607	-0.008	25.165	0.000
250	1.2648	-0.006	25.165	0.000
251	1.2701	-0.006	25.195	0.000
252	1.2754	-0.008	25.195	0.000
253	1.2806	-0.016	25.135	0.000
254	1.2846	-0.018	25.135	0.000
255	1.2886	-0.016	25.135	0.000
256	1.2926	-0.012	25.175	0.000
257	1.2966	-0.004	25.175	0.000
258	1.3047	0.004	25.150	0.000
259	1.3128	-0.004	25.150	0.000
260	1.3181	-0.012	25.220	0.000
261	1.3233	-0.018	25.220	0.000
262	1.3285	-0.012	25.195	0.000
263	1.3326	-0.012	25.195	0.000
264	1.3366	-0.002	25.225	0.000
265	1.3406	0.004	25.225	0.000
266	1.3446	-0.006	25.225	0.000
267	1.3486	-0.018	25.255	0.000
268	1.3526	-0.024	25.255	0.000
269	1.3566	-0.022	25.175	0.000
270	1.3606	-0.014	25.175	0.000
271	1.3686	-0.002	25.260	0.000
272	1.3767	0.010	25.260	0.000
273	1.3820	0.006	25.295	0.000
274	1.3873	-0.004	25.295	0.000
275	1.3926	-0.018	25.230	0.000
276	1.3981	-0.026	25.230	0.000
277	1.4035	-0.024	25.230	0.000
278	1.4089	-0.014	25.255	0.000
279	1.4121	0.002	25.255	0.000
280	1.4152	0.002	25.205	0.000
281	1.4183	-0.004	25.205	0.000
282	1.4215	-0.008	25.225	0.000
283	1.4246	-0.018	25.225	0.000
284	1.4325	-0.024	25.300	0.000
285	1.4405	-0.012	25.300	0.000
286	1.4459	-0.006	25.300	0.000
287	1.4513	-0.002	25.300	0.000
288	1.4567	-0.002	25.300	0.000
289	1.4619	-0.002	25.315	0.000
290	1.4672	-0.012	25.315	0.000
291	1.4724	-0.022	25.240	0.000
292	1.4756	-0.012	25.240	0.000
293	1.4788	-0.008	25.245	0.000
294	1.4820	-0.008	25.245	0.000
295	1.4852	-0.006	25.295	0.000
296	1.4884	-0.008	25.295	0.000
297	1.5048	-0.014	25.320	0.000
298	1.5087	-0.016	25.320	0.000
299	1.5126	-0.010	25.320	0.000
300	1.5166	-0.006	25.250	0.000
301	1.5205	-0.004	25.250	0.000
302	1.5258	-0.006	25.290	0.000
303	1.5311	-0.010	25.290	0.000
304	1.5364	-0.018	25.320	0.000
305	1.5418	-0.016	25.320	0.000
306	1.5473	-0.010	25.265	0.000
307	1.5528	-0.008	25.265	0.000
308	1.5581	-0.006	25.320	0.000
309	1.5633	-0.004	25.320	0.000
310	1.5686	-0.010	25.320	0.000
311	1.5738	-0.016	25.375	0.000
312	1.5791	-0.012	25.375	0.000
313	1.5844	-0.012	25.300	0.000
314	1.5884	-0.008	25.300	0.000
315	1.5924	-0.006	25.385	0.000
316	1.5964	-0.010	25.385	0.000
317	1.6004	-0.012	25.240	0.000
318	1.6044	-0.016	25.240	0.000
319	1.6084	-0.010	25.325	0.000
320	1.6123	-0.004	25.325	0.000
321	1.6163	-0.002	25.325	0.000
322	1.6244	-0.002	25.290	0.000
323	1.6324	-0.010	25.290	0.000
324	1.6377	-0.016	25.330	0.000
325	1.6430	-0.018	25.330	0.000
326	1.6483	-0.018	25.395	0.000
327	1.6536	-0.012	25.395	0.000
328	1.6590	-0.008	25.405	0.000
329	1.6644	-0.002	25.405	0.000
330	1.6676	-0.008	25.380	0.000
331	1.6708	-0.016	25.380	0.000
332	1.6739	-0.022	25.380	0.000
333	1.6771	-0.016	25.360	0.000
334	1.6803	-0.006	25.360	0.000
335	1.6883	0.000	25.360	0.000
336	1.6962	0.004	25.360	0.000
337	1.7015	-0.002	25.325	0.000
338	1.7069	-0.014	25.325	0.000
339	1.7122	-0.020	25.440	0.000
340	1.7176	-0.018	25.440	0.000
341	1.7229	-0.014	25.325	0.000
342	1.7282	-0.010	25.325	0.000
343	1.7322	-0.002	25.325	0.000
344	1.7362	-0.002	25.385	0.000
345	1.7402	-0.010	25.385	0.000
346	1.7442	-0.014	25.425	0.000
347	1.7495	-0.018	25.425	0.000
348	1.7549	-0.014	25.325	0.000
349	1.7602	-0.008	25.325	0.000
350	1.7655	-0.002	25.395	0.000
351	1.7709	-0.008	25.395	0.000
352	1.7762	-0.010	25.460	0.000
353	1.7816	-0.014	25.460	0.000
354	1.7869	-0.016	25.460	0.000
355	1.7923	-0.012	25.375	0.000
356	1.7963	-0.008	25.375	0.000
357	1.8002	-0.002	25.360	0.000
358	1.8041	-0.002	25.360	0.000
359	1.8081	-0.010	25.385	0.000
360	1.8162	-0.010	25.385	0.000
361	1.8242	-0.014	25.385	0.000
362	1.8283	-0.016	25.385	0.000
363	1.8323	-0.006	25.420	0.000
364	1.8363	-0.008	25.420	0.000
365	1.8403	-0.012	25.420	0.000
366	1.8456	-0.014	25.425	0.000
367	1.8509	-0.016	25.425	0.000
368	1.8562	-0.016	25.350	0.000
369	1.8602	-0.008	25.350	0.000
370	1.8642	-0.002	25.410	0.000
371	1.8682	-0.002	25.410	0.000
372	1.8722	-0.002	25.445	0.000
373	1.8802	-0.008	25.445	0.000
374	1.8882	-0.016	25.385	0.000
375	1.8935	-0.022	25.385	0.000
376	1.8988	-0.016	25.385	0.000
377	1.9042	-0.010	25.400	0.000
378	1.9095	-0.012	25.400	0.000
379	1.9148	-0.008	25.420	0.000
380	1.9201	-0.006	25.420	0.000
381	1.9233	-0.012	25.420	0.000
382	1.9265	-0.010	25.420	0.000
383	1.9297	-0.010	25.495	0.000
384	1.9329	-0.012	25.495	0.000
385	1.9361	-0.008	25.410	0.000
386	1.9441	-0.008	25.410	0.000
387	1.9522	-0.010	25.410	0.000
388	1.9575	-0.012	25.440	0.000
389	1.9627	-0.008	25.440	0.000
390	1.9680	-0.006	25.485	0.000
391	1.9734	-0.008	25.485	0.000
392	1.9787	-0.010	25.460	0.000
393	1.9841	-0.014	25.460	0.000
394	1.9880	-0.014	25.395	0.000
395	1.9920	-0.016	25.395	0.000
396	1.9960	-0.014	25.475	0.000
397	1.9999	-0.006	25.475	0.000
398	2.0052	-0.004	25.475	0.000
399	2.0106	-0.004	25.425	0.000
400	2.0159	-0.006	25.425	0.000
401	2.0212	-0.012	25.405	0.000
402	2.0266	-0.012	25.405	0.000
403	2.0319	-0.014	25.530	0.000
404	2.0373	-0.012	25.530	0.000
405	2.0427	-0.004	25.430	0.000
406	2.0481	0.002	25.430	0.000
407	2.0534	0.000	25.500	0.000
408	2.0587	-0.004	25.500	0.000
409	2.0641	-0.014	25.500	0.000
410	2.0695	-0.014	25.520	0.000
411	2.0749	-0.014	25.520	0.000
412	2.0803	-0.012	25.530	0.000
413	2.0843	-0.004	25.530	0.000
414	2.0882	0.012	25.530	0.000
415	2.0922	0.000	25.530	0.000
416	2.0962	0.000	25.450	0.000
417	2.1014	0.002	25.450	0.000
418	2.1067	-0.010	25.450	0.000
419	2.1119	-0.002	25.485	0.000
420	2.1151	0.008	25.485	0.000
421	2.1183	0.004	25.480	0.000
422	2.1215	0.000	25.480	0.000
423	2.1247	-0.010	25.485	0.000
424	2.1279	-0.010	25.485	0.000
425	2.1439	-0.008	25.490	0.000
426	2.1492	-0.004	25.490	0.000
427	2.1546	0.002	25.440	0.000
428	2.1599	0.004	25.440	0.000
429	2.1639	0.002	25.440	0.000
430	2.1679	-0.004	25.530	0.000
431	2.1719	-0.006	25.530	0.000
432	2.1759	-0.004	25.475	0.000
433	2.1799	0.008	25.475	0.000
434	2.1839	0.010	25.500	0.000
435	2.1879	0.012	25.500	0.000
436	2.1919	0.004	25.550	0.000
437	2.1999	-0.008	25.550	0.000
438	2.2078	-0.006	25.550	0.000
439	2.2132	-0.004	25.550	0.000
440	2.2185	-0.002	25.550	0.000
441	2.2239	0.002	25.530	0.000
442	2.2293	0.002	25.530	0.000
443	2.2346	0.002	25.510	0.000
444	2.2400	-0.002	25.510	0.000
445	2.2432	-0.004	25.530	0.000
446	2.2463	0.002	25.530	0.000
447	2.2495	0.010	25.550	0.000
448	2.2526	0.008	25.550	0.000
449	2.2558	0.000	25.525	0.000
450	2.2638	-0.012	25.525	0.000
451	2.2718	-0.014	25.525	0.000
452	2.2772	-0.012	25.540	0.000
453	2.2826	-0.004	25.540	0.000
454	2.2880	0.010	25.485	0.000
455	2.2933	0.014	25.485	0.000
456	2.2987	0.014	25.535	0.000
457	2.3040	0.002	25.535	0.000
458	2.3072	-0.008	25.485	0.000
459	2.3103	-0.014	25.485	0.000
460	2.3135	-0.016	25.530	0.000
461	2.3167	-0.002	25.530	0.000
462	2.3198	0.008	25.530	0.000
463	2.3358	0.008	25.505	0.000
464	2.3398	0.008	25.505	0.000
465	2.3438	-0.002	25.525	0.000
466	2.3479	-0.004	25.525	0.000
467	2.3519	-0.008	25.525	0.000
468	2.3572	-0.008	25.525	0.000
469	2.3625	-0.006	25.600	0.000
470	2.3678	-0.002	25.600	0.000
471	2.3709	0.002	25.555	0.000
472	2.3741	-0.004	25.555	0.000
473	2.3773	-0.006	25.555	0.000
474	2.3805	-0.002	25.560	0.000
475	2.3837	0.002	25.560	0.000
476	2.3999	0.004	25.515	0.000
477	2.4051	0.002	25.515	0.000
478	2.4104	-0.010	25.565	0.000
479	2.4156	-0.010	25.565	0.000
480	2.4197	-0.006	25.580	0.000
481	2.4237	-0.006	25.580	0.000
482	2.4277	0.002	25.570	0.000
483	2.4318	0.010	25.570	0.000
484	2.4357	0.010	25.570	0.000
485	2.4397	-0.002	25.590	0.000
486	2.4437	-0.012	25.590	0.000
487	2.4477	-0.014	25.560	0.000
488	2.4558	-0.014	25.560	0.000
489	2.4639	-0.004	25.630	0.000
490	2.4692	0.008	25.630	0.000
491	2.4744	0.006	25.565	0.000
492	2.4797	-0.002	25.565	0.000
493	2.4850	-0.008	25.610	0.000
494	2.4903	-0.010	25.610	0.000
495	2.4957	-0.010	25.610	0.000
496	2.4989	-0.006	25.590	0.000
497	2.5021	0.000	25.590	0.000
498	2.5053	0.002	25.630	0.000
499	2.5085	0.002	25.630	0.000
500	2.5117	-0.006	25.635	0.000
501	2.5196	-0.012	25.635	0.000
502	2.5275	-0.006	25.650	0.000
503	2.5330	0.002	25.650	0.000
504	2.5384	0.000	25.570	0.000
505	2.5439	-0.004	25.570	0.000
506	2.5491	-0.006	25.570	0.000
507	2.5544	-0.008	25.610	0.000
508	2.5597	-0.010	25.610	0.000
509	2.5628	-0.004	25.615	0.000
510	2.5660	0.002	25.615	0.000
511	2.5692	0.004	25.600	0.000
512	2.5724	0.002	25.600	0.000
513	2.5756	-0.008	25.610	0.000
514	2.5916	-0.016	25.610	0.000
515	2.5956	-0.022	25.595	0.000
516	2.5997	-0.012	25.595	0.000
517	2.6038	0.000	25.595	0.000
518	2.6079	0.006	25.650	0.000
519	2.6131	0.016	25.650	0.000
520	2.6183	0.002	25.600	0.000
521	2.6235	-0.010	25.600	0.000
522	2.6267	-0.014	25.675	0.000
523	2.6299	-0.020	25.675	0.000
524	2.6331	-0.014	25.615	0.000
525	2.6363	-0.006	25.615	0.000
526	2.6395	-0.002	25.670	0.000
527	2.6555	0.004	25.670	0.000
528	2.6608	-0.006	25.670	0.000
529	2.6661	-0.008	25.620	0.000
530	2.6715	-0.008	25.620	0.000
531	2.6755	-0.008	25.670	0.000
532	2.6795	-0.002	25.670	0.000
533	2.6835	-0.004	25.605	0.000
534	2.6875	-0.008	25.605	0.000
535	2.6915	-0.006	25.620	0.000
536	2.6955	-0.008	25.620	0.000
537	2.6995	-0.006	25.630	0.000
538	2.7035	-0.002	25.630	0.000
539	2.7116	-0.002	25.630	0.000
540	2.7197	-0.006	25.620	0.000
541	2.7250	-0.006	25.620	0.000
542	2.7303	-0.020	25.650	0.000
543	2.7357	-0.016	25.650	0.000
544	2.7409	-0.010	25.575	0.000
545	2.7462	-0.002	25.575	0.000
546	2.7515	0.006	25.640	0.000
547	2.7546	0.006	25.640	0.000
548	2.7578	0.000	25.600	0.000
549	2.7610	-0.010	25.600	0.000
550	2.7642	-0.020	25.600	0.000
551	2.7674	-0.016	25.635	0.000
552	2.7754	-0.014	25.635	0.000
553	2.7834	-0.008	25.680	0.000
554	2.7887	0.004	25.680	0.000
555	2.7941	0.006	25.640	0.000
556	2.7994	0.002	25.640	0.000
557	2.8047	-0.008	25.670	0.000
558	2.8100	-0.018	25.670	0.000
559	2.8153	-0.016	25.605	0.000
560	2.8185	-0.012	25.605	0.000
561	2.8218	-0.006	25.605	0.000
562	2.8250	-0.002	25.680	0.000
563	2.8282	-0.002	25.680	0.000
564	2.8314	-0.004	25.650	0.000
565	2.8394	-0.006	25.650	0.000
566	2.8474	-0.010	25.665	0.000
567	2.8527	-0.010	25.665	0.000
568	2.8580	-0.006	25.605	0.000
569	2.8633	-0.006	25.605	0.000
570	2.8686	-0.008	25.660	0.000
571	2.8740	-0.012	25.660	0.000
572	2.8793	-0.014	25.660	0.000
573	2.8833	-0.010	25.685	0.000
574	2.8872	-0.004	25.685	0.000
575	2.8912	-0.004	25.735	0.000
576	2.8952	-0.004	25.735	0.000
577	2.9032	-0.008	25.695	0.000
578	2.9113	-0.014	25.695	0.000
579	2.9166	-0.014	25.665	0.000
580	2.9220	-0.006	25.665	0.000
581	2.9273	-0.004	25.700	0.000
582	2.9313	-0.006	25.700	0.000
583	2.9353	-0.002	25.700	0.000
584	2.9393	-0.002	25.635	0.000
585	2.9433	-0.010	25.635	0.000
586	2.9464	-0.014	25.685	0.000
587	2.9496	-0.012	25.685	0.000
588	2.9528	-0.010	25.670	0.000
589	2.9560	-0.010	25.670	0.000
590	2.9592	-0.010	25.765	0.000
591	2.9752	-0.010	25.765	0.000
592	2.9806	-0.012	25.695	0.000
593	2.9860	-0.008	25.695	0.000
594	2.9914	-0.002	25.695	0.000
595	2.9967	-0.002	25.730	0.000
596	3.0020	-0.002	25.730	0.000
597	3.0073	-0.006	25.705	0.000
598	3.0099	-0.014	25.705	0.000
599	3.0126	-0.022	25.775	0.000
600	3.0152	-0.020	25.775	0.000
601	3.0179	-0.004	25.750	0.000
602	3.0205	0.002	25.750	0.000
603	3.0231	0.002	25.655	0.000
604	3.0419	0.008	25.655	0.000
605	3.0452	-0.004	25.655	0.000
606	3.0485	-0.022	25.715	0.000
607	3.0518	-0.024	25.715	0.000
608	3.0552	-0.018	25.730	0.000
609	3.0631	-0.010	25.730	0.000
610	3.0711	0.004	25.685	0.000
611	3.0764	0.006	25.685	0.000
612	3.0817	-0.004	25.705	0.000
613	3.0870	-0.016	25.705	0.000
614	3.0923	-0.022	25.680	0.000
615	3.0976	-0.020	25.680	0.000
616	3.1030	-0.012	25.680	0.000
617	3.1070	0.000	25.710	0.000
618	3.1110	0.010	25.710	0.000
619	3.1150	0.002	25.695	0.000
620	3.1190	-0.008	25.695	0.000
621	3.1244	-0.014	25.760	0.000
622	3.1297	-0.022	25.760	0.000
623	3.1351	-0.016	25.700	0.000
624	3.1383	-0.008	25.700	0.000
625	3.1415	-0.002	25.715	0.000
626	3.1447	-0.002	25.715	0.000
627	3.1479	-0.008	25.715	0.000
628	3.1511	-0.012	25.750	0.000
629	3.1671	-0.018	25.750	0.000
630	3.1711	-0.014	25.730	0.000
631	3.1751	-0.008	25.730	0.000
632	3.1791	-0.002	25.765	0.000
633	3.1831	-0.004	25.765	0.000
634	3.1884	-0.008	25.740	0.000
635	3.1938	-0.010	25.740	0.000
636	3.1991	-0.018	25.745	0.000
637	3.2031	-0.016	25.745	0.000
638	3.2070	-0.010	25.745	0.000
639	3.2110	-0.006	25.765	0.000
640	3.2150	0.002	25.765	0.000
641	3.2230	-0.002	25.765	0.000
642	3.2310	-0.008	25.765	0.000
643	3.2364	-0.016	25.750	0.000
644	3.2418	-0.022	25.750	0.000
645	3.2472	-0.010	25.755	0.000
646	3.2512	-0.010	25.755	0.000
647	3.2551	-0.010	25.770	0.000
648	3.2591	-0.002	25.770	0.000
649	3.2630	-0.002	25.770	0.000
650	3.2670	-0.010	25.715	0.000
651	3.2710	-0.016	25.715	0.000
652	3.2750	-0.014	25.715	0.000
653	3.2790	-0.014	25.715	0.000
654	3.2870	-0.012	25.755	0.000
655	3.2949	-0.004	25.755	0.000
656	3.3004	-0.006	25.735	0.000
657	3.3058	-0.008	25.735	0.000
658	3.3112	-0.004	25.775	0.000
659	3.3165	-0.008	25.775	0.000
660	3.3217	-0.014	25.775	0.000
661	3.3270	-0.012	25.750	0.000
662	3.3302	-0.008	25.750	0.000
663	3.3333	-0.012	25.740	0.000
664	3.3365	-0.010	25.740	0.000
665	3.3397	-0.008	25.685	0.000
666	3.3429	-0.008	25.685	0.000
667	3.3509	-0.008	25.770	0.000
668	3.3589	-0.008	25.770	0.000
669	3.3643	-0.008	25.760	0.000
670	3.3696	-0.016	25.760	0.000
671	3.3749	-0.016	25.760	0.000
672	3.3804	-0.008	25.795	0.000
673	3.3858	-0.012	25.795	0.000
674	3.3912	-0.006	25.755	0.000
675	3.3944	-0.006	25.755	0.000
676	3.3975	-0.010	25.785	0.000
677	3.4006	-0.004	25.785	0.000
678	3.4037	-0.008	25.800	0.000
679	3.4069	-0.012	25.800	0.000
680	3.4227	-0.012	25.755	0.000
681	3.4268	-0.010	25.755	0.000
682	3.4309	-0.012	25.755	0.000
683	3.4349	-0.012	25.695	0.000
684	3.4390	-0.008	25.695	0.000
685	3.4443	-0.006	25.765	0.000
686	3.4496	-0.010	25.765	0.000
687	3.4548	-0.012	25.780	0.000
688	3.4588	-0.010	25.780	0.000
689	3.4628	-0.012	25.825	0.000
690	3.4667	-0.014	25.825	0.000
691	3.4707	-0.010	25.820	0.000
692	3.4789	-0.010	25.820	0.000
693	3.4871	-0.010	25.820	0.000
694	3.4923	-0.004	25.785	0.000
695	3.4976	-0.002	25.785	0.000
696	3.5029	-0.006	25.770	0.000
697	3.5069	-0.012	25.770	0.000
698	3.5109	-0.016	25.800	0.000
699	3.5149	-0.018	25.800	0.000
700	3.5189	-0.016	25.800	0.000
701	3.5229	-0.012	25.800	0.000
702	3.5268	-0.010	25.845	0.000
703	3.5308	-0.002	25.845	0.000
704	3.5348	-0.002	25.845	0.000
705	3.5428	-0.010	25.840	0.000
706	3.5507	-0.012	25.840	0.000
707	3.5561	-0.012	25.815	0.000
708	3.5615	-0.012	25.815	0.000
709	3.5669	-0.014	25.745	0.000
710	3.5722	-0.010	25.745	0.000
711	3.5776	-0.004	25.815	0.000
712	3.5829	-0.006	25.815	0.000
713	3.5860	-0.010	25.835	0.000
714	3.5892	-0.006	25.835	0.000
715	3.5924	-0.004	25.835	0.000
716	3.5955	-0.012	25.805	0.000
717	3.5987	-0.018	25.805	0.000
718	3.6067	-0.014	25.775	0.000
719	3.6147	-0.016	25.775	0.000
720	3.6202	-0.018	25.825	0.000
721	3.6256	-0.010	25.825	0.000
722	3.6311	-0.004	25.785	0.000
723	3.6363	-0.006	25.785	0.000
724	3.6416	-0.010	25.815	0.000
725	3.6469	-0.010	25.815	0.000
726	3.6508	-0.012	25.815	0.000
727	3.6548	-0.016	25.840	0.000
728	3.6588	-0.012	25.840	0.000
729	3.6627	-0.006	25.810	0.000
730	3.6707	-0.006	25.810	0.000
731	3.6787	-0.002	25.865	0.000
732	3.6827	-0.004	25.865	0.000
733	3.6867	-0.012	25.920	0.000
734	3.6906	-0.014	25.920	0.000
735	3.6946	-0.020	25.805	0.000
736	3.7000	-0.016	25.805	0.000
737	3.7053	-0.012	25.805	0.000
738	3.7106	-0.008	25.830	0.000
739	3.7146	-0.006	25.830	0.000
740	3.7186	-0.006	25.800	0.000
741	3.7226	-0.004	25.800	0.000
742	3.7266	-0.008	25.880	0.000
743	3.7346	-0.012	25.880	0.000
744	3.7426	-0.018	25.795	0.000
745	3.7480	-0.022	25.795	0.000
746	3.7534	-0.014	25.840	0.000
747	3.7588	-0.010	25.840	0.000
748	3.7627	0.000	25.840	0.000
749	3.7666	0.002	25.795	0.000
750	3.7706	0.004	25.795	0.000
751	3.7745	0.002	25.830	0.000
752	3.7799	-0.008	25.830	0.000
753	3.7852	-0.016	25.755	0.000
754	3.7905	-0.016	25.755	0.000
755	3.7959	-0.014	25.850	0.000
756	3.8013	-0.004	25.850	0.000
757	3.8066	0.004	25.810	0.000
758	3.8119	0.004	25.810	0.000
759	3.8173	0.008	25.810	0.000
760	3.8226	0.004	25.795	0.000
761	3.8279	-0.004	25.795	0.000
762	3.8332	-0.010	25.835	0.000
763	3.8385	-0.008	25.835	0.000
764	3.8417	-0.012	25.840	0.000
765	3.8449	-0.004	25.840	0.000
766	3.8481	0.004	25.890	0.000
767	3.8513	0.006	25.890	0.000
768	3.8545	-0.002	25.840	0.000
769	3.8625	0.000	25.840	0.000
770	3.8705	0.002	25.840	0.000
771	3.8758	0.002	25.805	0.000
772	3.8812	-0.002	25.805	0.000
773	3.8865	0.004	25.815	0.000
774	3.8919	-0.004	25.815	0.000
775	3.8973	-0.004	25.860	0.000
776	3.9028	-0.002	25.860	0.000
777	3.9059	0.006	25.810	0.000
778	3.9090	0.010	25.810	0.000
779	3.9122	0.012	25.815	0.000
780	3.9153	0.008	25.815	0.000
781	3.9184	-0.002	25.815	0.000
782	3.9264	-0.010	25.860	0.000
783	3.9344	-0.006	25.860	0.000
784	3.9399	-0.008	25.860	0.000
785	3.9453	-0.002	25.860	0.000
786	3.9508	0.006	25.880	0.000
787	3.9560	0.006	25.880	0.000
788	3.9613	0.006	25.850	0.000
789	3.9665	0.004	25.850	0.000
790	3.9705	-0.002	25.830	0.000
791	3.9745	-0.002	25.830	0.000
792	3.9784	-0.004	25.830	0.000
793	3.9824	-0.004	25.915	0.000
794	3.9904	-0.002	25.915	0.000
795	3.9984	-0.002	25.870	0.000
796	4.0037	-0.002	25.870	0.000
797	4.0091	-0.002	25.860	0.000
798	4.0144	0.004	25.860	0.000
799	4.0184	0.006	25.870	0.000
800	4.0224	-0.002	25.870	0.000
801	4.0264	-0.002	25.895	0.000
802	4.0304	-0.004	25.895	0.000
803	4.0344	-0.002	25.895	0.000
804	4.0383	-0.002	25.895	0.000
805	4.0423	0.002	25.895	0.000
806	4.0463	0.008	25.940	0.000
807	4.0543	0.004	25.940	0.000
808	4.0623	0.004	25.825	0.000
809	4.0676	-0.002	25.825	0.000
810	4.0729	-0.002	25.845	0.000
811	4.0783	-0.010	25.845	0.000
812	4.0836	-0.008	25.850	0.000
813	4.0890	-0.002	25.850	0.000
814	4.0943	-0.004	25.850	0.000
815	4.0975	-0.006	25.815	0.000
816	4.1007	-0.002	25.815	0.000
817	4.1039	-0.006	25.845	0.000
818	4.1071	-0.002	25.845	0.000
819	4.1103	-0.002	25.890	0.000
820	4.1182	0.006	25.890	0.000
821	4.1262	0.006	25.940	0.000
822	4.1316	0.004	25.940	0.000
823	4.1369	0.004	25.880	0.000
824	4.1423	0.000	25.880	0.000
825	4.1476	-0.006	25.880	0.000
826	4.1529	-0.010	25.890	0.000
827	4.1583	-0.006	25.890	0.000
828	4.1615	-0.002	25.835	0.000
829	4.1646	-0.002	25.835	0.000
830	4.1678	0.002	25.895	0.000
831	4.1710	0.000	25.895	0.000
832	4.1742	0.000	25.895	0.000
833	4.1822	-0.002	25.895	0.000
834	4.1901	-0.006	25.890	0.000
835	4.1954	-0.010	25.890	0.000
836	4.2008	-0.010	25.890	0.000
837	4.2061	0.000	25.815	0.000
838	4.2115	0.002	25.815	0.000
839	4.2168	0.004	25.920	0.000
840	4.2221	0.006	25.920	0.000
841	4.2261	-0.002	25.920	0.000
842	4.2301	-0.006	25.920	0.000
843	4.2341	-0.008	25.850	0.000
844	4.2381	-0.008	25.850	0.000
845	4.2463	-0.006	25.900	0.000
846	4.2545	-0.002	25.900	0.000
847	4.2584	0.002	25.900	0.000
848	4.2623	0.002	25.890	0.000
849	4.2663	-0.002	25.890	0.000
850	4.2702	-0.002	25.875	0.000
851	4.2756	-0.008	25.875	0.000
852	4.2810	-0.006	25.940	0.000
853	4.2865	-0.002	25.940	0.000
854	4.2904	0.000	25.880	0.000
855	4.2943	-0.004	25.880	0.000
856	4.2982	-0.004	25.885	0.000
857	4.3021	-0.006	25.885	0.000
858	4.3101	-0.008	25.885	0.000
859	4.3181	-0.006	25.940	0.000
860	4.3235	-0.002	25.940	0.000
861	4.3289	0.002	25.910	0.000
862	4.3343	-0.004	25.910	0.000
863	4.3382	-0.008	25.930	0.000
864	4.3422	-0.010	25.930	0.000
865	4.3462	-0.012	25.920	0.000
866	4.3501	-0.008	25.920	0.000
867	4.3541	-0.002	25.930	0.000
868	4.3581	0.002	25.930	0.000
869	4.3621	0.004	25.930	0.000
870	4.3661	-0.002	25.915	0.000
871	4.3743	-0.004	25.915	0.000
872	4.3824	-0.010	25.990	0.000
873	4.3877	-0.012	25.990	0.000
874	4.3929	-0.002	25.995	0.000
875	4.3981	0.002	25.995	0.000
876	4.4034	0.002	25.900	0.000
877	4.4088	0.002	25.900	0.000
878	4.4141	-0.004	25.955	0.000
879	4.4173	-0.010	25.955	0.000
880	4.4205	-0.014	25.955	0.000
881	4.4237	-0.014	25.960	0.000
882	4.4269	-0.010	25.960	0.000
883	4.4301	-0.002	25.940	0.000
884	4.4380	0.002	25.940	0.000
885	4.4460	0.004	25.920	0.000
886	4.4513	-0.002	25.920	0.000
887	4.4566	-0.012	25.975	0.000
888	4.4620	-0.008	25.975	0.000
889	4.4674	-0.006	25.930	0.000
890	4.4729	-0.008	25.930	0.000
891	4.4784	-0.004	25.930	0.000
892	4.4815	0.000	25.925	0.000
893	4.4846	0.002	25.925	0.000
894	4.4877	-0.004	25.865	0.000
895	4.4908	-0.010	25.865	0.000
896	4.4939	-0.008	25.895	0.000
897	4.5099	-0.008	25.895	0.000
898	4.5140	-0.008	25.940	0.000
899	4.5181	-0.004	25.940	0.000
900	4.5222	-0.006	25.920	0.000
901	4.5263	-0.010	25.920	0.000
902	4.5315	-0.004	25.920	0.000
903	4.5367	-0.008	26.015	0.000
904	4.5419	-0.010	26.015	0.000
905	4.5451	-0.006	25.965	0.000
906	4.5483	-0.002	25.965	0.000
907	4.5515	0.000	26.015	0.000
908	4.5547	-0.002	26.015	0.000
909	4.5579	-0.008	25.890	0.000
910	4.5738	-0.008	25.890	0.000
911	4.5792	-0.012	26.045	0.000
912	4.5846	-0.014	26.045	0.000
913	4.5901	-0.008	26.045	0.000
914	4.5940	-0.006	25.920	0.000
915	4.5980	-0.004	25.920	0.000
916	4.6020	-0.006	25.900	0.000
917	4.6059	-0.008	25.900	0.000
918	4.6123	-0.006	26.000	0.000
919	4.6187	-0.006	26.000	0.000
920	4.6251	-0.006	25.860	0.000
921	4.6315	-0.004	25.860	0.000
922	4.6379	-0.004	25.935	0.000
923	4.6419	-0.006	25.935	0.000
924	4.6459	-0.008	25.935	0.000
925	4.6499	-0.008	25.950	0.000
926	4.6539	-0.006	25.950	0.000
927	4.6593	-0.012	25.920	0.000
928	4.6647	-0.014	25.920	0.000
929	4.6701	-0.010	25.825	0.000
930	4.6732	-0.004	25.825	0.000
931	4.6764	-0.004	25.970	0.000
932	4.6796	-0.002	25.970	0.000
933	4.6827	-0.002	25.960	0.000
934	4.6859	-0.006	25.960	0.000
935	4.6939	-0.014	25.960	0.000
936	4.7019	-0.016	25.960	0.000
937	4.7072	-0.012	25.960	0.000
938	4.7125	-0.010	25.935	0.000
939	4.7179	0.000	25.935	0.000
940	4.7232	0.002	25.915	0.000
941	4.7286	-0.006	25.915	0.000
942	4.7339	-0.008	25.995	0.000
943	4.7371	-0.016	25.995	0.000
944	4.7403	-0.018	26.015	0.000
945	4.7435	-0.010	26.015	0.000
946	4.7467	-0.006	26.015	0.000
947	4.7499	-0.002	25.980	0.000
948	4.7659	-0.002	25.980	0.000
949	4.7698	-0.008	25.970	0.000
950	4.7738	-0.010	25.970	0.000
951	4.7778	-0.014	25.955	0.000
952	4.7817	-0.012	25.955	0.000
953	4.7871	-0.008	25.990	0.000
954	4.7926	-0.002	25.990	0.000
955	4.7980	0.002	25.935	0.000
956	4.8011	-0.004	25.935	0.000
957	4.8043	-0.010	25.935	0.000
958	4.8074	-0.012	25.960	0.000
959	4.8106	-0.012	25.960	0.000
960	4.8138	-0.012	25.935	0.000
961	4.8297	-0.012	25.935	0.000
962	4.8351	-0.006	25.920	0.000
963	4.8404	-0.012	25.920	0.000
964	4.8457	-0.012	25.960	0.000
965	4.8498	-0.008	25.960	0.000
966	4.8539	-0.004	25.975	0.000
967	4.8579	-0.002	25.975	0.000
968	4.8620	-0.006	25.975	0.000
969	4.8659	-0.004	25.960	0.000
970	4.8698	-0.008	25.960	0.000
971	4.8737	-0.014	25.945	0.000
972	4.8776	-0.012	25.945	0.000
973	4.8856	-0.008	25.980	0.000
974	4.8936	-0.004	25.980	0.000
975	4.8990	-0.006	25.900	0.000
976	4.9043	-0.010	25.900	0.000
977	4.9097	-0.012	25.975	0.000
978	4.9150	-0.018	25.975	0.000
979	4.9204	-0.016	25.975	0.000
980	4.9257	-0.006	25.960	0.000
981	4.9311	0.002	25.960	0.000
982	4.9365	-0.006	25.950	0.000
983	4.9418	-0.002	25.950	0.000
984	4.9472	-0.002	25.985	0.000
985	4.9526	-0.028	25.985	0.000
986	4.9580	-0.016	26.030	0.000
987	4.9619	-0.010	26.030	0.000
988	4.9659	-0.004	26.015	0.000
989	4.9698	0.004	26.015	0.000
990	4.9737	-0.006	26.015	0.000
991	4.9791	-0.006	26.005	0.000
992	4.9845	-0.014	26.005	0.000
993	4.9899	-0.030	26.020	0.000
994	4.9933	-0.010	26.020	0.000
995	4.9966	-0.004	25.970	0.000
996	5.0000	-0.002	25.970	0.000
997	5.0034	0.002	26.020	0.000
998	5.0068	-0.010	26.020	0.000
999	5.0143	-0.014	26.025	0.000
1000	5.0218	-0.020	26.025	0.000
1001	5.0270	-0.018	26.025	0.000
1002	5.0323	-0.002	25.965	0.000
1003	5.0375	0.010	25.965	0.000
1004	5.0428	0.008	26.025	0.000
1005	5.0481	0.002	26.025	0.000
1006	5.0535	-0.016	26.035	0.000
1007	5.0567	-0.024	26.035	0.000
1008	5.0599	-0.028	25.920	0.000
1009	5.0631	-0.026	25.920	0.000
1010	5.0663	-0.012	26.045	0.000
1011	5.0695	-0.002	26.045	0.000
1012	5.0855	0.000	26.045	0.000
1013	5.0908	0.004	26.005	0.000
1014	5.0961	-0.004	26.005	0.000
1015	5.1014	-0.014	25.990	0.000
1016	5.1055	-0.012	25.990	0.000
1017	5.1095	-0.012	26.005	0.000
1018	5.1135	-0.010	26.005	0.000
1019	5.1175	-0.008	26.015	0.000
1020	5.1215	-0.008	26.015	0.000
1021	5.1255	-0.010	25.960	0.000
1022	5.1295	-0.012	25.960	0.000
1023	5.1335	-0.006	25.960	0.000
1024	5.1415	-0.004	25.970	0.000
1025	5.1495	-0.010	25.970	0.000
1026	5.1548	-0.012	25.985	0.000
1027	5.1601	-0.012	25.985	0.000
1028	5.1654	-0.014	25.975	0.000
1029	5.1707	-0.018	25.975	0.000
1030	5.1760	-0.012	26.005	0.000
1031	5.1813	-0.004	26.005	0.000
1032	5.1854	-0.004	26.005	0.000
1033	5.1895	-0.002	26.005	0.000
1034	5.1935	-0.006	26.005	0.000
1035	5.1976	-0.012	26.010	0.000
1036	5.2030	-0.018	26.010	0.000
1037	5.2083	-0.018	26.015	0.000
1038	5.2137	-0.012	26.015	0.000
1039	5.2189	-0.010	26.055	0.000
1040	5.2241	-0.004	26.055	0.000
1041	5.2294	0.000	26.065	0.000
1042	5.2347	-0.006	26.065	0.000
1043	5.2400	-0.006	26.065	0.000
1044	5.2454	-0.010	26.005	0.000
1045	5.2502	-0.014	26.005	0.000
1046	5.2550	-0.020	26.005	0.000
1047	5.2598	-0.018	26.005	0.000
1048	5.2646	-0.008	25.980	0.000
1049	5.2688	-0.010	25.980	0.000
1050	5.2730	-0.008	26.100	0.000
1051	5.2773	-0.002	26.100	0.000
1052	5.2826	-0.006	26.020	0.000
1053	5.2879	-0.006	26.020	0.000
1054	5.2933	-0.006	26.020	0.000
1055	5.2986	-0.012	26.005	0.000
1056	5.3039	-0.010	26.005	0.000
1057	5.3093	-0.012	26.065	0.000
1058	5.3132	-0.014	26.065	0.000
1059	5.3172	-0.018	26.100	0.000
1060	5.3212	-0.016	26.100	0.000
1061	5.3252	-0.008	26.015	0.000
1062	5.3332	-0.008	26.015	0.000
1063	5.3412	-0.010	26.045	0.000
1064	5.3465	-0.008	26.045	0.000
1065	5.3519	-0.008	26.045	0.000
1066	5.3573	-0.008	26.040	0.000
1067	5.3613	-0.002	26.040	0.000
1068	5.3653	-0.004	26.080	0.000
1069	5.3693	-0.010	26.080	0.000
1070	5.3733	-0.014	26.025	0.000
1071	5.3773	-0.018	26.025	0.000
1072	5.3812	-0.014	26.045	0.000
1073	5.3851	-0.012	26.045	0.000
1074	5.3891	-0.010	25.960	0.000
1075	5.3972	-0.004	25.960	0.000
1076	5.4052	-0.008	25.960	0.000
1077	5.4107	-0.008	26.055	0.000
1078	5.4161	-0.010	26.055	0.000
1079	5.4215	-0.014	26.045	0.000
1080	5.4255	-0.008	26.045	0.000
1081	5.4294	-0.008	26.040	0.000
1082	5.4334	-0.010	26.040	0.000
1083	5.4373	-0.016	26.125	0.000
1084	5.4413	-0.014	26.125	0.000
1085	5.4452	-0.012	26.005	0.000
1086	5.4492	-0.010	26.005	0.000
1087	5.4532	-0.004	26.005	0.000
1088	5.4615	0.002	26.055	0.000
1089	5.4699	-0.008	26.055	0.000
1090	5.4751	-0.014	26.040	0.000
1091	5.4803	-0.016	26.040	0.000
1092	5.4854	-0.016	26.065	0.000
1093	5.4907	-0.010	26.065	0.000
1094	5.4959	-0.004	26.035	0.000
1095	5.5012	-0.008	26.035	0.000
1096	5.5044	-0.010	26.080	0.000
1097	5.5076	-0.010	26.080	0.000
1098	5.5108	-0.008	26.080	0.000
1099	5.5139	-0.012	26.075	0.000
1100	5.5171	-0.010	26.075	0.000
1101	5.5253	-0.006	26.095	0.000
1102	5.5335	-0.006	26.095	0.000
1103	5.5387	-0.012	26.025	0.000
1104	5.5439	-0.010	26.025	0.000
1105	5.5492	-0.008	26.085	0.000
1106	5.5545	-0.010	26.085	0.000
1107	5.5599	-0.006	26.040	0.000
1108	5.5653	-0.008	26.040	0.000
1109	5.5693	-0.014	26.040	0.000
1110	5.5734	-0.020	26.045	0.000
1111	5.5774	-0.020	26.045	0.000
1112	5.5815	-0.010	26.100	0.000
1113	5.5895	-0.006	26.100	0.000
1114	5.5975	-0.002	26.070	0.000
1115	5.6014	0.008	26.070	0.000
1116	5.6053	0.004	26.050	0.000
1117	5.6092	-0.008	26.050	0.000
1118	5.6131	-0.022	26.005	0.000
1119	5.6184	-0.028	26.005	0.000
1120	5.6238	-0.020	26.005	0.000
1121	5.6291	-0.012	26.045	0.000
1122	5.6323	0.000	26.045	0.000
1123	5.6355	0.004	26.075	0.000
1124	5.6387	0.000	26.075	0.000
1125	5.6419	-0.004	26.045	0.000
1126	5.6451	-0.016	26.045	0.000
1127	5.6611	-0.018	26.085	0.000
1128	5.6665	-0.014	26.085	0.000
1129	5.6720	-0.010	26.045	0.000
1130	5.6774	-0.006	26.045	0.000
1131	5.6813	-0.006	26.045	0.000
1132	5.6853	-0.010	26.060	0.000
1133	5.6892	-0.016	26.060	0.000
1134	5.6931	-0.014	26.085	0.000
1135	5.6971	-0.008	26.085	0.000
1136	5.7011	-0.002	26.090	0.000
1137	5.7051	0.002	26.090	0.000
1138	5.7091	0.000	26.030	0.000
1139	5.7171	-0.018	26.030	0.000
1140	5.7251	-0.016	26.100	0.000
1141	5.7305	-0.014	26.100	0.000
1142	5.7359	-0.010	26.100	0.000
1143	5.7413	0.004	26.105	0.000
1144	5.7467	0.000	26.105	0.000
1145	5.7520	-0.006	26.055	0.000
1146	5.7573	-0.010	26.055	0.000
1147	5.7605	-0.028	26.055	0.000
1148	5.7636	-0.026	26.055	0.000
1149	5.7667	-0.014	26.110	0.000
1150	5.7699	0.000	26.110	0.000
1151	5.7730	0.010	26.085	0.000
1152	5.7810	0.002	26.085	0.000
1153	5.7890	-0.008	26.085	0.000
1154	5.7943	-0.018	26.050	0.000
1155	5.7997	-0.024	26.050	0.000
1156	5.8050	-0.018	26.105	0.000
1157	5.8104	-0.006	26.105	0.000
1158	5.8157	-0.002	26.045	0.000
1159	5.8210	-0.002	26.045	0.000
1160	5.8242	-0.006	26.030	0.000
1161	5.8274	-0.016	26.030	0.000
1162	5.8306	-0.016	26.085	0.000
1163	5.8338	-0.012	26.085	0.000
1164	5.8370	-0.004	26.085	0.000
1165	5.8530	0.002	26.065	0.000
1166	5.8570	-0.004	26.065	0.000
1167	5.8610	-0.014	25.935	0.000
1168	5.8650	-0.016	25.935	0.000
1169	5.8690	-0.012	26.115	0.000
1170	5.8743	-0.008	26.115	0.000
1171	5.8796	-0.002	26.145	0.000
1172	5.8850	0.002	26.145	0.000
1173	5.8881	-0.006	26.070	0.000
1174	5.8913	-0.016	26.070	0.000
1175	5.8945	-0.024	26.070	0.000
1176	5.8977	-0.026	26.115	0.000
1177	5.9009	-0.018	26.115	0.000
1178	5.9169	0.000	26.105	0.000
1179	5.9222	0.008	26.105	0.000
1180	5.9276	0.006	26.040	0.000
1181	5.9329	-0.006	26.040	0.000
1182	5.9369	-0.016	26.075	0.000
1183	5.9409	-0.024	26.075	0.000
1184	5.9449	-0.028	26.125	0.000
1185	5.9489	-0.012	26.125	0.000
1186	5.9529	0.002	26.125	0.000
1187	5.9569	0.004	26.095	0.000
1188	5.9609	0.004	26.095	0.000
1189	5.9649	-0.002	26.065	0.000
1190	5.9729	-0.018	26.065	0.000
1191	5.9808	-0.028	26.090	0.000
1192	5.9862	-0.022	26.090	0.000
1193	5.9916	-0.012	26.125	0.000
1194	5.9970	-0.008	26.125	0.000
1195	6.0023	-0.008	26.120	0.000
1196	6.0075	-0.008	26.120	0.000
1197	6.0128	-0.010	26.120	0.000
1198	6.0160	-0.010	26.070	0.000
1199	6.0192	-0.004	26.070	0.000
1200	6.0224	-0.002	26.085	0.000
1201	6.0256	-0.002	26.085	0.000
1202	6.0288	-0.008	26.095	0.000
1203	6.0368	-0.016	26.095	0.000
1204	6.0448	-0.024	26.210	0.000
1205	6.0502	-0.022	26.210	0.000
1206	6.0555	-0.016	26.095	0.000
1207	6.0608	-0.002	26.095	0.000
1208	6.0662	0.006	26.095	0.000
1209	6.0716	0.000	26.105	0.000
1210	6.0769	-0.010	26.105	0.000
1211	6.0801	-0.020	26.130	0.000
1212	6.0833	-0.020	26.130	0.000
1213	6.0864	-0.012	26.125	0.000
1214	6.0896	-0.006	26.125	0.000
1215	6.0928	0.000	26.115	0.000
1216	6.1008	0.000	26.115	0.000
1217	6.1087	-0.008	26.160	0.000
1218	6.1141	-0.014	26.160	0.000
1219	6.1194	-0.020	26.160	0.000
1220	6.1247	-0.016	26.105	0.000
1221	6.1301	-0.010	26.105	0.000
1222	6.1354	-0.004	26.100	0.000
1223	6.1407	-0.004	26.100	0.000
1224	6.1439	-0.010	26.140	0.000
1225	6.1471	-0.014	26.140	0.000
1226	6.1503	-0.016	26.070	0.000
1227	6.1535	-0.014	26.070	0.000
1228	6.1567	-0.010	26.120	0.000
1229	6.1753	-0.006	26.120	0.000
1230	6.1786	-0.004	26.120	0.000
1231	6.1820	-0.008	26.110	0.000
1232	6.1853	-0.012	26.110	0.000
1233	6.1886	-0.012	26.130	0.000
1234	6.1940	-0.012	26.130	0.000
1235	6.1994	-0.006	26.110	0.000
1236	6.2048	-0.002	26.110	0.000
1237	6.2088	-0.002	26.125	0.000
1238	6.2127	-0.008	26.125	0.000
1239	6.2167	-0.018	26.085	0.000
1240	6.2206	-0.026	26.085	0.000
1241	6.2286	-0.020	26.085	0.000
1242	6.2366	-0.010	26.155	0.000
1243	6.2419	0.002	26.155	0.000
1244	6.2472	0.006	26.085	0.000
1245	6.2525	0.002	26.085	0.000
1246	6.2579	-0.010	26.175	0.000
1247	6.2633	-0.020	26.175	0.000
1248	6.2686	-0.028	26.125	0.000
1249	6.2718	-0.020	26.125	0.000
1250	6.2750	-0.004	26.170	0.000
1251	6.2782	0.004	26.170	0.000
1252	6.2814	0.002	26.170	0.000
1253	6.2846	-0.006	26.035	0.000
1254	6.2925	-0.014	26.035	0.000
1255	6.3005	-0.020	26.165	0.000
1256	6.3059	-0.022	26.165	0.000
1257	6.3112	-0.012	26.175	0.000
1258	6.3166	-0.006	26.175	0.000
1259	6.3219	-0.002	26.090	0.000
1260	6.3272	-0.002	26.090	0.000
1261	6.3325	-0.008	26.105	0.000
1262	6.3357	-0.016	26.105	0.000
1263	6.3389	-0.012	26.105	0.000
1264	6.3421	-0.010	26.100	0.000
1265	6.3452	-0.014	26.100	0.000
1266	6.3484	-0.008	26.085	0.000
1267	6.3564	-0.006	26.085	0.000
1268	6.3644	-0.010	26.125	0.000
1269	6.3697	-0.012	26.125	0.000
1270	6.3750	-0.014	26.175	0.000
1271	6.3803	-0.010	26.175	0.000
1272	6.3858	-0.006	26.150	0.000
1273	6.3912	-0.008	26.150	0.000
1274	6.3966	-0.006	26.150	0.000
1275	6.4006	-0.008	26.125	0.000
1276	6.4047	-0.014	26.125	0.000
1277	6.4087	-0.018	26.150	0.000
1278	6.4128	-0.014	26.150	0.000
1279	6.4206	-0.008	26.150	0.000
1280	6.4284	-0.008	26.150	0.000
1281	6.4324	-0.004	26.125	0.000
1282	6.4364	-0.006	26.125	0.000
1283	6.4404	-0.010	26.175	0.000
1284	6.4444	-0.012	26.175	0.000
1285	6.4498	-0.014	26.175	0.000
1286	6.4553	-0.012	26.060	0.000
1287	6.4607	-0.008	26.060	0.000
1288	6.4638	-0.010	26.155	0.000
1289	6.4670	-0.014	26.155	0.000
1290	6.4701	-0.014	26.095	0.000
1291	6.4733	-0.012	26.095	0.000
1292	6.4764	-0.008	26.165	0.000
1293	6.4924	-0.006	26.165	0.000
1294	6.4978	-0.008	26.155	0.000
1295	6.5031	-0.008	26.155	0.000
1296	6.5085	-0.008	26.155	0.000
1297	6.5125	-0.014	26.170	0.000
1298	6.5165	-0.018	26.170	0.000
1299	6.5204	-0.010	26.125	0.000
1300	6.5244	-0.004	26.125	0.000
1301	6.5276	-0.008	26.040	0.000
1302	6.5308	-0.008	26.040	0.000
1303	6.5340	-0.012	26.125	0.000
1304	6.5372	-0.018	26.125	0.000
1305	6.5403	-0.016	26.135	0.000
1306	6.5564	-0.010	26.135	0.000
1307	6.5618	-0.008	26.135	0.000
1308	6.5673	-0.008	26.125	0.000
1309	6.5728	-0.004	26.125	0.000
1310	6.5779	-0.004	26.115	0.000
1311	6.5831	-0.012	26.115	0.000
1312	6.5882	-0.014	26.165	0.000
1313	6.5914	-0.016	26.165	0.000
1314	6.5946	-0.012	26.125	0.000
1315	6.5978	-0.006	26.125	0.000
1316	6.6010	-0.010	26.190	0.000
1317	6.6042	-0.010	26.190	0.000
1318	6.6123	-0.006	26.190	0.000
1319	6.6203	-0.010	26.090	0.000
1320	6.6257	-0.012	26.090	0.000
1321	6.6310	-0.012	26.145	0.000
1322	6.6363	-0.012	26.145	0.000
1323	6.6418	-0.012	26.160	0.000
1324	6.6473	-0.010	26.160	0.000
1325	6.6529	-0.006	26.170	0.000
1326	6.6567	-0.008	26.170	0.000
1327	6.6605	-0.010	26.140	0.000
1328	6.6643	-0.010	26.140	0.000
1329	6.6681	-0.014	26.140	0.000
1330	6.6761	-0.022	26.150	0.000
1331	6.6841	-0.018	26.150	0.000
1332	6.6882	-0.010	26.080	0.000
1333	6.6923	-0.008	26.080	0.000
1334	6.6963	-0.002	26.170	0.000
1335	6.7004	0.002	26.170	0.000
1336	6.7057	0.000	26.160	0.000
1337	6.7109	-0.008	26.160	0.000
1338	6.7162	-0.016	26.110	0.000
1339	6.7202	-0.022	26.110	0.000
1340	6.7242	-0.022	26.110	0.000
1341	6.7282	-0.014	26.130	0.000
1342	6.7321	-0.004	26.130	0.000
1343	6.7401	-0.002	26.145	0.000
1344	6.7481	-0.002	26.145	0.000
1345	6.7534	-0.008	26.195	0.000
1346	6.7588	-0.018	26.195	0.000
1347	6.7641	-0.018	26.220	0.000
1348	6.7681	-0.020	26.220	0.000
1349	6.7721	-0.010	26.125	0.000
1350	6.7761	-0.002	26.125	0.000
1351	6.7801	-0.006	26.125	0.000
1352	6.7833	-0.012	26.160	0.000
1353	6.7865	-0.016	26.160	0.000
1354	6.7897	-0.012	26.140	0.000
1355	6.7929	-0.012	26.140	0.000
1356	6.7960	-0.004	26.160	0.000
1357	6.8121	-0.002	26.160	0.000
1358	6.8174	-0.006	26.145	0.000
1359	6.8227	-0.008	26.145	0.000
1360	6.8281	-0.022	26.150	0.000
1361	6.8334	-0.024	26.150	0.000
1362	6.8388	-0.018	26.150	0.000
1363	6.8441	-0.010	26.190	0.000
1364	6.8473	0.004	26.190	0.000
1365	6.8505	0.004	26.130	0.000
1366	6.8537	-0.002	26.130	0.000
1367	6.8569	-0.014	26.165	0.000
1368	6.8601	-0.022	26.165	0.000
1369	6.8680	-0.020	26.165	0.000
1370	6.8760	-0.014	26.165	0.000
1371	6.8813	-0.006	26.145	0.000
1372	6.8867	-0.002	26.145	0.000
1373	6.8920	0.002	26.145	0.000
1374	6.8974	-0.008	26.165	0.000
1375	6.9028	-0.022	26.165	0.000
1376	6.9082	-0.024	26.190	0.000
1377	6.9121	-0.022	26.190	0.000
1378	6.9161	-0.020	26.150	0.000
1379	6.9200	-0.008	26.150	0.000
1380	6.9239	0.000	26.205	0.000
1381	6.9320	0.000	26.205	0.000
1382	6.9401	0.002	26.170	0.000
1383	6.9441	-0.004	26.170	0.000
1384	6.9481	-0.012	26.170	0.000
1385	6.9521	-0.014	26.220	0.000
1386	6.9561	-0.016	26.220	0.000
1387	6.9614	-0.014	26.190	0.000
1388	6.9666	-0.010	26.190	0.000
1389	6.9719	-0.004	26.145	0.000
1390	6.9751	-0.004	26.145	0.000
1391	6.9783	-0.012	26.155	0.000
1392	6.9815	-0.012	26.155	0.000
1393	6.9847	-0.012	26.235	0.000
1394	6.9879	-0.018	26.235	0.000
1395	7.0039	-0.014	26.235	0.000
1396	7.0093	-0.008	26.190	0.000
1397	7.0148	-0.008	26.190	0.000
1398	7.0202	-0.008	26.125	0.000
1399	7.0241	-0.010	26.125	0.000
1400	7.0280	-0.012	26.260	0.000
1401	7.0320	-0.012	26.260	0.000
1402	7.0359	-0.014	26.195	0.000
1403	7.0391	-0.012	26.195	0.000
1404	7.0423	-0.010	26.185	0.000
1405	7.0455	-0.010	26.185	0.000
1406	7.0487	-0.004	26.185	0.000
1407	7.0519	-0.010	26.195	0.000
1408	7.0718	-0.012	26.195	0.000
1409	7.0748	-0.010	26.160	0.000
1410	7.0779	-0.010	26.160	0.000
1411	7.0809	-0.012	26.125	0.000
1412	7.0839	-0.012	26.125	0.000
1413	7.0920	-0.008	26.100	0.000
1414	7.1001	-0.008	26.100	0.000
1415	7.1032	-0.010	26.230	0.000
1416	7.1064	-0.012	26.230	0.000
1417	7.1095	-0.012	26.230	0.000
1418	7.1126	-0.010	26.145	0.000
1419	7.1158	-0.008	26.145	0.000
1420	7.1238	-0.006	26.230	0.000
1421	7.1318	-0.012	26.230	0.000
1422	7.1372	-0.018	26.180	0.000
1423	7.1425	-0.016	26.180	0.000
1424	7.1478	-0.016	26.205	0.000
1425	7.1532	-0.012	26.205	0.000
1426	7.1586	-0.004	26.215	0.000
1427	7.1640	-0.006	26.215	0.000
1428	7.1672	-0.006	26.215	0.000
1429	7.1703	-0.008	26.160	0.000
1430	7.1735	-0.012	26.160	0.000
1431	7.1767	-0.012	26.150	0.000
1432	7.1799	-0.012	26.150	0.000
1433	7.1878	-0.010	26.190	0.000
1434	7.1958	-0.010	26.190	0.000
1435	7.2011	-0.010	26.230	0.000
1436	7.2065	-0.010	26.230	0.000
1437	7.2119	-0.010	26.170	0.000
1438	7.2172	-0.012	26.170	0.000
1439	7.2225	-0.008	26.170	0.000
1440	7.2278	-0.010	26.170	0.000
1441	7.2310	-0.012	26.170	0.000
1442	7.2342	-0.012	26.295	0.000
1443	7.2374	-0.014	26.295	0.000
1444	7.2406	-0.014	26.185	0.000
1445	7.2438	-0.012	26.185	0.000
1446	7.2603	-0.006	26.235	0.000
1447	7.2641	-0.002	26.235	0.000
1448	7.2680	-0.008	26.160	0.000
1449	7.2718	-0.010	26.160	0.000
1450	7.2757	-0.016	26.160	0.000
1451	7.2811	-0.028	26.200	0.000
1452	7.2866	-0.020	26.200	0.000
1453	7.2920	-0.010	26.260	0.000
1454	7.2959	-0.002	26.260	0.000
1455	7.2998	0.008	26.235	0.000
1456	7.3037	0.006	26.235	0.000
1457	7.3077	-0.004	26.190	0.000
1458	7.3157	-0.014	26.190	0.000
1459	7.3237	-0.026	26.190	0.000
1460	7.3291	-0.028	26.190	0.000
1461	7.3345	-0.016	26.190	0.000
1462	7.3398	-0.008	26.245	0.000
1463	7.3452	-0.008	26.245	0.000
1464	7.3506	-0.002	26.145	0.000
1465	7.3560	-0.004	26.145	0.000
1466	7.3591	-0.018	26.230	0.000
1467	7.3622	-0.016	26.230	0.000
1468	7.3653	-0.012	26.240	0.000
1469	7.3685	-0.010	26.240	0.000
1470	7.3716	-0.004	26.290	0.000
1471	7.3796	-0.002	26.290	0.000
1472	7.3876	-0.006	26.290	0.000
1473	7.3930	-0.014	26.245	0.000
1474	7.3983	-0.018	26.245	0.000
1475	7.4037	-0.016	26.210	0.000
1476	7.4090	-0.012	26.210	0.000
1477	7.4143	-0.008	26.185	0.000
1478	7.4197	-0.004	26.185	0.000
1479	7.4228	-0.006	26.245	0.000
1480	7.4260	-0.010	26.245	0.000
1481	7.4292	-0.014	26.245	0.000
1482	7.4324	-0.014	26.245	0.000
1483	7.4356	-0.008	26.245	0.000
1484	7.4436	-0.002	26.230	0.000
1485	7.4515	-0.006	26.230	0.000
1486	7.4568	-0.012	26.230	0.000
1487	7.4622	-0.016	26.230	0.000
1488	7.4675	-0.018	26.210	0.000
1489	7.4728	-0.016	26.210	0.000
1490	7.4781	-0.008	26.195	0.000
1491	7.4834	-0.002	26.195	0.000
1492	7.4874	-0.004	26.175	0.000
1493	7.4914	-0.008	26.175	0.000
1494	7.4954	-0.012	26.175	0.000
1495	7.4995	-0.020	26.160	0.000
1496	7.5076	-0.018	26.160	0.000
1497	7.5158	-0.010	26.230	0.000
1498	7.5197	-0.004	26.230	0.000
1499	7.5236	-0.004	26.230	0.000
1500	7.5275	-0.008	26.230	0.000
1501	7.5314	-0.010	26.200	0.000
1502	7.5367	-0.010	26.200	0.000
1503	7.5421	-0.014	26.265	0.000
1504	7.5474	-0.010	26.265	0.000
1505	7.5514	-0.008	26.265	0.000
1506	7.5554	-0.010	26.255	0.000
1507	7.5594	-0.008	26.255	0.000
1508	7.5634	-0.012	26.210	0.000
1509	7.5715	-0.016	26.210	0.000
1510	7.5795	-0.012	26.270	0.000
1511	7.5848	-0.010	26.270	0.000
1512	7.5901	-0.004	26.220	0.000
1513	7.5954	-0.002	26.220	0.000
1514	7.6007	-0.010	26.205	0.000
1515	7.6061	-0.012	26.205	0.000
1516	7.6114	-0.018	26.205	0.000
1517	7.6146	-0.018	26.295	0.000
1518	7.6178	-0.010	26.295	0.000
1519	7.6210	-0.006	26.195	0.000
1520	7.6242	-0.002	26.195	0.000
1521	7.6274	0.000	26.245	0.000
1522	7.6354	-0.012	26.245	0.000
1523	7.6434	-0.022	26.235	0.000
1524	7.6487	-0.028	26.235	0.000
1525	7.6541	-0.022	26.260	0.000
1526	7.6594	-0.012	26.260	0.000
1527	7.6648	-0.002	26.260	0.000
1528	7.6702	0.004	26.225	0.000
1529	7.6755	0.002	26.225	0.000
1530	7.6787	-0.008	26.245	0.000
1531	7.6818	-0.014	26.245	0.000
1532	7.6850	-0.018	26.240	0.000
1533	7.6881	-0.020	26.240	0.000
1534	7.6913	-0.018	26.210	0.000
1535	7.7016	-0.012	26.210	0.000
1536	7.7119	-0.008	26.225	0.000
1537	7.7147	-0.010	26.225	0.000
1538	7.7176	-0.010	26.225	0.000
1539	7.7205	-0.006	26.230	0.000
1540	7.7234	-0.008	26.230	0.000
1541	7.7315	-0.004	26.250	0.000
1542	7.7395	-0.008	26.250	0.000
1543	7.7427	-0.016	26.200	0.000
1544	7.7458	-0.014	26.200	0.000
1545	7.7490	-0.016	26.230	0.000
1546	7.7522	-0.014	26.230	0.000
1547	7.7553	-0.008	26.205	0.000
1548	7.7713	-0.008	26.205	0.000
1549	7.7753	-0.008	26.205	0.000
1550	7.7793	-0.010	26.245	0.000
1551	7.7833	-0.014	26.245	0.000
1552	7.7873	-0.012	26.205	0.000
1553	7.7927	-0.016	26.205	0.000
1554	7.7981	-0.014	26.295	0.000
1555	7.8035	-0.004	26.295	0.000
1556	7.8066	-0.006	26.250	0.000
1557	7.8098	-0.008	26.250	0.000
1558	7.8130	-0.004	26.215	0.000
1559	7.8161	-0.010	26.215	0.000
1560	7.8193	-0.014	26.215	0.000
1561	7.8353	-0.018	26.225	0.000
1562	7.8406	-0.018	26.225	0.000
1563	7.8460	-0.014	26.230	0.000
1564	7.8513	-0.014	26.230	0.000
1565	7.8553	-0.006	26.230	0.000
1566	7.8594	-0.002	26.230	0.000
1567	7.8634	-0.006	26.280	0.000
1568	7.8675	-0.008	26.280	0.000
1569	7.8738	-0.012	26.285	0.000
1570	7.8802	-0.016	26.285	0.000
1571	7.8865	-0.018	26.285	0.000
1572	7.8928	-0.012	26.210	0.000
1573	7.8992	-0.010	26.210	0.000
1574	7.9032	-0.008	26.315	0.000
1575	7.9072	-0.006	26.315	0.000
1576	7.9112	-0.006	26.210	0.000
1577	7.9152	-0.014	26.210	0.000
1578	7.9207	-0.014	26.215	0.000
1579	7.9261	-0.012	26.215	0.000
1580	7.9316	-0.012	26.215	0.000
1581	7.9347	-0.004	26.220	0.000
1582	7.9378	-0.006	26.220	0.000
1583	7.9409	-0.010	26.250	0.000
1584	7.9441	-0.010	26.250	0.000
1585	7.9472	-0.012	26.180	0.000
1586	7.9560	-0.008	26.180	0.000
1587	7.9649	-0.008	26.180	0.000
1588	7.9697	-0.010	26.180	0.000
1589	7.9744	-0.010	26.215	0.000
1590	7.9791	-0.014	26.215	0.000
1591	7.9845	-0.016	26.215	0.000
1592	7.9900	-0.020	26.255	0.000
1593	7.9954	-0.014	26.255	0.000
1594	7.9986	-0.004	26.275	0.000
1595	8.0017	-0.006	26.275	0.000
1596	8.0048	-0.006	26.215	0.000
1597	8.0080	-0.008	26.215	0.000
1598	8.0111	-0.016	26.275	0.000
1599	8.0274	-0.016	26.275	0.000
1600	8.0313	-0.012	26.310	0.000
1601	8.0352	-0.010	26.310	0.000
1602	8.0391	-0.002	26.310	0.000
1603	8.0430	-0.002	26.315	0.000
1604	8.0484	-0.006	26.315	0.000
1605	8.0537	-0.010	26.270	0.000
1606	8.0590	-0.016	26.270	0.000
1607	8.0630	-0.020	26.310	0.000
1608	8.0670	-0.020	26.310	0.000
1609	8.0710	-0.014	26.270	0.000
1610	8.0750	-0.008	26.270	0.000
1611	8.0830	-0.006	26.210	0.000
1612	8.0910	-0.012	26.210	0.000
1613	8.0963	-0.006	26.210	0.000
1614	8.1016	-0.006	26.225	0.000
1615	8.1070	-0.006	26.225	0.000
1616	8.1110	-0.004	26.275	0.000
1617	8.1150	-0.008	26.275	0.000
1618	8.1190	-0.012	26.245	0.000
1619	8.1230	-0.020	26.245	0.000
1620	8.1270	-0.018	26.270	0.000
1621	8.1310	-0.014	26.270	0.000
1622	8.1350	-0.014	26.250	0.000
1623	8.1390	-0.008	26.250	0.000
1624	8.1470	-0.010	26.250	0.000
1625	8.1551	-0.012	26.285	0.000
1626	8.1605	-0.010	26.285	0.000
1627	8.1659	-0.010	26.220	0.000
1628	8.1713	-0.006	26.220	0.000
1629	8.1765	0.002	26.315	0.000
1630	8.1818	0.000	26.315	0.000
1631	8.1870	-0.010	26.330	0.000
1632	8.1902	-0.016	26.330	0.000
1633	8.1934	-0.022	26.320	0.000
1634	8.1966	-0.018	26.320	0.000
1635	8.1998	-0.012	26.320	0.000
1636	8.2030	-0.008	26.230	0.000
1637	8.2110	-0.002	26.230	0.000
1638	8.2190	-0.008	26.335	0.000
1639	8.2243	-0.014	26.335	0.000
1640	8.2297	-0.018	26.275	0.000
1641	8.2350	-0.014	26.275	0.000
1642	8.2403	-0.010	26.290	0.000
1643	8.2457	-0.006	26.290	0.000
1644	8.2511	-0.002	26.280	0.000
1645	8.2542	-0.006	26.280	0.000
1646	8.2574	-0.014	26.280	0.000
1647	8.2606	-0.018	26.270	0.000
1648	8.2638	-0.016	26.270	0.000
1649	8.2670	-0.010	26.220	0.000
1650	8.2749	-0.008	26.220	0.000
1651	8.2829	-0.010	26.280	0.000
1652	8.2883	-0.006	26.280	0.000
1653	8.2936	-0.010	26.235	0.000
1654	8.2990	-0.012	26.235	0.000
1655	8.3043	-0.012	26.190	0.000
1656	8.3097	-0.010	26.190	0.000
1657	8.3151	-0.006	26.190	0.000
1658	8.3182	-0.004	26.265	0.000
1659	8.3214	-0.008	26.265	0.000
1660	8.3245	-0.012	26.230	0.000
1661	8.3277	-0.020	26.230	0.000
1662	8.3308	-0.018	26.280	0.000
1663	8.3467	-0.012	26.280	0.000
1664	8.3521	-0.008	26.210	0.000
1665	8.3574	-0.008	26.210	0.000
1666	8.3628	-0.008	26.260	0.000
1667	8.3669	-0.012	26.260	0.000
1668	8.3709	-0.014	26.260	0.000
1669	8.3750	-0.016	26.240	0.000
1670	8.3790	-0.014	26.240	0.000
1671	8.3835	-0.008	26.310	0.000
1672	8.3879	-0.006	26.310	0.000
1673	8.3924	-0.006	26.255	0.000
1674	8.3968	-0.010	26.255	0.000
1675	8.4038	-0.014	26.230	0.000
1676	8.4108	-0.012	26.230	0.000
1677	8.4161	-0.006	26.315	0.000
1678	8.4215	-0.004	26.315	0.000
1679	8.4268	-0.004	26.315	0.000
1680	8.4322	-0.012	26.245	0.000
1681	8.4375	-0.018	26.245	0.000
1682	8.4429	-0.020	26.270	0.000
1683	8.4482	-0.020	26.270	0.000
1684	8.4535	-0.008	26.335	0.000
1685	8.4588	-0.002	26.335	0.000
1686	8.4641	-0.002	26.290	0.000
1687	8.4694	0.000	26.290	0.000
1688	8.4747	-0.012	26.275	0.000
1689	8.4788	-0.024	26.275	0.000
1690	8.4829	-0.022	26.275	0.000
1691	8.4869	-0.012	26.320	0.000
1692	8.4910	0.000	26.320	0.000
1693	8.4962	-0.004	26.315	0.000
1694	8.5015	-0.010	26.315	0.000
1695	8.5067	-0.016	26.290	0.000
1696	8.5099	-0.024	26.290	0.000
1697	8.5131	-0.024	26.290	0.000
1698	8.5163	-0.010	26.290	0.000
1699	8.5195	0.002	26.285	0.000
1700	8.5227	0.004	26.285	0.000
1701	8.5307	0.002	26.285	0.000
1702	8.5387	-0.010	26.270	0.000
1703	8.5440	-0.020	26.270	0.000
1704	8.5493	-0.020	26.320	0.000
1705	8.5546	-0.016	26.320	0.000
1706	8.5599	-0.008	26.325	0.000
1707	8.5652	-0.002	26.325	0.000
1708	8.5705	-0.006	26.310	0.000
1709	8.5745	-0.012	26.310	0.000
1710	8.5785	-0.022	26.345	0.000
1711	8.5825	-0.024	26.345	0.000
1712	8.5866	-0.014	26.345	0.000
1713	8.5947	-0.006	26.260	0.000
1714	8.6028	0.002	26.260	0.000
1715	8.6069	0.002	26.275	0.000
1716	8.6110	-0.008	26.275	0.000
1717	8.6150	-0.016	26.350	0.000
1718	8.6191	-0.020	26.350	0.000
1719	8.6242	-0.018	26.275	0.000
1720	8.6294	-0.010	26.275	0.000
1721	8.6346	-0.004	26.280	0.000
1722	8.6385	-0.006	26.280	0.000
1723	8.6425	-0.010	26.280	0.000
1724	8.6465	-0.024	26.325	0.000
1725	8.6505	-0.022	26.325	0.000
1726	8.6586	-0.010	26.275	0.000
1727	8.6667	-0.006	26.275	0.000
1728	8.6721	0.002	26.360	0.000
1729	8.6775	0.006	26.360	0.000
1730	8.6829	-0.006	26.355	0.000
1731	8.6869	-0.016	26.355	0.000
1732	8.6909	-0.022	26.290	0.000
1733	8.6949	-0.020	26.290	0.000
1734	8.6989	-0.016	26.290	0.000
1735	8.7020	-0.006	26.280	0.000
1736	8.7052	-0.002	26.280	0.000
1737	8.7083	-0.008	26.295	0.000
1738	8.7114	-0.014	26.295	0.000
1739	8.7145	-0.016	26.335	0.000
1740	8.7305	-0.014	26.335	0.000
1741	8.7360	-0.010	26.315	0.000
1742	8.7414	-0.004	26.315	0.000
1743	8.7468	-0.004	26.285	0.000
1744	8.7521	-0.012	26.285	0.000
1745	8.7574	-0.014	26.285	0.000
1746	8.7627	-0.022	26.395	0.000
1747	8.7658	-0.020	26.395	0.000
1748	8.7690	-0.010	26.335	0.000
1749	8.7721	0.004	26.335	0.000
1750	8.7753	0.004	26.290	0.000
1751	8.7785	-0.006	26.290	0.000
1752	8.7864	-0.014	26.240	0.000
1753	8.7944	-0.028	26.240	0.000
1754	8.7999	-0.028	26.320	0.000
1755	8.8053	-0.012	26.320	0.000
1756	8.8108	-0.002	26.320	0.000
1757	8.8160	0.000	26.270	0.000
1758	8.8212	0.000	26.270	0.000
1759	8.8265	-0.008	26.340	0.000
1760	8.8297	-0.020	26.340	0.000
1761	8.8329	-0.022	26.315	0.000
1762	8.8361	-0.016	26.315	0.000
1763	8.8393	-0.006	26.325	0.000
1764	8.8425	0.000	26.325	0.000
1765	8.8604	-0.004	26.290	0.000
1766	8.8639	-0.016	26.290	0.000
1767	8.8674	-0.020	26.290	0.000
1768	8.8710	-0.018	26.285	0.000
1769	8.8745	-0.014	26.285	0.000
1770	8.8798	-0.010	26.350	0.000
1771	8.8851	-0.008	26.350	0.000
1772	8.8904	-0.002	26.250	0.000
1773	8.8936	0.000	26.250	0.000
1774	8.8968	-0.012	26.365	0.000
1775	8.9000	-0.012	26.365	0.000
1776	8.9032	-0.010	26.340	0.000
1777	8.9064	-0.014	26.340	0.000
1778	8.9224	-0.012	26.340	0.000
1779	8.9277	-0.012	26.335	0.000
1780	8.9330	-0.012	26.335	0.000
1781	8.9383	-0.012	26.310	0.000
1782	8.9423	-0.012	26.310	0.000
1783	8.9463	-0.006	26.350	0.000
1784	8.9503	-0.012	26.350	0.000
1785	8.9543	-0.014	26.335	0.000
1786	8.9583	-0.010	26.335	0.000
1787	8.9623	-0.014	26.240	0.000
1788	8.9663	-0.016	26.240	0.000
1789	8.9703	-0.012	26.240	0.000
1790	8.9786	-0.010	26.290	0.000
1791	8.9869	-0.006	26.290	0.000
1792	8.9920	-0.006	26.285	0.000
1793	8.9971	-0.008	26.285	0.000
1794	9.0023	-0.014	26.240	0.000
1795	9.0077	-0.012	26.240	0.000
1796	9.0132	-0.008	26.310	0.000
1797	9.0186	-0.014	26.310	0.000
1798	9.0218	-0.012	26.330	0.000
1799	9.0249	-0.006	26.330	0.000
1800	9.0280	-0.008	26.330	0.000
1801	9.0311	-0.014	26.300	0.000
1802	9.0343	-0.010	26.300	0.000
1803	9.0424	-0.010	26.335	0.000
1804	9.0505	-0.012	26.335	0.000
1805	9.0558	-0.008	26.355	0.000
1806	9.0612	-0.004	26.355	0.000
1807	9.0665	-0.016	26.310	0.000
1808	9.0718	-0.016	26.310	0.000
1809	9.0770	-0.014	26.335	0.000
1810	9.0823	-0.014	26.335	0.000
1811	9.0855	-0.010	26.335	0.000
1812	9.0887	-0.006	26.290	0.000
1813	9.0918	-0.004	26.290	0.000
1814	9.0950	-0.008	26.270	0.000
1815	9.0982	-0.012	26.270	0.000
1816	9.1142	-0.014	26.340	0.000
1817	9.1183	-0.018	26.340	0.000
1818	9.1223	-0.012	26.305	0.000
1819	9.1263	-0.006	26.305	0.000
1820	9.1304	-0.006	26.330	0.000
1821	9.1357	-0.008	26.330	0.000
1822	9.1410	-0.008	26.330	0.000
1823	9.1463	-0.010	26.350	0.000
1824	9.1495	-0.012	26.350	0.000
1825	9.1526	-0.014	26.350	0.000
1826	9.1558	-0.014	26.350	0.000
1827	9.1590	-0.012	26.325	0.000
1828	9.1622	-0.008	26.325	0.000
1829	9.1781	-0.004	26.335	0.000
1830	9.1835	-0.006	26.335	0.000
1831	9.1889	-0.008	26.375	0.000
1832	9.1942	-0.010	26.375	0.000
1833	9.1983	-0.012	26.375	0.000
1834	9.2024	-0.016	26.350	0.000
1835	9.2064	-0.018	26.350	0.000
1836	9.2105	-0.018	26.345	0.000
1837	9.2136	-0.010	26.345	0.000
1838	9.2168	-0.004	26.305	0.000
1839	9.2199	-0.008	26.305	0.000
1840	9.2230	-0.008	26.290	0.000
1841	9.2261	-0.010	26.290	0.000
1842	9.2421	-0.014	26.355	0.000
1843	9.2475	-0.012	26.355	0.000
1844	9.2528	-0.012	26.355	0.000
1845	9.2581	-0.012	26.250	0.000
1846	9.2636	-0.004	26.250	0.000
1847	9.2690	-0.004	26.295	0.000
1848	9.2744	-0.002	26.295	0.000
1849	9.2797	-0.008	26.325	0.000
1850	9.2850	-0.012	26.325	0.000
1851	9.2903	-0.016	26.380	0.000
1852	9.2955	-0.020	26.380	0.000
1853	9.3008	-0.016	26.320	0.000
1854	9.3061	-0.012	26.320	0.000
1855	9.3101	-0.010	26.320	0.000
1856	9.3140	-0.004	26.335	0.000
1857	9.3180	-0.004	26.335	0.000
1858	9.3220	-0.008	26.365	0.000
1859	9.3275	-0.010	26.365	0.000
1860	9.3329	-0.010	26.315	0.000
1861	9.3384	-0.014	26.315	0.000
1862	9.3415	-0.016	26.385	0.000
1863	9.3446	-0.012	26.385	0.000
1864	9.3477	-0.010	26.285	0.000
1865	9.3508	-0.008	26.285	0.000
1866	9.3540	-0.006	26.285	0.000
1867	9.3702	-0.006	26.350	0.000
1868	9.3742	-0.014	26.350	0.000
1869	9.3783	-0.014	26.280	0.000
1870	9.3823	-0.012	26.280	0.000
1871	9.3864	-0.016	26.360	0.000
1872	9.3917	-0.010	26.360	0.000
1873	9.3970	-0.004	26.335	0.000
1874	9.4023	0.002	26.335	0.000
1875	9.4055	-0.004	26.290	0.000
1876	9.4086	-0.014	26.290	0.000
1877	9.4117	-0.014	26.290	0.000
1878	9.4149	-0.022	26.415	0.000
1879	9.4180	-0.014	26.415	0.000
1880	9.4340	-0.006	26.285	0.000
1881	9.4393	-0.010	26.285	0.000
1882	9.4446	-0.010	26.350	0.000
1883	9.4499	-0.010	26.350	0.000
1884	9.4539	-0.014	26.395	0.000
1885	9.4579	-0.012	26.395	0.000
1886	9.4619	-0.008	26.370	0.000
1887	9.4660	-0.006	26.370	0.000
1888	9.4691	-0.010	26.370	0.000
1889	9.4723	-0.010	26.335	0.000
1890	9.4755	-0.014	26.335	0.000
1891	9.4787	-0.018	26.280	0.000
1892	9.4818	-0.014	26.280	0.000
1893	9.4980	-0.010	26.340	0.000
1894	9.5034	-0.002	26.340	0.000
1895	9.5088	-0.006	26.375	0.000
1896	9.5142	-0.010	26.375	0.000
1897	9.5194	-0.008	26.375	0.000
1898	9.5246	-0.012	26.375	0.000
1899	9.5297	-0.020	26.375	0.000
1900	9.5338	-0.016	26.375	0.000
1901	9.5378	-0.010	26.375	0.000
1902	9.5418	-0.008	26.325	0.000
1903	9.5458	-0.002	26.325	0.000
1904	9.5512	-0.004	26.305	0.000
1905	9.5566	-0.012	26.305	0.000
1906	9.5620	-0.012	26.250	0.000
1907	9.5673	-0.012	26.250	0.000
1908	9.5725	-0.014	26.355	0.000
1909	9.5778	-0.010	26.355	0.000
1910	9.5831	-0.008	26.355	0.000
1911	9.5884	-0.014	26.465	0.000
1912	9.5938	-0.012	26.465	0.000
1913	9.5970	-0.014	26.340	0.000
1914	9.6002	-0.014	26.340	0.000
1915	9.6034	-0.012	26.340	0.000
1916	9.6066	-0.010	26.340	0.000
1917	9.6098	-0.006	26.270	0.000
1918	9.6178	-0.008	26.270	0.000
1919	9.6258	-0.014	26.360	0.000
1920	9.6311	-0.016	26.360	0.000
1921	9.6364	-0.010	26.360	0.000
1922	9.6417	-0.002	26.395	0.000
1923	9.6471	-0.002	26.395	0.000
1924	9.6525	-0.004	26.325	0.000
1925	9.6579	-0.012	26.325	0.000
1926	9.6619	-0.020	26.290	0.000
1927	9.6659	-0.022	26.290	0.000
1928	9.6699	-0.024	26.390	0.000
1929	9.6739	-0.014	26.390	0.000
1930	9.6818	-0.002	26.355	0.000
1931	9.6898	0.006	26.355	0.000
1932	9.6938	0.002	26.355	0.000
1933	9.6977	-0.010	26.375	0.000
1934	9.7017	-0.014	26.375	0.000
1935	9.7057	-0.018	26.335	0.000
1936	9.7111	-0.020	26.335	0.000
1937	9.7166	-0.012	26.455	0.000
1938	9.7220	-0.008	26.455	0.000
1939	9.7252	-0.008	26.265	0.000
1940	9.7283	-0.008	26.265	0.000
1941	9.7314	-0.010	26.415	0.000
1942	9.7345	-0.014	26.415	0.000
1943	9.7377	-0.012	26.415	0.000
1944	9.7538	-0.010	26.355	0.000
1945	9.7591	-0.002	26.355	0.000
1946	9.7644	-0.006	26.360	0.000
1947	9.7696	-0.016	26.360	0.000
1948	9.7750	-0.020	26.370	0.000
1949	9.7803	-0.018	26.370	0.000
1950	9.7856	-0.010	26.300	0.000
1951	9.7888	-0.004	26.300	0.000
1952	9.7920	-0.002	26.295	0.000
1953	9.7952	-0.002	26.295	0.000
1954	9.7984	-0.006	26.295	0.000
1955	9.8016	-0.014	26.365	0.000
1956	9.8098	-0.018	26.365	0.000
1957	9.8180	-0.022	26.355	0.000
1958	9.8232	-0.012	26.355	0.000
1959	9.8285	-0.006	26.330	0.000
1960	9.8337	-0.002	26.330	0.000
1961	9.8390	-0.006	26.350	0.000
1962	9.8443	-0.014	26.350	0.000
1963	9.8496	-0.018	26.340	0.000
1964	9.8528	-0.020	26.340	0.000
1965	9.8560	-0.016	26.340	0.000
1966	9.8592	-0.004	26.330	0.000
1967	9.8624	-0.002	26.330	0.000
1968	9.8656	0.000	26.355	0.000
1969	9.8738	-0.002	26.355	0.000
1970	9.8819	-0.014	26.310	0.000
1971	9.8871	-0.018	26.310	0.000
1972	9.8923	-0.022	26.400	0.000
1973	9.8976	-0.016	26.400	0.000
1974	9.9030	-0.008	26.385	0.000
1975	9.9084	-0.004	26.385	0.000
1976	9.9138	-0.006	26.385	0.000
1977	9.9191	-0.012	26.375	0.000
1978	9.9244	-0.016	26.375	0.000
1979	9.9297	-0.010	26.315	0.000
1980	9.9350	-0.012	26.315	0.000
1981	9.9403	-0.004	26.420	0.000
1982	9.9455	-0.006	26.420	0.000
1983	9.9496	-0.012	26.435	0.000
1984	9.9536	-0.012	26.435	0.000
1985	9.9576	-0.014	26.330	0.000
1986	9.9616	-0.012	26.330	0.000
1987	9.9671	-0.010	26.330	0.000
1988	9.9725	-0.006	26.365	0.000
1989	9.9779	-0.004	26.365	0.000
1990	9.9832	-0.016	26.415	0.000
1991	9.9884	-0.018	26.415	0.000
1992	9.9937	-0.014	26.375	0.000
1993	9.9990	-0.016	26.375	0.000
1994	10.0043	-0.010	26.355	0.000
[truncated: 12,414 more rows]
