# Supplementary material for: Applications of a novel reciprocating positive displacement pump in the simulation of pulsatile arterial blood flow
Source: PLoS One. 2022 Dec 13;17(12):e0270780. doi: 10.1371/journal.pone.0270780 (PMC9746965; doi:10.1371/journal.pone.0270780)
Supplement: S1 File — (ZIP) [file pone.0270780.s001.zip › Supporting Information Data Files/Flow Rates/Fingertip/Caffeine 0033.csv]

Viewer Version	2.91
COM HW Type	RS485/USB Sensor Cable
COM HW Config	Config String: COM10, 115200, ECHOOFF
Sensor Cable Version	1.8
Product Type	Liquid Flow Sensor (SF06 Chip)
Product COM Protocol Config	SHDLC Device Address: 0
Product ID	SLF3S-1300F
Sensor Serial	2109-000156
I2C Address	8
Supply Voltage	3.5 V
Command Address	0x3608
Sampling Time [ms]	5
Scale Factor Flow lin.	500
Scale Factor Temp lin.	200
Scale Factor Custom	1
Sample #	Relative Time[s]	Flow linearized [ml/min]	Temperature linearized [deg C]	Custom []
11	0.0680	-0.010	23.860	0.000
12	0.0720	-0.006	23.860	0.000
13	0.0759	0.004	23.860	0.000
14	0.0799	0.002	23.920	0.000
15	0.0880	0.006	23.920	0.000
16	0.0962	0.004	23.930	0.000
17	0.1001	-0.002	23.930	0.000
18	0.1040	-0.008	23.900	0.000
19	0.1080	-0.006	23.900	0.000
20	0.1119	-0.006	23.975	0.000
21	0.1172	-0.012	23.975	0.000
22	0.1226	0.000	24.030	0.000
23	0.1279	0.000	24.030	0.000
24	0.1332	-0.006	24.030	0.000
25	0.1385	-0.002	23.980	0.000
26	0.1439	-0.002	23.980	0.000
27	0.1492	-0.006	24.000	0.000
28	0.1545	-0.010	24.000	0.000
29	0.1599	-0.002	24.015	0.000
30	0.1652	-0.006	24.015	0.000
31	0.1705	-0.012	24.000	0.000
32	0.1758	0.002	24.000	0.000
33	0.1811	0.000	24.090	0.000
34	0.1864	-0.008	24.090	0.000
35	0.1918	0.004	24.090	0.000
36	0.1958	0.004	24.135	0.000
37	0.1998	-0.010	24.135	0.000
38	0.2038	-0.012	24.165	0.000
39	0.2078	-0.004	24.165	0.000
40	0.2131	-0.008	24.255	0.000
41	0.2185	-0.010	24.255	0.000
42	0.2238	0.000	24.200	0.000
43	0.2291	0.002	24.200	0.000
44	0.2345	-0.014	24.185	0.000
45	0.2398	-0.008	24.185	0.000
46	0.2451	-0.006	24.185	0.000
47	0.2504	-0.012	24.210	0.000
48	0.2557	-0.004	24.210	0.000
49	0.2597	0.002	24.170	0.000
50	0.2637	-0.002	24.170	0.000
51	0.2677	-0.006	24.250	0.000
52	0.2717	-0.006	24.250	0.000
53	0.2771	-0.006	24.320	0.000
54	0.2824	-0.004	24.320	0.000
55	0.2877	0.002	24.335	0.000
56	0.2931	-0.006	24.335	0.000
57	0.2984	-0.012	24.335	0.000
58	0.3038	-0.012	24.260	0.000
59	0.3091	-0.012	24.260	0.000
60	0.3144	-0.010	24.290	0.000
61	0.3197	0.002	24.290	0.000
62	0.3237	0.004	24.365	0.000
63	0.3277	0.004	24.365	0.000
64	0.3317	-0.002	24.350	0.000
65	0.3357	-0.014	24.350	0.000
66	0.3437	-0.022	24.285	0.000
67	0.3516	-0.020	24.285	0.000
68	0.3557	-0.010	24.285	0.000
69	0.3597	-0.002	24.310	0.000
70	0.3637	0.006	24.310	0.000
71	0.3677	0.004	24.395	0.000
72	0.3731	-0.002	24.395	0.000
73	0.3785	-0.006	24.400	0.000
74	0.3839	-0.014	24.400	0.000
75	0.3870	-0.020	24.430	0.000
76	0.3902	-0.010	24.430	0.000
77	0.3933	0.006	24.365	0.000
78	0.3965	-0.002	24.365	0.000
79	0.3996	-0.002	24.365	0.000
80	0.4156	0.004	24.415	0.000
81	0.4210	-0.012	24.415	0.000
82	0.4263	-0.020	24.415	0.000
83	0.4317	-0.010	24.415	0.000
84	0.4357	-0.010	24.495	0.000
85	0.4397	-0.010	24.495	0.000
86	0.4436	0.004	24.395	0.000
87	0.4476	0.004	24.395	0.000
88	0.4530	-0.008	24.455	0.000
89	0.4583	-0.008	24.455	0.000
90	0.4636	-0.008	24.455	0.000
91	0.4691	-0.012	24.500	0.000
92	0.4746	-0.008	24.500	0.000
93	0.4802	0.000	24.570	0.000
94	0.4854	-0.008	24.570	0.000
95	0.4906	-0.012	24.570	0.000
96	0.4958	-0.004	24.570	0.000
97	0.5011	-0.010	24.475	0.000
98	0.5065	-0.014	24.475	0.000
99	0.5118	-0.004	24.475	0.000
100	0.5150	-0.004	24.580	0.000
101	0.5182	-0.008	24.580	0.000
102	0.5214	-0.002	24.635	0.000
103	0.5246	-0.006	24.635	0.000
104	0.5278	-0.010	24.610	0.000
105	0.5357	-0.008	24.610	0.000
106	0.5436	-0.002	24.635	0.000
107	0.5489	-0.004	24.635	0.000
108	0.5542	-0.006	24.570	0.000
109	0.5596	-0.010	24.570	0.000
110	0.5649	-0.010	24.570	0.000
111	0.5702	-0.008	24.605	0.000
112	0.5756	-0.006	24.605	0.000
113	0.5796	-0.008	24.605	0.000
114	0.5836	-0.010	24.605	0.000
115	0.5876	-0.010	24.640	0.000
116	0.5916	-0.010	24.640	0.000
117	0.5997	-0.010	24.620	0.000
118	0.6078	-0.006	24.620	0.000
119	0.6117	-0.008	24.635	0.000
120	0.6157	-0.006	24.635	0.000
121	0.6197	-0.002	24.635	0.000
122	0.6237	-0.010	24.630	0.000
123	0.6290	-0.016	24.630	0.000
124	0.6343	-0.008	24.620	0.000
125	0.6395	-0.006	24.620	0.000
126	0.6435	-0.002	24.660	0.000
127	0.6475	0.004	24.660	0.000
128	0.6515	-0.002	24.690	0.000
129	0.6555	-0.014	24.690	0.000
130	0.6635	-0.012	24.690	0.000
131	0.6715	-0.020	24.690	0.000
132	0.6769	-0.022	24.690	0.000
133	0.6822	-0.002	24.725	0.000
134	0.6876	0.008	24.725	0.000
135	0.6916	-0.002	24.685	0.000
136	0.6956	0.006	24.685	0.000
137	0.6996	-0.002	24.745	0.000
138	0.7036	-0.018	24.745	0.000
139	0.7077	-0.022	24.690	0.000
140	0.7117	-0.016	24.690	0.000
141	0.7157	-0.010	24.775	0.000
142	0.7197	-0.008	24.775	0.000
143	0.7276	0.002	24.775	0.000
144	0.7355	0.002	24.785	0.000
145	0.7409	-0.010	24.785	0.000
146	0.7462	-0.004	24.770	0.000
147	0.7516	-0.006	24.770	0.000
148	0.7569	-0.010	24.705	0.000
149	0.7622	-0.008	24.705	0.000
150	0.7676	-0.010	24.730	0.000
151	0.7708	-0.012	24.730	0.000
152	0.7740	-0.012	24.765	0.000
153	0.7772	-0.008	24.765	0.000
154	0.7804	-0.010	24.765	0.000
155	0.7836	-0.002	24.800	0.000
156	0.7916	0.002	24.800	0.000
157	0.7996	-0.010	24.750	0.000
158	0.8050	-0.010	24.750	0.000
159	0.8105	-0.016	24.785	0.000
160	0.8160	-0.016	24.785	0.000
161	0.8211	-0.004	24.770	0.000
162	0.8263	-0.002	24.770	0.000
163	0.8315	-0.002	24.845	0.000
164	0.8355	0.004	24.845	0.000
165	0.8395	-0.008	24.845	0.000
166	0.8434	-0.014	24.810	0.000
167	0.8474	-0.018	24.810	0.000
168	0.8528	-0.020	24.855	0.000
169	0.8581	-0.014	24.855	0.000
170	0.8634	-0.004	24.770	0.000
171	0.8688	0.006	24.770	0.000
172	0.8741	-0.002	24.835	0.000
173	0.8794	-0.006	24.835	0.000
174	0.8848	-0.004	24.870	0.000
175	0.8901	-0.012	24.870	0.000
176	0.8955	-0.022	24.870	0.000
177	0.8995	-0.006	24.885	0.000
178	0.9035	-0.004	24.885	0.000
179	0.9074	-0.006	24.890	0.000
180	0.9114	-0.002	24.890	0.000
181	0.9194	-0.008	24.875	0.000
182	0.9274	-0.012	24.875	0.000
183	0.9315	-0.010	24.870	0.000
184	0.9356	-0.012	24.870	0.000
185	0.9398	-0.016	24.845	0.000
186	0.9439	-0.008	24.845	0.000
187	0.9491	-0.006	24.845	0.000
188	0.9544	-0.008	24.835	0.000
189	0.9597	-0.006	24.835	0.000
190	0.9636	-0.006	24.915	0.000
191	0.9675	-0.010	24.915	0.000
192	0.9715	-0.010	24.925	0.000
193	0.9754	-0.006	24.925	0.000
194	0.9834	-0.008	24.930	0.000
195	0.9914	-0.008	24.930	0.000
196	0.9968	-0.008	24.910	0.000
197	1.0021	-0.006	24.910	0.000
198	1.0075	-0.002	24.910	0.000
199	1.0115	-0.008	24.980	0.000
200	1.0155	-0.014	24.980	0.000
201	1.0195	-0.008	24.930	0.000
202	1.0235	-0.010	24.930	0.000
203	1.0275	-0.020	24.950	0.000
204	1.0314	-0.014	24.950	0.000
205	1.0353	-0.006	25.015	0.000
206	1.0393	-0.002	25.015	0.000
207	1.0473	0.000	24.935	0.000
208	1.0553	0.006	24.935	0.000
209	1.0606	-0.008	24.935	0.000
210	1.0660	-0.014	24.985	0.000
211	1.0714	-0.012	24.985	0.000
212	1.0766	-0.018	24.980	0.000
213	1.0819	-0.018	24.980	0.000
214	1.0872	-0.010	25.035	0.000
215	1.0912	-0.008	25.035	0.000
216	1.0952	-0.006	25.095	0.000
217	1.0991	-0.004	25.095	0.000
218	1.1031	-0.002	25.005	0.000
219	1.1084	-0.004	25.005	0.000
220	1.1138	-0.002	25.005	0.000
221	1.1191	-0.010	24.965	0.000
222	1.1244	-0.022	24.965	0.000
223	1.1298	-0.016	24.990	0.000
224	1.1351	-0.014	24.990	0.000
225	1.1404	-0.008	24.955	0.000
226	1.1458	0.002	24.955	0.000
227	1.1511	0.000	25.010	0.000
228	1.1551	-0.002	25.010	0.000
229	1.1591	-0.006	24.995	0.000
230	1.1631	-0.016	24.995	0.000
231	1.1672	-0.018	24.995	0.000
232	1.1751	-0.014	25.035	0.000
233	1.1831	-0.014	25.035	0.000
234	1.1872	-0.004	24.985	0.000
235	1.1912	0.002	24.985	0.000
236	1.1952	-0.010	24.980	0.000
237	1.1993	-0.010	24.980	0.000
238	1.2046	-0.006	25.135	0.000
239	1.2100	-0.016	25.135	0.000
240	1.2154	-0.018	25.050	0.000
241	1.2193	-0.006	25.050	0.000
242	1.2232	-0.004	25.050	0.000
243	1.2272	-0.006	25.045	0.000
244	1.2311	-0.002	25.045	0.000
245	1.2391	-0.004	25.055	0.000
246	1.2472	-0.012	25.055	0.000
247	1.2525	-0.016	25.080	0.000
248	1.2578	-0.010	25.080	0.000
249	1.2631	-0.008	25.075	0.000
250	1.2671	-0.006	25.075	0.000
251	1.2711	-0.006	25.025	0.000
252	1.2751	-0.010	25.025	0.000
253	1.2791	-0.002	25.025	0.000
254	1.2851	-0.018	25.060	0.000
255	1.2911	-0.012	25.060	0.000
256	1.2972	-0.002	25.130	0.000
257	1.3032	-0.004	25.130	0.000
258	1.3092	-0.010	25.075	0.000
259	1.3152	-0.010	25.075	0.000
260	1.3212	-0.016	25.090	0.000
261	1.3252	-0.016	25.090	0.000
262	1.3291	-0.012	25.135	0.000
263	1.3330	-0.014	25.135	0.000
264	1.3370	0.002	25.135	0.000
265	1.3423	-0.002	25.115	0.000
266	1.3477	-0.008	25.115	0.000
267	1.3530	-0.004	25.055	0.000
268	1.3570	-0.016	25.055	0.000
269	1.3610	-0.008	25.105	0.000
270	1.3649	-0.010	25.105	0.000
271	1.3689	-0.012	25.145	0.000
272	1.3743	-0.002	25.145	0.000
273	1.3796	-0.010	25.140	0.000
274	1.3850	-0.010	25.140	0.000
275	1.3904	-0.002	25.140	0.000
276	1.3959	-0.004	25.095	0.000
277	1.4013	-0.010	25.095	0.000
278	1.4066	-0.018	25.135	0.000
279	1.4118	-0.016	25.135	0.000
280	1.4170	-0.010	25.130	0.000
281	1.4202	-0.010	25.130	0.000
282	1.4234	-0.006	25.130	0.000
283	1.4265	0.002	25.130	0.000
284	1.4297	-0.002	25.115	0.000
285	1.4328	-0.010	25.115	0.000
286	1.4489	-0.016	25.115	0.000
287	1.4530	-0.020	25.155	0.000
288	1.4570	-0.020	25.155	0.000
289	1.4610	-0.006	25.150	0.000
290	1.4650	0.002	25.150	0.000
291	1.4703	0.000	25.150	0.000
292	1.4757	0.006	25.150	0.000
293	1.4810	-0.004	25.105	0.000
294	1.4850	-0.018	25.105	0.000
295	1.4889	-0.014	25.170	0.000
296	1.4929	-0.018	25.170	0.000
297	1.4969	-0.018	25.170	0.000
298	1.5051	-0.004	25.155	0.000
299	1.5133	-0.002	25.155	0.000
300	1.5185	-0.002	25.160	0.000
301	1.5237	-0.006	25.160	0.000
302	1.5290	-0.010	25.220	0.000
303	1.5330	-0.010	25.220	0.000
304	1.5371	-0.012	25.210	0.000
305	1.5412	-0.014	25.210	0.000
306	1.5453	-0.010	25.320	0.000
307	1.5492	-0.006	25.320	0.000
308	1.5531	-0.008	25.320	0.000
309	1.5570	-0.008	25.230	0.000
310	1.5609	-0.010	25.230	0.000
311	1.5689	-0.014	25.220	0.000
312	1.5769	-0.012	25.220	0.000
313	1.5822	-0.012	25.160	0.000
314	1.5876	-0.016	25.160	0.000
315	1.5929	-0.012	25.170	0.000
316	1.5983	-0.006	25.170	0.000
317	1.6036	0.004	25.240	0.000
318	1.6090	0.004	25.240	0.000
319	1.6143	-0.004	25.240	0.000
320	1.6197	-0.010	25.290	0.000
321	1.6250	-0.018	25.290	0.000
322	1.6303	-0.022	25.175	0.000
323	1.6356	-0.016	25.175	0.000
324	1.6409	-0.004	25.200	0.000
325	1.6449	0.002	25.200	0.000
326	1.6489	-0.002	25.235	0.000
327	1.6528	-0.008	25.235	0.000
328	1.6568	-0.012	25.220	0.000
329	1.6622	-0.018	25.220	0.000
330	1.6676	-0.012	25.220	0.000
331	1.6730	-0.006	25.200	0.000
332	1.6762	-0.002	25.200	0.000
333	1.6793	-0.004	25.210	0.000
334	1.6825	-0.016	25.210	0.000
335	1.6856	-0.024	25.225	0.000
336	1.6888	-0.014	25.225	0.000
337	1.6968	-0.010	25.255	0.000
338	1.7049	-0.004	25.255	0.000
339	1.7102	0.006	25.265	0.000
340	1.7155	0.002	25.265	0.000
341	1.7209	-0.010	25.265	0.000
342	1.7261	-0.014	25.280	0.000
343	1.7314	-0.014	25.280	0.000
344	1.7367	-0.014	25.235	0.000
345	1.7399	-0.010	25.235	0.000
346	1.7431	-0.002	25.275	0.000
347	1.7463	0.004	25.275	0.000
348	1.7495	-0.008	25.240	0.000
349	1.7527	-0.016	25.240	0.000
350	1.7687	-0.014	25.220	0.000
351	1.7740	-0.016	25.220	0.000
352	1.7794	-0.010	25.220	0.000
353	1.7848	-0.002	25.285	0.000
354	1.7887	-0.002	25.285	0.000
355	1.7927	-0.004	25.255	0.000
356	1.7967	-0.006	25.255	0.000
357	1.8007	-0.014	25.300	0.000
358	1.8047	-0.018	25.300	0.000
359	1.8087	-0.022	25.295	0.000
360	1.8127	-0.012	25.295	0.000
361	1.8167	-0.010	25.295	0.000
362	1.8247	-0.008	25.295	0.000
363	1.8327	0.002	25.295	0.000
364	1.8381	-0.004	25.230	0.000
365	1.8434	-0.006	25.230	0.000
366	1.8488	-0.002	25.285	0.000
367	1.8541	-0.006	25.285	0.000
368	1.8595	-0.014	25.330	0.000
369	1.8648	-0.020	25.330	0.000
370	1.8680	-0.020	25.315	0.000
371	1.8711	-0.016	25.315	0.000
372	1.8743	-0.008	25.275	0.000
373	1.8775	0.000	25.275	0.000
374	1.8806	0.004	25.275	0.000
375	1.8887	0.002	25.300	0.000
376	1.8967	-0.010	25.300	0.000
377	1.9020	-0.018	25.335	0.000
378	1.9073	-0.022	25.335	0.000
379	1.9126	-0.014	25.335	0.000
380	1.9180	-0.006	25.335	0.000
381	1.9234	0.002	25.340	0.000
382	1.9288	-0.002	25.340	0.000
383	1.9320	-0.010	25.305	0.000
384	1.9351	-0.018	25.305	0.000
385	1.9383	-0.020	25.305	0.000
386	1.9414	-0.020	25.355	0.000
387	1.9445	-0.006	25.355	0.000
388	1.9526	0.002	25.305	0.000
389	1.9606	-0.008	25.305	0.000
390	1.9660	-0.002	25.345	0.000
391	1.9714	-0.008	25.345	0.000
392	1.9767	-0.016	25.320	0.000
393	1.9821	-0.012	25.320	0.000
394	1.9876	-0.008	25.345	0.000
395	1.9930	-0.002	25.345	0.000
396	1.9961	-0.006	25.345	0.000
397	1.9992	-0.010	25.320	0.000
398	2.0023	-0.012	25.320	0.000
399	2.0054	-0.020	25.365	0.000
400	2.0085	-0.012	25.365	0.000
401	2.0245	-0.002	25.315	0.000
402	2.0286	-0.002	25.315	0.000
403	2.0326	-0.002	25.285	0.000
404	2.0367	-0.008	25.285	0.000
405	2.0408	-0.020	25.385	0.000
406	2.0461	-0.022	25.385	0.000
407	2.0513	-0.020	25.385	0.000
408	2.0566	-0.012	25.320	0.000
409	2.0606	-0.004	25.320	0.000
410	2.0646	0.004	25.320	0.000
411	2.0686	0.006	25.320	0.000
412	2.0726	-0.006	25.385	0.000
413	2.0806	-0.012	25.385	0.000
414	2.0886	-0.016	25.430	0.000
415	2.0940	-0.016	25.430	0.000
416	2.0994	-0.014	25.425	0.000
417	2.1048	-0.008	25.425	0.000
418	2.1087	-0.002	25.425	0.000
419	2.1126	-0.006	25.385	0.000
420	2.1166	-0.008	25.385	0.000
421	2.1205	-0.008	25.350	0.000
422	2.1269	-0.014	25.350	0.000
423	2.1332	-0.014	25.365	0.000
424	2.1396	-0.010	25.365	0.000
425	2.1459	-0.008	25.390	0.000
426	2.1523	-0.010	25.390	0.000
427	2.1563	-0.008	25.375	0.000
428	2.1603	-0.008	25.375	0.000
429	2.1643	-0.008	25.375	0.000
430	2.1683	-0.006	25.365	0.000
431	2.1737	-0.006	25.365	0.000
432	2.1792	-0.014	25.405	0.000
433	2.1846	-0.012	25.405	0.000
434	2.1886	-0.010	25.340	0.000
435	2.1926	-0.018	25.340	0.000
436	2.1966	-0.018	25.390	0.000
437	2.2006	-0.010	25.390	0.000
438	2.2060	-0.006	25.430	0.000
439	2.2113	-0.002	25.430	0.000
440	2.2167	-0.004	25.430	0.000
441	2.2219	-0.004	25.415	0.000
442	2.2271	-0.006	25.415	0.000
443	2.2324	-0.012	25.375	0.000
444	2.2377	-0.012	25.375	0.000
445	2.2431	-0.010	25.425	0.000
446	2.2484	-0.016	25.425	0.000
447	2.2524	-0.016	25.420	0.000
448	2.2564	-0.008	25.420	0.000
449	2.2603	-0.008	25.445	0.000
450	2.2643	-0.006	25.445	0.000
451	2.2723	0.002	25.445	0.000
452	2.2803	-0.004	25.470	0.000
453	2.2843	-0.010	25.470	0.000
454	2.2883	-0.010	25.425	0.000
455	2.2923	-0.016	25.425	0.000
456	2.2963	-0.016	25.425	0.000
457	2.3017	-0.008	25.425	0.000
458	2.3070	0.004	25.385	0.000
459	2.3123	-0.002	25.385	0.000
460	2.3163	0.002	25.410	0.000
461	2.3203	-0.004	25.410	0.000
462	2.3243	-0.010	25.410	0.000
463	2.3283	-0.016	25.385	0.000
464	2.3363	-0.006	25.385	0.000
465	2.3443	0.000	25.470	0.000
466	2.3496	0.004	25.470	0.000
467	2.3549	0.004	25.445	0.000
468	2.3603	0.006	25.445	0.000
469	2.3643	-0.004	25.400	0.000
470	2.3683	-0.010	25.400	0.000
471	2.3723	-0.012	25.395	0.000
472	2.3763	-0.006	25.395	0.000
473	2.3803	-0.002	25.395	0.000
474	2.3843	0.010	25.435	0.000
475	2.3883	0.010	25.435	0.000
476	2.3922	0.008	25.465	0.000
477	2.4002	-0.004	25.465	0.000
478	2.4082	-0.006	25.470	0.000
479	2.4136	-0.008	25.470	0.000
480	2.4189	-0.010	25.390	0.000
481	2.4242	0.002	25.390	0.000
482	2.4296	0.010	25.480	0.000
483	2.4349	0.004	25.480	0.000
484	2.4402	0.006	25.480	0.000
485	2.4434	0.002	25.475	0.000
486	2.4466	-0.006	25.475	0.000
487	2.4498	-0.008	25.420	0.000
488	2.4530	-0.004	25.420	0.000
489	2.4562	0.000	25.485	0.000
490	2.4642	-0.002	25.485	0.000
491	2.4722	0.004	25.350	0.000
492	2.4775	0.004	25.350	0.000
493	2.4828	-0.002	25.425	0.000
494	2.4882	0.002	25.425	0.000
495	2.4935	0.002	25.425	0.000
496	2.4989	-0.004	25.480	0.000
497	2.5042	-0.006	25.480	0.000
498	2.5082	0.002	25.480	0.000
499	2.5121	0.002	25.480	0.000
500	2.5161	-0.010	25.465	0.000
501	2.5201	-0.004	25.465	0.000
502	2.5281	0.000	25.555	0.000
503	2.5361	0.000	25.555	0.000
504	2.5401	-0.004	25.490	0.000
505	2.5441	-0.002	25.490	0.000
506	2.5481	-0.002	25.490	0.000
507	2.5521	-0.008	25.510	0.000
508	2.5574	-0.006	25.510	0.000
509	2.5627	0.002	25.475	0.000
510	2.5681	-0.006	25.475	0.000
511	2.5734	0.002	25.460	0.000
512	2.5787	0.004	25.460	0.000
513	2.5840	-0.002	25.450	0.000
514	2.5893	-0.002	25.450	0.000
515	2.5947	-0.006	25.465	0.000
516	2.6000	-0.002	25.465	0.000
517	2.6053	-0.006	25.465	0.000
518	2.6106	-0.004	25.505	0.000
519	2.6159	-0.002	25.505	0.000
520	2.6199	-0.008	25.475	0.000
521	2.6239	0.000	25.475	0.000
522	2.6279	0.002	25.475	0.000
523	2.6319	0.000	25.475	0.000
524	2.6359	-0.002	25.530	0.000
525	2.6399	-0.008	25.530	0.000
526	2.6440	-0.004	25.500	0.000
527	2.6480	-0.012	25.500	0.000
528	2.6559	-0.010	25.500	0.000
529	2.6639	0.004	25.455	0.000
530	2.6692	0.000	25.455	0.000
531	2.6746	-0.004	25.490	0.000
532	2.6799	-0.002	25.490	0.000
533	2.6853	-0.010	25.510	0.000
534	2.6906	-0.012	25.510	0.000
535	2.6959	-0.004	25.530	0.000
536	2.6999	-0.002	25.530	0.000
537	2.7039	0.004	25.475	0.000
538	2.7078	0.012	25.475	0.000
539	2.7118	0.006	25.475	0.000
540	2.7172	-0.004	25.545	0.000
541	2.7225	-0.014	25.545	0.000
542	2.7278	-0.018	25.465	0.000
543	2.7331	-0.010	25.465	0.000
544	2.7385	-0.008	25.505	0.000
545	2.7438	0.002	25.505	0.000
546	2.7491	0.006	25.535	0.000
547	2.7544	-0.006	25.535	0.000
548	2.7598	-0.004	25.515	0.000
549	2.7638	-0.010	25.515	0.000
550	2.7677	-0.012	25.515	0.000
551	2.7717	-0.010	25.485	0.000
552	2.7757	-0.002	25.485	0.000
553	2.7811	0.004	25.520	0.000
554	2.7865	-0.008	25.520	0.000
555	2.7918	-0.004	25.590	0.000
556	2.7972	-0.002	25.590	0.000
557	2.8025	-0.008	25.550	0.000
558	2.8079	-0.002	25.550	0.000
559	2.8133	0.004	25.500	0.000
560	2.8187	-0.004	25.500	0.000
561	2.8241	-0.010	25.500	0.000
562	2.8280	-0.012	25.540	0.000
563	2.8319	-0.012	25.540	0.000
564	2.8358	-0.014	25.630	0.000
565	2.8397	-0.006	25.630	0.000
566	2.8479	0.008	25.465	0.000
567	2.8560	0.006	25.465	0.000
568	2.8600	-0.002	25.565	0.000
569	2.8639	-0.004	25.565	0.000
570	2.8679	-0.010	25.565	0.000
571	2.8719	-0.016	25.565	0.000
572	2.8772	-0.010	25.565	0.000
573	2.8826	-0.002	25.565	0.000
574	2.8880	-0.004	25.565	0.000
575	2.8919	-0.006	25.575	0.000
576	2.8959	-0.002	25.575	0.000
577	2.8999	-0.006	25.570	0.000
578	2.9038	-0.014	25.570	0.000
579	2.9118	-0.010	25.535	0.000
580	2.9198	-0.008	25.535	0.000
581	2.9251	-0.006	25.585	0.000
582	2.9304	-0.006	25.585	0.000
583	2.9357	-0.008	25.585	0.000
584	2.9411	-0.002	25.590	0.000
585	2.9464	-0.004	25.590	0.000
586	2.9518	-0.004	25.510	0.000
587	2.9550	-0.002	25.510	0.000
588	2.9581	-0.008	25.580	0.000
589	2.9613	-0.004	25.580	0.000
590	2.9645	-0.004	25.585	0.000
591	2.9677	-0.012	25.585	0.000
592	2.9757	-0.008	25.570	0.000
593	2.9837	-0.008	25.570	0.000
594	2.9891	-0.012	25.570	0.000
595	2.9945	-0.002	25.650	0.000
596	2.9999	-0.004	25.650	0.000
597	3.0051	-0.004	25.555	0.000
598	3.0104	-0.006	25.555	0.000
599	3.0156	-0.008	25.600	0.000
600	3.0196	-0.008	25.600	0.000
601	3.0236	-0.016	25.565	0.000
602	3.0276	-0.014	25.565	0.000
603	3.0316	-0.004	25.570	0.000
604	3.0370	-0.004	25.570	0.000
605	3.0423	-0.006	25.570	0.000
606	3.0476	0.004	25.580	0.000
607	3.0530	0.000	25.580	0.000
608	3.0583	-0.012	25.570	0.000
609	3.0637	-0.010	25.570	0.000
610	3.0690	-0.006	25.570	0.000
611	3.0743	-0.012	25.570	0.000
612	3.0796	-0.008	25.550	0.000
613	3.0849	-0.002	25.550	0.000
614	3.0902	-0.006	25.615	0.000
615	3.0956	-0.006	25.615	0.000
616	3.1009	-0.008	25.615	0.000
617	3.1063	-0.016	25.630	0.000
618	3.1116	-0.014	25.630	0.000
619	3.1156	-0.010	25.690	0.000
620	3.1196	-0.006	25.690	0.000
621	3.1236	0.000	25.610	0.000
622	3.1276	0.000	25.610	0.000
623	3.1331	0.000	25.625	0.000
624	3.1385	-0.008	25.625	0.000
625	3.1440	-0.018	25.540	0.000
626	3.1479	-0.012	25.540	0.000
627	3.1518	-0.012	25.540	0.000
628	3.1556	-0.014	25.660	0.000
629	3.1595	-0.004	25.660	0.000
630	3.1676	0.004	25.675	0.000
631	3.1756	-0.004	25.675	0.000
632	3.1809	-0.002	25.645	0.000
633	3.1863	-0.010	25.645	0.000
634	3.1917	-0.010	25.590	0.000
635	3.1957	-0.008	25.590	0.000
636	3.1997	-0.016	25.635	0.000
637	3.2037	-0.006	25.635	0.000
638	3.2077	-0.006	25.635	0.000
639	3.2116	-0.012	25.635	0.000
640	3.2156	0.002	25.635	0.000
641	3.2195	-0.006	25.615	0.000
642	3.2235	-0.014	25.615	0.000
643	3.2315	-0.010	25.650	0.000
644	3.2395	-0.006	25.650	0.000
645	3.2448	-0.010	25.545	0.000
646	3.2501	-0.012	25.545	0.000
647	3.2554	-0.002	25.545	0.000
648	3.2607	-0.006	25.630	0.000
649	3.2661	-0.010	25.630	0.000
650	3.2715	-0.010	25.665	0.000
651	3.2755	-0.014	25.665	0.000
652	3.2795	-0.008	25.610	0.000
653	3.2835	-0.006	25.610	0.000
654	3.2875	-0.004	25.695	0.000
655	3.2929	-0.004	25.695	0.000
656	3.2982	-0.012	25.630	0.000
657	3.3036	-0.010	25.630	0.000
658	3.3089	-0.008	25.630	0.000
659	3.3142	-0.012	25.640	0.000
660	3.3195	-0.002	25.640	0.000
661	3.3249	-0.002	25.675	0.000
662	3.3302	-0.012	25.675	0.000
663	3.3355	-0.010	25.620	0.000
664	3.3388	-0.018	25.620	0.000
665	3.3420	-0.018	25.610	0.000
666	3.3452	-0.006	25.610	0.000
667	3.3484	-0.002	25.635	0.000
668	3.3516	-0.004	25.635	0.000
669	3.3675	-0.002	25.635	0.000
670	3.3715	-0.006	25.630	0.000
671	3.3755	-0.010	25.630	0.000
672	3.3795	-0.014	25.660	0.000
673	3.3835	-0.018	25.660	0.000
674	3.3888	-0.010	25.705	0.000
675	3.3941	-0.004	25.705	0.000
676	3.3995	-0.008	25.705	0.000
677	3.4027	-0.008	25.705	0.000
678	3.4059	-0.010	25.625	0.000
679	3.4090	-0.010	25.625	0.000
680	3.4122	-0.006	25.625	0.000
681	3.4154	-0.008	25.610	0.000
682	3.4314	-0.012	25.610	0.000
683	3.4368	-0.006	25.615	0.000
684	3.4422	-0.006	25.615	0.000
685	3.4476	-0.008	25.660	0.000
686	3.4516	-0.008	25.660	0.000
687	3.4555	-0.010	25.650	0.000
688	3.4595	-0.010	25.650	0.000
689	3.4635	-0.004	25.695	0.000
690	3.4667	-0.008	25.695	0.000
691	3.4699	-0.010	25.695	0.000
692	3.4731	-0.016	25.655	0.000
693	3.4762	-0.016	25.655	0.000
694	3.4794	-0.002	25.685	0.000
695	3.4953	-0.004	25.685	0.000
696	3.5007	-0.006	25.705	0.000
697	3.5061	-0.004	25.705	0.000
698	3.5116	-0.010	25.675	0.000
699	3.5170	-0.018	25.675	0.000
700	3.5223	-0.014	25.715	0.000
701	3.5277	-0.010	25.715	0.000
702	3.5316	-0.010	25.715	0.000
703	3.5354	-0.008	25.675	0.000
704	3.5393	0.002	25.675	0.000
705	3.5432	-0.004	25.705	0.000
706	3.5485	-0.016	25.705	0.000
707	3.5539	-0.014	25.680	0.000
708	3.5592	-0.004	25.680	0.000
709	3.5647	-0.002	25.715	0.000
710	3.5702	-0.008	25.715	0.000
711	3.5756	-0.004	25.680	0.000
712	3.5809	-0.010	25.680	0.000
713	3.5862	-0.020	25.680	0.000
714	3.5915	-0.018	25.710	0.000
715	3.5947	-0.012	25.710	0.000
716	3.5978	-0.006	25.760	0.000
717	3.6010	-0.002	25.760	0.000
718	3.6041	0.000	25.770	0.000
719	3.6072	-0.006	25.770	0.000
720	3.6152	-0.014	25.710	0.000
721	3.6232	-0.018	25.710	0.000
722	3.6286	-0.014	25.705	0.000
723	3.6339	-0.010	25.705	0.000
724	3.6393	0.000	25.705	0.000
725	3.6446	0.004	25.665	0.000
726	3.6499	-0.010	25.665	0.000
727	3.6552	-0.014	25.680	0.000
728	3.6584	-0.018	25.680	0.000
729	3.6616	-0.026	25.710	0.000
730	3.6648	-0.014	25.710	0.000
731	3.6680	-0.004	25.755	0.000
732	3.6712	0.006	25.755	0.000
733	3.6872	0.010	25.685	0.000
734	3.6925	0.000	25.685	0.000
735	3.6979	-0.014	25.685	0.000
736	3.7033	-0.026	25.720	0.000
737	3.7073	-0.026	25.720	0.000
738	3.7113	-0.014	25.675	0.000
739	3.7153	-0.004	25.675	0.000
740	3.7192	0.000	25.710	0.000
741	3.7232	0.002	25.710	0.000
742	3.7272	0.004	25.735	0.000
743	3.7312	-0.010	25.735	0.000
744	3.7352	-0.018	25.630	0.000
745	3.7432	-0.014	25.630	0.000
746	3.7512	-0.018	25.630	0.000
747	3.7566	-0.014	25.685	0.000
748	3.7620	-0.008	25.685	0.000
749	3.7674	-0.012	25.765	0.000
750	3.7728	-0.006	25.765	0.000
751	3.7781	-0.006	25.630	0.000
752	3.7835	-0.008	25.630	0.000
753	3.7861	-0.002	25.735	0.000
754	3.7887	-0.012	25.735	0.000
755	3.7913	-0.014	25.755	0.000
756	3.7940	-0.008	25.755	0.000
757	3.7966	-0.016	25.755	0.000
758	3.7992	-0.002	25.730	0.000
759	3.8176	-0.004	25.730	0.000
760	3.8221	-0.014	25.730	0.000
761	3.8266	-0.006	25.730	0.000
762	3.8311	-0.014	25.730	0.000
763	3.8365	-0.016	25.730	0.000
764	3.8420	-0.010	25.715	0.000
765	3.8475	-0.008	25.715	0.000
766	3.8506	-0.006	25.750	0.000
767	3.8537	-0.004	25.750	0.000
768	3.8569	-0.006	25.750	0.000
769	3.8600	-0.014	25.745	0.000
770	3.8632	-0.016	25.745	0.000
771	3.8711	-0.014	25.745	0.000
772	3.8791	-0.008	25.745	0.000
773	3.8845	-0.002	25.715	0.000
774	3.8899	-0.012	25.715	0.000
775	3.8952	-0.008	25.740	0.000
776	3.9005	-0.010	25.740	0.000
777	3.9057	-0.016	25.735	0.000
778	3.9110	-0.014	25.735	0.000
779	3.9150	-0.006	25.735	0.000
780	3.9190	-0.004	25.775	0.000
781	3.9230	0.002	25.775	0.000
782	3.9270	-0.004	25.790	0.000
783	3.9351	-0.014	25.790	0.000
784	3.9432	-0.016	25.715	0.000
785	3.9472	-0.016	25.715	0.000
786	3.9512	-0.012	25.785	0.000
787	3.9553	0.002	25.785	0.000
788	3.9593	-0.002	25.710	0.000
789	3.9645	0.004	25.710	0.000
790	3.9697	-0.006	25.710	0.000
791	3.9749	-0.016	25.740	0.000
792	3.9789	-0.010	25.740	0.000
793	3.9829	-0.008	25.715	0.000
794	3.9869	-0.008	25.715	0.000
795	3.9909	0.010	25.810	0.000
796	3.9991	0.004	25.810	0.000
797	4.0073	-0.008	25.750	0.000
798	4.0125	-0.006	25.750	0.000
799	4.0178	-0.008	25.715	0.000
800	4.0230	-0.004	25.715	0.000
801	4.0284	0.002	25.715	0.000
802	4.0338	0.014	25.715	0.000
803	4.0392	0.014	25.715	0.000
804	4.0423	0.010	25.750	0.000
805	4.0455	0.002	25.750	0.000
806	4.0486	0.000	25.755	0.000
807	4.0518	-0.006	25.755	0.000
808	4.0549	-0.010	25.845	0.000
809	4.0629	0.006	25.845	0.000
810	4.0709	0.010	25.765	0.000
811	4.0763	0.004	25.765	0.000
812	4.0817	0.006	25.765	0.000
813	4.0871	-0.008	25.755	0.000
814	4.0925	-0.006	25.755	0.000
815	4.0978	-0.002	25.740	0.000
816	4.1031	0.004	25.740	0.000
817	4.1063	0.010	25.795	0.000
818	4.1095	0.010	25.795	0.000
819	4.1126	0.004	25.790	0.000
820	4.1158	0.002	25.790	0.000
821	4.1190	-0.006	25.795	0.000
822	4.1269	0.004	25.795	0.000
823	4.1349	0.010	25.795	0.000
824	4.1402	0.010	25.745	0.000
825	4.1455	0.014	25.745	0.000
826	4.1508	0.006	25.755	0.000
827	4.1562	-0.010	25.755	0.000
828	4.1616	-0.008	25.835	0.000
829	4.1669	0.004	25.835	0.000
830	4.1701	0.008	25.740	0.000
831	4.1732	0.012	25.740	0.000
832	4.1764	0.014	25.790	0.000
833	4.1796	0.010	25.790	0.000
834	4.1827	0.000	25.790	0.000
835	4.1988	-0.010	25.740	0.000
836	4.2028	-0.006	25.740	0.000
837	4.2069	0.006	25.775	0.000
838	4.2109	0.006	25.775	0.000
839	4.2150	0.016	25.755	0.000
840	4.2203	0.016	25.755	0.000
841	4.2255	0.002	25.795	0.000
842	4.2308	-0.006	25.795	0.000
843	4.2348	-0.006	25.735	0.000
844	4.2388	-0.006	25.735	0.000
845	4.2428	0.002	25.735	0.000
846	4.2468	0.010	25.765	0.000
847	4.2548	0.010	25.765	0.000
848	4.2628	0.006	25.800	0.000
849	4.2681	0.002	25.800	0.000
850	4.2735	-0.004	25.785	0.000
851	4.2788	-0.002	25.785	0.000
852	4.2828	0.002	25.660	0.000
853	4.2869	0.006	25.660	0.000
854	4.2910	0.010	25.835	0.000
855	4.2951	0.008	25.835	0.000
856	4.2990	0.008	25.835	0.000
857	4.3029	0.002	25.740	0.000
858	4.3069	-0.006	25.740	0.000
859	4.3108	0.004	25.775	0.000
860	4.3187	-0.002	25.775	0.000
861	4.3267	-0.008	25.805	0.000
862	4.3320	0.002	25.805	0.000
863	4.3373	0.004	25.760	0.000
864	4.3426	0.004	25.760	0.000
865	4.3479	0.008	25.865	0.000
866	4.3533	0.006	25.865	0.000
867	4.3586	0.002	25.865	0.000
868	4.3627	-0.004	25.770	0.000
869	4.3668	-0.002	25.770	0.000
870	4.3708	0.004	25.780	0.000
871	4.3749	0.000	25.780	0.000
872	4.3801	0.002	25.770	0.000
873	4.3854	0.008	25.770	0.000
874	4.3906	-0.002	25.755	0.000
875	4.3959	-0.006	25.755	0.000
876	4.4013	-0.006	25.785	0.000
877	4.4066	-0.002	25.785	0.000
878	4.4120	0.004	25.785	0.000
879	4.4173	0.012	25.815	0.000
880	4.4227	0.004	25.815	0.000
881	4.4267	0.004	25.815	0.000
882	4.4307	0.000	25.815	0.000
883	4.4347	-0.012	25.780	0.000
884	4.4386	-0.002	25.780	0.000
885	4.4466	0.002	25.735	0.000
886	4.4547	0.004	25.735	0.000
887	4.4587	0.012	25.775	0.000
888	4.4627	0.002	25.775	0.000
889	4.4667	-0.002	25.775	0.000
890	4.4707	-0.002	25.800	0.000
891	4.4760	-0.010	25.800	0.000
892	4.4814	-0.010	25.880	0.000
893	4.4867	-0.006	25.880	0.000
894	4.4899	0.006	25.835	0.000
895	4.4931	0.002	25.835	0.000
896	4.4963	0.000	25.785	0.000
897	4.4994	0.008	25.785	0.000
898	4.5026	0.002	25.795	0.000
899	4.5230	-0.004	25.795	0.000
900	4.5259	0.000	25.795	0.000
901	4.5288	-0.002	25.830	0.000
902	4.5317	-0.002	25.830	0.000
903	4.5346	0.000	25.885	0.000
904	4.5400	0.006	25.885	0.000
905	4.5455	0.002	25.850	0.000
906	4.5509	-0.004	25.850	0.000
907	4.5548	-0.002	25.855	0.000
908	4.5587	-0.008	25.855	0.000
909	4.5626	-0.006	25.780	0.000
910	4.5666	0.000	25.780	0.000
911	4.5747	0.000	25.780	0.000
912	4.5827	0.002	25.835	0.000
913	4.5880	0.000	25.835	0.000
914	4.5933	-0.002	25.855	0.000
915	4.5985	-0.002	25.855	0.000
916	4.6039	-0.008	25.865	0.000
917	4.6093	-0.004	25.865	0.000
918	4.6147	0.000	25.795	0.000
919	4.6178	-0.004	25.795	0.000
920	4.6210	-0.002	25.815	0.000
921	4.6242	0.002	25.815	0.000
922	4.6274	-0.004	25.815	0.000
923	4.6306	0.002	25.800	0.000
924	4.6385	0.000	25.800	0.000
925	4.6465	-0.008	25.860	0.000
926	4.6519	-0.006	25.860	0.000
927	4.6572	-0.004	25.890	0.000
928	4.6625	-0.006	25.890	0.000
929	4.6678	-0.004	25.840	0.000
930	4.6732	-0.002	25.840	0.000
931	4.6785	0.004	25.840	0.000
932	4.6817	-0.002	25.840	0.000
933	4.6849	0.000	25.840	0.000
934	4.6881	0.006	25.830	0.000
935	4.6912	-0.006	25.830	0.000
936	4.6944	-0.012	25.885	0.000
937	4.7024	-0.006	25.885	0.000
938	4.7104	-0.004	25.825	0.000
939	4.7157	-0.002	25.825	0.000
940	4.7211	0.002	25.915	0.000
941	4.7264	-0.002	25.915	0.000
942	4.7318	-0.002	25.815	0.000
943	4.7371	-0.012	25.815	0.000
944	4.7425	-0.010	25.815	0.000
945	4.7456	-0.008	25.920	0.000
946	4.7488	-0.004	25.920	0.000
947	4.7520	0.004	25.860	0.000
948	4.7552	0.008	25.860	0.000
949	4.7583	-0.002	25.845	0.000
950	4.7743	-0.010	25.845	0.000
951	4.7797	-0.006	25.830	0.000
952	4.7851	-0.008	25.830	0.000
953	4.7904	-0.008	25.935	0.000
954	4.7944	-0.002	25.935	0.000
955	4.7984	-0.004	25.935	0.000
956	4.8024	-0.008	25.815	0.000
957	4.8064	-0.002	25.815	0.000
958	4.8128	-0.002	25.880	0.000
959	4.8192	-0.006	25.880	0.000
960	4.8255	-0.002	25.890	0.000
961	4.8319	0.006	25.890	0.000
962	4.8383	-0.002	25.885	0.000
963	4.8423	-0.014	25.885	0.000
964	4.8464	-0.010	25.920	0.000
965	4.8504	-0.006	25.920	0.000
966	4.8545	-0.010	25.920	0.000
967	4.8599	-0.004	25.880	0.000
968	4.8652	0.006	25.880	0.000
969	4.8706	0.000	25.835	0.000
970	4.8738	-0.004	25.835	0.000
971	4.8769	-0.004	25.880	0.000
972	4.8800	-0.010	25.880	0.000
973	4.8832	-0.012	25.860	0.000
974	4.8863	-0.006	25.860	0.000
975	4.8943	-0.002	25.850	0.000
976	4.9023	-0.002	25.850	0.000
977	4.9076	-0.006	25.850	0.000
978	4.9129	0.000	25.845	0.000
979	4.9183	-0.004	25.845	0.000
980	4.9236	-0.010	25.885	0.000
981	4.9289	-0.004	25.885	0.000
982	4.9343	-0.006	25.860	0.000
983	4.9374	-0.008	25.860	0.000
984	4.9406	0.002	25.880	0.000
985	4.9438	-0.004	25.880	0.000
986	4.9470	-0.010	25.810	0.000
987	4.9502	-0.002	25.810	0.000
988	4.9582	-0.002	25.810	0.000
989	4.9662	-0.008	25.930	0.000
990	4.9716	-0.004	25.930	0.000
991	4.9769	-0.004	25.840	0.000
992	4.9822	-0.008	25.840	0.000
993	4.9876	-0.012	25.895	0.000
994	4.9929	-0.012	25.895	0.000
995	4.9982	-0.002	25.835	0.000
996	5.0014	-0.006	25.835	0.000
997	5.0046	-0.004	25.790	0.000
998	5.0078	0.004	25.790	0.000
999	5.0110	-0.006	25.790	0.000
1000	5.0142	-0.012	25.845	0.000
1001	5.0302	-0.008	25.845	0.000
1002	5.0342	-0.008	25.910	0.000
1003	5.0382	-0.010	25.910	0.000
1004	5.0422	-0.006	25.900	0.000
1005	5.0462	0.004	25.900	0.000
1006	5.0516	-0.002	25.850	0.000
1007	5.0570	-0.008	25.850	0.000
1008	5.0624	-0.006	25.840	0.000
1009	5.0663	-0.008	25.840	0.000
1010	5.0702	-0.010	25.840	0.000
1011	5.0742	-0.008	25.810	0.000
1012	5.0781	-0.002	25.810	0.000
1013	5.0861	-0.008	25.840	0.000
1014	5.0941	-0.010	25.840	0.000
1015	5.0995	-0.004	25.885	0.000
1016	5.1049	-0.012	25.885	0.000
1017	5.1102	-0.010	25.815	0.000
1018	5.1142	-0.004	25.815	0.000
1019	5.1182	-0.008	25.915	0.000
1020	5.1222	-0.002	25.915	0.000
1021	5.1262	-0.004	25.915	0.000
1022	5.1315	-0.008	25.900	0.000
1023	5.1367	-0.008	25.900	0.000
1024	5.1420	-0.010	25.885	0.000
1025	5.1473	-0.004	25.885	0.000
1026	5.1527	-0.004	25.905	0.000
1027	5.1580	-0.010	25.905	0.000
1028	5.1634	-0.004	25.925	0.000
1029	5.1688	-0.006	25.925	0.000
1030	5.1742	-0.010	25.885	0.000
1031	5.1795	-0.008	25.885	0.000
1032	5.1849	-0.006	25.885	0.000
1033	5.1903	-0.002	25.875	0.000
1034	5.1934	0.000	25.875	0.000
1035	5.1966	-0.002	25.915	0.000
1036	5.1997	-0.004	25.915	0.000
1037	5.2029	-0.014	25.845	0.000
1038	5.2060	-0.020	25.845	0.000
1039	5.2140	-0.016	25.885	0.000
1040	5.2220	-0.014	25.885	0.000
1041	5.2274	-0.014	25.890	0.000
1042	5.2327	-0.002	25.890	0.000
1043	5.2380	0.004	25.890	0.000
1044	5.2433	0.002	25.915	0.000
1045	5.2487	0.000	25.915	0.000
1046	5.2540	-0.004	25.900	0.000
1047	5.2572	-0.010	25.900	0.000
1048	5.2604	-0.010	25.880	0.000
1049	5.2636	-0.010	25.880	0.000
1050	5.2668	-0.014	25.915	0.000
1051	5.2700	-0.012	25.915	0.000
1052	5.2860	-0.006	25.850	0.000
1053	5.2900	-0.008	25.850	0.000
1054	5.2941	-0.004	25.850	0.000
1055	5.2981	0.002	25.890	0.000
1056	5.3022	-0.004	25.890	0.000
1057	5.3075	-0.012	25.880	0.000
1058	5.3129	-0.012	25.880	0.000
1059	5.3183	-0.008	25.980	0.000
1060	5.3214	-0.012	25.980	0.000
1061	5.3245	-0.010	25.975	0.000
1062	5.3277	0.004	25.975	0.000
1063	5.3308	0.002	25.865	0.000
1064	5.3339	-0.010	25.865	0.000
1065	5.3499	-0.016	25.865	0.000
1066	5.3552	-0.016	25.900	0.000
1067	5.3606	-0.016	25.900	0.000
1068	5.3659	-0.012	25.900	0.000
1069	5.3699	-0.002	25.900	0.000
1070	5.3739	0.006	25.900	0.000
1071	5.3779	-0.004	25.900	0.000
1072	5.3819	-0.004	25.920	0.000
1073	5.3871	-0.012	25.920	0.000
1074	5.3924	-0.018	25.930	0.000
1075	5.3977	-0.012	25.930	0.000
1076	5.4031	-0.002	25.930	0.000
1077	5.4084	-0.004	25.980	0.000
1078	5.4137	-0.002	25.980	0.000
1079	5.4191	-0.002	25.960	0.000
1080	5.4244	-0.014	25.960	0.000
1081	5.4298	-0.016	25.845	0.000
1082	5.4352	-0.010	25.845	0.000
1083	5.4407	-0.006	25.920	0.000
1084	5.4462	-0.006	25.920	0.000
1085	5.4502	-0.002	25.985	0.000
1086	5.4541	-0.006	25.985	0.000
1087	5.4581	-0.020	25.985	0.000
1088	5.4620	-0.020	25.990	0.000
1089	5.4674	-0.010	25.990	0.000
1090	5.4727	-0.006	25.950	0.000
1091	5.4781	-0.004	25.950	0.000
1092	5.4833	0.002	25.970	0.000
1093	5.4885	-0.004	25.970	0.000
1094	5.4938	-0.016	25.930	0.000
1095	5.4992	-0.020	25.930	0.000
1096	5.5047	-0.008	25.965	0.000
1097	5.5101	-0.002	25.965	0.000
1098	5.5133	0.002	25.965	0.000
1099	5.5164	0.002	25.960	0.000
1100	5.5195	-0.006	25.960	0.000
1101	5.5227	-0.020	25.900	0.000
1102	5.5258	-0.026	25.900	0.000
1103	5.5418	-0.016	25.970	0.000
1104	5.5458	-0.006	25.970	0.000
1105	5.5498	0.002	25.960	0.000
1106	5.5538	0.008	25.960	0.000
1107	5.5578	-0.002	25.910	0.000
1108	5.5632	-0.016	25.910	0.000
1109	5.5685	-0.018	25.910	0.000
1110	5.5739	-0.020	25.975	0.000
1111	5.5771	-0.012	25.975	0.000
1112	5.5803	0.000	25.980	0.000
1113	5.5834	-0.002	25.980	0.000
1114	5.5866	-0.010	25.925	0.000
1115	5.5898	-0.016	25.925	0.000
1116	5.6070	-0.020	26.000	0.000
1117	5.6106	-0.016	26.000	0.000
1118	5.6143	-0.006	25.930	0.000
1119	5.6180	0.008	25.930	0.000
1120	5.6217	0.012	25.930	0.000
1121	5.6270	-0.006	25.940	0.000
1122	5.6324	-0.020	25.940	0.000
1123	5.6377	-0.020	25.960	0.000
1124	5.6409	-0.022	25.960	0.000
1125	5.6441	-0.016	25.980	0.000
1126	5.6472	0.006	25.980	0.000
1127	5.6504	0.004	25.920	0.000
1128	5.6536	-0.002	25.920	0.000
1129	5.6696	-0.008	25.950	0.000
1130	5.6750	-0.024	25.950	0.000
1131	5.6803	-0.018	25.950	0.000
1132	5.6857	-0.016	25.970	0.000
1133	5.6910	-0.004	25.970	0.000
1134	5.6964	0.008	25.940	0.000
1135	5.7017	-0.002	25.940	0.000
1136	5.7049	-0.004	25.975	0.000
1137	5.7081	-0.016	25.975	0.000
1138	5.7112	-0.024	25.975	0.000
1139	5.7144	-0.014	25.975	0.000
1140	5.7176	-0.012	25.960	0.000
1141	5.7256	-0.008	25.960	0.000
1142	5.7336	-0.004	25.960	0.000
1143	5.7389	-0.008	25.940	0.000
1144	5.7443	-0.012	25.940	0.000
1145	5.7496	-0.012	25.980	0.000
1146	5.7551	-0.006	25.980	0.000
1147	5.7605	0.002	25.860	0.000
1148	5.7660	-0.002	25.860	0.000
1149	5.7691	-0.002	25.950	0.000
1150	5.7722	-0.010	25.950	0.000
1151	5.7753	-0.018	25.940	0.000
1152	5.7784	-0.020	25.940	0.000
1153	5.7815	-0.012	25.940	0.000
1154	5.7896	0.000	25.880	0.000
1155	5.7977	-0.002	25.880	0.000
1156	5.8030	-0.004	25.995	0.000
1157	5.8083	-0.008	25.995	0.000
1158	5.8135	-0.016	25.995	0.000
1159	5.8189	-0.018	25.995	0.000
1160	5.8242	-0.006	25.940	0.000
1161	5.8295	-0.006	25.940	0.000
1162	5.8328	-0.008	25.985	0.000
1163	5.8360	-0.008	25.985	0.000
1164	5.8392	-0.010	25.985	0.000
1165	5.8424	-0.020	25.955	0.000
1166	5.8456	-0.016	25.955	0.000
1167	5.8650	-0.004	25.950	0.000
1168	5.8682	0.004	25.950	0.000
1169	5.8713	0.004	25.995	0.000
1170	5.8744	0.004	25.995	0.000
1171	5.8775	-0.014	25.995	0.000
1172	5.8829	-0.022	25.995	0.000
1173	5.8882	-0.012	25.995	0.000
1174	5.8935	-0.012	25.945	0.000
1175	5.8975	-0.008	25.945	0.000
1176	5.9015	0.002	25.960	0.000
1177	5.9055	0.000	25.960	0.000
1178	5.9094	-0.010	25.935	0.000
1179	5.9174	-0.018	25.935	0.000
1180	5.9254	-0.020	25.965	0.000
1181	5.9307	-0.012	25.965	0.000
1182	5.9361	-0.008	25.995	0.000
1183	5.9414	0.004	25.995	0.000
1184	5.9468	0.006	25.995	0.000
1185	5.9521	-0.008	25.980	0.000
1186	5.9575	-0.016	25.980	0.000
1187	5.9606	-0.016	25.930	0.000
1188	5.9638	-0.022	25.930	0.000
1189	5.9670	-0.014	25.990	0.000
1190	5.9702	-0.002	25.990	0.000
1191	5.9734	0.004	26.055	0.000
1192	5.9814	-0.002	26.055	0.000
1193	5.9895	-0.008	25.940	0.000
1194	5.9949	-0.010	25.940	0.000
1195	6.0003	-0.016	25.940	0.000
1196	6.0057	-0.016	26.025	0.000
1197	6.0110	-0.004	26.025	0.000
1198	6.0162	-0.002	26.025	0.000
1199	6.0215	-0.010	26.025	0.000
1200	6.0255	-0.008	25.980	0.000
1201	6.0294	-0.008	25.980	0.000
1202	6.0334	-0.012	25.980	0.000
1203	6.0373	-0.010	25.980	0.000
1204	6.0427	-0.002	26.025	0.000
1205	6.0480	-0.006	26.025	0.000
1206	6.0534	-0.008	26.025	0.000
1207	6.0587	-0.012	25.975	0.000
1208	6.0640	-0.018	25.975	0.000
1209	6.0694	-0.016	25.970	0.000
1210	6.0747	-0.008	25.970	0.000
1211	6.0800	-0.004	26.005	0.000
1212	6.0853	0.000	26.005	0.000
1213	6.0885	-0.004	25.995	0.000
1214	6.0917	-0.012	25.995	0.000
1215	6.0949	-0.020	26.010	0.000
1216	6.0981	-0.020	26.010	0.000
1217	6.1013	-0.010	26.010	0.000
1218	6.1173	-0.004	25.995	0.000
1219	6.1213	-0.006	25.995	0.000
1220	6.1254	0.000	25.985	0.000
1221	6.1294	0.000	25.985	0.000
1222	6.1334	-0.014	26.025	0.000
1223	6.1387	-0.016	26.025	0.000
1224	6.1441	-0.012	25.945	0.000
1225	6.1494	-0.010	25.945	0.000
1226	6.1534	-0.006	25.975	0.000
1227	6.1574	-0.004	25.975	0.000
1228	6.1613	-0.002	25.975	0.000
1229	6.1653	-0.008	25.970	0.000
1230	6.1733	-0.018	25.970	0.000
1231	6.1813	-0.008	25.995	0.000
1232	6.1866	-0.012	25.995	0.000
1233	6.1920	-0.014	25.965	0.000
1234	6.1973	-0.002	25.965	0.000
1235	6.2013	-0.002	26.085	0.000
1236	6.2053	-0.010	26.085	0.000
1237	6.2093	-0.010	26.000	0.000
1238	6.2133	-0.014	26.000	0.000
1239	6.2165	-0.014	26.000	0.000
1240	6.2196	-0.010	25.895	0.000
1241	6.2228	-0.008	25.895	0.000
1242	6.2260	-0.008	26.015	0.000
1243	6.2292	-0.008	26.015	0.000
1244	6.2452	-0.006	26.005	0.000
1245	6.2506	-0.006	26.005	0.000
1246	6.2559	-0.014	26.005	0.000
1247	6.2613	-0.008	26.005	0.000
1248	6.2667	-0.004	26.055	0.000
1249	6.2721	-0.006	26.055	0.000
1250	6.2775	-0.010	26.055	0.000
1251	6.2806	-0.012	25.990	0.000
1252	6.2838	-0.010	25.990	0.000
1253	6.2869	-0.016	26.010	0.000
1254	6.2900	-0.012	26.010	0.000
1255	6.2932	-0.006	26.050	0.000
1256	6.3012	-0.012	26.050	0.000
1257	6.3092	-0.006	26.005	0.000
1258	6.3145	-0.010	26.005	0.000
1259	6.3198	-0.012	25.985	0.000
1260	6.3251	-0.012	25.985	0.000
1261	6.3305	-0.014	25.985	0.000
1262	6.3358	-0.006	26.045	0.000
1263	6.3412	-0.006	26.045	0.000
1264	6.3451	-0.002	26.045	0.000
1265	6.3491	-0.002	26.045	0.000
1266	6.3531	-0.012	25.985	0.000
1267	6.3571	-0.012	25.985	0.000
1268	6.3651	-0.018	26.075	0.000
1269	6.3731	-0.020	26.075	0.000
1270	6.3771	-0.012	26.025	0.000
1271	6.3811	-0.006	26.025	0.000
1272	6.3851	-0.002	26.025	0.000
1273	6.3891	-0.002	26.080	0.000
1274	6.3944	-0.008	26.080	0.000
1275	6.3997	-0.006	26.065	0.000
1276	6.4050	-0.014	26.065	0.000
1277	6.4090	-0.016	26.065	0.000
1278	6.4130	-0.008	26.065	0.000
1279	6.4169	-0.012	26.025	0.000
1280	6.4209	-0.008	26.025	0.000
1281	6.4289	-0.004	26.025	0.000
1282	6.4370	-0.006	26.025	0.000
1283	6.4423	-0.012	26.025	0.000
1284	6.4476	-0.012	26.065	0.000
1285	6.4529	-0.010	26.065	0.000
1286	6.4569	-0.014	26.005	0.000
1287	6.4609	-0.012	26.005	0.000
1288	6.4649	-0.008	26.080	0.000
1289	6.4689	-0.008	26.080	0.000
1290	6.4742	-0.006	26.020	0.000
1291	6.4795	-0.008	26.020	0.000
1292	6.4848	-0.002	26.065	0.000
1293	6.4902	-0.010	26.065	0.000
1294	6.4956	-0.010	26.065	0.000
1295	6.5009	-0.008	26.030	0.000
1296	6.5062	-0.016	26.030	0.000
1297	6.5116	-0.010	26.025	0.000
1298	6.5169	-0.008	26.025	0.000
1299	6.5222	-0.008	26.015	0.000
1300	6.5275	-0.004	26.015	0.000
1301	6.5329	-0.004	26.080	0.000
1302	6.5369	-0.008	26.080	0.000
1303	6.5410	-0.016	26.080	0.000
1304	6.5451	-0.024	26.080	0.000
1305	6.5492	-0.020	26.080	0.000
1306	6.5545	-0.014	26.025	0.000
1307	6.5599	-0.006	26.025	0.000
1308	6.5653	0.004	26.005	0.000
1309	6.5705	0.004	26.005	0.000
1310	6.5758	-0.006	26.040	0.000
1311	6.5810	-0.010	26.040	0.000
1312	6.5864	-0.016	26.105	0.000
1313	6.5918	-0.022	26.105	0.000
1314	6.5972	-0.012	26.025	0.000
1315	6.6003	-0.006	26.025	0.000
1316	6.6035	0.000	26.025	0.000
1317	6.6066	0.000	26.055	0.000
1318	6.6097	-0.006	26.055	0.000
1319	6.6129	-0.012	26.065	0.000
1320	6.6288	-0.018	26.065	0.000
1321	6.6328	-0.018	26.075	0.000
1322	6.6368	-0.010	26.075	0.000
1323	6.6408	-0.008	26.005	0.000
1324	6.6448	-0.004	26.005	0.000
1325	6.6502	-0.002	26.055	0.000
1326	6.6555	-0.008	26.055	0.000
1327	6.6609	-0.016	26.055	0.000
1328	6.6649	-0.014	26.025	0.000
1329	6.6689	-0.008	26.025	0.000
1330	6.6729	-0.010	26.055	0.000
1331	6.6768	-0.012	26.055	0.000
1332	6.6848	-0.012	26.045	0.000
1333	6.6928	-0.012	26.045	0.000
1334	6.6982	-0.012	26.030	0.000
1335	6.7035	-0.010	26.030	0.000
1336	6.7089	-0.002	26.055	0.000
1337	6.7129	0.002	26.055	0.000
1338	6.7169	-0.002	26.055	0.000
1339	6.7210	-0.002	26.030	0.000
1340	6.7250	-0.014	26.030	0.000
1341	6.7289	-0.020	26.020	0.000
1342	6.7329	-0.014	26.020	0.000
1343	6.7368	-0.016	26.105	0.000
1344	6.7408	-0.012	26.105	0.000
1345	6.7499	0.002	26.025	0.000
1346	6.7591	-0.002	26.025	0.000
1347	6.7625	-0.010	26.045	0.000
1348	6.7660	-0.006	26.045	0.000
1349	6.7694	-0.014	26.045	0.000
1350	6.7729	-0.014	26.045	0.000
1351	6.7808	-0.012	26.045	0.000
1352	6.7888	-0.010	26.110	0.000
1353	6.7920	-0.002	26.110	0.000
1354	6.7952	-0.008	26.000	0.000
1355	6.7984	-0.010	26.000	0.000
1356	6.8016	-0.008	25.995	0.000
1357	6.8047	-0.014	25.995	0.000
1358	6.8127	-0.016	26.030	0.000
1359	6.8208	-0.010	26.030	0.000
1360	6.8261	-0.010	26.030	0.000
1361	6.8315	-0.012	26.065	0.000
1362	6.8369	-0.006	26.065	0.000
1363	6.8422	-0.002	26.105	0.000
1364	6.8474	-0.006	26.105	0.000
1365	6.8527	-0.006	26.130	0.000
1366	6.8559	-0.010	26.130	0.000
1367	6.8591	-0.014	26.045	0.000
1368	6.8623	-0.018	26.045	0.000
1369	6.8655	-0.014	26.045	0.000
1370	6.8687	-0.006	26.045	0.000
1371	6.8767	-0.004	26.045	0.000
1372	6.8846	-0.002	26.115	0.000
1373	6.8900	0.004	26.115	0.000
1374	6.8953	-0.012	26.080	0.000
1375	6.9007	-0.016	26.080	0.000
1376	6.9060	-0.012	26.020	0.000
1377	6.9113	-0.024	26.020	0.000
1378	6.9166	-0.010	26.065	0.000
1379	6.9220	-0.008	26.065	0.000
1380	6.9273	-0.012	25.970	0.000
1381	6.9326	-0.008	25.970	0.000
1382	6.9380	-0.012	25.970	0.000
1383	6.9433	-0.008	26.025	0.000
1384	6.9486	-0.008	26.025	0.000
1385	6.9526	-0.008	26.105	0.000
1386	6.9566	-0.002	26.105	0.000
1387	6.9606	-0.006	26.020	0.000
1388	6.9645	-0.010	26.020	0.000
1389	6.9699	-0.012	26.105	0.000
1390	6.9752	-0.012	26.105	0.000
1391	6.9806	-0.014	26.025	0.000
1392	6.9846	-0.010	26.025	0.000
1393	6.9886	-0.002	26.025	0.000
1394	6.9926	-0.006	26.055	0.000
1395	6.9965	-0.010	26.055	0.000
1396	7.0045	-0.010	26.070	0.000
1397	7.0125	-0.016	26.070	0.000
1398	7.0179	-0.018	26.020	0.000
1399	7.0234	-0.012	26.020	0.000
1400	7.0288	-0.004	26.085	0.000
1401	7.0328	-0.002	26.085	0.000
1402	7.0368	-0.004	26.115	0.000
1403	7.0408	-0.008	26.115	0.000
1404	7.0448	-0.018	26.115	0.000
1405	7.0487	-0.018	26.075	0.000
1406	7.0526	-0.012	26.075	0.000
1407	7.0565	-0.014	26.025	0.000
1408	7.0605	-0.008	26.025	0.000
1409	7.0686	0.000	26.040	0.000
1410	7.0767	-0.004	26.040	0.000
1411	7.0821	-0.008	26.110	0.000
1412	7.0874	-0.006	26.110	0.000
1413	7.0928	-0.012	26.070	0.000
1414	7.0981	-0.012	26.070	0.000
1415	7.1034	-0.016	26.070	0.000
1416	7.1088	-0.014	26.080	0.000
1417	7.1119	-0.008	26.080	0.000
1418	7.1151	-0.010	26.050	0.000
1419	7.1182	-0.006	26.050	0.000
1420	7.1214	-0.002	26.090	0.000
1421	7.1246	-0.010	26.090	0.000
1422	7.1325	-0.012	26.115	0.000
1423	7.1405	-0.012	26.115	0.000
1424	7.1458	-0.016	26.045	0.000
1425	7.1512	-0.012	26.045	0.000
1426	7.1566	-0.008	26.045	0.000
1427	7.1619	-0.008	26.070	0.000
1428	7.1671	-0.004	26.070	0.000
1429	7.1724	-0.006	26.115	0.000
1430	7.1756	-0.010	26.115	0.000
1431	7.1788	-0.018	26.035	0.000
1432	7.1820	-0.016	26.035	0.000
1433	7.1852	-0.012	26.120	0.000
1434	7.1884	-0.010	26.120	0.000
1435	7.2068	-0.008	26.050	0.000
1436	7.2102	0.002	26.050	0.000
1437	7.2137	-0.002	26.050	0.000
1438	7.2171	-0.008	26.065	0.000
1439	7.2205	-0.012	26.065	0.000
1440	7.2258	-0.014	26.120	0.000
1441	7.2311	-0.018	26.120	0.000
1442	7.2364	-0.012	26.060	0.000
1443	7.2396	-0.006	26.060	0.000
1444	7.2428	-0.008	26.025	0.000
1445	7.2460	-0.008	26.025	0.000
1446	7.2492	-0.010	26.070	0.000
1447	7.2523	-0.008	26.070	0.000
1448	7.2685	-0.012	26.070	0.000
1449	7.2738	-0.012	26.025	0.000
1450	7.2790	-0.002	26.025	0.000
1451	7.2843	0.000	26.130	0.000
1452	7.2884	-0.010	26.130	0.000
1453	7.2925	-0.014	26.085	0.000
1454	7.2966	-0.014	26.085	0.000
1455	7.3007	-0.020	26.090	0.000
1456	7.3046	-0.020	26.090	0.000
1457	7.3085	-0.004	26.110	0.000
1458	7.3124	0.000	26.110	0.000
1459	7.3163	0.002	26.110	0.000
1460	7.3244	-0.006	26.170	0.000
1461	7.3325	-0.012	26.170	0.000
1462	7.3379	-0.016	26.105	0.000
1463	7.3432	-0.018	26.105	0.000
1464	7.3486	-0.012	26.055	0.000
1465	7.3539	-0.004	26.055	0.000
1466	7.3593	-0.002	26.090	0.000
1467	7.3646	-0.002	26.090	0.000
1468	7.3677	-0.010	26.115	0.000
1469	7.3708	-0.016	26.115	0.000
1470	7.3740	-0.022	26.115	0.000
1471	7.3771	-0.018	26.080	0.000
1472	7.3802	-0.008	26.080	0.000
1473	7.3882	-0.002	26.170	0.000
1474	7.3962	-0.002	26.170	0.000
1475	7.4015	-0.006	26.115	0.000
1476	7.4068	-0.010	26.115	0.000
1477	7.4122	-0.016	26.095	0.000
1478	7.4175	-0.020	26.095	0.000
1479	7.4229	-0.018	26.110	0.000
1480	7.4282	-0.010	26.110	0.000
1481	7.4314	-0.002	26.110	0.000
1482	7.4346	-0.002	26.085	0.000
1483	7.4378	-0.004	26.085	0.000
1484	7.4410	-0.004	26.115	0.000
1485	7.4442	-0.008	26.115	0.000
1486	7.4601	-0.016	26.115	0.000
1487	7.4641	-0.014	26.115	0.000
1488	7.4681	-0.010	26.065	0.000
1489	7.4721	-0.012	26.065	0.000
1490	7.4761	-0.012	26.060	0.000
1491	7.4815	-0.008	26.060	0.000
1492	7.4868	-0.004	26.060	0.000
1493	7.4922	-0.014	26.150	0.000
1494	7.4954	-0.008	26.150	0.000
1495	7.4986	-0.004	26.060	0.000
1496	7.5018	-0.012	26.060	0.000
1497	7.5050	-0.008	26.085	0.000
1498	7.5082	-0.012	26.085	0.000
1499	7.5240	-0.014	26.105	0.000
1500	7.5294	-0.008	26.105	0.000
1501	7.5348	-0.010	26.200	0.000
1502	7.5402	-0.006	26.200	0.000
1503	7.5441	-0.012	26.200	0.000
1504	7.5481	-0.008	26.105	0.000
1505	7.5520	-0.012	26.105	0.000
1506	7.5559	-0.020	26.105	0.000
1507	7.5614	-0.010	26.105	0.000
1508	7.5669	-0.010	26.065	0.000
1509	7.5724	-0.002	26.065	0.000
1510	7.5776	0.000	26.070	0.000
1511	7.5828	-0.004	26.070	0.000
1512	7.5880	-0.006	26.150	0.000
1513	7.5934	-0.022	26.150	0.000
1514	7.5988	-0.016	26.150	0.000
1515	7.6042	-0.012	26.085	0.000
1516	7.6094	-0.016	26.085	0.000
1517	7.6147	-0.002	26.090	0.000
1518	7.6199	-0.004	26.090	0.000
1519	7.6239	-0.010	26.145	0.000
1520	7.6279	-0.012	26.145	0.000
1521	7.6320	-0.016	26.125	0.000
1522	7.6360	-0.006	26.125	0.000
1523	7.6414	-0.006	26.110	0.000
1524	7.6469	-0.006	26.110	0.000
1525	7.6523	-0.002	26.110	0.000
1526	7.6576	-0.012	26.155	0.000
1527	7.6629	-0.014	26.155	0.000
1528	7.6681	-0.016	26.115	0.000
1529	7.6735	-0.018	26.115	0.000
1530	7.6788	-0.010	26.115	0.000
1531	7.6841	-0.006	26.115	0.000
1532	7.6873	-0.008	26.150	0.000
1533	7.6905	-0.008	26.150	0.000
1534	7.6936	-0.012	26.125	0.000
1535	7.6968	-0.012	26.125	0.000
1536	7.7000	-0.012	26.125	0.000
1537	7.7080	-0.006	26.145	0.000
1538	7.7159	0.002	26.145	0.000
1539	7.7214	0.002	26.125	0.000
1540	7.7268	-0.004	26.125	0.000
1541	7.7322	-0.010	26.125	0.000
1542	7.7375	-0.014	26.125	0.000
1543	7.7427	-0.026	26.025	0.000
1544	7.7480	-0.022	26.025	0.000
1545	7.7511	-0.014	26.125	0.000
1546	7.7543	-0.010	26.125	0.000
1547	7.7575	0.000	26.125	0.000
1548	7.7607	0.000	26.150	0.000
1549	7.7639	-0.006	26.150	0.000
1550	7.7799	-0.008	26.125	0.000
1551	7.7853	-0.016	26.125	0.000
1552	7.7906	-0.020	26.130	0.000
1553	7.7959	-0.014	26.130	0.000
1554	7.8000	-0.010	26.110	0.000
1555	7.8041	0.002	26.110	0.000
1556	7.8081	-0.002	26.085	0.000
1557	7.8122	-0.002	26.085	0.000
1558	7.8154	-0.002	26.085	0.000
1559	7.8185	-0.030	26.150	0.000
1560	7.8216	-0.018	26.150	0.000
1561	7.8248	0.004	26.105	0.000
1562	7.8279	-0.030	26.105	0.000
1563	7.8476	-0.022	26.130	0.000
1564	7.8507	0.014	26.130	0.000
1565	7.8538	0.002	26.125	0.000
1566	7.8568	-0.010	26.125	0.000
1567	7.8599	-0.020	26.210	0.000
1568	7.8678	-0.002	26.210	0.000
1569	7.8758	-0.008	26.210	0.000
1570	7.8790	-0.024	26.110	0.000
1571	7.8822	-0.010	26.110	0.000
1572	7.8854	-0.004	26.140	0.000
1573	7.8886	-0.008	26.140	0.000
1574	7.8918	-0.012	26.150	0.000
1575	7.8998	-0.004	26.150	0.000
1576	7.9078	0.002	26.130	0.000
1577	7.9131	-0.020	26.130	0.000
1578	7.9184	-0.022	26.130	0.000
1579	7.9237	-0.020	26.130	0.000
1580	7.9290	-0.016	26.130	0.000
1581	7.9343	-0.010	26.090	0.000
1582	7.9397	-0.002	26.090	0.000
1583	7.9437	0.006	26.065	0.000
1584	7.9477	0.002	26.065	0.000
1585	7.9517	-0.006	26.240	0.000
1586	7.9557	-0.014	26.240	0.000
1587	7.9611	-0.014	26.115	0.000
1588	7.9664	-0.016	26.115	0.000
1589	7.9717	-0.012	26.140	0.000
1590	7.9771	-0.014	26.140	0.000
1591	7.9824	-0.016	26.140	0.000
1592	7.9877	-0.008	26.155	0.000
1593	7.9930	-0.010	26.155	0.000
1594	7.9984	-0.014	26.150	0.000
1595	8.0037	-0.002	26.150	0.000
1596	8.0077	-0.002	26.180	0.000
1597	8.0116	-0.004	26.180	0.000
1598	8.0156	-0.008	26.170	0.000
1599	8.0196	-0.016	26.170	0.000
1600	8.0276	-0.020	26.170	0.000
1601	8.0357	-0.016	26.170	0.000
1602	8.0398	-0.008	26.170	0.000
1603	8.0439	-0.006	26.105	0.000
1604	8.0480	-0.008	26.105	0.000
1605	8.0521	-0.006	26.110	0.000
1606	8.0573	-0.008	26.110	0.000
1607	8.0625	-0.016	26.115	0.000
1608	8.0678	-0.016	26.115	0.000
1609	8.0709	-0.006	26.070	0.000
1610	8.0741	-0.006	26.070	0.000
1611	8.0773	-0.002	26.170	0.000
1612	8.0805	0.002	26.170	0.000
1613	8.0837	-0.012	26.170	0.000
1614	8.0997	-0.016	26.175	0.000
1615	8.1051	-0.020	26.175	0.000
1616	8.1104	-0.014	26.125	0.000
1617	8.1157	-0.012	26.125	0.000
1618	8.1211	-0.010	26.160	0.000
1619	8.1265	-0.004	26.160	0.000
1620	8.1318	-0.004	26.170	0.000
1621	8.1350	-0.012	26.170	0.000
1622	8.1381	-0.010	26.200	0.000
1623	8.1413	-0.006	26.200	0.000
1624	8.1444	-0.014	26.200	0.000
1625	8.1476	-0.008	26.180	0.000
1626	8.1556	-0.014	26.180	0.000
1627	8.1637	-0.016	26.175	0.000
1628	8.1690	-0.008	26.175	0.000
1629	8.1743	-0.010	26.165	0.000
1630	8.1796	-0.002	26.165	0.000
1631	8.1849	-0.002	26.210	0.000
1632	8.1903	-0.004	26.210	0.000
1633	8.1956	-0.016	26.165	0.000
1634	8.1988	-0.028	26.165	0.000
1635	8.2021	-0.018	26.165	0.000
1636	8.2053	-0.012	26.250	0.000
1637	8.2086	-0.006	26.250	0.000
1638	8.2118	0.002	26.195	0.000
1639	8.2197	0.008	26.195	0.000
1640	8.2276	0.002	26.160	0.000
1641	8.2330	-0.018	26.160	0.000
1642	8.2384	-0.022	26.115	0.000
1643	8.2438	-0.026	26.115	0.000
1644	8.2491	-0.022	26.130	0.000
1645	8.2544	-0.008	26.130	0.000
1646	8.2597	0.004	26.130	0.000
1647	8.2629	-0.002	26.125	0.000
1648	8.2660	-0.010	26.125	0.000
1649	8.2692	-0.010	26.155	0.000
1650	8.2723	-0.012	26.155	0.000
1651	8.2755	-0.014	26.185	0.000
1652	8.2914	-0.010	26.185	0.000
1653	8.2954	-0.002	26.135	0.000
1654	8.2994	-0.006	26.135	0.000
1655	8.3034	-0.008	26.160	0.000
1656	8.3074	0.004	26.160	0.000
1657	8.3129	-0.040	26.160	0.000
1658	8.3183	-0.032	26.190	0.000
1659	8.3237	0.038	26.190	0.000
1660	8.3277	-0.054	26.230	0.000
1661	8.3316	0.002	26.230	0.000
1662	8.3356	0.010	26.190	0.000
1663	8.3396	-0.004	26.190	0.000
1664	8.3477	-0.008	26.150	0.000
1665	8.3558	-0.038	26.150	0.000
1666	8.3611	0.002	26.185	0.000
1667	8.3664	-0.008	26.185	0.000
1668	8.3718	-0.018	26.185	0.000
1669	8.3758	0.002	26.170	0.000
1670	8.3798	-0.002	26.170	0.000
1671	8.3838	-0.012	26.190	0.000
1672	8.3878	-0.030	26.190	0.000
1673	8.3909	-0.006	26.160	0.000
1674	8.3941	-0.010	26.160	0.000
1675	8.3972	-0.016	26.170	0.000
1676	8.4003	-0.006	26.170	0.000
1677	8.4035	-0.006	26.145	0.000
1678	8.4194	-0.002	26.145	0.000
1679	8.4249	-0.008	26.145	0.000
1680	8.4303	-0.012	26.165	0.000
1681	8.4358	-0.012	26.165	0.000
1682	8.4411	-0.014	26.145	0.000
1683	8.4464	-0.010	26.145	0.000
1684	8.4517	-0.012	26.170	0.000
1685	8.4549	-0.010	26.170	0.000
1686	8.4580	-0.004	26.225	0.000
1687	8.4611	-0.004	26.225	0.000
1688	8.4643	-0.010	26.190	0.000
1689	8.4674	-0.012	26.190	0.000
1690	8.4754	-0.020	26.190	0.000
1691	8.4834	-0.016	26.215	0.000
1692	8.4888	-0.010	26.215	0.000
1693	8.4942	-0.010	26.215	0.000
1694	8.4996	-0.004	26.215	0.000
1695	8.5049	-0.008	26.190	0.000
1696	8.5102	-0.008	26.190	0.000
1697	8.5155	-0.010	26.165	0.000
1698	8.5187	-0.018	26.165	0.000
1699	8.5219	-0.012	26.210	0.000
1700	8.5250	-0.006	26.210	0.000
1701	8.5282	-0.006	26.210	0.000
1702	8.5314	-0.006	26.160	0.000
1703	8.5504	-0.004	26.160	0.000
1704	8.5537	-0.008	26.150	0.000
1705	8.5570	-0.018	26.150	0.000
1706	8.5603	-0.016	26.170	0.000
1707	8.5636	-0.012	26.170	0.000
1708	8.5689	-0.018	26.175	0.000
1709	8.5741	-0.014	26.175	0.000
1710	8.5793	-0.002	26.175	0.000
1711	8.5825	0.002	26.090	0.000
1712	8.5857	-0.006	26.090	0.000
1713	8.5889	-0.006	26.200	0.000
1714	8.5921	-0.010	26.200	0.000
1715	8.5953	-0.014	26.165	0.000
1716	8.6113	-0.016	26.165	0.000
1717	8.6166	-0.012	26.210	0.000
1718	8.6220	-0.010	26.210	0.000
1719	8.6273	-0.010	26.230	0.000
1720	8.6313	-0.006	26.230	0.000
1721	8.6353	-0.014	26.230	0.000
1722	8.6393	-0.020	26.170	0.000
1723	8.6432	-0.010	26.170	0.000
1724	8.6464	-0.006	26.175	0.000
1725	8.6496	0.002	26.175	0.000
1726	8.6528	-0.004	26.205	0.000
1727	8.6560	-0.004	26.205	0.000
1728	8.6592	-0.010	26.205	0.000
1729	8.6752	-0.020	26.205	0.000
1730	8.6805	-0.016	26.220	0.000
1731	8.6859	-0.016	26.220	0.000
1732	8.6912	-0.012	26.220	0.000
1733	8.6967	0.004	26.175	0.000
1734	8.7021	0.002	26.175	0.000
1735	8.7075	-0.010	26.200	0.000
1736	8.7128	-0.016	26.200	0.000
1737	8.7181	-0.018	26.235	0.000
1738	8.7233	-0.016	26.235	0.000
1739	8.7286	-0.012	26.150	0.000
1740	8.7339	-0.008	26.150	0.000
1741	8.7392	0.008	26.210	0.000
1742	8.7432	-0.004	26.210	0.000
1743	8.7472	-0.012	26.210	0.000
1744	8.7512	-0.012	26.115	0.000
1745	8.7552	-0.030	26.115	0.000
1746	8.7606	-0.018	26.215	0.000
1747	8.7661	-0.008	26.215	0.000
1748	8.7715	0.000	26.205	0.000
1749	8.7746	0.002	26.205	0.000
1750	8.7778	-0.006	26.175	0.000
1751	8.7809	-0.004	26.175	0.000
1752	8.7840	-0.014	26.175	0.000
1753	8.7872	-0.018	26.175	0.000
1754	8.7952	-0.010	26.175	0.000
1755	8.8032	-0.012	26.195	0.000
1756	8.8085	-0.010	26.195	0.000
1757	8.8139	-0.014	26.190	0.000
1758	8.8192	-0.010	26.190	0.000
1759	8.8246	-0.012	26.215	0.000
1760	8.8300	-0.012	26.215	0.000
1761	8.8353	0.002	26.255	0.000
1762	8.8392	-0.006	26.255	0.000
1763	8.8432	-0.006	26.265	0.000
1764	8.8471	-0.002	26.265	0.000
1765	8.8510	-0.018	26.265	0.000
1766	8.8590	-0.022	26.230	0.000
1767	8.8670	-0.012	26.230	0.000
1768	8.8723	-0.012	26.185	0.000
1769	8.8776	-0.006	26.185	0.000
1770	8.8830	-0.002	26.265	0.000
1771	8.8870	-0.010	26.265	0.000
1772	8.8911	-0.014	26.245	0.000
1773	8.8952	-0.020	26.245	0.000
1774	8.8993	-0.012	26.190	0.000
1775	8.9032	-0.006	26.190	0.000
1776	8.9072	-0.006	26.190	0.000
1777	8.9112	0.004	26.175	0.000
1778	8.9152	-0.002	26.175	0.000
1779	8.9232	-0.016	26.235	0.000
1780	8.9312	-0.020	26.235	0.000
1781	8.9364	-0.018	26.175	0.000
1782	8.9417	-0.014	26.175	0.000
1783	8.9469	-0.006	26.240	0.000
1784	8.9523	-0.002	26.240	0.000
1785	8.9577	-0.002	26.225	0.000
1786	8.9631	-0.010	26.225	0.000
1787	8.9684	-0.012	26.225	0.000
1788	8.9737	-0.012	26.245	0.000
1789	8.9790	-0.010	26.245	0.000
1790	8.9843	-0.018	26.190	0.000
1791	8.9897	-0.010	26.190	0.000
1792	8.9950	0.014	26.250	0.000
1793	8.9990	-0.054	26.250	0.000
1794	9.0029	-0.012	26.180	0.000
1795	9.0069	0.012	26.180	0.000
1796	9.0109	-0.030	26.210	0.000
1797	9.0163	-0.010	26.210	0.000
1798	9.0216	0.012	26.210	0.000
1799	9.0270	0.010	26.270	0.000
1800	9.0302	-0.008	26.270	0.000
1801	9.0334	-0.024	26.240	0.000
1802	9.0365	-0.008	26.240	0.000
1803	9.0397	-0.018	26.230	0.000
1804	9.0429	-0.022	26.230	0.000
1805	9.0509	-0.012	26.215	0.000
1806	9.0589	0.004	26.215	0.000
1807	9.0642	-0.006	26.220	0.000
1808	9.0695	-0.020	26.220	0.000
1809	9.0748	-0.012	26.220	0.000
1810	9.0802	-0.010	26.240	0.000
1811	9.0856	0.000	26.240	0.000
1812	9.0910	-0.008	26.225	0.000
1813	9.0942	-0.014	26.225	0.000
1814	9.0974	-0.002	26.190	0.000
1815	9.1005	-0.012	26.190	0.000
1816	9.1037	-0.022	26.225	0.000
1817	9.1069	-0.010	26.225	0.000
1818	9.1229	-0.010	26.190	0.000
1819	9.1269	-0.006	26.190	0.000
1820	9.1309	-0.012	26.190	0.000
1821	9.1349	-0.012	26.230	0.000
1822	9.1389	-0.010	26.230	0.000
1823	9.1442	-0.018	26.185	0.000
1824	9.1495	-0.004	26.185	0.000
1825	9.1548	0.004	26.155	0.000
1826	9.1588	-0.006	26.155	0.000
1827	9.1628	-0.004	26.245	0.000
1828	9.1668	-0.012	26.245	0.000
1829	9.1708	-0.020	26.190	0.000
1830	9.1788	-0.022	26.190	0.000
1831	9.1868	-0.010	26.190	0.000
1832	9.1921	-0.004	26.230	0.000
1833	9.1975	-0.006	26.230	0.000
1834	9.2028	-0.004	26.210	0.000
1835	9.2081	-0.006	26.210	0.000
1836	9.2135	-0.016	26.215	0.000
1837	9.2188	-0.016	26.215	0.000
1838	9.2214	-0.010	26.210	0.000
1839	9.2241	-0.008	26.210	0.000
1840	9.2267	-0.012	26.220	0.000
1841	9.2294	-0.006	26.220	0.000
1842	9.2320	-0.006	26.220	0.000
1843	9.2346	-0.014	26.230	0.000
1844	9.2507	-0.012	26.230	0.000
1845	9.2562	-0.010	26.190	0.000
1846	9.2617	-0.012	26.190	0.000
1847	9.2671	-0.006	26.185	0.000
1848	9.2724	-0.010	26.185	0.000
1849	9.2777	-0.010	26.245	0.000
1850	9.2829	-0.010	26.245	0.000
1851	9.2861	-0.006	26.190	0.000
1852	9.2892	-0.006	26.190	0.000
1853	9.2923	-0.010	26.190	0.000
1854	9.2955	-0.010	26.205	0.000
1855	9.2986	-0.008	26.205	0.000
1856	9.3066	-0.016	26.235	0.000
1857	9.3147	-0.020	26.235	0.000
1858	9.3200	-0.014	26.240	0.000
1859	9.3254	-0.014	26.240	0.000
1860	9.3307	-0.010	26.320	0.000
1861	9.3361	0.002	26.320	0.000
1862	9.3414	0.000	26.230	0.000
1863	9.3467	-0.006	26.230	0.000
1864	9.3499	-0.008	26.230	0.000
1865	9.3531	-0.016	26.305	0.000
1866	9.3563	-0.020	26.305	0.000
1867	9.3595	-0.014	26.155	0.000
1868	9.3627	-0.012	26.155	0.000
1869	9.3787	-0.006	26.195	0.000
1870	9.3827	-0.006	26.195	0.000
1871	9.3867	-0.014	26.220	0.000
1872	9.3907	-0.010	26.220	0.000
1873	9.3947	-0.014	26.210	0.000
1874	9.4000	-0.010	26.210	0.000
1875	9.4053	-0.002	26.210	0.000
1876	9.4107	-0.008	26.260	0.000
1877	9.4181	-0.010	26.260	0.000
1878	9.4256	-0.014	26.260	0.000
1879	9.4331	-0.012	26.260	0.000
1880	9.4405	-0.010	26.215	0.000
1881	9.4480	-0.010	26.215	0.000
1882	9.4501	-0.002	26.210	0.000
1883	9.4523	-0.006	26.210	0.000
1884	9.4544	-0.014	26.295	0.000
1885	9.4565	-0.014	26.295	0.000
1886	9.4587	-0.016	26.295	0.000
1887	9.4640	-0.012	26.250	0.000
1888	9.4693	-0.004	26.250	0.000
1889	9.4746	-0.002	26.190	0.000
1890	9.4778	-0.002	26.190	0.000
1891	9.4810	-0.012	26.260	0.000
1892	9.4842	-0.020	26.260	0.000
1893	9.4874	-0.022	26.175	0.000
1894	9.4906	-0.018	26.175	0.000
1895	9.5065	-0.006	26.235	0.000
1896	9.5118	0.004	26.235	0.000
1897	9.5172	-0.002	26.235	0.000
1898	9.5225	-0.002	26.235	0.000
1899	9.5279	-0.006	26.235	0.000
1900	9.5332	-0.016	26.170	0.000
1901	9.5386	-0.022	26.170	0.000
1902	9.5418	-0.010	26.220	0.000
1903	9.5449	-0.010	26.220	0.000
1904	9.5481	-0.012	26.225	0.000
1905	9.5513	-0.004	26.225	0.000
1906	9.5545	-0.008	26.230	0.000
1907	9.5626	-0.014	26.230	0.000
1908	9.5707	-0.012	26.230	0.000
1909	9.5760	-0.012	26.320	0.000
1910	9.5813	-0.010	26.320	0.000
1911	9.5866	0.018	26.265	0.000
1912	9.5919	-0.022	26.265	0.000
1913	9.5972	-0.020	26.255	0.000
1914	9.6025	0.006	26.255	0.000
1915	9.6057	-0.016	26.215	0.000
1916	9.6088	-0.030	26.215	0.000
1917	9.6120	-0.020	26.285	0.000
1918	9.6151	0.008	26.285	0.000
1919	9.6183	0.002	26.285	0.000
1920	9.6343	-0.020	26.280	0.000
1921	9.6384	-0.016	26.280	0.000
1922	9.6425	-0.002	26.275	0.000
1923	9.6466	-0.016	26.275	0.000
1924	9.6507	-0.020	26.230	0.000
1925	9.6560	0.004	26.230	0.000
1926	9.6613	0.004	26.210	0.000
1927	9.6665	-0.014	26.210	0.000
1928	9.6705	-0.014	26.275	0.000
1929	9.6745	-0.008	26.275	0.000
1930	9.6784	-0.008	26.275	0.000
1931	9.6824	-0.020	26.210	0.000
1932	9.6904	-0.012	26.210	0.000
1933	9.6984	-0.002	26.185	0.000
1934	9.7037	-0.014	26.185	0.000
1935	9.7091	-0.016	26.230	0.000
1936	9.7145	-0.010	26.230	0.000
1937	9.7184	-0.008	26.240	0.000
1938	9.7224	-0.004	26.240	0.000
1939	9.7264	-0.004	26.265	0.000
1940	9.7304	-0.012	26.265	0.000
1941	9.7343	-0.016	26.265	0.000
1942	9.7383	-0.018	26.235	0.000
1943	9.7423	-0.012	26.235	0.000
1944	9.7463	-0.006	26.275	0.000
1945	9.7542	-0.006	26.275	0.000
1946	9.7622	0.002	26.215	0.000
1947	9.7677	-0.002	26.215	0.000
1948	9.7732	-0.016	26.210	0.000
1949	9.7787	-0.018	26.210	0.000
1950	9.7840	-0.020	26.290	0.000
1951	9.7892	-0.014	26.290	0.000
1952	9.7944	-0.006	26.290	0.000
1953	9.7976	-0.004	26.215	0.000
1954	9.8007	-0.006	26.215	0.000
1955	9.8039	-0.002	26.245	0.000
1956	9.8070	-0.010	26.245	0.000
1957	9.8102	-0.016	26.265	0.000
1958	9.8182	-0.016	26.265	0.000
1959	9.8262	-0.012	26.250	0.000
1960	9.8317	-0.008	26.250	0.000
1961	9.8372	-0.010	26.180	0.000
1962	9.8427	-0.002	26.180	0.000
1963	9.8479	0.002	26.180	0.000
1964	9.8531	-0.010	26.235	0.000
1965	9.8583	-0.014	26.235	0.000
1966	9.8615	-0.012	26.270	0.000
1967	9.8647	-0.018	26.270	0.000
1968	9.8679	-0.020	26.265	0.000
1969	9.8711	-0.012	26.265	0.000
1970	9.8743	-0.008	26.245	0.000
1971	9.8851	-0.008	26.245	0.000
1972	9.8958	-0.002	26.285	0.000
1973	9.8985	-0.004	26.285	0.000
1974	9.9011	-0.010	26.285	0.000
1975	9.9037	-0.010	26.290	0.000
1976	9.9063	-0.014	26.290	0.000
1977	9.9143	-0.010	26.265	0.000
1978	9.9222	-0.010	26.265	0.000
1979	9.9275	-0.010	26.295	0.000
1980	9.9329	-0.006	26.295	0.000
1981	9.9382	-0.012	26.215	0.000
1982	9.9435	-0.012	26.215	0.000
1983	9.9488	-0.008	26.235	0.000
1984	9.9541	-0.012	26.235	0.000
1985	9.9594	-0.010	26.235	0.000
1986	9.9648	-0.006	26.215	0.000
1987	9.9701	-0.014	26.215	0.000
1988	9.9742	-0.018	26.320	0.000
1989	9.9783	-0.018	26.320	0.000
1990	9.9824	-0.014	26.295	0.000
1991	9.9865	-0.008	26.295	0.000
1992	9.9904	-0.006	26.230	0.000
1993	9.9943	0.008	26.230	0.000
1994	9.9982	0.000	26.205	0.000
[truncated: 8,096 more rows]
