# Supplementary material for: Applications of a novel reciprocating positive displacement pump in the simulation of pulsatile arterial blood flow
Source: PLoS One. 2022 Dec 13;17(12):e0270780. doi: 10.1371/journal.pone.0270780 (PMC9746965; doi:10.1371/journal.pone.0270780)
Supplement: S1 File — (ZIP) [file pone.0270780.s001.zip › Supporting Information Data Files/Flow Rates/Fingertip/Caffeine 0058.csv]

Viewer Version	2.91
COM HW Type	RS485/USB Sensor Cable
COM HW Config	Config String: COM10, 115200, ECHOOFF
Sensor Cable Version	1.8
Product Type	Liquid Flow Sensor (SF06 Chip)
Product COM Protocol Config	SHDLC Device Address: 0
Product ID	SLF3S-1300F
Sensor Serial	2109-000156
I2C Address	8
Supply Voltage	3.5 V
Command Address	0x3608
Sampling Time [ms]	5
Scale Factor Flow lin.	500
Scale Factor Temp lin.	200
Scale Factor Custom	1
Sample #	Relative Time[s]	Flow linearized [ml/min]	Temperature linearized [deg C]	Custom []
190	0.9633	-0.006	24.450	0.000
191	0.9673	0.002	24.450	0.000
192	0.9712	0.004	24.475	0.000
193	0.9751	-0.002	24.475	0.000
194	0.9830	-0.006	24.490	0.000
195	0.9909	-0.008	24.490	0.000
196	0.9963	-0.012	24.410	0.000
197	1.0016	-0.012	24.410	0.000
198	1.0069	-0.008	24.410	0.000
199	1.0123	0.002	24.445	0.000
200	1.0176	-0.002	24.445	0.000
201	1.0229	-0.004	24.460	0.000
202	1.0261	-0.004	24.460	0.000
203	1.0293	-0.010	24.475	0.000
204	1.0325	-0.010	24.475	0.000
205	1.0357	-0.006	24.455	0.000
206	1.0389	-0.010	24.455	0.000
207	1.0469	-0.008	24.515	0.000
208	1.0549	-0.008	24.515	0.000
209	1.0602	-0.004	24.515	0.000
210	1.0656	0.000	24.415	0.000
211	1.0709	-0.002	24.415	0.000
212	1.0762	-0.002	24.505	0.000
213	1.0815	-0.002	24.505	0.000
214	1.0869	-0.010	24.490	0.000
215	1.0909	-0.012	24.490	0.000
216	1.0949	-0.014	24.430	0.000
217	1.0989	-0.012	24.430	0.000
218	1.1029	-0.006	24.515	0.000
219	1.1082	0.002	24.515	0.000
220	1.1135	0.004	24.515	0.000
221	1.1189	-0.002	24.555	0.000
222	1.1242	-0.004	24.555	0.000
223	1.1295	-0.008	24.535	0.000
224	1.1348	-0.012	24.535	0.000
225	1.1402	-0.010	24.545	0.000
226	1.1455	-0.006	24.545	0.000
227	1.1508	-0.002	24.570	0.000
228	1.1561	-0.002	24.570	0.000
229	1.1615	-0.002	24.550	0.000
230	1.1668	-0.008	24.550	0.000
231	1.1723	-0.012	24.550	0.000
232	1.1777	-0.010	24.535	0.000
233	1.1831	-0.008	24.535	0.000
234	1.1871	-0.008	24.545	0.000
235	1.1910	-0.004	24.545	0.000
236	1.1950	-0.002	24.535	0.000
237	1.1990	-0.008	24.535	0.000
238	1.2043	-0.006	24.620	0.000
239	1.2096	-0.004	24.620	0.000
240	1.2149	0.000	24.570	0.000
241	1.2209	-0.002	24.570	0.000
242	1.2268	-0.008	24.570	0.000
243	1.2328	-0.010	24.490	0.000
244	1.2388	-0.010	24.490	0.000
245	1.2448	-0.012	24.620	0.000
246	1.2508	-0.008	24.620	0.000
247	1.2567	-0.002	24.580	0.000
248	1.2627	0.002	24.580	0.000
249	1.2667	0.004	24.620	0.000
250	1.2707	-0.002	24.620	0.000
251	1.2747	-0.012	24.630	0.000
252	1.2787	-0.016	24.630	0.000
253	1.2827	-0.014	24.630	0.000
254	1.2867	-0.006	24.645	0.000
255	1.2907	0.000	24.645	0.000
256	1.2947	-0.002	24.560	0.000
257	1.3002	-0.008	24.560	0.000
258	1.3057	-0.008	24.570	0.000
259	1.3112	-0.006	24.570	0.000
260	1.3164	-0.010	24.680	0.000
261	1.3216	-0.008	24.680	0.000
262	1.3268	-0.002	24.645	0.000
263	1.3323	-0.002	24.645	0.000
264	1.3377	-0.004	24.645	0.000
265	1.3432	-0.008	24.650	0.000
266	1.3485	-0.008	24.650	0.000
267	1.3538	-0.008	24.645	0.000
268	1.3591	-0.006	24.645	0.000
269	1.3630	-0.004	24.700	0.000
270	1.3669	-0.010	24.700	0.000
271	1.3709	-0.012	24.650	0.000
272	1.3748	-0.006	24.650	0.000
273	1.3802	0.000	24.610	0.000
274	1.3857	0.000	24.610	0.000
275	1.3911	-0.002	24.610	0.000
276	1.3964	-0.002	24.655	0.000
277	1.4018	-0.006	24.655	0.000
278	1.4071	-0.010	24.690	0.000
279	1.4124	-0.010	24.690	0.000
280	1.4177	-0.014	24.680	0.000
281	1.4229	-0.008	24.680	0.000
282	1.4261	-0.004	24.700	0.000
283	1.4293	-0.002	24.700	0.000
284	1.4324	-0.004	24.640	0.000
285	1.4356	-0.008	24.640	0.000
286	1.4387	-0.006	24.640	0.000
287	1.4467	-0.012	24.680	0.000
288	1.4547	-0.012	24.680	0.000
289	1.4600	-0.004	24.675	0.000
290	1.4654	0.000	24.675	0.000
291	1.4707	0.000	24.685	0.000
292	1.4761	0.006	24.685	0.000
293	1.4814	-0.002	24.670	0.000
294	1.4867	-0.014	24.670	0.000
295	1.4899	-0.012	24.680	0.000
296	1.4931	-0.012	24.680	0.000
297	1.4962	-0.008	24.680	0.000
298	1.4994	-0.008	24.655	0.000
299	1.5026	-0.002	24.655	0.000
300	1.5185	0.000	24.725	0.000
301	1.5239	-0.008	24.725	0.000
302	1.5292	-0.008	24.700	0.000
303	1.5346	-0.004	24.700	0.000
304	1.5386	-0.008	24.730	0.000
305	1.5426	-0.010	24.730	0.000
306	1.5466	-0.008	24.755	0.000
307	1.5506	-0.010	24.755	0.000
308	1.5546	-0.010	24.755	0.000
309	1.5586	-0.008	24.700	0.000
310	1.5626	-0.002	24.700	0.000
311	1.5665	0.000	24.750	0.000
312	1.5746	-0.002	24.750	0.000
313	1.5826	-0.004	24.755	0.000
314	1.5880	-0.006	24.755	0.000
315	1.5933	-0.012	24.655	0.000
316	1.5987	-0.012	24.655	0.000
317	1.6027	-0.008	24.745	0.000
318	1.6066	-0.006	24.745	0.000
319	1.6106	-0.006	24.745	0.000
320	1.6146	-0.006	24.755	0.000
321	1.6199	-0.010	24.755	0.000
322	1.6252	-0.012	24.725	0.000
323	1.6306	-0.008	24.725	0.000
324	1.6359	-0.002	24.795	0.000
325	1.6413	0.002	24.795	0.000
326	1.6466	0.002	24.725	0.000
327	1.6520	-0.006	24.725	0.000
328	1.6574	-0.010	24.715	0.000
329	1.6628	-0.014	24.715	0.000
330	1.6680	-0.014	24.715	0.000
331	1.6732	-0.006	24.765	0.000
332	1.6785	-0.002	24.765	0.000
333	1.6817	-0.002	24.795	0.000
334	1.6849	-0.002	24.795	0.000
335	1.6881	-0.010	24.710	0.000
336	1.6913	-0.014	24.710	0.000
337	1.6945	-0.014	24.730	0.000
338	1.7026	-0.006	24.730	0.000
339	1.7107	0.002	24.810	0.000
340	1.7160	0.008	24.810	0.000
341	1.7213	0.008	24.810	0.000
342	1.7265	-0.006	24.780	0.000
343	1.7319	-0.018	24.780	0.000
344	1.7373	-0.024	24.830	0.000
345	1.7427	-0.018	24.830	0.000
346	1.7467	-0.008	24.825	0.000
347	1.7506	0.002	24.825	0.000
348	1.7546	0.012	24.805	0.000
349	1.7585	0.008	24.805	0.000
350	1.7665	-0.004	24.840	0.000
351	1.7744	-0.020	24.840	0.000
352	1.7784	-0.024	24.840	0.000
353	1.7825	-0.018	24.765	0.000
354	1.7865	-0.008	24.765	0.000
355	1.7905	0.006	24.825	0.000
356	1.7958	0.008	24.825	0.000
357	1.8011	0.002	24.795	0.000
358	1.8064	-0.008	24.795	0.000
359	1.8104	-0.018	24.740	0.000
360	1.8144	-0.018	24.740	0.000
361	1.8184	-0.012	24.815	0.000
362	1.8224	-0.002	24.815	0.000
363	1.8305	0.010	24.815	0.000
364	1.8385	0.008	24.825	0.000
365	1.8438	0.000	24.825	0.000
366	1.8491	-0.010	24.800	0.000
367	1.8544	-0.020	24.800	0.000
368	1.8584	-0.018	24.745	0.000
369	1.8623	-0.014	24.745	0.000
370	1.8663	-0.008	24.845	0.000
371	1.8703	-0.002	24.845	0.000
372	1.8743	0.002	24.865	0.000
373	1.8782	0.004	24.865	0.000
374	1.8822	-0.004	24.865	0.000
375	1.8862	-0.014	24.835	0.000
376	1.8942	0.012	24.835	0.000
377	1.9022	-0.020	24.875	0.000
378	1.9075	-0.004	24.875	0.000
379	1.9129	-0.008	24.825	0.000
380	1.9182	-0.016	24.825	0.000
381	1.9235	-0.014	24.845	0.000
382	1.9288	-0.010	24.845	0.000
383	1.9341	-0.002	24.865	0.000
384	1.9381	-0.002	24.865	0.000
385	1.9421	0.012	24.865	0.000
386	1.9462	-0.008	24.890	0.000
387	1.9502	-0.014	24.890	0.000
388	1.9556	-0.006	24.845	0.000
389	1.9610	-0.012	24.845	0.000
390	1.9664	-0.010	24.960	0.000
391	1.9717	-0.002	24.960	0.000
392	1.9769	0.000	24.890	0.000
393	1.9821	-0.008	24.890	0.000
394	1.9875	-0.010	24.805	0.000
395	1.9928	-0.012	24.805	0.000
396	1.9981	-0.010	24.805	0.000
397	2.0021	0.000	24.900	0.000
398	2.0061	-0.002	24.900	0.000
399	2.0101	-0.004	24.895	0.000
400	2.0140	-0.002	24.895	0.000
401	2.0222	-0.012	24.925	0.000
402	2.0303	-0.016	24.925	0.000
403	2.0344	-0.008	24.915	0.000
404	2.0384	0.004	24.915	0.000
405	2.0425	-0.002	24.880	0.000
406	2.0465	-0.006	24.880	0.000
407	2.0517	-0.006	24.880	0.000
408	2.0570	-0.014	24.880	0.000
409	2.0622	-0.018	24.880	0.000
410	2.0662	-0.018	24.915	0.000
411	2.0702	-0.006	24.915	0.000
412	2.0742	0.008	24.910	0.000
413	2.0781	0.006	24.910	0.000
414	2.0862	0.006	24.860	0.000
415	2.0943	-0.004	24.860	0.000
416	2.0997	-0.016	24.970	0.000
417	2.1051	-0.018	24.970	0.000
418	2.1105	-0.014	24.970	0.000
419	2.1144	-0.010	24.870	0.000
420	2.1184	-0.002	24.870	0.000
421	2.1223	0.006	24.915	0.000
422	2.1263	0.002	24.915	0.000
423	2.1295	-0.010	24.920	0.000
424	2.1326	-0.014	24.920	0.000
425	2.1358	-0.012	24.925	0.000
426	2.1389	-0.008	24.925	0.000
427	2.1421	-0.004	24.925	0.000
428	2.1581	-0.004	24.925	0.000
429	2.1635	-0.004	24.925	0.000
430	2.1689	-0.010	24.910	0.000
431	2.1744	-0.004	24.910	0.000
432	2.1796	-0.008	24.935	0.000
433	2.1849	-0.008	24.935	0.000
434	2.1901	-0.010	24.905	0.000
435	2.1933	-0.008	24.905	0.000
436	2.1964	-0.006	24.910	0.000
437	2.1996	-0.010	24.910	0.000
438	2.2028	-0.006	24.950	0.000
439	2.2060	-0.002	24.950	0.000
440	2.2140	-0.004	24.950	0.000
441	2.2220	-0.006	24.980	0.000
442	2.2273	-0.004	24.980	0.000
443	2.2327	-0.012	24.970	0.000
444	2.2380	-0.012	24.970	0.000
445	2.2433	-0.010	24.985	0.000
446	2.2486	-0.002	24.985	0.000
447	2.2539	-0.002	24.970	0.000
448	2.2579	-0.004	24.970	0.000
449	2.2619	-0.004	24.930	0.000
450	2.2659	-0.006	24.930	0.000
451	2.2699	-0.010	24.930	0.000
452	2.2781	-0.012	24.960	0.000
453	2.2864	-0.008	24.960	0.000
454	2.2902	-0.008	24.950	0.000
455	2.2941	-0.006	24.950	0.000
456	2.2980	-0.004	24.950	0.000
457	2.3018	-0.010	24.950	0.000
458	2.3072	-0.010	24.890	0.000
459	2.3126	-0.010	24.890	0.000
460	2.3180	-0.004	24.945	0.000
461	2.3220	0.002	24.945	0.000
462	2.3260	0.002	24.945	0.000
463	2.3299	0.002	24.930	0.000
464	2.3339	-0.010	24.930	0.000
465	2.3419	-0.016	24.950	0.000
466	2.3499	-0.012	24.950	0.000
467	2.3553	-0.010	24.960	0.000
468	2.3606	0.000	24.960	0.000
469	2.3660	-0.006	24.980	0.000
470	2.3700	-0.006	24.980	0.000
471	2.3739	0.006	24.995	0.000
472	2.3779	-0.026	24.995	0.000
473	2.3819	-0.010	24.995	0.000
474	2.3859	0.004	24.980	0.000
475	2.3899	0.010	24.980	0.000
476	2.3939	0.008	24.965	0.000
477	2.3979	-0.008	24.965	0.000
478	2.4059	-0.014	24.950	0.000
479	2.4139	-0.030	24.950	0.000
480	2.4193	-0.032	25.050	0.000
481	2.4247	-0.018	25.050	0.000
482	2.4302	0.000	25.020	0.000
483	2.4341	0.014	25.020	0.000
484	2.4380	0.014	25.020	0.000
485	2.4419	0.010	25.055	0.000
486	2.4459	0.000	25.055	0.000
487	2.4498	-0.020	25.000	0.000
488	2.4538	-0.028	25.000	0.000
489	2.4578	-0.020	24.965	0.000
490	2.4618	-0.010	24.965	0.000
491	2.4699	0.000	24.975	0.000
492	2.4779	0.006	24.975	0.000
493	2.4832	0.008	24.990	0.000
494	2.4885	0.004	24.990	0.000
495	2.4939	-0.006	24.990	0.000
496	2.4993	-0.016	25.030	0.000
497	2.5047	-0.020	25.030	0.000
498	2.5101	-0.018	25.055	0.000
499	2.5140	-0.016	25.055	0.000
500	2.5179	-0.006	25.020	0.000
501	2.5219	-0.002	25.020	0.000
502	2.5258	-0.002	25.050	0.000
503	2.5311	0.002	25.050	0.000
504	2.5365	-0.002	25.055	0.000
505	2.5418	-0.008	25.055	0.000
506	2.5471	-0.008	25.055	0.000
507	2.5524	-0.012	25.065	0.000
508	2.5578	-0.012	25.065	0.000
509	2.5632	-0.008	24.985	0.000
510	2.5687	-0.004	24.985	0.000
511	2.5741	0.002	25.050	0.000
512	2.5780	0.000	25.050	0.000
513	2.5819	-0.004	25.010	0.000
514	2.5859	-0.010	25.010	0.000
515	2.5898	-0.012	24.990	0.000
516	2.5977	-0.014	24.990	0.000
517	2.6057	-0.012	24.990	0.000
518	2.6097	-0.004	25.000	0.000
519	2.6137	-0.002	25.000	0.000
520	2.6177	0.004	25.030	0.000
521	2.6217	-0.002	25.030	0.000
522	2.6272	-0.010	25.010	0.000
523	2.6326	-0.012	25.010	0.000
524	2.6380	-0.012	24.970	0.000
525	2.6412	-0.012	24.970	0.000
526	2.6443	-0.006	25.035	0.000
527	2.6474	-0.004	25.035	0.000
528	2.6505	-0.008	25.035	0.000
529	2.6537	-0.008	25.055	0.000
530	2.6697	-0.008	25.055	0.000
531	2.6751	-0.004	25.040	0.000
532	2.6805	-0.002	25.040	0.000
533	2.6860	-0.004	25.010	0.000
534	2.6899	-0.002	25.010	0.000
535	2.6938	-0.008	25.000	0.000
536	2.6977	-0.012	25.000	0.000
537	2.7017	-0.012	25.090	0.000
538	2.7057	-0.010	25.090	0.000
539	2.7096	-0.006	25.090	0.000
540	2.7136	0.004	25.005	0.000
541	2.7176	0.000	25.005	0.000
542	2.7256	-0.008	25.050	0.000
543	2.7337	-0.012	25.050	0.000
544	2.7390	-0.016	25.055	0.000
545	2.7443	-0.012	25.055	0.000
546	2.7496	-0.008	25.095	0.000
547	2.7549	-0.002	25.095	0.000
548	2.7602	0.002	25.125	0.000
549	2.7655	0.002	25.125	0.000
550	2.7687	-0.002	25.125	0.000
551	2.7719	-0.012	25.040	0.000
552	2.7751	-0.014	25.040	0.000
553	2.7783	-0.020	25.100	0.000
554	2.7815	-0.014	25.100	0.000
555	2.7895	-0.004	25.140	0.000
556	2.7974	-0.004	25.140	0.000
557	2.8029	0.002	25.085	0.000
558	2.8084	0.002	25.085	0.000
559	2.8138	-0.002	25.135	0.000
560	2.8190	-0.004	25.135	0.000
561	2.8243	-0.008	25.135	0.000
562	2.8295	-0.016	25.005	0.000
563	2.8327	-0.012	25.005	0.000
564	2.8359	-0.008	25.095	0.000
565	2.8391	-0.004	25.095	0.000
566	2.8423	-0.002	25.115	0.000
567	2.8455	-0.002	25.115	0.000
568	2.8614	-0.002	25.115	0.000
569	2.8654	-0.008	25.115	0.000
570	2.8695	-0.012	25.025	0.000
571	2.8735	-0.016	25.025	0.000
572	2.8775	-0.010	25.025	0.000
573	2.8828	-0.006	25.095	0.000
574	2.8882	-0.006	25.095	0.000
575	2.8935	-0.006	25.100	0.000
576	2.8975	-0.008	25.100	0.000
577	2.9015	-0.010	25.200	0.000
578	2.9055	-0.008	25.200	0.000
579	2.9095	-0.006	25.090	0.000
580	2.9175	-0.002	25.090	0.000
581	2.9255	-0.002	25.090	0.000
582	2.9308	-0.004	25.075	0.000
583	2.9362	-0.008	25.075	0.000
584	2.9415	-0.008	25.155	0.000
585	2.9455	-0.008	25.155	0.000
586	2.9494	-0.008	25.115	0.000
587	2.9534	-0.002	25.115	0.000
588	2.9574	-0.002	25.095	0.000
589	2.9614	-0.006	25.095	0.000
590	2.9654	-0.008	25.075	0.000
591	2.9694	-0.014	25.075	0.000
592	2.9734	-0.014	25.075	0.000
593	2.9814	-0.014	25.135	0.000
594	2.9894	-0.006	25.135	0.000
595	2.9947	0.000	25.115	0.000
596	3.0001	-0.002	25.115	0.000
597	3.0054	0.004	25.045	0.000
598	3.0107	-0.002	25.045	0.000
599	3.0160	-0.014	25.180	0.000
600	3.0213	-0.020	25.180	0.000
601	3.0253	-0.008	25.165	0.000
602	3.0292	-0.010	25.165	0.000
603	3.0332	-0.006	25.165	0.000
604	3.0372	0.004	25.165	0.000
605	3.0427	0.002	25.165	0.000
606	3.0481	-0.002	25.155	0.000
607	3.0535	-0.008	25.155	0.000
608	3.0588	-0.010	25.135	0.000
609	3.0641	-0.010	25.135	0.000
610	3.0694	-0.014	25.065	0.000
611	3.0748	-0.010	25.065	0.000
612	3.0802	-0.008	25.065	0.000
613	3.0856	-0.002	25.065	0.000
614	3.0895	-0.002	25.065	0.000
615	3.0934	-0.004	25.160	0.000
616	3.0973	-0.004	25.160	0.000
617	3.1013	-0.012	25.175	0.000
618	3.1093	-0.012	25.175	0.000
619	3.1173	-0.012	25.130	0.000
620	3.1214	-0.012	25.130	0.000
621	3.1255	0.004	25.155	0.000
622	3.1295	-0.002	25.155	0.000
623	3.1336	0.000	25.220	0.000
624	3.1388	-0.004	25.220	0.000
625	3.1441	-0.012	25.220	0.000
626	3.1493	-0.016	25.110	0.000
627	3.1533	-0.020	25.110	0.000
628	3.1573	-0.012	25.175	0.000
629	3.1613	-0.002	25.175	0.000
630	3.1653	0.002	25.175	0.000
631	3.1733	0.006	25.175	0.000
632	3.1812	-0.002	25.240	0.000
633	3.1866	-0.006	25.240	0.000
634	3.1920	-0.008	25.145	0.000
635	3.1975	-0.016	25.145	0.000
636	3.2014	-0.014	25.145	0.000
637	3.2053	-0.010	25.210	0.000
638	3.2092	-0.006	25.210	0.000
639	3.2131	-0.002	25.175	0.000
640	3.2185	-0.004	25.175	0.000
641	3.2238	-0.004	25.115	0.000
642	3.2291	-0.008	25.115	0.000
643	3.2345	-0.010	25.205	0.000
644	3.2398	-0.008	25.205	0.000
645	3.2452	-0.008	25.165	0.000
646	3.2506	-0.008	25.165	0.000
647	3.2560	-0.010	25.165	0.000
648	3.2614	-0.008	25.235	0.000
649	3.2668	-0.008	25.235	0.000
650	3.2722	-0.008	25.175	0.000
651	3.2775	-0.008	25.175	0.000
652	3.2807	-0.004	25.160	0.000
653	3.2838	-0.004	25.160	0.000
654	3.2869	-0.008	25.255	0.000
655	3.2901	-0.008	25.255	0.000
656	3.2932	-0.008	25.225	0.000
657	3.3012	-0.010	25.225	0.000
658	3.3092	-0.004	25.225	0.000
659	3.3145	0.000	25.115	0.000
660	3.3199	-0.006	25.115	0.000
661	3.3252	-0.004	25.225	0.000
662	3.3306	-0.010	25.225	0.000
663	3.3360	-0.010	25.165	0.000
664	3.3413	-0.008	25.165	0.000
665	3.3445	-0.010	25.140	0.000
666	3.3476	-0.006	25.140	0.000
667	3.3508	-0.008	25.180	0.000
668	3.3539	-0.012	25.180	0.000
669	3.3571	-0.008	25.180	0.000
670	3.3651	-0.008	25.275	0.000
671	3.3731	-0.006	25.275	0.000
672	3.3784	-0.002	25.140	0.000
673	3.3838	-0.004	25.140	0.000
674	3.3891	-0.010	25.205	0.000
675	3.3944	-0.012	25.205	0.000
676	3.3998	-0.014	25.155	0.000
677	3.4051	-0.008	25.155	0.000
678	3.4083	-0.002	25.200	0.000
679	3.4115	0.002	25.200	0.000
680	3.4146	-0.002	25.200	0.000
681	3.4178	-0.004	25.270	0.000
682	3.4210	-0.010	25.270	0.000
683	3.4370	-0.016	25.255	0.000
684	3.4425	-0.016	25.255	0.000
685	3.4479	-0.008	25.220	0.000
686	3.4534	-0.002	25.220	0.000
687	3.4573	-0.002	25.295	0.000
688	3.4613	-0.002	25.295	0.000
689	3.4652	-0.010	25.260	0.000
690	3.4691	-0.014	25.260	0.000
691	3.4731	-0.008	25.260	0.000
692	3.4770	-0.008	25.215	0.000
693	3.4810	-0.002	25.215	0.000
694	3.4850	-0.002	25.260	0.000
695	3.4930	-0.004	25.260	0.000
696	3.5009	-0.010	25.200	0.000
697	3.5062	-0.016	25.200	0.000
698	3.5116	-0.014	25.255	0.000
699	3.5169	-0.006	25.255	0.000
700	3.5222	-0.002	25.220	0.000
701	3.5275	0.002	25.220	0.000
702	3.5328	-0.002	25.220	0.000
703	3.5368	-0.010	25.250	0.000
704	3.5408	-0.012	25.250	0.000
705	3.5448	-0.012	25.240	0.000
706	3.5488	-0.014	25.240	0.000
707	3.5541	0.000	25.255	0.000
708	3.5595	0.002	25.255	0.000
709	3.5648	-0.006	25.185	0.000
710	3.5701	-0.006	25.185	0.000
711	3.5755	-0.010	25.230	0.000
712	3.5808	-0.014	25.230	0.000
713	3.5861	-0.010	25.230	0.000
714	3.5915	-0.002	25.280	0.000
715	3.5968	0.002	25.280	0.000
716	3.6008	-0.006	25.225	0.000
717	3.6048	-0.012	25.225	0.000
718	3.6088	-0.014	25.220	0.000
719	3.6127	-0.018	25.220	0.000
720	3.6181	-0.008	25.220	0.000
721	3.6234	0.000	25.220	0.000
722	3.6287	0.004	25.240	0.000
723	3.6341	0.002	25.240	0.000
724	3.6394	-0.006	25.240	0.000
725	3.6447	-0.014	25.240	0.000
726	3.6501	-0.014	25.240	0.000
727	3.6554	-0.012	25.280	0.000
728	3.6607	-0.004	25.280	0.000
729	3.6660	-0.002	25.245	0.000
730	3.6714	-0.002	25.245	0.000
731	3.6767	-0.010	25.230	0.000
732	3.6820	-0.012	25.230	0.000
733	3.6874	-0.016	25.285	0.000
734	3.6927	-0.012	25.285	0.000
735	3.6967	0.002	25.285	0.000
736	3.7007	0.000	25.320	0.000
737	3.7047	0.006	25.320	0.000
738	3.7087	0.002	25.260	0.000
739	3.7140	-0.014	25.260	0.000
740	3.7193	-0.020	25.205	0.000
741	3.7247	-0.014	25.205	0.000
742	3.7300	-0.008	25.275	0.000
743	3.7353	-0.004	25.275	0.000
744	3.7406	0.002	25.220	0.000
745	3.7460	-0.002	25.220	0.000
746	3.7513	-0.008	25.220	0.000
747	3.7566	-0.014	25.300	0.000
748	3.7619	-0.014	25.300	0.000
749	3.7673	-0.010	25.285	0.000
750	3.7726	-0.004	25.285	0.000
751	3.7779	0.006	25.155	0.000
752	3.7833	0.002	25.155	0.000
753	3.7886	-0.006	25.260	0.000
754	3.7926	-0.014	25.260	0.000
755	3.7966	-0.010	25.305	0.000
756	3.8006	-0.010	25.305	0.000
757	3.8046	-0.008	25.305	0.000
758	3.8099	-0.006	25.260	0.000
759	3.8153	-0.002	25.260	0.000
760	3.8206	-0.008	25.325	0.000
761	3.8259	-0.012	25.325	0.000
762	3.8312	-0.014	25.305	0.000
763	3.8365	-0.006	25.305	0.000
764	3.8419	-0.006	25.280	0.000
765	3.8473	0.000	25.280	0.000
766	3.8527	-0.004	25.305	0.000
767	3.8566	-0.010	25.305	0.000
768	3.8606	-0.014	25.305	0.000
769	3.8646	-0.010	25.260	0.000
770	3.8686	-0.008	25.260	0.000
771	3.8740	-0.004	25.280	0.000
772	3.8793	0.002	25.280	0.000
773	3.8847	0.002	25.235	0.000
774	3.8900	-0.008	25.235	0.000
775	3.8953	-0.012	25.320	0.000
776	3.9006	-0.018	25.320	0.000
777	3.9060	-0.016	25.280	0.000
778	3.9113	-0.004	25.280	0.000
779	3.9167	0.004	25.280	0.000
780	3.9199	-0.002	25.255	0.000
781	3.9231	-0.002	25.255	0.000
782	3.9263	-0.010	25.335	0.000
783	3.9294	-0.018	25.335	0.000
784	3.9326	-0.016	25.255	0.000
785	3.9486	-0.008	25.255	0.000
786	3.9526	-0.002	25.325	0.000
787	3.9566	0.006	25.325	0.000
788	3.9606	0.004	25.280	0.000
789	3.9646	-0.002	25.280	0.000
790	3.9700	-0.018	25.280	0.000
791	3.9754	-0.020	25.230	0.000
792	3.9807	-0.012	25.230	0.000
793	3.9847	-0.008	25.315	0.000
794	3.9886	-0.010	25.315	0.000
795	3.9925	-0.002	25.360	0.000
796	3.9964	0.000	25.360	0.000
797	4.0044	-0.008	25.285	0.000
798	4.0125	-0.010	25.285	0.000
799	4.0178	-0.008	25.265	0.000
800	4.0231	-0.008	25.265	0.000
801	4.0284	-0.006	25.265	0.000
802	4.0324	-0.002	25.280	0.000
803	4.0364	-0.008	25.280	0.000
804	4.0404	-0.012	25.340	0.000
805	4.0444	-0.010	25.340	0.000
806	4.0497	-0.010	25.295	0.000
807	4.0551	-0.010	25.295	0.000
808	4.0604	-0.004	25.310	0.000
809	4.0657	0.002	25.310	0.000
810	4.0711	-0.006	25.280	0.000
811	4.0764	-0.012	25.280	0.000
812	4.0817	-0.010	25.280	0.000
813	4.0871	-0.010	25.340	0.000
814	4.0924	-0.010	25.340	0.000
815	4.0978	-0.002	25.315	0.000
816	4.1033	0.004	25.315	0.000
817	4.1087	-0.002	25.295	0.000
818	4.1126	-0.012	25.295	0.000
819	4.1165	-0.020	25.315	0.000
820	4.1205	-0.020	25.315	0.000
821	4.1244	-0.014	25.340	0.000
822	4.1297	0.000	25.340	0.000
823	4.1350	0.006	25.340	0.000
824	4.1403	0.004	25.260	0.000
825	4.1457	0.002	25.260	0.000
826	4.1510	-0.006	25.365	0.000
827	4.1563	-0.014	25.365	0.000
828	4.1618	-0.014	25.365	0.000
829	4.1672	-0.012	25.365	0.000
830	4.1726	-0.008	25.290	0.000
831	4.1765	-0.004	25.290	0.000
832	4.1805	-0.006	25.355	0.000
833	4.1844	-0.008	25.355	0.000
834	4.1883	-0.006	25.355	0.000
835	4.1964	-0.006	25.360	0.000
836	4.2044	-0.002	25.360	0.000
837	4.2084	-0.002	25.370	0.000
838	4.2124	-0.010	25.370	0.000
839	4.2163	-0.012	25.380	0.000
840	4.2203	-0.014	25.380	0.000
841	4.2258	-0.010	25.255	0.000
842	4.2312	-0.006	25.255	0.000
843	4.2366	-0.002	25.295	0.000
844	4.2398	0.002	25.295	0.000
845	4.2429	-0.002	25.295	0.000
846	4.2460	-0.012	25.345	0.000
847	4.2491	-0.010	25.345	0.000
848	4.2522	-0.020	25.360	0.000
849	4.2685	-0.014	25.360	0.000
850	4.2738	0.004	25.320	0.000
851	4.2792	0.004	25.320	0.000
852	4.2846	0.008	25.280	0.000
853	4.2885	-0.004	25.280	0.000
854	4.2925	-0.014	25.415	0.000
855	4.2965	-0.020	25.415	0.000
856	4.3005	-0.022	25.415	0.000
857	4.3036	-0.008	25.320	0.000
858	4.3068	0.002	25.320	0.000
859	4.3099	0.004	25.350	0.000
860	4.3131	0.006	25.350	0.000
861	4.3162	-0.010	25.355	0.000
862	4.3322	-0.016	25.355	0.000
863	4.3376	-0.014	25.245	0.000
864	4.3430	-0.012	25.245	0.000
865	4.3483	-0.004	25.375	0.000
866	4.3537	-0.002	25.375	0.000
867	4.3590	-0.002	25.375	0.000
868	4.3643	-0.010	25.340	0.000
869	4.3675	-0.014	25.340	0.000
870	4.3707	-0.004	25.365	0.000
871	4.3739	-0.008	25.365	0.000
872	4.3771	-0.006	25.330	0.000
873	4.3803	0.002	25.330	0.000
874	4.3883	-0.002	25.340	0.000
875	4.3962	-0.008	25.340	0.000
876	4.4016	-0.012	25.345	0.000
877	4.4070	-0.014	25.345	0.000
878	4.4124	-0.010	25.345	0.000
879	4.4177	-0.004	25.310	0.000
880	4.4230	0.002	25.310	0.000
881	4.4284	-0.006	25.390	0.000
882	4.4315	-0.014	25.390	0.000
883	4.4347	-0.012	25.340	0.000
884	4.4378	-0.014	25.340	0.000
885	4.4410	-0.014	25.320	0.000
886	4.4441	-0.004	25.320	0.000
887	4.4527	0.004	25.365	0.000
888	4.4612	0.004	25.365	0.000
889	4.4662	-0.002	25.365	0.000
890	4.4712	-0.008	25.415	0.000
891	4.4761	-0.014	25.415	0.000
892	4.4815	-0.012	25.360	0.000
893	4.4868	-0.008	25.360	0.000
894	4.4921	-0.008	25.300	0.000
895	4.4962	-0.008	25.300	0.000
896	4.5003	-0.010	25.355	0.000
897	4.5044	-0.010	25.355	0.000
898	4.5085	-0.010	25.375	0.000
899	4.5163	-0.004	25.375	0.000
900	4.5241	0.000	25.375	0.000
901	4.5294	0.000	25.365	0.000
902	4.5347	-0.004	25.365	0.000
903	4.5401	-0.008	25.405	0.000
904	4.5441	-0.016	25.405	0.000
905	4.5482	-0.016	25.440	0.000
906	4.5522	-0.006	25.440	0.000
907	4.5563	0.004	25.425	0.000
908	4.5602	0.004	25.425	0.000
909	4.5641	-0.002	25.345	0.000
910	4.5681	-0.010	25.345	0.000
911	4.5720	-0.020	25.345	0.000
912	4.5802	-0.026	25.365	0.000
913	4.5885	-0.014	25.365	0.000
914	4.5937	-0.006	25.420	0.000
915	4.5989	0.008	25.420	0.000
916	4.6041	0.010	25.385	0.000
917	4.6095	0.002	25.385	0.000
918	4.6150	-0.014	25.355	0.000
919	4.6205	-0.022	25.355	0.000
920	4.6236	-0.018	25.345	0.000
921	4.6267	-0.012	25.345	0.000
922	4.6298	-0.002	25.345	0.000
923	4.6330	0.008	25.330	0.000
924	4.6361	0.004	25.330	0.000
925	4.6441	-0.006	25.375	0.000
926	4.6520	-0.010	25.375	0.000
927	4.6574	-0.018	25.390	0.000
928	4.6627	-0.016	25.390	0.000
929	4.6681	-0.008	25.360	0.000
930	4.6735	-0.004	25.360	0.000
931	4.6788	0.000	25.370	0.000
932	4.6842	-0.004	25.370	0.000
933	4.6874	-0.008	25.370	0.000
934	4.6905	-0.006	25.460	0.000
935	4.6937	-0.010	25.460	0.000
936	4.6969	-0.006	25.415	0.000
937	4.7000	-0.006	25.415	0.000
938	4.7080	-0.006	25.420	0.000
939	4.7160	-0.008	25.420	0.000
940	4.7214	-0.008	25.445	0.000
941	4.7268	-0.010	25.445	0.000
942	4.7321	-0.014	25.430	0.000
943	4.7374	-0.010	25.430	0.000
944	4.7426	-0.004	25.430	0.000
945	4.7478	-0.006	25.415	0.000
946	4.7518	-0.004	25.415	0.000
947	4.7558	-0.008	25.440	0.000
948	4.7598	-0.008	25.440	0.000
949	4.7638	-0.010	25.365	0.000
950	4.7718	-0.008	25.365	0.000
951	4.7798	-0.004	25.405	0.000
952	4.7838	-0.002	25.405	0.000
953	4.7879	0.000	25.450	0.000
954	4.7919	-0.008	25.450	0.000
955	4.7959	-0.012	25.450	0.000
956	4.8012	-0.010	25.365	0.000
957	4.8065	-0.012	25.365	0.000
958	4.8118	-0.008	25.375	0.000
959	4.8158	-0.008	25.375	0.000
960	4.8198	-0.006	25.435	0.000
961	4.8238	-0.002	25.435	0.000
962	4.8278	-0.008	25.405	0.000
963	4.8359	-0.010	25.405	0.000
964	4.8439	-0.008	25.460	0.000
965	4.8493	-0.006	25.460	0.000
966	4.8546	-0.008	25.460	0.000
967	4.8599	-0.010	25.430	0.000
968	4.8639	-0.012	25.430	0.000
969	4.8679	-0.012	25.415	0.000
970	4.8719	-0.010	25.415	0.000
971	4.8759	-0.002	25.445	0.000
972	4.8800	-0.004	25.445	0.000
973	4.8841	-0.004	25.415	0.000
974	4.8882	-0.006	25.415	0.000
975	4.8923	-0.012	25.365	0.000
976	4.9000	-0.012	25.365	0.000
977	4.9078	-0.006	25.365	0.000
978	4.9131	0.000	25.375	0.000
979	4.9184	-0.002	25.375	0.000
980	4.9237	0.000	25.405	0.000
981	4.9291	-0.004	25.405	0.000
982	4.9344	-0.012	25.535	0.000
983	4.9397	-0.020	25.535	0.000
984	4.9453	-0.014	25.495	0.000
985	4.9508	-0.008	25.495	0.000
986	4.9564	-0.010	25.475	0.000
987	4.9620	-0.008	25.475	0.000
988	4.9676	-0.002	25.475	0.000
989	4.9732	-0.002	25.440	0.000
990	4.9787	-0.004	25.440	0.000
991	4.9827	-0.004	25.420	0.000
992	4.9867	-0.004	25.420	0.000
993	4.9907	-0.010	25.425	0.000
994	4.9947	-0.010	25.425	0.000
995	5.0000	-0.010	25.410	0.000
996	5.0054	-0.014	25.410	0.000
997	5.0107	-0.012	25.410	0.000
998	5.0139	-0.006	25.465	0.000
999	5.0171	-0.002	25.465	0.000
1000	5.0204	0.000	25.460	0.000
1001	5.0236	-0.002	25.460	0.000
1002	5.0268	-0.004	25.455	0.000
1003	5.0347	-0.008	25.455	0.000
1004	5.0427	-0.010	25.440	0.000
1005	5.0480	-0.010	25.440	0.000
1006	5.0534	-0.012	25.405	0.000
1007	5.0588	-0.012	25.405	0.000
1008	5.0641	-0.008	25.405	0.000
1009	5.0694	-0.002	25.480	0.000
1010	5.0747	-0.004	25.480	0.000
1011	5.0788	-0.006	25.450	0.000
1012	5.0828	-0.010	25.450	0.000
1013	5.0868	-0.006	25.470	0.000
1014	5.0909	-0.010	25.470	0.000
1015	5.0963	-0.010	25.405	0.000
1016	5.1017	-0.010	25.405	0.000
1017	5.1071	-0.010	25.420	0.000
1018	5.1123	-0.002	25.420	0.000
1019	5.1175	-0.006	25.420	0.000
1020	5.1226	-0.006	25.455	0.000
1021	5.1280	-0.006	25.455	0.000
1022	5.1333	-0.008	25.490	0.000
1023	5.1386	-0.008	25.490	0.000
1024	5.1426	-0.006	25.500	0.000
1025	5.1466	-0.004	25.500	0.000
1026	5.1506	-0.006	25.465	0.000
1027	5.1545	-0.004	25.465	0.000
1028	5.1626	-0.006	25.455	0.000
1029	5.1707	-0.008	25.455	0.000
1030	5.1746	-0.014	25.455	0.000
1031	5.1786	-0.014	25.435	0.000
1032	5.1825	-0.004	25.435	0.000
1033	5.1865	-0.002	25.440	0.000
1034	5.1919	-0.006	25.440	0.000
1035	5.1973	-0.008	25.465	0.000
1036	5.2026	-0.008	25.465	0.000
1037	5.2090	-0.012	25.455	0.000
1038	5.2154	-0.014	25.455	0.000
1039	5.2217	-0.008	25.505	0.000
1040	5.2281	-0.006	25.505	0.000
1041	5.2345	-0.006	25.505	0.000
1042	5.2385	-0.004	25.435	0.000
1043	5.2425	-0.008	25.435	0.000
1044	5.2465	-0.010	25.435	0.000
1045	5.2505	-0.010	25.435	0.000
1046	5.2558	-0.004	25.480	0.000
1047	5.2611	0.004	25.480	0.000
1048	5.2664	0.002	25.465	0.000
1049	5.2717	-0.004	25.465	0.000
1050	5.2770	-0.010	25.530	0.000
1051	5.2823	-0.014	25.530	0.000
1052	5.2875	-0.018	25.530	0.000
1053	5.2928	-0.014	25.465	0.000
1054	5.2981	-0.008	25.465	0.000
1055	5.3034	0.002	25.425	0.000
1056	5.3074	0.004	25.425	0.000
1057	5.3114	-0.004	25.480	0.000
1058	5.3154	-0.010	25.480	0.000
1059	5.3194	-0.018	25.480	0.000
1060	5.3248	-0.014	25.480	0.000
1061	5.3301	-0.010	25.465	0.000
1062	5.3354	-0.002	25.465	0.000
1063	5.3394	0.002	25.465	0.000
1064	5.3434	0.002	25.460	0.000
1065	5.3473	-0.002	25.460	0.000
1066	5.3513	-0.010	25.460	0.000
1067	5.3567	-0.018	25.460	0.000
1068	5.3621	-0.016	25.420	0.000
1069	5.3675	-0.008	25.420	0.000
1070	5.3729	-0.002	25.495	0.000
1071	5.3782	0.000	25.495	0.000
1072	5.3835	-0.004	25.510	0.000
1073	5.3889	-0.006	25.510	0.000
1074	5.3942	-0.010	25.510	0.000
1075	5.3996	-0.012	25.455	0.000
1076	5.4036	-0.010	25.455	0.000
1077	5.4076	-0.004	25.465	0.000
1078	5.4115	-0.002	25.465	0.000
1079	5.4155	-0.004	25.550	0.000
1080	5.4236	-0.010	25.550	0.000
1081	5.4316	-0.010	25.470	0.000
1082	5.4356	-0.016	25.470	0.000
1083	5.4396	-0.008	25.485	0.000
1084	5.4435	-0.002	25.485	0.000
1085	5.4475	-0.008	25.485	0.000
1086	5.4529	-0.006	25.495	0.000
1087	5.4583	-0.010	25.495	0.000
1088	5.4637	-0.016	25.500	0.000
1089	5.4668	-0.012	25.500	0.000
1090	5.4700	-0.012	25.440	0.000
1091	5.4731	0.004	25.440	0.000
1092	5.4763	0.006	25.540	0.000
1093	5.4794	0.002	25.540	0.000
1094	5.4978	-0.004	25.490	0.000
1095	5.5012	-0.020	25.490	0.000
1096	5.5046	-0.012	25.490	0.000
1097	5.5080	-0.010	25.465	0.000
1098	5.5114	-0.008	25.465	0.000
1099	5.5167	-0.002	25.455	0.000
1100	5.5221	-0.008	25.455	0.000
1101	5.5274	-0.006	25.505	0.000
1102	5.5314	-0.008	25.505	0.000
1103	5.5354	-0.008	25.525	0.000
1104	5.5394	0.002	25.525	0.000
1105	5.5433	-0.008	25.545	0.000
1106	5.5514	0.002	25.545	0.000
1107	5.5594	-0.006	25.545	0.000
1108	5.5647	-0.016	25.490	0.000
1109	5.5700	-0.016	25.490	0.000
1110	5.5753	-0.012	25.510	0.000
1111	5.5806	0.002	25.510	0.000
1112	5.5860	0.006	25.500	0.000
1113	5.5913	0.004	25.500	0.000
1114	5.5967	0.004	25.465	0.000
1115	5.6020	-0.014	25.465	0.000
1116	5.6074	-0.014	25.505	0.000
1117	5.6127	-0.014	25.505	0.000
1118	5.6181	-0.002	25.505	0.000
1119	5.6235	0.006	25.560	0.000
1120	5.6288	0.016	25.560	0.000
1121	5.6342	0.006	25.505	0.000
1122	5.6383	-0.006	25.505	0.000
1123	5.6424	-0.014	25.565	0.000
1124	5.6465	-0.010	25.565	0.000
1125	5.6507	-0.010	25.515	0.000
1126	5.6558	0.002	25.515	0.000
1127	5.6610	0.006	25.520	0.000
1128	5.6662	0.002	25.520	0.000
1129	5.6702	0.002	25.520	0.000
1130	5.6742	-0.006	25.510	0.000
1131	5.6782	-0.008	25.510	0.000
1132	5.6822	-0.008	25.425	0.000
1133	5.6875	-0.006	25.425	0.000
1134	5.6929	0.002	25.500	0.000
1135	5.6983	0.002	25.500	0.000
1136	5.7037	0.002	25.540	0.000
1137	5.7090	-0.004	25.540	0.000
1138	5.7144	-0.008	25.495	0.000
1139	5.7197	-0.002	25.495	0.000
1140	5.7250	0.000	25.495	0.000
1141	5.7302	0.002	25.470	0.000
1142	5.7342	-0.002	25.470	0.000
1143	5.7383	-0.004	25.495	0.000
1144	5.7423	-0.002	25.495	0.000
1145	5.7463	-0.008	25.545	0.000
1146	5.7542	-0.008	25.545	0.000
1147	5.7621	-0.004	25.520	0.000
1148	5.7661	0.002	25.520	0.000
1149	5.7701	0.002	25.540	0.000
1150	5.7741	-0.004	25.540	0.000
1151	5.7781	-0.004	25.540	0.000
1152	5.7836	-0.008	25.550	0.000
1153	5.7891	-0.008	25.550	0.000
1154	5.7946	-0.002	25.545	0.000
1155	5.7985	-0.002	25.545	0.000
1156	5.8023	-0.002	25.580	0.000
1157	5.8062	0.002	25.580	0.000
1158	5.8101	0.004	25.585	0.000
1159	5.8182	-0.004	25.585	0.000
1160	5.8263	-0.006	25.525	0.000
1161	5.8315	-0.006	25.525	0.000
1162	5.8368	-0.006	25.525	0.000
1163	5.8420	-0.006	25.580	0.000
1164	5.8460	-0.006	25.580	0.000
1165	5.8500	-0.006	25.575	0.000
1166	5.8540	-0.002	25.575	0.000
1167	5.8580	0.004	25.525	0.000
1168	5.8620	0.004	25.525	0.000
1169	5.8660	-0.002	25.590	0.000
1170	5.8700	-0.008	25.590	0.000
1171	5.8740	-0.010	25.580	0.000
1172	5.8820	-0.012	25.580	0.000
1173	5.8900	-0.014	25.580	0.000
1174	5.8953	-0.004	25.510	0.000
1175	5.9006	0.002	25.510	0.000
1176	5.9060	0.010	25.535	0.000
1177	5.9113	0.010	25.535	0.000
1178	5.9166	0.002	25.530	0.000
1179	5.9220	-0.008	25.530	0.000
1180	5.9247	-0.012	25.530	0.000
1181	5.9273	-0.012	25.530	0.000
1182	5.9300	-0.012	25.525	0.000
1183	5.9327	-0.010	25.525	0.000
1184	5.9353	-0.002	25.525	0.000
1185	5.9380	0.004	25.545	0.000
1186	5.9540	-0.002	25.545	0.000
1187	5.9593	-0.004	25.575	0.000
1188	5.9646	-0.006	25.575	0.000
1189	5.9700	-0.010	25.565	0.000
1190	5.9753	-0.008	25.565	0.000
1191	5.9807	0.000	25.545	0.000
1192	5.9860	0.002	25.545	0.000
1193	5.9892	0.004	25.515	0.000
1194	5.9924	0.002	25.515	0.000
1195	5.9956	-0.004	25.515	0.000
1196	5.9988	-0.008	25.590	0.000
1197	6.0020	-0.012	25.590	0.000
1198	6.0100	-0.016	25.575	0.000
1199	6.0180	-0.010	25.575	0.000
1200	6.0234	-0.002	25.555	0.000
1201	6.0287	0.002	25.555	0.000
1202	6.0341	0.006	25.610	0.000
1203	6.0394	-0.002	25.610	0.000
1204	6.0447	-0.006	25.660	0.000
1205	6.0500	-0.008	25.660	0.000
1206	6.0540	-0.014	25.660	0.000
1207	6.0580	-0.006	25.585	0.000
1208	6.0620	-0.006	25.585	0.000
1209	6.0660	-0.002	25.545	0.000
1210	6.0740	0.002	25.545	0.000
1211	6.0820	-0.004	25.575	0.000
1212	6.0860	-0.002	25.575	0.000
1213	6.0901	-0.010	25.510	0.000
1214	6.0942	-0.008	25.510	0.000
1215	6.0983	-0.002	25.575	0.000
1216	6.1036	-0.006	25.575	0.000
1217	6.1089	-0.002	25.575	0.000
1218	6.1142	-0.008	25.495	0.000
1219	6.1181	-0.008	25.495	0.000
1220	6.1220	-0.010	25.590	0.000
1221	6.1259	-0.010	25.590	0.000
1222	6.1298	-0.002	25.640	0.000
1223	6.1379	-0.002	25.640	0.000
1224	6.1460	-0.002	25.550	0.000
1225	6.1513	-0.004	25.550	0.000
1226	6.1567	-0.006	25.565	0.000
1227	6.1620	-0.008	25.565	0.000
1228	6.1672	-0.010	25.565	0.000
1229	6.1725	-0.002	25.565	0.000
1230	6.1777	-0.002	25.565	0.000
1231	6.1831	0.004	25.580	0.000
1232	6.1884	-0.004	25.580	0.000
1233	6.1938	-0.014	25.520	0.000
1234	6.1992	-0.010	25.520	0.000
1235	6.2046	-0.014	25.570	0.000
1236	6.2099	-0.008	25.570	0.000
1237	6.2153	-0.006	25.565	0.000
1238	6.2207	0.000	25.565	0.000
1239	6.2247	0.006	25.565	0.000
1240	6.2287	-0.004	25.550	0.000
1241	6.2327	-0.008	25.550	0.000
1242	6.2368	-0.008	25.595	0.000
1243	6.2421	-0.008	25.595	0.000
1244	6.2474	-0.010	25.545	0.000
1245	6.2528	-0.008	25.545	0.000
1246	6.2573	-0.002	25.575	0.000
1247	6.2619	-0.008	25.575	0.000
1248	6.2665	-0.008	25.615	0.000
1249	6.2711	-0.004	25.615	0.000
1250	6.2757	-0.002	25.615	0.000
1251	6.2803	-0.006	25.570	0.000
1252	6.2848	-0.008	25.570	0.000
1253	6.2903	-0.008	25.520	0.000
1254	6.2959	-0.012	25.520	0.000
1255	6.3014	-0.010	25.570	0.000
1256	6.3065	-0.008	25.570	0.000
1257	6.3116	-0.004	25.560	0.000
1258	6.3167	0.000	25.560	0.000
1259	6.3220	0.000	25.570	0.000
1260	6.3273	-0.004	25.570	0.000
1261	6.3326	-0.008	25.570	0.000
1262	6.3366	-0.012	25.590	0.000
1263	6.3406	-0.012	25.590	0.000
1264	6.3446	-0.010	25.590	0.000
1265	6.3486	-0.002	25.590	0.000
1266	6.3541	0.002	25.590	0.000
1267	6.3596	-0.002	25.590	0.000
1268	6.3650	-0.008	25.605	0.000
1269	6.3702	-0.008	25.605	0.000
1270	6.3754	-0.012	25.550	0.000
1271	6.3806	-0.010	25.550	0.000
1272	6.3860	-0.002	25.550	0.000
1273	6.3913	-0.002	25.555	0.000
1274	6.3966	-0.002	25.555	0.000
1275	6.4020	-0.004	25.525	0.000
1276	6.4073	-0.010	25.525	0.000
1277	6.4126	-0.012	25.550	0.000
1278	6.4179	-0.012	25.550	0.000
1279	6.4232	-0.002	25.585	0.000
1280	6.4285	0.002	25.585	0.000
1281	6.4326	-0.006	25.575	0.000
1282	6.4366	-0.006	25.575	0.000
1283	6.4406	-0.014	25.575	0.000
1284	6.4447	-0.016	25.540	0.000
1285	6.4500	-0.014	25.540	0.000
1286	6.4553	-0.006	25.615	0.000
1287	6.4607	0.004	25.615	0.000
1288	6.4639	0.006	25.550	0.000
1289	6.4671	0.004	25.550	0.000
1290	6.4703	-0.008	25.590	0.000
1291	6.4735	-0.016	25.590	0.000
1292	6.4767	-0.014	25.485	0.000
1293	6.4926	-0.010	25.485	0.000
1294	6.4979	-0.004	25.485	0.000
1295	6.5033	-0.002	25.610	0.000
1296	6.5086	-0.002	25.610	0.000
1297	6.5127	-0.008	25.590	0.000
1298	6.5168	-0.012	25.590	0.000
1299	6.5208	-0.012	25.600	0.000
1300	6.5249	-0.008	25.600	0.000
1301	6.5288	-0.002	25.605	0.000
1302	6.5327	0.002	25.605	0.000
1303	6.5366	-0.002	25.570	0.000
1304	6.5405	-0.010	25.570	0.000
1305	6.5487	-0.012	25.570	0.000
1306	6.5569	-0.008	25.565	0.000
1307	6.5621	-0.008	25.565	0.000
1308	6.5673	-0.004	25.590	0.000
1309	6.5725	-0.002	25.590	0.000
1310	6.5778	-0.004	25.590	0.000
1311	6.5831	-0.010	25.590	0.000
1312	6.5884	-0.014	25.550	0.000
1313	6.5930	-0.012	25.550	0.000
1314	6.5976	-0.010	25.630	0.000
1315	6.6021	0.002	25.630	0.000
1316	6.6067	0.010	25.630	0.000
1317	6.6113	-0.002	25.580	0.000
1318	6.6159	-0.006	25.580	0.000
1319	6.6204	-0.014	25.610	0.000
1320	6.6258	-0.018	25.610	0.000
1321	6.6311	-0.018	25.500	0.000
1322	6.6364	-0.008	25.500	0.000
1323	6.6417	0.002	25.600	0.000
1324	6.6471	-0.002	25.600	0.000
1325	6.6524	0.002	25.585	0.000
1326	6.6577	0.002	25.585	0.000
1327	6.6631	-0.016	25.585	0.000
1328	6.6684	-0.014	25.585	0.000
1329	6.6716	-0.006	25.585	0.000
1330	6.6748	-0.006	25.645	0.000
1331	6.6780	0.000	25.645	0.000
1332	6.6811	-0.008	25.670	0.000
1333	6.6843	-0.010	25.670	0.000
1334	6.6923	-0.012	25.585	0.000
1335	6.7002	-0.016	25.585	0.000
1336	6.7056	-0.008	25.585	0.000
1337	6.7110	0.002	25.590	0.000
1338	6.7163	0.002	25.590	0.000
1339	6.7216	0.004	25.630	0.000
1340	6.7270	-0.006	25.630	0.000
1341	6.7323	-0.018	25.645	0.000
1342	6.7363	-0.018	25.645	0.000
1343	6.7402	-0.010	25.610	0.000
1344	6.7442	-0.004	25.610	0.000
1345	6.7482	-0.002	25.650	0.000
1346	6.7537	0.004	25.650	0.000
1347	6.7591	-0.006	25.650	0.000
1348	6.7646	-0.010	25.660	0.000
1349	6.7700	-0.008	25.660	0.000
1350	6.7753	-0.012	25.640	0.000
1351	6.7807	-0.006	25.640	0.000
1352	6.7860	0.002	25.575	0.000
1353	6.7913	-0.006	25.575	0.000
1354	6.7965	-0.008	25.585	0.000
1355	6.7997	-0.012	25.585	0.000
1356	6.8028	-0.014	25.565	0.000
1357	6.8060	-0.010	25.565	0.000
1358	6.8092	-0.006	25.565	0.000
1359	6.8123	-0.004	25.635	0.000
1360	6.8283	-0.004	25.635	0.000
1361	6.8323	-0.010	25.595	0.000
1362	6.8363	-0.010	25.595	0.000
1363	6.8403	-0.006	25.650	0.000
1364	6.8443	-0.002	25.650	0.000
1365	6.8497	-0.002	25.610	0.000
1366	6.8550	-0.004	25.610	0.000
1367	6.8604	-0.008	25.625	0.000
1368	6.8635	-0.014	25.625	0.000
1369	6.8667	-0.016	25.625	0.000
1370	6.8698	-0.012	25.640	0.000
1371	6.8729	-0.002	25.640	0.000
1372	6.8761	0.006	25.730	0.000
1373	6.8920	0.004	25.730	0.000
1374	6.8974	-0.004	25.640	0.000
1375	6.9027	-0.012	25.640	0.000
1376	6.9081	-0.018	25.590	0.000
1377	6.9135	-0.016	25.590	0.000
1378	6.9189	-0.012	25.610	0.000
1379	6.9243	-0.004	25.610	0.000
1380	6.9275	-0.004	25.610	0.000
1381	6.9307	-0.006	25.565	0.000
1382	6.9338	-0.006	25.565	0.000
1383	6.9370	-0.004	25.650	0.000
1384	6.9401	-0.016	25.650	0.000
1385	6.9482	-0.008	25.590	0.000
1386	6.9562	0.006	25.590	0.000
1387	6.9617	0.000	25.635	0.000
1388	6.9671	-0.006	25.635	0.000
1389	6.9725	-0.008	25.695	0.000
1390	6.9778	-0.014	25.695	0.000
1391	6.9831	-0.016	25.695	0.000
1392	6.9885	-0.012	25.675	0.000
1393	6.9924	-0.004	25.675	0.000
1394	6.9963	-0.002	25.630	0.000
1395	7.0002	0.004	25.630	0.000
1396	7.0041	0.002	25.630	0.000
1397	7.0094	-0.006	25.630	0.000
1398	7.0147	-0.022	25.640	0.000
1399	7.0200	-0.020	25.640	0.000
1400	7.0254	-0.006	25.650	0.000
1401	7.0307	-0.002	25.650	0.000
1402	7.0360	-0.002	25.650	0.000
1403	7.0413	-0.002	25.635	0.000
1404	7.0467	-0.010	25.635	0.000
1405	7.0520	-0.012	25.605	0.000
1406	7.0576	-0.012	25.605	0.000
1407	7.0632	-0.014	25.695	0.000
1408	7.0688	-0.004	25.695	0.000
1409	7.0744	0.004	25.595	0.000
1410	7.0800	0.002	25.595	0.000
1411	7.0856	-0.004	25.655	0.000
1412	7.0912	-0.010	25.655	0.000
1413	7.0968	-0.010	25.655	0.000
1414	7.1024	-0.010	25.675	0.000
1415	7.1080	-0.008	25.675	0.000
1416	7.1120	-0.006	25.675	0.000
1417	7.1160	-0.008	25.675	0.000
1418	7.1200	-0.008	25.555	0.000
1419	7.1240	-0.006	25.555	0.000
1420	7.1281	-0.006	25.670	0.000
1421	7.1322	-0.010	25.670	0.000
1422	7.1362	-0.010	25.680	0.000
1423	7.1403	-0.004	25.680	0.000
1424	7.1456	-0.006	25.680	0.000
1425	7.1509	-0.010	25.605	0.000
1426	7.1561	-0.008	25.605	0.000
1427	7.1614	-0.002	25.680	0.000
1428	7.1667	-0.002	25.680	0.000
1429	7.1720	-0.002	25.595	0.000
1430	7.1774	-0.002	25.595	0.000
1431	7.1828	-0.004	25.565	0.000
1432	7.1883	-0.008	25.565	0.000
1433	7.1935	-0.002	25.650	0.000
1434	7.1987	-0.004	25.650	0.000
1435	7.2040	-0.004	25.650	0.000
1436	7.2072	-0.004	25.700	0.000
1437	7.2104	0.010	25.700	0.000
1438	7.2136	0.002	25.695	0.000
1439	7.2168	-0.004	25.695	0.000
1440	7.2200	0.002	25.695	0.000
1441	7.2280	0.004	25.695	0.000
1442	7.2360	-0.008	25.610	0.000
1443	7.2413	-0.002	25.610	0.000
1444	7.2466	-0.008	25.685	0.000
1445	7.2520	-0.006	25.685	0.000
1446	7.2573	0.002	25.685	0.000
1447	7.2626	0.008	25.710	0.000
1448	7.2679	0.004	25.710	0.000
1449	7.2743	0.006	25.680	0.000
1450	7.2806	-0.002	25.680	0.000
1451	7.2870	-0.004	25.630	0.000
1452	7.2934	-0.004	25.630	0.000
1453	7.2997	0.002	25.640	0.000
1454	7.3029	-0.004	25.640	0.000
1455	7.3061	0.002	25.665	0.000
1456	7.3093	0.002	25.665	0.000
1457	7.3125	0.004	25.665	0.000
1458	7.3157	0.000	25.655	0.000
1459	7.3211	-0.002	25.655	0.000
1460	7.3264	0.004	25.705	0.000
1461	7.3317	0.010	25.705	0.000
1462	7.3357	-0.004	25.675	0.000
1463	7.3397	-0.002	25.675	0.000
1464	7.3437	0.002	25.675	0.000
1465	7.3477	-0.004	25.675	0.000
1466	7.3558	0.000	25.715	0.000
1467	7.3640	0.006	25.715	0.000
1468	7.3693	-0.002	25.715	0.000
1469	7.3746	0.010	25.650	0.000
1470	7.3799	0.012	25.650	0.000
1471	7.3840	0.008	25.710	0.000
1472	7.3880	0.004	25.710	0.000
1473	7.3921	-0.002	25.705	0.000
1474	7.3961	-0.006	25.705	0.000
1475	7.4013	-0.002	25.690	0.000
1476	7.4065	0.004	25.690	0.000
1477	7.4117	0.012	25.725	0.000
1478	7.4171	0.008	25.725	0.000
1479	7.4225	0.004	25.725	0.000
1480	7.4279	-0.002	25.740	0.000
1481	7.4332	-0.010	25.740	0.000
1482	7.4384	-0.008	25.630	0.000
1483	7.4437	0.008	25.630	0.000
1484	7.4491	0.016	25.675	0.000
1485	7.4546	0.018	25.675	0.000
1486	7.4601	0.016	25.635	0.000
1487	7.4632	0.006	25.635	0.000
1488	7.4663	-0.002	25.745	0.000
1489	7.4695	-0.006	25.745	0.000
1490	7.4726	0.002	25.745	0.000
1491	7.4757	0.004	25.650	0.000
1492	7.4837	0.006	25.650	0.000
1493	7.4916	0.008	25.715	0.000
1494	7.4970	0.004	25.715	0.000
1495	7.5024	-0.002	25.695	0.000
1496	7.5079	-0.002	25.695	0.000
1497	7.5131	0.002	25.675	0.000
1498	7.5184	0.008	25.675	0.000
1499	7.5237	0.004	25.725	0.000
1500	7.5276	0.002	25.725	0.000
1501	7.5316	0.004	25.725	0.000
1502	7.5356	-0.004	25.685	0.000
1503	7.5396	-0.006	25.685	0.000
1504	7.5449	0.002	25.730	0.000
1505	7.5503	0.002	25.730	0.000
1506	7.5556	0.006	25.720	0.000
1507	7.5611	0.008	25.720	0.000
1508	7.5665	0.002	25.690	0.000
1509	7.5720	-0.004	25.690	0.000
1510	7.5772	-0.010	25.700	0.000
1511	7.5824	-0.006	25.700	0.000
1512	7.5877	0.006	25.700	0.000
1513	7.5909	0.006	25.695	0.000
1514	7.5941	0.008	25.695	0.000
1515	7.5972	0.010	25.695	0.000
1516	7.6004	-0.002	25.695	0.000
1517	7.6036	-0.006	25.695	0.000
1518	7.6196	-0.008	25.695	0.000
1519	7.6236	-0.006	25.655	0.000
1520	7.6276	0.002	25.655	0.000
1521	7.6316	0.008	25.685	0.000
1522	7.6356	0.008	25.685	0.000
1523	7.6410	0.004	25.685	0.000
1524	7.6464	-0.002	25.630	0.000
1525	7.6518	-0.008	25.630	0.000
1526	7.6557	-0.008	25.705	0.000
1527	7.6597	-0.006	25.705	0.000
1528	7.6636	-0.004	25.775	0.000
1529	7.6676	-0.002	25.775	0.000
1530	7.6755	-0.002	25.725	0.000
1531	7.6834	0.002	25.725	0.000
1532	7.6888	0.002	25.755	0.000
1533	7.6942	-0.002	25.755	0.000
1534	7.6996	0.000	25.755	0.000
1535	7.7050	0.004	25.735	0.000
1536	7.7103	0.004	25.735	0.000
1537	7.7156	-0.002	25.695	0.000
1538	7.7196	-0.002	25.695	0.000
1539	7.7236	-0.008	25.695	0.000
1540	7.7275	-0.008	25.695	0.000
1541	7.7315	0.000	25.640	0.000
1542	7.7369	0.002	25.640	0.000
1543	7.7424	0.004	25.735	0.000
1544	7.7479	0.004	25.735	0.000
1545	7.7530	-0.004	25.735	0.000
1546	7.7582	-0.010	25.735	0.000
1547	7.7634	-0.012	25.735	0.000
1548	7.7688	-0.012	25.735	0.000
1549	7.7741	-0.008	25.735	0.000
1550	7.7795	0.002	25.645	0.000
1551	7.7827	0.008	25.645	0.000
1552	7.7859	0.006	25.675	0.000
1553	7.7891	0.002	25.675	0.000
1554	7.7923	-0.010	25.710	0.000
1555	7.7955	-0.012	25.710	0.000
1556	7.8035	-0.012	25.710	0.000
1557	7.8115	-0.008	25.735	0.000
1558	7.8168	0.004	25.735	0.000
1559	7.8221	0.004	25.795	0.000
1560	7.8275	0.008	25.795	0.000
1561	7.8328	0.008	25.725	0.000
1562	7.8382	-0.006	25.725	0.000
1563	7.8435	-0.010	25.705	0.000
1564	7.8467	-0.012	25.705	0.000
1565	7.8499	-0.010	25.745	0.000
1566	7.8531	-0.004	25.745	0.000
1567	7.8563	-0.004	25.745	0.000
1568	7.8596	0.000	25.695	0.000
1569	7.8755	0.000	25.695	0.000
1570	7.8795	0.004	25.690	0.000
1571	7.8835	0.002	25.690	0.000
1572	7.8874	-0.004	25.735	0.000
1573	7.8914	-0.004	25.735	0.000
1574	7.8968	-0.008	25.705	0.000
1575	7.9022	-0.014	25.705	0.000
1576	7.9076	-0.012	25.735	0.000
1577	7.9116	-0.014	25.735	0.000
1578	7.9155	-0.004	25.735	0.000
1579	7.9194	0.002	25.700	0.000
1580	7.9233	0.002	25.700	0.000
1581	7.9313	0.002	25.700	0.000
1582	7.9393	-0.006	25.700	0.000
1583	7.9446	-0.010	25.740	0.000
1584	7.9500	-0.006	25.740	0.000
1585	7.9553	-0.004	25.730	0.000
1586	7.9593	0.000	25.730	0.000
1587	7.9633	0.002	25.720	0.000
1588	7.9673	-0.002	25.720	0.000
1589	7.9713	0.000	25.720	0.000
1590	7.9766	-0.008	25.710	0.000
1591	7.9819	-0.012	25.710	0.000
1592	7.9872	-0.008	25.720	0.000
1593	7.9925	-0.006	25.720	0.000
1594	7.9979	0.000	25.770	0.000
1595	8.0032	0.004	25.770	0.000
1596	8.0087	0.004	25.735	0.000
1597	8.0142	0.000	25.735	0.000
1598	8.0196	-0.006	25.665	0.000
1599	8.0250	-0.002	25.665	0.000
1600	8.0303	-0.004	25.665	0.000
1601	8.0357	0.000	25.740	0.000
1602	8.0388	0.004	25.740	0.000
1603	8.0419	0.000	25.735	0.000
1604	8.0450	-0.006	25.735	0.000
1605	8.0481	-0.002	25.765	0.000
1606	8.0512	0.006	25.765	0.000
1607	8.0592	0.010	25.725	0.000
1608	8.0672	0.008	25.725	0.000
1609	8.0726	0.016	25.735	0.000
1610	8.0779	0.002	25.735	0.000
1611	8.0832	-0.002	25.735	0.000
1612	8.0886	-0.004	25.705	0.000
1613	8.0940	-0.006	25.705	0.000
1614	8.0993	0.004	25.735	0.000
1615	8.1025	0.010	25.735	0.000
1616	8.1057	0.010	25.745	0.000
1617	8.1089	0.010	25.745	0.000
1618	8.1121	0.004	25.740	0.000
1619	8.1153	0.002	25.740	0.000
1620	8.1312	-0.002	25.735	0.000
1621	8.1352	0.002	25.735	0.000
1622	8.1393	0.002	25.735	0.000
1623	8.1433	0.000	25.675	0.000
1624	8.1473	0.004	25.675	0.000
1625	8.1526	0.008	25.730	0.000
1626	8.1579	0.002	25.730	0.000
1627	8.1632	0.008	25.680	0.000
1628	8.1664	0.006	25.680	0.000
1629	8.1696	0.004	25.795	0.000
1630	8.1728	0.004	25.795	0.000
1631	8.1760	-0.002	25.745	0.000
1632	8.1792	0.002	25.745	0.000
1633	8.1952	0.006	25.745	0.000
1634	8.2005	0.008	25.740	0.000
1635	8.2058	0.008	25.740	0.000
1636	8.2112	0.006	25.705	0.000
1637	8.2151	-0.002	25.705	0.000
1638	8.2191	0.000	25.810	0.000
1639	8.2231	0.002	25.810	0.000
1640	8.2271	0.000	25.805	0.000
1641	8.2315	0.004	25.805	0.000
1642	8.2359	0.006	25.800	0.000
1643	8.2403	0.012	25.800	0.000
1644	8.2447	0.004	25.800	0.000
1645	8.2519	-0.002	25.785	0.000
1646	8.2592	0.000	25.785	0.000
1647	8.2645	-0.002	25.715	0.000
1648	8.2699	-0.008	25.715	0.000
1649	8.2752	-0.002	25.780	0.000
1650	8.2805	0.002	25.780	0.000
1651	8.2858	0.008	25.765	0.000
1652	8.2911	0.006	25.765	0.000
1653	8.2943	0.004	25.745	0.000
1654	8.2975	0.004	25.745	0.000
1655	8.3007	-0.002	25.745	0.000
1656	8.3039	0.002	25.745	0.000
1657	8.3071	0.004	25.745	0.000
1658	8.3151	0.004	25.795	0.000
1659	8.3230	0.002	25.795	0.000
1660	8.3284	0.002	25.815	0.000
1661	8.3337	-0.002	25.815	0.000
1662	8.3391	-0.002	25.710	0.000
1663	8.3444	0.000	25.710	0.000
1664	8.3498	0.002	25.710	0.000
1665	8.3551	-0.002	25.745	0.000
1666	8.3604	0.000	25.745	0.000
1667	8.3657	0.000	25.775	0.000
1668	8.3710	-0.004	25.775	0.000
1669	8.3763	0.000	25.735	0.000
1670	8.3816	0.006	25.735	0.000
1671	8.3870	0.004	25.780	0.000
1672	8.3909	0.000	25.780	0.000
1673	8.3949	-0.004	25.745	0.000
1674	8.3989	-0.006	25.745	0.000
1675	8.4029	-0.008	25.745	0.000
1676	8.4083	-0.004	25.760	0.000
1677	8.4137	0.004	25.760	0.000
1678	8.4191	0.008	25.740	0.000
1679	8.4231	0.006	25.740	0.000
1680	8.4270	0.002	25.750	0.000
1681	8.4310	-0.002	25.750	0.000
1682	8.4349	-0.008	25.720	0.000
1683	8.4431	-0.004	25.720	0.000
1684	8.4513	0.004	25.740	0.000
1685	8.4552	0.004	25.740	0.000
1686	8.4591	0.002	25.740	0.000
1687	8.4630	0.002	25.770	0.000
1688	8.4669	-0.008	25.770	0.000
1689	8.4722	-0.010	25.775	0.000
1690	8.4776	-0.002	25.775	0.000
1691	8.4829	0.000	25.845	0.000
1692	8.4882	0.004	25.845	0.000
1693	8.4935	0.004	25.775	0.000
1694	8.4988	0.002	25.775	0.000
1695	8.5043	-0.004	25.775	0.000
1696	8.5097	-0.008	25.775	0.000
1697	8.5151	-0.004	25.775	0.000
1698	8.5203	-0.002	25.755	0.000
1699	8.5256	0.004	25.755	0.000
1700	8.5308	0.006	25.815	0.000
1701	8.5362	-0.004	25.815	0.000
1702	8.5416	-0.004	25.755	0.000
1703	8.5470	-0.006	25.755	0.000
1704	8.5510	-0.008	25.755	0.000
1705	8.5549	-0.006	25.755	0.000
1706	8.5589	-0.002	25.735	0.000
1707	8.5628	0.002	25.735	0.000
1708	8.5681	0.004	25.735	0.000
1709	8.5735	-0.002	25.700	0.000
1710	8.5789	-0.004	25.700	0.000
1711	8.5843	-0.004	25.750	0.000
1712	8.5898	-0.004	25.750	0.000
1713	8.5952	-0.008	25.790	0.000
1714	8.6005	-0.002	25.790	0.000
1715	8.6057	0.004	25.715	0.000
1716	8.6110	-0.002	25.715	0.000
1717	8.6142	0.002	25.775	0.000
1718	8.6173	-0.002	25.775	0.000
1719	8.6205	-0.008	25.775	0.000
1720	8.6236	-0.010	25.805	0.000
1721	8.6268	-0.006	25.805	0.000
1722	8.6347	-0.006	25.810	0.000
1723	8.6427	-0.002	25.810	0.000
1724	8.6481	-0.002	25.790	0.000
1725	8.6535	0.000	25.790	0.000
1726	8.6588	-0.002	25.795	0.000
1727	8.6642	-0.008	25.795	0.000
1728	8.6695	-0.006	25.755	0.000
1729	8.6749	-0.008	25.755	0.000
1730	8.6802	-0.006	25.755	0.000
1731	8.6856	0.000	25.740	0.000
1732	8.6909	0.004	25.740	0.000
1733	8.6962	0.004	25.840	0.000
1734	8.7016	0.004	25.840	0.000
1735	8.7069	-0.006	25.815	0.000
1736	8.7116	-0.010	25.815	0.000
1737	8.7162	-0.012	25.795	0.000
1738	8.7209	-0.008	25.795	0.000
1739	8.7256	-0.002	25.725	0.000
1740	8.7300	0.002	25.725	0.000
1741	8.7345	0.006	25.725	0.000
1742	8.7390	-0.002	25.730	0.000
1743	8.7429	-0.012	25.730	0.000
1744	8.7469	-0.014	25.825	0.000
1745	8.7508	-0.012	25.825	0.000
1746	8.7548	-0.010	25.805	0.000
1747	8.7628	0.006	25.805	0.000
1748	8.7708	0.008	25.740	0.000
1749	8.7762	0.002	25.740	0.000
1750	8.7816	0.000	25.720	0.000
1751	8.7871	-0.008	25.720	0.000
1752	8.7910	-0.010	25.720	0.000
1753	8.7949	-0.012	25.835	0.000
1754	8.7988	-0.004	25.835	0.000
1755	8.8027	0.006	25.750	0.000
1756	8.8081	0.002	25.750	0.000
1757	8.8134	-0.002	25.830	0.000
1758	8.8187	-0.008	25.830	0.000
1759	8.8240	-0.010	25.775	0.000
1760	8.8293	-0.012	25.775	0.000
1761	8.8347	-0.008	25.775	0.000
1762	8.8400	0.000	25.775	0.000
1763	8.8454	-0.002	25.775	0.000
1764	8.8507	-0.002	25.785	0.000
1765	8.8560	-0.002	25.785	0.000
1766	8.8614	-0.004	25.805	0.000
1767	8.8667	-0.008	25.805	0.000
1768	8.8707	-0.010	25.775	0.000
1769	8.8746	-0.008	25.775	0.000
1770	8.8786	-0.008	25.755	0.000
1771	8.8825	-0.004	25.755	0.000
1772	8.8879	-0.002	25.800	0.000
1773	8.8933	-0.004	25.800	0.000
1774	8.8987	-0.002	25.800	0.000
1775	8.9040	0.000	25.780	0.000
1776	8.9093	-0.008	25.780	0.000
1777	8.9147	-0.010	25.755	0.000
1778	8.9200	-0.010	25.755	0.000
1779	8.9254	-0.010	25.860	0.000
1780	8.9307	-0.006	25.860	0.000
1781	8.9339	0.006	25.795	0.000
1782	8.9371	0.004	25.795	0.000
1783	8.9403	-0.004	25.795	0.000
1784	8.9435	-0.004	25.795	0.000
1785	8.9467	-0.012	25.795	0.000
1786	8.9626	-0.010	25.780	0.000
1787	8.9666	-0.008	25.780	0.000
1788	8.9707	-0.004	25.755	0.000
1789	8.9747	0.010	25.755	0.000
1790	8.9787	0.004	25.820	0.000
1791	8.9841	-0.010	25.820	0.000
1792	8.9894	-0.008	25.815	0.000
1793	8.9947	-0.022	25.815	0.000
1794	9.0000	-0.020	25.840	0.000
1795	9.0053	-0.004	25.840	0.000
1796	9.0106	0.002	25.840	0.000
1797	9.0159	0.006	25.835	0.000
1798	9.0212	0.002	25.835	0.000
1799	9.0266	0.000	25.775	0.000
1800	9.0319	-0.012	25.775	0.000
1801	9.0372	-0.014	25.880	0.000
1802	9.0425	-0.002	25.880	0.000
1803	9.0465	-0.004	25.845	0.000
1804	9.0505	-0.002	25.845	0.000
1805	9.0545	0.002	25.820	0.000
1806	9.0585	-0.010	25.820	0.000
1807	9.0638	-0.016	25.820	0.000
1808	9.0692	-0.012	25.810	0.000
1809	9.0745	-0.002	25.810	0.000
1810	9.0777	0.004	25.815	0.000
1811	9.0809	0.002	25.815	0.000
1812	9.0841	0.008	25.780	0.000
1813	9.0874	-0.006	25.780	0.000
1814	9.0906	-0.020	25.755	0.000
1815	9.1066	-0.022	25.755	0.000
1816	9.1119	-0.018	25.805	0.000
1817	9.1172	-0.004	25.805	0.000
1818	9.1225	0.004	25.805	0.000
1819	9.1265	0.010	25.825	0.000
1820	9.1306	0.006	25.825	0.000
1821	9.1346	-0.012	25.775	0.000
1822	9.1386	-0.016	25.775	0.000
1823	9.1426	-0.014	25.870	0.000
1824	9.1465	-0.014	25.870	0.000
1825	9.1505	-0.004	25.775	0.000
1826	9.1545	0.008	25.775	0.000
1827	9.1625	0.004	25.785	0.000
1828	9.1705	-0.002	25.785	0.000
1829	9.1758	-0.004	25.785	0.000
1830	9.1812	-0.014	25.790	0.000
1831	9.1865	-0.016	25.790	0.000
1832	9.1918	-0.008	25.775	0.000
1833	9.1972	-0.002	25.775	0.000
1834	9.2025	-0.006	25.765	0.000
1835	9.2057	-0.004	25.765	0.000
1836	9.2089	0.000	25.850	0.000
1837	9.2121	-0.006	25.850	0.000
1838	9.2153	-0.006	25.805	0.000
1839	9.2185	-0.002	25.805	0.000
1840	9.2266	-0.008	25.805	0.000
1841	9.2347	-0.008	25.820	0.000
1842	9.2400	-0.010	25.820	0.000
1843	9.2452	-0.012	25.780	0.000
1844	9.2505	-0.012	25.780	0.000
1845	9.2559	-0.010	25.805	0.000
1846	9.2614	0.002	25.805	0.000
1847	9.2668	-0.002	25.860	0.000
1848	9.2699	-0.002	25.860	0.000
1849	9.2731	0.002	25.880	0.000
1850	9.2762	-0.006	25.880	0.000
1851	9.2793	-0.012	25.880	0.000
1852	9.2825	-0.008	25.835	0.000
1853	9.2905	-0.006	25.835	0.000
1854	9.2985	-0.008	25.695	0.000
1855	9.3038	-0.004	25.695	0.000
1856	9.3091	0.002	25.850	0.000
1857	9.3145	-0.002	25.850	0.000
1858	9.3198	-0.010	25.840	0.000
1859	9.3251	-0.012	25.840	0.000
1860	9.3305	-0.012	25.880	0.000
1861	9.3359	-0.010	25.880	0.000
1862	9.3414	-0.006	25.880	0.000
1863	9.3469	0.000	25.830	0.000
1864	9.3524	-0.002	25.830	0.000
1865	9.3579	-0.004	25.820	0.000
1866	9.3633	0.000	25.820	0.000
1867	9.3688	-0.006	25.700	0.000
1868	9.3743	-0.012	25.700	0.000
1869	9.3798	-0.012	25.815	0.000
1870	9.3853	-0.012	25.815	0.000
1871	9.3893	-0.014	25.825	0.000
1872	9.3933	-0.006	25.825	0.000
1873	9.3973	0.002	25.825	0.000
1874	9.4013	0.002	25.775	0.000
1875	9.4066	0.006	25.775	0.000
1876	9.4120	0.006	25.865	0.000
1877	9.4173	-0.008	25.865	0.000
1878	9.4215	-0.020	25.795	0.000
1879	9.4256	-0.020	25.795	0.000
1880	9.4298	-0.010	25.795	0.000
1881	9.4339	-0.004	25.795	0.000
1882	9.4390	-0.002	25.815	0.000
1883	9.4441	0.008	25.815	0.000
1884	9.4492	0.004	25.815	0.000
1885	9.4545	-0.008	25.820	0.000
1886	9.4599	-0.016	25.820	0.000
1887	9.4652	-0.020	25.810	0.000
1888	9.4706	-0.014	25.810	0.000
1889	9.4760	-0.002	25.850	0.000
1890	9.4813	0.004	25.850	0.000
1891	9.4853	0.000	25.810	0.000
1892	9.4893	-0.008	25.810	0.000
1893	9.4932	-0.012	25.830	0.000
1894	9.4972	-0.014	25.830	0.000
1895	9.5054	-0.014	25.830	0.000
1896	9.5135	-0.002	25.830	0.000
1897	9.5175	0.000	25.830	0.000
1898	9.5215	-0.002	25.795	0.000
1899	9.5255	0.000	25.795	0.000
1900	9.5295	-0.006	25.825	0.000
1901	9.5348	-0.012	25.825	0.000
1902	9.5400	-0.010	25.795	0.000
1903	9.5453	-0.004	25.795	0.000
1904	9.5506	-0.002	25.860	0.000
1905	9.5560	-0.006	25.860	0.000
1906	9.5613	-0.012	25.860	0.000
1907	9.5666	-0.012	25.795	0.000
1908	9.5720	-0.012	25.795	0.000
1909	9.5773	-0.008	25.880	0.000
1910	9.5826	0.000	25.880	0.000
1911	9.5879	-0.004	25.875	0.000
1912	9.5933	-0.002	25.875	0.000
1913	9.5972	-0.004	25.905	0.000
1914	9.6012	-0.010	25.905	0.000
1915	9.6052	-0.010	25.845	0.000
1916	9.6092	-0.012	25.845	0.000
1917	9.6156	-0.006	25.845	0.000
1918	9.6220	-0.008	25.860	0.000
1919	9.6284	-0.008	25.860	0.000
1920	9.6348	-0.004	25.800	0.000
1921	9.6412	-0.002	25.800	0.000
1922	9.6452	-0.004	25.805	0.000
1923	9.6492	-0.004	25.805	0.000
1924	9.6531	-0.004	25.920	0.000
1925	9.6571	-0.006	25.920	0.000
1926	9.6624	-0.008	25.830	0.000
1927	9.6677	-0.008	25.830	0.000
1928	9.6730	-0.006	25.830	0.000
1929	9.6770	-0.010	25.850	0.000
1930	9.6810	-0.004	25.850	0.000
1931	9.6850	0.000	25.840	0.000
1932	9.6890	-0.008	25.840	0.000
1933	9.6944	-0.010	25.770	0.000
1934	9.6997	-0.010	25.770	0.000
1935	9.7051	-0.012	25.785	0.000
1936	9.7104	-0.010	25.785	0.000
1937	9.7157	-0.004	25.780	0.000
1938	9.7211	0.002	25.780	0.000
1939	9.7265	-0.002	25.780	0.000
1940	9.7319	-0.006	25.790	0.000
1941	9.7373	-0.010	25.790	0.000
1942	9.7404	-0.012	25.825	0.000
1943	9.7436	-0.014	25.825	0.000
1944	9.7467	0.006	25.860	0.000
1945	9.7499	0.002	25.860	0.000
1946	9.7530	0.006	25.835	0.000
1947	9.7693	0.002	25.835	0.000
1948	9.7734	-0.008	25.840	0.000
1949	9.7774	-0.006	25.840	0.000
1950	9.7814	0.002	25.840	0.000
1951	9.7854	0.000	25.880	0.000
1952	9.7906	0.002	25.880	0.000
1953	9.7958	0.004	25.885	0.000
1954	9.8009	0.002	25.885	0.000
1955	9.8049	0.000	25.795	0.000
1956	9.8089	0.002	25.795	0.000
1957	9.8129	0.002	25.835	0.000
1958	9.8170	0.002	25.835	0.000
1959	9.8251	0.006	25.905	0.000
1960	9.8333	0.002	25.905	0.000
1961	9.8386	-0.002	25.905	0.000
1962	9.8439	0.000	25.870	0.000
1963	9.8492	0.002	25.870	0.000
1964	9.8532	0.006	25.835	0.000
1965	9.8572	0.010	25.835	0.000
1966	9.8612	0.006	25.870	0.000
1967	9.8652	0.012	25.870	0.000
1968	9.8684	0.012	25.900	0.000
1969	9.8715	0.006	25.900	0.000
1970	9.8747	0.012	25.900	0.000
1971	9.8779	0.010	25.900	0.000
1972	9.8810	0.002	25.900	0.000
1973	9.8969	0.016	25.830	0.000
1974	9.9023	0.024	25.830	0.000
1975	9.9076	0.016	25.835	0.000
1976	9.9130	0.014	25.835	0.000
1977	9.9183	0.018	25.900	0.000
1978	9.9235	0.016	25.900	0.000
1979	9.9288	0.016	25.900	0.000
1980	9.9332	0.016	25.900	0.000
1981	9.9375	0.020	25.815	0.000
1982	9.9419	0.020	25.815	0.000
1983	9.9463	0.024	25.815	0.000
1984	9.9513	0.024	25.845	0.000
1985	9.9563	0.032	25.845	0.000
1986	9.9613	0.032	25.815	0.000
1987	9.9666	0.038	25.815	0.000
1988	9.9718	0.036	25.850	0.000
1989	9.9771	0.030	25.850	0.000
1990	9.9824	0.020	25.875	0.000
1991	9.9877	0.028	25.875	0.000
1992	9.9930	0.034	25.875	0.000
1993	9.9970	0.044	25.815	0.000
1994	10.0009	0.042	25.815	0.000
1995	10.0049	0.046	25.815	0.000
1996	10.0088	0.038	25.815	0.000
1997	10.0142	0.038	25.855	0.000
1998	10.0195	0.048	25.855	0.000
1999	10.0249	0.054	25.880	0.000
2000	10.0302	0.052	25.880	0.000
2001	10.0355	0.056	25.900	0.000
2002	10.0409	0.050	25.900	0.000
2003	10.0462	0.046	25.900	0.000
2004	10.0515	0.046	25.940	0.000
2005	10.0568	0.056	25.940	0.000
2006	10.0600	0.056	25.880	0.000
2007	10.0632	0.066	25.880	0.000
2008	10.0664	0.068	25.905	0.000
2009	10.0696	0.064	25.905	0.000
2010	10.0727	0.062	25.860	0.000
2011	10.0887	0.060	25.860	0.000
2012	10.0941	0.060	25.885	0.000
2013	10.0996	0.066	25.885	0.000
2014	10.1051	0.062	25.885	0.000
2015	10.1089	0.064	25.900	0.000
2016	10.1128	0.062	25.900	0.000
2017	10.1167	0.050	25.835	0.000
2018	10.1206	0.050	25.835	0.000
2019	10.1264	0.048	25.880	0.000
2020	10.1321	0.050	25.880	0.000
2021	10.1378	0.060	25.880	0.000
2022	10.1428	0.060	25.880	0.000
2023	10.1477	0.062	25.930	0.000
2024	10.1526	0.056	25.930	0.000
2025	10.1579	0.046	25.930	0.000
2026	10.1632	0.048	25.830	0.000
2027	10.1685	0.044	25.830	0.000
2028	10.1739	0.048	25.830	0.000
2029	10.1792	0.046	25.830	0.000
2030	10.1846	0.042	25.880	0.000
2031	10.1878	0.046	25.880	0.000
2032	10.1910	0.040	25.800	0.000
2033	10.1942	0.034	25.800	0.000
2034	10.1974	0.038	25.790	0.000
2035	10.2006	0.042	25.790	0.000
2036	10.2086	0.042	25.790	0.000
2037	10.2166	0.038	25.895	0.000
2038	10.2219	0.038	25.895	0.000
2039	10.2272	0.036	25.870	0.000
2040	10.2326	0.032	25.870	0.000
2041	10.2379	0.034	25.825	0.000
2042	10.2432	0.038	25.825	0.000
2043	10.2485	0.042	25.910	0.000
2044	10.2539	0.038	25.910	0.000
2045	10.2592	0.030	25.980	0.000
2046	10.2645	0.030	25.980	0.000
2047	10.2699	0.026	25.980	0.000
2048	10.2752	0.024	25.865	0.000
2049	10.2805	0.030	25.865	0.000
2050	10.2845	0.030	25.855	0.000
2051	10.2885	0.032	25.855	0.000
2052	10.2925	0.028	25.895	0.000
2053	10.2965	0.020	25.895	0.000
2054	10.3018	0.022	25.870	0.000
2055	10.3071	0.024	25.870	0.000
2056	10.3124	0.028	25.890	0.000
2057	10.3178	0.030	25.890	0.000
2058	10.3232	0.026	25.890	0.000
2059	10.3285	0.022	25.865	0.000
2060	10.3325	0.012	25.865	0.000
2061	10.3365	0.012	25.910	0.000
2062	10.3404	0.016	25.910	0.000
2063	10.3444	0.024	25.885	0.000
2064	10.3498	0.024	25.885	0.000
2065	10.3552	0.024	25.880	0.000
2066	10.3606	0.024	25.880	0.000
2067	10.3659	0.018	25.860	0.000
2068	10.3712	0.014	25.860	0.000
2069	10.3765	0.016	25.860	0.000
2070	10.3818	0.020	25.905	0.000
2071	10.3872	0.022	25.905	0.000
2072	10.3925	0.022	25.880	0.000
2073	10.3978	0.020	25.880	0.000
2074	10.4031	0.014	25.880	0.000
2075	10.4085	0.006	25.880	0.000
2076	10.4138	0.006	25.925	0.000
2077	10.4191	0.014	25.925	0.000
2078	10.4244	0.016	25.865	0.000
2079	10.4284	0.022	25.865	0.000
2080	10.4324	0.022	25.865	0.000
2081	10.4364	0.014	25.840	0.000
2082	10.4404	0.008	25.840	0.000
2083	10.4458	0.004	25.825	0.000
2084	10.4511	0.002	25.825	0.000
2085	10.4565	0.008	25.925	0.000
2086	10.4605	0.018	25.925	0.000
2087	10.4645	0.022	25.945	0.000
2088	10.4684	0.018	25.945	0.000
2089	10.4724	0.014	25.820	0.000
2090	10.4804	0.014	25.820	0.000
2091	10.4884	0.010	25.820	0.000
2092	10.4938	0.004	25.845	0.000
2093	10.4992	0.006	25.845	0.000
2094	10.5046	0.010	25.910	0.000
2095	10.5085	0.008	25.910	0.000
2096	10.5124	0.002	25.955	0.000
2097	10.5164	0.006	25.955	0.000
2098	10.5203	0.012	25.900	0.000
2099	10.5256	0.012	25.900	0.000
2100	10.5309	0.014	25.890	0.000
2101	10.5362	0.016	25.890	0.000
2102	10.5415	0.008	25.890	0.000
2103	10.5469	0.002	25.900	0.000
2104	10.5522	0.000	25.900	0.000
2105	10.5575	0.004	25.920	0.000
2106	10.5629	0.010	25.920	0.000
2107	10.5682	0.010	25.945	0.000
2108	10.5736	0.012	25.945	0.000
2109	10.5789	0.010	25.900	0.000
2110	10.5843	0.004	25.900	0.000
2111	10.5875	-0.002	25.825	0.000
2112	10.5907	-0.004	25.825	0.000
2113	10.5939	0.002	25.825	0.000
2114	10.5971	0.010	25.880	0.000
2115	10.6003	0.012	25.880	0.000
2116	10.6084	0.012	25.900	0.000
2117	10.6165	0.008	25.900	0.000
2118	10.6217	0.002	25.815	0.000
2119	10.6270	-0.002	25.815	0.000
2120	10.6323	-0.002	25.950	0.000
2121	10.6376	0.008	25.950	0.000
2122	10.6429	0.012	25.870	0.000
2123	10.6482	0.010	25.870	0.000
2124	10.6514	0.006	25.870	0.000
2125	10.6546	-0.002	25.905	0.000
2126	10.6578	-0.004	25.905	0.000
2127	10.6610	-0.004	25.985	0.000
2128	10.6642	0.002	25.985	0.000
2129	10.6802	0.010	25.945	0.000
2130	10.6842	0.012	25.945	0.000
2131	10.6882	0.006	25.900	0.000
2132	10.6921	0.002	25.900	0.000
2133	10.6961	-0.008	25.885	0.000
2134	10.7015	-0.012	25.885	0.000
2135	10.7068	-0.002	25.885	0.000
2136	10.7121	0.008	25.930	0.000
2137	10.7153	0.016	25.930	0.000
2138	10.7185	0.016	25.920	0.000
2139	10.7217	0.006	25.920	0.000
2140	10.7249	-0.004	25.890	0.000
2141	10.7281	-0.008	25.890	0.000
2142	10.7442	-0.002	25.860	0.000
2143	10.7495	0.000	25.860	0.000
2144	10.7548	0.010	25.920	0.000
2145	10.7601	0.018	25.920	0.000
2146	10.7641	0.004	25.920	0.000
2147	10.7681	-0.010	25.910	0.000
2148	10.7721	-0.012	25.910	0.000
2149	10.7761	-0.010	25.830	0.000
2150	10.7814	0.004	25.830	0.000
2151	10.7867	0.012	25.860	0.000
2152	10.7920	0.012	25.860	0.000
2153	10.7973	0.008	25.900	0.000
2154	10.8027	-0.002	25.900	0.000
2155	10.8080	-0.004	25.990	0.000
2156	10.8134	-0.008	25.990	0.000
2157	10.8188	0.006	25.990	0.000
2158	10.8242	0.008	25.950	0.000
2159	10.8295	0.006	25.950	0.000
2160	10.8349	0.004	25.940	0.000
2161	10.8403	-0.010	25.940	0.000
2162	10.8456	-0.012	25.990	0.000
2163	10.8509	-0.010	25.990	0.000
2164	10.8561	0.004	25.880	0.000
2165	10.8614	0.014	25.880	0.000
2166	10.8667	0.010	25.830	0.000
2167	10.8720	0.006	25.830	0.000
2168	10.8760	-0.002	25.830	0.000
2169	10.8800	-0.006	25.945	0.000
2170	10.8840	-0.012	25.945	0.000
2171	10.8880	-0.006	25.865	0.000
2172	10.8933	0.004	25.865	0.000
2173	10.8986	0.006	26.000	0.000
[truncated: 5,246 more rows]
