# Supplementary material for: Applications of a novel reciprocating positive displacement pump in the simulation of pulsatile arterial blood flow
Source: PLoS One. 2022 Dec 13;17(12):e0270780. doi: 10.1371/journal.pone.0270780 (PMC9746965; doi:10.1371/journal.pone.0270780)
Supplement: S1 File — (ZIP) [file pone.0270780.s001.zip › Supporting Information Data Files/Flow Rates/Fingertip/Caffeine 0067.csv]

Viewer Version	2.91
COM HW Type	RS485/USB Sensor Cable
COM HW Config	Config String: COM10, 115200, ECHOOFF
Sensor Cable Version	1.8
Product Type	Liquid Flow Sensor (SF06 Chip)
Product COM Protocol Config	SHDLC Device Address: 0
Product ID	SLF3S-1300F
Sensor Serial	2109-000156
I2C Address	8
Supply Voltage	3.5 V
Command Address	0x3608
Sampling Time [ms]	5
Scale Factor Flow lin.	500
Scale Factor Temp lin.	200
Scale Factor Custom	1
Sample #	Relative Time[s]	Flow linearized [ml/min]	Temperature linearized [deg C]	Custom []
24	0.1326	0.008	23.700	0.000
25	0.1372	0.000	23.695	0.000
26	0.1417	-0.004	23.695	0.000
27	0.1463	-0.010	23.735	0.000
28	0.1508	-0.008	23.735	0.000
29	0.1554	-0.010	23.745	0.000
30	0.1599	-0.002	23.745	0.000
31	0.1679	0.012	23.815	0.000
32	0.1759	0.006	23.815	0.000
33	0.1799	-0.002	23.815	0.000
34	0.1838	-0.010	23.780	0.000
35	0.1878	-0.018	23.780	0.000
36	0.1918	-0.016	23.895	0.000
37	0.1972	-0.004	23.895	0.000
38	0.2025	0.006	23.835	0.000
39	0.2078	0.006	23.835	0.000
40	0.2131	0.004	23.920	0.000
41	0.2185	-0.008	23.920	0.000
42	0.2238	-0.020	23.915	0.000
43	0.2291	-0.018	23.915	0.000
44	0.2345	-0.008	23.915	0.000
45	0.2398	-0.004	23.880	0.000
46	0.2451	0.006	23.880	0.000
47	0.2505	0.006	23.945	0.000
48	0.2558	-0.004	23.945	0.000
49	0.2598	-0.016	23.980	0.000
50	0.2638	-0.016	23.980	0.000
51	0.2678	-0.002	23.970	0.000
52	0.2718	-0.002	23.970	0.000
53	0.2771	0.004	24.020	0.000
54	0.2825	0.008	24.020	0.000
55	0.2878	-0.002	24.020	0.000
56	0.2931	-0.010	24.005	0.000
57	0.2984	-0.010	24.005	0.000
58	0.3037	-0.012	24.045	0.000
59	0.3090	-0.008	24.045	0.000
60	0.3144	-0.004	24.030	0.000
61	0.3197	-0.002	24.030	0.000
62	0.3251	-0.008	24.075	0.000
63	0.3304	-0.012	24.075	0.000
64	0.3357	-0.008	24.005	0.000
65	0.3397	-0.006	24.005	0.000
66	0.3437	-0.002	24.005	0.000
67	0.3477	0.006	24.105	0.000
68	0.3517	0.002	24.105	0.000
69	0.3571	-0.006	24.080	0.000
70	0.3624	-0.012	24.080	0.000
71	0.3677	-0.014	24.110	0.000
72	0.3731	-0.008	24.110	0.000
73	0.3785	-0.008	24.100	0.000
74	0.3839	0.000	24.100	0.000
75	0.3893	0.004	24.165	0.000
76	0.3947	-0.002	24.165	0.000
77	0.4002	-0.012	24.165	0.000
78	0.4040	-0.018	24.190	0.000
79	0.4079	-0.016	24.190	0.000
80	0.4118	-0.004	24.205	0.000
81	0.4157	0.008	24.205	0.000
82	0.4238	0.008	24.200	0.000
83	0.4318	-0.002	24.200	0.000
84	0.4358	-0.008	24.150	0.000
85	0.4398	-0.014	24.150	0.000
86	0.4438	-0.016	24.170	0.000
87	0.4478	-0.010	24.170	0.000
88	0.4531	0.004	24.170	0.000
89	0.4585	0.006	24.250	0.000
90	0.4638	-0.002	24.250	0.000
91	0.4678	-0.006	24.185	0.000
92	0.4717	-0.018	24.185	0.000
93	0.4757	-0.024	24.195	0.000
94	0.4796	-0.008	24.195	0.000
95	0.4878	0.002	24.225	0.000
96	0.4960	-0.002	24.225	0.000
97	0.5012	-0.002	24.265	0.000
98	0.5064	-0.004	24.265	0.000
99	0.5116	-0.014	24.265	0.000
100	0.5156	-0.016	24.185	0.000
101	0.5196	-0.006	24.185	0.000
102	0.5236	0.004	24.305	0.000
103	0.5276	0.012	24.305	0.000
104	0.5329	0.006	24.260	0.000
105	0.5382	-0.004	24.260	0.000
106	0.5436	-0.018	24.360	0.000
107	0.5489	-0.026	24.360	0.000
108	0.5543	-0.014	24.305	0.000
109	0.5596	-0.008	24.305	0.000
110	0.5650	-0.002	24.305	0.000
111	0.5704	0.006	24.330	0.000
112	0.5757	0.004	24.330	0.000
113	0.5810	-0.008	24.320	0.000
114	0.5863	-0.016	24.320	0.000
115	0.5916	-0.016	24.350	0.000
116	0.5948	-0.012	24.350	0.000
117	0.5980	-0.004	24.350	0.000
118	0.6011	0.000	24.350	0.000
119	0.6043	-0.004	24.335	0.000
120	0.6075	-0.006	24.335	0.000
121	0.6155	-0.010	24.335	0.000
122	0.6235	-0.010	24.375	0.000
123	0.6289	-0.002	24.375	0.000
124	0.6343	0.000	24.355	0.000
125	0.6396	0.000	24.355	0.000
126	0.6451	-0.002	24.355	0.000
127	0.6505	-0.010	24.355	0.000
128	0.6560	-0.010	24.410	0.000
129	0.6599	-0.014	24.410	0.000
130	0.6637	-0.010	24.385	0.000
131	0.6676	-0.004	24.385	0.000
132	0.6714	-0.004	24.385	0.000
133	0.6796	-0.004	24.380	0.000
134	0.6877	-0.010	24.380	0.000
135	0.6917	-0.012	24.415	0.000
136	0.6956	-0.008	24.415	0.000
137	0.6996	-0.008	24.460	0.000
138	0.7035	-0.002	24.460	0.000
139	0.7089	-0.002	24.440	0.000
140	0.7142	-0.012	24.440	0.000
141	0.7195	-0.010	24.475	0.000
142	0.7248	-0.010	24.475	0.000
143	0.7301	-0.008	24.475	0.000
144	0.7354	-0.006	24.415	0.000
145	0.7408	-0.006	24.415	0.000
146	0.7461	-0.004	24.485	0.000
147	0.7515	-0.008	24.485	0.000
148	0.7568	-0.008	24.540	0.000
149	0.7622	-0.008	24.540	0.000
150	0.7675	-0.006	24.435	0.000
151	0.7715	-0.002	24.435	0.000
152	0.7756	0.002	24.495	0.000
153	0.7796	-0.010	24.495	0.000
154	0.7837	-0.016	24.495	0.000
155	0.7876	-0.012	24.515	0.000
156	0.7916	-0.012	24.515	0.000
157	0.7956	-0.004	24.500	0.000
158	0.7995	0.004	24.500	0.000
159	0.8076	0.002	24.465	0.000
160	0.8157	0.002	24.465	0.000
161	0.8210	-0.008	24.520	0.000
162	0.8263	-0.018	24.520	0.000
163	0.8316	-0.018	24.510	0.000
164	0.8369	-0.014	24.510	0.000
165	0.8423	-0.008	24.510	0.000
166	0.8476	-0.002	24.580	0.000
167	0.8507	0.002	24.580	0.000
168	0.8539	-0.006	24.600	0.000
169	0.8570	-0.006	24.600	0.000
170	0.8602	-0.008	24.510	0.000
171	0.8633	-0.012	24.510	0.000
172	0.8715	-0.010	24.555	0.000
173	0.8797	-0.006	24.555	0.000
174	0.8850	-0.008	24.575	0.000
175	0.8903	-0.010	24.575	0.000
176	0.8956	-0.006	24.575	0.000
177	0.9009	-0.008	24.675	0.000
178	0.9061	-0.004	24.675	0.000
179	0.9114	-0.002	24.600	0.000
180	0.9154	0.000	24.600	0.000
181	0.9194	-0.004	24.590	0.000
182	0.9234	-0.010	24.590	0.000
183	0.9274	-0.014	24.575	0.000
184	0.9327	-0.012	24.575	0.000
185	0.9380	-0.014	24.590	0.000
186	0.9433	-0.008	24.590	0.000
187	0.9486	-0.004	24.590	0.000
188	0.9539	-0.004	24.615	0.000
189	0.9593	-0.006	24.615	0.000
190	0.9646	-0.008	24.620	0.000
191	0.9700	-0.010	24.620	0.000
192	0.9754	-0.010	24.645	0.000
193	0.9793	-0.008	24.645	0.000
194	0.9833	-0.008	24.710	0.000
195	0.9873	-0.002	24.710	0.000
196	0.9913	-0.002	24.630	0.000
197	0.9993	-0.008	24.630	0.000
198	1.0074	-0.008	24.630	0.000
199	1.0114	-0.004	24.680	0.000
200	1.0153	-0.008	24.680	0.000
201	1.0193	-0.008	24.645	0.000
202	1.0232	-0.010	24.645	0.000
203	1.0286	-0.012	24.650	0.000
204	1.0339	-0.012	24.650	0.000
205	1.0392	-0.010	24.730	0.000
206	1.0432	-0.006	24.730	0.000
207	1.0472	-0.004	24.630	0.000
208	1.0512	-0.002	24.630	0.000
209	1.0552	-0.002	24.630	0.000
210	1.0632	-0.008	24.700	0.000
211	1.0712	-0.018	24.700	0.000
212	1.0765	-0.018	24.740	0.000
213	1.0818	-0.016	24.740	0.000
214	1.0871	-0.008	24.640	0.000
215	1.0911	0.004	24.640	0.000
216	1.0951	0.004	24.645	0.000
217	1.0990	-0.004	24.645	0.000
218	1.1030	-0.010	24.695	0.000
219	1.1083	-0.012	24.695	0.000
220	1.1137	-0.012	24.695	0.000
221	1.1190	-0.014	24.695	0.000
222	1.1244	-0.010	24.695	0.000
223	1.1297	0.006	24.725	0.000
224	1.1350	0.008	24.725	0.000
225	1.1404	-0.008	24.750	0.000
226	1.1457	-0.010	24.750	0.000
227	1.1510	-0.014	24.645	0.000
228	1.1564	-0.014	24.645	0.000
229	1.1617	-0.014	24.735	0.000
230	1.1671	-0.008	24.735	0.000
231	1.1710	-0.002	24.735	0.000
232	1.1750	-0.002	24.750	0.000
233	1.1789	-0.002	24.750	0.000
234	1.1829	-0.008	24.720	0.000
235	1.1883	-0.012	24.720	0.000
236	1.1937	-0.014	24.785	0.000
237	1.1990	-0.014	24.785	0.000
238	1.2044	-0.008	24.795	0.000
239	1.2097	-0.002	24.795	0.000
240	1.2150	-0.012	24.725	0.000
241	1.2204	0.004	24.725	0.000
242	1.2258	-0.010	24.725	0.000
243	1.2313	-0.002	24.730	0.000
244	1.2352	-0.006	24.730	0.000
245	1.2391	-0.012	24.755	0.000
246	1.2430	-0.014	24.755	0.000
247	1.2469	-0.010	24.755	0.000
248	1.2549	-0.008	24.755	0.000
249	1.2630	-0.008	24.735	0.000
250	1.2670	0.002	24.735	0.000
251	1.2710	-0.006	24.765	0.000
252	1.2750	-0.002	24.765	0.000
253	1.2789	-0.002	24.765	0.000
254	1.2843	-0.024	24.810	0.000
255	1.2897	-0.012	24.810	0.000
256	1.2951	-0.006	24.805	0.000
257	1.2990	-0.012	24.805	0.000
258	1.3030	0.004	24.755	0.000
259	1.3070	0.002	24.755	0.000
260	1.3110	0.002	24.785	0.000
261	1.3190	0.000	24.785	0.000
262	1.3271	-0.002	24.790	0.000
263	1.3324	-0.014	24.790	0.000
264	1.3376	-0.016	24.790	0.000
265	1.3429	-0.004	24.890	0.000
266	1.3470	-0.008	24.890	0.000
267	1.3511	0.002	24.820	0.000
268	1.3552	0.012	24.820	0.000
269	1.3593	0.004	24.830	0.000
270	1.3632	0.004	24.830	0.000
271	1.3672	0.002	24.855	0.000
272	1.3711	0.006	24.855	0.000
273	1.3750	-0.006	24.905	0.000
274	1.3830	-0.008	24.905	0.000
275	1.3909	-0.002	24.905	0.000
276	1.3963	-0.002	24.845	0.000
277	1.4016	0.002	24.845	0.000
278	1.4070	0.006	24.845	0.000
279	1.4124	0.006	24.845	0.000
280	1.4177	0.012	24.900	0.000
281	1.4231	0.006	24.900	0.000
282	1.4263	-0.004	24.960	0.000
283	1.4294	-0.002	24.960	0.000
284	1.4326	-0.004	24.895	0.000
285	1.4357	-0.008	24.895	0.000
286	1.4389	-0.002	24.895	0.000
287	1.4469	0.002	24.890	0.000
288	1.4549	0.004	24.890	0.000
289	1.4602	0.002	24.845	0.000
290	1.4656	0.002	24.845	0.000
291	1.4709	0.002	24.890	0.000
292	1.4763	0.000	24.890	0.000
293	1.4816	0.002	24.915	0.000
294	1.4870	0.000	24.915	0.000
295	1.4902	0.004	24.835	0.000
296	1.4933	0.004	24.835	0.000
297	1.4965	-0.006	24.835	0.000
298	1.4997	-0.006	24.865	0.000
299	1.5029	-0.004	24.865	0.000
300	1.5188	-0.004	24.835	0.000
301	1.5228	-0.004	24.835	0.000
302	1.5268	-0.002	24.930	0.000
303	1.5308	0.004	24.930	0.000
304	1.5348	0.004	24.905	0.000
305	1.5402	0.002	24.905	0.000
306	1.5456	0.004	24.865	0.000
307	1.5510	0.002	24.865	0.000
308	1.5549	-0.004	24.865	0.000
309	1.5589	-0.008	24.870	0.000
310	1.5628	-0.008	24.870	0.000
311	1.5668	-0.008	24.905	0.000
312	1.5748	-0.004	24.905	0.000
313	1.5828	-0.002	24.845	0.000
314	1.5881	0.004	24.845	0.000
315	1.5934	0.002	24.950	0.000
316	1.5988	-0.002	24.950	0.000
317	1.6028	-0.004	24.965	0.000
318	1.6068	-0.004	24.965	0.000
319	1.6107	-0.002	24.965	0.000
320	1.6147	0.000	24.945	0.000
321	1.6179	0.002	24.945	0.000
322	1.6211	0.000	24.925	0.000
323	1.6242	-0.002	24.925	0.000
324	1.6274	-0.004	24.975	0.000
325	1.6306	-0.002	24.975	0.000
326	1.6465	-0.002	24.950	0.000
327	1.6520	-0.008	24.950	0.000
328	1.6574	-0.006	24.930	0.000
329	1.6629	-0.004	24.930	0.000
330	1.6683	-0.008	24.930	0.000
331	1.6736	-0.002	24.950	0.000
332	1.6790	0.002	24.950	0.000
333	1.6829	0.000	24.930	0.000
334	1.6868	-0.002	24.930	0.000
335	1.6907	-0.002	24.990	0.000
336	1.6946	-0.006	24.990	0.000
337	1.7000	-0.010	24.920	0.000
338	1.7053	-0.010	24.920	0.000
339	1.7107	-0.006	24.935	0.000
340	1.7160	-0.002	24.935	0.000
341	1.7213	0.006	24.935	0.000
342	1.7267	0.008	24.945	0.000
343	1.7320	0.006	24.945	0.000
344	1.7373	-0.004	24.945	0.000
345	1.7426	-0.012	24.945	0.000
346	1.7458	-0.018	24.985	0.000
347	1.7490	-0.014	24.985	0.000
348	1.7522	-0.004	24.945	0.000
349	1.7553	0.004	24.945	0.000
350	1.7585	0.010	24.945	0.000
351	1.7665	0.006	24.960	0.000
352	1.7745	-0.006	24.960	0.000
353	1.7798	-0.014	24.990	0.000
354	1.7852	-0.018	24.990	0.000
355	1.7905	-0.012	24.995	0.000
356	1.7958	-0.002	24.995	0.000
357	1.8012	0.006	24.990	0.000
358	1.8065	0.006	24.990	0.000
359	1.8129	0.004	25.045	0.000
360	1.8192	-0.006	25.045	0.000
361	1.8256	-0.012	25.045	0.000
362	1.8320	-0.012	25.010	0.000
363	1.8384	-0.004	25.010	0.000
364	1.8425	-0.002	25.010	0.000
365	1.8465	-0.006	25.010	0.000
366	1.8506	-0.006	25.035	0.000
367	1.8547	-0.006	25.035	0.000
368	1.8586	-0.006	24.960	0.000
369	1.8626	-0.004	24.960	0.000
370	1.8665	-0.004	25.015	0.000
371	1.8705	-0.002	25.015	0.000
372	1.8758	-0.004	25.015	0.000
373	1.8812	-0.006	25.040	0.000
374	1.8866	-0.006	25.040	0.000
375	1.8919	-0.010	25.035	0.000
376	1.8971	-0.006	25.035	0.000
377	1.9024	-0.004	25.080	0.000
378	1.9077	0.002	25.080	0.000
379	1.9130	0.000	25.035	0.000
380	1.9184	-0.006	25.035	0.000
381	1.9237	-0.008	25.005	0.000
382	1.9291	-0.010	25.005	0.000
383	1.9344	-0.012	25.005	0.000
384	1.9376	-0.014	25.095	0.000
385	1.9408	-0.010	25.095	0.000
386	1.9440	-0.002	25.005	0.000
387	1.9472	-0.002	25.005	0.000
388	1.9504	-0.006	25.060	0.000
389	1.9584	-0.004	25.060	0.000
390	1.9664	-0.004	25.025	0.000
391	1.9717	-0.004	25.025	0.000
392	1.9770	-0.004	25.060	0.000
393	1.9823	-0.008	25.060	0.000
394	1.9877	-0.008	25.060	0.000
395	1.9930	-0.006	25.010	0.000
396	1.9984	0.002	25.010	0.000
397	2.0041	-0.002	25.080	0.000
398	2.0098	-0.008	25.080	0.000
399	2.0155	-0.010	25.130	0.000
400	2.0212	-0.012	25.130	0.000
401	2.0268	-0.012	25.105	0.000
402	2.0325	-0.014	25.105	0.000
403	2.0382	-0.010	25.025	0.000
404	2.0422	-0.002	25.025	0.000
405	2.0462	0.004	25.025	0.000
406	2.0502	0.002	25.170	0.000
407	2.0542	-0.004	25.170	0.000
408	2.0582	-0.008	25.090	0.000
409	2.0622	-0.012	25.090	0.000
410	2.0663	-0.012	25.055	0.000
411	2.0703	-0.008	25.055	0.000
412	2.0757	-0.008	25.155	0.000
413	2.0811	-0.006	25.155	0.000
414	2.0866	0.004	25.070	0.000
415	2.0919	-0.002	25.070	0.000
416	2.0973	0.000	25.070	0.000
417	2.1027	-0.006	25.065	0.000
418	2.1078	-0.010	25.065	0.000
419	2.1130	0.004	25.115	0.000
420	2.1182	0.006	25.115	0.000
421	2.1235	0.004	25.090	0.000
422	2.1288	0.010	25.090	0.000
423	2.1342	0.006	25.030	0.000
424	2.1382	0.008	25.030	0.000
425	2.1422	0.008	25.075	0.000
426	2.1462	0.006	25.075	0.000
427	2.1502	0.006	25.075	0.000
428	2.1555	-0.002	25.085	0.000
429	2.1608	-0.006	25.085	0.000
430	2.1661	0.006	25.115	0.000
431	2.1715	0.002	25.115	0.000
432	2.1769	0.000	25.070	0.000
433	2.1823	0.008	25.070	0.000
434	2.1876	0.006	25.165	0.000
435	2.1929	0.008	25.165	0.000
436	2.1983	0.012	25.125	0.000
437	2.2023	0.006	25.125	0.000
438	2.2063	0.010	25.125	0.000
439	2.2103	0.004	25.155	0.000
440	2.2143	0.008	25.155	0.000
441	2.2196	0.012	25.130	0.000
442	2.2249	0.002	25.130	0.000
443	2.2302	0.008	25.135	0.000
444	2.2355	0.010	25.135	0.000
445	2.2407	0.004	25.110	0.000
446	2.2460	0.004	25.110	0.000
447	2.2513	0.002	25.175	0.000
448	2.2567	0.002	25.175	0.000
449	2.2620	0.004	25.175	0.000
450	2.2675	0.000	25.125	0.000
451	2.2729	0.004	25.125	0.000
452	2.2783	0.006	25.135	0.000
453	2.2836	0.010	25.135	0.000
454	2.2888	0.014	25.130	0.000
455	2.2940	0.008	25.130	0.000
456	2.2993	0.002	25.150	0.000
457	2.3046	0.006	25.150	0.000
458	2.3100	-0.002	25.135	0.000
459	2.3140	0.002	25.135	0.000
460	2.3180	0.008	25.135	0.000
461	2.3220	0.008	25.100	0.000
462	2.3260	0.008	25.100	0.000
463	2.3313	0.006	25.200	0.000
464	2.3366	0.002	25.200	0.000
465	2.3419	-0.002	25.155	0.000
466	2.3472	-0.004	25.155	0.000
467	2.3526	0.000	25.135	0.000
468	2.3580	0.006	25.135	0.000
469	2.3633	0.010	25.150	0.000
470	2.3687	0.008	25.150	0.000
471	2.3741	0.006	25.150	0.000
472	2.3799	0.006	25.155	0.000
473	2.3857	0.002	25.155	0.000
474	2.3915	-0.002	25.175	0.000
475	2.3939	0.002	25.175	0.000
476	2.3963	0.002	25.175	0.000
477	2.3987	0.002	25.175	0.000
478	2.4011	-0.002	25.185	0.000
479	2.4035	-0.004	25.185	0.000
480	2.4059	-0.002	25.210	0.000
481	2.4221	-0.002	25.210	0.000
482	2.4274	0.004	25.210	0.000
483	2.4327	0.006	25.200	0.000
484	2.4380	0.004	25.200	0.000
485	2.4434	0.004	25.175	0.000
486	2.4487	0.006	25.175	0.000
487	2.4540	-0.002	25.140	0.000
488	2.4572	-0.004	25.140	0.000
489	2.4604	-0.002	25.190	0.000
490	2.4636	0.002	25.190	0.000
491	2.4668	0.004	25.195	0.000
492	2.4700	0.006	25.195	0.000
493	2.4780	0.008	25.195	0.000
494	2.4859	0.002	25.125	0.000
495	2.4913	-0.004	25.125	0.000
496	2.4966	-0.010	25.205	0.000
497	2.5020	-0.008	25.205	0.000
498	2.5074	-0.004	25.250	0.000
499	2.5128	0.006	25.250	0.000
500	2.5183	0.008	25.240	0.000
501	2.5222	0.006	25.240	0.000
502	2.5261	-0.002	25.245	0.000
503	2.5300	-0.010	25.245	0.000
504	2.5339	-0.010	25.245	0.000
505	2.5419	-0.004	25.220	0.000
506	2.5499	0.002	25.220	0.000
507	2.5539	0.006	25.155	0.000
508	2.5580	0.008	25.155	0.000
509	2.5620	0.008	25.170	0.000
510	2.5660	-0.004	25.170	0.000
511	2.5713	-0.006	25.160	0.000
512	2.5766	-0.006	25.160	0.000
513	2.5819	-0.002	25.300	0.000
514	2.5851	-0.004	25.300	0.000
515	2.5883	-0.004	25.300	0.000
516	2.5915	0.002	25.280	0.000
517	2.5947	-0.006	25.280	0.000
518	2.5979	-0.002	25.255	0.000
519	2.6138	0.000	25.255	0.000
520	2.6191	0.006	25.245	0.000
521	2.6245	0.006	25.245	0.000
522	2.6298	-0.006	25.255	0.000
523	2.6352	-0.002	25.255	0.000
524	2.6405	-0.008	25.200	0.000
525	2.6459	-0.010	25.200	0.000
526	2.6510	-0.006	25.200	0.000
527	2.6562	-0.004	25.250	0.000
528	2.6614	0.002	25.250	0.000
529	2.6665	0.000	25.300	0.000
530	2.6717	0.002	25.300	0.000
531	2.6768	-0.004	25.255	0.000
532	2.6820	-0.008	25.255	0.000
533	2.6872	-0.002	25.220	0.000
534	2.6923	-0.002	25.220	0.000
535	2.6975	-0.002	25.240	0.000
536	2.7026	0.002	25.240	0.000
537	2.7066	0.002	25.240	0.000
538	2.7106	-0.004	25.290	0.000
539	2.7146	-0.008	25.290	0.000
540	2.7186	-0.004	25.215	0.000
541	2.7241	-0.010	25.215	0.000
542	2.7295	-0.006	25.250	0.000
543	2.7349	0.004	25.250	0.000
544	2.7388	0.002	25.250	0.000
545	2.7428	-0.004	25.250	0.000
546	2.7467	-0.010	25.255	0.000
547	2.7506	-0.006	25.255	0.000
548	2.7560	-0.006	25.255	0.000
549	2.7613	-0.002	25.270	0.000
550	2.7666	0.002	25.270	0.000
551	2.7721	-0.004	25.280	0.000
552	2.7775	-0.008	25.280	0.000
553	2.7830	-0.008	25.250	0.000
554	2.7882	-0.006	25.250	0.000
555	2.7935	-0.004	25.320	0.000
556	2.7987	-0.004	25.320	0.000
557	2.8019	-0.002	25.220	0.000
558	2.8051	0.000	25.220	0.000
559	2.8082	-0.008	25.220	0.000
560	2.8114	-0.010	25.195	0.000
561	2.8146	-0.004	25.195	0.000
562	2.8308	-0.004	25.280	0.000
563	2.8348	-0.002	25.280	0.000
564	2.8387	0.000	25.275	0.000
565	2.8427	-0.008	25.275	0.000
566	2.8466	-0.010	25.260	0.000
567	2.8520	-0.008	25.260	0.000
568	2.8573	-0.004	25.225	0.000
569	2.8627	-0.002	25.225	0.000
570	2.8667	0.004	25.225	0.000
571	2.8706	0.002	25.280	0.000
572	2.8746	-0.008	25.280	0.000
573	2.8786	-0.010	25.270	0.000
574	2.8866	-0.012	25.270	0.000
575	2.8946	-0.010	25.305	0.000
576	2.9000	-0.006	25.305	0.000
577	2.9054	-0.006	25.230	0.000
578	2.9108	-0.004	25.230	0.000
579	2.9147	-0.008	25.285	0.000
580	2.9187	-0.008	25.285	0.000
581	2.9226	-0.006	25.285	0.000
582	2.9266	-0.002	25.305	0.000
583	2.9329	0.002	25.305	0.000
584	2.9393	0.008	25.320	0.000
585	2.9457	-0.002	25.320	0.000
586	2.9520	-0.010	25.315	0.000
587	2.9584	-0.012	25.315	0.000
588	2.9624	-0.012	25.365	0.000
589	2.9664	-0.012	25.365	0.000
590	2.9704	-0.002	25.300	0.000
591	2.9744	0.006	25.300	0.000
592	2.9797	0.006	25.300	0.000
593	2.9851	-0.002	25.260	0.000
594	2.9904	-0.008	25.260	0.000
595	2.9944	-0.016	25.330	0.000
596	2.9984	-0.012	25.330	0.000
597	3.0024	-0.008	25.320	0.000
598	3.0064	-0.006	25.320	0.000
599	3.0118	0.002	25.245	0.000
600	3.0173	-0.002	25.245	0.000
601	3.0227	-0.010	25.330	0.000
602	3.0280	-0.008	25.330	0.000
603	3.0333	-0.014	25.330	0.000
604	3.0386	-0.008	25.285	0.000
605	3.0439	-0.002	25.285	0.000
606	3.0492	-0.002	25.320	0.000
607	3.0545	0.010	25.320	0.000
608	3.0585	0.002	25.320	0.000
609	3.0626	-0.014	25.320	0.000
610	3.0666	-0.010	25.260	0.000
611	3.0707	-0.012	25.260	0.000
612	3.0785	-0.010	25.360	0.000
613	3.0864	0.000	25.360	0.000
614	3.0904	-0.002	25.360	0.000
615	3.0944	-0.004	25.330	0.000
616	3.0984	-0.006	25.330	0.000
617	3.1024	-0.010	25.335	0.000
618	3.1077	-0.006	25.335	0.000
619	3.1131	-0.006	25.305	0.000
620	3.1184	-0.010	25.305	0.000
621	3.1224	-0.002	25.275	0.000
622	3.1264	-0.006	25.275	0.000
623	3.1304	-0.014	25.340	0.000
624	3.1344	-0.010	25.340	0.000
625	3.1424	-0.010	25.340	0.000
626	3.1504	-0.004	25.390	0.000
627	3.1556	-0.002	25.390	0.000
628	3.1609	-0.002	25.345	0.000
629	3.1662	-0.008	25.345	0.000
630	3.1702	-0.006	25.375	0.000
631	3.1742	-0.006	25.375	0.000
632	3.1782	-0.006	25.325	0.000
633	3.1822	-0.006	25.325	0.000
634	3.1876	-0.002	25.295	0.000
635	3.1929	-0.006	25.295	0.000
636	3.1982	-0.004	25.295	0.000
637	3.2035	-0.008	25.345	0.000
638	3.2088	-0.012	25.345	0.000
639	3.2141	-0.012	25.340	0.000
640	3.2195	-0.010	25.340	0.000
641	3.2249	-0.006	25.335	0.000
642	3.2302	-0.006	25.335	0.000
643	3.2355	-0.010	25.415	0.000
644	3.2409	-0.002	25.415	0.000
645	3.2462	-0.002	25.420	0.000
646	3.2494	-0.008	25.420	0.000
647	3.2526	-0.004	25.420	0.000
648	3.2558	-0.008	25.410	0.000
649	3.2590	-0.012	25.410	0.000
650	3.2622	-0.010	25.415	0.000
651	3.2702	-0.008	25.415	0.000
652	3.2782	-0.012	25.295	0.000
653	3.2835	-0.008	25.295	0.000
654	3.2889	-0.002	25.380	0.000
655	3.2942	0.002	25.380	0.000
656	3.2995	-0.002	25.370	0.000
657	3.3048	-0.004	25.370	0.000
658	3.3102	-0.008	25.370	0.000
659	3.3142	-0.016	25.350	0.000
660	3.3182	-0.014	25.350	0.000
661	3.3222	-0.010	25.430	0.000
662	3.3262	-0.006	25.430	0.000
663	3.3343	-0.004	25.355	0.000
664	3.3423	0.004	25.355	0.000
665	3.3463	0.000	25.355	0.000
666	3.3503	-0.010	25.355	0.000
667	3.3542	-0.014	25.320	0.000
668	3.3582	-0.014	25.320	0.000
669	3.3635	-0.014	25.320	0.000
670	3.3689	-0.008	25.405	0.000
671	3.3743	0.002	25.405	0.000
672	3.3782	0.004	25.350	0.000
673	3.3822	-0.002	25.350	0.000
674	3.3861	-0.006	25.375	0.000
675	3.3901	-0.010	25.375	0.000
676	3.3981	-0.018	25.415	0.000
677	3.4062	-0.020	25.415	0.000
678	3.4115	-0.010	25.445	0.000
679	3.4168	-0.004	25.445	0.000
680	3.4221	-0.002	25.445	0.000
681	3.4261	0.002	25.360	0.000
682	3.4302	-0.002	25.360	0.000
683	3.4342	-0.010	25.395	0.000
684	3.4382	-0.016	25.395	0.000
685	3.4446	-0.008	25.490	0.000
686	3.4509	-0.008	25.490	0.000
687	3.4573	-0.008	25.445	0.000
688	3.4636	-0.008	25.445	0.000
689	3.4700	-0.006	25.325	0.000
690	3.4741	-0.008	25.325	0.000
691	3.4782	-0.010	25.325	0.000
692	3.4823	-0.012	25.385	0.000
693	3.4863	-0.004	25.385	0.000
694	3.4917	-0.002	25.415	0.000
695	3.4970	-0.004	25.415	0.000
696	3.5024	-0.008	25.405	0.000
697	3.5064	-0.016	25.405	0.000
698	3.5103	-0.020	25.340	0.000
699	3.5143	-0.012	25.340	0.000
700	3.5183	-0.006	25.450	0.000
701	3.5237	-0.002	25.450	0.000
702	3.5291	0.004	25.450	0.000
703	3.5344	-0.002	25.390	0.000
704	3.5396	-0.008	25.390	0.000
705	3.5448	-0.010	25.430	0.000
706	3.5500	-0.014	25.430	0.000
707	3.5553	-0.014	25.365	0.000
708	3.5606	-0.008	25.365	0.000
709	3.5660	-0.002	25.380	0.000
710	3.5713	-0.002	25.380	0.000
711	3.5766	-0.006	25.375	0.000
712	3.5819	-0.010	25.375	0.000
713	3.5872	-0.012	25.375	0.000
714	3.5926	-0.010	25.410	0.000
715	3.5979	-0.008	25.410	0.000
716	3.6020	-0.010	25.375	0.000
717	3.6061	-0.010	25.375	0.000
718	3.6102	-0.004	25.485	0.000
719	3.6143	-0.004	25.485	0.000
720	3.6195	-0.004	25.395	0.000
721	3.6247	-0.002	25.395	0.000
722	3.6299	-0.006	25.370	0.000
723	3.6339	-0.008	25.370	0.000
724	3.6379	-0.010	25.370	0.000
725	3.6419	-0.020	25.425	0.000
726	3.6459	-0.018	25.425	0.000
727	3.6539	-0.012	25.470	0.000
728	3.6618	0.000	25.470	0.000
729	3.6672	0.008	25.395	0.000
730	3.6726	-0.002	25.395	0.000
731	3.6780	-0.002	25.385	0.000
732	3.6820	-0.014	25.385	0.000
733	3.6861	-0.022	25.470	0.000
734	3.6902	-0.024	25.470	0.000
735	3.6943	-0.016	25.470	0.000
736	3.6974	-0.004	25.485	0.000
737	3.7005	-0.002	25.485	0.000
738	3.7036	0.006	25.440	0.000
739	3.7067	0.004	25.440	0.000
740	3.7098	-0.010	25.485	0.000
741	3.7258	-0.012	25.485	0.000
742	3.7313	-0.014	25.380	0.000
743	3.7367	-0.012	25.380	0.000
744	3.7422	-0.008	25.380	0.000
745	3.7461	-0.006	25.440	0.000
746	3.7500	-0.006	25.440	0.000
747	3.7539	-0.010	25.390	0.000
748	3.7578	-0.010	25.390	0.000
749	3.7618	-0.004	25.425	0.000
750	3.7658	-0.006	25.425	0.000
751	3.7699	-0.006	25.420	0.000
752	3.7739	-0.006	25.420	0.000
753	3.7819	-0.010	25.465	0.000
754	3.7899	-0.010	25.465	0.000
755	3.7952	-0.012	25.465	0.000
756	3.8005	-0.010	25.450	0.000
757	3.8058	-0.006	25.450	0.000
758	3.8112	-0.008	25.465	0.000
759	3.8165	-0.002	25.465	0.000
760	3.8219	-0.008	25.450	0.000
761	3.8274	-0.012	25.450	0.000
762	3.8330	-0.008	25.450	0.000
763	3.8386	-0.010	25.450	0.000
764	3.8441	-0.006	25.485	0.000
765	3.8497	-0.004	25.485	0.000
766	3.8553	-0.006	25.485	0.000
767	3.8608	-0.012	25.485	0.000
768	3.8648	-0.012	25.485	0.000
769	3.8688	-0.008	25.425	0.000
770	3.8728	-0.012	25.425	0.000
771	3.8768	-0.012	25.395	0.000
772	3.8822	-0.004	25.395	0.000
773	3.8875	0.000	25.515	0.000
774	3.8928	-0.006	25.515	0.000
775	3.8960	-0.008	25.460	0.000
776	3.8992	-0.006	25.460	0.000
777	3.9024	-0.006	25.460	0.000
778	3.9055	-0.012	25.455	0.000
779	3.9087	-0.008	25.455	0.000
780	3.9172	-0.006	25.460	0.000
781	3.9256	-0.014	25.460	0.000
782	3.9307	-0.008	25.425	0.000
783	3.9358	-0.004	25.425	0.000
784	3.9409	-0.008	25.450	0.000
785	3.9462	-0.004	25.450	0.000
786	3.9514	-0.006	25.510	0.000
787	3.9567	-0.008	25.510	0.000
788	3.9599	-0.010	25.510	0.000
789	3.9631	-0.016	25.510	0.000
790	3.9663	-0.008	25.510	0.000
791	3.9695	-0.008	25.410	0.000
792	3.9728	-0.010	25.410	0.000
793	3.9807	-0.004	25.465	0.000
794	3.9886	-0.012	25.465	0.000
795	3.9939	-0.012	25.470	0.000
796	3.9993	-0.004	25.470	0.000
797	4.0046	-0.004	25.465	0.000
798	4.0099	-0.002	25.465	0.000
799	4.0152	0.000	25.465	0.000
800	4.0206	-0.006	25.475	0.000
801	4.0259	-0.012	25.475	0.000
802	4.0312	-0.014	25.425	0.000
803	4.0365	-0.012	25.425	0.000
804	4.0418	-0.008	25.470	0.000
805	4.0472	-0.008	25.470	0.000
806	4.0525	-0.004	25.415	0.000
807	4.0578	-0.002	25.415	0.000
808	4.0631	-0.012	25.510	0.000
809	4.0684	-0.018	25.510	0.000
810	4.0725	-0.014	25.510	0.000
811	4.0766	-0.006	25.475	0.000
812	4.0806	0.000	25.475	0.000
813	4.0847	0.006	25.445	0.000
814	4.0900	0.002	25.445	0.000
815	4.0954	-0.014	25.550	0.000
816	4.1007	-0.020	25.550	0.000
817	4.1061	-0.018	25.505	0.000
818	4.1115	-0.020	25.505	0.000
819	4.1169	-0.010	25.570	0.000
820	4.1222	0.008	25.570	0.000
821	4.1276	0.006	25.570	0.000
822	4.1329	-0.004	25.510	0.000
823	4.1369	-0.010	25.510	0.000
824	4.1409	-0.016	25.460	0.000
825	4.1448	-0.022	25.460	0.000
826	4.1488	-0.010	25.490	0.000
827	4.1540	0.002	25.490	0.000
828	4.1592	0.000	25.550	0.000
829	4.1645	0.000	25.550	0.000
830	4.1698	-0.006	25.440	0.000
831	4.1751	-0.014	25.440	0.000
832	4.1804	-0.020	25.440	0.000
833	4.1859	-0.012	25.570	0.000
834	4.1913	-0.002	25.570	0.000
835	4.1968	-0.006	25.510	0.000
836	4.2021	-0.006	25.510	0.000
837	4.2074	-0.006	25.540	0.000
838	4.2127	-0.016	25.540	0.000
839	4.2167	-0.016	25.550	0.000
840	4.2207	-0.010	25.550	0.000
841	4.2247	-0.006	25.530	0.000
842	4.2287	-0.004	25.530	0.000
843	4.2339	-0.002	25.530	0.000
844	4.2392	-0.002	25.485	0.000
845	4.2444	-0.010	25.485	0.000
846	4.2498	-0.016	25.550	0.000
847	4.2551	-0.008	25.550	0.000
848	4.2604	-0.008	25.480	0.000
849	4.2657	-0.004	25.480	0.000
850	4.2710	-0.002	25.530	0.000
851	4.2763	-0.014	25.530	0.000
852	4.2818	-0.014	25.570	0.000
853	4.2872	-0.012	25.570	0.000
854	4.2927	-0.012	25.570	0.000
855	4.2980	-0.010	25.590	0.000
856	4.3034	-0.004	25.590	0.000
857	4.3088	-0.006	25.515	0.000
858	4.3127	-0.012	25.515	0.000
859	4.3166	-0.008	25.530	0.000
860	4.3204	-0.004	25.530	0.000
861	4.3243	-0.008	25.500	0.000
862	4.3297	-0.004	25.500	0.000
863	4.3351	-0.004	25.530	0.000
864	4.3406	-0.012	25.530	0.000
865	4.3445	-0.018	25.530	0.000
866	4.3485	-0.012	25.610	0.000
867	4.3524	-0.008	25.610	0.000
868	4.3564	-0.006	25.475	0.000
869	4.3645	-0.002	25.475	0.000
870	4.3727	-0.002	25.510	0.000
871	4.3780	-0.010	25.510	0.000
872	4.3833	-0.012	25.515	0.000
873	4.3887	-0.010	25.515	0.000
874	4.3926	-0.010	25.590	0.000
875	4.3965	-0.010	25.590	0.000
876	4.4005	-0.004	25.590	0.000
877	4.4044	-0.002	25.580	0.000
878	4.4084	-0.010	25.580	0.000
879	4.4124	-0.010	25.540	0.000
880	4.4164	-0.012	25.540	0.000
881	4.4203	-0.012	25.500	0.000
882	4.4283	-0.006	25.500	0.000
883	4.4363	-0.008	25.525	0.000
884	4.4417	-0.012	25.525	0.000
885	4.4470	-0.010	25.570	0.000
886	4.4524	-0.006	25.570	0.000
887	4.4578	-0.012	25.570	0.000
888	4.4632	-0.012	25.560	0.000
889	4.4686	-0.002	25.560	0.000
890	4.4717	-0.006	25.510	0.000
891	4.4749	-0.012	25.510	0.000
892	4.4780	-0.006	25.585	0.000
893	4.4811	-0.006	25.585	0.000
894	4.4842	-0.012	25.515	0.000
895	4.4931	-0.010	25.515	0.000
896	4.5020	-0.002	25.630	0.000
897	4.5067	-0.004	25.630	0.000
898	4.5115	-0.010	25.630	0.000
899	4.5162	-0.008	25.560	0.000
900	4.5215	-0.008	25.560	0.000
901	4.5268	-0.016	25.560	0.000
902	4.5321	-0.014	25.560	0.000
903	4.5361	-0.008	25.530	0.000
904	4.5401	-0.004	25.530	0.000
905	4.5441	-0.004	25.640	0.000
906	4.5481	-0.004	25.640	0.000
907	4.5563	-0.008	25.595	0.000
908	4.5645	-0.012	25.595	0.000
909	4.5684	-0.012	25.595	0.000
910	4.5723	-0.012	25.650	0.000
911	4.5762	-0.010	25.650	0.000
912	4.5801	-0.002	25.590	0.000
913	4.5854	-0.008	25.590	0.000
914	4.5908	-0.012	25.560	0.000
915	4.5961	-0.010	25.560	0.000
916	4.6014	-0.010	25.485	0.000
917	4.6068	-0.012	25.485	0.000
918	4.6121	-0.004	25.570	0.000
919	4.6175	0.006	25.570	0.000
920	4.6229	-0.002	25.570	0.000
921	4.6283	-0.010	25.590	0.000
922	4.6337	-0.010	25.590	0.000
923	4.6391	-0.016	25.535	0.000
924	4.6445	-0.014	25.535	0.000
925	4.6484	-0.008	25.570	0.000
926	4.6523	-0.008	25.570	0.000
927	4.6562	-0.006	25.570	0.000
928	4.6601	-0.006	25.570	0.000
929	4.6654	-0.008	25.575	0.000
930	4.6707	-0.014	25.575	0.000
931	4.6760	-0.014	25.575	0.000
932	4.6813	-0.008	25.515	0.000
933	4.6867	-0.002	25.515	0.000
934	4.6920	-0.002	25.570	0.000
935	4.6974	-0.004	25.570	0.000
936	4.7027	-0.012	25.550	0.000
937	4.7081	-0.016	25.550	0.000
938	4.7135	-0.012	25.635	0.000
939	4.7190	-0.010	25.635	0.000
940	4.7244	-0.006	25.565	0.000
941	4.7283	-0.004	25.565	0.000
942	4.7322	-0.004	25.565	0.000
943	4.7361	-0.006	25.610	0.000
944	4.7399	-0.012	25.610	0.000
945	4.7453	-0.016	25.625	0.000
946	4.7507	-0.014	25.625	0.000
947	4.7560	-0.006	25.615	0.000
948	4.7615	-0.002	25.615	0.000
949	4.7669	-0.002	25.565	0.000
950	4.7723	-0.004	25.565	0.000
951	4.7775	-0.010	25.650	0.000
952	4.7828	-0.016	25.650	0.000
953	4.7880	-0.014	25.650	0.000
954	4.7921	-0.010	25.590	0.000
955	4.7962	-0.010	25.590	0.000
956	4.8003	-0.004	25.590	0.000
957	4.8043	0.002	25.590	0.000
958	4.8097	-0.004	25.570	0.000
959	4.8150	-0.012	25.570	0.000
960	4.8203	-0.014	25.630	0.000
961	4.8255	-0.014	25.630	0.000
962	4.8307	-0.012	25.590	0.000
963	4.8359	-0.012	25.590	0.000
964	4.8413	-0.002	25.590	0.000
965	4.8466	-0.006	25.610	0.000
966	4.8520	-0.008	25.610	0.000
967	4.8552	0.000	25.630	0.000
968	4.8584	-0.012	25.630	0.000
969	4.8616	-0.012	25.600	0.000
970	4.8648	-0.006	25.600	0.000
971	4.8680	-0.012	25.630	0.000
972	4.8839	-0.006	25.630	0.000
973	4.8893	-0.008	25.635	0.000
974	4.8947	-0.004	25.635	0.000
975	4.9001	-0.006	25.635	0.000
976	4.9041	-0.012	25.620	0.000
977	4.9080	-0.008	25.620	0.000
978	4.9120	-0.010	25.660	0.000
979	4.9159	-0.016	25.660	0.000
980	4.9199	-0.004	25.675	0.000
981	4.9239	-0.010	25.675	0.000
982	4.9279	-0.012	25.670	0.000
983	4.9319	-0.004	25.670	0.000
984	4.9398	-0.008	25.665	0.000
985	4.9478	-0.008	25.665	0.000
986	4.9531	-0.010	25.665	0.000
987	4.9585	-0.010	25.650	0.000
988	4.9639	-0.010	25.650	0.000
989	4.9692	-0.012	25.600	0.000
990	4.9745	-0.002	25.600	0.000
991	4.9798	-0.006	25.615	0.000
992	4.9830	-0.010	25.615	0.000
993	4.9862	-0.006	25.610	0.000
994	4.9894	-0.004	25.610	0.000
995	4.9926	-0.014	25.625	0.000
996	4.9958	-0.016	25.625	0.000
997	5.0038	-0.008	25.625	0.000
998	5.0117	-0.008	25.610	0.000
999	5.0171	-0.010	25.610	0.000
1000	5.0224	-0.004	25.650	0.000
1001	5.0278	-0.002	25.650	0.000
1002	5.0331	-0.006	25.595	0.000
1003	5.0384	-0.004	25.595	0.000
1004	5.0438	-0.008	25.590	0.000
1005	5.0491	-0.014	25.590	0.000
1006	5.0544	-0.014	25.655	0.000
1007	5.0597	-0.012	25.655	0.000
1008	5.0650	-0.016	25.655	0.000
1009	5.0704	-0.010	25.590	0.000
1010	5.0757	-0.002	25.590	0.000
1011	5.0810	-0.004	25.630	0.000
1012	5.0863	-0.010	25.630	0.000
1013	5.0917	-0.004	25.635	0.000
1014	5.0957	-0.004	25.635	0.000
1015	5.0996	-0.018	25.595	0.000
1016	5.1036	-0.010	25.595	0.000
1017	5.1076	-0.002	25.635	0.000
1018	5.1129	-0.008	25.635	0.000
1019	5.1183	-0.008	25.635	0.000
1020	5.1236	-0.006	25.675	0.000
1021	5.1268	-0.008	25.675	0.000
1022	5.1300	-0.012	25.625	0.000
1023	5.1332	-0.010	25.625	0.000
1024	5.1364	-0.006	25.675	0.000
1025	5.1396	-0.008	25.675	0.000
1026	5.1560	-0.012	25.690	0.000
1027	5.1599	-0.012	25.690	0.000
1028	5.1638	-0.014	25.570	0.000
1029	5.1677	-0.016	25.570	0.000
1030	5.1716	-0.006	25.570	0.000
1031	5.1770	-0.002	25.620	0.000
1032	5.1824	0.004	25.620	0.000
1033	5.1878	0.004	25.565	0.000
1034	5.1918	-0.010	25.565	0.000
1035	5.1957	-0.016	25.695	0.000
1036	5.1997	-0.024	25.695	0.000
1037	5.2036	-0.018	25.615	0.000
1038	5.2117	-0.002	25.615	0.000
1039	5.2197	0.002	25.590	0.000
1040	5.2250	0.002	25.590	0.000
1041	5.2303	0.000	25.590	0.000
1042	5.2357	-0.014	25.600	0.000
1043	5.2397	-0.026	25.600	0.000
1044	5.2437	-0.024	25.670	0.000
1045	5.2477	-0.014	25.670	0.000
1046	5.2517	-0.002	25.600	0.000
1047	5.2557	0.008	25.600	0.000
1048	5.2597	0.010	25.665	0.000
1049	5.2637	0.000	25.665	0.000
1050	5.2676	-0.020	25.625	0.000
1051	5.2756	-0.022	25.625	0.000
1052	5.2836	-0.018	25.625	0.000
1053	5.2890	-0.016	25.650	0.000
1054	5.2943	-0.004	25.650	0.000
1055	5.2996	0.004	25.710	0.000
1056	5.3050	-0.002	25.710	0.000
1057	5.3103	-0.010	25.690	0.000
1058	5.3156	-0.012	25.690	0.000
1059	5.3188	-0.016	25.675	0.000
1060	5.3220	-0.016	25.675	0.000
1061	5.3252	-0.004	25.705	0.000
1062	5.3284	-0.002	25.705	0.000
1063	5.3316	-0.010	25.705	0.000
1064	5.3395	-0.004	25.695	0.000
1065	5.3475	-0.008	25.695	0.000
1066	5.3528	-0.010	25.695	0.000
1067	5.3581	-0.006	25.695	0.000
1068	5.3634	-0.004	25.615	0.000
1069	5.3689	-0.008	25.615	0.000
1070	5.3744	-0.010	25.665	0.000
1071	5.3799	-0.014	25.665	0.000
1072	5.3839	-0.018	25.665	0.000
1073	5.3878	-0.016	25.665	0.000
1074	5.3918	-0.004	25.665	0.000
1075	5.3957	0.002	25.690	0.000
1076	5.4010	-0.002	25.690	0.000
1077	5.4063	-0.002	25.630	0.000
1078	5.4116	-0.012	25.630	0.000
1079	5.4170	-0.018	25.690	0.000
1080	5.4224	-0.014	25.690	0.000
1081	5.4278	-0.008	25.720	0.000
1082	5.4330	-0.006	25.720	0.000
1083	5.4383	-0.012	25.685	0.000
1084	5.4436	-0.006	25.685	0.000
1085	5.4476	-0.006	25.685	0.000
1086	5.4515	-0.016	25.680	0.000
1087	5.4555	-0.010	25.680	0.000
1088	5.4594	-0.002	25.640	0.000
1089	5.4674	-0.002	25.640	0.000
1090	5.4755	-0.004	25.695	0.000
1091	5.4795	-0.010	25.695	0.000
1092	5.4835	-0.012	25.675	0.000
1093	5.4875	-0.024	25.675	0.000
1094	5.4915	-0.014	25.600	0.000
1095	5.4969	-0.002	25.600	0.000
1096	5.5022	-0.006	25.600	0.000
1097	5.5076	0.004	25.625	0.000
1098	5.5116	-0.004	25.625	0.000
1099	5.5155	-0.014	25.600	0.000
1100	5.5195	-0.012	25.600	0.000
1101	5.5235	-0.020	25.690	0.000
1102	5.5314	-0.012	25.690	0.000
1103	5.5394	-0.002	25.650	0.000
1104	5.5447	-0.002	25.650	0.000
1105	5.5501	-0.002	25.695	0.000
1106	5.5554	-0.022	25.695	0.000
1107	5.5594	-0.018	25.695	0.000
1108	5.5634	-0.016	25.665	0.000
1109	5.5674	-0.018	25.665	0.000
1110	5.5714	0.004	25.740	0.000
1111	5.5774	0.008	25.740	0.000
1112	5.5833	0.006	25.705	0.000
1113	5.5893	-0.002	25.705	0.000
1114	5.5953	-0.018	25.725	0.000
1115	5.6013	-0.018	25.725	0.000
1116	5.6072	-0.026	25.655	0.000
1117	5.6132	-0.016	25.655	0.000
1118	5.6192	0.002	25.655	0.000
1119	5.6232	-0.002	25.735	0.000
1120	5.6272	0.002	25.735	0.000
1121	5.6311	-0.010	25.745	0.000
1122	5.6351	-0.016	25.745	0.000
1123	5.6405	-0.010	25.695	0.000
1124	5.6458	-0.016	25.695	0.000
1125	5.6511	-0.004	25.715	0.000
1126	5.6551	-0.006	25.715	0.000
1127	5.6591	-0.010	25.655	0.000
1128	5.6631	-0.006	25.655	0.000
1129	5.6671	-0.018	25.655	0.000
1130	5.6724	-0.010	25.715	0.000
1131	5.6778	-0.004	25.715	0.000
1132	5.6831	-0.012	25.690	0.000
1133	5.6884	0.006	25.690	0.000
1134	5.6938	-0.010	25.695	0.000
1135	5.6991	-0.018	25.695	0.000
1136	5.7044	-0.008	25.645	0.000
1137	5.7097	-0.014	25.645	0.000
1138	5.7151	-0.002	25.785	0.000
1139	5.7191	0.002	25.785	0.000
1140	5.7231	-0.008	25.785	0.000
1141	5.7271	-0.010	25.645	0.000
1142	5.7311	-0.016	25.645	0.000
1143	5.7364	-0.016	25.720	0.000
1144	5.7418	-0.012	25.720	0.000
1145	5.7471	-0.008	25.770	0.000
1146	5.7524	0.006	25.770	0.000
1147	5.7578	-0.002	25.725	0.000
1148	5.7632	-0.006	25.725	0.000
1149	5.7686	-0.006	25.725	0.000
1150	5.7741	-0.020	25.745	0.000
1151	5.7796	-0.016	25.745	0.000
1152	5.7835	-0.006	25.675	0.000
1153	5.7874	-0.006	25.675	0.000
1154	5.7913	-0.010	25.655	0.000
1155	5.7952	-0.016	25.655	0.000
1156	5.8032	-0.014	25.725	0.000
1157	5.8111	-0.014	25.725	0.000
1158	5.8152	-0.010	25.735	0.000
1159	5.8192	0.004	25.735	0.000
1160	5.8233	0.008	25.735	0.000
1161	5.8273	0.002	25.725	0.000
1162	5.8327	-0.008	25.725	0.000
1163	5.8381	-0.024	25.665	0.000
1164	5.8435	-0.028	25.665	0.000
1165	5.8466	-0.016	25.715	0.000
1166	5.8498	-0.002	25.715	0.000
1167	5.8529	0.006	25.730	0.000
1168	5.8560	0.006	25.730	0.000
1169	5.8592	-0.002	25.655	0.000
1170	5.8751	-0.018	25.655	0.000
1171	5.8805	-0.026	25.655	0.000
1172	5.8858	-0.024	25.715	0.000
1173	5.8911	-0.010	25.715	0.000
1174	5.8952	-0.002	25.690	0.000
1175	5.8993	0.004	25.690	0.000
1176	5.9034	0.004	25.750	0.000
1177	5.9074	-0.010	25.750	0.000
1178	5.9106	-0.016	25.735	0.000
1179	5.9137	-0.016	25.735	0.000
1180	5.9169	-0.014	25.680	0.000
1181	5.9200	-0.008	25.680	0.000
1182	5.9231	0.002	25.680	0.000
1183	5.9391	-0.002	25.695	0.000
1184	5.9444	-0.012	25.695	0.000
1185	5.9497	-0.014	25.755	0.000
1186	5.9551	-0.014	25.755	0.000
1187	5.9604	-0.012	25.605	0.000
1188	5.9657	-0.008	25.605	0.000
1189	5.9710	-0.002	25.810	0.000
1190	5.9750	-0.004	25.810	0.000
1191	5.9790	-0.008	25.775	0.000
1192	5.9830	-0.010	25.775	0.000
1193	5.9870	-0.010	25.775	0.000
1194	5.9923	-0.008	25.680	0.000
1195	5.9976	-0.004	25.680	0.000
1196	6.0030	-0.004	25.675	0.000
1197	6.0083	-0.012	25.675	0.000
1198	6.0136	-0.012	25.735	0.000
1199	6.0189	-0.016	25.735	0.000
1200	6.0242	-0.014	25.735	0.000
1201	6.0295	-0.012	25.735	0.000
1202	6.0349	-0.006	25.765	0.000
1203	6.0389	-0.006	25.765	0.000
1204	6.0429	-0.010	25.765	0.000
1205	6.0469	-0.008	25.745	0.000
1206	6.0509	-0.012	25.745	0.000
1207	6.0589	-0.012	25.735	0.000
1208	6.0668	-0.004	25.735	0.000
1209	6.0708	-0.002	25.715	0.000
1210	6.0748	-0.006	25.715	0.000
1211	6.0788	-0.008	25.760	0.000
1212	6.0828	-0.010	25.760	0.000
1213	6.0882	-0.012	25.755	0.000
1214	6.0936	-0.010	25.755	0.000
1215	6.0990	-0.004	25.755	0.000
1216	6.1044	-0.008	25.715	0.000
1217	6.1097	-0.010	25.715	0.000
1218	6.1151	-0.010	25.680	0.000
1219	6.1205	-0.020	25.680	0.000
1220	6.1259	-0.012	25.695	0.000
1221	6.1312	-0.010	25.695	0.000
1222	6.1364	-0.008	25.750	0.000
1223	6.1417	0.006	25.750	0.000
1224	6.1469	0.004	25.795	0.000
1225	6.1510	-0.008	25.795	0.000
1226	6.1551	-0.022	25.795	0.000
1227	6.1592	-0.020	25.775	0.000
1228	6.1633	-0.016	25.775	0.000
1229	6.1672	-0.012	25.795	0.000
1230	6.1711	-0.002	25.795	0.000
1231	6.1750	0.000	25.750	0.000
1232	6.1789	-0.004	25.750	0.000
1233	6.1871	-0.010	25.775	0.000
1234	6.1953	-0.016	25.775	0.000
1235	6.2007	-0.014	25.765	0.000
1236	6.2061	-0.010	25.765	0.000
1237	6.2115	0.000	25.765	0.000
1238	6.2167	0.000	25.775	0.000
1239	6.2219	-0.008	25.775	0.000
1240	6.2271	-0.010	25.710	0.000
1241	6.2303	-0.016	25.710	0.000
1242	6.2334	-0.012	25.695	0.000
1243	6.2366	-0.010	25.695	0.000
1244	6.2397	-0.004	25.670	0.000
1245	6.2429	-0.008	25.670	0.000
1246	6.2508	-0.010	25.750	0.000
1247	6.2588	-0.010	25.750	0.000
1248	6.2641	-0.020	25.750	0.000
1249	6.2695	-0.012	25.715	0.000
1250	6.2748	-0.004	25.715	0.000
1251	6.2801	-0.008	25.730	0.000
1252	6.2854	-0.002	25.730	0.000
1253	6.2908	-0.004	25.715	0.000
1254	6.2948	-0.010	25.715	0.000
1255	6.2988	-0.016	25.755	0.000
1256	6.3028	-0.012	25.755	0.000
1257	6.3068	-0.002	25.795	0.000
1258	6.3147	-0.008	25.795	0.000
1259	6.3227	-0.004	25.795	0.000
1260	6.3268	-0.008	25.740	0.000
1261	6.3309	-0.010	25.740	0.000
1262	6.3350	-0.010	25.800	0.000
1263	6.3391	-0.014	25.800	0.000
1264	6.3443	-0.016	25.735	0.000
1265	6.3495	-0.008	25.735	0.000
1266	6.3547	-0.002	25.750	0.000
1267	6.3587	-0.008	25.750	0.000
1268	6.3627	-0.010	25.775	0.000
1269	6.3667	-0.006	25.775	0.000
1270	6.3707	-0.010	25.775	0.000
1271	6.3787	-0.012	25.740	0.000
1272	6.3867	-0.002	25.740	0.000
1273	6.3920	-0.004	25.670	0.000
1274	6.3973	-0.014	25.670	0.000
1275	6.4026	-0.018	25.820	0.000
1276	6.4066	-0.012	25.820	0.000
1277	6.4106	-0.016	25.780	0.000
1278	6.4146	-0.012	25.780	0.000
1279	6.4186	0.002	25.715	0.000
1280	6.4226	0.004	25.715	0.000
1281	6.4266	0.000	25.715	0.000
1282	6.4306	-0.010	25.725	0.000
1283	6.4345	-0.016	25.725	0.000
1284	6.4425	-0.022	25.795	0.000
1285	6.4505	-0.012	25.795	0.000
1286	6.4558	0.004	25.755	0.000
1287	6.4612	-0.002	25.755	0.000
1288	6.4665	-0.004	25.835	0.000
1289	6.4718	-0.004	25.835	0.000
1290	6.4771	-0.018	25.695	0.000
1291	6.4825	-0.028	25.695	0.000
1292	6.4865	-0.018	25.695	0.000
1293	6.4905	-0.002	25.770	0.000
1294	6.4945	0.002	25.770	0.000
1295	6.4985	0.004	25.745	0.000
1296	6.5038	-0.002	25.745	0.000
1297	6.5091	-0.018	25.770	0.000
1298	6.5145	-0.022	25.770	0.000
1299	6.5200	-0.016	25.770	0.000
1300	6.5256	-0.008	25.770	0.000
1301	6.5311	-0.002	25.720	0.000
1302	6.5363	-0.002	25.720	0.000
1303	6.5415	0.004	25.720	0.000
1304	6.5466	-0.012	25.845	0.000
1305	6.5498	-0.018	25.845	0.000
1306	6.5530	-0.010	25.795	0.000
1307	6.5562	-0.014	25.795	0.000
1308	6.5594	-0.006	25.785	0.000
1309	6.5626	0.000	25.785	0.000
1310	6.5706	-0.008	25.810	0.000
1311	6.5786	-0.016	25.810	0.000
1312	6.5839	-0.014	25.750	0.000
1313	6.5893	-0.010	25.750	0.000
1314	6.5946	-0.008	25.750	0.000
1315	6.5999	-0.002	25.840	0.000
1316	6.6052	-0.004	25.840	0.000
1317	6.6105	-0.010	25.740	0.000
1318	6.6137	-0.016	25.740	0.000
1319	6.6169	-0.016	25.755	0.000
1320	6.6201	-0.014	25.755	0.000
1321	6.6233	-0.006	25.775	0.000
1322	6.6265	0.006	25.775	0.000
1323	6.6424	-0.002	25.760	0.000
1324	6.6477	-0.010	25.760	0.000
1325	6.6530	-0.010	25.760	0.000
1326	6.6584	-0.014	25.740	0.000
1327	6.6623	-0.016	25.740	0.000
1328	6.6663	-0.010	25.815	0.000
1329	6.6703	0.000	25.815	0.000
1330	6.6743	-0.008	25.790	0.000
1331	6.6797	-0.012	25.790	0.000
1332	6.6851	-0.014	25.715	0.000
1333	6.6905	-0.022	25.715	0.000
1334	6.6957	-0.010	25.795	0.000
1335	6.7010	-0.002	25.795	0.000
1336	6.7063	0.002	25.795	0.000
1337	6.7116	0.008	25.720	0.000
1338	6.7170	0.000	25.720	0.000
1339	6.7223	-0.018	25.875	0.000
1340	6.7276	-0.028	25.875	0.000
1341	6.7330	-0.020	25.795	0.000
1342	6.7383	-0.012	25.795	0.000
1343	6.7423	-0.010	25.775	0.000
1344	6.7463	0.006	25.775	0.000
1345	6.7503	0.004	25.815	0.000
1346	6.7544	-0.004	25.815	0.000
1347	6.7597	-0.014	25.815	0.000
1348	6.7650	-0.024	25.775	0.000
1349	6.7704	-0.016	25.775	0.000
1350	6.7758	-0.008	25.870	0.000
1351	6.7813	-0.006	25.870	0.000
1352	6.7868	-0.002	25.770	0.000
1353	6.7920	0.000	25.770	0.000
1354	6.7972	-0.008	25.775	0.000
1355	6.8024	-0.014	25.775	0.000
1356	6.8064	-0.012	25.840	0.000
1357	6.8104	-0.008	25.840	0.000
1358	6.8143	-0.008	25.840	0.000
1359	6.8183	-0.010	25.850	0.000
1360	6.8237	-0.006	25.850	0.000
1361	6.8290	-0.010	25.840	0.000
1362	6.8343	-0.024	25.840	0.000
1363	6.8397	-0.010	25.825	0.000
1364	6.8451	0.000	25.825	0.000
1365	6.8505	-0.008	25.820	0.000
1366	6.8559	-0.010	25.820	0.000
1367	6.8613	-0.006	25.795	0.000
1368	6.8667	-0.012	25.795	0.000
1369	6.8706	-0.016	25.795	0.000
1370	6.8745	-0.006	25.845	0.000
1371	6.8785	-0.004	25.845	0.000
1372	6.8824	-0.006	25.770	0.000
1373	6.8904	-0.002	25.770	0.000
1374	6.8984	-0.006	25.850	0.000
1375	6.9024	-0.018	25.850	0.000
1376	6.9065	-0.018	25.795	0.000
1377	6.9106	-0.012	25.795	0.000
1378	6.9146	-0.008	25.850	0.000
1379	6.9199	-0.010	25.850	0.000
1380	6.9251	-0.002	25.850	0.000
1381	6.9304	-0.006	25.845	0.000
1382	6.9336	-0.010	25.845	0.000
1383	6.9368	-0.006	25.780	0.000
1384	6.9399	-0.008	25.780	0.000
1385	6.9431	-0.012	25.790	0.000
1386	6.9463	-0.012	25.790	0.000
1387	6.9623	-0.004	25.840	0.000
1388	6.9676	-0.012	25.840	0.000
1389	6.9729	-0.014	25.810	0.000
1390	6.9781	-0.002	25.810	0.000
1391	6.9822	-0.006	25.810	0.000
1392	6.9862	-0.012	25.820	0.000
1393	6.9902	-0.008	25.820	0.000
1394	6.9942	-0.010	25.830	0.000
1395	6.9995	-0.016	25.830	0.000
1396	7.0048	-0.012	25.860	0.000
1397	7.0101	-0.004	25.860	0.000
1398	7.0154	-0.010	25.790	0.000
1399	7.0208	-0.006	25.790	0.000
1400	7.0261	-0.002	25.850	0.000
1401	7.0314	-0.006	25.850	0.000
1402	7.0367	-0.010	25.850	0.000
1403	7.0420	-0.010	25.810	0.000
1404	7.0474	-0.012	25.810	0.000
1405	7.0527	-0.020	25.820	0.000
1406	7.0580	-0.012	25.820	0.000
1407	7.0621	-0.004	25.850	0.000
1408	7.0661	-0.008	25.850	0.000
1409	7.0701	-0.002	25.815	0.000
1410	7.0741	-0.002	25.815	0.000
1411	7.0794	-0.010	25.810	0.000
1412	7.0847	-0.016	25.810	0.000
1413	7.0900	-0.020	25.810	0.000
1414	7.0955	-0.014	25.825	0.000
1415	7.1009	-0.014	25.825	0.000
1416	7.1063	-0.002	25.855	0.000
1417	7.1117	0.004	25.855	0.000
1418	7.1171	-0.004	25.820	0.000
1419	7.1224	-0.002	25.820	0.000
1420	7.1263	-0.010	25.810	0.000
1421	7.1302	-0.018	25.810	0.000
1422	7.1342	-0.014	25.795	0.000
1423	7.1381	-0.014	25.795	0.000
1424	7.1460	-0.002	25.795	0.000
1425	7.1540	-0.004	25.850	0.000
1426	7.1580	0.000	25.850	0.000
1427	7.1621	-0.006	25.865	0.000
1428	7.1661	-0.012	25.865	0.000
1429	7.1701	-0.016	25.895	0.000
1430	7.1754	-0.016	25.895	0.000
1431	7.1808	-0.010	25.890	0.000
1432	7.1862	-0.010	25.890	0.000
1433	7.1925	-0.006	25.845	0.000
1434	7.1989	0.002	25.845	0.000
1435	7.2053	-0.006	25.845	0.000
1436	7.2116	-0.010	25.820	0.000
1437	7.2180	-0.014	25.820	0.000
1438	7.2220	-0.010	25.815	0.000
1439	7.2260	-0.010	25.815	0.000
1440	7.2300	-0.014	25.780	0.000
1441	7.2340	-0.006	25.780	0.000
1442	7.2381	-0.010	25.815	0.000
1443	7.2422	-0.016	25.815	0.000
1444	7.2463	-0.012	25.815	0.000
1445	7.2503	-0.006	25.815	0.000
1446	7.2535	-0.006	25.815	0.000
1447	7.2566	-0.006	25.805	0.000
1448	7.2598	0.002	25.805	0.000
1449	7.2629	-0.006	25.875	0.000
1450	7.2661	-0.014	25.875	0.000
1451	7.2820	-0.012	25.835	0.000
1452	7.2874	-0.012	25.835	0.000
1453	7.2927	-0.008	25.815	0.000
1454	7.2980	-0.004	25.815	0.000
1455	7.3033	-0.004	25.860	0.000
1456	7.3086	-0.012	25.860	0.000
1457	7.3140	-0.012	25.860	0.000
1458	7.3171	-0.008	25.810	0.000
1459	7.3203	-0.014	25.810	0.000
1460	7.3235	-0.010	25.765	0.000
1461	7.3267	0.002	25.765	0.000
1462	7.3299	-0.004	25.840	0.000
1463	7.3381	-0.010	25.840	0.000
1464	7.3462	-0.014	25.920	0.000
1465	7.3514	-0.014	25.920	0.000
1466	7.3566	-0.018	25.880	0.000
1467	7.3619	-0.006	25.880	0.000
1468	7.3672	0.002	25.880	0.000
1469	7.3725	-0.010	25.825	0.000
1470	7.3778	-0.010	25.825	0.000
1471	7.3818	-0.006	25.885	0.000
1472	7.3858	-0.008	25.885	0.000
1473	7.3898	-0.012	25.885	0.000
1474	7.3938	-0.006	25.885	0.000
1475	7.4018	-0.002	25.840	0.000
1476	7.4098	-0.012	25.840	0.000
1477	7.4138	-0.012	25.825	0.000
1478	7.4178	-0.018	25.825	0.000
1479	7.4218	-0.022	25.825	0.000
1480	7.4258	-0.006	25.870	0.000
1481	7.4311	0.002	25.870	0.000
1482	7.4364	0.004	25.895	0.000
1483	7.4417	-0.004	25.895	0.000
1484	7.4471	-0.010	25.795	0.000
1485	7.4524	-0.014	25.795	0.000
1486	7.4577	-0.026	25.815	0.000
1487	7.4630	-0.016	25.815	0.000
1488	7.4684	0.000	25.850	0.000
1489	7.4737	-0.004	25.850	0.000
1490	7.4791	-0.002	25.850	0.000
1491	7.4844	-0.002	25.840	0.000
1492	7.4898	-0.016	25.840	0.000
1493	7.4938	-0.022	25.890	0.000
1494	7.4978	-0.006	25.890	0.000
1495	7.5017	-0.006	25.895	0.000
1496	7.5057	-0.006	25.895	0.000
1497	7.5111	0.002	25.860	0.000
1498	7.5164	-0.008	25.860	0.000
1499	7.5218	-0.012	25.835	0.000
1500	7.5271	-0.020	25.835	0.000
1501	7.5324	-0.016	25.835	0.000
1502	7.5378	-0.004	25.900	0.000
1503	7.5432	-0.004	25.900	0.000
1504	7.5487	-0.002	25.855	0.000
1505	7.5542	-0.006	25.855	0.000
1506	7.5581	-0.018	25.920	0.000
1507	7.5621	-0.016	25.920	0.000
1508	7.5661	-0.014	25.890	0.000
1509	7.5700	-0.008	25.890	0.000
1510	7.5753	0.002	25.835	0.000
1511	7.5805	0.004	25.835	0.000
1512	7.5858	-0.006	25.835	0.000
1513	7.5911	-0.012	25.860	0.000
1514	7.5965	-0.020	25.860	0.000
1515	7.6018	-0.022	25.920	0.000
1516	7.6071	-0.012	25.920	0.000
1517	7.6125	-0.002	25.925	0.000
1518	7.6178	0.004	25.925	0.000
1519	7.6232	0.000	25.900	0.000
1520	7.6287	-0.008	25.900	0.000
1521	7.6341	-0.016	25.835	0.000
1522	7.6373	-0.022	25.835	0.000
1523	7.6404	-0.014	25.835	0.000
1524	7.6435	-0.006	25.800	0.000
1525	7.6466	-0.004	25.800	0.000
1526	7.6498	-0.002	25.805	0.000
1527	7.6578	-0.010	25.805	0.000
1528	7.6657	-0.012	25.940	0.000
1529	7.6710	-0.014	25.940	0.000
1530	7.6763	-0.010	25.910	0.000
1531	7.6816	-0.002	25.910	0.000
1532	7.6870	0.000	25.855	0.000
1533	7.6924	-0.004	25.855	0.000
1534	7.6978	-0.014	25.855	0.000
1535	7.7010	-0.020	25.915	0.000
1536	7.7042	-0.014	25.915	0.000
1537	7.7073	-0.010	25.840	0.000
1538	7.7105	-0.002	25.840	0.000
1539	7.7137	-0.002	25.860	0.000
1540	7.7297	-0.008	25.860	0.000
1541	7.7336	-0.016	25.860	0.000
1542	7.7376	-0.018	25.860	0.000
1543	7.7416	-0.014	25.785	0.000
1544	7.7456	-0.010	25.785	0.000
1545	7.7510	0.002	25.785	0.000
1546	7.7564	0.004	25.865	0.000
1547	7.7618	-0.006	25.865	0.000
1548	7.7650	-0.012	25.895	0.000
1549	7.7681	-0.018	25.895	0.000
1550	7.7713	-0.016	25.925	0.000
1551	7.7744	-0.008	25.925	0.000
1552	7.7775	0.002	25.840	0.000
1553	7.7936	0.000	25.840	0.000
1554	7.7990	-0.010	25.840	0.000
1555	7.8043	-0.012	25.880	0.000
1556	7.8097	-0.016	25.880	0.000
1557	7.8137	-0.022	25.885	0.000
1558	7.8176	-0.014	25.885	0.000
1559	7.8216	-0.002	25.850	0.000
1560	7.8256	-0.002	25.850	0.000
1561	7.8296	-0.006	25.920	0.000
1562	7.8336	-0.006	25.920	0.000
1563	7.8375	-0.012	25.950	0.000
1564	7.8415	-0.018	25.950	0.000
1565	7.8495	-0.008	25.950	0.000
1566	7.8575	-0.002	25.905	0.000
1567	7.8628	-0.008	25.905	0.000
1568	7.8681	-0.010	25.910	0.000
1569	7.8734	-0.006	25.910	0.000
1570	7.8787	-0.012	25.895	0.000
1571	7.8841	-0.018	25.895	0.000
1572	7.8894	-0.006	25.905	0.000
1573	7.8934	0.000	25.905	0.000
1574	7.8974	-0.008	25.940	0.000
1575	7.9014	-0.002	25.940	0.000
1576	7.9054	-0.006	25.940	0.000
1577	7.9107	-0.022	25.955	0.000
1578	7.9160	-0.022	25.955	0.000
1579	7.9214	-0.010	25.905	0.000
1580	7.9267	-0.012	25.905	0.000
1581	7.9320	-0.004	25.905	0.000
1582	7.9373	0.008	25.905	0.000
1583	7.9427	-0.004	25.860	0.000
1584	7.9480	-0.014	25.860	0.000
1585	7.9533	-0.012	25.855	0.000
1586	7.9573	-0.016	25.855	0.000
1587	7.9613	-0.018	25.855	0.000
1588	7.9653	-0.008	25.885	0.000
1589	7.9693	-0.002	25.885	0.000
1590	7.9773	-0.006	25.905	0.000
1591	7.9853	-0.006	25.905	0.000
1592	7.9893	-0.002	25.905	0.000
1593	7.9933	-0.010	25.905	0.000
1594	7.9973	-0.014	25.910	0.000
1595	8.0013	-0.012	25.910	0.000
1596	8.0066	-0.016	25.915	0.000
1597	8.0120	-0.018	25.915	0.000
1598	8.0173	-0.008	25.915	0.000
1599	8.0228	-0.002	25.865	0.000
1600	8.0282	-0.002	25.865	0.000
1601	8.0337	-0.002	25.950	0.000
1602	8.0390	-0.002	25.950	0.000
1603	8.0442	-0.012	25.900	0.000
1604	8.0495	-0.014	25.900	0.000
1605	8.0549	-0.014	25.845	0.000
1606	8.0603	-0.020	25.845	0.000
1607	8.0658	-0.012	25.880	0.000
1608	8.0697	-0.002	25.880	0.000
1609	8.0736	-0.002	25.880	0.000
1610	8.0775	-0.010	25.875	0.000
1611	8.0814	-0.012	25.875	0.000
1612	8.0854	-0.010	25.940	0.000
1613	8.0894	-0.016	25.940	0.000
1614	8.0934	-0.012	25.885	0.000
1615	8.0974	-0.004	25.885	0.000
1616	8.1054	-0.004	25.875	0.000
1617	8.1134	-0.004	25.875	0.000
1618	8.1187	-0.004	25.900	0.000
1619	8.1241	-0.006	25.900	0.000
1620	8.1294	-0.012	25.900	0.000
1621	8.1348	-0.012	25.870	0.000
1622	8.1401	-0.008	25.870	0.000
1623	8.1454	-0.010	25.905	0.000
1624	8.1486	-0.008	25.905	0.000
1625	8.1518	-0.010	25.920	0.000
1626	8.1550	-0.014	25.920	0.000
1627	8.1581	-0.006	25.870	0.000
1628	8.1613	-0.006	25.870	0.000
1629	8.1693	-0.014	25.930	0.000
1630	8.1774	-0.010	25.930	0.000
1631	8.1828	-0.006	25.930	0.000
1632	8.1882	-0.012	25.905	0.000
1633	8.1936	-0.012	25.905	0.000
1634	8.1988	-0.012	25.955	0.000
1635	8.2040	-0.010	25.955	0.000
1636	8.2093	-0.008	25.875	0.000
1637	8.2133	-0.002	25.875	0.000
1638	8.2173	-0.002	25.940	0.000
1639	8.2213	-0.006	25.940	0.000
1640	8.2253	-0.008	25.850	0.000
1641	8.2335	-0.010	25.850	0.000
1642	8.2417	-0.016	25.850	0.000
1643	8.2456	-0.018	25.920	0.000
1644	8.2495	-0.010	25.920	0.000
1645	8.2534	-0.010	25.960	0.000
1646	8.2573	-0.004	25.960	0.000
1647	8.2627	-0.002	25.920	0.000
1648	8.2682	-0.010	25.920	0.000
1649	8.2736	-0.004	25.845	0.000
1650	8.2775	-0.014	25.845	0.000
1651	8.2814	-0.016	25.900	0.000
1652	8.2853	-0.010	25.900	0.000
1653	8.2892	-0.002	25.900	0.000
1654	8.2974	-0.012	25.960	0.000
1655	8.3056	-0.004	25.960	0.000
1656	8.3096	-0.004	25.880	0.000
1657	8.3136	-0.012	25.880	0.000
1658	8.3176	-0.016	25.940	0.000
1659	8.3216	-0.014	25.940	0.000
1660	8.3268	-0.006	25.885	0.000
1661	8.3320	-0.012	25.885	0.000
1662	8.3373	-0.010	25.875	0.000
1663	8.3404	0.002	25.875	0.000
1664	8.3436	-0.008	25.875	0.000
1665	8.3468	-0.010	25.975	0.000
1666	8.3500	-0.008	25.975	0.000
1667	8.3532	-0.010	25.880	0.000
1668	8.3692	-0.010	25.880	0.000
1669	8.3745	-0.012	25.885	0.000
1670	8.3799	-0.018	25.885	0.000
1671	8.3852	-0.012	25.900	0.000
1672	8.3905	-0.008	25.900	0.000
1673	8.3959	0.000	25.920	0.000
1674	8.4012	0.000	25.920	0.000
1675	8.4052	0.000	25.920	0.000
1676	8.4092	-0.004	25.930	0.000
1677	8.4131	-0.016	25.930	0.000
1678	8.4171	-0.024	25.935	0.000
1679	8.4224	-0.016	25.935	0.000
1680	8.4278	-0.014	25.960	0.000
1681	8.4331	-0.008	25.960	0.000
1682	8.4384	-0.002	25.825	0.000
1683	8.4437	-0.002	25.825	0.000
1684	8.4490	-0.010	25.910	0.000
1685	8.4543	-0.016	25.910	0.000
1686	8.4596	-0.012	25.910	0.000
1687	8.4649	-0.014	25.980	0.000
1688	8.4689	-0.010	25.980	0.000
1689	8.4729	-0.002	25.880	0.000
1690	8.4769	-0.002	25.880	0.000
1691	8.4809	-0.008	25.910	0.000
1692	8.4863	-0.008	25.910	0.000
1693	8.4916	-0.010	25.935	0.000
1694	8.4969	-0.014	25.935	0.000
1695	8.5022	-0.010	25.940	0.000
1696	8.5076	-0.002	25.940	0.000
1697	8.5129	-0.010	25.940	0.000
1698	8.5182	-0.014	25.995	0.000
1699	8.5236	-0.010	25.995	0.000
1700	8.5289	-0.016	25.895	0.000
1701	8.5329	-0.014	25.895	0.000
1702	8.5369	-0.002	25.850	0.000
1703	8.5409	0.002	25.850	0.000
1704	8.5449	-0.006	25.870	0.000
1705	8.5529	-0.004	25.870	0.000
1706	8.5609	-0.010	26.030	0.000
1707	8.5662	-0.024	26.030	0.000
1708	8.5715	-0.022	26.030	0.000
1709	8.5768	-0.014	25.940	0.000
1710	8.5808	-0.006	25.940	0.000
1711	8.5848	-0.002	25.900	0.000
1712	8.5888	-0.002	25.900	0.000
1713	8.5928	-0.004	26.020	0.000
1714	8.5982	-0.012	26.020	0.000
1715	8.6035	-0.014	25.960	0.000
1716	8.6089	-0.012	25.960	0.000
1717	8.6142	-0.012	25.910	0.000
1718	8.6195	-0.008	25.910	0.000
1719	8.6249	-0.006	25.910	0.000
1720	8.6302	-0.006	25.980	0.000
1721	8.6356	-0.008	25.980	0.000
1722	8.6409	-0.012	25.940	0.000
1723	8.6463	-0.010	25.940	0.000
1724	8.6516	-0.010	25.910	0.000
1725	8.6570	-0.004	25.910	0.000
1726	8.6610	-0.006	25.920	0.000
1727	8.6649	-0.010	25.920	0.000
1728	8.6689	-0.010	25.935	0.000
1729	8.6729	-0.012	25.935	0.000
1730	8.6782	-0.012	25.935	0.000
1731	8.6836	-0.010	25.985	0.000
1732	8.6889	-0.014	25.985	0.000
1733	8.6944	-0.012	25.930	0.000
1734	8.6998	-0.008	25.930	0.000
1735	8.7053	-0.008	25.930	0.000
1736	8.7105	-0.008	25.930	0.000
1737	8.7157	-0.004	25.960	0.000
1738	8.7209	-0.002	25.960	0.000
1739	8.7249	-0.002	25.975	0.000
1740	8.7289	-0.006	25.975	0.000
1741	8.7329	-0.014	25.975	0.000
1742	8.7369	-0.020	25.975	0.000
1743	8.7422	-0.020	25.975	0.000
1744	8.7475	-0.010	25.950	0.000
1745	8.7528	-0.008	25.950	0.000
1746	8.7583	-0.008	25.930	0.000
1747	8.7638	0.002	25.930	0.000
1748	8.7693	-0.004	25.920	0.000
1749	8.7746	-0.016	25.920	0.000
1750	8.7799	-0.010	25.970	0.000
1751	8.7852	-0.010	25.970	0.000
1752	8.7883	-0.014	25.970	0.000
1753	8.7914	-0.006	25.930	0.000
1754	8.7946	-0.002	25.930	0.000
1755	8.7977	-0.008	25.900	0.000
1756	8.8009	-0.016	25.900	0.000
1757	8.8168	-0.012	25.965	0.000
1758	8.8209	-0.012	25.965	0.000
1759	8.8250	-0.012	26.005	0.000
1760	8.8291	-0.004	26.005	0.000
1761	8.8332	-0.002	25.980	0.000
1762	8.8385	-0.006	25.980	0.000
1763	8.8438	-0.008	25.980	0.000
1764	8.8491	-0.012	25.960	0.000
1765	8.8531	-0.014	25.960	0.000
1766	8.8570	-0.012	25.960	0.000
1767	8.8609	-0.004	25.960	0.000
1768	8.8648	-0.006	25.920	0.000
1769	8.8728	-0.010	25.920	0.000
1770	8.8808	-0.006	25.955	0.000
1771	8.8862	-0.012	25.955	0.000
1772	8.8917	-0.016	25.940	0.000
1773	8.8971	-0.010	25.940	0.000
1774	8.9010	-0.006	25.940	0.000
1775	8.9050	-0.010	25.995	0.000
1776	8.9089	-0.006	25.995	0.000
1777	8.9128	0.002	26.020	0.000
1778	8.9168	-0.010	26.020	0.000
1779	8.9208	-0.016	25.980	0.000
1780	8.9248	-0.016	25.980	0.000
1781	8.9288	-0.016	25.975	0.000
1782	8.9367	-0.018	25.975	0.000
1783	8.9447	-0.008	25.935	0.000
1784	8.9501	0.002	25.935	0.000
1785	8.9554	0.000	25.935	0.000
1786	8.9607	-0.002	25.970	0.000
1787	8.9661	-0.004	25.970	0.000
1788	8.9714	-0.014	25.960	0.000
1789	8.9768	-0.020	25.960	0.000
1790	8.9800	-0.014	25.985	0.000
1791	8.9831	-0.010	25.985	0.000
1792	8.9863	-0.006	25.970	0.000
1793	8.9895	0.000	25.970	0.000
1794	8.9926	-0.002	25.970	0.000
1795	9.0006	-0.012	25.970	0.000
1796	9.0086	-0.014	25.970	0.000
1797	9.0141	-0.012	25.930	0.000
1798	9.0196	-0.018	25.930	0.000
1799	9.0250	-0.014	25.980	0.000
1800	9.0303	-0.002	25.980	0.000
1801	9.0355	-0.004	26.000	0.000
1802	9.0408	-0.002	26.000	0.000
1803	9.0461	0.000	26.020	0.000
1804	9.0514	-0.010	26.020	0.000
1805	9.0567	-0.016	25.940	0.000
1806	9.0621	-0.014	25.940	0.000
1807	9.0674	-0.018	25.940	0.000
1808	9.0727	-0.014	26.000	0.000
1809	9.0767	-0.004	26.000	0.000
1810	9.0807	-0.002	25.995	0.000
1811	9.0847	0.002	25.995	0.000
1812	9.0887	-0.004	25.935	0.000
1813	9.0940	-0.008	25.935	0.000
1814	9.0992	-0.016	26.080	0.000
1815	9.1045	-0.018	26.080	0.000
1816	9.1085	-0.016	25.970	0.000
1817	9.1125	-0.012	25.970	0.000
1818	9.1165	-0.006	25.970	0.000
1819	9.1205	-0.002	25.940	0.000
1820	9.1284	0.002	25.940	0.000
1821	9.1364	-0.002	25.960	0.000
1822	9.1418	-0.010	25.960	0.000
1823	9.1471	-0.014	25.980	0.000
1824	9.1524	-0.016	25.980	0.000
1825	9.1564	-0.016	26.015	0.000
1826	9.1604	-0.010	26.015	0.000
1827	9.1644	-0.010	25.940	0.000
1828	9.1684	-0.006	25.940	0.000
1829	9.1738	-0.002	25.940	0.000
1830	9.1791	-0.008	26.000	0.000
1831	9.1845	-0.008	26.000	0.000
1832	9.1898	-0.006	25.990	0.000
1833	9.1951	-0.016	25.990	0.000
1834	9.2004	-0.014	26.005	0.000
1835	9.2057	-0.008	26.005	0.000
1836	9.2111	-0.012	25.940	0.000
1837	9.2164	-0.004	25.940	0.000
1838	9.2217	0.002	25.960	0.000
1839	9.2270	-0.008	25.960	0.000
1840	9.2323	-0.008	25.960	0.000
1841	9.2363	-0.008	25.985	0.000
1842	9.2403	-0.008	25.985	0.000
1843	9.2443	-0.016	26.055	0.000
1844	9.2483	-0.020	26.055	0.000
1845	9.2538	-0.014	26.005	0.000
1846	9.2593	-0.016	26.005	0.000
1847	9.2647	-0.014	25.920	0.000
1848	9.2701	0.002	25.920	0.000
1849	9.2755	0.002	25.955	0.000
1850	9.2808	0.002	25.955	0.000
1851	9.2861	0.002	25.955	0.000
1852	9.2914	-0.016	25.930	0.000
1853	9.2967	-0.022	25.930	0.000
1854	9.3002	-0.018	25.985	0.000
1855	9.3037	-0.016	25.985	0.000
1856	9.3072	-0.006	25.955	0.000
1857	9.3107	0.000	25.955	0.000
1858	9.3142	0.000	25.960	0.000
1859	9.3213	-0.006	25.960	0.000
1860	9.3284	-0.014	25.950	0.000
1861	9.3338	-0.012	25.950	0.000
1862	9.3392	-0.016	25.950	0.000
1863	9.3446	-0.016	26.000	0.000
1864	9.3500	-0.002	26.000	0.000
1865	9.3553	-0.002	26.005	0.000
1866	9.3606	-0.008	26.005	0.000
1867	9.3638	-0.008	25.925	0.000
1868	9.3670	-0.004	25.925	0.000
1869	9.3701	-0.008	26.010	0.000
1870	9.3733	-0.012	26.010	0.000
1871	9.3764	-0.010	25.955	0.000
1872	9.3924	-0.010	25.955	0.000
1873	9.3978	-0.012	25.955	0.000
1874	9.4031	-0.008	25.960	0.000
1875	9.4084	-0.006	25.960	0.000
1876	9.4124	-0.014	25.960	0.000
1877	9.4164	-0.014	25.960	0.000
1878	9.4204	-0.006	25.980	0.000
1879	9.4244	-0.010	25.980	0.000
1880	9.4276	-0.012	25.935	0.000
1881	9.4309	-0.010	25.935	0.000
1882	9.4341	-0.010	25.960	0.000
1883	9.4374	-0.006	25.960	0.000
1884	9.4406	-0.008	25.960	0.000
1885	9.4564	-0.002	26.045	0.000
1886	9.4617	-0.006	26.045	0.000
1887	9.4670	-0.008	26.020	0.000
1888	9.4724	-0.004	26.020	0.000
1889	9.4777	-0.008	25.950	0.000
1890	9.4830	-0.016	25.950	0.000
1891	9.4884	-0.016	26.015	0.000
1892	9.4910	-0.012	26.015	0.000
1893	9.4937	-0.010	26.010	0.000
1894	9.4964	-0.008	26.010	0.000
1895	9.4990	-0.004	26.010	0.000
1896	9.5017	-0.004	25.940	0.000
1897	9.5043	-0.010	25.940	0.000
1898	9.5202	-0.010	26.025	0.000
1899	9.5257	-0.014	26.025	0.000
1900	9.5312	-0.014	26.025	0.000
1901	9.5366	-0.010	26.025	0.000
1902	9.5419	-0.006	25.925	0.000
1903	9.5472	-0.002	25.925	0.000
1904	9.5525	-0.004	25.975	0.000
1905	9.5565	-0.006	25.975	0.000
1906	9.5604	-0.010	25.975	0.000
1907	9.5643	-0.014	26.020	0.000
1908	9.5682	-0.018	26.020	0.000
1909	9.5735	-0.010	26.000	0.000
1910	9.5789	-0.008	26.000	0.000
1911	9.5842	-0.008	25.945	0.000
1912	9.5895	-0.002	25.945	0.000
1913	9.5948	-0.002	25.980	0.000
1914	9.6001	-0.012	25.980	0.000
1915	9.6054	-0.016	26.050	0.000
1916	9.6108	-0.012	26.050	0.000
1917	9.6161	-0.010	26.050	0.000
1918	9.6202	-0.008	25.980	0.000
1919	9.6243	-0.002	25.980	0.000
1920	9.6283	0.000	25.990	0.000
1921	9.6324	-0.012	25.990	0.000
1922	9.6403	-0.012	26.020	0.000
1923	9.6481	-0.010	26.020	0.000
1924	9.6521	-0.016	26.030	0.000
1925	9.6561	-0.012	26.030	0.000
1926	9.6602	-0.008	26.030	0.000
1927	9.6642	-0.010	26.030	0.000
1928	9.6695	-0.012	26.030	0.000
1929	9.6748	-0.010	26.025	0.000
1930	9.6801	-0.008	26.025	0.000
1931	9.6841	-0.010	26.040	0.000
1932	9.6881	-0.004	26.040	0.000
1933	9.6921	-0.006	26.050	0.000
1934	9.6961	-0.008	26.050	0.000
1935	9.7041	-0.008	26.060	0.000
1936	9.7122	-0.008	26.060	0.000
1937	9.7176	-0.014	26.045	0.000
1938	9.7230	-0.010	26.045	0.000
1939	9.7284	-0.004	26.045	0.000
1940	9.7323	-0.010	26.010	0.000
1941	9.7363	-0.010	26.010	0.000
1942	9.7402	-0.006	26.005	0.000
1943	9.7441	-0.002	26.005	0.000
1944	9.7481	-0.012	26.010	0.000
1945	9.7521	-0.014	26.010	0.000
1946	9.7561	-0.010	25.980	0.000
1947	9.7601	-0.012	25.980	0.000
1948	9.7681	-0.016	26.045	0.000
1949	9.7761	-0.004	26.045	0.000
1950	9.7814	-0.002	26.045	0.000
1951	9.7868	-0.008	26.045	0.000
1952	9.7921	-0.006	26.045	0.000
1953	9.7974	-0.010	25.995	0.000
1954	9.8028	-0.010	25.995	0.000
1955	9.8081	-0.010	25.910	0.000
1956	9.8113	-0.008	25.910	0.000
1957	9.8145	-0.010	25.975	0.000
1958	9.8177	-0.010	25.975	0.000
1959	9.8208	-0.004	25.965	0.000
1960	9.8240	-0.012	25.965	0.000
1961	9.8320	-0.014	25.965	0.000
1962	9.8399	-0.004	26.090	0.000
1963	9.8453	-0.006	26.090	0.000
1964	9.8506	-0.014	26.055	0.000
1965	9.8559	-0.002	26.055	0.000
1966	9.8612	-0.004	26.065	0.000
1967	9.8665	-0.014	26.065	0.000
1968	9.8719	-0.012	26.005	0.000
1969	9.8758	-0.008	26.005	0.000
1970	9.8798	-0.012	26.055	0.000
1971	9.8838	-0.010	26.055	0.000
1972	9.8878	-0.006	26.055	0.000
1973	9.8958	-0.004	25.985	0.000
1974	9.9038	-0.010	25.985	0.000
1975	9.9078	-0.012	26.035	0.000
1976	9.9118	-0.008	26.035	0.000
1977	9.9158	-0.012	26.065	0.000
1978	9.9198	-0.010	26.065	0.000
1979	9.9251	-0.008	26.050	0.000
1980	9.9304	-0.008	26.050	0.000
1981	9.9358	-0.006	26.050	0.000
1982	9.9411	-0.006	26.040	0.000
1983	9.9464	-0.006	26.040	0.000
1984	9.9518	-0.010	25.960	0.000
1985	9.9571	-0.012	25.960	0.000
1986	9.9624	-0.008	25.980	0.000
1987	9.9678	-0.010	25.980	0.000
1988	9.9731	-0.010	26.080	0.000
1989	9.9784	-0.010	26.080	0.000
1990	9.9837	-0.012	26.025	0.000
1991	9.9890	-0.006	26.025	0.000
1992	9.9944	-0.004	26.025	0.000
1993	9.9997	-0.006	25.970	0.000
1994	10.0038	-0.008	25.970	0.000
1995	10.0079	-0.008	26.085	0.000
1996	10.0120	-0.014	26.085	0.000
1997	10.0161	-0.018	26.080	0.000
1998	10.0214	-0.012	26.080	0.000
1999	10.0267	-0.008	26.105	0.000
2000	10.0320	0.002	26.105	0.000
2001	10.0373	0.004	26.025	0.000
2002	10.0425	-0.002	26.025	0.000
2003	10.0477	-0.012	26.025	0.000
2004	10.0532	-0.016	26.025	0.000
2005	10.0586	-0.012	26.025	0.000
2006	10.0641	-0.018	26.065	0.000
2007	10.0680	-0.014	26.065	0.000
[truncated: 13,074 more rows]
