# Supplementary material for: Applications of a novel reciprocating positive displacement pump in the simulation of pulsatile arterial blood flow
Source: PLoS One. 2022 Dec 13;17(12):e0270780. doi: 10.1371/journal.pone.0270780 (PMC9746965; doi:10.1371/journal.pone.0270780)
Supplement: S1 File — (ZIP) [file pone.0270780.s001.zip › Supporting Information Data Files/Flow Rates/Fingertip/Caffeine 0073.csv]

Viewer Version	2.91
COM HW Type	RS485/USB Sensor Cable
COM HW Config	Config String: COM10, 115200, ECHOOFF
Sensor Cable Version	1.8
Product Type	Liquid Flow Sensor (SF06 Chip)
Product COM Protocol Config	SHDLC Device Address: 0
Product ID	SLF3S-1300F
Sensor Serial	2109-000156
I2C Address	8
Supply Voltage	3.5 V
Command Address	0x3608
Sampling Time [ms]	5
Scale Factor Flow lin.	500
Scale Factor Temp lin.	200
Scale Factor Custom	1
Sample #	Relative Time[s]	Flow linearized [ml/min]	Temperature linearized [deg C]	Custom []
113	0.5797	-0.008	23.940	0.000
114	0.5837	-0.018	23.940	0.000
115	0.5877	-0.012	23.920	0.000
116	0.5917	-0.002	23.920	0.000
117	0.5997	-0.006	24.030	0.000
118	0.6077	-0.004	24.030	0.000
119	0.6117	-0.002	23.980	0.000
120	0.6157	-0.010	23.980	0.000
121	0.6197	-0.016	23.980	0.000
122	0.6237	-0.008	23.980	0.000
123	0.6290	-0.002	23.980	0.000
124	0.6343	0.004	23.995	0.000
125	0.6396	0.006	23.995	0.000
126	0.6441	-0.004	23.945	0.000
127	0.6487	-0.014	23.945	0.000
128	0.6533	-0.020	23.990	0.000
129	0.6578	-0.008	23.990	0.000
130	0.6624	-0.002	24.025	0.000
131	0.6670	0.000	24.025	0.000
132	0.6716	0.006	24.040	0.000
133	0.6795	-0.002	24.040	0.000
134	0.6875	-0.018	24.040	0.000
135	0.6915	-0.022	24.060	0.000
136	0.6955	-0.012	24.060	0.000
137	0.6995	-0.002	24.065	0.000
138	0.7035	0.006	24.065	0.000
139	0.7088	0.010	24.090	0.000
140	0.7141	-0.002	24.090	0.000
141	0.7195	-0.016	24.070	0.000
142	0.7227	-0.018	24.070	0.000
143	0.7259	-0.016	24.035	0.000
144	0.7291	-0.010	24.035	0.000
145	0.7323	0.004	24.035	0.000
146	0.7355	0.004	24.125	0.000
147	0.7514	0.002	24.125	0.000
148	0.7567	-0.006	24.080	0.000
149	0.7620	-0.014	24.080	0.000
150	0.7674	-0.014	24.110	0.000
151	0.7714	-0.012	24.110	0.000
152	0.7754	0.000	24.215	0.000
153	0.7794	0.000	24.215	0.000
154	0.7834	-0.002	24.085	0.000
155	0.7887	-0.006	24.085	0.000
156	0.7940	-0.014	24.085	0.000
157	0.7993	-0.012	24.145	0.000
158	0.8047	-0.010	24.145	0.000
159	0.8100	-0.002	24.145	0.000
160	0.8153	-0.002	24.145	0.000
161	0.8206	0.000	24.105	0.000
162	0.8259	-0.006	24.105	0.000
163	0.8313	-0.016	24.055	0.000
164	0.8366	-0.012	24.055	0.000
165	0.8419	-0.008	24.180	0.000
166	0.8473	-0.008	24.180	0.000
167	0.8513	-0.002	24.180	0.000
168	0.8553	0.000	24.155	0.000
169	0.8593	-0.006	24.155	0.000
170	0.8633	-0.014	24.155	0.000
171	0.8686	-0.012	24.155	0.000
172	0.8739	-0.008	24.290	0.000
173	0.8793	-0.004	24.290	0.000
174	0.8846	-0.002	24.205	0.000
175	0.8899	-0.002	24.205	0.000
176	0.8953	-0.008	24.170	0.000
177	0.9006	-0.008	24.170	0.000
178	0.9059	-0.010	24.170	0.000
179	0.9113	-0.006	24.235	0.000
180	0.9153	-0.004	24.235	0.000
181	0.9193	-0.004	24.240	0.000
182	0.9233	-0.004	24.240	0.000
183	0.9273	-0.012	24.305	0.000
184	0.9353	-0.012	24.305	0.000
185	0.9433	-0.010	24.215	0.000
186	0.9473	-0.006	24.215	0.000
187	0.9513	-0.002	24.240	0.000
188	0.9553	-0.004	24.240	0.000
189	0.9593	-0.008	24.240	0.000
190	0.9647	-0.014	24.190	0.000
191	0.9700	-0.014	24.190	0.000
192	0.9753	-0.014	24.250	0.000
193	0.9785	-0.004	24.250	0.000
194	0.9817	0.004	24.205	0.000
195	0.9849	0.004	24.205	0.000
196	0.9881	0.002	24.270	0.000
197	0.9913	-0.006	24.270	0.000
198	1.0073	-0.016	24.270	0.000
199	1.0126	-0.020	24.250	0.000
200	1.0179	-0.010	24.250	0.000
201	1.0232	-0.004	24.265	0.000
202	1.0272	-0.002	24.265	0.000
203	1.0312	-0.002	24.315	0.000
204	1.0352	-0.004	24.315	0.000
205	1.0393	-0.012	24.285	0.000
206	1.0452	-0.014	24.285	0.000
207	1.0512	-0.004	24.225	0.000
208	1.0572	-0.004	24.225	0.000
209	1.0632	0.000	24.225	0.000
210	1.0691	0.002	24.390	0.000
211	1.0751	-0.010	24.390	0.000
212	1.0811	-0.014	24.340	0.000
213	1.0871	-0.016	24.340	0.000
214	1.0911	-0.012	24.255	0.000
215	1.0951	-0.008	24.255	0.000
216	1.0991	0.004	24.285	0.000
217	1.1031	0.002	24.285	0.000
218	1.1071	-0.006	24.370	0.000
219	1.1111	-0.014	24.370	0.000
220	1.1151	-0.012	24.370	0.000
221	1.1191	-0.014	24.370	0.000
222	1.1244	-0.006	24.370	0.000
223	1.1297	0.004	24.310	0.000
224	1.1351	-0.002	24.310	0.000
225	1.1405	-0.006	24.265	0.000
226	1.1458	-0.010	24.265	0.000
227	1.1512	-0.008	24.320	0.000
228	1.1566	-0.010	24.320	0.000
229	1.1619	-0.008	24.355	0.000
230	1.1673	-0.002	24.355	0.000
231	1.1726	-0.004	24.355	0.000
232	1.1779	-0.010	24.325	0.000
233	1.1832	-0.012	24.325	0.000
234	1.1864	-0.012	24.355	0.000
235	1.1896	-0.012	24.355	0.000
236	1.1928	-0.004	24.370	0.000
237	1.1960	-0.002	24.370	0.000
238	1.1992	-0.008	24.370	0.000
239	1.2072	-0.012	24.370	0.000
240	1.2152	-0.012	24.415	0.000
241	1.2205	-0.008	24.415	0.000
242	1.2259	-0.004	24.415	0.000
243	1.2313	0.004	24.415	0.000
244	1.2366	0.004	24.415	0.000
245	1.2418	-0.006	24.410	0.000
246	1.2471	-0.008	24.410	0.000
247	1.2503	-0.024	24.305	0.000
248	1.2535	-0.026	24.305	0.000
249	1.2567	-0.006	24.395	0.000
250	1.2599	0.004	24.395	0.000
251	1.2631	0.002	24.395	0.000
252	1.2791	0.004	24.395	0.000
253	1.2831	-0.002	24.395	0.000
254	1.2870	-0.020	24.440	0.000
255	1.2910	-0.022	24.440	0.000
256	1.2950	-0.014	24.450	0.000
257	1.3004	-0.004	24.450	0.000
258	1.3057	0.002	24.445	0.000
259	1.3111	0.006	24.445	0.000
260	1.3151	-0.002	24.415	0.000
261	1.3190	-0.016	24.415	0.000
262	1.3230	-0.020	24.415	0.000
263	1.3270	-0.018	24.415	0.000
264	1.3350	-0.010	24.415	0.000
265	1.3429	-0.006	24.465	0.000
266	1.3484	0.004	24.465	0.000
267	1.3538	0.000	24.465	0.000
268	1.3592	-0.008	24.465	0.000
269	1.3632	-0.012	24.475	0.000
270	1.3672	-0.014	24.475	0.000
271	1.3712	-0.008	24.410	0.000
272	1.3752	-0.002	24.410	0.000
273	1.3791	0.002	24.415	0.000
274	1.3830	-0.008	24.415	0.000
275	1.3870	-0.010	24.415	0.000
276	1.3909	-0.010	24.445	0.000
277	1.3989	-0.012	24.445	0.000
278	1.4069	-0.004	24.515	0.000
279	1.4123	0.000	24.515	0.000
280	1.4177	0.002	24.445	0.000
281	1.4231	-0.002	24.445	0.000
282	1.4284	-0.010	24.495	0.000
283	1.4338	-0.022	24.495	0.000
284	1.4391	-0.026	24.440	0.000
285	1.4430	-0.012	24.440	0.000
286	1.4470	-0.004	24.440	0.000
287	1.4509	0.004	24.500	0.000
288	1.4549	0.002	24.500	0.000
289	1.4603	-0.004	24.500	0.000
290	1.4657	-0.014	24.500	0.000
291	1.4711	-0.014	24.490	0.000
292	1.4764	-0.012	24.490	0.000
293	1.4818	-0.012	24.480	0.000
294	1.4871	0.002	24.480	0.000
295	1.4924	0.000	24.515	0.000
296	1.4977	-0.008	24.515	0.000
297	1.5029	-0.014	24.515	0.000
298	1.5061	-0.006	24.540	0.000
299	1.5093	-0.004	24.540	0.000
300	1.5125	-0.004	24.525	0.000
301	1.5158	-0.004	24.525	0.000
302	1.5190	-0.008	24.550	0.000
303	1.5270	-0.012	24.550	0.000
304	1.5350	-0.012	24.520	0.000
305	1.5404	-0.008	24.520	0.000
306	1.5458	-0.006	24.560	0.000
307	1.5511	-0.008	24.560	0.000
308	1.5564	-0.002	24.560	0.000
309	1.5616	-0.014	24.600	0.000
310	1.5668	-0.018	24.600	0.000
311	1.5708	-0.014	24.550	0.000
312	1.5748	-0.010	24.550	0.000
313	1.5788	0.002	24.515	0.000
314	1.5828	0.004	24.515	0.000
315	1.5908	-0.002	24.505	0.000
316	1.5988	-0.008	24.505	0.000
317	1.6028	-0.010	24.530	0.000
318	1.6068	-0.014	24.530	0.000
319	1.6108	-0.018	24.530	0.000
320	1.6148	-0.002	24.495	0.000
321	1.6201	0.004	24.495	0.000
322	1.6254	-0.006	24.505	0.000
323	1.6308	-0.002	24.505	0.000
324	1.6361	-0.004	24.560	0.000
325	1.6414	-0.016	24.560	0.000
326	1.6467	-0.014	24.570	0.000
327	1.6520	-0.008	24.570	0.000
328	1.6573	-0.010	24.560	0.000
329	1.6626	-0.012	24.560	0.000
330	1.6679	-0.006	24.560	0.000
331	1.6733	-0.004	24.460	0.000
332	1.6787	-0.014	24.460	0.000
333	1.6840	-0.008	24.530	0.000
334	1.6893	-0.002	24.530	0.000
335	1.6947	-0.010	24.530	0.000
336	1.6987	-0.010	24.530	0.000
337	1.7028	0.004	24.515	0.000
338	1.7069	-0.022	24.515	0.000
339	1.7109	-0.014	24.625	0.000
340	1.7162	-0.004	24.625	0.000
341	1.7215	0.000	24.625	0.000
342	1.7267	0.000	24.670	0.000
343	1.7320	0.002	24.670	0.000
344	1.7373	0.000	24.640	0.000
345	1.7427	-0.008	24.640	0.000
346	1.7480	-0.014	24.560	0.000
347	1.7533	-0.014	24.560	0.000
348	1.7586	-0.014	24.630	0.000
349	1.7640	-0.004	24.630	0.000
350	1.7693	0.010	24.585	0.000
351	1.7746	0.002	24.585	0.000
352	1.7799	0.000	24.585	0.000
353	1.7853	-0.006	24.650	0.000
354	1.7906	-0.006	24.650	0.000
355	1.7946	-0.006	24.600	0.000
356	1.7986	-0.004	24.600	0.000
357	1.8026	0.008	24.660	0.000
358	1.8066	-0.002	24.660	0.000
359	1.8120	-0.002	24.610	0.000
360	1.8173	0.014	24.610	0.000
361	1.8227	0.010	24.700	0.000
362	1.8266	0.006	24.700	0.000
363	1.8306	-0.002	24.700	0.000
364	1.8346	0.008	24.635	0.000
365	1.8386	0.012	24.635	0.000
366	1.8466	0.004	24.560	0.000
367	1.8546	0.016	24.560	0.000
368	1.8586	0.008	24.640	0.000
369	1.8626	0.020	24.640	0.000
370	1.8666	0.038	24.730	0.000
371	1.8706	0.026	24.730	0.000
372	1.8759	0.034	24.695	0.000
373	1.8812	0.022	24.695	0.000
374	1.8865	0.020	24.695	0.000
375	1.8905	0.024	24.625	0.000
376	1.8945	0.028	24.625	0.000
377	1.8985	0.034	24.610	0.000
378	1.9025	0.030	24.610	0.000
379	1.9106	0.028	24.640	0.000
380	1.9188	0.032	24.640	0.000
381	1.9240	0.026	24.685	0.000
382	1.9293	0.020	24.685	0.000
383	1.9346	0.014	24.700	0.000
384	1.9386	0.010	24.700	0.000
385	1.9427	0.016	24.700	0.000
386	1.9467	0.020	24.620	0.000
387	1.9508	0.028	24.620	0.000
388	1.9561	0.032	24.660	0.000
389	1.9614	0.030	24.660	0.000
390	1.9666	0.026	24.640	0.000
391	1.9719	0.018	24.640	0.000
392	1.9772	0.008	24.680	0.000
393	1.9824	0.004	24.680	0.000
394	1.9877	0.004	24.730	0.000
395	1.9930	0.012	24.730	0.000
396	1.9983	0.018	24.730	0.000
397	2.0038	0.020	24.710	0.000
398	2.0093	0.022	24.710	0.000
399	2.0148	0.022	24.640	0.000
400	2.0187	0.010	24.640	0.000
401	2.0226	0.004	24.695	0.000
402	2.0265	0.006	24.695	0.000
403	2.0304	0.004	24.695	0.000
404	2.0359	0.004	24.695	0.000
405	2.0413	0.008	24.660	0.000
406	2.0468	0.010	24.660	0.000
407	2.0521	0.010	24.660	0.000
408	2.0574	0.012	24.645	0.000
409	2.0627	0.008	24.645	0.000
410	2.0679	0.006	24.710	0.000
411	2.0732	0.006	24.710	0.000
412	2.0784	0.006	24.685	0.000
413	2.0824	0.002	24.685	0.000
414	2.0864	0.004	24.775	0.000
415	2.0904	0.008	24.775	0.000
416	2.0944	0.004	24.725	0.000
417	2.1025	0.008	24.725	0.000
418	2.1106	0.016	24.725	0.000
419	2.1145	0.010	24.680	0.000
420	2.1185	-0.004	24.680	0.000
421	2.1224	-0.006	24.680	0.000
422	2.1264	-0.004	24.680	0.000
423	2.1317	-0.008	24.720	0.000
424	2.1370	-0.002	24.720	0.000
425	2.1424	0.014	24.715	0.000
426	2.1464	0.014	24.715	0.000
427	2.1503	0.012	24.720	0.000
428	2.1543	0.006	24.720	0.000
429	2.1583	-0.006	24.720	0.000
430	2.1665	-0.012	24.755	0.000
431	2.1747	-0.008	24.755	0.000
432	2.1799	-0.006	24.715	0.000
433	2.1852	0.000	24.715	0.000
434	2.1904	0.014	24.745	0.000
435	2.1944	0.010	24.745	0.000
436	2.1984	0.004	24.795	0.000
437	2.2024	0.006	24.795	0.000
438	2.2063	-0.002	24.745	0.000
439	2.2103	-0.008	24.745	0.000
440	2.2143	-0.008	24.745	0.000
441	2.2183	-0.002	24.730	0.000
442	2.2223	-0.002	24.730	0.000
443	2.2303	-0.002	24.785	0.000
444	2.2383	0.006	24.785	0.000
445	2.2436	0.004	24.750	0.000
446	2.2489	0.004	24.750	0.000
447	2.2543	0.004	24.840	0.000
448	2.2596	-0.006	24.840	0.000
449	2.2649	-0.014	24.790	0.000
450	2.2703	-0.010	24.790	0.000
451	2.2735	-0.006	24.790	0.000
452	2.2767	-0.004	24.785	0.000
453	2.2799	-0.002	24.785	0.000
454	2.2831	0.004	24.805	0.000
455	2.2863	0.002	24.805	0.000
456	2.2942	-0.004	24.810	0.000
457	2.3022	-0.004	24.810	0.000
458	2.3075	-0.004	24.755	0.000
459	2.3128	-0.004	24.755	0.000
460	2.3182	0.002	24.825	0.000
461	2.3236	0.006	24.825	0.000
462	2.3290	0.002	24.825	0.000
463	2.3345	-0.002	24.715	0.000
464	2.3376	-0.002	24.715	0.000
465	2.3408	-0.006	24.745	0.000
466	2.3439	-0.008	24.745	0.000
467	2.3471	-0.012	24.745	0.000
468	2.3502	-0.012	24.745	0.000
469	2.3583	-0.006	24.790	0.000
470	2.3663	0.000	24.790	0.000
471	2.3716	0.002	24.745	0.000
472	2.3769	0.004	24.745	0.000
473	2.3822	0.002	24.745	0.000
474	2.3875	-0.006	24.780	0.000
475	2.3928	-0.010	24.780	0.000
476	2.3982	-0.006	24.840	0.000
477	2.4021	-0.004	24.840	0.000
478	2.4061	-0.004	24.740	0.000
479	2.4101	-0.002	24.740	0.000
480	2.4141	0.000	24.820	0.000
481	2.4222	-0.008	24.820	0.000
482	2.4302	-0.010	24.775	0.000
483	2.4343	-0.008	24.775	0.000
484	2.4383	-0.006	24.775	0.000
485	2.4424	-0.002	24.830	0.000
486	2.4465	-0.002	24.830	0.000
487	2.4518	-0.002	24.840	0.000
488	2.4571	-0.006	24.840	0.000
489	2.4624	-0.004	24.835	0.000
490	2.4663	-0.006	24.835	0.000
491	2.4703	-0.006	24.825	0.000
492	2.4742	-0.002	24.825	0.000
493	2.4781	-0.004	24.770	0.000
494	2.4861	-0.006	24.770	0.000
495	2.4941	-0.006	24.770	0.000
496	2.4994	-0.008	24.840	0.000
497	2.5047	-0.010	24.840	0.000
498	2.5100	-0.004	24.805	0.000
499	2.5154	0.002	24.805	0.000
500	2.5207	-0.002	24.875	0.000
501	2.5260	-0.008	24.875	0.000
502	2.5292	-0.008	24.810	0.000
503	2.5324	-0.012	24.810	0.000
504	2.5356	-0.014	24.780	0.000
505	2.5388	-0.008	24.780	0.000
506	2.5420	-0.006	24.780	0.000
507	2.5500	-0.006	24.810	0.000
508	2.5580	0.004	24.810	0.000
509	2.5633	0.004	24.785	0.000
510	2.5687	-0.004	24.785	0.000
511	2.5740	-0.006	24.825	0.000
512	2.5794	-0.002	24.825	0.000
513	2.5849	-0.010	24.800	0.000
514	2.5903	-0.016	24.800	0.000
515	2.5942	-0.006	24.855	0.000
516	2.5981	-0.002	24.855	0.000
517	2.6021	-0.008	24.855	0.000
518	2.6060	-0.004	24.875	0.000
519	2.6113	-0.002	24.875	0.000
520	2.6166	-0.010	24.865	0.000
521	2.6220	-0.004	24.865	0.000
522	2.6273	0.004	24.815	0.000
523	2.6327	0.002	24.815	0.000
524	2.6380	0.006	24.865	0.000
525	2.6434	0.006	24.865	0.000
526	2.6487	0.010	24.855	0.000
527	2.6541	0.006	24.855	0.000
528	2.6580	0.004	24.855	0.000
529	2.6620	0.008	24.835	0.000
530	2.6660	0.004	24.835	0.000
531	2.6700	0.022	24.930	0.000
532	2.6779	0.024	24.930	0.000
533	2.6859	0.020	24.885	0.000
534	2.6900	0.022	24.885	0.000
535	2.6940	0.014	24.900	0.000
536	2.6981	0.014	24.900	0.000
537	2.7021	0.016	24.900	0.000
538	2.7074	0.028	24.895	0.000
539	2.7128	0.034	24.895	0.000
540	2.7181	0.028	24.805	0.000
541	2.7221	0.032	24.805	0.000
542	2.7260	0.026	24.835	0.000
543	2.7300	0.020	24.835	0.000
544	2.7339	0.018	24.845	0.000
545	2.7419	0.018	24.845	0.000
546	2.7499	0.022	24.865	0.000
547	2.7552	0.030	24.865	0.000
548	2.7605	0.038	24.865	0.000
549	2.7658	0.032	24.880	0.000
550	2.7712	0.020	24.880	0.000
551	2.7766	0.018	24.825	0.000
552	2.7820	0.014	24.825	0.000
553	2.7851	0.012	24.860	0.000
554	2.7883	0.022	24.860	0.000
555	2.7914	0.030	24.875	0.000
556	2.7945	0.028	24.875	0.000
557	2.7977	0.028	24.840	0.000
558	2.8057	0.026	24.840	0.000
559	2.8138	0.018	24.840	0.000
560	2.8191	0.014	24.960	0.000
561	2.8244	0.020	24.960	0.000
562	2.8297	0.018	24.895	0.000
563	2.8351	0.012	24.895	0.000
564	2.8404	0.014	24.840	0.000
565	2.8458	0.014	24.840	0.000
566	2.8498	0.012	24.850	0.000
567	2.8538	0.010	24.850	0.000
568	2.8578	0.014	24.920	0.000
569	2.8618	0.014	24.920	0.000
570	2.8671	0.016	24.920	0.000
571	2.8724	0.018	24.925	0.000
572	2.8777	0.018	24.925	0.000
573	2.8831	0.012	24.950	0.000
574	2.8884	0.008	24.950	0.000
575	2.8938	0.008	24.895	0.000
576	2.8991	0.004	24.895	0.000
577	2.9044	0.002	24.865	0.000
578	2.9097	0.006	24.865	0.000
579	2.9129	0.014	24.900	0.000
580	2.9161	0.012	24.900	0.000
581	2.9193	0.010	24.900	0.000
582	2.9225	0.010	24.925	0.000
583	2.9257	0.008	24.925	0.000
584	2.9415	0.006	24.940	0.000
585	2.9456	0.002	24.940	0.000
586	2.9496	0.004	24.970	0.000
587	2.9537	0.008	24.970	0.000
588	2.9577	0.010	24.930	0.000
589	2.9630	0.012	24.930	0.000
590	2.9683	0.012	24.915	0.000
591	2.9736	0.004	24.915	0.000
592	2.9790	-0.002	24.915	0.000
593	2.9844	0.002	24.960	0.000
594	2.9898	-0.002	24.960	0.000
595	2.9951	-0.006	24.970	0.000
596	3.0003	0.004	24.970	0.000
597	3.0056	0.010	24.960	0.000
598	3.0109	0.006	24.960	0.000
599	3.0162	0.010	24.890	0.000
600	3.0216	0.008	24.890	0.000
601	3.0256	-0.006	24.925	0.000
602	3.0296	-0.008	24.925	0.000
603	3.0336	0.002	24.925	0.000
604	3.0377	-0.002	24.875	0.000
605	3.0416	0.000	24.875	0.000
606	3.0456	0.012	24.910	0.000
607	3.0496	0.008	24.910	0.000
608	3.0536	-0.002	24.910	0.000
609	3.0617	-0.002	24.910	0.000
610	3.0699	-0.006	24.970	0.000
611	3.0752	-0.008	24.970	0.000
612	3.0805	0.002	25.010	0.000
613	3.0859	0.012	25.010	0.000
614	3.0911	0.006	25.010	0.000
615	3.0964	0.000	24.945	0.000
616	3.1016	0.002	24.945	0.000
617	3.1048	-0.008	24.930	0.000
618	3.1080	-0.012	24.930	0.000
619	3.1112	-0.002	25.000	0.000
620	3.1144	0.002	25.000	0.000
621	3.1175	-0.002	24.940	0.000
622	3.1255	0.004	24.940	0.000
623	3.1335	0.002	24.950	0.000
624	3.1390	-0.010	24.950	0.000
625	3.1444	-0.006	24.950	0.000
626	3.1499	0.004	25.005	0.000
627	3.1551	0.000	25.005	0.000
628	3.1603	-0.002	25.050	0.000
629	3.1656	0.002	25.050	0.000
630	3.1688	-0.002	24.960	0.000
631	3.1719	-0.010	24.960	0.000
632	3.1751	-0.004	25.030	0.000
633	3.1783	-0.004	25.030	0.000
634	3.1815	-0.002	24.910	0.000
635	3.1975	0.006	24.910	0.000
636	3.2015	0.006	24.910	0.000
637	3.2056	-0.002	24.990	0.000
638	3.2096	-0.004	24.990	0.000
639	3.2137	-0.006	24.970	0.000
640	3.2189	-0.010	24.970	0.000
641	3.2242	-0.006	24.945	0.000
642	3.2294	0.004	24.945	0.000
643	3.2326	-0.002	24.975	0.000
644	3.2358	-0.006	24.975	0.000
645	3.2390	-0.002	25.010	0.000
646	3.2422	-0.002	25.010	0.000
647	3.2454	-0.008	25.010	0.000
648	3.2612	-0.004	25.055	0.000
649	3.2666	0.000	25.055	0.000
650	3.2719	-0.006	24.975	0.000
651	3.2772	-0.008	24.975	0.000
652	3.2813	-0.004	24.990	0.000
653	3.2853	-0.002	24.990	0.000
654	3.2893	-0.002	25.015	0.000
655	3.2933	-0.002	25.015	0.000
656	3.2988	-0.002	24.955	0.000
657	3.3042	-0.002	24.955	0.000
658	3.3096	-0.008	24.955	0.000
659	3.3149	-0.008	25.035	0.000
660	3.3202	-0.008	25.035	0.000
661	3.3256	-0.002	25.075	0.000
662	3.3308	-0.002	25.075	0.000
663	3.3361	-0.006	24.910	0.000
664	3.3414	-0.006	24.910	0.000
665	3.3467	-0.006	25.095	0.000
666	3.3520	-0.006	25.095	0.000
667	3.3573	-0.002	24.985	0.000
668	3.3605	0.002	24.985	0.000
669	3.3637	-0.002	24.985	0.000
670	3.3669	-0.008	24.990	0.000
671	3.3701	-0.010	24.990	0.000
672	3.3733	-0.012	25.050	0.000
673	3.3813	-0.012	25.050	0.000
674	3.3893	-0.002	24.955	0.000
675	3.3946	0.002	24.955	0.000
676	3.3999	0.000	25.030	0.000
677	3.4052	0.002	25.030	0.000
678	3.4105	-0.008	25.065	0.000
679	3.4159	-0.016	25.065	0.000
680	3.4213	-0.010	25.065	0.000
681	3.4244	-0.002	24.990	0.000
682	3.4276	0.002	24.990	0.000
683	3.4308	0.006	25.005	0.000
684	3.4339	0.006	25.005	0.000
685	3.4371	-0.008	25.035	0.000
686	3.4531	-0.014	25.035	0.000
687	3.4571	-0.018	24.925	0.000
688	3.4612	-0.012	24.925	0.000
689	3.4653	0.002	25.000	0.000
690	3.4693	0.008	25.000	0.000
691	3.4747	0.008	25.000	0.000
692	3.4801	-0.006	24.990	0.000
693	3.4855	-0.006	24.990	0.000
694	3.4894	-0.010	25.030	0.000
695	3.4932	-0.010	25.030	0.000
696	3.4971	0.006	25.075	0.000
697	3.5010	0.008	25.075	0.000
698	3.5092	0.002	25.125	0.000
699	3.5173	0.002	25.125	0.000
700	3.5213	0.000	25.015	0.000
701	3.5252	-0.004	25.015	0.000
702	3.5291	-0.006	25.015	0.000
703	3.5330	0.004	25.035	0.000
704	3.5385	0.006	25.035	0.000
705	3.5440	-0.006	25.100	0.000
706	3.5495	-0.008	25.100	0.000
707	3.5534	-0.012	25.020	0.000
708	3.5573	-0.006	25.020	0.000
709	3.5612	0.002	25.035	0.000
710	3.5651	0.012	25.035	0.000
711	3.5730	0.012	25.030	0.000
712	3.5810	0.002	25.030	0.000
713	3.5863	-0.002	25.030	0.000
714	3.5916	-0.010	25.055	0.000
715	3.5969	-0.014	25.055	0.000
716	3.6022	-0.002	25.070	0.000
717	3.6076	0.002	25.070	0.000
718	3.6129	0.002	25.075	0.000
719	3.6169	0.004	25.075	0.000
720	3.6209	0.002	25.080	0.000
721	3.6249	-0.008	25.080	0.000
722	3.6289	-0.016	25.035	0.000
723	3.6342	-0.002	25.035	0.000
724	3.6395	0.004	25.035	0.000
725	3.6449	0.004	25.135	0.000
726	3.6502	0.006	25.135	0.000
727	3.6555	-0.002	25.050	0.000
728	3.6609	-0.010	25.050	0.000
729	3.6662	-0.012	25.050	0.000
730	3.6715	-0.004	25.050	0.000
731	3.6768	0.002	25.040	0.000
732	3.6808	0.006	25.040	0.000
733	3.6848	0.008	25.065	0.000
734	3.6888	-0.002	25.065	0.000
735	3.6929	-0.008	25.065	0.000
736	3.6982	-0.010	25.035	0.000
737	3.7035	-0.010	25.035	0.000
738	3.7088	-0.004	24.980	0.000
739	3.7141	0.006	24.980	0.000
740	3.7195	0.008	25.035	0.000
741	3.7248	0.002	25.035	0.000
742	3.7302	-0.008	25.025	0.000
743	3.7355	-0.014	25.025	0.000
744	3.7409	-0.016	25.035	0.000
745	3.7449	-0.010	25.035	0.000
746	3.7488	0.002	25.035	0.000
747	3.7528	0.006	25.150	0.000
748	3.7568	0.006	25.150	0.000
749	3.7648	0.004	25.110	0.000
750	3.7728	-0.008	25.110	0.000
751	3.7768	-0.014	25.045	0.000
752	3.7808	-0.004	25.045	0.000
753	3.7848	-0.002	25.135	0.000
754	3.7888	-0.002	25.135	0.000
755	3.7942	0.006	25.115	0.000
756	3.7995	0.004	25.115	0.000
757	3.8048	-0.008	25.115	0.000
758	3.8088	-0.012	25.115	0.000
759	3.8128	-0.008	25.115	0.000
760	3.8168	-0.006	25.080	0.000
761	3.8208	-0.002	25.080	0.000
762	3.8290	0.004	25.075	0.000
763	3.8372	0.002	25.075	0.000
764	3.8423	-0.006	25.080	0.000
765	3.8475	-0.008	25.080	0.000
766	3.8527	-0.008	25.070	0.000
767	3.8580	-0.012	25.070	0.000
768	3.8633	-0.006	25.070	0.000
769	3.8687	-0.002	25.060	0.000
770	3.8727	-0.004	25.060	0.000
771	3.8767	-0.002	25.075	0.000
772	3.8807	0.000	25.075	0.000
773	3.8847	-0.002	25.060	0.000
774	3.8901	-0.002	25.060	0.000
775	3.8954	0.002	25.050	0.000
776	3.9007	-0.008	25.050	0.000
777	3.9060	-0.008	25.085	0.000
778	3.9113	-0.006	25.085	0.000
779	3.9166	-0.012	25.085	0.000
780	3.9219	-0.012	25.135	0.000
781	3.9273	-0.002	25.135	0.000
782	3.9326	0.004	25.115	0.000
783	3.9366	-0.002	25.115	0.000
784	3.9406	0.002	25.095	0.000
785	3.9446	0.000	25.095	0.000
786	3.9486	-0.006	25.120	0.000
787	3.9539	-0.010	25.120	0.000
788	3.9593	-0.010	25.095	0.000
789	3.9646	-0.012	25.095	0.000
790	3.9700	-0.010	25.095	0.000
791	3.9753	-0.002	25.110	0.000
792	3.9806	-0.004	25.110	0.000
793	3.9860	-0.006	25.085	0.000
794	3.9913	-0.002	25.085	0.000
795	3.9966	0.002	25.140	0.000
796	4.0006	-0.008	25.140	0.000
797	4.0046	-0.006	25.115	0.000
798	4.0086	-0.002	25.115	0.000
799	4.0126	-0.008	25.130	0.000
800	4.0206	-0.006	25.130	0.000
801	4.0286	0.000	25.130	0.000
802	4.0326	-0.002	25.090	0.000
803	4.0366	-0.010	25.090	0.000
804	4.0406	-0.002	25.155	0.000
805	4.0446	-0.006	25.155	0.000
806	4.0499	-0.014	25.090	0.000
807	4.0552	-0.010	25.090	0.000
808	4.0605	-0.008	25.145	0.000
809	4.0658	-0.008	25.145	0.000
810	4.0711	-0.002	25.100	0.000
811	4.0765	0.006	25.100	0.000
812	4.0818	0.002	25.100	0.000
813	4.0872	-0.006	25.120	0.000
814	4.0925	-0.008	25.120	0.000
815	4.0978	-0.018	25.075	0.000
816	4.1032	-0.020	25.075	0.000
817	4.1085	-0.004	25.075	0.000
818	4.1125	0.002	25.075	0.000
819	4.1165	0.004	25.135	0.000
820	4.1205	0.006	25.135	0.000
821	4.1245	0.002	25.115	0.000
822	4.1298	-0.014	25.115	0.000
823	4.1352	-0.016	25.115	0.000
824	4.1405	-0.012	25.090	0.000
825	4.1458	-0.008	25.090	0.000
826	4.1512	-0.002	25.135	0.000
827	4.1565	0.006	25.135	0.000
828	4.1618	0.002	25.135	0.000
829	4.1671	-0.008	25.135	0.000
830	4.1725	-0.010	25.110	0.000
831	4.1778	-0.012	25.110	0.000
832	4.1831	-0.014	25.155	0.000
833	4.1885	-0.012	25.155	0.000
834	4.1925	-0.002	25.155	0.000
835	4.1964	-0.002	25.105	0.000
836	4.2004	-0.002	25.105	0.000
837	4.2044	0.004	25.155	0.000
838	4.2098	-0.002	25.155	0.000
839	4.2151	-0.006	25.160	0.000
840	4.2204	-0.010	25.160	0.000
841	4.2258	-0.012	25.210	0.000
842	4.2311	-0.014	25.210	0.000
843	4.2364	-0.014	25.135	0.000
844	4.2417	-0.004	25.135	0.000
845	4.2471	-0.004	25.135	0.000
846	4.2524	-0.002	25.150	0.000
847	4.2564	0.004	25.150	0.000
848	4.2604	0.002	25.115	0.000
849	4.2644	-0.002	25.115	0.000
850	4.2684	-0.004	25.200	0.000
851	4.2764	-0.012	25.200	0.000
852	4.2843	-0.012	25.170	0.000
853	4.2883	-0.012	25.170	0.000
854	4.2923	-0.012	25.115	0.000
855	4.2963	-0.006	25.115	0.000
856	4.3003	-0.002	25.115	0.000
857	4.3056	-0.002	25.090	0.000
858	4.3110	-0.002	25.090	0.000
859	4.3163	-0.004	25.185	0.000
860	4.3203	-0.014	25.185	0.000
861	4.3243	-0.010	25.110	0.000
862	4.3283	-0.008	25.110	0.000
863	4.3323	-0.010	25.135	0.000
864	4.3403	-0.004	25.135	0.000
865	4.3483	-0.004	25.185	0.000
866	4.3536	-0.004	25.185	0.000
867	4.3589	-0.006	25.185	0.000
868	4.3642	-0.006	25.160	0.000
869	4.3682	-0.002	25.160	0.000
870	4.3722	-0.010	25.200	0.000
871	4.3763	-0.008	25.200	0.000
872	4.3803	-0.004	25.165	0.000
873	4.3843	-0.012	25.165	0.000
874	4.3882	-0.004	25.175	0.000
875	4.3922	0.002	25.175	0.000
876	4.3962	-0.002	25.155	0.000
877	4.4042	-0.004	25.155	0.000
878	4.4122	-0.004	25.155	0.000
879	4.4176	-0.014	25.220	0.000
880	4.4229	-0.020	25.220	0.000
881	4.4283	-0.010	25.190	0.000
882	4.4336	-0.002	25.190	0.000
883	4.4389	0.000	25.045	0.000
884	4.4442	0.008	25.045	0.000
885	4.4474	0.004	25.150	0.000
886	4.4506	-0.012	25.150	0.000
887	4.4538	-0.018	25.200	0.000
888	4.4570	-0.020	25.200	0.000
889	4.4602	-0.016	25.200	0.000
890	4.4682	-0.014	25.175	0.000
891	4.4762	0.006	25.175	0.000
892	4.4816	0.016	25.155	0.000
893	4.4869	0.000	25.155	0.000
894	4.4923	-0.004	25.250	0.000
895	4.4976	-0.008	25.250	0.000
896	4.5029	-0.018	25.200	0.000
897	4.5082	-0.016	25.200	0.000
898	4.5114	-0.006	25.190	0.000
899	4.5146	-0.006	25.190	0.000
900	4.5178	-0.004	25.190	0.000
901	4.5210	0.002	25.255	0.000
902	4.5242	0.000	25.255	0.000
903	4.5401	-0.012	25.205	0.000
904	4.5441	-0.010	25.205	0.000
905	4.5481	-0.004	25.225	0.000
906	4.5521	-0.008	25.225	0.000
907	4.5561	-0.008	25.200	0.000
908	4.5615	-0.008	25.200	0.000
909	4.5668	-0.010	25.210	0.000
910	4.5721	-0.010	25.210	0.000
911	4.5761	-0.004	25.210	0.000
912	4.5801	-0.002	25.185	0.000
913	4.5841	-0.004	25.185	0.000
914	4.5881	-0.006	25.230	0.000
915	4.5961	-0.008	25.230	0.000
916	4.6041	-0.012	25.235	0.000
917	4.6095	-0.014	25.235	0.000
918	4.6148	-0.008	25.245	0.000
919	4.6202	-0.004	25.245	0.000
920	4.6241	-0.002	25.170	0.000
921	4.6281	0.004	25.170	0.000
922	4.6321	-0.002	25.170	0.000
923	4.6361	-0.012	25.175	0.000
924	4.6414	-0.008	25.175	0.000
925	4.6468	-0.004	25.155	0.000
926	4.6521	-0.010	25.155	0.000
927	4.6574	-0.006	25.245	0.000
928	4.6627	-0.004	25.245	0.000
929	4.6680	-0.012	25.195	0.000
930	4.6735	-0.014	25.195	0.000
931	4.6789	-0.010	25.195	0.000
932	4.6843	-0.004	25.255	0.000
933	4.6896	-0.006	25.255	0.000
934	4.6949	-0.002	25.225	0.000
935	4.7002	-0.002	25.225	0.000
936	4.7033	-0.008	25.165	0.000
937	4.7065	-0.012	25.165	0.000
938	4.7097	-0.012	25.235	0.000
939	4.7129	-0.004	25.235	0.000
940	4.7161	0.002	25.195	0.000
941	4.7241	0.002	25.195	0.000
942	4.7321	-0.006	25.195	0.000
943	4.7375	-0.008	25.155	0.000
944	4.7428	-0.016	25.155	0.000
945	4.7482	-0.018	25.175	0.000
946	4.7535	-0.012	25.175	0.000
947	4.7588	-0.006	25.170	0.000
948	4.7641	-0.002	25.170	0.000
949	4.7696	0.002	25.155	0.000
950	4.7750	-0.004	25.155	0.000
951	4.7805	-0.008	25.260	0.000
952	4.7860	-0.010	25.260	0.000
953	4.7915	-0.010	25.260	0.000
954	4.7970	-0.006	25.270	0.000
955	4.8024	-0.004	25.270	0.000
956	4.8079	0.002	25.270	0.000
957	4.8119	-0.006	25.270	0.000
958	4.8159	-0.010	25.230	0.000
959	4.8199	-0.010	25.230	0.000
960	4.8239	-0.014	25.235	0.000
961	4.8293	-0.018	25.235	0.000
962	4.8346	-0.012	25.285	0.000
963	4.8399	-0.004	25.285	0.000
964	4.8431	-0.006	25.285	0.000
965	4.8463	-0.004	25.260	0.000
966	4.8495	-0.002	25.260	0.000
967	4.8527	-0.006	25.190	0.000
968	4.8559	-0.008	25.190	0.000
969	4.8639	-0.008	25.245	0.000
970	4.8719	-0.008	25.245	0.000
971	4.8772	-0.010	25.205	0.000
972	4.8826	0.000	25.205	0.000
973	4.8879	0.004	25.200	0.000
974	4.8932	-0.010	25.200	0.000
975	4.8985	-0.006	25.200	0.000
976	4.9039	-0.002	25.200	0.000
977	4.9079	-0.014	25.200	0.000
978	4.9119	-0.014	25.215	0.000
979	4.9159	-0.006	25.215	0.000
980	4.9199	-0.012	25.205	0.000
981	4.9279	-0.018	25.205	0.000
982	4.9359	-0.004	25.275	0.000
983	4.9399	-0.002	25.275	0.000
984	4.9438	-0.012	25.280	0.000
985	4.9478	-0.002	25.280	0.000
986	4.9518	0.004	25.280	0.000
987	4.9571	-0.010	25.205	0.000
988	4.9625	-0.010	25.205	0.000
989	4.9678	-0.004	25.160	0.000
990	4.9718	-0.010	25.160	0.000
991	4.9758	-0.012	25.215	0.000
992	4.9798	-0.006	25.215	0.000
993	4.9838	-0.002	25.235	0.000
994	4.9918	-0.008	25.235	0.000
995	4.9998	-0.006	25.225	0.000
996	5.0052	-0.004	25.225	0.000
997	5.0105	-0.012	25.225	0.000
998	5.0158	-0.014	25.205	0.000
999	5.0198	-0.004	25.205	0.000
1000	5.0238	-0.008	25.295	0.000
1001	5.0278	-0.006	25.295	0.000
1002	5.0318	0.000	25.305	0.000
1003	5.0371	-0.004	25.305	0.000
1004	5.0425	-0.012	25.300	0.000
1005	5.0478	-0.012	25.300	0.000
1006	5.0531	-0.008	25.150	0.000
1007	5.0585	-0.010	25.150	0.000
1008	5.0638	-0.006	25.150	0.000
1009	5.0691	0.002	25.250	0.000
1010	5.0745	-0.008	25.250	0.000
1011	5.0798	-0.016	25.240	0.000
1012	5.0852	-0.012	25.240	0.000
1013	5.0906	-0.012	25.225	0.000
1014	5.0960	-0.008	25.225	0.000
1015	5.0999	0.000	25.180	0.000
1016	5.1039	0.002	25.180	0.000
1017	5.1078	0.002	25.295	0.000
1018	5.1117	-0.006	25.295	0.000
1019	5.1170	-0.010	25.295	0.000
1020	5.1224	-0.014	25.275	0.000
1021	5.1277	-0.014	25.275	0.000
1022	5.1330	-0.004	25.290	0.000
1023	5.1383	-0.004	25.290	0.000
1024	5.1436	-0.006	25.250	0.000
1025	5.1490	-0.004	25.250	0.000
1026	5.1543	-0.010	25.220	0.000
1027	5.1597	-0.008	25.220	0.000
1028	5.1650	-0.012	25.300	0.000
1029	5.1703	-0.008	25.300	0.000
1030	5.1757	-0.004	25.300	0.000
1031	5.1810	-0.006	25.265	0.000
1032	5.1863	-0.006	25.265	0.000
1033	5.1916	-0.010	25.230	0.000
1034	5.1957	-0.012	25.230	0.000
1035	5.1998	-0.012	25.205	0.000
1036	5.2039	-0.006	25.205	0.000
1037	5.2079	-0.004	25.340	0.000
1038	5.2132	-0.002	25.340	0.000
1039	5.2184	-0.006	25.320	0.000
1040	5.2236	-0.002	25.320	0.000
1041	5.2276	-0.008	25.320	0.000
1042	5.2317	-0.014	25.235	0.000
1043	5.2357	-0.012	25.235	0.000
1044	5.2397	-0.014	25.245	0.000
1045	5.2477	-0.008	25.245	0.000
1046	5.2557	0.002	25.270	0.000
1047	5.2598	-0.004	25.270	0.000
1048	5.2638	-0.002	25.265	0.000
1049	5.2679	-0.004	25.265	0.000
1050	5.2719	-0.006	25.320	0.000
1051	5.2772	-0.004	25.320	0.000
1052	5.2825	-0.012	25.320	0.000
1053	5.2877	-0.010	25.290	0.000
1054	5.2917	-0.008	25.290	0.000
1055	5.2957	-0.012	25.265	0.000
1056	5.2997	-0.010	25.265	0.000
1057	5.3037	-0.012	25.255	0.000
1058	5.3117	-0.008	25.255	0.000
1059	5.3196	-0.004	25.240	0.000
1060	5.3250	-0.006	25.240	0.000
1061	5.3303	-0.006	25.285	0.000
1062	5.3357	-0.010	25.285	0.000
1063	5.3410	-0.010	25.285	0.000
1064	5.3464	-0.006	25.325	0.000
1065	5.3517	-0.002	25.325	0.000
1066	5.3549	0.002	25.250	0.000
1067	5.3581	-0.002	25.250	0.000
1068	5.3613	-0.014	25.325	0.000
1069	5.3645	-0.010	25.325	0.000
1070	5.3677	-0.008	25.255	0.000
1071	5.3756	-0.014	25.255	0.000
1072	5.3836	-0.006	25.280	0.000
1073	5.3890	0.002	25.280	0.000
1074	5.3944	-0.002	25.280	0.000
1075	5.3998	-0.012	25.290	0.000
1076	5.4051	-0.014	25.290	0.000
1077	5.4104	-0.010	25.275	0.000
1078	5.4158	-0.014	25.275	0.000
1079	5.4189	-0.006	25.315	0.000
1080	5.4221	0.004	25.315	0.000
1081	5.4252	-0.002	25.275	0.000
1082	5.4284	-0.008	25.275	0.000
1083	5.4315	-0.012	25.335	0.000
1084	5.4395	-0.010	25.335	0.000
1085	5.4475	-0.012	25.335	0.000
1086	5.4528	-0.006	25.260	0.000
1087	5.4582	-0.004	25.260	0.000
1088	5.4635	-0.004	25.280	0.000
1089	5.4688	-0.004	25.280	0.000
1090	5.4742	-0.002	25.290	0.000
1091	5.4795	-0.012	25.290	0.000
1092	5.4827	-0.012	25.365	0.000
1093	5.4859	-0.008	25.365	0.000
1094	5.4890	-0.004	25.310	0.000
1095	5.4922	-0.006	25.310	0.000
1096	5.4954	-0.006	25.310	0.000
1097	5.5114	-0.004	25.350	0.000
1098	5.5154	-0.010	25.350	0.000
1099	5.5194	-0.008	25.350	0.000
1100	5.5234	-0.008	25.350	0.000
1101	5.5274	-0.012	25.300	0.000
1102	5.5327	-0.010	25.300	0.000
1103	5.5381	-0.006	25.280	0.000
1104	5.5434	-0.012	25.280	0.000
1105	5.5487	-0.014	25.295	0.000
1106	5.5541	-0.010	25.295	0.000
1107	5.5594	-0.004	25.295	0.000
1108	5.5648	-0.002	25.330	0.000
1109	5.5701	0.002	25.330	0.000
1110	5.5755	-0.004	25.360	0.000
1111	5.5808	-0.010	25.360	0.000
1112	5.5861	-0.010	25.295	0.000
1113	5.5913	-0.008	25.295	0.000
1114	5.5954	-0.006	25.280	0.000
1115	5.5994	-0.004	25.280	0.000
1116	5.6034	-0.004	25.285	0.000
1117	5.6074	-0.006	25.285	0.000
1118	5.6127	-0.014	25.285	0.000
1119	5.6181	-0.018	25.315	0.000
1120	5.6234	-0.014	25.315	0.000
1121	5.6274	-0.008	25.365	0.000
1122	5.6314	0.002	25.365	0.000
1123	5.6353	0.004	25.315	0.000
1124	5.6393	-0.004	25.315	0.000
1125	5.6474	-0.010	25.365	0.000
1126	5.6554	-0.014	25.365	0.000
1127	5.6608	-0.018	25.305	0.000
1128	5.6663	-0.012	25.305	0.000
1129	5.6717	-0.002	25.305	0.000
1130	5.6756	0.002	25.450	0.000
1131	5.6796	-0.002	25.450	0.000
1132	5.6835	-0.008	25.340	0.000
1133	5.6874	-0.016	25.340	0.000
1134	5.6914	-0.018	25.315	0.000
1135	5.6954	-0.010	25.315	0.000
1136	5.6994	-0.004	25.365	0.000
1137	5.7034	0.004	25.365	0.000
1138	5.7114	0.008	25.315	0.000
1139	5.7194	-0.002	25.315	0.000
1140	5.7247	-0.012	25.315	0.000
1141	5.7300	-0.016	25.370	0.000
1142	5.7353	-0.018	25.370	0.000
1143	5.7406	-0.016	25.355	0.000
1144	5.7459	-0.002	25.355	0.000
1145	5.7512	0.004	25.360	0.000
1146	5.7544	-0.002	25.360	0.000
1147	5.7577	-0.006	25.390	0.000
1148	5.7609	-0.014	25.390	0.000
1149	5.7641	-0.018	25.360	0.000
1150	5.7673	-0.012	25.360	0.000
1151	5.7753	-0.006	25.360	0.000
1152	5.7833	-0.002	25.350	0.000
1153	5.7886	-0.002	25.350	0.000
1154	5.7940	-0.004	25.305	0.000
1155	5.7994	-0.014	25.305	0.000
1156	5.8047	-0.014	25.355	0.000
1157	5.8099	-0.006	25.355	0.000
1158	5.8152	-0.006	25.340	0.000
1159	5.8209	-0.010	25.340	0.000
1160	5.8267	-0.004	25.375	0.000
1161	5.8324	-0.004	25.375	0.000
1162	5.8382	-0.016	25.375	0.000
1163	5.8439	-0.010	25.370	0.000
1164	5.8497	0.002	25.370	0.000
1165	5.8554	-0.004	25.300	0.000
1166	5.8611	-0.008	25.300	0.000
1167	5.8669	-0.002	25.335	0.000
1168	5.8726	-0.014	25.335	0.000
1169	5.8784	-0.022	25.355	0.000
1170	5.8841	-0.012	25.355	0.000
1171	5.8873	-0.006	25.360	0.000
1172	5.8905	-0.006	25.360	0.000
1173	5.8937	0.002	25.360	0.000
1174	5.8969	0.006	25.365	0.000
1175	5.9001	-0.006	25.365	0.000
1176	5.9054	-0.018	25.350	0.000
1177	5.9107	-0.018	25.350	0.000
1178	5.9161	-0.016	25.365	0.000
1179	5.9201	-0.016	25.365	0.000
1180	5.9241	0.000	25.435	0.000
1181	5.9281	0.004	25.435	0.000
1182	5.9321	-0.004	25.395	0.000
1183	5.9376	-0.006	25.395	0.000
1184	5.9430	-0.008	25.395	0.000
1185	5.9485	-0.010	25.320	0.000
1186	5.9537	-0.008	25.320	0.000
1187	5.9589	0.002	25.410	0.000
1188	5.9640	-0.006	25.410	0.000
1189	5.9694	-0.016	25.375	0.000
1190	5.9747	-0.012	25.375	0.000
1191	5.9800	-0.016	25.320	0.000
1192	5.9840	-0.018	25.320	0.000
1193	5.9880	-0.002	25.385	0.000
1194	5.9920	0.008	25.385	0.000
1195	5.9960	0.000	25.385	0.000
1196	6.0040	-0.004	25.420	0.000
1197	6.0120	-0.010	25.420	0.000
1198	6.0174	-0.022	25.365	0.000
1199	6.0227	-0.020	25.365	0.000
1200	6.0280	-0.004	25.345	0.000
1201	6.0321	-0.002	25.345	0.000
1202	6.0361	-0.006	25.300	0.000
1203	6.0402	-0.002	25.300	0.000
1204	6.0443	-0.006	25.355	0.000
1205	6.0483	-0.014	25.355	0.000
1206	6.0523	-0.012	25.355	0.000
1207	6.0563	-0.010	25.355	0.000
1208	6.0603	-0.008	25.355	0.000
1209	6.0681	-0.004	25.405	0.000
1210	6.0759	0.002	25.405	0.000
1211	6.0813	-0.002	25.385	0.000
1212	6.0866	-0.010	25.385	0.000
1213	6.0920	-0.006	25.445	0.000
1214	6.0973	-0.006	25.445	0.000
1215	6.1026	-0.010	25.350	0.000
1216	6.1079	-0.012	25.350	0.000
1217	6.1120	-0.012	25.350	0.000
1218	6.1161	-0.010	25.360	0.000
1219	6.1201	-0.012	25.360	0.000
1220	6.1242	-0.008	25.340	0.000
1221	6.1295	-0.004	25.340	0.000
1222	6.1348	-0.006	25.370	0.000
1223	6.1400	-0.002	25.370	0.000
1224	6.1453	-0.006	25.430	0.000
1225	6.1506	-0.010	25.430	0.000
1226	6.1559	-0.012	25.305	0.000
1227	6.1614	-0.016	25.305	0.000
1228	6.1668	-0.008	25.305	0.000
1229	6.1723	-0.010	25.315	0.000
1230	6.1754	-0.006	25.315	0.000
1231	6.1785	0.004	25.350	0.000
1232	6.1817	-0.006	25.350	0.000
1233	6.1848	-0.006	25.350	0.000
1234	6.1879	-0.006	25.350	0.000
1235	6.1959	-0.010	25.400	0.000
1236	6.2040	-0.010	25.400	0.000
1237	6.2093	-0.012	25.335	0.000
1238	6.2146	-0.008	25.335	0.000
1239	6.2199	-0.010	25.335	0.000
1240	6.2252	-0.010	25.430	0.000
1241	6.2305	-0.006	25.430	0.000
1242	6.2359	-0.006	25.405	0.000
1243	6.2399	-0.008	25.405	0.000
1244	6.2438	-0.004	25.450	0.000
1245	6.2478	-0.004	25.450	0.000
1246	6.2518	-0.010	25.350	0.000
1247	6.2598	-0.010	25.350	0.000
1248	6.2678	-0.006	25.390	0.000
1249	6.2718	-0.010	25.390	0.000
1250	6.2758	-0.012	25.390	0.000
1251	6.2798	-0.008	25.380	0.000
1252	6.2838	-0.010	25.380	0.000
1253	6.2892	-0.010	25.420	0.000
1254	6.2946	-0.002	25.420	0.000
1255	6.3000	-0.004	25.335	0.000
1256	6.3032	-0.012	25.335	0.000
1257	6.3063	-0.004	25.385	0.000
1258	6.3095	0.000	25.385	0.000
1259	6.3127	-0.010	25.425	0.000
1260	6.3158	-0.012	25.425	0.000
1261	6.3318	-0.006	25.425	0.000
1262	6.3372	-0.006	25.405	0.000
1263	6.3426	-0.012	25.405	0.000
1264	6.3480	-0.004	25.380	0.000
1265	6.3519	-0.004	25.380	0.000
1266	6.3559	-0.012	25.425	0.000
1267	6.3599	-0.010	25.425	0.000
1268	6.3638	-0.006	25.365	0.000
1269	6.3678	-0.010	25.365	0.000
1270	6.3718	-0.008	25.385	0.000
1271	6.3757	-0.004	25.385	0.000
1272	6.3797	-0.010	25.385	0.000
1273	6.3877	-0.016	25.380	0.000
1274	6.3958	-0.010	25.380	0.000
1275	6.4011	-0.006	25.445	0.000
1276	6.4064	-0.008	25.445	0.000
1277	6.4117	0.000	25.435	0.000
1278	6.4171	0.004	25.435	0.000
1279	6.4225	-0.012	25.425	0.000
1280	6.4279	-0.018	25.425	0.000
1281	6.4311	-0.010	25.325	0.000
1282	6.4342	-0.012	25.325	0.000
1283	6.4374	-0.010	25.325	0.000
1284	6.4406	0.002	25.425	0.000
1285	6.4437	0.008	25.425	0.000
1286	6.4517	-0.006	25.415	0.000
1287	6.4596	-0.014	25.415	0.000
1288	6.4650	-0.012	25.400	0.000
1289	6.4705	-0.016	25.400	0.000
1290	6.4759	-0.012	25.390	0.000
1291	6.4812	-0.002	25.390	0.000
1292	6.4864	-0.002	25.370	0.000
1293	6.4917	-0.008	25.370	0.000
1294	6.4949	-0.008	25.370	0.000
1295	6.4981	-0.006	25.435	0.000
1296	6.5013	-0.010	25.435	0.000
1297	6.5045	-0.008	25.395	0.000
1298	6.5076	-0.004	25.395	0.000
1299	6.5237	-0.012	25.430	0.000
1300	6.5277	-0.018	25.430	0.000
1301	6.5317	-0.010	25.425	0.000
1302	6.5356	-0.012	25.425	0.000
1303	6.5396	-0.008	25.405	0.000
1304	6.5450	-0.002	25.405	0.000
1305	6.5504	0.002	25.405	0.000
1306	6.5557	-0.004	25.460	0.000
1307	6.5589	-0.008	25.460	0.000
1308	6.5621	-0.012	25.420	0.000
1309	6.5653	-0.012	25.420	0.000
1310	6.5685	-0.006	25.350	0.000
1311	6.5717	-0.004	25.350	0.000
1312	6.5875	-0.004	25.385	0.000
1313	6.5929	-0.004	25.385	0.000
1314	6.5983	-0.008	25.340	0.000
1315	6.6037	-0.020	25.340	0.000
1316	6.6078	-0.018	25.340	0.000
1317	6.6118	-0.010	25.400	0.000
1318	6.6159	-0.004	25.400	0.000
1319	6.6199	0.006	25.350	0.000
1320	6.6251	0.004	25.350	0.000
1321	6.6303	-0.006	25.345	0.000
1322	6.6355	-0.018	25.345	0.000
1323	6.6409	-0.022	25.335	0.000
1324	6.6464	-0.018	25.335	0.000
1325	6.6519	-0.008	25.430	0.000
1326	6.6572	0.006	25.430	0.000
1327	6.6624	0.010	25.430	0.000
1328	6.6676	-0.002	25.400	0.000
1329	6.6730	-0.010	25.400	0.000
1330	6.6784	-0.020	25.445	0.000
1331	6.6838	-0.026	25.445	0.000
1332	6.6869	-0.014	25.425	0.000
1333	6.6901	-0.004	25.425	0.000
1334	6.6932	0.002	25.415	0.000
1335	6.6964	0.004	25.415	0.000
1336	6.6995	-0.002	25.415	0.000
1337	6.7075	-0.014	25.445	0.000
1338	6.7155	-0.018	25.445	0.000
1339	6.7210	-0.008	25.425	0.000
1340	6.7264	-0.002	25.425	0.000
1341	6.7319	0.004	25.445	0.000
1342	6.7371	0.002	25.445	0.000
1343	6.7423	-0.008	25.425	0.000
1344	6.7476	-0.016	25.425	0.000
1345	6.7507	-0.018	25.455	0.000
1346	6.7539	-0.020	25.455	0.000
1347	6.7571	-0.016	25.455	0.000
1348	6.7603	-0.002	25.510	0.000
1349	6.7635	0.002	25.510	0.000
1350	6.7715	-0.008	25.415	0.000
1351	6.7795	-0.010	25.415	0.000
1352	6.7848	-0.008	25.375	0.000
1353	6.7901	-0.010	25.375	0.000
1354	6.7955	-0.008	25.490	0.000
1355	6.8008	0.004	25.490	0.000
1356	6.8061	0.002	25.510	0.000
1357	6.8114	-0.010	25.510	0.000
1358	6.8146	-0.010	25.510	0.000
1359	6.8178	-0.010	25.480	0.000
1360	6.8210	-0.018	25.480	0.000
1361	6.8242	-0.016	25.440	0.000
1362	6.8275	-0.002	25.440	0.000
1363	6.8434	-0.002	25.420	0.000
1364	6.8487	-0.008	25.420	0.000
1365	6.8540	-0.006	25.385	0.000
1366	6.8593	-0.008	25.385	0.000
1367	6.8633	-0.012	25.510	0.000
1368	6.8673	-0.004	25.510	0.000
1369	6.8713	-0.002	25.510	0.000
1370	6.8753	-0.012	25.390	0.000
1371	6.8793	-0.014	25.390	0.000
1372	6.8833	-0.010	25.445	0.000
1373	6.8873	-0.014	25.445	0.000
1374	6.8913	-0.012	25.385	0.000
1375	6.8994	-0.002	25.385	0.000
1376	6.9075	-0.002	25.350	0.000
1377	6.9129	-0.008	25.350	0.000
1378	6.9183	-0.008	25.405	0.000
1379	6.9236	-0.014	25.405	0.000
1380	6.9289	-0.020	25.405	0.000
1381	6.9342	-0.014	25.450	0.000
1382	6.9395	0.002	25.450	0.000
1383	6.9426	0.008	25.460	0.000
1384	6.9458	0.002	25.460	0.000
1385	6.9490	0.002	25.420	0.000
1386	6.9521	-0.012	25.420	0.000
1387	6.9553	-0.020	25.455	0.000
1388	6.9633	-0.014	25.455	0.000
1389	6.9714	-0.014	25.465	0.000
1390	6.9767	-0.008	25.465	0.000
1391	6.9819	-0.002	25.465	0.000
1392	6.9872	-0.006	25.465	0.000
1393	6.9925	-0.012	25.465	0.000
1394	6.9978	-0.016	25.425	0.000
1395	7.0031	-0.012	25.425	0.000
1396	7.0071	-0.012	25.495	0.000
1397	7.0111	-0.004	25.495	0.000
1398	7.0151	0.000	25.465	0.000
1399	7.0191	-0.004	25.465	0.000
1400	7.0245	-0.004	25.445	0.000
1401	7.0298	-0.006	25.445	0.000
1402	7.0351	-0.006	25.445	0.000
1403	7.0404	-0.006	25.450	0.000
1404	7.0458	-0.006	25.450	0.000
1405	7.0511	-0.006	25.475	0.000
1406	7.0564	-0.014	25.475	0.000
1407	7.0618	-0.016	25.425	0.000
1408	7.0671	-0.014	25.425	0.000
1409	7.0711	-0.014	25.470	0.000
1410	7.0751	-0.002	25.470	0.000
1411	7.0791	0.002	25.475	0.000
1412	7.0831	-0.002	25.475	0.000
1413	7.0911	-0.010	25.475	0.000
1414	7.0991	-0.012	25.445	0.000
1415	7.1046	-0.016	25.445	0.000
1416	7.1100	-0.014	25.475	0.000
1417	7.1155	-0.002	25.475	0.000
1418	7.1194	0.000	25.445	0.000
1419	7.1234	-0.002	25.445	0.000
1420	7.1273	-0.004	25.470	0.000
1421	7.1313	-0.020	25.470	0.000
1422	7.1344	-0.028	25.495	0.000
1423	7.1376	-0.014	25.495	0.000
1424	7.1408	-0.002	25.495	0.000
1425	7.1440	0.004	25.485	0.000
1426	7.1471	0.006	25.485	0.000
1427	7.1631	0.002	25.445	0.000
1428	7.1685	-0.012	25.445	0.000
1429	7.1738	-0.020	25.430	0.000
1430	7.1791	-0.016	25.430	0.000
1431	7.1844	-0.010	25.465	0.000
1432	7.1897	-0.006	25.465	0.000
1433	7.1950	0.002	25.470	0.000
1434	7.2003	-0.002	25.470	0.000
1435	7.2056	-0.012	25.470	0.000
1436	7.2109	-0.014	25.470	0.000
1437	7.2163	-0.016	25.470	0.000
1438	7.2216	-0.010	25.490	0.000
1439	7.2269	-0.002	25.490	0.000
1440	7.2322	0.002	25.510	0.000
1441	7.2375	-0.004	25.510	0.000
1442	7.2428	-0.014	25.550	0.000
1443	7.2481	-0.014	25.550	0.000
1444	7.2534	-0.018	25.500	0.000
1445	7.2573	-0.014	25.500	0.000
1446	7.2612	-0.002	25.500	0.000
1447	7.2651	0.002	25.385	0.000
1448	7.2690	-0.002	25.385	0.000
1449	7.2744	-0.006	25.500	0.000
1450	7.2799	-0.012	25.500	0.000
1451	7.2853	-0.016	25.490	0.000
1452	7.2892	-0.010	25.490	0.000
1453	7.2931	-0.002	25.545	0.000
1454	7.2971	-0.002	25.545	0.000
1455	7.3010	-0.002	25.415	0.000
1456	7.3063	-0.008	25.415	0.000
1457	7.3117	-0.016	25.415	0.000
1458	7.3170	-0.020	25.485	0.000
1459	7.3223	-0.010	25.485	0.000
1460	7.3277	-0.002	25.465	0.000
1461	7.3330	-0.004	25.465	0.000
1462	7.3384	-0.004	25.545	0.000
1463	7.3438	-0.006	25.545	0.000
1464	7.3492	-0.016	25.510	0.000
1465	7.3545	-0.018	25.510	0.000
1466	7.3598	-0.008	25.510	0.000
1467	7.3651	-0.002	25.510	0.000
1468	7.3703	0.000	25.510	0.000
1469	7.3756	0.002	25.480	0.000
1470	7.3809	-0.012	25.480	0.000
1471	7.3849	-0.020	25.450	0.000
1472	7.3890	-0.014	25.450	0.000
1473	7.3930	-0.008	25.500	0.000
1474	7.3970	-0.006	25.500	0.000
1475	7.4024	0.004	25.435	0.000
1476	7.4078	0.006	25.435	0.000
1477	7.4131	-0.010	25.475	0.000
1478	7.4163	-0.026	25.475	0.000
1479	7.4195	-0.020	25.475	0.000
1480	7.4226	-0.014	25.460	0.000
1481	7.4258	-0.004	25.460	0.000
1482	7.4289	0.008	25.475	0.000
1483	7.4449	0.004	25.475	0.000
1484	7.4489	-0.008	25.450	0.000
1485	7.4529	-0.014	25.450	0.000
1486	7.4569	-0.020	25.500	0.000
1487	7.4609	-0.018	25.500	0.000
1488	7.4663	-0.002	25.475	0.000
1489	7.4718	0.008	25.475	0.000
1490	7.4772	0.004	25.475	0.000
1491	7.4814	-0.004	25.480	0.000
1492	7.4857	-0.016	25.480	0.000
1493	7.4899	-0.026	25.500	0.000
1494	7.4942	-0.024	25.500	0.000
1495	7.5015	-0.012	25.550	0.000
1496	7.5088	0.002	25.550	0.000
1497	7.5143	0.006	25.460	0.000
1498	7.5197	0.004	25.460	0.000
1499	7.5251	-0.006	25.490	0.000
1500	7.5291	-0.014	25.490	0.000
1501	7.5330	-0.020	25.490	0.000
1502	7.5369	-0.016	25.440	0.000
1503	7.5409	-0.006	25.440	0.000
1504	7.5462	0.002	25.550	0.000
1505	7.5515	0.004	25.550	0.000
1506	7.5569	-0.004	25.550	0.000
1507	7.5622	-0.012	25.550	0.000
1508	7.5675	-0.016	25.480	0.000
1509	7.5728	-0.014	25.480	0.000
1510	7.5781	-0.010	25.475	0.000
1511	7.5834	-0.004	25.475	0.000
1512	7.5887	-0.002	25.475	0.000
1513	7.5941	-0.006	25.545	0.000
1514	7.5994	-0.010	25.545	0.000
1515	7.6048	-0.012	25.510	0.000
1516	7.6080	-0.012	25.510	0.000
1517	7.6112	-0.008	25.465	0.000
1518	7.6144	-0.004	25.465	0.000
1519	7.6176	-0.010	25.485	0.000
1520	7.6208	-0.010	25.485	0.000
1521	7.6288	-0.012	25.485	0.000
1522	7.6368	-0.016	25.485	0.000
1523	7.6421	-0.006	25.485	0.000
1524	7.6475	0.002	25.440	0.000
1525	7.6528	0.000	25.440	0.000
1526	7.6581	-0.006	25.520	0.000
1527	7.6634	-0.010	25.520	0.000
1528	7.6688	-0.016	25.455	0.000
1529	7.6720	-0.014	25.455	0.000
1530	7.6752	-0.006	25.490	0.000
1531	7.6784	0.002	25.490	0.000
1532	7.6816	-0.002	25.525	0.000
1533	7.6848	-0.002	25.525	0.000
1534	7.7007	-0.012	25.525	0.000
1535	7.7047	-0.024	25.510	0.000
1536	7.7087	-0.016	25.510	0.000
1537	7.7127	-0.010	25.495	0.000
1538	7.7167	-0.006	25.495	0.000
1539	7.7220	-0.002	25.525	0.000
1540	7.7273	0.004	25.525	0.000
1541	7.7326	-0.008	25.525	0.000
1542	7.7380	-0.016	25.525	0.000
1543	7.7433	-0.010	25.550	0.000
1544	7.7487	-0.010	25.550	0.000
1545	7.7540	-0.010	25.550	0.000
1546	7.7594	-0.002	25.485	0.000
1547	7.7647	0.002	25.485	0.000
1548	7.7701	-0.012	25.520	0.000
1549	7.7754	-0.014	25.520	0.000
1550	7.7808	-0.008	25.550	0.000
1551	7.7847	-0.010	25.550	0.000
1552	7.7887	-0.010	25.545	0.000
1553	7.7926	0.000	25.545	0.000
1554	7.7966	-0.002	25.470	0.000
1555	7.8019	-0.008	25.470	0.000
1556	7.8073	-0.012	25.470	0.000
1557	7.8126	-0.012	25.510	0.000
1558	7.8179	-0.016	25.510	0.000
1559	7.8233	-0.012	25.490	0.000
1560	7.8286	-0.002	25.490	0.000
1561	7.8339	-0.002	25.485	0.000
1562	7.8393	-0.006	25.485	0.000
1563	7.8446	0.000	25.510	0.000
1564	7.8499	-0.010	25.510	0.000
1565	7.8552	-0.014	25.570	0.000
1566	7.8605	-0.010	25.570	0.000
1567	7.8659	-0.008	25.570	0.000
1568	7.8712	-0.012	25.420	0.000
1569	7.8766	-0.008	25.420	0.000
1570	7.8806	-0.002	25.520	0.000
1571	7.8846	-0.014	25.520	0.000
1572	7.8887	-0.012	25.510	0.000
1573	7.8927	0.004	25.510	0.000
1574	7.8980	-0.004	25.510	0.000
1575	7.9032	-0.008	25.510	0.000
1576	7.9085	-0.006	25.545	0.000
1577	7.9138	-0.010	25.545	0.000
1578	7.9192	-0.012	25.545	0.000
1579	7.9245	-0.012	25.530	0.000
1580	7.9299	-0.004	25.530	0.000
1581	7.9352	-0.006	25.585	0.000
1582	7.9406	-0.010	25.585	0.000
1583	7.9460	-0.006	25.565	0.000
1584	7.9514	-0.014	25.565	0.000
1585	7.9568	-0.016	25.515	0.000
1586	7.9594	-0.008	25.515	0.000
1587	7.9620	0.000	25.550	0.000
1588	7.9646	-0.002	25.550	0.000
1589	7.9673	-0.002	25.550	0.000
1590	7.9699	-0.006	25.515	0.000
1591	7.9725	-0.014	25.515	0.000
1592	7.9885	-0.018	25.565	0.000
1593	7.9938	-0.012	25.565	0.000
1594	7.9991	-0.012	25.530	0.000
1595	8.0044	-0.008	25.530	0.000
1596	8.0098	-0.002	25.550	0.000
1597	8.0152	-0.004	25.550	0.000
1598	8.0206	-0.006	25.530	0.000
1599	8.0238	-0.004	25.530	0.000
1600	8.0269	-0.010	25.530	0.000
1601	8.0301	-0.010	25.590	0.000
1602	8.0333	-0.008	25.590	0.000
1603	8.0365	-0.012	25.550	0.000
1604	8.0445	-0.012	25.550	0.000
1605	8.0525	-0.008	25.555	0.000
1606	8.0578	-0.012	25.555	0.000
1607	8.0632	-0.006	25.515	0.000
1608	8.0685	-0.002	25.515	0.000
1609	8.0738	-0.008	25.490	0.000
1610	8.0791	-0.010	25.490	0.000
1611	8.0844	-0.006	25.490	0.000
1612	8.0876	-0.008	25.545	0.000
1613	8.0908	-0.012	25.545	0.000
1614	8.0940	-0.012	25.540	0.000
1615	8.0972	-0.016	25.540	0.000
1616	8.1004	-0.012	25.575	0.000
1617	8.1164	-0.006	25.575	0.000
1618	8.1205	-0.004	25.570	0.000
1619	8.1245	-0.002	25.570	0.000
1620	8.1286	-0.002	25.570	0.000
1621	8.1327	-0.002	25.570	0.000
1622	8.1379	-0.012	25.570	0.000
1623	8.1431	-0.018	25.545	0.000
1624	8.1484	-0.012	25.545	0.000
1625	8.1545	-0.010	25.505	0.000
1626	8.1606	-0.008	25.505	0.000
1627	8.1668	0.004	25.510	0.000
1628	8.1729	0.006	25.510	0.000
1629	8.1790	-0.010	25.515	0.000
1630	8.1852	-0.012	25.515	0.000
1631	8.1913	-0.010	25.500	0.000
1632	8.1953	-0.014	25.500	0.000
1633	8.1993	-0.018	25.500	0.000
1634	8.2033	-0.008	25.560	0.000
1635	8.2073	0.002	25.560	0.000
1636	8.2113	-0.006	25.520	0.000
1637	8.2153	-0.006	25.520	0.000
1638	8.2193	-0.006	25.555	0.000
1639	8.2233	-0.016	25.555	0.000
1640	8.2273	-0.022	25.610	0.000
1641	8.2313	-0.010	25.610	0.000
1642	8.2353	-0.008	25.480	0.000
1643	8.2393	-0.004	25.480	0.000
1644	8.2473	0.006	25.480	0.000
1645	8.2552	0.002	25.575	0.000
1646	8.2606	-0.008	25.575	0.000
1647	8.2659	-0.004	25.510	0.000
1648	8.2713	-0.012	25.510	0.000
1649	8.2766	-0.022	25.610	0.000
1650	8.2819	-0.010	25.610	0.000
1651	8.2872	-0.004	25.540	0.000
1652	8.2912	-0.010	25.540	0.000
1653	8.2952	-0.008	25.550	0.000
1654	8.2992	-0.004	25.550	0.000
1655	8.3032	-0.006	25.550	0.000
1656	8.3086	-0.008	25.600	0.000
1657	8.3141	-0.008	25.600	0.000
1658	8.3195	-0.010	25.550	0.000
1659	8.3249	-0.012	25.550	0.000
1660	8.3303	-0.010	25.620	0.000
1661	8.3357	-0.006	25.620	0.000
1662	8.3410	-0.006	25.630	0.000
1663	8.3463	-0.008	25.630	0.000
1664	8.3516	-0.002	25.520	0.000
1665	8.3555	-0.008	25.520	0.000
1666	8.3594	-0.016	25.520	0.000
1667	8.3633	-0.014	25.510	0.000
1668	8.3672	-0.012	25.510	0.000
1669	8.3725	-0.010	25.540	0.000
1670	8.3778	-0.002	25.540	0.000
1671	8.3831	0.004	25.645	0.000
1672	8.3885	-0.004	25.645	0.000
1673	8.3938	-0.008	25.610	0.000
1674	8.3992	-0.010	25.610	0.000
1675	8.4046	-0.014	25.565	0.000
1676	8.4101	-0.016	25.565	0.000
1677	8.4155	-0.006	25.565	0.000
1678	8.4187	-0.004	25.565	0.000
1679	8.4218	-0.004	25.565	0.000
1680	8.4249	-0.010	25.495	0.000
1681	8.4280	-0.012	25.495	0.000
1682	8.4311	-0.010	25.620	0.000
1683	8.4474	-0.008	25.620	0.000
1684	8.4514	-0.006	25.570	0.000
1685	8.4554	-0.008	25.570	0.000
1686	8.4595	-0.008	25.560	0.000
1687	8.4635	-0.012	25.560	0.000
1688	8.4687	-0.018	25.560	0.000
1689	8.4739	-0.014	25.545	0.000
1690	8.4790	-0.004	25.545	0.000
1691	8.4831	-0.002	25.605	0.000
1692	8.4871	0.000	25.605	0.000
1693	8.4911	0.004	25.605	0.000
1694	8.4952	-0.008	25.605	0.000
1695	8.5031	-0.014	25.565	0.000
1696	8.5111	-0.018	25.565	0.000
1697	8.5164	-0.016	25.555	0.000
1698	8.5218	-0.010	25.555	0.000
1699	8.5272	0.002	25.555	0.000
1700	8.5312	0.004	25.530	0.000
1701	8.5352	-0.002	25.530	0.000
1702	8.5391	-0.006	25.555	0.000
1703	8.5431	-0.018	25.555	0.000
1704	8.5488	-0.020	25.570	0.000
1705	8.5546	-0.012	25.570	0.000
1706	8.5603	-0.004	25.615	0.000
1707	8.5661	-0.006	25.615	0.000
1708	8.5718	-0.004	25.605	0.000
1709	8.5775	-0.006	25.605	0.000
1710	8.5833	-0.016	25.605	0.000
1711	8.5890	-0.016	25.575	0.000
1712	8.5948	-0.006	25.575	0.000
1713	8.6005	-0.004	25.570	0.000
1714	8.6062	-0.004	25.570	0.000
1715	8.6120	-0.002	25.590	0.000
1716	8.6160	-0.008	25.590	0.000
1717	8.6200	-0.016	25.565	0.000
1718	8.6240	-0.014	25.565	0.000
1719	8.6280	-0.008	25.610	0.000
1720	8.6320	-0.004	25.610	0.000
1721	8.6360	0.004	25.610	0.000
1722	8.6399	0.002	25.540	0.000
1723	8.6439	-0.012	25.540	0.000
1724	8.6503	-0.020	25.540	0.000
1725	8.6568	-0.016	25.540	0.000
1726	8.6632	-0.012	25.550	0.000
1727	8.6696	-0.008	25.550	0.000
1728	8.6760	0.006	25.695	0.000
1729	8.6800	0.002	25.695	0.000
1730	8.6840	-0.010	25.550	0.000
1731	8.6880	-0.016	25.550	0.000
1732	8.6919	-0.020	25.550	0.000
1733	8.6973	-0.016	25.590	0.000
1734	8.7026	-0.008	25.590	0.000
1735	8.7080	0.008	25.515	0.000
1736	8.7120	0.004	25.515	0.000
1737	8.7159	-0.006	25.510	0.000
1738	8.7199	-0.010	25.510	0.000
1739	8.7239	-0.022	25.620	0.000
1740	8.7293	-0.020	25.620	0.000
1741	8.7348	-0.008	25.590	0.000
1742	8.7402	0.002	25.590	0.000
1743	8.7454	0.000	25.590	0.000
1744	8.7507	-0.004	25.560	0.000
1745	8.7559	-0.006	25.560	0.000
1746	8.7614	-0.018	25.605	0.000
1747	8.7669	-0.020	25.605	0.000
1748	8.7724	-0.002	25.550	0.000
1749	8.7756	-0.002	25.550	0.000
1750	8.7787	-0.004	25.610	0.000
1751	8.7818	-0.006	25.610	0.000
1752	8.7849	-0.012	25.595	0.000
1753	8.7880	-0.018	25.595	0.000
1754	8.7960	-0.016	25.595	0.000
1755	8.8040	-0.002	25.595	0.000
1756	8.8093	-0.002	25.595	0.000
1757	8.8146	-0.002	25.570	0.000
1758	8.8200	-0.002	25.570	0.000
1759	8.8253	-0.016	25.630	0.000
1760	8.8307	-0.022	25.630	0.000
1761	8.8360	-0.014	25.570	0.000
1762	8.8392	-0.008	25.570	0.000
1763	8.8424	-0.004	25.570	0.000
1764	8.8456	0.002	25.570	0.000
1765	8.8488	-0.002	25.570	0.000
1766	8.8519	-0.012	25.605	0.000
1767	8.8680	-0.014	25.605	0.000
1768	8.8720	-0.014	25.610	0.000
1769	8.8759	-0.012	25.610	0.000
1770	8.8799	-0.002	25.700	0.000
1771	8.8839	0.002	25.700	0.000
1772	8.8892	-0.006	25.655	0.000
1773	8.8946	-0.010	25.655	0.000
1774	8.9000	-0.012	25.510	0.000
1775	8.9039	-0.016	25.510	0.000
1776	8.9079	-0.010	25.510	0.000
1777	8.9119	0.000	25.570	0.000
1778	8.9158	-0.002	25.570	0.000
1779	8.9238	-0.006	25.605	0.000
1780	8.9318	-0.008	25.605	0.000
1781	8.9372	-0.014	25.535	0.000
1782	8.9425	-0.018	25.535	0.000
1783	8.9478	-0.014	25.595	0.000
1784	8.9532	-0.006	25.595	0.000
1785	8.9586	-0.004	25.575	0.000
1786	8.9640	-0.006	25.575	0.000
1787	8.9672	-0.010	25.575	0.000
1788	8.9703	-0.014	25.595	0.000
1789	8.9735	-0.014	25.595	0.000
1790	8.9766	-0.008	25.585	0.000
1791	8.9798	0.000	25.585	0.000
1792	8.9878	0.002	25.655	0.000
1793	8.9957	0.002	25.655	0.000
1794	9.0011	-0.008	25.655	0.000
1795	9.0065	-0.014	25.655	0.000
1796	9.0118	-0.016	25.620	0.000
1797	9.0171	-0.014	25.620	0.000
1798	9.0225	-0.008	25.620	0.000
1799	9.0278	0.000	25.580	0.000
1800	9.0310	-0.002	25.580	0.000
1801	9.0341	-0.008	25.575	0.000
1802	9.0373	-0.010	25.575	0.000
1803	9.0405	-0.012	25.620	0.000
1804	9.0437	-0.012	25.620	0.000
1805	9.0517	-0.008	25.635	0.000
1806	9.0597	-0.006	25.635	0.000
1807	9.0650	-0.010	25.555	0.000
1808	9.0704	-0.012	25.555	0.000
1809	9.0757	-0.010	25.555	0.000
1810	9.0811	-0.008	25.695	0.000
1811	9.0864	-0.006	25.695	0.000
1812	9.0918	-0.002	25.555	0.000
1813	9.0949	-0.004	25.555	0.000
1814	9.0981	-0.012	25.650	0.000
1815	9.1013	-0.014	25.650	0.000
1816	9.1044	-0.012	25.650	0.000
1817	9.1076	-0.012	25.650	0.000
1818	9.1236	-0.004	25.585	0.000
1819	9.1276	0.004	25.585	0.000
1820	9.1316	-0.004	25.585	0.000
1821	9.1356	-0.012	25.570	0.000
1822	9.1396	-0.014	25.570	0.000
1823	9.1449	-0.010	25.630	0.000
1824	9.1503	-0.010	25.630	0.000
1825	9.1556	-0.004	25.610	0.000
1826	9.1588	0.002	25.610	0.000
1827	9.1620	-0.002	25.655	0.000
1828	9.1652	-0.010	25.655	0.000
1829	9.1684	-0.018	25.560	0.000
1830	9.1716	-0.024	25.560	0.000
1831	9.1876	-0.016	25.560	0.000
1832	9.1930	-0.004	25.645	0.000
1833	9.1984	0.000	25.645	0.000
1834	9.2038	0.000	25.605	0.000
1835	9.2078	-0.004	25.605	0.000
1836	9.2117	-0.012	25.600	0.000
1837	9.2156	-0.020	25.600	0.000
1838	9.2195	-0.016	25.600	0.000
1839	9.2249	-0.008	25.600	0.000
1840	9.2302	-0.004	25.580	0.000
1841	9.2355	-0.002	25.580	0.000
1842	9.2408	0.004	25.580	0.000
1843	9.2461	-0.008	25.635	0.000
1844	9.2514	-0.020	25.635	0.000
1845	9.2569	-0.016	25.615	0.000
1846	9.2623	-0.010	25.615	0.000
1847	9.2677	-0.002	25.670	0.000
1848	9.2730	0.004	25.670	0.000
1849	9.2783	0.002	25.595	0.000
1850	9.2836	-0.012	25.595	0.000
1851	9.2868	-0.014	25.650	0.000
1852	9.2900	-0.012	25.650	0.000
1853	9.2932	-0.020	25.650	0.000
1854	9.2964	-0.012	25.650	0.000
1855	9.2996	0.002	25.650	0.000
1856	9.3092	0.002	25.580	0.000
1857	9.3189	-0.006	25.580	0.000
1858	9.3221	-0.008	25.630	0.000
1859	9.3252	-0.012	25.630	0.000
1860	9.3283	-0.016	25.595	0.000
1861	9.3315	-0.010	25.595	0.000
1862	9.3394	-0.006	25.680	0.000
1863	9.3474	-0.010	25.680	0.000
1864	9.3506	-0.008	25.680	0.000
1865	9.3538	-0.002	25.585	0.000
1866	9.3570	-0.006	25.585	0.000
1867	9.3602	-0.012	25.625	0.000
1868	9.3634	-0.010	25.625	0.000
1869	9.3793	-0.008	25.615	0.000
1870	9.3834	-0.008	25.615	0.000
1871	9.3874	-0.002	25.590	0.000
1872	9.3914	-0.002	25.590	0.000
1873	9.3954	-0.014	25.590	0.000
1874	9.4007	-0.010	25.670	0.000
1875	9.4060	-0.006	25.670	0.000
1876	9.4114	-0.008	25.640	0.000
1877	9.4153	-0.008	25.640	0.000
1878	9.4193	-0.008	25.620	0.000
1879	9.4233	-0.010	25.620	0.000
1880	9.4273	-0.012	25.625	0.000
1881	9.4353	-0.014	25.625	0.000
1882	9.4433	-0.014	25.615	0.000
1883	9.4486	-0.010	25.615	0.000
1884	9.4539	-0.004	25.615	0.000
1885	9.4592	-0.006	25.570	0.000
1886	9.4633	-0.006	25.570	0.000
1887	9.4673	-0.008	25.650	0.000
1888	9.4714	-0.010	25.650	0.000
1889	9.4755	-0.006	25.615	0.000
1890	9.4794	-0.004	25.615	0.000
1891	9.4834	-0.002	25.625	0.000
1892	9.4873	-0.008	25.625	0.000
1893	9.4913	-0.008	25.635	0.000
1894	9.4993	-0.008	25.635	0.000
1895	9.5072	-0.018	25.635	0.000
1896	9.5126	-0.010	25.690	0.000
1897	9.5179	-0.006	25.690	0.000
1898	9.5233	-0.004	25.580	0.000
1899	9.5286	-0.006	25.580	0.000
1900	9.5340	-0.006	25.630	0.000
1901	9.5393	-0.010	25.630	0.000
1902	9.5425	-0.016	25.590	0.000
1903	9.5457	-0.008	25.590	0.000
1904	9.5489	-0.010	25.640	0.000
1905	9.5521	-0.008	25.640	0.000
1906	9.5553	-0.002	25.640	0.000
1907	9.5633	-0.002	25.640	0.000
1908	9.5713	-0.010	25.640	0.000
1909	9.5766	-0.016	25.675	0.000
1910	9.5819	-0.010	25.675	0.000
1911	9.5873	-0.012	25.630	0.000
1912	9.5926	-0.012	25.630	0.000
1913	9.5980	-0.002	25.665	0.000
1914	9.6033	-0.004	25.665	0.000
1915	9.6065	-0.006	25.675	0.000
1916	9.6097	-0.006	25.675	0.000
1917	9.6129	-0.012	25.675	0.000
1918	9.6161	-0.016	25.675	0.000
1919	9.6193	-0.014	25.675	0.000
1920	9.6273	-0.002	25.680	0.000
1921	9.6352	-0.006	25.680	0.000
1922	9.6405	-0.002	25.715	0.000
1923	9.6459	0.006	25.715	0.000
1924	9.6512	-0.008	25.630	0.000
1925	9.6565	-0.014	25.630	0.000
1926	9.6618	-0.010	25.610	0.000
1927	9.6672	-0.018	25.610	0.000
1928	9.6712	-0.018	25.610	0.000
1929	9.6751	-0.008	25.655	0.000
1930	9.6791	-0.002	25.655	0.000
1931	9.6831	-0.008	25.680	0.000
1932	9.6913	-0.010	25.680	0.000
1933	9.6995	-0.002	25.680	0.000
1934	9.7034	-0.008	25.680	0.000
1935	9.7073	-0.012	25.670	0.000
1936	9.7112	-0.006	25.670	0.000
1937	9.7151	-0.006	25.695	0.000
1938	9.7204	-0.008	25.695	0.000
1939	9.7258	-0.006	25.695	0.000
1940	9.7311	-0.004	25.660	0.000
1941	9.7356	-0.012	25.660	0.000
1942	9.7402	-0.010	25.700	0.000
1943	9.7448	-0.008	25.700	0.000
1944	9.7493	-0.012	25.630	0.000
1945	9.7539	-0.012	25.630	0.000
1946	9.7584	-0.004	25.605	0.000
1947	9.7630	-0.002	25.605	0.000
1948	9.7710	-0.010	25.680	0.000
1949	9.7791	-0.006	25.680	0.000
1950	9.7844	-0.002	25.680	0.000
1951	9.7897	-0.008	25.620	0.000
1952	9.7950	-0.010	25.620	0.000
1953	9.7990	-0.010	25.670	0.000
1954	9.8031	-0.014	25.670	0.000
1955	9.8071	-0.014	25.605	0.000
1956	9.8111	-0.012	25.605	0.000
1957	9.8151	-0.010	25.580	0.000
1958	9.8191	-0.010	25.580	0.000
1959	9.8230	-0.002	25.670	0.000
1960	9.8270	-0.002	25.670	0.000
1961	9.8351	-0.008	25.670	0.000
1962	9.8432	-0.006	25.680	0.000
1963	9.8486	-0.008	25.680	0.000
1964	9.8540	-0.010	25.685	0.000
1965	9.8594	-0.006	25.685	0.000
1966	9.8647	-0.006	25.670	0.000
1967	9.8699	-0.010	25.670	0.000
1968	9.8752	-0.008	25.715	0.000
1969	9.8784	-0.010	25.715	0.000
1970	9.8815	-0.012	25.680	0.000
1971	9.8846	-0.010	25.680	0.000
1972	9.8878	-0.006	25.680	0.000
1973	9.8909	-0.006	25.615	0.000
1974	9.8990	-0.010	25.615	0.000
1975	9.9070	-0.010	25.740	0.000
1976	9.9123	-0.010	25.740	0.000
1977	9.9177	-0.008	25.575	0.000
1978	9.9230	-0.006	25.575	0.000
1979	9.9284	-0.008	25.715	0.000
1980	9.9338	-0.008	25.715	0.000
1981	9.9392	-0.008	25.695	0.000
1982	9.9455	-0.012	25.695	0.000
1983	9.9519	-0.012	25.695	0.000
1984	9.9582	-0.008	25.695	0.000
1985	9.9646	-0.008	25.695	0.000
1986	9.9709	-0.004	25.610	0.000
1987	9.9741	-0.004	25.610	0.000
1988	9.9774	-0.006	25.630	0.000
1989	9.9806	-0.012	25.630	0.000
1990	9.9838	-0.014	25.695	0.000
1991	9.9870	-0.006	25.695	0.000
1992	9.9923	-0.006	25.650	0.000
1993	9.9976	-0.006	25.650	0.000
1994	10.0029	-0.002	25.650	0.000
1995	10.0093	-0.006	25.615	0.000
1996	10.0157	-0.012	25.615	0.000
1997	10.0221	-0.010	25.665	0.000
1998	10.0285	-0.008	25.665	0.000
1999	10.0349	-0.010	25.620	0.000
2000	10.0389	-0.006	25.620	0.000
2001	10.0429	-0.008	25.660	0.000
2002	10.0469	-0.010	25.660	0.000
2003	10.0510	-0.016	25.670	0.000
2004	10.0550	-0.012	25.670	0.000
2005	10.0590	-0.012	25.670	0.000
2006	10.0631	-0.012	25.645	0.000
2007	10.0671	0.002	25.645	0.000
2008	10.0735	-0.002	25.725	0.000
2009	10.0798	-0.006	25.725	0.000
2010	10.0862	-0.006	25.675	0.000
2011	10.0926	-0.004	25.675	0.000
2012	10.0989	-0.012	25.670	0.000
2013	10.1029	-0.008	25.670	0.000
2014	10.1069	-0.002	25.675	0.000
2015	10.1109	-0.010	25.675	0.000
2016	10.1149	-0.014	25.675	0.000
2017	10.1203	-0.012	25.620	0.000
2018	10.1257	-0.012	25.620	0.000
2019	10.1311	-0.016	25.650	0.000
2020	10.1342	-0.006	25.650	0.000
2021	10.1374	0.002	25.755	0.000
2022	10.1405	-0.004	25.755	0.000
2023	10.1436	-0.006	25.650	0.000
2024	10.1467	-0.006	25.650	0.000
2025	10.1548	-0.014	25.715	0.000
2026	10.1630	-0.016	25.715	0.000
2027	10.1683	-0.004	25.715	0.000
2028	10.1737	-0.004	25.675	0.000
2029	10.1790	-0.010	25.675	0.000
2030	10.1843	-0.006	25.710	0.000
2031	10.1896	-0.010	25.710	0.000
2032	10.1949	-0.016	25.655	0.000
2033	10.1988	-0.014	25.655	0.000
2034	10.2028	-0.008	25.705	0.000
2035	10.2068	-0.002	25.705	0.000
2036	10.2107	0.004	25.675	0.000
2037	10.2161	0.002	25.675	0.000
2038	10.2214	-0.014	25.675	0.000
2039	10.2267	-0.016	25.775	0.000
2040	10.2322	-0.014	25.775	0.000
2041	10.2377	-0.016	25.690	0.000
2042	10.2431	-0.008	25.690	0.000
2043	10.2483	0.002	25.695	0.000
2044	10.2535	0.000	25.695	0.000
2045	10.2587	-0.008	25.660	0.000
2046	10.2627	-0.012	25.660	0.000
2047	10.2667	-0.012	25.730	0.000
2048	10.2706	-0.012	25.730	0.000
2049	10.2746	-0.008	25.730	0.000
2050	10.2826	0.000	25.675	0.000
2051	10.2906	-0.002	25.675	0.000
2052	10.2960	-0.012	25.715	0.000
2053	10.3013	-0.016	25.715	0.000
2054	10.3067	-0.014	25.765	0.000
2055	10.3107	-0.012	25.765	0.000
2056	10.3147	-0.006	25.650	0.000
2057	10.3187	-0.004	25.650	0.000
2058	10.3227	-0.002	25.725	0.000
2059	10.3259	-0.004	25.725	0.000
2060	10.3291	-0.012	25.725	0.000
2061	10.3323	-0.010	25.705	0.000
2062	10.3354	-0.008	25.705	0.000
2063	10.3386	-0.006	25.715	0.000
2064	10.3546	-0.008	25.715	0.000
2065	10.3599	-0.004	25.685	0.000
2066	10.3653	-0.004	25.685	0.000
2067	10.3707	-0.012	25.675	0.000
2068	10.3761	-0.010	25.675	0.000
2069	10.3816	-0.004	25.755	0.000
2070	10.3870	-0.008	25.755	0.000
2071	10.3896	-0.008	25.755	0.000
2072	10.3922	-0.010	25.720	0.000
2073	10.3948	-0.010	25.720	0.000
2074	10.3974	-0.014	25.675	0.000
2075	10.4000	-0.016	25.675	0.000
2076	10.4025	-0.012	25.650	0.000
2077	10.4185	-0.008	25.650	0.000
2078	10.4239	-0.002	25.715	0.000
2079	10.4294	0.002	25.715	0.000
2080	10.4348	-0.002	25.695	0.000
2081	10.4400	-0.008	25.695	0.000
2082	10.4453	-0.006	25.695	0.000
2083	10.4506	-0.012	25.630	0.000
2084	10.4537	-0.008	25.630	0.000
2085	10.4569	-0.004	25.715	0.000
2086	10.4601	-0.008	25.715	0.000
2087	10.4633	-0.008	25.755	0.000
2088	10.4665	-0.008	25.755	0.000
2089	10.4745	-0.012	25.690	0.000
2090	10.4825	-0.014	25.690	0.000
2091	10.4879	-0.014	25.670	0.000
2092	10.4933	-0.004	25.670	0.000
2093	10.4987	-0.008	25.670	0.000
2094	10.5040	-0.010	25.700	0.000
2095	10.5093	-0.004	25.700	0.000
2096	10.5146	-0.006	25.660	0.000
[truncated: 10,431 more rows]
