# Supplementary material for: Applications of a novel reciprocating positive displacement pump in the simulation of pulsatile arterial blood flow
Source: PLoS One. 2022 Dec 13;17(12):e0270780. doi: 10.1371/journal.pone.0270780 (PMC9746965; doi:10.1371/journal.pone.0270780)
Supplement: S1 File — (ZIP) [file pone.0270780.s001.zip › Supporting Information Data Files/Flow Rates/Fingertip/Caffeine 0076.csv]

Viewer Version	2.91
COM HW Type	RS485/USB Sensor Cable
COM HW Config	Config String: COM10, 115200, ECHOOFF
Sensor Cable Version	1.8
Product Type	Liquid Flow Sensor (SF06 Chip)
Product COM Protocol Config	SHDLC Device Address: 0
Product ID	SLF3S-1300F
Sensor Serial	2109-000156
I2C Address	8
Supply Voltage	3.5 V
Command Address	0x3608
Sampling Time [ms]	5
Scale Factor Flow lin.	500
Scale Factor Temp lin.	200
Scale Factor Custom	1
Sample #	Relative Time[s]	Flow linearized [ml/min]	Temperature linearized [deg C]	Custom []
0	0.0156	0.008	23.635	0.000
1	0.0196	0.008	23.635	0.000
2	0.0236	0.002	23.635	0.000
3	0.0277	-0.004	23.635	0.000
4	0.0317	-0.004	23.635	0.000
5	0.0370	-0.004	23.690	0.000
6	0.0424	-0.006	23.690	0.000
7	0.0477	-0.002	23.690	0.000
8	0.0531	0.004	23.690	0.000
9	0.0585	0.002	23.775	0.000
10	0.0639	-0.002	23.775	0.000
11	0.0679	-0.002	23.780	0.000
12	0.0718	-0.008	23.780	0.000
13	0.0758	-0.010	23.780	0.000
14	0.0797	-0.002	23.745	0.000
15	0.0876	-0.002	23.745	0.000
16	0.0956	-0.006	23.835	0.000
17	0.0996	-0.002	23.835	0.000
18	0.1036	-0.004	23.855	0.000
19	0.1076	-0.008	23.855	0.000
20	0.1115	-0.006	23.840	0.000
21	0.1169	-0.002	23.840	0.000
22	0.1222	-0.004	23.950	0.000
23	0.1276	-0.008	23.950	0.000
24	0.1329	-0.006	23.950	0.000
25	0.1382	-0.010	23.970	0.000
26	0.1435	-0.010	23.970	0.000
27	0.1488	-0.002	23.955	0.000
28	0.1541	0.000	23.955	0.000
29	0.1595	-0.002	24.010	0.000
30	0.1648	0.004	24.010	0.000
31	0.1702	-0.004	23.940	0.000
32	0.1755	-0.010	23.940	0.000
33	0.1808	-0.006	23.990	0.000
34	0.1861	-0.004	23.990	0.000
35	0.1915	-0.006	23.990	0.000
36	0.1955	-0.004	24.000	0.000
37	0.1995	-0.002	24.000	0.000
38	0.2035	-0.006	24.115	0.000
39	0.2075	-0.010	24.115	0.000
40	0.2128	-0.010	24.120	0.000
41	0.2181	-0.006	24.120	0.000
42	0.2234	-0.006	24.005	0.000
43	0.2287	-0.006	24.005	0.000
44	0.2341	-0.008	24.005	0.000
45	0.2394	-0.012	24.140	0.000
46	0.2448	-0.012	24.140	0.000
47	0.2501	-0.008	24.145	0.000
48	0.2554	-0.006	24.145	0.000
49	0.2594	0.002	24.145	0.000
50	0.2634	-0.002	24.145	0.000
51	0.2674	-0.006	24.155	0.000
52	0.2714	-0.010	24.155	0.000
53	0.2767	-0.012	24.230	0.000
54	0.2821	-0.012	24.230	0.000
55	0.2874	-0.008	24.230	0.000
56	0.2927	0.002	24.195	0.000
57	0.2981	0.002	24.195	0.000
58	0.3034	-0.002	24.195	0.000
59	0.3088	-0.006	24.195	0.000
60	0.3141	-0.014	24.270	0.000
61	0.3195	-0.020	24.270	0.000
62	0.3248	-0.016	24.225	0.000
63	0.3301	-0.006	24.225	0.000
64	0.3354	0.002	24.230	0.000
65	0.3407	0.002	24.230	0.000
66	0.3460	0.000	24.230	0.000
67	0.3513	-0.008	24.230	0.000
68	0.3553	-0.012	24.230	0.000
69	0.3594	-0.012	24.240	0.000
70	0.3634	-0.014	24.240	0.000
71	0.3674	-0.016	24.330	0.000
72	0.3728	-0.002	24.330	0.000
73	0.3781	-0.006	24.270	0.000
74	0.3835	-0.010	24.270	0.000
75	0.3888	-0.004	24.240	0.000
76	0.3941	-0.006	24.240	0.000
77	0.3994	-0.008	24.240	0.000
78	0.4047	-0.004	24.365	0.000
79	0.4100	-0.002	24.365	0.000
80	0.4152	-0.012	24.305	0.000
81	0.4206	-0.018	24.305	0.000
82	0.4260	-0.006	24.375	0.000
83	0.4314	-0.010	24.375	0.000
84	0.4355	-0.008	24.470	0.000
85	0.4395	0.002	24.470	0.000
86	0.4435	-0.002	24.410	0.000
87	0.4475	-0.012	24.410	0.000
88	0.4528	-0.012	24.410	0.000
89	0.4580	-0.012	24.435	0.000
90	0.4633	-0.014	24.435	0.000
91	0.4687	-0.010	24.395	0.000
92	0.4741	0.002	24.395	0.000
93	0.4795	-0.002	24.445	0.000
94	0.4848	-0.006	24.445	0.000
95	0.4901	-0.006	24.410	0.000
96	0.4953	-0.012	24.410	0.000
97	0.5007	-0.020	24.430	0.000
98	0.5060	-0.016	24.430	0.000
99	0.5114	-0.010	24.430	0.000
100	0.5166	-0.012	24.435	0.000
101	0.5219	-0.006	24.435	0.000
102	0.5272	0.004	24.520	0.000
103	0.5325	-0.002	24.520	0.000
104	0.5377	-0.006	24.540	0.000
105	0.5430	-0.002	24.540	0.000
106	0.5483	-0.008	24.485	0.000
107	0.5523	-0.020	24.485	0.000
108	0.5563	-0.014	24.510	0.000
109	0.5603	-0.008	24.510	0.000
110	0.5643	-0.012	24.510	0.000
111	0.5698	-0.008	24.520	0.000
112	0.5752	0.002	24.520	0.000
113	0.5807	-0.004	24.470	0.000
114	0.5846	-0.010	24.470	0.000
115	0.5885	-0.012	24.525	0.000
116	0.5924	-0.014	24.525	0.000
117	0.5963	-0.016	24.500	0.000
118	0.6044	-0.012	24.500	0.000
119	0.6125	-0.006	24.520	0.000
120	0.6164	-0.006	24.520	0.000
121	0.6204	-0.002	24.520	0.000
122	0.6243	-0.002	24.580	0.000
123	0.6283	-0.010	24.580	0.000
124	0.6336	-0.012	24.525	0.000
125	0.6390	-0.014	24.525	0.000
126	0.6443	-0.014	24.520	0.000
127	0.6496	-0.014	24.520	0.000
128	0.6549	-0.010	24.570	0.000
129	0.6603	-0.002	24.570	0.000
130	0.6656	-0.006	24.560	0.000
131	0.6709	-0.002	24.560	0.000
132	0.6763	0.004	24.560	0.000
133	0.6816	-0.006	24.660	0.000
134	0.6869	-0.014	24.660	0.000
135	0.6923	-0.014	24.630	0.000
136	0.6963	-0.016	24.630	0.000
137	0.7003	-0.018	24.640	0.000
138	0.7043	-0.012	24.640	0.000
139	0.7083	-0.008	24.670	0.000
140	0.7122	-0.004	24.670	0.000
141	0.7162	-0.002	24.670	0.000
142	0.7202	-0.004	24.670	0.000
143	0.7242	-0.010	24.670	0.000
144	0.7322	-0.016	24.665	0.000
145	0.7402	-0.014	24.665	0.000
146	0.7455	-0.012	24.660	0.000
147	0.7509	-0.014	24.660	0.000
148	0.7562	-0.010	24.645	0.000
149	0.7616	-0.008	24.645	0.000
150	0.7670	-0.002	24.680	0.000
151	0.7724	-0.002	24.680	0.000
152	0.7755	-0.006	24.745	0.000
153	0.7787	-0.008	24.745	0.000
154	0.7818	-0.016	24.745	0.000
155	0.7850	-0.018	24.730	0.000
156	0.7881	-0.014	24.730	0.000
157	0.7963	-0.012	24.765	0.000
158	0.8045	-0.004	24.765	0.000
159	0.8098	-0.002	24.760	0.000
160	0.8151	-0.002	24.760	0.000
161	0.8204	-0.006	24.725	0.000
162	0.8256	-0.016	24.725	0.000
163	0.8309	-0.018	24.740	0.000
164	0.8362	-0.018	24.740	0.000
165	0.8402	-0.010	24.740	0.000
166	0.8442	0.002	24.710	0.000
167	0.8482	-0.004	24.710	0.000
168	0.8521	-0.006	24.685	0.000
169	0.8576	-0.004	24.685	0.000
170	0.8630	-0.010	24.850	0.000
171	0.8684	-0.024	24.850	0.000
172	0.8737	-0.020	24.745	0.000
173	0.8789	-0.010	24.745	0.000
174	0.8842	-0.012	24.770	0.000
175	0.8895	-0.006	24.770	0.000
176	0.8948	0.002	24.770	0.000
177	0.9001	-0.002	24.835	0.000
178	0.9033	-0.008	24.835	0.000
179	0.9065	-0.006	24.770	0.000
180	0.9097	-0.008	24.770	0.000
181	0.9129	-0.020	24.870	0.000
182	0.9161	-0.018	24.870	0.000
183	0.9323	-0.010	24.745	0.000
184	0.9362	-0.008	24.745	0.000
185	0.9402	-0.010	24.805	0.000
186	0.9442	-0.006	24.805	0.000
187	0.9482	-0.006	24.805	0.000
188	0.9535	-0.012	24.755	0.000
189	0.9588	-0.008	24.755	0.000
190	0.9641	-0.010	24.835	0.000
191	0.9681	-0.018	24.835	0.000
192	0.9721	-0.010	24.810	0.000
193	0.9760	-0.002	24.810	0.000
194	0.9800	-0.008	24.810	0.000
195	0.9880	-0.012	24.810	0.000
196	0.9960	-0.008	24.840	0.000
197	1.0014	-0.012	24.840	0.000
198	1.0067	-0.016	24.840	0.000
199	1.0120	-0.006	24.770	0.000
200	1.0173	-0.006	24.770	0.000
201	1.0226	-0.012	24.930	0.000
202	1.0279	-0.010	24.930	0.000
203	1.0311	-0.006	24.860	0.000
204	1.0343	-0.010	24.860	0.000
205	1.0375	-0.012	24.890	0.000
206	1.0407	-0.002	24.890	0.000
207	1.0440	-0.006	24.870	0.000
208	1.0519	-0.014	24.870	0.000
209	1.0598	-0.012	24.870	0.000
210	1.0653	-0.012	24.900	0.000
211	1.0708	-0.018	24.900	0.000
212	1.0763	-0.010	24.865	0.000
213	1.0815	-0.004	24.865	0.000
214	1.0867	-0.002	24.915	0.000
215	1.0920	-0.002	24.915	0.000
216	1.0960	-0.010	24.940	0.000
217	1.1001	-0.010	24.940	0.000
218	1.1041	-0.020	24.950	0.000
219	1.1081	-0.016	24.950	0.000
220	1.1133	-0.010	24.950	0.000
221	1.1185	-0.008	24.915	0.000
222	1.1238	-0.004	24.915	0.000
223	1.1291	-0.002	24.900	0.000
224	1.1345	-0.016	24.900	0.000
225	1.1399	-0.016	24.895	0.000
226	1.1452	-0.012	24.895	0.000
227	1.1506	-0.010	24.890	0.000
228	1.1559	-0.002	24.890	0.000
229	1.1612	-0.002	24.890	0.000
230	1.1665	-0.012	24.890	0.000
231	1.1718	0.006	24.890	0.000
232	1.1772	-0.032	24.940	0.000
233	1.1826	-0.008	24.940	0.000
234	1.1880	-0.008	24.960	0.000
235	1.1920	-0.014	24.960	0.000
236	1.1959	-0.002	24.945	0.000
237	1.1999	-0.010	24.945	0.000
238	1.2038	-0.014	24.945	0.000
239	1.2092	-0.012	24.945	0.000
240	1.2145	-0.012	24.960	0.000
241	1.2199	-0.012	24.960	0.000
242	1.2239	0.010	24.960	0.000
243	1.2278	-0.002	24.925	0.000
244	1.2318	-0.010	24.925	0.000
245	1.2358	-0.010	24.950	0.000
246	1.2438	-0.016	24.950	0.000
247	1.2518	-0.012	25.015	0.000
248	1.2571	-0.002	25.015	0.000
249	1.2625	-0.002	24.970	0.000
250	1.2678	-0.002	24.970	0.000
251	1.2718	0.008	25.020	0.000
252	1.2758	-0.008	25.020	0.000
253	1.2798	-0.014	25.020	0.000
254	1.2838	-0.002	24.995	0.000
255	1.2877	-0.002	24.995	0.000
256	1.2917	0.004	24.990	0.000
257	1.2957	0.002	24.990	0.000
258	1.2997	0.004	24.990	0.000
259	1.3077	-0.006	24.990	0.000
260	1.3157	-0.006	25.010	0.000
261	1.3211	0.008	25.010	0.000
262	1.3264	0.008	25.025	0.000
263	1.3318	0.012	25.025	0.000
264	1.3371	0.006	25.025	0.000
265	1.3424	-0.002	24.965	0.000
266	1.3477	0.002	24.965	0.000
267	1.3518	0.004	25.060	0.000
268	1.3559	0.004	25.060	0.000
269	1.3600	0.002	25.070	0.000
270	1.3641	0.010	25.070	0.000
271	1.3694	0.008	25.050	0.000
272	1.3747	-0.010	25.050	0.000
273	1.3800	-0.010	25.025	0.000
274	1.3853	-0.002	25.025	0.000
275	1.3907	0.002	25.025	0.000
276	1.3960	0.012	25.070	0.000
277	1.4014	0.026	25.070	0.000
278	1.4067	0.016	25.055	0.000
279	1.4120	-0.002	25.055	0.000
280	1.4159	-0.008	25.100	0.000
281	1.4199	-0.010	25.100	0.000
282	1.4238	-0.012	25.045	0.000
283	1.4277	0.006	25.045	0.000
284	1.4356	0.016	25.060	0.000
285	1.4435	0.012	25.060	0.000
286	1.4476	0.004	25.060	0.000
287	1.4518	-0.002	25.050	0.000
288	1.4559	-0.010	25.050	0.000
289	1.4600	-0.014	25.080	0.000
290	1.4652	0.002	25.080	0.000
291	1.4705	0.010	25.085	0.000
292	1.4757	0.004	25.085	0.000
293	1.4810	0.004	25.115	0.000
294	1.4863	0.002	25.115	0.000
295	1.4916	-0.010	25.145	0.000
296	1.4969	-0.012	25.145	0.000
297	1.5022	0.004	25.145	0.000
298	1.5075	0.008	25.175	0.000
299	1.5130	0.008	25.175	0.000
300	1.5185	0.012	25.095	0.000
301	1.5240	0.002	25.095	0.000
302	1.5279	-0.010	25.135	0.000
303	1.5319	-0.004	25.135	0.000
304	1.5358	0.000	25.105	0.000
305	1.5398	-0.006	25.105	0.000
306	1.5437	-0.002	25.155	0.000
307	1.5476	0.008	25.155	0.000
308	1.5516	-0.002	25.155	0.000
309	1.5555	-0.006	25.085	0.000
310	1.5635	0.002	25.085	0.000
311	1.5715	0.002	25.095	0.000
312	1.5769	-0.004	25.095	0.000
313	1.5823	-0.002	25.115	0.000
314	1.5877	0.002	25.115	0.000
315	1.5930	-0.004	25.175	0.000
316	1.5983	-0.004	25.175	0.000
317	1.6036	-0.002	25.135	0.000
318	1.6068	0.002	25.135	0.000
319	1.6100	0.000	25.135	0.000
320	1.6131	-0.002	25.100	0.000
321	1.6163	-0.006	25.100	0.000
322	1.6195	-0.010	25.135	0.000
323	1.6276	-0.002	25.135	0.000
324	1.6357	0.002	25.170	0.000
325	1.6410	0.004	25.170	0.000
326	1.6463	0.008	25.115	0.000
327	1.6515	0.006	25.115	0.000
328	1.6569	-0.006	25.155	0.000
329	1.6622	-0.016	25.155	0.000
330	1.6676	-0.012	25.155	0.000
331	1.6707	-0.008	25.145	0.000
332	1.6739	-0.002	25.145	0.000
333	1.6771	0.006	25.195	0.000
334	1.6802	0.010	25.195	0.000
335	1.6834	0.002	25.200	0.000
336	1.6995	-0.006	25.200	0.000
337	1.7035	-0.008	25.240	0.000
338	1.7075	-0.010	25.240	0.000
339	1.7115	-0.004	25.185	0.000
340	1.7155	-0.004	25.185	0.000
341	1.7208	0.000	25.185	0.000
342	1.7261	0.002	25.195	0.000
343	1.7314	-0.008	25.195	0.000
344	1.7346	-0.010	25.155	0.000
345	1.7378	-0.004	25.155	0.000
346	1.7410	0.004	25.150	0.000
347	1.7442	0.000	25.150	0.000
348	1.7474	0.000	25.200	0.000
349	1.7633	-0.004	25.200	0.000
350	1.7687	-0.012	25.220	0.000
351	1.7741	-0.012	25.220	0.000
352	1.7794	-0.008	25.220	0.000
353	1.7834	-0.006	25.220	0.000
354	1.7874	0.002	25.220	0.000
355	1.7914	0.008	25.145	0.000
356	1.7954	0.000	25.145	0.000
357	1.7994	-0.008	25.200	0.000
358	1.8034	-0.010	25.200	0.000
359	1.8073	-0.008	25.270	0.000
360	1.8113	-0.008	25.270	0.000
361	1.8193	-0.002	25.200	0.000
362	1.8273	0.002	25.200	0.000
363	1.8327	-0.006	25.200	0.000
364	1.8380	-0.010	25.200	0.000
365	1.8434	-0.010	25.200	0.000
366	1.8488	-0.014	25.245	0.000
367	1.8541	-0.008	25.245	0.000
368	1.8594	0.006	25.240	0.000
369	1.8626	0.002	25.240	0.000
370	1.8658	-0.002	25.220	0.000
371	1.8690	-0.008	25.220	0.000
372	1.8722	-0.010	25.195	0.000
373	1.8754	-0.014	25.195	0.000
374	1.8835	-0.006	25.195	0.000
375	1.8915	0.006	25.260	0.000
376	1.8968	0.004	25.260	0.000
377	1.9021	0.002	25.275	0.000
378	1.9074	-0.004	25.275	0.000
379	1.9127	-0.014	25.305	0.000
380	1.9180	-0.020	25.305	0.000
381	1.9233	-0.006	25.185	0.000
382	1.9265	-0.004	25.185	0.000
383	1.9297	-0.006	25.300	0.000
384	1.9329	0.000	25.300	0.000
385	1.9361	-0.006	25.300	0.000
386	1.9393	-0.014	25.260	0.000
387	1.9473	-0.010	25.260	0.000
388	1.9553	0.002	25.205	0.000
389	1.9606	0.000	25.205	0.000
390	1.9659	-0.002	25.320	0.000
391	1.9713	-0.002	25.320	0.000
392	1.9766	-0.014	25.200	0.000
393	1.9819	-0.024	25.200	0.000
394	1.9872	-0.012	25.265	0.000
395	1.9912	-0.002	25.265	0.000
396	1.9952	0.002	25.265	0.000
397	1.9992	0.004	25.235	0.000
398	2.0032	0.004	25.235	0.000
399	2.0114	-0.008	25.290	0.000
400	2.0196	-0.022	25.290	0.000
401	2.0235	-0.020	25.265	0.000
402	2.0274	-0.014	25.265	0.000
403	2.0313	-0.006	25.295	0.000
404	2.0352	0.008	25.295	0.000
405	2.0406	0.010	25.280	0.000
406	2.0460	-0.002	25.280	0.000
407	2.0514	-0.010	25.280	0.000
408	2.0553	-0.012	25.325	0.000
409	2.0592	-0.016	25.325	0.000
410	2.0631	-0.010	25.305	0.000
411	2.0670	0.006	25.305	0.000
412	2.0752	0.002	25.335	0.000
413	2.0834	0.002	25.335	0.000
414	2.0888	-0.006	25.300	0.000
415	2.0941	-0.016	25.300	0.000
416	2.0995	-0.016	25.265	0.000
417	2.1034	-0.002	25.265	0.000
418	2.1074	0.008	25.265	0.000
419	2.1113	0.006	25.280	0.000
420	2.1153	0.004	25.280	0.000
421	2.1193	-0.004	25.300	0.000
422	2.1232	-0.012	25.300	0.000
423	2.1272	-0.010	25.275	0.000
424	2.1311	0.004	25.275	0.000
425	2.1393	0.010	25.280	0.000
426	2.1474	0.000	25.280	0.000
427	2.1527	-0.002	25.335	0.000
428	2.1579	-0.008	25.335	0.000
429	2.1631	-0.016	25.335	0.000
430	2.1685	-0.016	25.310	0.000
431	2.1739	-0.004	25.310	0.000
432	2.1792	0.008	25.280	0.000
433	2.1824	0.008	25.280	0.000
434	2.1856	0.006	25.260	0.000
435	2.1887	-0.004	25.260	0.000
436	2.1919	-0.016	25.310	0.000
437	2.1951	-0.014	25.310	0.000
438	2.2030	-0.010	25.370	0.000
439	2.2110	0.000	25.370	0.000
440	2.2165	0.008	25.370	0.000
441	2.2219	0.002	25.310	0.000
442	2.2274	-0.002	25.310	0.000
443	2.2326	-0.006	25.325	0.000
444	2.2378	-0.012	25.325	0.000
445	2.2430	-0.012	25.375	0.000
446	2.2462	-0.002	25.375	0.000
447	2.2494	0.006	25.320	0.000
448	2.2526	0.002	25.320	0.000
449	2.2558	-0.006	25.350	0.000
450	2.2590	-0.012	25.350	0.000
451	2.2750	-0.016	25.350	0.000
452	2.2790	-0.004	25.355	0.000
453	2.2830	0.004	25.355	0.000
454	2.2870	0.006	25.340	0.000
455	2.2910	0.006	25.340	0.000
456	2.2963	0.000	25.330	0.000
457	2.3016	-0.016	25.330	0.000
458	2.3069	-0.012	25.345	0.000
459	2.3109	-0.010	25.345	0.000
460	2.3149	-0.002	25.380	0.000
461	2.3189	0.004	25.380	0.000
462	2.3229	0.004	25.380	0.000
463	2.3310	-0.004	25.365	0.000
464	2.3390	-0.020	25.365	0.000
465	2.3443	-0.022	25.370	0.000
466	2.3496	-0.008	25.370	0.000
467	2.3549	-0.002	25.425	0.000
468	2.3589	0.006	25.425	0.000
469	2.3629	0.014	25.345	0.000
470	2.3669	0.004	25.345	0.000
471	2.3709	-0.010	25.405	0.000
472	2.3749	-0.010	25.405	0.000
473	2.3788	-0.016	25.405	0.000
474	2.3828	-0.014	25.360	0.000
475	2.3867	0.002	25.360	0.000
476	2.3947	0.006	25.375	0.000
477	2.4027	-0.002	25.375	0.000
478	2.4081	-0.002	25.390	0.000
479	2.4134	-0.008	25.390	0.000
480	2.4188	-0.012	25.415	0.000
481	2.4241	-0.012	25.415	0.000
482	2.4294	-0.004	25.385	0.000
483	2.4348	-0.004	25.385	0.000
484	2.4388	-0.010	25.385	0.000
485	2.4428	-0.002	25.425	0.000
486	2.4469	-0.006	25.425	0.000
487	2.4509	-0.014	25.390	0.000
488	2.4563	-0.006	25.390	0.000
489	2.4617	0.006	25.310	0.000
490	2.4671	0.002	25.310	0.000
491	2.4723	-0.002	25.405	0.000
492	2.4776	-0.002	25.405	0.000
493	2.4828	-0.016	25.425	0.000
494	2.4881	-0.022	25.425	0.000
495	2.4934	-0.008	25.425	0.000
496	2.4988	-0.006	25.360	0.000
497	2.5028	-0.004	25.360	0.000
498	2.5068	0.006	25.405	0.000
499	2.5108	0.000	25.405	0.000
500	2.5148	-0.008	25.435	0.000
501	2.5228	-0.012	25.435	0.000
502	2.5308	-0.016	25.440	0.000
503	2.5348	-0.010	25.440	0.000
504	2.5388	0.002	25.425	0.000
505	2.5428	0.006	25.425	0.000
506	2.5468	0.004	25.425	0.000
507	2.5522	-0.006	25.395	0.000
508	2.5577	-0.010	25.395	0.000
509	2.5631	-0.012	25.380	0.000
510	2.5662	-0.020	25.380	0.000
511	2.5693	-0.014	25.455	0.000
512	2.5725	-0.004	25.455	0.000
513	2.5756	-0.010	25.420	0.000
514	2.5787	-0.008	25.420	0.000
515	2.5947	-0.004	25.410	0.000
516	2.6000	-0.010	25.410	0.000
517	2.6053	-0.008	25.410	0.000
518	2.6107	0.002	25.400	0.000
519	2.6147	0.000	25.400	0.000
520	2.6187	-0.008	25.415	0.000
521	2.6227	-0.008	25.415	0.000
522	2.6267	-0.010	25.460	0.000
523	2.6307	-0.016	25.460	0.000
524	2.6347	-0.010	25.445	0.000
525	2.6387	0.002	25.445	0.000
526	2.6427	-0.002	25.465	0.000
527	2.6506	-0.004	25.465	0.000
528	2.6586	-0.004	25.465	0.000
529	2.6639	-0.014	25.410	0.000
530	2.6693	-0.016	25.410	0.000
531	2.6746	-0.008	25.485	0.000
532	2.6800	-0.006	25.485	0.000
533	2.6854	-0.008	25.435	0.000
534	2.6908	-0.002	25.435	0.000
535	2.6939	0.000	25.320	0.000
536	2.6971	-0.010	25.320	0.000
537	2.7003	-0.014	25.455	0.000
538	2.7034	-0.010	25.455	0.000
539	2.7066	-0.010	25.455	0.000
540	2.7146	-0.006	25.505	0.000
541	2.7226	-0.004	25.505	0.000
542	2.7279	-0.006	25.405	0.000
543	2.7332	-0.004	25.405	0.000
544	2.7385	-0.006	25.480	0.000
545	2.7439	-0.008	25.480	0.000
546	2.7493	-0.012	25.490	0.000
547	2.7547	-0.010	25.490	0.000
548	2.7579	-0.010	25.390	0.000
549	2.7610	-0.002	25.390	0.000
550	2.7642	-0.006	25.390	0.000
551	2.7673	-0.008	25.500	0.000
552	2.7705	-0.012	25.500	0.000
553	2.7785	-0.006	25.400	0.000
554	2.7865	-0.006	25.400	0.000
555	2.7918	-0.014	25.375	0.000
556	2.7972	-0.006	25.375	0.000
557	2.8025	-0.004	25.530	0.000
558	2.8078	-0.004	25.530	0.000
559	2.8132	-0.010	25.495	0.000
560	2.8185	-0.014	25.495	0.000
561	2.8225	-0.010	25.495	0.000
562	2.8265	-0.006	25.425	0.000
563	2.8305	-0.004	25.425	0.000
564	2.8345	-0.008	25.550	0.000
565	2.8425	-0.012	25.550	0.000
566	2.8504	-0.008	25.470	0.000
567	2.8557	-0.012	25.470	0.000
568	2.8610	-0.014	25.485	0.000
569	2.8663	-0.002	25.485	0.000
570	2.8703	0.000	25.485	0.000
571	2.8744	-0.006	25.440	0.000
572	2.8784	-0.008	25.440	0.000
573	2.8825	-0.008	25.465	0.000
574	2.8878	-0.012	25.465	0.000
575	2.8930	-0.016	25.490	0.000
576	2.8983	-0.004	25.490	0.000
577	2.9037	0.000	25.455	0.000
578	2.9090	-0.012	25.455	0.000
579	2.9143	-0.006	25.465	0.000
580	2.9197	-0.006	25.465	0.000
581	2.9250	-0.014	25.465	0.000
582	2.9304	-0.012	25.465	0.000
583	2.9357	-0.012	25.465	0.000
584	2.9410	-0.006	25.525	0.000
585	2.9463	-0.012	25.525	0.000
586	2.9504	-0.008	25.505	0.000
587	2.9544	-0.010	25.505	0.000
588	2.9585	-0.014	25.530	0.000
589	2.9626	-0.002	25.530	0.000
590	2.9678	-0.002	25.510	0.000
591	2.9731	-0.008	25.510	0.000
592	2.9784	-0.006	25.510	0.000
593	2.9838	-0.002	25.450	0.000
594	2.9892	-0.008	25.450	0.000
595	2.9945	-0.016	25.555	0.000
596	2.9999	-0.014	25.555	0.000
597	3.0052	-0.014	25.555	0.000
598	3.0105	-0.014	25.555	0.000
599	3.0137	-0.006	25.590	0.000
600	3.0168	-0.002	25.590	0.000
601	3.0200	-0.008	25.530	0.000
602	3.0231	-0.006	25.530	0.000
603	3.0262	-0.002	25.530	0.000
604	3.0344	-0.012	25.530	0.000
605	3.0425	-0.014	25.530	0.000
606	3.0478	-0.008	25.520	0.000
607	3.0530	-0.010	25.520	0.000
608	3.0583	-0.006	25.475	0.000
609	3.0636	-0.002	25.475	0.000
610	3.0689	-0.010	25.575	0.000
611	3.0742	-0.020	25.575	0.000
612	3.0782	-0.014	25.505	0.000
613	3.0822	-0.012	25.505	0.000
614	3.0862	-0.016	25.505	0.000
615	3.0902	-0.004	25.505	0.000
616	3.0983	0.002	25.505	0.000
617	3.1064	0.002	25.560	0.000
618	3.1104	-0.002	25.560	0.000
619	3.1144	-0.008	25.540	0.000
620	3.1184	-0.016	25.540	0.000
621	3.1224	-0.016	25.555	0.000
622	3.1277	-0.014	25.555	0.000
623	3.1330	-0.008	25.550	0.000
624	3.1383	-0.008	25.550	0.000
625	3.1423	-0.006	25.550	0.000
626	3.1463	-0.006	25.600	0.000
627	3.1502	-0.010	25.600	0.000
628	3.1542	-0.012	25.535	0.000
629	3.1623	-0.014	25.535	0.000
630	3.1703	-0.014	25.530	0.000
631	3.1756	-0.010	25.530	0.000
632	3.1810	-0.004	25.590	0.000
633	3.1863	-0.008	25.590	0.000
634	3.1903	-0.008	25.540	0.000
635	3.1942	-0.010	25.540	0.000
636	3.1982	-0.012	25.540	0.000
637	3.2022	-0.014	25.570	0.000
638	3.2062	-0.010	25.570	0.000
639	3.2102	-0.008	25.535	0.000
640	3.2142	-0.006	25.535	0.000
641	3.2182	-0.004	25.550	0.000
642	3.2262	-0.010	25.550	0.000
643	3.2342	-0.014	25.530	0.000
644	3.2396	-0.014	25.530	0.000
645	3.2450	-0.010	25.590	0.000
646	3.2505	-0.004	25.590	0.000
647	3.2558	-0.002	25.590	0.000
648	3.2611	-0.004	25.540	0.000
649	3.2664	-0.018	25.540	0.000
650	3.2696	-0.004	25.545	0.000
651	3.2727	-0.016	25.545	0.000
652	3.2759	-0.008	25.540	0.000
653	3.2790	-0.010	25.540	0.000
654	3.2822	0.006	25.615	0.000
655	3.2901	-0.008	25.615	0.000
656	3.2981	-0.028	25.560	0.000
657	3.3035	-0.012	25.560	0.000
658	3.3088	-0.014	25.560	0.000
659	3.3141	-0.018	25.550	0.000
660	3.3195	-0.008	25.550	0.000
661	3.3249	-0.002	25.555	0.000
662	3.3303	-0.004	25.555	0.000
663	3.3334	-0.012	25.560	0.000
664	3.3366	-0.008	25.560	0.000
665	3.3397	-0.012	25.600	0.000
666	3.3429	-0.014	25.600	0.000
667	3.3461	-0.002	25.600	0.000
668	3.3620	-0.004	25.600	0.000
669	3.3660	-0.008	25.600	0.000
670	3.3700	-0.006	25.590	0.000
671	3.3741	-0.010	25.590	0.000
672	3.3781	-0.018	25.590	0.000
673	3.3834	-0.014	25.590	0.000
674	3.3887	-0.008	25.570	0.000
675	3.3940	-0.012	25.570	0.000
676	3.3972	-0.012	25.610	0.000
677	3.4004	-0.006	25.610	0.000
678	3.4036	-0.010	25.630	0.000
679	3.4068	-0.014	25.630	0.000
680	3.4100	-0.010	25.630	0.000
681	3.4260	-0.006	25.540	0.000
682	3.4313	-0.012	25.540	0.000
683	3.4366	-0.010	25.580	0.000
684	3.4420	-0.006	25.580	0.000
685	3.4460	-0.012	25.595	0.000
686	3.4500	-0.012	25.595	0.000
687	3.4540	-0.010	25.575	0.000
688	3.4580	-0.012	25.575	0.000
689	3.4620	-0.014	25.610	0.000
690	3.4659	-0.002	25.610	0.000
691	3.4699	-0.004	25.610	0.000
692	3.4738	-0.014	25.585	0.000
693	3.4818	-0.008	25.585	0.000
694	3.4897	-0.008	25.545	0.000
695	3.4951	-0.014	25.545	0.000
696	3.5004	-0.012	25.630	0.000
697	3.5058	-0.010	25.630	0.000
698	3.5111	-0.014	25.560	0.000
699	3.5165	-0.016	25.560	0.000
700	3.5218	-0.006	25.640	0.000
701	3.5258	-0.004	25.640	0.000
702	3.5298	-0.010	25.640	0.000
703	3.5338	0.002	25.630	0.000
704	3.5378	-0.002	25.630	0.000
705	3.5432	-0.016	25.580	0.000
706	3.5486	-0.018	25.580	0.000
707	3.5540	-0.016	25.550	0.000
708	3.5594	-0.018	25.550	0.000
709	3.5648	-0.014	25.625	0.000
710	3.5702	-0.006	25.625	0.000
711	3.5754	-0.008	25.545	0.000
712	3.5806	-0.010	25.545	0.000
713	3.5858	-0.010	25.545	0.000
714	3.5898	-0.012	25.595	0.000
715	3.5938	-0.010	25.595	0.000
716	3.5978	-0.008	25.590	0.000
717	3.6017	-0.004	25.590	0.000
718	3.6098	-0.006	25.640	0.000
719	3.6178	-0.010	25.640	0.000
720	3.6219	-0.012	25.640	0.000
721	3.6259	-0.016	25.640	0.000
722	3.6299	-0.016	25.635	0.000
723	3.6339	-0.008	25.635	0.000
724	3.6393	-0.006	25.635	0.000
725	3.6446	-0.006	25.610	0.000
726	3.6499	-0.006	25.610	0.000
727	3.6539	-0.012	25.560	0.000
728	3.6579	-0.018	25.560	0.000
729	3.6619	-0.012	25.605	0.000
730	3.6658	-0.012	25.605	0.000
731	3.6738	-0.012	25.600	0.000
732	3.6818	-0.008	25.600	0.000
733	3.6871	-0.006	25.570	0.000
734	3.6924	-0.008	25.570	0.000
735	3.6978	-0.010	25.570	0.000
736	3.7018	-0.012	25.695	0.000
737	3.7058	-0.012	25.695	0.000
738	3.7098	-0.008	25.595	0.000
739	3.7138	-0.006	25.595	0.000
740	3.7178	-0.008	25.650	0.000
741	3.7218	-0.004	25.650	0.000
742	3.7257	-0.016	25.610	0.000
743	3.7297	-0.012	25.610	0.000
744	3.7377	-0.016	25.695	0.000
745	3.7457	-0.008	25.695	0.000
746	3.7511	-0.018	25.695	0.000
747	3.7565	-0.014	25.695	0.000
748	3.7619	0.002	25.695	0.000
749	3.7672	-0.004	25.680	0.000
750	3.7725	-0.014	25.680	0.000
751	3.7778	-0.014	25.670	0.000
752	3.7810	-0.004	25.670	0.000
753	3.7842	-0.014	25.545	0.000
754	3.7873	-0.020	25.545	0.000
755	3.7905	-0.008	25.650	0.000
756	3.7937	-0.006	25.650	0.000
757	3.8016	-0.008	25.650	0.000
758	3.8096	-0.008	25.695	0.000
759	3.8150	-0.008	25.695	0.000
760	3.8204	-0.010	25.635	0.000
761	3.8258	-0.012	25.635	0.000
762	3.8312	-0.014	25.630	0.000
763	3.8366	-0.014	25.630	0.000
764	3.8420	-0.008	25.635	0.000
765	3.8451	-0.004	25.635	0.000
766	3.8482	-0.008	25.665	0.000
767	3.8514	-0.010	25.665	0.000
768	3.8545	-0.010	25.665	0.000
769	3.8576	-0.018	25.630	0.000
770	3.8656	-0.024	25.630	0.000
771	3.8736	-0.006	25.710	0.000
772	3.8789	-0.004	25.710	0.000
773	3.8842	-0.012	25.665	0.000
774	3.8895	-0.006	25.665	0.000
775	3.8949	-0.004	25.730	0.000
776	3.9002	-0.014	25.730	0.000
777	3.9055	-0.014	25.670	0.000
778	3.9095	-0.006	25.670	0.000
779	3.9135	-0.012	25.670	0.000
780	3.9175	-0.012	25.675	0.000
781	3.9215	-0.008	25.675	0.000
782	3.9297	-0.016	25.675	0.000
783	3.9379	-0.020	25.675	0.000
784	3.9419	-0.012	25.695	0.000
785	3.9458	-0.010	25.695	0.000
786	3.9497	-0.010	25.745	0.000
787	3.9537	-0.004	25.745	0.000
788	3.9591	0.002	25.700	0.000
789	3.9645	-0.002	25.700	0.000
790	3.9699	-0.012	25.700	0.000
791	3.9738	-0.012	25.745	0.000
792	3.9777	-0.016	25.745	0.000
793	3.9816	-0.024	25.685	0.000
794	3.9855	-0.010	25.685	0.000
795	3.9935	-0.002	25.670	0.000
796	4.0015	-0.008	25.670	0.000
797	4.0068	-0.004	25.705	0.000
798	4.0122	-0.006	25.705	0.000
799	4.0175	-0.016	25.705	0.000
800	4.0229	-0.020	25.705	0.000
801	4.0283	-0.014	25.705	0.000
802	4.0337	-0.012	25.735	0.000
803	4.0368	-0.010	25.735	0.000
804	4.0399	-0.004	25.650	0.000
805	4.0430	-0.006	25.650	0.000
806	4.0462	-0.012	25.705	0.000
807	4.0493	-0.010	25.705	0.000
808	4.0573	-0.010	25.655	0.000
809	4.0654	-0.016	25.655	0.000
810	4.0708	-0.012	25.675	0.000
811	4.0761	-0.008	25.675	0.000
812	4.0815	-0.014	25.675	0.000
813	4.0868	-0.010	25.665	0.000
814	4.0921	-0.004	25.665	0.000
815	4.0974	-0.008	25.685	0.000
816	4.1015	-0.010	25.685	0.000
817	4.1056	-0.006	25.715	0.000
818	4.1097	-0.008	25.715	0.000
819	4.1138	-0.018	25.675	0.000
820	4.1191	-0.016	25.675	0.000
821	4.1244	-0.008	25.720	0.000
822	4.1297	-0.010	25.720	0.000
823	4.1350	-0.010	25.720	0.000
824	4.1403	-0.006	25.705	0.000
825	4.1456	-0.010	25.705	0.000
826	4.1508	-0.010	25.680	0.000
827	4.1561	-0.012	25.680	0.000
828	4.1614	-0.014	25.755	0.000
829	4.1646	-0.014	25.755	0.000
830	4.1678	-0.012	25.730	0.000
831	4.1710	-0.012	25.730	0.000
832	4.1742	-0.008	25.675	0.000
833	4.1774	-0.004	25.675	0.000
834	4.1938	-0.008	25.675	0.000
835	4.1977	-0.008	25.665	0.000
836	4.2017	-0.010	25.665	0.000
837	4.2056	-0.010	25.695	0.000
838	4.2095	-0.014	25.695	0.000
839	4.2148	-0.016	25.700	0.000
840	4.2201	-0.014	25.700	0.000
841	4.2255	-0.018	25.715	0.000
842	4.2294	-0.010	25.715	0.000
843	4.2334	-0.012	25.750	0.000
844	4.2374	-0.008	25.750	0.000
845	4.2414	-0.010	25.750	0.000
846	4.2494	-0.004	25.710	0.000
847	4.2574	-0.008	25.710	0.000
848	4.2627	-0.018	25.710	0.000
849	4.2681	-0.010	25.710	0.000
850	4.2735	-0.006	25.780	0.000
851	4.2775	-0.014	25.780	0.000
852	4.2815	-0.010	25.665	0.000
853	4.2855	-0.004	25.665	0.000
854	4.2895	-0.012	25.695	0.000
855	4.2935	-0.018	25.695	0.000
856	4.2974	-0.016	25.695	0.000
857	4.3014	-0.016	25.700	0.000
858	4.3053	-0.014	25.700	0.000
859	4.3133	-0.010	25.745	0.000
860	4.3213	-0.006	25.745	0.000
861	4.3267	-0.002	25.725	0.000
862	4.3321	-0.006	25.725	0.000
863	4.3375	-0.012	25.685	0.000
864	4.3427	-0.016	25.685	0.000
865	4.3480	-0.014	25.760	0.000
866	4.3533	-0.010	25.760	0.000
867	4.3565	-0.012	25.760	0.000
868	4.3596	-0.008	25.785	0.000
869	4.3628	-0.006	25.785	0.000
870	4.3660	-0.012	25.790	0.000
871	4.3692	-0.012	25.790	0.000
872	4.3773	-0.010	25.725	0.000
873	4.3855	-0.012	25.725	0.000
874	4.3908	-0.010	25.785	0.000
875	4.3960	-0.010	25.785	0.000
876	4.4013	-0.012	25.735	0.000
877	4.4067	-0.016	25.735	0.000
878	4.4121	-0.018	25.735	0.000
879	4.4175	-0.014	25.720	0.000
880	4.4206	-0.012	25.720	0.000
881	4.4237	-0.004	25.700	0.000
882	4.4268	-0.002	25.700	0.000
883	4.4300	-0.008	25.710	0.000
884	4.4331	-0.010	25.710	0.000
885	4.4495	-0.010	25.720	0.000
886	4.4534	-0.012	25.720	0.000
887	4.4573	-0.016	25.695	0.000
888	4.4612	-0.010	25.695	0.000
889	4.4651	-0.006	25.695	0.000
890	4.4705	-0.010	25.765	0.000
891	4.4760	-0.010	25.765	0.000
892	4.4814	-0.014	25.695	0.000
893	4.4845	-0.018	25.695	0.000
894	4.4877	-0.018	25.760	0.000
895	4.4908	-0.006	25.760	0.000
896	4.4940	-0.006	25.765	0.000
897	4.4971	-0.010	25.765	0.000
898	4.5130	-0.008	25.795	0.000
899	4.5184	-0.010	25.795	0.000
900	4.5238	-0.016	25.795	0.000
901	4.5291	-0.014	25.775	0.000
902	4.5331	-0.010	25.775	0.000
903	4.5371	-0.012	25.750	0.000
904	4.5411	-0.010	25.750	0.000
905	4.5450	-0.002	25.725	0.000
906	4.5490	-0.006	25.725	0.000
907	4.5530	-0.010	25.800	0.000
908	4.5570	-0.008	25.800	0.000
909	4.5610	-0.008	25.810	0.000
910	4.5689	-0.014	25.810	0.000
911	4.5769	-0.018	25.810	0.000
912	4.5822	-0.016	25.810	0.000
913	4.5876	-0.018	25.810	0.000
914	4.5929	-0.010	25.775	0.000
915	4.5983	-0.002	25.775	0.000
916	4.6036	-0.010	25.775	0.000
917	4.6089	-0.010	25.775	0.000
918	4.6129	-0.008	25.835	0.000
919	4.6170	-0.014	25.835	0.000
920	4.6210	-0.012	25.695	0.000
921	4.6250	-0.008	25.695	0.000
922	4.6303	-0.010	25.695	0.000
923	4.6356	-0.012	25.760	0.000
924	4.6409	-0.012	25.760	0.000
925	4.6462	-0.010	25.745	0.000
926	4.6515	-0.018	25.745	0.000
927	4.6568	-0.012	25.770	0.000
928	4.6623	0.000	25.770	0.000
929	4.6677	-0.008	25.765	0.000
930	4.6731	-0.008	25.765	0.000
931	4.6770	-0.008	25.815	0.000
932	4.6809	-0.016	25.815	0.000
933	4.6849	-0.018	25.815	0.000
934	4.6888	-0.010	25.720	0.000
935	4.6968	-0.008	25.720	0.000
936	4.7049	-0.010	25.840	0.000
937	4.7089	-0.006	25.840	0.000
938	4.7129	-0.006	25.825	0.000
939	4.7170	-0.012	25.825	0.000
940	4.7210	-0.020	25.760	0.000
941	4.7263	-0.012	25.760	0.000
942	4.7316	-0.006	25.785	0.000
943	4.7369	-0.010	25.785	0.000
944	4.7409	-0.006	25.785	0.000
945	4.7449	-0.012	25.770	0.000
946	4.7488	-0.014	25.770	0.000
947	4.7528	-0.010	25.755	0.000
948	4.7608	-0.016	25.755	0.000
949	4.7689	-0.014	25.795	0.000
950	4.7742	-0.010	25.795	0.000
951	4.7795	-0.010	25.775	0.000
952	4.7848	-0.010	25.775	0.000
953	4.7889	-0.008	25.795	0.000
954	4.7930	-0.008	25.795	0.000
955	4.7970	-0.012	25.795	0.000
956	4.8011	-0.008	25.830	0.000
957	4.8042	-0.006	25.830	0.000
958	4.8074	-0.014	25.780	0.000
959	4.8105	-0.014	25.780	0.000
960	4.8136	-0.010	25.820	0.000
961	4.8168	-0.012	25.820	0.000
962	4.8368	-0.008	25.750	0.000
963	4.8398	-0.006	25.750	0.000
964	4.8428	-0.012	25.740	0.000
965	4.8458	-0.014	25.740	0.000
966	4.8488	-0.012	25.740	0.000
967	4.8568	-0.014	25.815	0.000
968	4.8649	-0.020	25.815	0.000
969	4.8680	-0.010	25.775	0.000
970	4.8712	-0.002	25.775	0.000
971	4.8744	-0.006	25.795	0.000
972	4.8775	-0.008	25.795	0.000
973	4.8807	-0.008	25.795	0.000
974	4.8887	-0.022	25.795	0.000
975	4.8966	-0.026	25.805	0.000
976	4.9021	-0.012	25.805	0.000
977	4.9075	-0.006	25.805	0.000
978	4.9129	-0.006	25.755	0.000
979	4.9182	-0.002	25.755	0.000
980	4.9236	-0.002	25.780	0.000
981	4.9289	-0.014	25.780	0.000
982	4.9321	-0.016	25.805	0.000
983	4.9352	-0.012	25.805	0.000
984	4.9384	-0.014	25.780	0.000
985	4.9415	-0.010	25.780	0.000
986	4.9447	-0.006	25.795	0.000
987	4.9527	-0.014	25.795	0.000
988	4.9607	-0.018	25.795	0.000
989	4.9661	-0.014	25.840	0.000
990	4.9715	-0.006	25.840	0.000
991	4.9770	-0.010	25.795	0.000
992	4.9823	-0.006	25.795	0.000
993	4.9876	0.002	25.835	0.000
994	4.9929	-0.016	25.835	0.000
995	4.9961	-0.020	25.805	0.000
996	4.9992	-0.014	25.805	0.000
997	5.0023	-0.018	25.845	0.000
998	5.0055	-0.012	25.845	0.000
999	5.0086	0.000	25.845	0.000
1000	5.0246	0.002	25.750	0.000
1001	5.0299	-0.012	25.750	0.000
1002	5.0352	-0.014	25.745	0.000
1003	5.0405	-0.012	25.745	0.000
1004	5.0445	-0.022	25.865	0.000
1005	5.0485	-0.018	25.865	0.000
1006	5.0525	-0.004	25.770	0.000
1007	5.0564	-0.006	25.770	0.000
1008	5.0619	-0.010	25.825	0.000
1009	5.0674	-0.010	25.825	0.000
1010	5.0729	-0.012	25.825	0.000
1011	5.0782	-0.016	25.810	0.000
1012	5.0836	-0.012	25.810	0.000
1013	5.0889	-0.012	25.860	0.000
1014	5.0941	-0.020	25.860	0.000
1015	5.0992	-0.014	25.880	0.000
1016	5.1044	-0.008	25.880	0.000
1017	5.1099	-0.008	25.815	0.000
1018	5.1153	-0.004	25.815	0.000
1019	5.1208	-0.002	25.815	0.000
1020	5.1239	-0.008	25.850	0.000
1021	5.1270	-0.012	25.850	0.000
1022	5.1302	-0.020	25.755	0.000
1023	5.1333	-0.026	25.755	0.000
1024	5.1365	-0.022	25.835	0.000
1025	5.1445	-0.008	25.835	0.000
1026	5.1525	-0.002	25.900	0.000
1027	5.1578	-0.002	25.900	0.000
1028	5.1631	-0.002	25.810	0.000
1029	5.1684	-0.008	25.810	0.000
1030	5.1739	-0.020	25.810	0.000
1031	5.1793	-0.020	25.835	0.000
1032	5.1847	-0.014	25.835	0.000
1033	5.1879	-0.012	25.895	0.000
1034	5.1910	-0.004	25.895	0.000
1035	5.1942	-0.004	25.755	0.000
1036	5.1973	-0.010	25.755	0.000
1037	5.2005	-0.018	25.755	0.000
1038	5.2084	-0.020	25.755	0.000
1039	5.2164	-0.016	25.810	0.000
1040	5.2217	-0.006	25.810	0.000
1041	5.2271	-0.002	25.810	0.000
1042	5.2325	-0.004	25.900	0.000
1043	5.2379	-0.006	25.900	0.000
1044	5.2433	-0.012	25.830	0.000
1045	5.2488	-0.022	25.830	0.000
1046	5.2519	-0.020	25.800	0.000
1047	5.2550	-0.010	25.800	0.000
1048	5.2582	-0.002	25.860	0.000
1049	5.2613	-0.006	25.860	0.000
1050	5.2644	-0.008	25.935	0.000
1051	5.2811	-0.010	25.935	0.000
1052	5.2849	-0.018	25.935	0.000
1053	5.2887	-0.018	25.885	0.000
1054	5.2925	-0.010	25.885	0.000
1055	5.2963	-0.008	25.810	0.000
1056	5.3017	-0.010	25.810	0.000
1057	5.3071	-0.010	25.860	0.000
1058	5.3125	-0.014	25.860	0.000
1059	5.3165	-0.016	25.775	0.000
1060	5.3204	-0.010	25.775	0.000
1061	5.3244	-0.004	25.795	0.000
1062	5.3284	-0.008	25.795	0.000
1063	5.3364	-0.010	25.795	0.000
1064	5.3444	-0.010	25.860	0.000
1065	5.3497	-0.014	25.860	0.000
1066	5.3551	-0.016	25.795	0.000
1067	5.3604	-0.010	25.795	0.000
1068	5.3644	-0.012	25.845	0.000
1069	5.3683	-0.012	25.845	0.000
1070	5.3723	-0.008	25.880	0.000
1071	5.3763	-0.010	25.880	0.000
1072	5.3803	-0.018	25.895	0.000
1073	5.3843	-0.018	25.895	0.000
1074	5.3882	-0.008	25.895	0.000
1075	5.3922	-0.010	25.935	0.000
1076	5.4002	-0.004	25.935	0.000
1077	5.4083	-0.002	25.820	0.000
1078	5.4137	-0.010	25.820	0.000
1079	5.4191	-0.014	25.895	0.000
1080	5.4245	-0.014	25.895	0.000
1081	5.4297	-0.016	25.860	0.000
1082	5.4350	-0.016	25.860	0.000
1083	5.4402	-0.012	25.920	0.000
1084	5.4434	-0.004	25.920	0.000
1085	5.4466	-0.012	25.920	0.000
1086	5.4497	-0.016	25.830	0.000
1087	5.4529	-0.012	25.830	0.000
1088	5.4561	-0.016	25.860	0.000
1089	5.4641	-0.012	25.860	0.000
1090	5.4721	-0.004	25.885	0.000
1091	5.4775	-0.004	25.885	0.000
1092	5.4828	-0.008	25.960	0.000
1093	5.4882	-0.012	25.960	0.000
1094	5.4935	-0.010	25.890	0.000
1095	5.4989	-0.018	25.890	0.000
1096	5.5042	-0.018	25.890	0.000
1097	5.5095	-0.008	25.915	0.000
1098	5.5148	-0.012	25.915	0.000
1099	5.5201	-0.014	25.925	0.000
1100	5.5254	-0.008	25.925	0.000
1101	5.5308	-0.012	25.855	0.000
1102	5.5361	-0.014	25.855	0.000
1103	5.5401	-0.006	25.925	0.000
1104	5.5440	-0.002	25.925	0.000
1105	5.5480	-0.008	25.860	0.000
1106	5.5520	-0.014	25.860	0.000
1107	5.5574	-0.014	25.860	0.000
1108	5.5628	-0.014	25.870	0.000
1109	5.5682	-0.012	25.870	0.000
1110	5.5735	-0.010	25.860	0.000
1111	5.5788	-0.010	25.860	0.000
1112	5.5841	-0.012	25.835	0.000
1113	5.5880	-0.012	25.835	0.000
1114	5.5920	-0.010	25.925	0.000
1115	5.5960	-0.016	25.925	0.000
1116	5.6000	-0.014	25.860	0.000
1117	5.6080	-0.002	25.860	0.000
1118	5.6160	-0.008	25.860	0.000
1119	5.6200	-0.008	25.920	0.000
1120	5.6240	-0.010	25.920	0.000
1121	5.6280	-0.016	25.870	0.000
1122	5.6319	-0.016	25.870	0.000
1123	5.6373	-0.010	25.835	0.000
1124	5.6426	-0.010	25.835	0.000
1125	5.6479	-0.010	25.855	0.000
1126	5.6519	-0.008	25.855	0.000
1127	5.6559	-0.010	25.930	0.000
1128	5.6599	-0.014	25.930	0.000
1129	5.6639	-0.016	25.930	0.000
1130	5.6719	-0.012	25.915	0.000
1131	5.6799	-0.008	25.915	0.000
1132	5.6853	-0.010	25.900	0.000
1133	5.6906	-0.006	25.900	0.000
1134	5.6959	-0.008	25.875	0.000
1135	5.7012	-0.012	25.875	0.000
1136	5.7065	-0.012	25.895	0.000
1137	5.7119	-0.016	25.895	0.000
1138	5.7159	-0.014	25.900	0.000
1139	5.7199	-0.010	25.900	0.000
1140	5.7239	-0.012	25.900	0.000
1141	5.7279	-0.014	25.890	0.000
1142	5.7332	-0.010	25.890	0.000
1143	5.7385	-0.014	25.930	0.000
1144	5.7439	-0.014	25.930	0.000
1145	5.7492	-0.008	25.835	0.000
1146	5.7545	-0.004	25.835	0.000
1147	5.7599	-0.010	25.845	0.000
1148	5.7652	-0.008	25.845	0.000
1149	5.7705	-0.008	25.850	0.000
1150	5.7758	-0.014	25.850	0.000
1151	5.7799	-0.018	25.850	0.000
1152	5.7839	-0.008	25.915	0.000
1153	5.7880	-0.006	25.915	0.000
1154	5.7920	-0.008	25.895	0.000
1155	5.7973	-0.008	25.895	0.000
1156	5.8025	-0.016	25.860	0.000
1157	5.8078	-0.020	25.860	0.000
1158	5.8132	-0.014	25.810	0.000
1159	5.8186	-0.012	25.810	0.000
1160	5.8241	-0.010	25.850	0.000
1161	5.8294	-0.006	25.850	0.000
1162	5.8346	0.000	25.850	0.000
1163	5.8399	-0.012	25.920	0.000
1164	5.8431	-0.016	25.920	0.000
1165	5.8463	-0.012	25.905	0.000
1166	5.8495	-0.014	25.905	0.000
1167	5.8527	-0.010	25.890	0.000
1168	5.8559	-0.006	25.890	0.000
1169	5.8718	-0.010	25.880	0.000
1170	5.8758	-0.020	25.880	0.000
1171	5.8798	-0.016	25.920	0.000
1172	5.8838	-0.014	25.920	0.000
1173	5.8878	-0.014	25.920	0.000
1174	5.8932	-0.004	25.950	0.000
1175	5.8986	0.004	25.950	0.000
1176	5.9040	0.000	26.000	0.000
1177	5.9072	-0.008	26.000	0.000
1178	5.9103	-0.014	25.970	0.000
1179	5.9135	-0.020	25.970	0.000
1180	5.9167	-0.026	25.840	0.000
1181	5.9198	-0.014	25.840	0.000
1182	5.9358	-0.012	25.945	0.000
1183	5.9411	-0.014	25.945	0.000
1184	5.9465	-0.004	25.945	0.000
1185	5.9518	-0.006	25.870	0.000
1186	5.9558	-0.014	25.870	0.000
1187	5.9598	-0.012	25.890	0.000
1188	5.9638	-0.010	25.890	0.000
1189	5.9678	-0.010	25.895	0.000
1190	5.9718	-0.012	25.895	0.000
1191	5.9758	-0.008	25.980	0.000
1192	5.9798	-0.010	25.980	0.000
1193	5.9838	-0.016	25.920	0.000
1194	5.9918	-0.012	25.920	0.000
1195	5.9998	-0.008	25.920	0.000
1196	6.0051	-0.012	25.975	0.000
1197	6.0104	-0.006	25.975	0.000
1198	6.0157	-0.004	25.935	0.000
1199	6.0210	-0.014	25.935	0.000
1200	6.0264	-0.014	25.980	0.000
1201	6.0317	-0.012	25.980	0.000
1202	6.0349	-0.014	25.935	0.000
1203	6.0381	-0.010	25.935	0.000
1204	6.0413	-0.008	25.965	0.000
1205	6.0445	-0.006	25.965	0.000
1206	6.0477	-0.010	25.965	0.000
1207	6.0557	-0.014	25.875	0.000
1208	6.0636	-0.012	25.875	0.000
1209	6.0691	-0.016	25.960	0.000
1210	6.0746	-0.016	25.960	0.000
1211	6.0800	-0.010	25.895	0.000
1212	6.0854	-0.010	25.895	0.000
1213	6.0908	-0.010	25.970	0.000
1214	6.0962	-0.014	25.970	0.000
1215	6.0993	-0.016	25.920	0.000
1216	6.1024	-0.014	25.920	0.000
1217	6.1055	-0.008	25.920	0.000
1218	6.1086	-0.006	25.940	0.000
1219	6.1117	-0.010	25.940	0.000
1220	6.1275	-0.008	25.965	0.000
1221	6.1316	-0.008	25.965	0.000
1222	6.1356	-0.016	25.940	0.000
1223	6.1397	-0.014	25.940	0.000
1224	6.1437	-0.012	25.895	0.000
1225	6.1491	-0.012	25.895	0.000
1226	6.1545	-0.010	25.920	0.000
1227	6.1599	-0.002	25.920	0.000
1228	6.1632	-0.008	25.920	0.000
1229	6.1665	-0.016	25.950	0.000
1230	6.1699	-0.012	25.950	0.000
1231	6.1732	-0.016	25.970	0.000
1232	6.1766	-0.020	25.970	0.000
1233	6.1915	-0.016	25.980	0.000
1234	6.1970	-0.010	25.980	0.000
1235	6.2024	-0.006	25.950	0.000
1236	6.2079	-0.002	25.950	0.000
1237	6.2119	-0.002	25.955	0.000
1238	6.2159	-0.008	25.955	0.000
1239	6.2199	-0.016	25.955	0.000
1240	6.2239	-0.020	26.020	0.000
1241	6.2278	-0.024	26.020	0.000
1242	6.2317	-0.014	25.995	0.000
1243	6.2356	-0.006	25.995	0.000
1244	6.2395	-0.002	25.905	0.000
1245	6.2476	0.000	25.905	0.000
1246	6.2557	-0.006	25.980	0.000
1247	6.2610	-0.018	25.980	0.000
1248	6.2663	-0.026	25.890	0.000
1249	6.2716	-0.018	25.890	0.000
1250	6.2769	-0.004	25.890	0.000
1251	6.2822	-0.004	25.930	0.000
1252	6.2875	-0.004	25.930	0.000
1253	6.2907	-0.008	25.975	0.000
1254	6.2939	-0.016	25.975	0.000
1255	6.2971	-0.020	25.940	0.000
1256	6.3003	-0.020	25.940	0.000
1257	6.3035	-0.018	25.940	0.000
1258	6.3115	-0.008	25.940	0.000
1259	6.3195	0.004	25.980	0.000
1260	6.3248	0.002	25.980	0.000
1261	6.3301	-0.010	25.980	0.000
1262	6.3355	-0.014	26.025	0.000
1263	6.3408	-0.018	26.025	0.000
1264	6.3461	-0.018	25.935	0.000
1265	6.3515	-0.012	25.935	0.000
1266	6.3547	-0.010	25.970	0.000
1267	6.3578	-0.010	25.970	0.000
1268	6.3610	-0.012	25.905	0.000
1269	6.3642	-0.010	25.905	0.000
1270	6.3673	-0.012	25.955	0.000
1271	6.3755	-0.014	25.955	0.000
1272	6.3836	-0.008	25.955	0.000
1273	6.3889	-0.004	25.955	0.000
1274	6.3941	-0.006	25.955	0.000
1275	6.3994	-0.012	25.975	0.000
1276	6.4047	-0.012	25.975	0.000
1277	6.4101	-0.020	25.920	0.000
1278	6.4155	-0.020	25.920	0.000
1279	6.4195	-0.008	26.020	0.000
1280	6.4236	-0.008	26.020	0.000
1281	6.4276	-0.008	25.905	0.000
1282	6.4316	-0.008	25.905	0.000
1283	6.4395	-0.012	25.905	0.000
1284	6.4475	-0.016	25.960	0.000
1285	6.4514	-0.014	25.960	0.000
1286	6.4554	-0.006	25.970	0.000
1287	6.4594	-0.010	25.970	0.000
1288	6.4634	-0.008	25.935	0.000
1289	6.4687	-0.010	25.935	0.000
1290	6.4741	-0.020	26.020	0.000
1291	6.4794	-0.016	26.020	0.000
1292	6.4826	-0.010	25.965	0.000
1293	6.4858	-0.008	25.965	0.000
1294	6.4890	-0.012	25.965	0.000
1295	6.4921	-0.010	25.955	0.000
1296	6.4953	-0.016	25.955	0.000
1297	6.5114	-0.020	25.990	0.000
1298	6.5167	-0.008	25.990	0.000
1299	6.5221	-0.004	25.965	0.000
1300	6.5274	0.002	25.965	0.000
1301	6.5328	-0.002	25.965	0.000
1302	6.5381	-0.010	25.965	0.000
1303	6.5435	-0.016	25.965	0.000
1304	6.5467	-0.032	25.965	0.000
1305	6.5498	-0.022	25.965	0.000
1306	6.5530	-0.016	25.970	0.000
1307	6.5562	-0.010	25.970	0.000
1308	6.5594	0.006	25.975	0.000
1309	6.5673	-0.004	25.975	0.000
1310	6.5753	-0.010	26.015	0.000
1311	6.5806	-0.012	26.015	0.000
1312	6.5860	-0.016	25.960	0.000
1313	6.5913	-0.016	25.960	0.000
1314	6.5967	-0.010	26.015	0.000
1315	6.6020	0.000	26.015	0.000
1316	6.6073	-0.008	26.015	0.000
1317	6.6105	-0.016	25.975	0.000
1318	6.6137	-0.016	25.975	0.000
1319	6.6168	-0.016	25.960	0.000
1320	6.6200	-0.014	25.960	0.000
1321	6.6232	-0.004	26.005	0.000
1322	6.6329	-0.002	26.005	0.000
1323	6.6427	-0.008	25.940	0.000
1324	6.6470	-0.016	25.940	0.000
1325	6.6512	-0.020	26.005	0.000
1326	6.6555	-0.024	26.005	0.000
1327	6.6608	-0.018	26.005	0.000
1328	6.6661	-0.002	26.010	0.000
1329	6.6714	0.006	26.010	0.000
1330	6.6746	0.004	25.940	0.000
1331	6.6777	-0.008	25.940	0.000
1332	6.6809	-0.014	25.990	0.000
1333	6.6840	-0.024	25.990	0.000
1334	6.6871	-0.020	26.005	0.000
1335	6.7032	-0.010	26.005	0.000
1336	6.7071	-0.010	25.940	0.000
1337	6.7111	-0.008	25.940	0.000
1338	6.7151	-0.014	25.940	0.000
1339	6.7191	-0.024	25.935	0.000
1340	6.7244	-0.012	25.935	0.000
1341	6.7297	-0.014	25.985	0.000
1342	6.7350	-0.012	25.985	0.000
1343	6.7404	0.002	26.045	0.000
1344	6.7458	-0.002	26.045	0.000
1345	6.7512	-0.008	25.985	0.000
1346	6.7565	-0.016	25.985	0.000
1347	6.7618	-0.012	25.980	0.000
1348	6.7670	-0.012	25.980	0.000
1349	6.7724	-0.010	25.980	0.000
1350	6.7777	-0.004	26.005	0.000
1351	6.7830	-0.010	26.005	0.000
1352	6.7883	-0.018	26.025	0.000
1353	6.7936	-0.018	26.025	0.000
1354	6.7990	-0.022	26.050	0.000
1355	6.8022	-0.016	26.050	0.000
1356	6.8054	-0.006	25.945	0.000
1357	6.8086	-0.002	25.945	0.000
1358	6.8118	-0.002	25.920	0.000
1359	6.8150	-0.010	25.920	0.000
1360	6.8231	-0.014	25.920	0.000
1361	6.8311	-0.020	25.940	0.000
1362	6.8364	-0.016	25.940	0.000
1363	6.8418	-0.004	25.985	0.000
1364	6.8471	-0.006	25.985	0.000
1365	6.8524	-0.012	26.095	0.000
1366	6.8577	-0.010	26.095	0.000
1367	6.8630	-0.018	26.020	0.000
1368	6.8662	-0.022	26.020	0.000
1369	6.8694	-0.014	25.990	0.000
1370	6.8726	-0.004	25.990	0.000
1371	6.8758	-0.002	25.990	0.000
1372	6.8791	-0.006	25.985	0.000
1373	6.8888	-0.006	25.985	0.000
1374	6.8985	-0.016	25.955	0.000
1375	6.9017	-0.028	25.955	0.000
1376	6.9049	-0.014	25.915	0.000
1377	6.9080	0.000	25.915	0.000
1378	6.9112	-0.004	25.980	0.000
1379	6.9191	-0.004	25.980	0.000
1380	6.9270	-0.008	25.995	0.000
1381	6.9302	-0.024	25.995	0.000
1382	6.9334	-0.026	25.995	0.000
1383	6.9366	-0.016	26.010	0.000
1384	6.9399	-0.016	26.010	0.000
1385	6.9431	-0.006	26.025	0.000
1386	6.9590	0.006	26.025	0.000
1387	6.9630	-0.004	26.045	0.000
1388	6.9671	-0.018	26.045	0.000
1389	6.9712	-0.018	26.000	0.000
1390	6.9753	-0.014	26.000	0.000
1391	6.9805	-0.012	26.065	0.000
1392	6.9857	-0.002	26.065	0.000
1393	6.9909	0.002	26.065	0.000
1394	6.9950	-0.010	25.955	0.000
1395	6.9991	-0.014	25.955	0.000
1396	7.0032	-0.016	25.975	0.000
1397	7.0073	-0.020	25.975	0.000
1398	7.0153	-0.018	26.040	0.000
1399	7.0232	-0.008	26.040	0.000
1400	7.0284	-0.002	26.020	0.000
1401	7.0336	-0.012	26.020	0.000
1402	7.0388	-0.018	26.025	0.000
1403	7.0429	-0.016	26.025	0.000
1404	7.0470	-0.018	26.025	0.000
1405	7.0511	-0.012	26.005	0.000
1406	7.0552	0.006	26.005	0.000
1407	7.0591	-0.002	26.005	0.000
1408	7.0630	-0.008	26.005	0.000
1409	7.0669	-0.014	26.075	0.000
1410	7.0708	-0.024	26.075	0.000
1411	7.0788	-0.022	26.095	0.000
1412	7.0868	-0.014	26.095	0.000
1413	7.0921	-0.008	26.095	0.000
1414	7.0974	-0.004	26.060	0.000
1415	7.1027	-0.006	26.060	0.000
1416	7.1081	-0.012	25.995	0.000
1417	7.1134	-0.018	25.995	0.000
1418	7.1188	-0.016	26.085	0.000
1419	7.1234	-0.010	26.085	0.000
1420	7.1279	-0.004	25.990	0.000
1421	7.1325	-0.008	25.990	0.000
1422	7.1370	-0.012	26.005	0.000
1423	7.1415	-0.012	26.005	0.000
1424	7.1461	-0.018	26.005	0.000
1425	7.1506	-0.016	26.025	0.000
1426	7.1560	-0.006	26.025	0.000
1427	7.1613	-0.006	26.025	0.000
1428	7.1667	-0.008	26.025	0.000
1429	7.1720	-0.008	25.985	0.000
1430	7.1773	-0.018	25.985	0.000
1431	7.1826	-0.020	26.060	0.000
1432	7.1880	-0.014	26.060	0.000
1433	7.1933	-0.016	25.955	0.000
1434	7.1987	-0.004	25.955	0.000
1435	7.2027	-0.002	25.955	0.000
1436	7.2066	-0.010	26.040	0.000
1437	7.2106	-0.010	26.040	0.000
1438	7.2146	-0.016	26.100	0.000
1439	7.2199	-0.018	26.100	0.000
1440	7.2252	-0.012	26.035	0.000
1441	7.2306	-0.006	26.035	0.000
1442	7.2359	-0.004	25.995	0.000
1443	7.2412	-0.008	25.995	0.000
1444	7.2465	-0.004	26.025	0.000
1445	7.2519	-0.008	26.025	0.000
1446	7.2572	-0.020	26.025	0.000
1447	7.2625	-0.018	26.020	0.000
1448	7.2665	-0.018	26.020	0.000
1449	7.2705	-0.012	26.035	0.000
1450	7.2745	-0.010	26.035	0.000
1451	7.2785	-0.010	26.060	0.000
1452	7.2865	-0.010	26.060	0.000
1453	7.2945	-0.010	25.985	0.000
1454	7.2985	-0.008	25.985	0.000
1455	7.3025	-0.010	26.020	0.000
1456	7.3066	-0.014	26.020	0.000
1457	7.3106	-0.010	26.020	0.000
1458	7.3160	-0.012	25.960	0.000
1459	7.3215	-0.014	25.960	0.000
1460	7.3269	-0.008	25.990	0.000
1461	7.3308	-0.008	25.990	0.000
1462	7.3347	-0.010	26.005	0.000
1463	7.3387	-0.012	26.005	0.000
1464	7.3426	-0.008	26.115	0.000
1465	7.3507	-0.014	26.115	0.000
1466	7.3588	-0.020	26.000	0.000
1467	7.3641	-0.012	26.000	0.000
1468	7.3693	-0.012	26.000	0.000
1469	7.3746	-0.008	26.030	0.000
1470	7.3786	-0.010	26.030	0.000
1471	7.3826	-0.010	26.045	0.000
1472	7.3866	-0.014	26.045	0.000
1473	7.3906	-0.014	25.980	0.000
1474	7.3938	-0.008	25.980	0.000
1475	7.3970	-0.014	26.065	0.000
1476	7.4002	-0.006	26.065	0.000
1477	7.4034	-0.004	26.035	0.000
1478	7.4066	-0.010	26.035	0.000
1479	7.4225	-0.014	26.035	0.000
1480	7.4279	-0.018	26.035	0.000
1481	7.4332	-0.012	26.035	0.000
1482	7.4386	-0.018	26.035	0.000
1483	7.4439	-0.014	26.035	0.000
1484	7.4492	-0.006	26.115	0.000
1485	7.4545	-0.012	26.115	0.000
1486	7.4591	-0.012	26.080	0.000
1487	7.4636	-0.008	26.080	0.000
1488	7.4682	-0.010	26.045	0.000
1489	7.4728	-0.010	26.045	0.000
1490	7.4773	-0.006	26.045	0.000
1491	7.4819	-0.008	26.020	0.000
1492	7.4865	-0.012	26.020	0.000
1493	7.4918	-0.012	26.005	0.000
1494	7.4971	-0.010	26.005	0.000
1495	7.5024	-0.018	26.100	0.000
1496	7.5079	-0.016	26.100	0.000
1497	7.5134	-0.010	26.105	0.000
1498	7.5189	-0.014	26.105	0.000
1499	7.5241	-0.020	26.070	0.000
1500	7.5294	-0.010	26.070	0.000
1501	7.5347	-0.004	26.070	0.000
1502	7.5386	-0.010	25.995	0.000
1503	7.5425	-0.002	25.995	0.000
1504	7.5464	-0.008	26.050	0.000
1505	7.5504	-0.014	26.050	0.000
1506	7.5557	-0.014	26.030	0.000
1507	7.5610	-0.012	26.030	0.000
1508	7.5663	-0.014	26.070	0.000
1509	7.5717	-0.008	26.070	0.000
1510	7.5771	-0.004	26.085	0.000
1511	7.5825	-0.008	26.085	0.000
1512	7.5877	-0.016	26.085	0.000
1513	7.5930	-0.018	26.035	0.000
1514	7.5982	-0.020	26.035	0.000
1515	7.6022	-0.016	26.075	0.000
1516	7.6063	-0.002	26.075	0.000
1517	7.6103	0.000	26.105	0.000
1518	7.6143	-0.006	26.105	0.000
1519	7.6223	-0.016	26.060	0.000
1520	7.6303	-0.022	26.060	0.000
1521	7.6344	-0.024	26.065	0.000
1522	7.6384	-0.020	26.065	0.000
1523	7.6425	-0.008	26.065	0.000
1524	7.6466	-0.002	26.005	0.000
1525	7.6518	0.004	26.005	0.000
1526	7.6571	0.000	26.115	0.000
1527	7.6624	-0.014	26.115	0.000
1528	7.6663	-0.018	26.070	0.000
1529	7.6703	-0.022	26.070	0.000
1530	7.6742	-0.018	26.025	0.000
1531	7.6782	-0.010	26.025	0.000
1532	7.6863	-0.006	26.025	0.000
1533	7.6944	-0.004	26.025	0.000
1534	7.6998	-0.014	26.025	0.000
1535	7.7052	-0.018	26.085	0.000
1536	7.7106	-0.012	26.085	0.000
1537	7.7146	-0.018	26.045	0.000
1538	7.7186	-0.006	26.045	0.000
1539	7.7226	0.000	26.055	0.000
1540	7.7266	-0.008	26.055	0.000
1541	7.7297	-0.010	26.070	0.000
1542	7.7329	-0.018	26.070	0.000
1543	7.7361	-0.022	26.100	0.000
1544	7.7392	-0.016	26.100	0.000
1545	7.7424	-0.006	26.100	0.000
1546	7.7584	0.002	26.065	0.000
1547	7.7637	-0.010	26.065	0.000
1548	7.7690	-0.012	26.140	0.000
1549	7.7744	-0.014	26.140	0.000
1550	7.7797	-0.022	26.065	0.000
1551	7.7851	-0.014	26.065	0.000
1552	7.7905	-0.010	26.105	0.000
1553	7.7958	-0.010	26.105	0.000
1554	7.8011	-0.008	26.080	0.000
1555	7.8064	-0.008	26.080	0.000
1556	7.8117	-0.012	26.080	0.000
1557	7.8169	-0.018	26.035	0.000
1558	7.8222	-0.014	26.035	0.000
1559	7.8275	-0.006	26.130	0.000
1560	7.8328	-0.010	26.130	0.000
1561	7.8381	-0.012	26.110	0.000
1562	7.8422	-0.010	26.110	0.000
1563	7.8462	-0.020	26.085	0.000
1564	7.8503	-0.014	26.085	0.000
1565	7.8543	-0.006	26.095	0.000
1566	7.8596	-0.004	26.095	0.000
1567	7.8649	-0.008	26.095	0.000
1568	7.8702	-0.012	26.085	0.000
1569	7.8734	-0.012	26.085	0.000
1570	7.8766	-0.024	26.085	0.000
1571	7.8798	-0.022	26.085	0.000
1572	7.8830	-0.010	26.075	0.000
1573	7.8862	-0.008	26.075	0.000
1574	7.8942	-0.002	26.045	0.000
1575	7.9022	0.002	26.045	0.000
1576	7.9075	-0.008	26.025	0.000
1577	7.9128	-0.022	26.025	0.000
1578	7.9181	-0.020	26.025	0.000
1579	7.9235	-0.014	26.130	0.000
1580	7.9288	-0.016	26.130	0.000
1581	7.9341	-0.008	26.085	0.000
1582	7.9384	-0.006	26.085	0.000
1583	7.9427	-0.012	26.020	0.000
1584	7.9470	-0.018	26.020	0.000
1585	7.9513	-0.016	26.105	0.000
1586	7.9563	-0.018	26.105	0.000
1587	7.9613	-0.012	26.050	0.000
1588	7.9663	0.000	26.050	0.000
1589	7.9716	0.002	26.050	0.000
1590	7.9769	-0.006	26.065	0.000
1591	7.9822	-0.010	26.065	0.000
1592	7.9875	-0.014	26.110	0.000
1593	7.9929	-0.018	26.110	0.000
1594	7.9982	-0.018	26.085	0.000
1595	8.0014	-0.010	26.085	0.000
1596	8.0046	-0.012	26.140	0.000
1597	8.0078	-0.010	26.140	0.000
1598	8.0109	-0.006	26.060	0.000
1599	8.0141	-0.012	26.060	0.000
1600	8.0301	-0.014	26.060	0.000
1601	8.0354	-0.008	26.095	0.000
1602	8.0408	-0.012	26.095	0.000
1603	8.0461	-0.014	26.105	0.000
1604	8.0501	-0.018	26.105	0.000
1605	8.0541	-0.014	26.105	0.000
1606	8.0581	-0.014	26.105	0.000
1607	8.0621	-0.012	26.095	0.000
1608	8.0653	-0.006	26.095	0.000
1609	8.0684	-0.006	26.085	0.000
1610	8.0716	-0.004	26.085	0.000
1611	8.0748	-0.002	26.085	0.000
1612	8.0780	-0.014	26.005	0.000
1613	8.0940	-0.020	26.005	0.000
1614	8.0993	-0.014	26.160	0.000
1615	8.1046	-0.014	26.160	0.000
1616	8.1100	-0.014	26.125	0.000
1617	8.1153	-0.008	26.125	0.000
1618	8.1206	-0.008	26.130	0.000
1619	8.1260	-0.014	26.130	0.000
1620	8.1314	-0.012	26.140	0.000
1621	8.1369	-0.014	26.140	0.000
1622	8.1423	-0.012	26.140	0.000
1623	8.1478	-0.012	26.085	0.000
1624	8.1533	-0.012	26.085	0.000
1625	8.1587	-0.008	26.050	0.000
1626	8.1642	-0.010	26.050	0.000
1627	8.1697	-0.010	26.085	0.000
1628	8.1751	-0.012	26.085	0.000
1629	8.1806	-0.010	26.130	0.000
1630	8.1861	-0.004	26.130	0.000
1631	8.1915	-0.024	26.065	0.000
1632	8.1970	-0.024	26.065	0.000
1633	8.2002	-0.016	26.065	0.000
1634	8.2034	-0.018	26.050	0.000
1635	8.2066	-0.012	26.050	0.000
1636	8.2098	0.002	26.085	0.000
1637	8.2130	0.010	26.085	0.000
1638	8.2184	-0.004	26.125	0.000
1639	8.2237	-0.012	26.125	0.000
1640	8.2291	-0.020	26.110	0.000
1641	8.2331	-0.028	26.110	0.000
1642	8.2370	-0.022	26.105	0.000
1643	8.2409	-0.008	26.105	0.000
1644	8.2448	-0.004	26.105	0.000
1645	8.2529	-0.006	26.065	0.000
1646	8.2609	-0.004	26.065	0.000
1647	8.2649	-0.012	26.115	0.000
1648	8.2689	-0.016	26.115	0.000
1649	8.2728	-0.022	26.055	0.000
1650	8.2768	-0.018	26.055	0.000
1651	8.2822	-0.010	26.155	0.000
1652	8.2876	-0.012	26.155	0.000
1653	8.2930	-0.002	26.125	0.000
1654	8.2969	-0.008	26.125	0.000
1655	8.3009	-0.012	26.125	0.000
1656	8.3048	-0.010	26.140	0.000
1657	8.3088	-0.020	26.140	0.000
1658	8.3168	-0.018	26.090	0.000
1659	8.3248	-0.010	26.090	0.000
1660	8.3302	-0.006	26.090	0.000
1661	8.3356	-0.012	26.090	0.000
1662	8.3410	-0.008	26.105	0.000
1663	8.3449	-0.002	26.105	0.000
1664	8.3489	-0.012	26.085	0.000
1665	8.3529	-0.016	26.085	0.000
1666	8.3568	-0.012	26.085	0.000
1667	8.3600	-0.012	26.095	0.000
1668	8.3632	-0.014	26.095	0.000
1669	8.3664	-0.012	26.180	0.000
1670	8.3696	-0.014	26.180	0.000
1671	8.3728	-0.016	26.120	0.000
1672	8.3888	-0.008	26.120	0.000
1673	8.3941	-0.006	26.125	0.000
1674	8.3995	-0.010	26.125	0.000
1675	8.4048	-0.008	26.150	0.000
1676	8.4101	-0.010	26.150	0.000
1677	8.4154	-0.016	26.150	0.000
1678	8.4207	-0.018	26.105	0.000
1679	8.4259	-0.014	26.105	0.000
1680	8.4312	-0.010	26.085	0.000
1681	8.4364	-0.012	26.085	0.000
1682	8.4416	-0.004	26.090	0.000
1683	8.4468	-0.002	26.090	0.000
1684	8.4520	-0.012	26.120	0.000
1685	8.4572	-0.012	26.120	0.000
1686	8.4624	-0.012	26.105	0.000
1687	8.4676	-0.014	26.105	0.000
1688	8.4728	-0.012	26.105	0.000
1689	8.4780	-0.010	26.135	0.000
1690	8.4832	-0.008	26.135	0.000
1691	8.4884	-0.006	26.130	0.000
1692	8.4936	-0.006	26.130	0.000
1693	8.4976	-0.012	26.065	0.000
1694	8.5016	-0.020	26.065	0.000
1695	8.5056	-0.020	26.135	0.000
1696	8.5096	-0.018	26.135	0.000
1697	8.5150	-0.018	26.150	0.000
1698	8.5204	-0.012	26.150	0.000
1699	8.5258	-0.006	26.150	0.000
1700	8.5297	-0.004	26.150	0.000
1701	8.5337	-0.006	26.150	0.000
1702	8.5376	-0.008	26.175	0.000
1703	8.5416	-0.012	26.175	0.000
1704	8.5470	-0.016	26.105	0.000
1705	8.5525	-0.016	26.105	0.000
1706	8.5579	-0.012	26.080	0.000
1707	8.5631	-0.014	26.080	0.000
1708	8.5683	-0.010	26.135	0.000
1709	8.5736	-0.006	26.135	0.000
1710	8.5789	-0.008	26.135	0.000
1711	8.5842	-0.004	26.100	0.000
1712	8.5895	-0.008	26.100	0.000
1713	8.5935	-0.016	26.125	0.000
1714	8.5975	-0.018	26.125	0.000
1715	8.6015	-0.020	26.115	0.000
1716	8.6055	-0.016	26.115	0.000
1717	8.6135	-0.016	26.125	0.000
1718	8.6215	-0.010	26.125	0.000
1719	8.6255	-0.002	26.135	0.000
1720	8.6295	-0.006	26.135	0.000
1721	8.6335	-0.004	26.135	0.000
1722	8.6375	-0.012	26.125	0.000
1723	8.6429	-0.022	26.125	0.000
1724	8.6482	-0.012	26.160	0.000
1725	8.6536	-0.016	26.160	0.000
1726	8.6568	-0.012	26.135	0.000
1727	8.6600	-0.004	26.135	0.000
1728	8.6632	-0.010	26.240	0.000
1729	8.6664	-0.008	26.240	0.000
1730	8.6696	-0.016	26.115	0.000
1731	8.6913	-0.014	26.115	0.000
1732	8.6939	-0.012	26.115	0.000
1733	8.6964	-0.014	26.055	0.000
1734	8.6989	-0.004	26.055	0.000
1735	8.7015	-0.008	26.125	0.000
1736	8.7095	-0.008	26.125	0.000
1737	8.7176	-0.008	26.115	0.000
1738	8.7221	-0.012	26.115	0.000
1739	8.7266	-0.014	26.135	0.000
1740	8.7312	-0.014	26.135	0.000
1741	8.7357	-0.012	26.210	0.000
1742	8.7403	-0.014	26.210	0.000
1743	8.7448	-0.016	26.210	0.000
1744	8.7494	-0.012	26.130	0.000
1745	8.7547	-0.010	26.130	0.000
1746	8.7601	-0.006	26.165	0.000
1747	8.7654	-0.002	26.165	0.000
1748	8.7707	-0.010	26.140	0.000
1749	8.7760	-0.014	26.140	0.000
1750	8.7813	-0.018	26.175	0.000
1751	8.7867	-0.022	26.175	0.000
1752	8.7920	-0.022	26.155	0.000
1753	8.7973	-0.010	26.155	0.000
1754	8.8013	-0.002	26.155	0.000
1755	8.8053	-0.002	26.160	0.000
1756	8.8093	-0.002	26.160	0.000
1757	8.8134	-0.004	26.105	0.000
1758	8.8188	-0.014	26.105	0.000
1759	8.8242	-0.022	26.170	0.000
1760	8.8295	-0.016	26.170	0.000
1761	8.8348	-0.014	26.185	0.000
1762	8.8401	-0.012	26.185	0.000
1763	8.8453	-0.004	26.150	0.000
1764	8.8507	-0.008	26.150	0.000
1765	8.8560	-0.014	26.150	0.000
1766	8.8613	-0.012	26.200	0.000
1767	8.8653	-0.014	26.200	0.000
1768	8.8693	-0.014	26.180	0.000
1769	8.8733	-0.010	26.180	0.000
1770	8.8773	-0.008	26.145	0.000
1771	8.8827	-0.008	26.145	0.000
1772	8.8881	-0.012	26.135	0.000
1773	8.8935	-0.008	26.135	0.000
1774	8.8988	-0.010	26.190	0.000
1775	8.9041	-0.014	26.190	0.000
1776	8.9094	-0.010	26.190	0.000
1777	8.9147	-0.012	26.170	0.000
1778	8.9200	-0.020	26.170	0.000
1779	8.9253	-0.016	26.170	0.000
1780	8.9294	-0.010	26.170	0.000
1781	8.9335	-0.012	26.135	0.000
1782	8.9376	-0.012	26.135	0.000
1783	8.9416	-0.002	26.130	0.000
1784	8.9496	-0.008	26.130	0.000
1785	8.9575	-0.012	26.175	0.000
1786	8.9615	-0.010	26.175	0.000
1787	8.9654	-0.012	26.175	0.000
1788	8.9694	-0.014	26.140	0.000
1789	8.9734	-0.010	26.140	0.000
1790	8.9787	-0.008	26.130	0.000
1791	8.9840	-0.012	26.130	0.000
1792	8.9893	-0.014	26.145	0.000
1793	8.9925	-0.010	26.145	0.000
1794	8.9957	-0.008	26.095	0.000
1795	8.9989	-0.012	26.095	0.000
1796	9.0021	-0.008	26.210	0.000
1797	9.0053	-0.016	26.210	0.000
1798	9.0214	-0.026	26.210	0.000
1799	9.0267	-0.018	26.185	0.000
1800	9.0320	-0.012	26.185	0.000
1801	9.0373	-0.012	26.210	0.000
1802	9.0413	0.002	26.210	0.000
1803	9.0453	0.004	26.135	0.000
1804	9.0492	-0.006	26.135	0.000
1805	9.0532	-0.010	26.160	0.000
1806	9.0578	-0.016	26.160	0.000
1807	9.0623	-0.020	26.155	0.000
1808	9.0669	-0.018	26.155	0.000
1809	9.0715	-0.008	26.155	0.000
1810	9.0760	0.000	26.150	0.000
1811	9.0806	-0.010	26.150	0.000
1812	9.0852	-0.006	26.185	0.000
1813	9.0931	-0.012	26.185	0.000
1814	9.1011	-0.022	26.210	0.000
1815	9.1064	-0.020	26.210	0.000
1816	9.1118	-0.018	26.160	0.000
1817	9.1171	-0.010	26.160	0.000
1818	9.1224	-0.004	26.115	0.000
1819	9.1277	-0.002	26.115	0.000
1820	9.1331	-0.006	26.115	0.000
1821	9.1371	-0.008	26.160	0.000
1822	9.1411	-0.016	26.160	0.000
1823	9.1451	-0.020	26.145	0.000
1824	9.1491	-0.014	26.145	0.000
1825	9.1544	-0.010	26.170	0.000
1826	9.1598	-0.008	26.170	0.000
1827	9.1652	-0.010	26.170	0.000
1828	9.1705	-0.008	26.170	0.000
1829	9.1758	-0.010	26.190	0.000
1830	9.1811	-0.016	26.190	0.000
1831	9.1865	-0.012	26.190	0.000
1832	9.1920	-0.010	26.150	0.000
1833	9.1975	-0.010	26.150	0.000
1834	9.2028	-0.008	26.165	0.000
1835	9.2081	-0.012	26.165	0.000
1836	9.2134	-0.012	26.145	0.000
1837	9.2187	-0.010	26.145	0.000
1838	9.2240	-0.008	26.105	0.000
1839	9.2293	-0.006	26.105	0.000
1840	9.2346	-0.014	26.185	0.000
1841	9.2399	-0.014	26.185	0.000
1842	9.2452	-0.018	26.185	0.000
1843	9.2505	-0.020	26.125	0.000
1844	9.2558	-0.010	26.125	0.000
1845	9.2612	-0.008	26.135	0.000
1846	9.2665	-0.008	26.135	0.000
1847	9.2718	-0.006	26.220	0.000
1848	9.2771	-0.008	26.220	0.000
1849	9.2810	-0.012	26.115	0.000
1850	9.2850	-0.012	26.115	0.000
1851	9.2890	-0.010	26.115	0.000
1852	9.2930	-0.014	26.115	0.000
1853	9.2970	-0.014	26.115	0.000
1854	9.3011	-0.010	26.175	0.000
1855	9.3051	-0.012	26.175	0.000
1856	9.3091	-0.012	26.155	0.000
1857	9.3131	-0.008	26.155	0.000
1858	9.3170	-0.010	26.200	0.000
1859	9.3210	-0.018	26.200	0.000
1860	9.3249	-0.014	26.295	0.000
1861	9.3329	-0.008	26.295	0.000
1862	9.3409	-0.012	26.170	0.000
1863	9.3462	-0.012	26.170	0.000
1864	9.3516	-0.004	26.170	0.000
1865	9.3570	-0.008	26.250	0.000
1866	9.3623	-0.012	26.250	0.000
1867	9.3676	-0.014	26.240	0.000
1868	9.3729	-0.010	26.240	0.000
1869	9.3769	-0.010	26.160	0.000
1870	9.3809	-0.010	26.160	0.000
1871	9.3849	-0.008	26.175	0.000
1872	9.3889	-0.014	26.175	0.000
1873	9.3942	-0.024	26.210	0.000
1874	9.3995	-0.012	26.210	0.000
1875	9.4048	-0.010	26.210	0.000
1876	9.4102	-0.010	26.190	0.000
1877	9.4156	-0.004	26.190	0.000
1878	9.4210	-0.004	26.200	0.000
1879	9.4263	-0.016	26.200	0.000
1880	9.4317	-0.016	26.185	0.000
1881	9.4370	-0.012	26.185	0.000
1882	9.4402	-0.012	26.160	0.000
1883	9.4434	-0.008	26.160	0.000
1884	9.4466	0.002	26.125	0.000
1885	9.4498	-0.004	26.125	0.000
1886	9.4530	-0.008	26.125	0.000
1887	9.4610	-0.014	26.195	0.000
1888	9.4689	-0.022	26.195	0.000
1889	9.4743	-0.022	26.210	0.000
1890	9.4796	-0.016	26.210	0.000
1891	9.4849	-0.008	26.185	0.000
1892	9.4902	-0.006	26.185	0.000
1893	9.4956	-0.004	26.210	0.000
1894	9.5009	-0.002	26.210	0.000
1895	9.5062	-0.014	26.205	0.000
1896	9.5115	-0.020	26.205	0.000
1897	9.5169	-0.020	26.205	0.000
1898	9.5222	-0.016	26.235	0.000
1899	9.5275	-0.014	26.235	0.000
1900	9.5328	-0.004	26.230	0.000
1901	9.5381	0.000	26.230	0.000
1902	9.5434	-0.006	26.230	0.000
1903	9.5488	-0.014	26.230	0.000
1904	9.5528	-0.008	26.150	0.000
1905	9.5568	-0.012	26.150	0.000
1906	9.5608	-0.016	26.210	0.000
1907	9.5648	-0.010	26.210	0.000
1908	9.5701	-0.008	26.210	0.000
1909	9.5754	-0.012	26.190	0.000
1910	9.5807	-0.014	26.190	0.000
1911	9.5848	-0.014	26.170	0.000
1912	9.5889	-0.010	26.170	0.000
1913	9.5930	-0.012	26.150	0.000
1914	9.5970	-0.008	26.150	0.000
1915	9.6050	-0.006	26.190	0.000
1916	9.6130	-0.018	26.190	0.000
1917	9.6184	-0.014	26.210	0.000
1918	9.6238	-0.016	26.210	0.000
1919	9.6292	-0.014	26.210	0.000
1920	9.6331	-0.004	26.195	0.000
1921	9.6370	-0.008	26.195	0.000
1922	9.6408	0.000	26.150	0.000
1923	9.6447	-0.006	26.150	0.000
1924	9.6488	-0.018	26.150	0.000
1925	9.6529	-0.018	26.150	0.000
1926	9.6570	-0.016	26.215	0.000
1927	9.6611	-0.014	26.215	0.000
1928	9.6689	-0.010	26.260	0.000
1929	9.6767	-0.004	26.260	0.000
1930	9.6820	-0.006	26.260	0.000
1931	9.6874	-0.014	26.215	0.000
1932	9.6927	-0.006	26.215	0.000
1933	9.6980	-0.010	26.200	0.000
1934	9.7033	-0.016	26.200	0.000
1935	9.7086	-0.010	26.170	0.000
1936	9.7126	-0.014	26.170	0.000
1937	9.7166	-0.014	26.150	0.000
1938	9.7206	-0.006	26.150	0.000
1939	9.7246	-0.008	26.190	0.000
1940	9.7299	-0.010	26.190	0.000
1941	9.7353	-0.006	26.190	0.000
1942	9.7406	-0.008	26.180	0.000
1943	9.7459	-0.016	26.180	0.000
1944	9.7513	-0.026	26.190	0.000
1945	9.7566	-0.018	26.190	0.000
1946	9.7620	-0.010	26.210	0.000
1947	9.7673	-0.008	26.210	0.000
1948	9.7726	-0.004	26.205	0.000
1949	9.7767	0.000	26.205	0.000
1950	9.7807	-0.014	26.170	0.000
1951	9.7847	-0.018	26.170	0.000
1952	9.7888	-0.014	26.170	0.000
1953	9.7941	-0.018	26.175	0.000
1954	9.7993	-0.016	26.175	0.000
1955	9.8046	-0.004	26.315	0.000
1956	9.8099	-0.002	26.315	0.000
1957	9.8153	-0.008	26.240	0.000
1958	9.8206	-0.008	26.240	0.000
1959	9.8259	-0.008	26.130	0.000
1960	9.8312	-0.014	26.130	0.000
1961	9.8366	-0.014	26.155	0.000
1962	9.8411	-0.010	26.155	0.000
1963	9.8457	-0.022	26.155	0.000
1964	9.8503	-0.016	26.235	0.000
1965	9.8548	-0.006	26.235	0.000
1966	9.8594	-0.008	26.190	0.000
1967	9.8640	-0.008	26.190	0.000
1968	9.8685	-0.004	26.265	0.000
1969	9.8765	-0.008	26.265	0.000
1970	9.8845	-0.020	26.195	0.000
1971	9.8885	-0.016	26.195	0.000
1972	9.8925	-0.012	26.195	0.000
1973	9.8965	-0.018	26.210	0.000
1974	9.9005	-0.008	26.210	0.000
1975	9.9058	0.004	26.230	0.000
1976	9.9111	-0.004	26.230	0.000
1977	9.9165	-0.014	26.230	0.000
1978	9.9205	-0.012	26.230	0.000
1979	9.9245	-0.018	26.215	0.000
1980	9.9285	-0.026	26.215	0.000
1981	9.9324	-0.014	26.215	0.000
1982	9.9405	-0.004	26.215	0.000
1983	9.9486	-0.002	26.215	0.000
[truncated: 10,080 more rows]
