# Supplementary material for: Applications of a novel reciprocating positive displacement pump in the simulation of pulsatile arterial blood flow
Source: PLoS One. 2022 Dec 13;17(12):e0270780. doi: 10.1371/journal.pone.0270780 (PMC9746965; doi:10.1371/journal.pone.0270780)
Supplement: S1 File — (ZIP) [file pone.0270780.s001.zip › Supporting Information Data Files/Flow Rates/Fingertip/Caffeine 0088.csv]

Viewer Version	2.91
COM HW Type	RS485/USB Sensor Cable
COM HW Config	Config String: COM10, 115200, ECHOOFF
Sensor Cable Version	1.8
Product Type	Liquid Flow Sensor (SF06 Chip)
Product COM Protocol Config	SHDLC Device Address: 0
Product ID	SLF3S-1300F
Sensor Serial	2109-000156
I2C Address	8
Supply Voltage	3.5 V
Command Address	0x3608
Sampling Time [ms]	5
Scale Factor Flow lin.	500
Scale Factor Temp lin.	200
Scale Factor Custom	1
Sample #	Relative Time[s]	Flow linearized [ml/min]	Temperature linearized [deg C]	Custom []
37	0.1972	-0.004	23.735	0.000
38	0.2025	-0.004	23.760	0.000
39	0.2079	-0.010	23.760	0.000
40	0.2132	-0.012	23.760	0.000
41	0.2185	-0.006	23.760	0.000
42	0.2238	0.002	23.745	0.000
43	0.2291	0.004	23.745	0.000
44	0.2344	0.006	23.775	0.000
45	0.2397	0.002	23.775	0.000
46	0.2451	-0.010	23.775	0.000
47	0.2504	-0.012	23.750	0.000
48	0.2557	-0.020	23.750	0.000
49	0.2597	-0.016	23.855	0.000
50	0.2638	0.000	23.855	0.000
51	0.2678	0.006	23.820	0.000
52	0.2718	0.004	23.820	0.000
53	0.2771	-0.002	23.865	0.000
54	0.2824	-0.008	23.865	0.000
55	0.2877	-0.014	23.865	0.000
56	0.2930	-0.014	23.920	0.000
57	0.2984	-0.002	23.920	0.000
58	0.3037	0.002	23.855	0.000
59	0.3090	0.004	23.855	0.000
60	0.3143	0.006	23.885	0.000
61	0.3196	-0.002	23.885	0.000
62	0.3250	-0.012	23.875	0.000
63	0.3303	-0.014	23.875	0.000
64	0.3356	-0.006	23.895	0.000
65	0.3410	-0.008	23.895	0.000
66	0.3463	-0.008	23.895	0.000
67	0.3516	-0.004	23.960	0.000
68	0.3556	-0.010	23.960	0.000
69	0.3596	-0.008	23.905	0.000
70	0.3636	-0.006	23.905	0.000
71	0.3676	-0.004	23.920	0.000
72	0.3729	-0.006	23.920	0.000
73	0.3782	-0.004	23.945	0.000
74	0.3836	0.002	23.945	0.000
75	0.3889	-0.010	24.010	0.000
76	0.3942	-0.008	24.010	0.000
77	0.3996	-0.002	24.010	0.000
78	0.4049	-0.004	24.000	0.000
79	0.4102	-0.002	24.000	0.000
80	0.4156	0.000	24.080	0.000
81	0.4209	-0.008	24.080	0.000
82	0.4262	-0.010	24.030	0.000
83	0.4316	-0.010	24.030	0.000
84	0.4356	-0.010	24.020	0.000
85	0.4396	-0.012	24.020	0.000
86	0.4436	-0.006	24.120	0.000
87	0.4476	-0.002	24.120	0.000
88	0.4529	-0.008	24.120	0.000
89	0.4583	-0.006	24.060	0.000
90	0.4636	-0.006	24.060	0.000
91	0.4689	-0.006	24.130	0.000
92	0.4742	-0.008	24.130	0.000
93	0.4795	-0.002	24.070	0.000
94	0.4849	-0.002	24.070	0.000
95	0.4902	-0.008	24.145	0.000
96	0.4956	-0.008	24.145	0.000
97	0.5009	-0.004	24.165	0.000
98	0.5063	-0.010	24.165	0.000
99	0.5116	-0.010	24.165	0.000
100	0.5156	-0.002	24.145	0.000
101	0.5196	-0.004	24.145	0.000
102	0.5236	-0.010	24.200	0.000
103	0.5276	-0.008	24.200	0.000
104	0.5329	-0.010	24.155	0.000
105	0.5382	-0.014	24.155	0.000
106	0.5435	-0.004	24.135	0.000
107	0.5488	0.006	24.135	0.000
108	0.5541	-0.002	24.180	0.000
109	0.5595	-0.004	24.180	0.000
110	0.5648	-0.002	24.180	0.000
111	0.5702	-0.008	24.180	0.000
112	0.5755	-0.012	24.180	0.000
113	0.5795	-0.012	24.110	0.000
114	0.5835	-0.010	24.110	0.000
115	0.5875	-0.012	24.200	0.000
116	0.5914	-0.006	24.200	0.000
117	0.5994	-0.004	24.250	0.000
118	0.6074	-0.004	24.250	0.000
119	0.6114	-0.002	24.230	0.000
120	0.6154	-0.004	24.230	0.000
121	0.6194	-0.006	24.230	0.000
122	0.6234	-0.012	24.275	0.000
123	0.6287	-0.014	24.275	0.000
124	0.6340	-0.012	24.275	0.000
125	0.6394	-0.010	24.275	0.000
126	0.6447	-0.002	24.290	0.000
127	0.6500	-0.002	24.290	0.000
128	0.6554	-0.004	24.310	0.000
129	0.6607	-0.002	24.310	0.000
130	0.6660	-0.004	24.230	0.000
131	0.6714	-0.008	24.230	0.000
132	0.6767	-0.008	24.230	0.000
133	0.6820	-0.010	24.300	0.000
134	0.6874	-0.012	24.300	0.000
135	0.6914	-0.008	24.250	0.000
136	0.6954	-0.002	24.250	0.000
137	0.6994	-0.008	24.245	0.000
138	0.7034	-0.008	24.245	0.000
139	0.7087	-0.006	24.290	0.000
140	0.7140	-0.012	24.290	0.000
141	0.7193	-0.012	24.335	0.000
142	0.7247	-0.006	24.335	0.000
143	0.7300	-0.002	24.335	0.000
144	0.7353	-0.002	24.320	0.000
145	0.7407	0.002	24.320	0.000
146	0.7460	-0.002	24.350	0.000
147	0.7513	-0.010	24.350	0.000
148	0.7567	-0.010	24.350	0.000
149	0.7620	-0.014	24.350	0.000
150	0.7673	-0.018	24.380	0.000
151	0.7713	-0.010	24.380	0.000
152	0.7754	-0.006	24.350	0.000
153	0.7794	-0.008	24.350	0.000
154	0.7834	-0.002	24.350	0.000
155	0.7887	0.004	24.370	0.000
156	0.7940	-0.002	24.370	0.000
157	0.7993	-0.010	24.400	0.000
158	0.8047	-0.008	24.400	0.000
159	0.8100	-0.008	24.365	0.000
160	0.8154	-0.014	24.365	0.000
161	0.8207	-0.008	24.455	0.000
162	0.8260	-0.004	24.455	0.000
163	0.8313	-0.010	24.425	0.000
164	0.8353	-0.004	24.425	0.000
165	0.8393	-0.002	24.425	0.000
166	0.8433	-0.012	24.395	0.000
167	0.8473	-0.014	24.395	0.000
168	0.8527	-0.008	24.390	0.000
169	0.8580	-0.012	24.390	0.000
170	0.8633	-0.014	24.400	0.000
171	0.8686	-0.002	24.400	0.000
172	0.8740	0.000	24.405	0.000
173	0.8793	-0.008	24.405	0.000
174	0.8846	0.004	24.455	0.000
175	0.8900	0.002	24.455	0.000
176	0.8953	-0.012	24.455	0.000
177	0.9006	-0.014	24.470	0.000
178	0.9060	-0.008	24.470	0.000
179	0.9113	-0.012	24.515	0.000
180	0.9166	-0.012	24.515	0.000
181	0.9219	-0.006	24.470	0.000
182	0.9272	-0.006	24.470	0.000
183	0.9312	-0.008	24.560	0.000
184	0.9353	-0.002	24.560	0.000
185	0.9393	-0.004	24.490	0.000
186	0.9433	-0.014	24.490	0.000
187	0.9486	-0.012	24.490	0.000
188	0.9539	-0.004	24.480	0.000
189	0.9592	-0.006	24.480	0.000
190	0.9646	-0.008	24.500	0.000
191	0.9699	-0.002	24.500	0.000
192	0.9753	-0.002	24.495	0.000
193	0.9806	-0.002	24.495	0.000
194	0.9859	-0.006	24.535	0.000
195	0.9912	-0.014	24.535	0.000
196	0.9965	-0.018	24.535	0.000
197	1.0018	-0.012	24.535	0.000
198	1.0072	-0.010	24.535	0.000
199	1.0125	-0.008	24.495	0.000
200	1.0178	-0.006	24.495	0.000
201	1.0231	-0.002	24.540	0.000
202	1.0271	-0.002	24.540	0.000
203	1.0311	-0.006	24.535	0.000
204	1.0351	-0.002	24.535	0.000
205	1.0391	-0.010	24.495	0.000
206	1.0444	-0.008	24.495	0.000
207	1.0498	-0.004	24.525	0.000
208	1.0551	-0.002	24.525	0.000
209	1.0604	-0.008	24.525	0.000
210	1.0657	-0.014	24.495	0.000
211	1.0710	-0.014	24.495	0.000
212	1.0764	-0.010	24.515	0.000
213	1.0817	-0.008	24.515	0.000
214	1.0871	-0.004	24.520	0.000
215	1.0910	-0.004	24.520	0.000
216	1.0950	-0.002	24.540	0.000
217	1.0990	-0.010	24.540	0.000
218	1.1030	-0.012	24.590	0.000
219	1.1084	-0.012	24.590	0.000
220	1.1137	-0.006	24.590	0.000
221	1.1190	-0.002	24.580	0.000
222	1.1244	-0.002	24.580	0.000
223	1.1297	-0.004	24.645	0.000
224	1.1351	-0.010	24.645	0.000
225	1.1404	-0.016	24.540	0.000
226	1.1457	-0.012	24.540	0.000
227	1.1510	-0.010	24.600	0.000
228	1.1563	-0.006	24.600	0.000
229	1.1617	-0.004	24.685	0.000
230	1.1670	-0.004	24.685	0.000
231	1.1723	-0.008	24.685	0.000
232	1.1776	-0.010	24.645	0.000
233	1.1829	-0.008	24.645	0.000
234	1.1869	-0.008	24.630	0.000
235	1.1910	-0.004	24.630	0.000
236	1.1950	-0.002	24.630	0.000
237	1.1990	0.000	24.630	0.000
238	1.2043	-0.006	24.565	0.000
239	1.2096	-0.014	24.565	0.000
240	1.2150	-0.016	24.630	0.000
241	1.2203	-0.014	24.630	0.000
242	1.2256	-0.012	24.630	0.000
243	1.2310	-0.006	24.645	0.000
244	1.2363	-0.002	24.645	0.000
245	1.2416	-0.002	24.590	0.000
246	1.2469	-0.006	24.590	0.000
247	1.2522	-0.014	24.665	0.000
248	1.2575	-0.014	24.665	0.000
249	1.2628	-0.010	24.600	0.000
250	1.2669	-0.010	24.600	0.000
251	1.2709	-0.008	24.660	0.000
252	1.2749	0.002	24.660	0.000
253	1.2789	-0.002	24.660	0.000
254	1.2842	-0.010	24.620	0.000
255	1.2896	-0.008	24.620	0.000
256	1.2949	-0.006	24.645	0.000
257	1.3002	-0.002	24.645	0.000
258	1.3055	-0.002	24.660	0.000
259	1.3109	-0.006	24.660	0.000
260	1.3162	-0.014	24.600	0.000
261	1.3215	-0.018	24.600	0.000
262	1.3268	-0.010	24.745	0.000
263	1.3322	-0.012	24.745	0.000
264	1.3375	-0.012	24.745	0.000
265	1.3428	-0.004	24.645	0.000
266	1.3468	-0.002	24.645	0.000
267	1.3508	-0.010	24.665	0.000
268	1.3548	-0.010	24.665	0.000
269	1.3588	-0.008	24.655	0.000
270	1.3641	-0.008	24.655	0.000
271	1.3695	-0.006	24.650	0.000
272	1.3748	-0.008	24.650	0.000
273	1.3802	0.004	24.730	0.000
274	1.3855	-0.030	24.730	0.000
275	1.3908	-0.002	24.730	0.000
276	1.3962	-0.002	24.740	0.000
277	1.4015	0.000	24.740	0.000
278	1.4068	-0.004	24.715	0.000
279	1.4108	-0.006	24.715	0.000
280	1.4148	-0.010	24.785	0.000
281	1.4188	-0.014	24.785	0.000
282	1.4228	-0.010	24.795	0.000
283	1.4308	-0.012	24.795	0.000
284	1.4388	-0.004	24.700	0.000
285	1.4428	0.012	24.700	0.000
286	1.4468	0.006	24.700	0.000
287	1.4508	0.006	24.700	0.000
288	1.4548	0.004	24.700	0.000
289	1.4601	0.002	24.765	0.000
290	1.4655	-0.008	24.765	0.000
291	1.4708	0.004	24.725	0.000
292	1.4761	0.012	24.725	0.000
293	1.4814	0.012	24.825	0.000
294	1.4868	0.010	24.825	0.000
295	1.4921	0.008	24.770	0.000
296	1.4974	-0.002	24.770	0.000
297	1.5028	-0.002	24.770	0.000
298	1.5081	0.006	24.815	0.000
299	1.5134	0.012	24.815	0.000
300	1.5187	0.014	24.815	0.000
301	1.5227	0.024	24.815	0.000
302	1.5267	0.010	24.785	0.000
303	1.5307	0.012	24.785	0.000
304	1.5347	0.014	24.765	0.000
305	1.5400	0.014	24.765	0.000
306	1.5453	0.014	24.770	0.000
307	1.5507	0.012	24.770	0.000
308	1.5560	0.022	24.770	0.000
309	1.5613	0.018	24.830	0.000
310	1.5666	0.006	24.830	0.000
311	1.5720	0.012	24.825	0.000
312	1.5773	0.016	24.825	0.000
313	1.5826	0.010	24.785	0.000
314	1.5880	0.016	24.785	0.000
315	1.5933	0.016	24.845	0.000
316	1.5986	0.008	24.845	0.000
317	1.6026	0.010	24.755	0.000
318	1.6066	0.010	24.755	0.000
319	1.6106	0.008	24.755	0.000
320	1.6146	0.014	24.785	0.000
321	1.6200	0.018	24.785	0.000
322	1.6253	0.008	24.780	0.000
323	1.6306	0.004	24.780	0.000
324	1.6359	0.010	24.800	0.000
325	1.6412	0.010	24.800	0.000
326	1.6466	0.012	24.805	0.000
327	1.6519	0.014	24.805	0.000
328	1.6572	0.014	24.890	0.000
329	1.6626	0.006	24.890	0.000
330	1.6666	-0.002	24.890	0.000
331	1.6706	-0.002	24.810	0.000
332	1.6746	-0.002	24.810	0.000
333	1.6786	0.006	24.800	0.000
334	1.6865	0.014	24.800	0.000
335	1.6945	0.012	24.920	0.000
336	1.6985	0.008	24.920	0.000
337	1.7025	0.004	24.815	0.000
338	1.7065	0.000	24.815	0.000
339	1.7105	-0.006	24.885	0.000
340	1.7159	0.004	24.885	0.000
341	1.7212	0.014	24.885	0.000
342	1.7265	0.012	24.890	0.000
343	1.7318	0.008	24.890	0.000
344	1.7371	0.004	24.915	0.000
345	1.7425	-0.006	24.915	0.000
346	1.7478	-0.002	24.890	0.000
347	1.7531	-0.002	24.890	0.000
348	1.7584	0.002	24.895	0.000
349	1.7638	0.010	24.895	0.000
350	1.7691	0.010	24.875	0.000
351	1.7745	0.002	24.875	0.000
352	1.7785	-0.002	24.875	0.000
353	1.7825	-0.002	24.905	0.000
354	1.7865	-0.008	24.905	0.000
355	1.7905	-0.002	24.780	0.000
356	1.7958	0.010	24.780	0.000
357	1.8011	0.006	24.855	0.000
358	1.8064	-0.002	24.855	0.000
359	1.8118	0.002	24.890	0.000
360	1.8171	0.002	24.890	0.000
361	1.8225	-0.006	24.860	0.000
362	1.8278	-0.004	24.860	0.000
363	1.8331	0.002	24.860	0.000
364	1.8384	0.000	24.905	0.000
365	1.8438	-0.002	24.905	0.000
366	1.8491	0.002	24.905	0.000
367	1.8544	0.006	24.905	0.000
368	1.8584	-0.006	24.890	0.000
369	1.8624	-0.002	24.890	0.000
370	1.8664	0.010	24.855	0.000
371	1.8704	-0.010	24.855	0.000
372	1.8758	-0.010	24.895	0.000
373	1.8811	-0.002	24.895	0.000
374	1.8864	0.000	24.895	0.000
375	1.8917	-0.002	24.890	0.000
376	1.8971	0.004	24.890	0.000
377	1.9024	0.012	24.885	0.000
378	1.9077	-0.008	24.885	0.000
379	1.9130	-0.012	24.860	0.000
380	1.9184	-0.006	24.860	0.000
381	1.9224	-0.010	24.885	0.000
382	1.9264	-0.004	24.885	0.000
383	1.9304	0.008	24.870	0.000
384	1.9344	0.008	24.870	0.000
385	1.9397	0.002	24.870	0.000
386	1.9450	-0.002	24.940	0.000
387	1.9503	-0.010	24.940	0.000
388	1.9557	-0.014	24.885	0.000
389	1.9610	-0.004	24.885	0.000
390	1.9663	0.002	24.970	0.000
391	1.9717	-0.004	24.970	0.000
392	1.9770	0.000	24.925	0.000
393	1.9823	0.002	24.925	0.000
394	1.9876	-0.008	24.945	0.000
395	1.9930	-0.008	24.945	0.000
396	1.9983	-0.002	24.945	0.000
397	2.0036	-0.004	24.945	0.000
398	2.0089	0.000	24.945	0.000
399	2.0143	0.006	24.935	0.000
400	2.0183	-0.006	24.935	0.000
401	2.0223	-0.014	24.910	0.000
402	2.0263	-0.008	24.910	0.000
403	2.0303	-0.002	24.970	0.000
404	2.0356	-0.002	24.970	0.000
405	2.0409	0.002	24.930	0.000
406	2.0462	0.004	24.930	0.000
407	2.0516	-0.008	24.930	0.000
408	2.0569	-0.010	25.035	0.000
409	2.0623	-0.012	25.035	0.000
410	2.0676	-0.014	25.050	0.000
411	2.0729	-0.006	25.050	0.000
412	2.0783	0.004	24.950	0.000
413	2.0836	0.010	24.950	0.000
414	2.0889	0.006	24.975	0.000
415	2.0943	-0.006	24.975	0.000
416	2.0996	-0.010	24.985	0.000
417	2.1049	-0.020	24.985	0.000
418	2.1102	-0.024	24.985	0.000
419	2.1142	-0.006	24.985	0.000
420	2.1182	0.004	24.985	0.000
421	2.1221	0.000	24.975	0.000
422	2.1261	0.004	24.975	0.000
423	2.1314	0.000	24.965	0.000
424	2.1368	-0.012	24.965	0.000
425	2.1421	-0.012	25.010	0.000
426	2.1474	-0.010	25.010	0.000
427	2.1528	-0.010	25.025	0.000
428	2.1581	-0.004	25.025	0.000
429	2.1634	-0.002	25.025	0.000
430	2.1687	-0.008	24.945	0.000
431	2.1741	-0.002	24.945	0.000
432	2.1781	-0.004	24.980	0.000
433	2.1821	-0.008	24.980	0.000
434	2.1861	0.002	25.010	0.000
435	2.1901	-0.002	25.010	0.000
436	2.1954	-0.010	25.055	0.000
437	2.2007	-0.010	25.055	0.000
438	2.2061	-0.012	25.030	0.000
439	2.2114	-0.010	25.030	0.000
440	2.2167	-0.006	25.030	0.000
441	2.2221	-0.006	24.985	0.000
442	2.2274	-0.004	24.985	0.000
443	2.2327	-0.010	25.035	0.000
444	2.2380	-0.010	25.035	0.000
445	2.2434	-0.010	24.995	0.000
446	2.2487	0.000	24.995	0.000
447	2.2540	0.004	25.080	0.000
448	2.2593	0.008	25.080	0.000
449	2.2647	0.004	25.000	0.000
450	2.2700	0.006	25.000	0.000
451	2.2740	0.002	25.000	0.000
452	2.2780	-0.008	25.050	0.000
453	2.2820	-0.004	25.050	0.000
454	2.2860	-0.002	25.055	0.000
455	2.2913	-0.002	25.055	0.000
456	2.2966	0.002	24.930	0.000
457	2.3019	0.014	24.930	0.000
458	2.3073	0.012	25.010	0.000
459	2.3126	-0.002	25.010	0.000
460	2.3179	0.002	25.080	0.000
461	2.3232	0.006	25.080	0.000
462	2.3286	-0.002	25.080	0.000
463	2.3339	-0.004	25.020	0.000
464	2.3393	0.000	25.020	0.000
465	2.3446	0.004	25.050	0.000
466	2.3499	-0.010	25.050	0.000
467	2.3539	0.006	24.985	0.000
468	2.3579	0.012	24.985	0.000
469	2.3619	0.008	25.055	0.000
470	2.3660	0.012	25.055	0.000
471	2.3713	0.008	25.035	0.000
472	2.3766	0.002	25.035	0.000
473	2.3819	-0.004	25.035	0.000
474	2.3873	-0.014	25.055	0.000
475	2.3926	0.000	25.055	0.000
476	2.3979	-0.002	25.005	0.000
477	2.4033	0.018	25.005	0.000
478	2.4086	0.012	25.085	0.000
479	2.4139	0.000	25.085	0.000
480	2.4192	0.006	24.995	0.000
481	2.4246	-0.008	24.995	0.000
482	2.4299	-0.014	25.055	0.000
483	2.4339	-0.002	25.055	0.000
484	2.4379	0.002	25.055	0.000
485	2.4419	0.010	25.105	0.000
486	2.4459	0.002	25.105	0.000
487	2.4513	0.006	25.055	0.000
488	2.4566	0.006	25.055	0.000
489	2.4619	-0.010	25.010	0.000
490	2.4672	-0.002	25.010	0.000
491	2.4726	-0.002	25.070	0.000
492	2.4779	-0.008	25.070	0.000
493	2.4832	0.006	25.070	0.000
494	2.4885	0.000	25.070	0.000
495	2.4939	0.006	25.070	0.000
496	2.4979	0.004	25.055	0.000
497	2.5019	0.002	25.055	0.000
498	2.5059	0.008	25.115	0.000
499	2.5099	-0.012	25.115	0.000
500	2.5179	-0.010	25.070	0.000
501	2.5258	0.010	25.070	0.000
502	2.5298	-0.012	25.120	0.000
503	2.5338	-0.002	25.120	0.000
504	2.5378	0.016	25.080	0.000
505	2.5418	0.002	25.080	0.000
506	2.5472	-0.002	25.080	0.000
507	2.5525	0.002	25.095	0.000
508	2.5578	-0.010	25.095	0.000
509	2.5631	-0.010	25.040	0.000
510	2.5685	-0.008	25.040	0.000
511	2.5738	-0.004	25.090	0.000
512	2.5791	0.008	25.090	0.000
513	2.5844	0.006	25.155	0.000
514	2.5898	-0.002	25.155	0.000
515	2.5951	-0.008	25.155	0.000
516	2.6004	-0.004	25.155	0.000
517	2.6057	-0.008	25.155	0.000
518	2.6097	-0.010	25.110	0.000
519	2.6137	0.002	25.110	0.000
520	2.6177	0.008	25.075	0.000
521	2.6217	0.006	25.075	0.000
522	2.6271	-0.002	25.080	0.000
523	2.6324	-0.006	25.080	0.000
524	2.6378	-0.010	25.055	0.000
525	2.6431	-0.006	25.055	0.000
526	2.6484	-0.002	25.115	0.000
527	2.6537	0.002	25.115	0.000
528	2.6590	-0.002	25.115	0.000
529	2.6644	-0.006	25.070	0.000
530	2.6697	-0.010	25.070	0.000
531	2.6750	-0.010	25.075	0.000
532	2.6803	-0.008	25.075	0.000
533	2.6857	0.000	25.155	0.000
534	2.6897	0.006	25.155	0.000
535	2.6936	0.008	25.150	0.000
536	2.6976	-0.002	25.150	0.000
537	2.7016	-0.010	25.125	0.000
538	2.7069	-0.012	25.125	0.000
539	2.7122	-0.010	25.125	0.000
540	2.7175	-0.008	25.135	0.000
541	2.7229	-0.002	25.135	0.000
542	2.7283	0.004	25.100	0.000
543	2.7336	-0.002	25.100	0.000
544	2.7389	-0.006	25.085	0.000
545	2.7443	-0.002	25.085	0.000
546	2.7496	-0.006	25.160	0.000
547	2.7536	-0.008	25.160	0.000
548	2.7576	0.002	25.135	0.000
549	2.7616	0.000	25.135	0.000
550	2.7656	-0.006	25.135	0.000
551	2.7736	-0.010	25.125	0.000
552	2.7816	-0.006	25.125	0.000
553	2.7856	-0.008	25.210	0.000
554	2.7896	-0.006	25.210	0.000
555	2.7936	0.000	25.135	0.000
556	2.7976	0.000	25.135	0.000
557	2.8029	-0.004	25.105	0.000
558	2.8082	-0.008	25.105	0.000
559	2.8136	-0.008	25.155	0.000
560	2.8189	-0.010	25.155	0.000
561	2.8242	-0.004	25.155	0.000
562	2.8295	-0.002	25.115	0.000
563	2.8349	-0.004	25.115	0.000
564	2.8402	-0.004	25.160	0.000
565	2.8455	-0.008	25.160	0.000
566	2.8508	-0.010	25.170	0.000
567	2.8561	-0.008	25.170	0.000
568	2.8614	-0.002	25.150	0.000
569	2.8655	-0.002	25.150	0.000
570	2.8695	0.000	25.220	0.000
571	2.8735	-0.002	25.220	0.000
572	2.8775	-0.008	25.220	0.000
573	2.8829	-0.010	25.165	0.000
574	2.8882	-0.004	25.165	0.000
575	2.8935	-0.002	25.135	0.000
576	2.8988	-0.006	25.135	0.000
577	2.9041	-0.006	25.130	0.000
578	2.9095	-0.010	25.130	0.000
579	2.9148	-0.016	25.140	0.000
580	2.9202	-0.016	25.140	0.000
581	2.9255	-0.004	25.140	0.000
582	2.9308	0.002	25.175	0.000
583	2.9361	-0.002	25.175	0.000
584	2.9415	0.006	25.210	0.000
585	2.9455	-0.004	25.210	0.000
586	2.9495	-0.018	25.260	0.000
587	2.9535	-0.014	25.260	0.000
588	2.9575	-0.004	25.200	0.000
589	2.9628	-0.006	25.200	0.000
590	2.9681	-0.004	25.155	0.000
591	2.9734	0.004	25.155	0.000
592	2.9788	-0.004	25.155	0.000
593	2.9841	-0.012	25.240	0.000
594	2.9894	-0.008	25.240	0.000
595	2.9948	-0.006	25.215	0.000
596	3.0001	-0.008	25.215	0.000
597	3.0054	-0.002	25.195	0.000
598	3.0094	0.002	25.195	0.000
599	3.0134	-0.004	25.190	0.000
600	3.0174	-0.012	25.190	0.000
601	3.0214	-0.010	25.200	0.000
602	3.0267	-0.010	25.200	0.000
603	3.0321	-0.006	25.200	0.000
604	3.0374	-0.002	25.240	0.000
605	3.0427	-0.006	25.240	0.000
606	3.0480	-0.010	25.215	0.000
607	3.0534	-0.010	25.215	0.000
608	3.0587	-0.008	25.155	0.000
609	3.0640	-0.010	25.155	0.000
610	3.0693	-0.006	25.175	0.000
611	3.0747	0.002	25.175	0.000
612	3.0800	-0.006	25.200	0.000
613	3.0854	-0.010	25.200	0.000
614	3.0907	-0.004	25.200	0.000
615	3.0960	-0.008	25.200	0.000
616	3.1013	-0.010	25.200	0.000
617	3.1053	-0.002	25.200	0.000
618	3.1093	0.000	25.200	0.000
619	3.1133	-0.010	25.205	0.000
620	3.1174	-0.012	25.205	0.000
621	3.1227	-0.012	25.155	0.000
622	3.1280	-0.012	25.155	0.000
623	3.1333	-0.008	25.200	0.000
624	3.1387	-0.002	25.200	0.000
625	3.1440	0.002	25.200	0.000
626	3.1493	-0.004	25.255	0.000
627	3.1546	-0.006	25.255	0.000
628	3.1599	-0.008	25.240	0.000
629	3.1652	-0.010	25.240	0.000
630	3.1706	-0.010	25.190	0.000
631	3.1759	-0.006	25.190	0.000
632	3.1812	-0.004	25.210	0.000
633	3.1865	-0.002	25.210	0.000
634	3.1919	-0.008	25.235	0.000
635	3.1972	-0.014	25.235	0.000
636	3.2012	-0.010	25.235	0.000
637	3.2052	-0.008	25.210	0.000
638	3.2092	-0.002	25.210	0.000
639	3.2132	0.000	25.230	0.000
640	3.2186	-0.006	25.230	0.000
641	3.2239	-0.008	25.175	0.000
642	3.2292	-0.012	25.175	0.000
643	3.2345	-0.014	25.220	0.000
644	3.2398	-0.014	25.220	0.000
645	3.2451	-0.006	25.195	0.000
646	3.2505	0.008	25.195	0.000
647	3.2558	0.008	25.195	0.000
648	3.2611	-0.008	25.260	0.000
649	3.2651	-0.012	25.260	0.000
650	3.2692	-0.014	25.235	0.000
651	3.2732	-0.016	25.235	0.000
652	3.2772	-0.008	25.220	0.000
653	3.2825	0.002	25.220	0.000
654	3.2878	-0.004	25.235	0.000
655	3.2932	-0.006	25.235	0.000
656	3.2985	-0.010	25.250	0.000
657	3.3038	-0.018	25.250	0.000
658	3.3092	-0.014	25.250	0.000
659	3.3145	-0.004	25.220	0.000
660	3.3198	0.000	25.220	0.000
661	3.3251	0.004	25.195	0.000
662	3.3291	0.002	25.195	0.000
663	3.3331	-0.008	25.270	0.000
664	3.3371	-0.016	25.270	0.000
665	3.3411	-0.014	25.230	0.000
666	3.3491	-0.008	25.230	0.000
667	3.3571	-0.008	25.235	0.000
668	3.3611	-0.004	25.235	0.000
669	3.3651	-0.002	25.235	0.000
670	3.3691	-0.008	25.210	0.000
671	3.3731	-0.012	25.210	0.000
672	3.3784	-0.008	25.320	0.000
673	3.3837	-0.008	25.320	0.000
674	3.3890	-0.006	25.275	0.000
675	3.3930	0.002	25.275	0.000
676	3.3970	-0.002	25.300	0.000
677	3.4010	-0.012	25.300	0.000
678	3.4050	-0.018	25.235	0.000
679	3.4130	-0.014	25.235	0.000
680	3.4210	-0.012	25.235	0.000
681	3.4263	-0.008	25.245	0.000
682	3.4316	0.006	25.245	0.000
683	3.4369	0.002	25.300	0.000
684	3.4409	-0.008	25.300	0.000
685	3.4449	-0.008	25.310	0.000
686	3.4489	-0.012	25.310	0.000
687	3.4529	-0.018	25.275	0.000
688	3.4583	-0.008	25.275	0.000
689	3.4636	0.004	25.285	0.000
690	3.4690	-0.002	25.285	0.000
691	3.4743	-0.006	25.285	0.000
692	3.4796	-0.004	25.300	0.000
693	3.4850	-0.012	25.300	0.000
694	3.4903	-0.016	25.320	0.000
695	3.4956	-0.008	25.320	0.000
696	3.5010	-0.004	25.215	0.000
697	3.5063	-0.004	25.215	0.000
698	3.5116	-0.002	25.260	0.000
699	3.5169	-0.004	25.260	0.000
700	3.5209	-0.014	25.300	0.000
701	3.5249	-0.016	25.300	0.000
702	3.5289	-0.008	25.300	0.000
703	3.5329	-0.012	25.260	0.000
704	3.5382	-0.008	25.260	0.000
705	3.5436	-0.002	25.330	0.000
706	3.5489	-0.008	25.330	0.000
707	3.5542	-0.012	25.280	0.000
708	3.5596	-0.008	25.280	0.000
709	3.5649	-0.002	25.255	0.000
710	3.5702	-0.008	25.255	0.000
711	3.5755	-0.010	25.335	0.000
712	3.5808	-0.006	25.335	0.000
713	3.5862	-0.012	25.335	0.000
714	3.5915	-0.010	25.295	0.000
715	3.5968	-0.004	25.295	0.000
716	3.6022	-0.002	25.260	0.000
717	3.6075	-0.002	25.260	0.000
718	3.6129	-0.004	25.300	0.000
719	3.6169	-0.010	25.300	0.000
720	3.6209	-0.022	25.360	0.000
721	3.6249	-0.020	25.360	0.000
722	3.6289	-0.010	25.320	0.000
723	3.6342	-0.004	25.320	0.000
724	3.6395	0.002	25.320	0.000
725	3.6448	0.004	25.295	0.000
726	3.6501	-0.006	25.295	0.000
727	3.6555	-0.010	25.330	0.000
728	3.6608	-0.012	25.330	0.000
729	3.6661	-0.020	25.335	0.000
730	3.6715	-0.014	25.335	0.000
731	3.6768	-0.006	25.365	0.000
732	3.6821	-0.006	25.365	0.000
733	3.6874	-0.004	25.300	0.000
734	3.6928	0.000	25.300	0.000
735	3.6968	-0.006	25.300	0.000
736	3.7008	-0.010	25.335	0.000
737	3.7048	-0.008	25.335	0.000
738	3.7088	-0.012	25.365	0.000
739	3.7141	-0.010	25.365	0.000
740	3.7194	-0.008	25.210	0.000
741	3.7247	-0.010	25.210	0.000
742	3.7300	-0.006	25.320	0.000
743	3.7353	-0.006	25.320	0.000
744	3.7406	-0.010	25.360	0.000
745	3.7460	-0.010	25.360	0.000
746	3.7513	-0.006	25.360	0.000
747	3.7566	-0.004	25.320	0.000
748	3.7620	-0.012	25.320	0.000
749	3.7673	-0.008	25.320	0.000
750	3.7727	-0.008	25.320	0.000
751	3.7767	-0.014	25.320	0.000
752	3.7807	-0.010	25.320	0.000
753	3.7846	-0.006	25.290	0.000
754	3.7886	-0.004	25.290	0.000
755	3.7940	-0.008	25.320	0.000
756	3.7993	-0.012	25.320	0.000
757	3.8047	0.006	25.320	0.000
758	3.8100	-0.028	25.340	0.000
759	3.8153	-0.006	25.340	0.000
760	3.8206	-0.004	25.270	0.000
761	3.8259	0.004	25.270	0.000
762	3.8312	-0.018	25.320	0.000
763	3.8366	-0.006	25.320	0.000
764	3.8405	-0.004	25.305	0.000
765	3.8445	-0.002	25.305	0.000
766	3.8485	-0.030	25.365	0.000
767	3.8525	-0.006	25.365	0.000
768	3.8605	-0.006	25.365	0.000
769	3.8685	-0.006	25.405	0.000
770	3.8725	-0.006	25.405	0.000
771	3.8766	-0.014	25.310	0.000
772	3.8806	0.008	25.310	0.000
773	3.8846	-0.012	25.315	0.000
774	3.8899	-0.012	25.315	0.000
775	3.8953	-0.006	25.340	0.000
776	3.9006	-0.010	25.340	0.000
777	3.9046	-0.008	25.280	0.000
778	3.9086	-0.024	25.280	0.000
779	3.9126	-0.006	25.280	0.000
780	3.9165	-0.002	25.345	0.000
781	3.9245	-0.012	25.345	0.000
782	3.9325	-0.014	25.315	0.000
783	3.9378	0.016	25.315	0.000
784	3.9432	-0.016	25.380	0.000
785	3.9485	-0.018	25.380	0.000
786	3.9525	-0.020	25.390	0.000
787	3.9565	0.008	25.390	0.000
788	3.9605	-0.012	25.355	0.000
789	3.9645	-0.022	25.355	0.000
790	3.9698	0.020	25.355	0.000
791	3.9751	0.010	25.340	0.000
792	3.9804	-0.028	25.340	0.000
793	3.9858	-0.016	25.395	0.000
794	3.9911	-0.006	25.395	0.000
795	3.9964	-0.012	25.375	0.000
796	4.0017	-0.018	25.375	0.000
797	4.0071	-0.002	25.340	0.000
798	4.0124	0.012	25.340	0.000
799	4.0177	-0.010	25.340	0.000
800	4.0231	-0.014	25.340	0.000
801	4.0284	-0.016	25.340	0.000
802	4.0324	-0.012	25.385	0.000
803	4.0364	-0.010	25.385	0.000
804	4.0404	-0.010	25.400	0.000
805	4.0444	-0.002	25.400	0.000
806	4.0498	0.006	25.320	0.000
807	4.0551	-0.014	25.320	0.000
808	4.0605	-0.016	25.340	0.000
809	4.0658	-0.010	25.340	0.000
810	4.0711	-0.008	25.400	0.000
811	4.0764	-0.014	25.400	0.000
812	4.0817	-0.002	25.400	0.000
813	4.0871	0.004	25.360	0.000
814	4.0925	-0.006	25.360	0.000
815	4.0964	-0.014	25.360	0.000
816	4.1004	-0.008	25.360	0.000
817	4.1044	-0.012	25.410	0.000
818	4.1084	-0.008	25.410	0.000
819	4.1137	-0.002	25.300	0.000
820	4.1190	-0.006	25.300	0.000
821	4.1244	-0.008	25.420	0.000
822	4.1297	-0.016	25.420	0.000
823	4.1350	-0.020	25.420	0.000
824	4.1404	-0.010	25.390	0.000
825	4.1457	-0.010	25.390	0.000
826	4.1511	-0.002	25.400	0.000
827	4.1564	0.002	25.400	0.000
828	4.1596	-0.002	25.355	0.000
829	4.1628	-0.008	25.355	0.000
830	4.1660	-0.024	25.350	0.000
831	4.1691	-0.012	25.350	0.000
832	4.1723	-0.010	25.375	0.000
833	4.1883	-0.010	25.375	0.000
834	4.1923	0.004	25.375	0.000
835	4.1963	-0.006	25.425	0.000
836	4.2003	-0.008	25.425	0.000
837	4.2043	-0.008	25.435	0.000
838	4.2096	-0.012	25.435	0.000
839	4.2150	-0.006	25.355	0.000
840	4.2203	-0.010	25.355	0.000
841	4.2256	-0.004	25.405	0.000
842	4.2309	-0.008	25.405	0.000
843	4.2363	-0.018	25.390	0.000
844	4.2416	-0.010	25.390	0.000
845	4.2469	-0.012	25.390	0.000
846	4.2522	-0.010	25.400	0.000
847	4.2575	-0.002	25.400	0.000
848	4.2629	-0.002	25.415	0.000
849	4.2682	-0.008	25.415	0.000
850	4.2735	-0.012	25.390	0.000
851	4.2789	-0.014	25.390	0.000
852	4.2842	-0.016	25.380	0.000
853	4.2882	-0.014	25.380	0.000
854	4.2922	-0.004	25.405	0.000
855	4.2962	-0.002	25.405	0.000
856	4.3002	-0.008	25.405	0.000
857	4.3055	-0.002	25.330	0.000
858	4.3109	-0.006	25.330	0.000
859	4.3162	-0.016	25.365	0.000
860	4.3215	-0.008	25.365	0.000
861	4.3268	-0.002	25.400	0.000
862	4.3322	-0.008	25.400	0.000
863	4.3375	-0.010	25.380	0.000
864	4.3428	-0.010	25.380	0.000
865	4.3482	-0.014	25.445	0.000
866	4.3514	-0.018	25.445	0.000
867	4.3546	-0.004	25.445	0.000
868	4.3578	0.002	25.440	0.000
869	4.3610	-0.006	25.440	0.000
870	4.3642	-0.002	25.425	0.000
871	4.3722	-0.006	25.425	0.000
872	4.3802	-0.020	25.350	0.000
873	4.3855	-0.022	25.350	0.000
874	4.3908	-0.012	25.415	0.000
875	4.3961	-0.006	25.415	0.000
876	4.4014	-0.002	25.485	0.000
877	4.4068	0.002	25.485	0.000
878	4.4121	0.000	25.485	0.000
879	4.4161	-0.014	25.425	0.000
880	4.4201	-0.018	25.425	0.000
881	4.4241	-0.012	25.465	0.000
882	4.4281	-0.018	25.465	0.000
883	4.4361	-0.008	25.440	0.000
884	4.4441	0.002	25.440	0.000
885	4.4481	-0.008	25.380	0.000
886	4.4521	-0.006	25.380	0.000
887	4.4561	-0.008	25.435	0.000
888	4.4601	-0.010	25.435	0.000
889	4.4654	-0.012	25.435	0.000
890	4.4708	-0.010	25.425	0.000
891	4.4761	-0.002	25.425	0.000
892	4.4814	-0.014	25.425	0.000
893	4.4867	-0.006	25.425	0.000
894	4.4921	-0.006	25.465	0.000
895	4.4974	-0.016	25.465	0.000
896	4.5027	-0.006	25.420	0.000
897	4.5081	-0.008	25.420	0.000
898	4.5134	-0.006	25.425	0.000
899	4.5187	-0.010	25.425	0.000
900	4.5241	-0.012	25.425	0.000
901	4.5281	-0.008	25.410	0.000
902	4.5321	-0.020	25.410	0.000
903	4.5361	-0.006	25.470	0.000
904	4.5401	-0.002	25.470	0.000
905	4.5454	-0.012	25.385	0.000
906	4.5507	-0.002	25.385	0.000
907	4.5560	-0.006	25.435	0.000
908	4.5614	-0.010	25.435	0.000
909	4.5667	-0.010	25.410	0.000
910	4.5720	-0.008	25.410	0.000
911	4.5774	-0.008	25.410	0.000
912	4.5827	-0.014	25.420	0.000
913	4.5881	-0.012	25.420	0.000
914	4.5934	-0.008	25.465	0.000
915	4.5987	-0.014	25.465	0.000
916	4.6040	-0.008	25.445	0.000
917	4.6080	0.002	25.445	0.000
918	4.6120	-0.002	25.350	0.000
919	4.6160	-0.006	25.350	0.000
920	4.6200	-0.006	25.540	0.000
921	4.6253	-0.014	25.540	0.000
922	4.6306	-0.020	25.540	0.000
923	4.6359	-0.016	25.460	0.000
924	4.6413	-0.010	25.460	0.000
925	4.6467	-0.010	25.465	0.000
926	4.6521	-0.002	25.465	0.000
927	4.6574	0.002	25.465	0.000
928	4.6627	-0.010	25.465	0.000
929	4.6679	-0.008	25.500	0.000
930	4.6719	-0.008	25.500	0.000
931	4.6759	-0.012	25.415	0.000
932	4.6799	-0.010	25.415	0.000
933	4.6839	-0.006	25.415	0.000
934	4.6919	-0.006	25.415	0.000
935	4.6999	-0.008	25.415	0.000
936	4.7039	-0.010	25.425	0.000
937	4.7079	-0.012	25.425	0.000
938	4.7119	-0.014	25.465	0.000
939	4.7159	-0.008	25.465	0.000
940	4.7213	-0.008	25.425	0.000
941	4.7266	-0.006	25.425	0.000
942	4.7319	-0.004	25.390	0.000
943	4.7373	-0.008	25.390	0.000
944	4.7426	-0.014	25.390	0.000
945	4.7479	-0.012	25.435	0.000
946	4.7532	-0.014	25.435	0.000
947	4.7585	-0.012	25.470	0.000
948	4.7638	-0.004	25.470	0.000
949	4.7692	-0.002	25.505	0.000
950	4.7745	-0.004	25.505	0.000
951	4.7799	-0.008	25.545	0.000
952	4.7839	-0.012	25.545	0.000
953	4.7879	-0.018	25.425	0.000
954	4.7919	-0.014	25.425	0.000
955	4.7959	-0.008	25.425	0.000
956	4.8012	-0.006	25.510	0.000
957	4.8065	-0.002	25.510	0.000
958	4.8119	-0.002	25.430	0.000
959	4.8172	-0.008	25.430	0.000
960	4.8225	-0.014	25.445	0.000
961	4.8279	-0.016	25.445	0.000
962	4.8332	-0.010	25.500	0.000
963	4.8385	-0.006	25.500	0.000
964	4.8439	-0.002	25.385	0.000
965	4.8492	-0.002	25.385	0.000
966	4.8544	-0.008	25.385	0.000
967	4.8597	-0.016	25.495	0.000
968	4.8637	-0.012	25.495	0.000
969	4.8677	-0.018	25.485	0.000
970	4.8717	-0.016	25.485	0.000
971	4.8757	-0.002	25.450	0.000
972	4.8811	0.002	25.450	0.000
973	4.8864	-0.008	25.445	0.000
974	4.8918	-0.008	25.445	0.000
975	4.8971	-0.010	25.530	0.000
976	4.9025	-0.020	25.530	0.000
977	4.9078	-0.012	25.530	0.000
978	4.9131	-0.002	25.475	0.000
979	4.9184	-0.008	25.475	0.000
980	4.9238	-0.004	25.510	0.000
981	4.9270	0.002	25.510	0.000
982	4.9302	-0.006	25.480	0.000
983	4.9334	-0.016	25.480	0.000
984	4.9366	-0.014	25.445	0.000
985	4.9398	-0.006	25.445	0.000
986	4.9478	-0.016	25.520	0.000
987	4.9557	-0.010	25.520	0.000
988	4.9611	-0.002	25.520	0.000
989	4.9664	-0.008	25.515	0.000
990	4.9717	-0.010	25.515	0.000
991	4.9771	-0.002	25.460	0.000
992	4.9824	-0.008	25.460	0.000
993	4.9877	-0.006	25.470	0.000
994	4.9917	-0.006	25.470	0.000
995	4.9957	-0.006	25.525	0.000
996	4.9997	-0.020	25.525	0.000
997	5.0037	-0.012	25.460	0.000
998	5.0117	-0.010	25.460	0.000
999	5.0197	-0.014	25.460	0.000
1000	5.0250	-0.012	25.530	0.000
1001	5.0303	0.002	25.530	0.000
1002	5.0357	-0.004	25.530	0.000
1003	5.0397	-0.010	25.530	0.000
1004	5.0437	-0.004	25.565	0.000
1005	5.0477	-0.002	25.565	0.000
1006	5.0517	-0.016	25.550	0.000
1007	5.0570	-0.008	25.550	0.000
1008	5.0623	-0.004	25.585	0.000
1009	5.0676	-0.008	25.585	0.000
1010	5.0729	-0.010	25.585	0.000
1011	5.0783	-0.006	25.510	0.000
1012	5.0836	-0.010	25.510	0.000
1013	5.0889	-0.012	25.480	0.000
1014	5.0943	-0.012	25.480	0.000
1015	5.0996	-0.010	25.530	0.000
1016	5.1049	-0.012	25.530	0.000
1017	5.1102	-0.008	25.500	0.000
1018	5.1156	-0.008	25.500	0.000
1019	5.1196	-0.006	25.515	0.000
1020	5.1236	-0.004	25.515	0.000
1021	5.1275	-0.006	25.515	0.000
1022	5.1315	-0.018	25.575	0.000
1023	5.1369	-0.018	25.575	0.000
1024	5.1422	-0.014	25.510	0.000
1025	5.1475	-0.008	25.510	0.000
1026	5.1528	-0.004	25.530	0.000
1027	5.1582	0.002	25.530	0.000
1028	5.1635	0.002	25.525	0.000
1029	5.1688	-0.006	25.525	0.000
1030	5.1742	-0.010	25.510	0.000
1031	5.1795	-0.014	25.510	0.000
1032	5.1835	-0.016	25.510	0.000
1033	5.1875	-0.008	25.530	0.000
1034	5.1915	-0.008	25.530	0.000
1035	5.1955	-0.010	25.510	0.000
1036	5.2009	-0.008	25.510	0.000
1037	5.2062	-0.006	25.505	0.000
1038	5.2115	-0.008	25.505	0.000
1039	5.2169	-0.008	25.520	0.000
1040	5.2222	-0.012	25.520	0.000
1041	5.2275	-0.014	25.540	0.000
1042	5.2328	-0.010	25.540	0.000
1043	5.2382	-0.008	25.540	0.000
1044	5.2435	-0.010	25.510	0.000
1045	5.2488	-0.006	25.510	0.000
1046	5.2541	-0.008	25.615	0.000
1047	5.2594	-0.010	25.615	0.000
1048	5.2647	-0.012	25.590	0.000
1049	5.2701	-0.010	25.590	0.000
1050	5.2754	-0.010	25.485	0.000
1051	5.2794	-0.008	25.485	0.000
1052	5.2834	-0.004	25.545	0.000
1053	5.2874	-0.002	25.545	0.000
1054	5.2914	-0.008	25.545	0.000
1055	5.2968	-0.010	25.535	0.000
1056	5.3021	-0.008	25.535	0.000
1057	5.3074	-0.012	25.535	0.000
1058	5.3114	-0.016	25.535	0.000
1059	5.3154	-0.012	25.445	0.000
1060	5.3194	-0.012	25.445	0.000
1061	5.3234	-0.012	25.530	0.000
1062	5.3314	-0.002	25.530	0.000
1063	5.3394	0.002	25.520	0.000
1064	5.3447	-0.006	25.520	0.000
1065	5.3500	-0.006	25.520	0.000
1066	5.3554	-0.006	25.570	0.000
1067	5.3607	-0.020	25.570	0.000
1068	5.3660	-0.018	25.535	0.000
1069	5.3714	-0.008	25.535	0.000
1070	5.3754	-0.010	25.500	0.000
1071	5.3794	-0.006	25.500	0.000
1072	5.3834	-0.002	25.500	0.000
1073	5.3874	-0.008	25.500	0.000
1074	5.3927	-0.016	25.570	0.000
1075	5.3980	-0.010	25.570	0.000
1076	5.4033	-0.002	25.570	0.000
1077	5.4086	-0.006	25.550	0.000
1078	5.4140	-0.006	25.550	0.000
1079	5.4193	-0.004	25.470	0.000
1080	5.4246	-0.010	25.470	0.000
1081	5.4300	-0.016	25.530	0.000
1082	5.4354	-0.012	25.530	0.000
1083	5.4394	-0.010	25.495	0.000
1084	5.4434	-0.010	25.495	0.000
1085	5.4474	-0.004	25.640	0.000
1086	5.4514	-0.002	25.640	0.000
1087	5.4567	-0.012	25.640	0.000
1088	5.4620	-0.014	25.525	0.000
1089	5.4673	-0.012	25.525	0.000
1090	5.4726	-0.012	25.565	0.000
1091	5.4779	-0.008	25.565	0.000
1092	5.4833	-0.002	25.550	0.000
1093	5.4886	-0.002	25.550	0.000
1094	5.4939	-0.008	25.495	0.000
1095	5.4992	-0.010	25.495	0.000
1096	5.5046	-0.016	25.510	0.000
1097	5.5099	-0.024	25.510	0.000
1098	5.5153	-0.012	25.510	0.000
1099	5.5206	0.002	25.560	0.000
1100	5.5260	0.002	25.560	0.000
1101	5.5313	-0.002	25.610	0.000
1102	5.5353	-0.008	25.610	0.000
1103	5.5392	-0.016	25.510	0.000
1104	5.5432	-0.022	25.510	0.000
1105	5.5472	-0.016	25.535	0.000
1106	5.5525	-0.010	25.535	0.000
1107	5.5579	-0.004	25.535	0.000
1108	5.5632	0.006	25.535	0.000
1109	5.5685	0.006	25.535	0.000
1110	5.5738	-0.010	25.545	0.000
1111	5.5792	-0.016	25.545	0.000
1112	5.5845	-0.018	25.540	0.000
1113	5.5899	-0.016	25.540	0.000
1114	5.5953	-0.012	25.495	0.000
1115	5.6006	-0.006	25.495	0.000
1116	5.6059	-0.008	25.570	0.000
1117	5.6113	-0.008	25.570	0.000
1118	5.6153	-0.008	25.610	0.000
1119	5.6193	-0.012	25.610	0.000
1120	5.6233	-0.012	25.610	0.000
1121	5.6273	-0.010	25.550	0.000
1122	5.6326	-0.006	25.550	0.000
1123	5.6379	-0.006	25.580	0.000
1124	5.6433	-0.006	25.580	0.000
1125	5.6486	-0.010	25.590	0.000
1126	5.6539	-0.014	25.590	0.000
1127	5.6592	-0.008	25.590	0.000
1128	5.6645	-0.004	25.590	0.000
1129	5.6698	-0.004	25.590	0.000
1130	5.6752	-0.008	25.550	0.000
1131	5.6805	-0.010	25.550	0.000
1132	5.6858	-0.016	25.550	0.000
1133	5.6911	-0.018	25.550	0.000
1134	5.6951	-0.010	25.530	0.000
1135	5.6991	-0.006	25.530	0.000
1136	5.7031	-0.002	25.595	0.000
1137	5.7071	0.002	25.595	0.000
1138	5.7125	-0.006	25.595	0.000
1139	5.7178	-0.016	25.595	0.000
1140	5.7231	-0.016	25.595	0.000
1141	5.7284	-0.016	25.605	0.000
1142	5.7338	-0.014	25.605	0.000
1143	5.7391	-0.006	25.615	0.000
1144	5.7444	0.004	25.615	0.000
1145	5.7497	-0.004	25.580	0.000
1146	5.7550	-0.010	25.580	0.000
1147	5.7582	-0.010	25.550	0.000
1148	5.7614	-0.014	25.550	0.000
1149	5.7646	-0.016	25.570	0.000
1150	5.7678	-0.008	25.570	0.000
1151	5.7710	-0.006	25.570	0.000
1152	5.7870	-0.006	25.635	0.000
1153	5.7910	-0.002	25.635	0.000
1154	5.7950	-0.006	25.535	0.000
1155	5.7990	-0.010	25.535	0.000
1156	5.8030	-0.010	25.505	0.000
1157	5.8083	-0.006	25.505	0.000
1158	5.8137	-0.012	25.570	0.000
1159	5.8190	-0.012	25.570	0.000
1160	5.8244	-0.014	25.555	0.000
1161	5.8297	-0.012	25.555	0.000
1162	5.8350	-0.016	25.555	0.000
1163	5.8404	-0.008	25.580	0.000
1164	5.8457	-0.004	25.580	0.000
1165	5.8510	-0.008	25.610	0.000
1166	5.8563	-0.006	25.610	0.000
1167	5.8617	-0.002	25.620	0.000
1168	5.8670	-0.016	25.620	0.000
1169	5.8710	-0.014	25.565	0.000
1170	5.8750	-0.010	25.565	0.000
1171	5.8790	-0.014	25.590	0.000
1172	5.8830	-0.014	25.590	0.000
1173	5.8883	-0.004	25.590	0.000
1174	5.8936	0.000	25.565	0.000
1175	5.8990	-0.006	25.565	0.000
1176	5.9043	0.000	25.565	0.000
1177	5.9096	-0.006	25.565	0.000
1178	5.9149	-0.018	25.615	0.000
1179	5.9203	-0.018	25.615	0.000
1180	5.9256	-0.012	25.570	0.000
1181	5.9309	-0.012	25.570	0.000
1182	5.9363	-0.010	25.600	0.000
1183	5.9416	0.004	25.600	0.000
1184	5.9470	-0.002	25.600	0.000
1185	5.9510	-0.012	25.570	0.000
1186	5.9550	-0.008	25.570	0.000
1187	5.9589	-0.014	25.555	0.000
1188	5.9629	-0.018	25.555	0.000
1189	5.9683	-0.008	25.630	0.000
1190	5.9736	-0.002	25.630	0.000
1191	5.9789	-0.008	25.645	0.000
1192	5.9843	-0.010	25.645	0.000
1193	5.9896	-0.006	25.600	0.000
1194	5.9950	-0.014	25.600	0.000
1195	6.0003	-0.018	25.600	0.000
1196	6.0056	-0.006	25.610	0.000
1197	6.0109	-0.008	25.610	0.000
1198	6.0149	-0.010	25.550	0.000
1199	6.0189	-0.006	25.550	0.000
1200	6.0229	-0.004	25.570	0.000
1201	6.0269	-0.012	25.570	0.000
1202	6.0322	-0.014	25.595	0.000
1203	6.0376	-0.004	25.595	0.000
1204	6.0429	-0.006	25.615	0.000
1205	6.0482	-0.010	25.615	0.000
1206	6.0535	-0.002	25.615	0.000
1207	6.0588	-0.004	25.590	0.000
1208	6.0641	-0.012	25.590	0.000
1209	6.0695	-0.010	25.540	0.000
1210	6.0748	-0.008	25.540	0.000
1211	6.0801	-0.014	25.590	0.000
1212	6.0855	-0.014	25.590	0.000
1213	6.0908	-0.010	25.615	0.000
1214	6.0962	-0.014	25.615	0.000
1215	6.1015	-0.016	25.680	0.000
1216	6.1068	-0.012	25.680	0.000
1217	6.1121	-0.008	25.680	0.000
1218	6.1175	-0.002	25.670	0.000
1219	6.1228	0.002	25.670	0.000
1220	6.1268	0.002	25.590	0.000
1221	6.1308	-0.002	25.590	0.000
1222	6.1348	-0.010	25.585	0.000
1223	6.1388	-0.016	25.585	0.000
1224	6.1442	-0.014	25.650	0.000
1225	6.1495	-0.010	25.650	0.000
1226	6.1548	-0.008	25.630	0.000
1227	6.1602	-0.006	25.630	0.000
1228	6.1655	-0.006	25.630	0.000
1229	6.1708	-0.010	25.600	0.000
1230	6.1761	-0.014	25.600	0.000
1231	6.1815	-0.012	25.605	0.000
1232	6.1868	-0.008	25.605	0.000
1233	6.1921	-0.008	25.620	0.000
1234	6.1975	-0.004	25.620	0.000
1235	6.2028	-0.006	25.660	0.000
1236	6.2068	-0.012	25.660	0.000
1237	6.2108	-0.016	25.690	0.000
1238	6.2148	-0.016	25.690	0.000
1239	6.2188	-0.010	25.690	0.000
1240	6.2241	-0.004	25.635	0.000
1241	6.2294	0.000	25.635	0.000
1242	6.2348	-0.002	25.610	0.000
1243	6.2401	-0.008	25.610	0.000
1244	6.2454	-0.016	25.610	0.000
1245	6.2507	-0.020	25.610	0.000
1246	6.2561	-0.016	25.610	0.000
1247	6.2614	-0.008	25.610	0.000
1248	6.2667	-0.002	25.600	0.000
1249	6.2707	0.000	25.600	0.000
1250	6.2747	-0.004	25.600	0.000
1251	6.2787	-0.002	25.630	0.000
1252	6.2827	-0.010	25.630	0.000
1253	6.2881	-0.018	25.650	0.000
1254	6.2934	-0.012	25.650	0.000
1255	6.2987	-0.008	25.675	0.000
1256	6.3040	-0.006	25.675	0.000
1257	6.3093	-0.004	25.605	0.000
1258	6.3146	-0.006	25.605	0.000
1259	6.3200	-0.018	25.630	0.000
1260	6.3253	-0.012	25.630	0.000
1261	6.3306	-0.010	25.630	0.000
1262	6.3346	-0.014	25.715	0.000
1263	6.3386	-0.010	25.715	0.000
1264	6.3427	-0.008	25.685	0.000
1265	6.3467	-0.008	25.685	0.000
1266	6.3547	-0.012	25.675	0.000
1267	6.3627	-0.006	25.675	0.000
1268	6.3667	-0.006	25.615	0.000
1269	6.3707	-0.010	25.615	0.000
1270	6.3747	0.002	25.630	0.000
1271	6.3787	0.000	25.630	0.000
1272	6.3840	-0.014	25.630	0.000
1273	6.3893	-0.018	25.680	0.000
1274	6.3946	-0.012	25.680	0.000
1275	6.4000	-0.012	25.595	0.000
1276	6.4053	-0.008	25.595	0.000
1277	6.4106	-0.002	25.625	0.000
1278	6.4159	-0.008	25.625	0.000
1279	6.4213	-0.008	25.625	0.000
1280	6.4266	-0.004	25.625	0.000
1281	6.4319	-0.010	25.690	0.000
1282	6.4373	-0.014	25.690	0.000
1283	6.4426	-0.012	25.690	0.000
1284	6.4466	-0.010	25.635	0.000
1285	6.4506	-0.014	25.635	0.000
1286	6.4546	-0.012	25.675	0.000
1287	6.4586	-0.010	25.675	0.000
1288	6.4639	-0.010	25.640	0.000
1289	6.4692	-0.008	25.640	0.000
1290	6.4745	-0.002	25.625	0.000
1291	6.4799	-0.004	25.625	0.000
1292	6.4852	-0.018	25.680	0.000
1293	6.4906	-0.012	25.680	0.000
1294	6.4959	-0.004	25.680	0.000
1295	6.5012	-0.010	25.675	0.000
1296	6.5065	-0.004	25.675	0.000
1297	6.5118	-0.002	25.630	0.000
1298	6.5172	-0.010	25.630	0.000
1299	6.5225	-0.016	25.635	0.000
1300	6.5265	-0.012	25.635	0.000
1301	6.5305	-0.012	25.590	0.000
1302	6.5344	-0.014	25.590	0.000
1303	6.5384	-0.002	25.635	0.000
1304	6.5438	0.006	25.635	0.000
1305	6.5491	-0.006	25.635	0.000
1306	6.5544	-0.012	25.635	0.000
1307	6.5598	-0.014	25.635	0.000
1308	6.5651	-0.020	25.680	0.000
1309	6.5704	-0.020	25.680	0.000
1310	6.5757	-0.008	25.595	0.000
1311	6.5811	-0.004	25.595	0.000
1312	6.5864	-0.012	25.740	0.000
1313	6.5904	-0.008	25.740	0.000
1314	6.5944	-0.006	25.615	0.000
1315	6.5984	-0.018	25.615	0.000
1316	6.6024	-0.010	25.615	0.000
1317	6.6104	-0.002	25.720	0.000
1318	6.6184	-0.002	25.720	0.000
1319	6.6224	-0.002	25.590	0.000
1320	6.6264	-0.004	25.590	0.000
1321	6.6304	-0.010	25.690	0.000
1322	6.6344	-0.016	25.690	0.000
1323	6.6397	-0.014	25.640	0.000
1324	6.6450	-0.008	25.640	0.000
1325	6.6504	-0.006	25.695	0.000
1326	6.6544	-0.008	25.695	0.000
1327	6.6584	-0.006	25.695	0.000
1328	6.6624	-0.014	25.670	0.000
1329	6.6664	-0.014	25.670	0.000
1330	6.6744	-0.016	25.690	0.000
1331	6.6824	-0.010	25.690	0.000
1332	6.6877	-0.008	25.675	0.000
1333	6.6930	-0.006	25.675	0.000
1334	6.6984	-0.004	25.695	0.000
1335	6.7024	-0.012	25.695	0.000
1336	6.7064	-0.012	25.625	0.000
1337	6.7104	-0.012	25.625	0.000
1338	6.7144	-0.010	25.625	0.000
1339	6.7197	-0.004	25.700	0.000
1340	6.7250	-0.004	25.700	0.000
1341	6.7303	-0.006	25.660	0.000
1342	6.7356	-0.010	25.660	0.000
1343	6.7410	-0.014	25.700	0.000
1344	6.7463	-0.006	25.700	0.000
1345	6.7516	-0.006	25.685	0.000
1346	6.7569	-0.008	25.685	0.000
1347	6.7623	-0.010	25.695	0.000
1348	6.7676	-0.008	25.695	0.000
1349	6.7730	-0.014	25.695	0.000
1350	6.7783	-0.018	25.695	0.000
1351	6.7823	-0.008	25.695	0.000
1352	6.7863	-0.002	25.635	0.000
1353	6.7903	-0.010	25.635	0.000
1354	6.7943	0.000	25.640	0.000
1355	6.7996	-0.002	25.640	0.000
1356	6.8050	-0.014	25.650	0.000
1357	6.8103	-0.020	25.650	0.000
1358	6.8156	-0.012	25.715	0.000
1359	6.8210	-0.014	25.715	0.000
1360	6.8263	-0.012	25.715	0.000
1361	6.8316	-0.004	25.670	0.000
1362	6.8369	-0.004	25.670	0.000
1363	6.8423	-0.010	25.660	0.000
1364	6.8463	-0.012	25.660	0.000
1365	6.8503	-0.008	25.735	0.000
1366	6.8543	-0.010	25.735	0.000
1367	6.8583	-0.004	25.745	0.000
1368	6.8637	-0.002	25.745	0.000
1369	6.8690	-0.006	25.695	0.000
1370	6.8743	-0.016	25.695	0.000
1371	6.8796	-0.012	25.695	0.000
1372	6.8849	-0.012	25.660	0.000
1373	6.8902	-0.022	25.660	0.000
1374	6.8956	-0.008	25.695	0.000
1375	6.9009	0.002	25.695	0.000
1376	6.9062	-0.004	25.620	0.000
1377	6.9102	-0.004	25.620	0.000
1378	6.9143	-0.004	25.675	0.000
1379	6.9183	-0.018	25.675	0.000
1380	6.9223	-0.022	25.695	0.000
1381	6.9303	-0.012	25.695	0.000
1382	6.9382	-0.006	25.695	0.000
1383	6.9436	-0.010	25.645	0.000
1384	6.9489	-0.002	25.645	0.000
1385	6.9542	-0.002	25.725	0.000
1386	6.9582	-0.016	25.725	0.000
1387	6.9622	-0.018	25.775	0.000
1388	6.9662	-0.014	25.775	0.000
1389	6.9702	-0.012	25.630	0.000
1390	6.9755	-0.008	25.630	0.000
1391	6.9809	0.006	25.700	0.000
1392	6.9862	0.004	25.700	0.000
1393	6.9915	-0.008	25.700	0.000
1394	6.9968	-0.010	25.695	0.000
1395	7.0022	-0.010	25.695	0.000
1396	7.0075	-0.018	25.715	0.000
1397	7.0128	-0.012	25.715	0.000
1398	7.0181	-0.008	25.715	0.000
1399	7.0234	-0.008	25.715	0.000
1400	7.0287	-0.014	25.650	0.000
1401	7.0341	-0.012	25.650	0.000
1402	7.0381	-0.008	25.710	0.000
1403	7.0421	-0.014	25.710	0.000
1404	7.0461	-0.004	25.710	0.000
1405	7.0501	0.002	25.715	0.000
1406	7.0555	-0.006	25.715	0.000
1407	7.0608	-0.012	25.740	0.000
1408	7.0662	-0.012	25.740	0.000
1409	7.0715	-0.016	25.680	0.000
1410	7.0768	-0.018	25.680	0.000
1411	7.0821	-0.006	25.755	0.000
1412	7.0874	-0.002	25.755	0.000
1413	7.0928	-0.010	25.610	0.000
1414	7.0981	-0.002	25.610	0.000
1415	7.1021	-0.002	25.610	0.000
1416	7.1061	-0.014	25.705	0.000
1417	7.1101	-0.014	25.705	0.000
1418	7.1141	-0.012	25.765	0.000
1419	7.1194	-0.012	25.765	0.000
1420	7.1247	-0.006	25.675	0.000
1421	7.1301	-0.004	25.675	0.000
1422	7.1354	-0.004	25.715	0.000
1423	7.1407	-0.010	25.715	0.000
1424	7.1460	-0.008	25.720	0.000
1425	7.1513	-0.010	25.720	0.000
1426	7.1567	-0.014	25.720	0.000
1427	7.1620	-0.014	25.740	0.000
1428	7.1660	-0.012	25.740	0.000
1429	7.1700	-0.006	25.665	0.000
1430	7.1740	-0.008	25.665	0.000
1431	7.1780	-0.004	25.800	0.000
1432	7.1860	-0.006	25.800	0.000
1433	7.1940	-0.012	25.660	0.000
1434	7.1980	-0.008	25.660	0.000
1435	7.2020	-0.012	25.735	0.000
1436	7.2060	-0.018	25.735	0.000
1437	7.2100	-0.006	25.735	0.000
1438	7.2153	0.000	25.740	0.000
1439	7.2207	-0.006	25.740	0.000
1440	7.2260	-0.004	25.730	0.000
1441	7.2313	-0.014	25.730	0.000
1442	7.2366	-0.018	25.685	0.000
1443	7.2420	-0.012	25.685	0.000
1444	7.2473	-0.012	25.755	0.000
1445	7.2527	-0.004	25.755	0.000
1446	7.2580	0.002	25.680	0.000
1447	7.2633	-0.002	25.680	0.000
1448	7.2686	-0.006	25.680	0.000
1449	7.2740	-0.012	25.715	0.000
1450	7.2780	-0.018	25.715	0.000
1451	7.2820	-0.014	25.680	0.000
1452	7.2860	-0.008	25.680	0.000
1453	7.2900	-0.006	25.750	0.000
1454	7.2953	-0.008	25.750	0.000
1455	7.3006	-0.014	25.710	0.000
1456	7.3059	-0.014	25.710	0.000
1457	7.3113	-0.014	25.735	0.000
1458	7.3166	-0.010	25.735	0.000
1459	7.3219	-0.002	25.735	0.000
1460	7.3273	-0.002	25.695	0.000
1461	7.3326	-0.008	25.695	0.000
1462	7.3379	-0.010	25.680	0.000
1463	7.3432	-0.012	25.680	0.000
1464	7.3485	-0.018	25.740	0.000
1465	7.3538	-0.010	25.740	0.000
1466	7.3578	0.002	25.685	0.000
1467	7.3618	-0.002	25.685	0.000
1468	7.3658	-0.002	25.755	0.000
1469	7.3698	-0.006	25.755	0.000
1470	7.3751	-0.018	25.755	0.000
1471	7.3804	-0.022	25.720	0.000
1472	7.3857	-0.012	25.720	0.000
1473	7.3911	-0.008	25.685	0.000
1474	7.3964	-0.008	25.685	0.000
1475	7.4018	-0.006	25.720	0.000
1476	7.4071	-0.002	25.720	0.000
1477	7.4125	-0.012	25.745	0.000
1478	7.4178	-0.014	25.745	0.000
1479	7.4218	-0.010	25.720	0.000
1480	7.4258	-0.006	25.720	0.000
1481	7.4298	-0.008	25.720	0.000
1482	7.4337	-0.004	25.730	0.000
1483	7.4418	-0.010	25.730	0.000
1484	7.4498	-0.018	25.750	0.000
1485	7.4538	-0.014	25.750	0.000
1486	7.4577	-0.012	25.705	0.000
1487	7.4617	-0.006	25.705	0.000
1488	7.4657	0.002	25.735	0.000
1489	7.4710	0.000	25.735	0.000
1490	7.4764	-0.012	25.700	0.000
1491	7.4817	-0.016	25.700	0.000
1492	7.4870	-0.018	25.700	0.000
1493	7.4923	-0.016	25.790	0.000
1494	7.4977	-0.006	25.790	0.000
1495	7.5030	0.006	25.750	0.000
1496	7.5083	0.008	25.750	0.000
1497	7.5137	-0.008	25.755	0.000
1498	7.5190	-0.014	25.755	0.000
1499	7.5244	-0.018	25.725	0.000
1500	7.5297	-0.028	25.725	0.000
1501	7.5337	-0.018	25.700	0.000
1502	7.5377	-0.006	25.700	0.000
1503	7.5417	0.002	25.700	0.000
1504	7.5457	-0.008	25.745	0.000
1505	7.5510	-0.006	25.745	0.000
1506	7.5563	-0.012	25.745	0.000
1507	7.5616	-0.016	25.745	0.000
1508	7.5670	-0.010	25.735	0.000
1509	7.5723	-0.004	25.735	0.000
1510	7.5776	-0.004	25.670	0.000
1511	7.5830	-0.010	25.670	0.000
1512	7.5883	-0.008	25.785	0.000
1513	7.5937	-0.014	25.785	0.000
1514	7.5990	-0.016	25.785	0.000
1515	7.6043	-0.010	25.775	0.000
1516	7.6096	-0.002	25.775	0.000
1517	7.6136	-0.002	25.765	0.000
1518	7.6176	-0.002	25.765	0.000
1519	7.6216	-0.008	25.770	0.000
1520	7.6256	-0.014	25.770	0.000
1521	7.6309	-0.014	25.790	0.000
1522	7.6363	-0.006	25.790	0.000
1523	7.6416	-0.014	25.785	0.000
1524	7.6470	-0.012	25.785	0.000
1525	7.6523	-0.006	25.785	0.000
1526	7.6576	-0.010	25.745	0.000
1527	7.6629	-0.014	25.745	0.000
1528	7.6683	-0.010	25.795	0.000
1529	7.6736	-0.012	25.795	0.000
1530	7.6789	-0.010	25.760	0.000
1531	7.6842	-0.008	25.760	0.000
1532	7.6896	-0.006	25.695	0.000
1533	7.6936	-0.008	25.695	0.000
1534	7.6976	-0.008	25.695	0.000
1535	7.7015	-0.008	25.695	0.000
1536	7.7055	-0.008	25.695	0.000
1537	7.7109	-0.010	25.770	0.000
1538	7.7162	-0.012	25.770	0.000
1539	7.7215	-0.016	25.795	0.000
1540	7.7268	-0.010	25.795	0.000
1541	7.7322	-0.008	25.715	0.000
1542	7.7375	-0.006	25.715	0.000
1543	7.7429	0.000	25.805	0.000
1544	7.7482	-0.002	25.805	0.000
1545	7.7535	-0.008	25.740	0.000
1546	7.7575	-0.014	25.740	0.000
1547	7.7615	-0.026	25.740	0.000
1548	7.7655	-0.020	25.780	0.000
1549	7.7695	-0.016	25.780	0.000
1550	7.7775	-0.004	25.695	0.000
1551	7.7855	0.004	25.695	0.000
1552	7.7895	0.000	25.775	0.000
1553	7.7935	-0.008	25.775	0.000
1554	7.7974	-0.012	25.860	0.000
1555	7.8014	-0.020	25.860	0.000
1556	7.8068	-0.020	25.745	0.000
1557	7.8121	-0.010	25.745	0.000
1558	7.8174	-0.006	25.745	0.000
1559	7.8227	-0.002	25.740	0.000
1560	7.8281	0.000	25.740	0.000
1561	7.8334	-0.008	25.745	0.000
1562	7.8387	-0.014	25.745	0.000
1563	7.8441	-0.010	25.740	0.000
1564	7.8495	-0.010	25.740	0.000
1565	7.8548	-0.010	25.730	0.000
1566	7.8601	-0.006	25.730	0.000
1567	7.8654	-0.006	25.740	0.000
1568	7.8694	-0.012	25.740	0.000
1569	7.8734	-0.010	25.740	0.000
1570	7.8773	-0.008	25.775	0.000
1571	7.8813	-0.008	25.775	0.000
1572	7.8867	-0.010	25.780	0.000
1573	7.8920	-0.006	25.780	0.000
1574	7.8974	-0.012	25.775	0.000
1575	7.9027	-0.018	25.775	0.000
1576	7.9080	-0.014	25.750	0.000
1577	7.9134	-0.012	25.750	0.000
1578	7.9187	-0.012	25.815	0.000
1579	7.9240	-0.004	25.815	0.000
1580	7.9293	0.000	25.815	0.000
1581	7.9346	-0.004	25.755	0.000
1582	7.9399	-0.006	25.755	0.000
1583	7.9453	-0.006	25.715	0.000
1584	7.9493	-0.014	25.715	0.000
1585	7.9533	-0.018	25.675	0.000
1586	7.9572	-0.008	25.675	0.000
1587	7.9612	-0.010	25.775	0.000
1588	7.9666	-0.016	25.775	0.000
1589	7.9719	-0.008	25.815	0.000
1590	7.9772	-0.004	25.815	0.000
1591	7.9826	-0.008	25.815	0.000
1592	7.9879	-0.006	25.785	0.000
1593	7.9932	0.000	25.785	0.000
1594	7.9986	-0.008	25.795	0.000
1595	8.0039	-0.012	25.795	0.000
1596	8.0092	-0.008	25.775	0.000
1597	8.0132	-0.012	25.775	0.000
1598	8.0172	-0.020	25.795	0.000
1599	8.0212	-0.012	25.795	0.000
1600	8.0252	-0.008	25.810	0.000
1601	8.0332	-0.014	25.810	0.000
1602	8.0412	-0.008	25.810	0.000
1603	8.0452	-0.002	25.735	0.000
1604	8.0492	-0.012	25.735	0.000
1605	8.0532	-0.010	25.750	0.000
1606	8.0572	-0.002	25.750	0.000
1607	8.0626	-0.010	25.765	0.000
1608	8.0679	-0.012	25.765	0.000
1609	8.0733	-0.004	25.735	0.000
1610	8.0773	-0.006	25.735	0.000
1611	8.0813	-0.012	25.795	0.000
1612	8.0853	-0.008	25.795	0.000
1613	8.0892	-0.012	25.795	0.000
1614	8.0972	-0.018	25.805	0.000
1615	8.1052	-0.012	25.805	0.000
1616	8.1106	-0.008	25.755	0.000
1617	8.1159	-0.010	25.755	0.000
1618	8.1212	-0.008	25.800	0.000
1619	8.1252	0.002	25.800	0.000
1620	8.1293	-0.004	25.795	0.000
1621	8.1333	-0.014	25.795	0.000
1622	8.1373	-0.010	25.775	0.000
1623	8.1426	-0.012	25.775	0.000
1624	8.1479	-0.014	25.775	0.000
1625	8.1532	-0.010	25.825	0.000
1626	8.1585	-0.008	25.825	0.000
1627	8.1639	-0.010	25.765	0.000
1628	8.1692	-0.012	25.765	0.000
1629	8.1745	-0.010	25.780	0.000
1630	8.1798	-0.012	25.780	0.000
1631	8.1852	-0.014	25.765	0.000
1632	8.1905	-0.008	25.765	0.000
1633	8.1958	-0.002	25.735	0.000
1634	8.2011	-0.002	25.735	0.000
1635	8.2051	-0.002	25.735	0.000
1636	8.2091	-0.004	25.805	0.000
1637	8.2131	-0.016	25.805	0.000
1638	8.2171	-0.020	25.825	0.000
1639	8.2224	-0.012	25.825	0.000
1640	8.2278	-0.012	25.800	0.000
1641	8.2331	-0.010	25.800	0.000
1642	8.2384	-0.006	25.795	0.000
1643	8.2438	-0.008	25.795	0.000
1644	8.2491	-0.006	25.775	0.000
1645	8.2544	-0.008	25.775	0.000
1646	8.2597	-0.008	25.775	0.000
1647	8.2651	-0.010	25.790	0.000
1648	8.2691	-0.010	25.790	0.000
1649	8.2731	-0.012	25.825	0.000
1650	8.2771	-0.014	25.825	0.000
1651	8.2811	-0.012	25.765	0.000
1652	8.2864	-0.012	25.765	0.000
1653	8.2917	-0.004	25.825	0.000
1654	8.2970	0.002	25.825	0.000
1655	8.3024	-0.004	25.750	0.000
1656	8.3077	-0.008	25.750	0.000
1657	8.3130	-0.012	25.750	0.000
1658	8.3184	-0.016	25.800	0.000
1659	8.3237	-0.016	25.800	0.000
1660	8.3290	-0.008	25.810	0.000
1661	8.3344	-0.004	25.810	0.000
1662	8.3397	-0.008	25.795	0.000
1663	8.3450	-0.008	25.795	0.000
1664	8.3503	-0.008	25.785	0.000
1665	8.3557	-0.012	25.785	0.000
1666	8.3610	-0.012	25.805	0.000
1667	8.3650	-0.006	25.805	0.000
1668	8.3690	-0.004	25.805	0.000
1669	8.3730	-0.006	25.795	0.000
1670	8.3770	-0.002	25.795	0.000
1671	8.3823	-0.004	25.840	0.000
1672	8.3877	-0.022	25.840	0.000
1673	8.3930	-0.024	25.795	0.000
1674	8.3983	-0.018	25.795	0.000
1675	8.4036	-0.018	25.825	0.000
1676	8.4090	-0.012	25.825	0.000
1677	8.4143	0.004	25.835	0.000
1678	8.4196	0.002	25.835	0.000
1679	8.4249	0.002	25.835	0.000
1680	8.4303	-0.004	25.775	0.000
1681	8.4356	-0.010	25.775	0.000
1682	8.4409	-0.018	25.825	0.000
1683	8.4463	-0.012	25.825	0.000
1684	8.4516	-0.008	25.775	0.000
1685	8.4569	-0.008	25.775	0.000
1686	8.4609	-0.010	25.795	0.000
1687	8.4649	-0.006	25.795	0.000
1688	8.4689	-0.012	25.790	0.000
1689	8.4729	-0.022	25.790	0.000
1690	8.4782	-0.014	25.790	0.000
1691	8.4835	-0.006	25.780	0.000
1692	8.4889	-0.008	25.780	0.000
1693	8.4942	-0.002	25.775	0.000
1694	8.4995	0.000	25.775	0.000
1695	8.5049	-0.012	25.810	0.000
1696	8.5102	-0.014	25.810	0.000
1697	8.5156	-0.010	25.815	0.000
1698	8.5209	-0.010	25.815	0.000
1699	8.5249	-0.014	25.805	0.000
1700	8.5289	-0.006	25.805	0.000
1701	8.5329	-0.008	25.805	0.000
1702	8.5368	-0.016	25.850	0.000
1703	8.5422	-0.012	25.850	0.000
1704	8.5475	-0.006	25.830	0.000
1705	8.5528	-0.012	25.830	0.000
1706	8.5582	-0.004	25.840	0.000
1707	8.5635	0.002	25.840	0.000
1708	8.5689	-0.002	25.775	0.000
1709	8.5742	-0.012	25.775	0.000
1710	8.5795	-0.010	25.865	0.000
1711	8.5848	-0.014	25.865	0.000
1712	8.5889	-0.014	25.865	0.000
1713	8.5929	-0.008	25.805	0.000
1714	8.5969	-0.002	25.805	0.000
1715	8.6009	-0.006	25.885	0.000
1716	8.6089	-0.004	25.885	0.000
1717	8.6168	-0.006	25.775	0.000
1718	8.6208	-0.010	25.775	0.000
1719	8.6248	-0.014	25.770	0.000
1720	8.6288	-0.014	25.770	0.000
1721	8.6328	-0.016	25.770	0.000
1722	8.6382	-0.016	25.845	0.000
1723	8.6435	-0.010	25.845	0.000
1724	8.6488	-0.006	25.795	0.000
1725	8.6541	-0.002	25.795	0.000
1726	8.6594	-0.002	25.815	0.000
1727	8.6648	-0.004	25.815	0.000
1728	8.6701	-0.006	25.845	0.000
1729	8.6754	-0.020	25.845	0.000
1730	8.6807	-0.012	25.795	0.000
1731	8.6861	-0.010	25.795	0.000
1732	8.6914	-0.002	25.795	0.000
1733	8.6967	-0.006	25.835	0.000
1734	8.7007	0.000	25.835	0.000
1735	8.7047	-0.004	25.870	0.000
1736	8.7088	-0.018	25.870	0.000
1737	8.7128	-0.020	25.815	0.000
1738	8.7181	-0.010	25.815	0.000
1739	8.7234	-0.008	25.840	0.000
1740	8.7287	-0.004	25.840	0.000
1741	8.7340	-0.002	25.795	0.000
1742	8.7394	0.002	25.795	0.000
1743	8.7447	-0.010	25.795	0.000
1744	8.7500	-0.020	25.805	0.000
1745	8.7554	-0.018	25.805	0.000
1746	8.7607	-0.012	25.840	0.000
1747	8.7660	-0.008	25.840	0.000
1748	8.7714	-0.002	25.840	0.000
1749	8.7767	-0.002	25.840	0.000
1750	8.7807	-0.008	25.815	0.000
1751	8.7847	-0.016	25.815	0.000
1752	8.7887	-0.016	25.845	0.000
1753	8.7927	-0.018	25.845	0.000
1754	8.7980	-0.010	25.845	0.000
1755	8.8034	0.002	25.815	0.000
1756	8.8087	0.002	25.815	0.000
1757	8.8140	-0.002	25.840	0.000
1758	8.8193	-0.004	25.840	0.000
1759	8.8247	-0.014	25.840	0.000
1760	8.8300	-0.020	25.840	0.000
1761	8.8353	-0.012	25.755	0.000
1762	8.8407	-0.002	25.755	0.000
1763	8.8447	-0.002	25.840	0.000
1764	8.8487	-0.008	25.840	0.000
1765	8.8528	-0.006	25.840	0.000
1766	8.8568	-0.014	25.830	0.000
1767	8.8649	-0.022	25.830	0.000
1768	8.8729	-0.018	25.875	0.000
1769	8.8769	-0.008	25.875	0.000
1770	8.8809	-0.008	25.825	0.000
1771	8.8849	-0.002	25.825	0.000
1772	8.8889	-0.004	25.820	0.000
1773	8.8941	-0.012	25.820	0.000
1774	8.8994	-0.008	25.780	0.000
1775	8.9046	-0.010	25.780	0.000
1776	8.9086	-0.014	25.780	0.000
1777	8.9126	-0.012	25.815	0.000
1778	8.9166	-0.002	25.815	0.000
1779	8.9206	-0.002	25.820	0.000
1780	8.9286	-0.010	25.820	0.000
1781	8.9366	-0.004	25.860	0.000
1782	8.9420	-0.006	25.860	0.000
1783	8.9475	-0.010	25.835	0.000
1784	8.9529	-0.014	25.835	0.000
1785	8.9569	-0.016	25.895	0.000
1786	8.9608	-0.016	25.895	0.000
1787	8.9647	-0.020	25.895	0.000
1788	8.9687	-0.010	25.855	0.000
1789	8.9719	-0.002	25.855	0.000
1790	8.9751	-0.008	25.870	0.000
1791	8.9783	-0.004	25.870	0.000
1792	8.9815	-0.002	25.915	0.000
1793	8.9847	-0.010	25.915	0.000
1794	9.0006	-0.010	25.830	0.000
1795	9.0059	-0.006	25.830	0.000
1796	9.0113	-0.010	25.920	0.000
1797	9.0166	-0.012	25.920	0.000
1798	9.0219	-0.004	25.920	0.000
1799	9.0273	-0.008	25.855	0.000
1800	9.0326	-0.018	25.855	0.000
1801	9.0352	-0.010	25.900	0.000
1802	9.0379	-0.008	25.900	0.000
1803	9.0406	-0.012	25.785	0.000
1804	9.0433	-0.008	25.785	0.000
1805	9.0459	-0.008	25.885	0.000
1806	9.0486	-0.010	25.885	0.000
1807	9.0646	-0.008	25.785	0.000
1808	9.0698	-0.010	25.785	0.000
1809	9.0751	-0.012	25.785	0.000
1810	9.0804	-0.010	25.840	0.000
1811	9.0858	-0.002	25.840	0.000
1812	9.0911	-0.004	25.880	0.000
1813	9.0964	-0.008	25.880	0.000
1814	9.1005	-0.008	25.800	0.000
1815	9.1046	-0.012	25.800	0.000
1816	9.1086	-0.018	25.880	0.000
1817	9.1127	-0.012	25.880	0.000
1818	9.1179	-0.012	25.895	0.000
1819	9.1232	-0.014	25.895	0.000
1820	9.1284	-0.008	25.895	0.000
1821	9.1338	-0.004	25.855	0.000
1822	9.1391	-0.008	25.855	0.000
1823	9.1445	-0.010	25.845	0.000
1824	9.1499	-0.008	25.845	0.000
1825	9.1554	-0.008	25.855	0.000
1826	9.1609	-0.010	25.855	0.000
1827	9.1648	-0.010	25.865	0.000
1828	9.1686	-0.010	25.865	0.000
1829	9.1725	-0.012	25.815	0.000
1830	9.1764	-0.010	25.815	0.000
1831	9.1844	-0.008	25.815	0.000
1832	9.1925	-0.006	25.845	0.000
1833	9.1978	-0.006	25.845	0.000
1834	9.2031	-0.010	25.895	0.000
1835	9.2084	-0.012	25.895	0.000
1836	9.2124	-0.012	25.790	0.000
1837	9.2164	-0.010	25.790	0.000
1838	9.2204	-0.010	25.880	0.000
1839	9.2244	-0.008	25.880	0.000
1840	9.2284	-0.008	25.845	0.000
1841	9.2324	-0.012	25.845	0.000
1842	9.2364	-0.016	25.845	0.000
1843	9.2404	-0.014	25.880	0.000
1844	9.2484	-0.010	25.880	0.000
1845	9.2563	-0.008	25.895	0.000
1846	9.2617	-0.002	25.895	0.000
1847	9.2670	0.002	25.890	0.000
1848	9.2724	-0.010	25.890	0.000
1849	9.2777	-0.022	25.840	0.000
1850	9.2831	-0.018	25.840	0.000
1851	9.2884	-0.016	25.875	0.000
1852	9.2910	-0.006	25.875	0.000
1853	9.2937	0.004	25.875	0.000
1854	9.2964	0.006	25.880	0.000
1855	9.2990	0.002	25.880	0.000
1856	9.3017	-0.010	25.900	0.000
1857	9.3044	-0.016	25.900	0.000
1858	9.3203	-0.022	25.790	0.000
1859	9.3258	-0.012	25.790	0.000
1860	9.3313	0.004	25.870	0.000
1861	9.3367	0.002	25.870	0.000
1862	9.3419	0.006	25.825	0.000
1863	9.3471	0.000	25.825	0.000
1864	9.3523	-0.012	25.825	0.000
1865	9.3555	-0.016	25.860	0.000
1866	9.3587	-0.002	25.860	0.000
1867	9.3619	-0.004	25.885	0.000
1868	9.3651	0.004	25.885	0.000
1869	9.3683	0.008	25.765	0.000
1870	9.3764	0.006	25.765	0.000
1871	9.3846	-0.008	25.890	0.000
1872	9.3899	-0.002	25.890	0.000
1873	9.3952	-0.002	25.915	0.000
1874	9.4005	0.010	25.915	0.000
1875	9.4057	0.008	25.915	0.000
1876	9.4110	0.012	25.865	0.000
1877	9.4163	-0.004	25.865	0.000
1878	9.4203	-0.008	25.890	0.000
1879	9.4243	-0.008	25.890	0.000
1880	9.4283	0.002	25.910	0.000
1881	9.4323	0.004	25.910	0.000
1882	9.4402	0.022	25.870	0.000
1883	9.4482	0.014	25.870	0.000
1884	9.4522	0.012	25.920	0.000
1885	9.4562	0.004	25.920	0.000
1886	9.4602	0.004	25.920	0.000
1887	9.4641	-0.008	25.830	0.000
1888	9.4694	-0.004	25.830	0.000
1889	9.4748	0.010	25.865	0.000
1890	9.4801	0.008	25.865	0.000
1891	9.4856	0.006	25.915	0.000
1892	9.4910	0.010	25.915	0.000
1893	9.4965	-0.002	25.860	0.000
1894	9.5018	0.000	25.860	0.000
1895	9.5071	0.010	25.880	0.000
1896	9.5124	0.010	25.880	0.000
1897	9.5176	0.002	25.880	0.000
1898	9.5229	0.004	25.840	0.000
1899	9.5282	0.004	25.840	0.000
1900	9.5323	-0.006	25.950	0.000
1901	9.5363	-0.004	25.950	0.000
1902	9.5404	0.008	25.795	0.000
1903	9.5445	0.004	25.795	0.000
1904	9.5476	0.006	25.835	0.000
1905	9.5507	0.006	25.835	0.000
1906	9.5538	0.006	25.870	0.000
1907	9.5570	-0.002	25.870	0.000
1908	9.5601	0.002	25.870	0.000
1909	9.5761	0.008	25.940	0.000
1910	9.5814	-0.002	25.940	0.000
1911	9.5868	0.000	25.815	0.000
1912	9.5921	-0.002	25.815	0.000
1913	9.5974	-0.012	25.930	0.000
1914	9.6028	-0.010	25.930	0.000
1915	9.6081	-0.002	25.840	0.000
1916	9.6121	0.006	25.840	0.000
1917	9.6161	0.002	25.855	0.000
1918	9.6201	0.008	25.855	0.000
1919	9.6241	0.006	25.855	0.000
1920	9.6296	-0.008	25.910	0.000
1921	9.6350	-0.004	25.910	0.000
1922	9.6405	0.004	25.820	0.000
1923	9.6457	0.002	25.820	0.000
1924	9.6509	0.002	25.860	0.000
1925	9.6562	0.004	25.860	0.000
1926	9.6615	-0.004	25.870	0.000
1927	9.6669	-0.012	25.870	0.000
1928	9.6722	-0.006	25.900	0.000
1929	9.6754	-0.002	25.900	0.000
1930	9.6785	-0.002	25.900	0.000
1931	9.6817	0.002	25.900	0.000
1932	9.6848	0.002	25.900	0.000
1933	9.6880	-0.006	25.880	0.000
1934	9.7042	-0.010	25.880	0.000
1935	9.7082	-0.006	25.925	0.000
1936	9.7122	-0.006	25.925	0.000
1937	9.7162	-0.002	25.840	0.000
1938	9.7202	0.008	25.840	0.000
1939	9.7255	0.006	25.880	0.000
1940	9.7308	-0.002	25.880	0.000
1941	9.7360	-0.006	25.880	0.000
1942	9.7400	-0.012	25.915	0.000
1943	9.7440	-0.012	25.915	0.000
1944	9.7480	-0.008	25.905	0.000
1945	9.7521	-0.004	25.905	0.000
1946	9.7601	-0.002	25.900	0.000
1947	9.7680	0.000	25.900	0.000
1948	9.7734	0.002	25.920	0.000
1949	9.7787	-0.004	25.920	0.000
1950	9.7840	-0.012	25.880	0.000
1951	9.7880	-0.004	25.880	0.000
1952	9.7920	-0.008	25.880	0.000
1953	9.7960	-0.008	25.920	0.000
1954	9.8000	-0.008	25.920	0.000
1955	9.8040	-0.004	25.860	0.000
1956	9.8079	0.004	25.860	0.000
1957	9.8119	0.004	25.875	0.000
1958	9.8159	0.002	25.875	0.000
1959	9.8239	0.000	25.870	0.000
1960	9.8319	-0.010	25.870	0.000
1961	9.8373	-0.016	25.920	0.000
1962	9.8426	-0.020	25.920	0.000
1963	9.8480	-0.014	25.920	0.000
1964	9.8534	-0.008	25.855	0.000
1965	9.8589	-0.002	25.855	0.000
1966	9.8644	0.004	25.955	0.000
1967	9.8675	0.004	25.955	0.000
1968	9.8706	-0.008	25.870	0.000
1969	9.8737	-0.012	25.870	0.000
1970	9.8768	-0.006	25.920	0.000
1971	9.8799	-0.004	25.920	0.000
1972	9.8881	0.004	25.895	0.000
1973	9.8963	0.004	25.895	0.000
1974	9.9016	-0.006	25.895	0.000
1975	9.9068	-0.016	25.865	0.000
1976	9.9121	-0.010	25.865	0.000
1977	9.9174	-0.012	25.865	0.000
1978	9.9227	-0.018	25.865	0.000
1979	9.9280	-0.006	25.945	0.000
1980	9.9333	0.004	25.945	0.000
1981	9.9386	-0.004	25.895	0.000
1982	9.9439	-0.010	25.895	0.000
1983	9.9492	-0.006	25.920	0.000
1984	9.9545	-0.014	25.920	0.000
1985	9.9599	-0.012	25.920	0.000
1986	9.9639	-0.002	25.925	0.000
1987	9.9679	-0.002	25.925	0.000
1988	9.9719	-0.006	25.950	0.000
1989	9.9759	-0.010	25.950	0.000
1990	9.9812	-0.004	25.895	0.000
1991	9.9866	-0.012	25.895	0.000
1992	9.9919	-0.014	25.925	0.000
1993	9.9951	-0.002	25.925	0.000
1994	9.9983	-0.004	25.860	0.000
1995	10.0015	-0.002	25.860	0.000
1996	10.0046	-0.002	25.860	0.000
1997	10.0078	-0.010	25.900	0.000
1998	10.0238	-0.016	25.900	0.000
1999	10.0291	-0.012	25.920	0.000
2000	10.0344	-0.006	25.920	0.000
2001	10.0398	-0.010	25.880	0.000
2002	10.0438	-0.008	25.880	0.000
2003	10.0477	-0.002	25.945	0.000
2004	10.0517	-0.006	25.945	0.000
2005	10.0557	-0.010	25.960	0.000
2006	10.0597	-0.006	25.960	0.000
2007	10.0637	-0.006	25.960	0.000
2008	10.0677	-0.012	25.905	0.000
2009	10.0717	-0.008	25.905	0.000
2010	10.0798	-0.008	25.970	0.000
2011	10.0879	-0.018	25.970	0.000
2012	10.0932	-0.012	25.905	0.000
2013	10.0985	-0.004	25.905	0.000
2014	10.1038	-0.006	25.900	0.000
2015	10.1091	-0.006	25.900	0.000
2016	10.1144	-0.002	25.900	0.000
2017	10.1197	-0.008	25.900	0.000
2018	10.1229	-0.012	25.900	0.000
2019	10.1262	0.000	25.935	0.000
2020	10.1294	-0.002	25.935	0.000
[truncated: 15,720 more rows]
