# Supplementary material for: Applications of a novel reciprocating positive displacement pump in the simulation of pulsatile arterial blood flow
Source: PLoS One. 2022 Dec 13;17(12):e0270780. doi: 10.1371/journal.pone.0270780 (PMC9746965; doi:10.1371/journal.pone.0270780)
Supplement: S1 File — (ZIP) [file pone.0270780.s001.zip › Supporting Information Data Files/Flow Rates/Fingertip/Caffeine 0130.csv]

Viewer Version	2.91
COM HW Type	RS485/USB Sensor Cable
COM HW Config	Config String: COM10, 115200, ECHOOFF
Sensor Cable Version	1.8
Product Type	Liquid Flow Sensor (SF06 Chip)
Product COM Protocol Config	SHDLC Device Address: 0
Product ID	SLF3S-1300F
Sensor Serial	2109-000156
I2C Address	8
Supply Voltage	3.5 V
Command Address	0x3608
Sampling Time [ms]	5
Scale Factor Flow lin.	500
Scale Factor Temp lin.	200
Scale Factor Custom	1
Sample #	Relative Time[s]	Flow linearized [ml/min]	Temperature linearized [deg C]	Custom []
100	0.5159	-0.020	24.180	0.000
101	0.5198	-0.014	24.180	0.000
102	0.5237	-0.002	24.230	0.000
103	0.5277	-0.004	24.230	0.000
104	0.5330	-0.008	24.300	0.000
105	0.5383	-0.002	24.300	0.000
106	0.5436	-0.006	24.290	0.000
107	0.5490	-0.014	24.290	0.000
108	0.5543	-0.010	24.275	0.000
109	0.5597	-0.008	24.275	0.000
110	0.5650	-0.008	24.290	0.000
111	0.5702	-0.010	24.290	0.000
112	0.5755	-0.006	24.290	0.000
113	0.5795	-0.006	24.270	0.000
114	0.5835	-0.006	24.270	0.000
115	0.5875	-0.006	24.290	0.000
116	0.5915	-0.012	24.290	0.000
117	0.5995	-0.012	24.340	0.000
118	0.6074	-0.010	24.340	0.000
119	0.6114	-0.012	24.345	0.000
120	0.6155	-0.010	24.345	0.000
121	0.6195	-0.004	24.275	0.000
122	0.6235	-0.008	24.275	0.000
123	0.6288	-0.010	24.275	0.000
124	0.6342	-0.012	24.330	0.000
125	0.6395	-0.008	24.330	0.000
126	0.6448	-0.006	24.335	0.000
127	0.6501	-0.002	24.335	0.000
128	0.6554	0.002	24.375	0.000
129	0.6607	-0.008	24.375	0.000
130	0.6660	-0.010	24.415	0.000
131	0.6714	-0.014	24.415	0.000
132	0.6767	-0.018	24.310	0.000
133	0.6821	-0.014	24.310	0.000
134	0.6875	-0.006	24.310	0.000
135	0.6915	-0.004	24.395	0.000
136	0.6954	-0.004	24.395	0.000
137	0.6994	-0.006	24.340	0.000
138	0.7034	-0.014	24.340	0.000
139	0.7087	-0.018	24.415	0.000
140	0.7140	-0.014	24.415	0.000
141	0.7193	-0.008	24.415	0.000
142	0.7247	-0.004	24.415	0.000
143	0.7300	0.004	24.415	0.000
144	0.7353	0.002	24.410	0.000
145	0.7406	-0.010	24.410	0.000
146	0.7459	-0.014	24.435	0.000
147	0.7513	-0.014	24.435	0.000
148	0.7566	-0.016	24.440	0.000
149	0.7619	-0.012	24.440	0.000
150	0.7673	0.002	24.435	0.000
151	0.7713	0.000	24.435	0.000
152	0.7753	-0.008	24.375	0.000
153	0.7793	-0.008	24.375	0.000
154	0.7833	-0.014	24.375	0.000
155	0.7887	-0.020	24.445	0.000
156	0.7940	-0.012	24.445	0.000
157	0.7993	-0.008	24.475	0.000
158	0.8046	-0.004	24.475	0.000
159	0.8100	-0.002	24.500	0.000
160	0.8153	-0.006	24.500	0.000
161	0.8206	-0.012	24.430	0.000
162	0.8259	-0.016	24.430	0.000
163	0.8312	-0.010	24.475	0.000
164	0.8353	-0.008	24.475	0.000
165	0.8394	-0.012	24.475	0.000
166	0.8435	-0.006	24.490	0.000
167	0.8476	-0.008	24.490	0.000
168	0.8528	-0.014	24.535	0.000
169	0.8580	-0.012	24.535	0.000
170	0.8632	-0.002	24.515	0.000
171	0.8686	-0.004	24.515	0.000
172	0.8739	-0.008	24.485	0.000
173	0.8792	-0.008	24.485	0.000
174	0.8847	-0.016	24.535	0.000
175	0.8901	-0.020	24.535	0.000
176	0.8955	-0.012	24.535	0.000
177	0.9008	-0.006	24.515	0.000
178	0.9062	0.000	24.515	0.000
179	0.9115	0.006	24.515	0.000
180	0.9168	0.000	24.515	0.000
181	0.9220	-0.010	24.520	0.000
182	0.9273	-0.016	24.520	0.000
183	0.9327	-0.018	24.640	0.000
184	0.9382	-0.022	24.640	0.000
185	0.9437	-0.014	24.490	0.000
186	0.9476	-0.008	24.490	0.000
187	0.9515	-0.010	24.490	0.000
188	0.9554	-0.010	24.620	0.000
189	0.9593	0.002	24.620	0.000
190	0.9655	-0.002	24.590	0.000
191	0.9716	-0.010	24.590	0.000
192	0.9777	-0.006	24.560	0.000
193	0.9811	-0.004	24.560	0.000
194	0.9845	-0.016	24.560	0.000
195	0.9879	-0.020	24.560	0.000
196	0.9913	-0.008	24.595	0.000
197	0.9993	-0.008	24.595	0.000
198	1.0072	-0.008	24.595	0.000
199	1.0126	-0.004	24.585	0.000
200	1.0179	-0.008	24.585	0.000
201	1.0232	-0.018	24.585	0.000
202	1.0287	-0.016	24.585	0.000
203	1.0342	-0.012	24.620	0.000
204	1.0397	-0.010	24.620	0.000
205	1.0452	-0.002	24.590	0.000
206	1.0506	0.000	24.590	0.000
207	1.0561	-0.010	24.660	0.000
208	1.0616	-0.008	24.660	0.000
209	1.0671	-0.010	24.660	0.000
210	1.0711	-0.018	24.580	0.000
211	1.0751	-0.016	24.580	0.000
212	1.0791	-0.010	24.615	0.000
213	1.0831	-0.008	24.615	0.000
214	1.0871	-0.008	24.675	0.000
215	1.0911	-0.006	24.675	0.000
216	1.0951	-0.006	24.695	0.000
217	1.0991	-0.012	24.695	0.000
218	1.1044	-0.010	24.555	0.000
219	1.1097	-0.008	24.555	0.000
220	1.1151	-0.014	24.555	0.000
221	1.1204	-0.012	24.700	0.000
222	1.1257	-0.004	24.700	0.000
223	1.1310	-0.010	24.655	0.000
224	1.1364	-0.012	24.655	0.000
225	1.1417	-0.004	24.705	0.000
226	1.1471	-0.006	24.705	0.000
227	1.1525	-0.008	24.685	0.000
228	1.1580	-0.006	24.685	0.000
229	1.1634	-0.010	24.660	0.000
230	1.1674	-0.016	24.660	0.000
231	1.1714	-0.016	24.660	0.000
232	1.1753	-0.012	24.725	0.000
233	1.1793	-0.016	24.725	0.000
234	1.1846	-0.010	24.735	0.000
235	1.1899	0.000	24.735	0.000
236	1.1951	-0.004	24.705	0.000
237	1.2005	-0.006	24.705	0.000
238	1.2059	-0.012	24.680	0.000
239	1.2113	-0.016	24.680	0.000
240	1.2165	-0.016	24.715	0.000
241	1.2218	-0.008	24.715	0.000
242	1.2271	-0.002	24.715	0.000
243	1.2303	-0.004	24.730	0.000
244	1.2335	-0.004	24.730	0.000
245	1.2367	-0.004	24.730	0.000
246	1.2399	-0.012	24.730	0.000
247	1.2431	-0.020	24.750	0.000
248	1.2511	-0.016	24.750	0.000
249	1.2591	-0.012	24.805	0.000
250	1.2644	-0.010	24.805	0.000
251	1.2697	-0.008	24.745	0.000
252	1.2751	-0.010	24.745	0.000
253	1.2804	-0.008	24.745	0.000
254	1.2857	-0.008	24.765	0.000
255	1.2910	-0.006	24.765	0.000
256	1.2962	-0.006	24.795	0.000
257	1.3013	-0.006	24.795	0.000
258	1.3065	-0.014	24.765	0.000
259	1.3116	-0.014	24.765	0.000
260	1.3154	-0.012	24.740	0.000
261	1.3191	-0.014	24.740	0.000
262	1.3229	-0.014	24.745	0.000
263	1.3310	-0.006	24.745	0.000
264	1.3392	-0.002	24.745	0.000
265	1.3432	-0.006	24.825	0.000
266	1.3473	-0.006	24.825	0.000
267	1.3513	-0.010	24.760	0.000
268	1.3554	-0.012	24.760	0.000
269	1.3594	-0.014	24.835	0.000
270	1.3634	-0.010	24.835	0.000
271	1.3673	-0.010	24.785	0.000
272	1.3713	-0.010	24.785	0.000
273	1.3793	-0.006	24.820	0.000
274	1.3873	-0.006	24.820	0.000
275	1.3926	-0.012	24.820	0.000
276	1.3979	-0.012	24.735	0.000
277	1.4032	-0.010	24.735	0.000
278	1.4085	-0.014	24.765	0.000
279	1.4138	-0.012	24.765	0.000
280	1.4190	-0.004	24.765	0.000
281	1.4222	-0.008	24.765	0.000
282	1.4254	-0.012	24.870	0.000
283	1.4286	-0.010	24.870	0.000
284	1.4318	-0.004	24.865	0.000
285	1.4349	-0.010	24.865	0.000
286	1.4430	-0.012	24.865	0.000
287	1.4510	-0.012	24.865	0.000
288	1.4563	-0.018	24.865	0.000
289	1.4616	-0.014	24.845	0.000
290	1.4669	-0.004	24.845	0.000
291	1.4723	-0.002	24.840	0.000
292	1.4776	-0.002	24.840	0.000
293	1.4830	0.002	24.855	0.000
294	1.4862	-0.008	24.855	0.000
295	1.4893	-0.024	24.850	0.000
296	1.4925	-0.030	24.850	0.000
297	1.4957	-0.020	24.850	0.000
298	1.4989	-0.012	24.805	0.000
299	1.5068	0.002	24.805	0.000
300	1.5148	0.012	24.960	0.000
301	1.5201	-0.002	24.960	0.000
302	1.5255	-0.014	24.795	0.000
303	1.5309	-0.018	24.795	0.000
304	1.5362	-0.026	24.885	0.000
305	1.5415	-0.020	24.885	0.000
306	1.5468	-0.002	24.860	0.000
307	1.5508	0.004	24.860	0.000
308	1.5548	-0.002	24.860	0.000
309	1.5588	-0.008	24.920	0.000
310	1.5628	-0.016	24.920	0.000
311	1.5708	-0.028	24.865	0.000
312	1.5788	-0.024	24.865	0.000
313	1.5828	-0.008	24.900	0.000
314	1.5868	0.002	24.900	0.000
315	1.5908	-0.002	24.890	0.000
316	1.5948	-0.002	24.890	0.000
317	1.6001	-0.006	24.890	0.000
318	1.6054	-0.014	24.890	0.000
319	1.6106	-0.012	24.890	0.000
320	1.6160	-0.010	24.905	0.000
321	1.6213	-0.012	24.905	0.000
322	1.6266	-0.010	24.985	0.000
323	1.6321	-0.010	24.985	0.000
324	1.6375	-0.016	24.905	0.000
325	1.6430	-0.010	24.905	0.000
326	1.6482	-0.014	24.895	0.000
327	1.6535	-0.004	24.895	0.000
328	1.6587	-0.008	24.965	0.000
329	1.6640	-0.008	24.965	0.000
330	1.6694	-0.012	24.965	0.000
331	1.6747	-0.014	24.890	0.000
332	1.6787	-0.010	24.890	0.000
333	1.6827	-0.002	24.900	0.000
334	1.6867	-0.006	24.900	0.000
335	1.6907	-0.006	24.905	0.000
336	1.6960	0.006	24.905	0.000
337	1.7013	-0.012	24.890	0.000
338	1.7066	-0.010	24.890	0.000
339	1.7119	-0.002	24.960	0.000
340	1.7173	-0.002	24.960	0.000
341	1.7226	0.006	24.960	0.000
342	1.7279	0.004	24.950	0.000
343	1.7332	0.002	24.950	0.000
344	1.7385	-0.002	24.920	0.000
345	1.7426	-0.006	24.920	0.000
346	1.7466	-0.002	24.950	0.000
347	1.7506	0.006	24.950	0.000
348	1.7546	0.010	25.005	0.000
349	1.7600	0.010	25.005	0.000
350	1.7654	-0.002	24.980	0.000
351	1.7708	-0.004	24.980	0.000
352	1.7761	-0.002	24.980	0.000
353	1.7814	-0.008	24.945	0.000
354	1.7867	0.002	24.945	0.000
355	1.7920	0.012	24.985	0.000
356	1.7974	0.008	24.985	0.000
357	1.8027	0.010	25.010	0.000
358	1.8067	0.000	25.010	0.000
359	1.8107	-0.010	24.880	0.000
360	1.8146	-0.008	24.880	0.000
361	1.8186	-0.002	24.995	0.000
362	1.8266	0.008	24.995	0.000
363	1.8347	0.010	24.995	0.000
364	1.8386	-0.002	24.960	0.000
365	1.8426	0.004	24.960	0.000
366	1.8466	-0.002	24.955	0.000
367	1.8506	-0.006	24.955	0.000
368	1.8559	0.004	24.945	0.000
369	1.8612	0.004	24.945	0.000
370	1.8665	0.002	25.070	0.000
371	1.8706	0.004	25.070	0.000
372	1.8746	-0.002	25.020	0.000
373	1.8786	-0.008	25.020	0.000
374	1.8826	-0.002	25.020	0.000
375	1.8907	0.006	24.995	0.000
376	1.8988	0.004	24.995	0.000
377	1.9041	0.004	25.010	0.000
378	1.9093	0.000	25.010	0.000
379	1.9146	-0.008	24.980	0.000
380	1.9186	-0.008	24.980	0.000
381	1.9226	0.004	24.950	0.000
382	1.9266	0.010	24.950	0.000
383	1.9306	0.004	24.955	0.000
384	1.9370	0.006	24.955	0.000
385	1.9434	0.002	24.955	0.000
386	1.9497	-0.016	25.015	0.000
387	1.9561	-0.016	25.015	0.000
388	1.9625	-0.006	25.055	0.000
389	1.9665	-0.002	25.055	0.000
390	1.9705	0.010	24.965	0.000
391	1.9745	0.018	24.965	0.000
392	1.9785	0.008	24.985	0.000
393	1.9838	-0.004	24.985	0.000
394	1.9891	-0.008	25.060	0.000
395	1.9945	-0.008	25.060	0.000
396	1.9985	-0.010	25.060	0.000
397	2.0025	-0.002	25.010	0.000
398	2.0065	0.008	25.010	0.000
399	2.0105	0.000	24.990	0.000
400	2.0159	-0.008	24.990	0.000
401	2.0212	-0.004	25.095	0.000
402	2.0266	-0.006	25.095	0.000
403	2.0319	-0.010	24.950	0.000
404	2.0372	0.006	24.950	0.000
405	2.0425	0.010	25.000	0.000
406	2.0479	-0.002	25.000	0.000
407	2.0533	-0.002	25.000	0.000
408	2.0587	-0.004	25.035	0.000
409	2.0626	-0.008	25.035	0.000
410	2.0666	-0.002	25.090	0.000
411	2.0705	0.004	25.090	0.000
412	2.0744	-0.002	25.045	0.000
413	2.0823	-0.008	25.045	0.000
414	2.0903	-0.010	25.040	0.000
415	2.0943	-0.012	25.040	0.000
416	2.0983	-0.008	25.075	0.000
417	2.1023	0.006	25.075	0.000
418	2.1063	0.006	25.075	0.000
419	2.1117	0.006	25.080	0.000
420	2.1172	0.004	25.080	0.000
421	2.1227	-0.010	25.030	0.000
422	2.1279	-0.020	25.030	0.000
423	2.1330	-0.012	25.070	0.000
424	2.1382	-0.002	25.070	0.000
425	2.1436	0.002	25.085	0.000
426	2.1491	0.008	25.085	0.000
427	2.1545	0.008	25.115	0.000
428	2.1599	-0.004	25.115	0.000
429	2.1653	-0.014	25.115	0.000
430	2.1706	-0.018	25.020	0.000
431	2.1747	-0.010	25.020	0.000
432	2.1787	-0.004	25.060	0.000
433	2.1827	0.004	25.060	0.000
434	2.1867	0.012	25.040	0.000
435	2.1906	0.002	25.040	0.000
436	2.1945	-0.010	25.075	0.000
437	2.1984	-0.012	25.075	0.000
438	2.2023	-0.012	25.115	0.000
439	2.2103	-0.006	25.115	0.000
440	2.2183	0.004	25.115	0.000
441	2.2237	0.004	25.050	0.000
442	2.2291	-0.002	25.050	0.000
443	2.2345	-0.008	25.050	0.000
444	2.2398	-0.012	25.050	0.000
445	2.2451	-0.010	25.070	0.000
446	2.2503	-0.004	25.070	0.000
447	2.2535	0.004	25.085	0.000
448	2.2567	0.006	25.085	0.000
449	2.2598	0.000	25.090	0.000
450	2.2630	-0.010	25.090	0.000
451	2.2662	-0.024	25.090	0.000
452	2.2742	-0.026	25.105	0.000
453	2.2823	-0.010	25.105	0.000
454	2.2876	0.002	25.120	0.000
455	2.2929	0.008	25.120	0.000
456	2.2982	0.012	25.070	0.000
457	2.3035	0.006	25.070	0.000
458	2.3089	-0.006	25.075	0.000
459	2.3142	-0.010	25.075	0.000
460	2.3182	-0.016	25.135	0.000
461	2.3222	-0.016	25.135	0.000
462	2.3261	-0.010	25.135	0.000
463	2.3301	-0.008	25.095	0.000
464	2.3356	-0.004	25.095	0.000
465	2.3411	0.000	25.110	0.000
466	2.3466	0.006	25.110	0.000
467	2.3517	0.002	25.105	0.000
468	2.3569	-0.004	25.105	0.000
469	2.3621	-0.010	25.115	0.000
470	2.3676	-0.016	25.115	0.000
471	2.3730	-0.018	25.170	0.000
472	2.3785	-0.010	25.170	0.000
473	2.3824	-0.006	25.170	0.000
474	2.3863	-0.002	25.115	0.000
475	2.3902	0.006	25.115	0.000
476	2.3941	-0.002	25.125	0.000
477	2.4021	-0.012	25.125	0.000
478	2.4101	-0.014	25.125	0.000
479	2.4155	-0.014	25.125	0.000
480	2.4209	-0.012	25.080	0.000
481	2.4262	-0.004	25.080	0.000
482	2.4302	0.008	25.120	0.000
483	2.4341	0.002	25.120	0.000
484	2.4381	-0.008	25.120	0.000
485	2.4420	-0.002	25.190	0.000
486	2.4460	-0.012	25.190	0.000
487	2.4500	-0.018	25.175	0.000
488	2.4540	-0.008	25.175	0.000
489	2.4580	-0.002	25.145	0.000
490	2.4660	-0.004	25.145	0.000
491	2.4739	-0.008	25.200	0.000
492	2.4794	-0.010	25.200	0.000
493	2.4849	-0.008	25.195	0.000
494	2.4903	-0.006	25.195	0.000
495	2.4943	0.002	25.195	0.000
496	2.4982	-0.002	25.160	0.000
497	2.5022	-0.010	25.160	0.000
498	2.5061	-0.014	25.175	0.000
499	2.5115	-0.018	25.175	0.000
500	2.5168	-0.022	25.160	0.000
501	2.5222	-0.014	25.160	0.000
502	2.5276	0.006	25.175	0.000
503	2.5329	0.008	25.175	0.000
504	2.5383	0.006	25.220	0.000
505	2.5436	0.004	25.220	0.000
506	2.5489	-0.010	25.220	0.000
507	2.5543	-0.024	25.145	0.000
508	2.5595	-0.014	25.145	0.000
509	2.5648	-0.002	25.170	0.000
510	2.5700	-0.012	25.170	0.000
511	2.5753	-0.002	25.175	0.000
512	2.5806	0.000	25.175	0.000
513	2.5858	-0.018	25.150	0.000
514	2.5890	-0.016	25.150	0.000
515	2.5922	-0.010	25.140	0.000
516	2.5954	-0.012	25.140	0.000
517	2.5986	-0.002	25.140	0.000
518	2.6018	0.008	25.140	0.000
519	2.6098	0.008	25.140	0.000
520	2.6178	-0.008	25.215	0.000
521	2.6231	-0.012	25.215	0.000
522	2.6285	-0.008	25.145	0.000
523	2.6339	-0.022	25.145	0.000
524	2.6392	-0.022	25.225	0.000
525	2.6445	-0.004	25.225	0.000
526	2.6497	-0.014	25.260	0.000
527	2.6538	-0.006	25.260	0.000
528	2.6578	0.002	25.260	0.000
529	2.6618	-0.012	25.205	0.000
530	2.6659	-0.002	25.205	0.000
531	2.6713	0.004	25.200	0.000
532	2.6767	-0.008	25.200	0.000
533	2.6821	-0.008	25.220	0.000
534	2.6874	-0.016	25.220	0.000
535	2.6927	-0.018	25.230	0.000
536	2.6980	-0.010	25.230	0.000
537	2.7033	-0.010	25.295	0.000
538	2.7085	0.006	25.295	0.000
539	2.7138	0.004	25.295	0.000
540	2.7171	-0.004	25.210	0.000
541	2.7203	-0.004	25.210	0.000
542	2.7235	-0.016	25.210	0.000
543	2.7267	-0.024	25.210	0.000
544	2.7299	-0.020	25.265	0.000
545	2.7458	-0.012	25.265	0.000
546	2.7498	-0.006	25.205	0.000
547	2.7538	-0.002	25.205	0.000
548	2.7578	-0.002	25.200	0.000
549	2.7618	-0.008	25.200	0.000
550	2.7672	-0.012	25.200	0.000
551	2.7726	-0.006	25.175	0.000
552	2.7780	-0.006	25.175	0.000
553	2.7812	-0.010	25.240	0.000
554	2.7843	-0.006	25.240	0.000
555	2.7875	-0.006	25.220	0.000
556	2.7907	-0.010	25.220	0.000
557	2.7938	-0.010	25.230	0.000
558	2.8098	-0.010	25.230	0.000
559	2.8152	-0.012	25.230	0.000
560	2.8205	-0.004	25.260	0.000
561	2.8258	-0.006	25.260	0.000
562	2.8311	-0.014	25.280	0.000
563	2.8365	-0.016	25.280	0.000
564	2.8418	-0.014	25.265	0.000
565	2.8450	-0.012	25.265	0.000
566	2.8481	-0.006	25.235	0.000
567	2.8513	0.004	25.235	0.000
568	2.8545	0.006	25.250	0.000
569	2.8577	0.002	25.250	0.000
570	2.8656	-0.004	25.250	0.000
571	2.8736	-0.016	25.190	0.000
572	2.8789	-0.020	25.190	0.000
573	2.8842	-0.020	25.245	0.000
574	2.8896	-0.016	25.245	0.000
575	2.8950	-0.006	25.230	0.000
576	2.9004	-0.002	25.230	0.000
577	2.9058	-0.006	25.265	0.000
578	2.9097	-0.012	25.265	0.000
579	2.9137	-0.010	25.280	0.000
580	2.9176	-0.012	25.280	0.000
581	2.9215	-0.012	25.280	0.000
582	2.9270	-0.006	25.240	0.000
583	2.9325	-0.002	25.240	0.000
584	2.9379	-0.006	25.250	0.000
585	2.9432	-0.008	25.250	0.000
586	2.9484	-0.010	25.220	0.000
587	2.9536	-0.014	25.220	0.000
588	2.9590	-0.016	25.180	0.000
589	2.9643	-0.010	25.180	0.000
590	2.9697	-0.006	25.255	0.000
591	2.9729	-0.006	25.255	0.000
592	2.9760	-0.006	25.255	0.000
593	2.9792	-0.006	25.280	0.000
594	2.9824	-0.012	25.280	0.000
595	2.9856	-0.014	25.375	0.000
596	3.0016	-0.010	25.375	0.000
597	3.0056	-0.012	25.255	0.000
598	3.0096	-0.012	25.255	0.000
599	3.0136	-0.004	25.320	0.000
600	3.0176	-0.008	25.320	0.000
601	3.0229	-0.016	25.300	0.000
602	3.0282	-0.010	25.300	0.000
603	3.0336	-0.004	25.300	0.000
604	3.0376	-0.006	25.260	0.000
605	3.0416	-0.004	25.260	0.000
606	3.0456	-0.002	25.275	0.000
607	3.0496	-0.012	25.275	0.000
608	3.0575	-0.020	25.295	0.000
609	3.0655	-0.012	25.295	0.000
610	3.0708	-0.012	25.190	0.000
611	3.0762	-0.012	25.190	0.000
612	3.0816	-0.004	25.340	0.000
613	3.0855	-0.004	25.340	0.000
614	3.0895	-0.010	25.340	0.000
615	3.0935	-0.010	25.215	0.000
616	3.0975	-0.010	25.215	0.000
617	3.1015	-0.016	25.320	0.000
618	3.1055	-0.010	25.320	0.000
619	3.1095	-0.002	25.315	0.000
620	3.1135	-0.008	25.315	0.000
621	3.1215	-0.010	25.350	0.000
622	3.1294	-0.006	25.350	0.000
623	3.1348	-0.006	25.230	0.000
624	3.1401	-0.016	25.230	0.000
625	3.1454	-0.014	25.230	0.000
626	3.1508	-0.010	25.255	0.000
627	3.1561	-0.020	25.255	0.000
628	3.1615	-0.016	25.275	0.000
629	3.1647	-0.004	25.275	0.000
630	3.1678	-0.004	25.340	0.000
631	3.1710	-0.004	25.340	0.000
632	3.1742	0.002	25.355	0.000
633	3.1774	-0.006	25.355	0.000
634	3.1854	-0.018	25.305	0.000
635	3.1934	-0.014	25.305	0.000
636	3.1987	-0.012	25.305	0.000
637	3.2041	-0.018	25.300	0.000
638	3.2094	-0.008	25.300	0.000
639	3.2148	0.000	25.335	0.000
640	3.2202	-0.008	25.335	0.000
641	3.2255	-0.006	25.280	0.000
642	3.2287	-0.012	25.280	0.000
643	3.2319	-0.014	25.360	0.000
644	3.2350	-0.014	25.360	0.000
645	3.2382	-0.016	25.350	0.000
646	3.2413	-0.012	25.350	0.000
647	3.2573	-0.010	25.350	0.000
648	3.2614	-0.010	25.300	0.000
649	3.2654	-0.008	25.300	0.000
650	3.2695	-0.006	25.280	0.000
651	3.2735	-0.002	25.280	0.000
652	3.2788	-0.002	25.280	0.000
653	3.2840	-0.010	25.280	0.000
654	3.2893	-0.012	25.275	0.000
655	3.2925	-0.012	25.275	0.000
656	3.2957	-0.016	25.340	0.000
657	3.2989	-0.016	25.340	0.000
658	3.3021	-0.008	25.340	0.000
659	3.3053	-0.004	25.335	0.000
660	3.3213	-0.008	25.335	0.000
661	3.3266	-0.008	25.300	0.000
662	3.3319	-0.010	25.300	0.000
663	3.3372	-0.018	25.365	0.000
664	3.3413	-0.014	25.365	0.000
665	3.3453	-0.006	25.320	0.000
666	3.3493	-0.006	25.320	0.000
667	3.3534	-0.004	25.300	0.000
668	3.3565	-0.004	25.300	0.000
669	3.3597	-0.012	25.300	0.000
670	3.3629	-0.012	25.305	0.000
671	3.3661	-0.016	25.305	0.000
672	3.3692	-0.016	25.300	0.000
673	3.3851	-0.010	25.300	0.000
674	3.3906	-0.004	25.335	0.000
675	3.3960	-0.008	25.335	0.000
676	3.4014	-0.010	25.395	0.000
677	3.4067	-0.010	25.395	0.000
678	3.4120	-0.012	25.330	0.000
679	3.4173	-0.012	25.330	0.000
680	3.4205	-0.006	25.330	0.000
681	3.4237	-0.010	25.300	0.000
682	3.4269	-0.010	25.300	0.000
683	3.4300	-0.006	25.315	0.000
684	3.4332	-0.008	25.315	0.000
685	3.4412	-0.014	25.445	0.000
686	3.4493	-0.016	25.445	0.000
687	3.4546	-0.006	25.385	0.000
688	3.4599	-0.006	25.385	0.000
689	3.4652	-0.016	25.365	0.000
690	3.4706	-0.008	25.365	0.000
691	3.4759	-0.012	25.365	0.000
692	3.4812	-0.018	25.340	0.000
693	3.4844	-0.004	25.340	0.000
694	3.4876	-0.008	25.335	0.000
695	3.4908	-0.012	25.335	0.000
696	3.4940	-0.006	25.355	0.000
697	3.4972	-0.012	25.355	0.000
698	3.5052	-0.014	25.400	0.000
699	3.5132	-0.014	25.400	0.000
700	3.5186	-0.012	25.370	0.000
701	3.5240	-0.006	25.370	0.000
702	3.5294	-0.010	25.370	0.000
703	3.5347	-0.010	25.340	0.000
704	3.5399	-0.006	25.340	0.000
705	3.5451	-0.014	25.340	0.000
706	3.5491	-0.008	25.340	0.000
707	3.5531	0.002	25.320	0.000
708	3.5571	-0.010	25.320	0.000
709	3.5611	-0.010	25.405	0.000
710	3.5692	-0.006	25.405	0.000
711	3.5773	-0.022	25.355	0.000
712	3.5814	-0.016	25.355	0.000
713	3.5854	-0.008	25.355	0.000
714	3.5894	-0.008	25.350	0.000
715	3.5934	-0.008	25.350	0.000
716	3.5987	-0.014	25.365	0.000
717	3.6039	-0.008	25.365	0.000
718	3.6091	-0.012	25.440	0.000
719	3.6131	-0.014	25.440	0.000
720	3.6171	-0.004	25.335	0.000
721	3.6211	-0.004	25.335	0.000
722	3.6251	-0.010	25.340	0.000
723	3.6330	-0.004	25.340	0.000
724	3.6410	-0.014	25.340	0.000
725	3.6464	-0.024	25.340	0.000
726	3.6517	-0.020	25.340	0.000
727	3.6571	-0.008	25.425	0.000
728	3.6624	-0.002	25.425	0.000
729	3.6677	-0.004	25.425	0.000
730	3.6730	-0.002	25.425	0.000
731	3.6762	-0.006	25.425	0.000
732	3.6794	-0.012	25.425	0.000
733	3.6826	-0.012	25.435	0.000
734	3.6858	-0.010	25.435	0.000
735	3.6890	-0.014	25.435	0.000
736	3.6970	-0.008	25.480	0.000
737	3.7049	-0.002	25.480	0.000
738	3.7103	-0.012	25.405	0.000
739	3.7156	-0.018	25.405	0.000
740	3.7210	-0.016	25.390	0.000
741	3.7263	-0.016	25.390	0.000
742	3.7316	-0.014	25.340	0.000
743	3.7369	-0.008	25.340	0.000
744	3.7410	-0.004	25.355	0.000
745	3.7450	-0.006	25.355	0.000
746	3.7490	-0.004	25.355	0.000
747	3.7531	-0.008	25.445	0.000
748	3.7585	-0.016	25.445	0.000
749	3.7639	-0.014	25.445	0.000
750	3.7693	-0.008	25.445	0.000
751	3.7745	-0.006	25.470	0.000
752	3.7797	-0.004	25.470	0.000
753	3.7849	-0.008	25.340	0.000
754	3.7903	-0.010	25.340	0.000
755	3.7956	-0.010	25.385	0.000
756	3.8010	-0.012	25.385	0.000
757	3.8050	-0.016	25.385	0.000
758	3.8091	-0.016	25.425	0.000
759	3.8131	-0.012	25.425	0.000
760	3.8171	-0.008	25.455	0.000
761	3.8250	-0.006	25.455	0.000
762	3.8329	-0.008	25.385	0.000
763	3.8369	-0.012	25.385	0.000
764	3.8410	-0.010	25.405	0.000
765	3.8450	-0.006	25.405	0.000
766	3.8491	-0.014	25.430	0.000
767	3.8544	-0.014	25.430	0.000
768	3.8596	-0.012	25.430	0.000
769	3.8649	-0.014	25.435	0.000
770	3.8688	-0.012	25.435	0.000
771	3.8728	-0.008	25.465	0.000
772	3.8767	-0.010	25.465	0.000
773	3.8807	-0.012	25.510	0.000
774	3.8888	-0.006	25.510	0.000
775	3.8968	-0.006	25.585	0.000
776	3.9023	-0.008	25.585	0.000
777	3.9077	-0.012	25.505	0.000
778	3.9132	-0.012	25.505	0.000
779	3.9171	-0.012	25.505	0.000
780	3.9211	-0.016	25.465	0.000
781	3.9250	-0.012	25.465	0.000
782	3.9289	-0.006	25.500	0.000
783	3.9342	-0.010	25.500	0.000
784	3.9395	-0.006	25.395	0.000
785	3.9448	-0.002	25.395	0.000
786	3.9502	-0.010	25.375	0.000
787	3.9556	-0.012	25.375	0.000
788	3.9610	-0.016	25.465	0.000
789	3.9663	-0.020	25.465	0.000
790	3.9717	-0.018	25.465	0.000
791	3.9770	-0.010	25.510	0.000
792	3.9823	-0.004	25.510	0.000
793	3.9877	-0.006	25.450	0.000
794	3.9930	-0.004	25.450	0.000
795	3.9961	-0.004	25.395	0.000
796	3.9993	-0.014	25.395	0.000
797	4.0024	-0.016	25.435	0.000
798	4.0055	-0.012	25.435	0.000
799	4.0087	-0.016	25.500	0.000
800	4.0167	-0.014	25.500	0.000
801	4.0247	-0.006	25.500	0.000
802	4.0300	-0.004	25.445	0.000
803	4.0353	-0.010	25.445	0.000
804	4.0406	-0.006	25.425	0.000
805	4.0460	-0.004	25.425	0.000
806	4.0514	-0.016	25.495	0.000
807	4.0568	-0.016	25.495	0.000
808	4.0608	-0.008	25.370	0.000
809	4.0647	-0.010	25.370	0.000
810	4.0687	-0.008	25.445	0.000
811	4.0727	-0.002	25.445	0.000
812	4.0808	-0.012	25.445	0.000
813	4.0889	-0.020	25.440	0.000
814	4.0929	-0.014	25.440	0.000
815	4.0969	-0.016	25.405	0.000
816	4.1009	-0.014	25.405	0.000
817	4.1050	-0.002	25.395	0.000
818	4.1102	-0.002	25.395	0.000
819	4.1154	-0.008	25.480	0.000
820	4.1207	-0.010	25.480	0.000
821	4.1260	-0.012	25.425	0.000
822	4.1313	-0.020	25.425	0.000
823	4.1366	-0.016	25.425	0.000
824	4.1419	-0.004	25.540	0.000
825	4.1472	-0.006	25.540	0.000
826	4.1525	-0.012	25.385	0.000
827	4.1578	-0.012	25.385	0.000
828	4.1632	-0.012	25.480	0.000
829	4.1685	-0.012	25.480	0.000
830	4.1726	-0.010	25.510	0.000
831	4.1766	-0.006	25.510	0.000
832	4.1807	-0.008	25.415	0.000
833	4.1848	-0.008	25.415	0.000
834	4.1900	-0.010	25.415	0.000
835	4.1952	-0.012	25.465	0.000
836	4.2004	-0.018	25.465	0.000
837	4.2058	-0.010	25.525	0.000
838	4.2111	-0.006	25.525	0.000
839	4.2164	-0.012	25.485	0.000
840	4.2218	-0.012	25.485	0.000
841	4.2271	-0.010	25.480	0.000
842	4.2324	-0.014	25.480	0.000
843	4.2378	-0.012	25.490	0.000
844	4.2431	-0.010	25.490	0.000
845	4.2484	-0.010	25.490	0.000
846	4.2537	-0.010	25.425	0.000
847	4.2590	-0.006	25.425	0.000
848	4.2644	-0.008	25.515	0.000
849	4.2684	-0.016	25.515	0.000
850	4.2724	-0.008	25.425	0.000
851	4.2764	-0.004	25.425	0.000
852	4.2804	-0.012	25.490	0.000
853	4.2858	-0.012	25.490	0.000
854	4.2911	-0.010	25.480	0.000
855	4.2964	-0.016	25.480	0.000
856	4.3018	-0.018	25.480	0.000
857	4.3073	-0.006	25.535	0.000
858	4.3127	-0.008	25.535	0.000
859	4.3179	-0.008	25.520	0.000
860	4.3231	0.002	25.520	0.000
861	4.3284	-0.010	25.465	0.000
862	4.3324	-0.022	25.465	0.000
863	4.3365	-0.020	25.445	0.000
864	4.3405	-0.024	25.445	0.000
865	4.3446	-0.010	25.430	0.000
866	4.3498	-0.002	25.430	0.000
867	4.3551	-0.002	25.430	0.000
868	4.3603	0.002	25.505	0.000
869	4.3656	-0.014	25.505	0.000
870	4.3710	-0.018	25.475	0.000
871	4.3763	-0.018	25.475	0.000
872	4.3816	-0.016	25.460	0.000
873	4.3869	-0.006	25.460	0.000
874	4.3923	-0.002	25.520	0.000
875	4.3963	-0.004	25.520	0.000
876	4.4003	-0.006	25.555	0.000
877	4.4042	-0.016	25.555	0.000
878	4.4082	-0.022	25.555	0.000
879	4.4163	-0.012	25.510	0.000
880	4.4243	-0.010	25.510	0.000
881	4.4283	-0.006	25.525	0.000
882	4.4323	-0.002	25.525	0.000
883	4.4363	-0.014	25.475	0.000
884	4.4403	-0.016	25.475	0.000
885	4.4457	-0.010	25.550	0.000
886	4.4511	-0.012	25.550	0.000
887	4.4565	-0.008	25.485	0.000
888	4.4618	-0.004	25.485	0.000
889	4.4670	-0.010	25.485	0.000
890	4.4723	-0.014	25.570	0.000
891	4.4776	-0.020	25.570	0.000
892	4.4829	-0.012	25.500	0.000
893	4.4882	-0.012	25.500	0.000
894	4.4936	-0.012	25.545	0.000
895	4.4989	0.002	25.545	0.000
896	4.5043	0.000	25.530	0.000
897	4.5083	-0.010	25.530	0.000
898	4.5123	-0.014	25.485	0.000
899	4.5163	-0.010	25.485	0.000
900	4.5203	-0.020	25.485	0.000
901	4.5235	-0.018	25.510	0.000
902	4.5267	-0.008	25.510	0.000
903	4.5299	-0.012	25.515	0.000
904	4.5330	-0.008	25.515	0.000
905	4.5362	-0.004	25.570	0.000
906	4.5522	-0.006	25.570	0.000
907	4.5575	-0.012	25.555	0.000
908	4.5628	-0.012	25.555	0.000
909	4.5682	-0.010	25.530	0.000
910	4.5735	-0.018	25.530	0.000
911	4.5788	-0.012	25.530	0.000
912	4.5842	-0.008	25.535	0.000
913	4.5882	-0.012	25.535	0.000
914	4.5922	-0.012	25.585	0.000
915	4.5962	-0.010	25.585	0.000
916	4.6002	-0.008	25.455	0.000
917	4.6056	-0.014	25.455	0.000
918	4.6109	-0.008	25.540	0.000
919	4.6162	-0.006	25.540	0.000
920	4.6217	-0.014	25.510	0.000
921	4.6272	-0.006	25.510	0.000
922	4.6326	-0.004	25.510	0.000
923	4.6379	-0.012	25.515	0.000
924	4.6431	-0.012	25.515	0.000
925	4.6483	-0.010	25.555	0.000
926	4.6515	-0.012	25.555	0.000
927	4.6547	-0.022	25.555	0.000
928	4.6579	-0.012	25.555	0.000
929	4.6611	-0.002	25.555	0.000
930	4.6643	-0.012	25.555	0.000
931	4.6802	-0.008	25.510	0.000
932	4.6842	-0.004	25.510	0.000
933	4.6883	-0.012	25.510	0.000
934	4.6924	-0.016	25.555	0.000
935	4.6964	-0.008	25.555	0.000
936	4.7017	-0.014	25.550	0.000
937	4.7070	-0.018	25.550	0.000
938	4.7122	-0.008	25.485	0.000
939	4.7154	-0.010	25.485	0.000
940	4.7186	-0.016	25.580	0.000
941	4.7218	-0.010	25.580	0.000
942	4.7250	-0.010	25.590	0.000
943	4.7282	-0.010	25.590	0.000
944	4.7441	-0.004	25.590	0.000
945	4.7495	-0.006	25.525	0.000
946	4.7548	-0.006	25.525	0.000
947	4.7602	-0.012	25.500	0.000
948	4.7642	-0.008	25.500	0.000
949	4.7682	-0.012	25.550	0.000
950	4.7722	-0.020	25.550	0.000
951	4.7762	-0.014	25.575	0.000
952	4.7802	-0.010	25.575	0.000
953	4.7841	-0.010	25.550	0.000
954	4.7881	-0.008	25.550	0.000
955	4.7920	-0.012	25.550	0.000
956	4.8000	-0.010	25.550	0.000
957	4.8080	-0.012	25.550	0.000
958	4.8134	-0.008	25.605	0.000
959	4.8187	-0.002	25.605	0.000
960	4.8240	-0.014	25.550	0.000
961	4.8294	-0.006	25.550	0.000
962	4.8348	-0.010	25.475	0.000
963	4.8402	-0.016	25.475	0.000
964	4.8434	-0.012	25.555	0.000
965	4.8465	-0.018	25.555	0.000
966	4.8497	-0.010	25.555	0.000
967	4.8528	-0.006	25.525	0.000
968	4.8560	-0.012	25.525	0.000
969	4.8640	-0.008	25.515	0.000
970	4.8719	-0.008	25.515	0.000
971	4.8773	-0.004	25.550	0.000
972	4.8826	-0.010	25.550	0.000
973	4.8879	-0.014	25.555	0.000
974	4.8933	-0.014	25.555	0.000
975	4.8986	-0.022	25.580	0.000
976	4.9040	-0.014	25.580	0.000
977	4.9071	-0.010	25.580	0.000
978	4.9103	-0.010	25.515	0.000
979	4.9135	0.000	25.515	0.000
980	4.9167	-0.004	25.520	0.000
981	4.9198	-0.008	25.520	0.000
982	4.9358	-0.010	25.590	0.000
983	4.9398	-0.016	25.590	0.000
984	4.9438	-0.014	25.545	0.000
985	4.9478	-0.016	25.545	0.000
986	4.9518	-0.008	25.545	0.000
987	4.9572	-0.014	25.605	0.000
988	4.9626	-0.018	25.605	0.000
989	4.9680	-0.004	25.590	0.000
990	4.9720	-0.012	25.590	0.000
991	4.9760	-0.014	25.540	0.000
992	4.9800	-0.010	25.540	0.000
993	4.9840	-0.010	25.595	0.000
994	4.9920	-0.008	25.595	0.000
995	5.0000	-0.010	25.610	0.000
996	5.0040	-0.006	25.610	0.000
997	5.0080	-0.008	25.610	0.000
998	5.0119	-0.014	25.590	0.000
999	5.0159	-0.004	25.590	0.000
1000	5.0213	-0.012	25.585	0.000
1001	5.0266	-0.020	25.585	0.000
1002	5.0320	-0.010	25.505	0.000
1003	5.0352	-0.014	25.505	0.000
1004	5.0384	-0.012	25.580	0.000
1005	5.0415	-0.014	25.580	0.000
1006	5.0447	-0.006	25.605	0.000
1007	5.0479	-0.008	25.605	0.000
1008	5.0639	-0.012	25.605	0.000
1009	5.0692	0.002	25.595	0.000
1010	5.0746	-0.010	25.595	0.000
1011	5.0799	-0.022	25.545	0.000
1012	5.0852	-0.014	25.545	0.000
1013	5.0905	-0.014	25.590	0.000
1014	5.0958	-0.014	25.590	0.000
1015	5.0990	-0.014	25.560	0.000
1016	5.1022	-0.004	25.560	0.000
1017	5.1054	-0.002	25.635	0.000
1018	5.1086	-0.012	25.635	0.000
1019	5.1118	-0.006	25.635	0.000
1020	5.1198	-0.010	25.580	0.000
1021	5.1278	-0.022	25.580	0.000
1022	5.1332	-0.010	25.600	0.000
1023	5.1385	-0.004	25.600	0.000
1024	5.1438	-0.014	25.630	0.000
1025	5.1491	-0.014	25.630	0.000
1026	5.1545	-0.004	25.580	0.000
1027	5.1598	-0.010	25.580	0.000
1028	5.1651	-0.022	25.590	0.000
1029	5.1705	-0.010	25.590	0.000
1030	5.1758	-0.008	25.590	0.000
1031	5.1811	-0.014	25.570	0.000
1032	5.1864	-0.006	25.570	0.000
1033	5.1917	-0.002	25.615	0.000
1034	5.1957	-0.008	25.615	0.000
1035	5.1997	-0.012	25.645	0.000
1036	5.2037	-0.010	25.645	0.000
1037	5.2077	-0.012	25.675	0.000
1038	5.2130	-0.020	25.675	0.000
1039	5.2183	-0.018	25.650	0.000
1040	5.2236	-0.010	25.650	0.000
1041	5.2268	-0.016	25.650	0.000
1042	5.2300	-0.004	25.615	0.000
1043	5.2332	0.002	25.615	0.000
1044	5.2364	-0.010	25.620	0.000
1045	5.2396	-0.002	25.620	0.000
1046	5.2557	-0.008	25.585	0.000
1047	5.2598	-0.022	25.585	0.000
1048	5.2638	-0.018	25.595	0.000
1049	5.2679	-0.016	25.595	0.000
1050	5.2720	-0.016	25.540	0.000
1051	5.2772	-0.006	25.540	0.000
1052	5.2824	-0.008	25.540	0.000
1053	5.2877	-0.006	25.610	0.000
1054	5.2931	-0.006	25.610	0.000
1055	5.2985	-0.016	25.630	0.000
1056	5.3040	-0.008	25.630	0.000
1057	5.3092	-0.006	25.585	0.000
1058	5.3144	-0.016	25.585	0.000
1059	5.3196	-0.008	25.620	0.000
1060	5.3250	-0.010	25.620	0.000
1061	5.3305	-0.016	25.630	0.000
1062	5.3360	-0.008	25.630	0.000
1063	5.3400	-0.016	25.630	0.000
1064	5.3439	-0.014	25.575	0.000
1065	5.3479	-0.006	25.575	0.000
1066	5.3519	-0.014	25.680	0.000
1067	5.3582	-0.008	25.680	0.000
1068	5.3645	-0.012	25.655	0.000
1069	5.3709	-0.010	25.655	0.000
1070	5.3772	-0.002	25.695	0.000
1071	5.3836	-0.008	25.695	0.000
1072	5.3876	-0.008	25.615	0.000
1073	5.3916	-0.012	25.615	0.000
1074	5.3956	-0.014	25.615	0.000
1075	5.3996	-0.018	25.585	0.000
1076	5.4050	-0.016	25.585	0.000
1077	5.4104	-0.012	25.635	0.000
1078	5.4158	-0.002	25.635	0.000
1079	5.4189	-0.004	25.640	0.000
1080	5.4221	-0.004	25.640	0.000
1081	5.4252	-0.002	25.655	0.000
1082	5.4284	-0.018	25.655	0.000
1083	5.4315	-0.020	25.610	0.000
1084	5.4397	-0.022	25.610	0.000
1085	5.4478	-0.022	25.610	0.000
1086	5.4532	-0.012	25.640	0.000
1087	5.4585	-0.004	25.640	0.000
1088	5.4638	0.000	25.600	0.000
1089	5.4691	-0.010	25.600	0.000
1090	5.4743	-0.010	25.605	0.000
1091	5.4795	-0.008	25.605	0.000
1092	5.4835	-0.018	25.580	0.000
1093	5.4874	-0.012	25.580	0.000
1094	5.4914	-0.004	25.645	0.000
1095	5.4953	-0.010	25.645	0.000
1096	5.5035	-0.006	25.645	0.000
1097	5.5116	-0.006	25.585	0.000
1098	5.5155	-0.012	25.585	0.000
1099	5.5195	-0.018	25.615	0.000
1100	5.5234	-0.012	25.615	0.000
1101	5.5274	-0.010	25.660	0.000
1102	5.5327	-0.016	25.660	0.000
1103	5.5380	-0.010	25.600	0.000
1104	5.5433	-0.008	25.600	0.000
1105	5.5465	-0.012	25.675	0.000
1106	5.5497	-0.014	25.675	0.000
1107	5.5529	-0.012	25.675	0.000
1108	5.5561	-0.012	25.580	0.000
1109	5.5593	-0.014	25.580	0.000
1110	5.5753	-0.002	25.590	0.000
1111	5.5808	-0.002	25.590	0.000
1112	5.5863	-0.014	25.610	0.000
1113	5.5918	-0.010	25.610	0.000
1114	5.5957	-0.014	25.655	0.000
1115	5.5996	-0.020	25.655	0.000
1116	5.6034	-0.016	25.605	0.000
1117	5.6073	-0.006	25.605	0.000
1118	5.6114	-0.010	25.605	0.000
1119	5.6154	-0.014	25.590	0.000
1120	5.6194	-0.002	25.590	0.000
1121	5.6235	-0.010	25.685	0.000
1122	5.6314	-0.018	25.685	0.000
1123	5.6394	-0.008	25.685	0.000
1124	5.6448	-0.004	25.685	0.000
1125	5.6502	-0.010	25.595	0.000
1126	5.6556	-0.012	25.595	0.000
1127	5.6609	-0.010	25.650	0.000
1128	5.6662	-0.014	25.650	0.000
1129	5.6715	-0.024	25.650	0.000
1130	5.6755	-0.006	25.610	0.000
1131	5.6794	-0.006	25.610	0.000
1132	5.6834	-0.010	25.670	0.000
1133	5.6873	-0.004	25.670	0.000
1134	5.6927	-0.010	25.715	0.000
1135	5.6980	-0.018	25.715	0.000
1136	5.7034	-0.020	25.715	0.000
1137	5.7086	-0.018	25.715	0.000
1138	5.7139	-0.014	25.630	0.000
1139	5.7191	-0.014	25.630	0.000
1140	5.7245	0.000	25.630	0.000
1141	5.7298	-0.002	25.720	0.000
1142	5.7351	-0.014	25.720	0.000
1143	5.7391	-0.006	25.645	0.000
1144	5.7431	-0.010	25.645	0.000
1145	5.7471	-0.012	25.635	0.000
1146	5.7511	-0.008	25.635	0.000
1147	5.7592	-0.012	25.610	0.000
1148	5.7674	-0.010	25.610	0.000
1149	5.7713	-0.020	25.675	0.000
1150	5.7753	-0.016	25.675	0.000
1151	5.7793	-0.012	25.675	0.000
1152	5.7832	-0.016	25.630	0.000
1153	5.7886	-0.002	25.630	0.000
1154	5.7940	0.000	25.615	0.000
1155	5.7993	-0.008	25.615	0.000
1156	5.8025	-0.012	25.665	0.000
1157	5.8057	-0.020	25.665	0.000
1158	5.8089	-0.018	25.645	0.000
1159	5.8121	-0.014	25.645	0.000
1160	5.8153	-0.010	25.675	0.000
1161	5.8311	-0.004	25.675	0.000
1162	5.8364	-0.006	25.675	0.000
1163	5.8418	-0.004	25.650	0.000
1164	5.8471	-0.018	25.650	0.000
1165	5.8511	-0.022	25.650	0.000
1166	5.8551	-0.014	25.650	0.000
1167	5.8591	-0.016	25.670	0.000
1168	5.8631	-0.008	25.670	0.000
1169	5.8663	-0.004	25.620	0.000
1170	5.8695	-0.006	25.620	0.000
1171	5.8727	-0.008	25.660	0.000
1172	5.8759	-0.014	25.660	0.000
1173	5.8791	-0.010	25.660	0.000
1174	5.8951	-0.014	25.690	0.000
1175	5.9005	-0.012	25.690	0.000
1176	5.9059	-0.004	25.690	0.000
1177	5.9114	-0.014	25.690	0.000
1178	5.9166	-0.014	25.660	0.000
1179	5.9219	-0.012	25.660	0.000
1180	5.9271	-0.014	25.690	0.000
1181	5.9311	-0.006	25.690	0.000
1182	5.9351	-0.008	25.695	0.000
1183	5.9391	-0.008	25.695	0.000
1184	5.9431	-0.010	25.695	0.000
1185	5.9484	-0.018	25.715	0.000
1186	5.9537	-0.016	25.715	0.000
1187	5.9591	-0.018	25.790	0.000
1188	5.9644	-0.010	25.790	0.000
1189	5.9697	-0.002	25.715	0.000
1190	5.9750	-0.002	25.715	0.000
1191	5.9803	0.002	25.665	0.000
1192	5.9856	-0.010	25.665	0.000
1193	5.9910	-0.020	25.715	0.000
1194	5.9950	-0.014	25.715	0.000
1195	5.9990	-0.018	25.715	0.000
1196	6.0030	-0.014	25.665	0.000
1197	6.0070	-0.006	25.665	0.000
1198	6.0124	-0.004	25.720	0.000
1199	6.0178	-0.006	25.720	0.000
1200	6.0231	-0.016	25.695	0.000
1201	6.0285	-0.016	25.695	0.000
1202	6.0340	-0.018	25.645	0.000
1203	6.0394	-0.016	25.645	0.000
1204	6.0447	0.002	25.710	0.000
1205	6.0500	-0.002	25.710	0.000
1206	6.0553	-0.006	25.710	0.000
1207	6.0592	-0.010	25.710	0.000
1208	6.0631	-0.016	25.710	0.000
1209	6.0671	-0.022	25.715	0.000
1210	6.0710	-0.024	25.715	0.000
1211	6.0790	-0.006	25.670	0.000
1212	6.0870	-0.002	25.670	0.000
1213	6.0923	-0.006	25.730	0.000
1214	6.0976	-0.004	25.730	0.000
1215	6.1029	-0.012	25.650	0.000
1216	6.1069	-0.016	25.650	0.000
1217	6.1109	-0.016	25.650	0.000
1218	6.1149	-0.004	25.710	0.000
1219	6.1189	-0.002	25.710	0.000
1220	6.1242	-0.014	25.740	0.000
1221	6.1295	-0.006	25.740	0.000
1222	6.1348	-0.018	25.685	0.000
1223	6.1402	-0.030	25.685	0.000
1224	6.1455	-0.008	25.635	0.000
1225	6.1508	-0.008	25.635	0.000
1226	6.1561	0.000	25.715	0.000
1227	6.1615	0.010	25.715	0.000
1228	6.1668	-0.010	25.715	0.000
1229	6.1721	-0.010	25.740	0.000
1230	6.1775	-0.018	25.740	0.000
1231	6.1828	-0.024	25.720	0.000
1232	6.1868	-0.008	25.720	0.000
1233	6.1908	-0.006	25.650	0.000
1234	6.1948	0.008	25.650	0.000
1235	6.1988	0.010	25.715	0.000
1236	6.2041	-0.010	25.715	0.000
1237	6.2094	-0.006	25.705	0.000
1238	6.2147	-0.012	25.705	0.000
1239	6.2201	-0.020	25.705	0.000
1240	6.2254	-0.012	25.660	0.000
1241	6.2308	-0.004	25.660	0.000
1242	6.2361	0.000	25.715	0.000
1243	6.2414	-0.002	25.715	0.000
1244	6.2468	0.004	25.610	0.000
1245	6.2508	-0.002	25.610	0.000
1246	6.2548	-0.010	25.775	0.000
1247	6.2588	-0.004	25.775	0.000
1248	6.2628	-0.006	25.740	0.000
1249	6.2682	-0.012	25.740	0.000
1250	6.2736	-0.012	25.740	0.000
1251	6.2789	-0.010	25.770	0.000
1252	6.2843	-0.008	25.770	0.000
1253	6.2896	-0.008	25.770	0.000
1254	6.2950	-0.002	25.770	0.000
1255	6.3003	-0.002	25.690	0.000
1256	6.3057	-0.012	25.690	0.000
1257	6.3111	-0.006	25.750	0.000
1258	6.3151	-0.018	25.750	0.000
1259	6.3191	-0.016	25.740	0.000
1260	6.3230	-0.008	25.740	0.000
1261	6.3270	-0.004	25.740	0.000
1262	6.3350	0.006	25.795	0.000
1263	6.3430	0.004	25.795	0.000
1264	6.3469	-0.002	25.700	0.000
1265	6.3509	-0.008	25.700	0.000
1266	6.3548	-0.016	25.790	0.000
1267	6.3588	-0.010	25.790	0.000
1268	6.3642	-0.012	25.780	0.000
1269	6.3696	-0.010	25.780	0.000
1270	6.3750	-0.002	25.710	0.000
1271	6.3782	-0.006	25.710	0.000
1272	6.3813	-0.008	25.710	0.000
1273	6.3845	-0.012	25.710	0.000
1274	6.3877	-0.008	25.710	0.000
1275	6.3908	-0.002	25.715	0.000
1276	6.4068	-0.008	25.715	0.000
1277	6.4122	-0.004	25.705	0.000
1278	6.4175	-0.006	25.705	0.000
1279	6.4229	-0.014	25.730	0.000
1280	6.4268	-0.010	25.730	0.000
1281	6.4308	-0.010	25.750	0.000
1282	6.4348	-0.008	25.750	0.000
1283	6.4387	-0.008	25.750	0.000
1284	6.4427	-0.014	25.680	0.000
1285	6.4467	-0.010	25.680	0.000
1286	6.4507	-0.014	25.735	0.000
1287	6.4547	-0.014	25.735	0.000
1288	6.4627	-0.008	25.660	0.000
1289	6.4708	-0.002	25.660	0.000
1290	6.4761	0.006	25.735	0.000
1291	6.4814	0.000	25.735	0.000
1292	6.4867	-0.006	25.760	0.000
1293	6.4921	-0.008	25.760	0.000
1294	6.4974	-0.022	25.760	0.000
1295	6.5028	-0.016	25.650	0.000
1296	6.5081	-0.004	25.650	0.000
1297	6.5134	-0.008	25.665	0.000
1298	6.5187	-0.002	25.665	0.000
1299	6.5240	-0.002	25.775	0.000
1300	6.5293	-0.012	25.775	0.000
1301	6.5346	-0.012	25.755	0.000
1302	6.5386	-0.014	25.755	0.000
1303	6.5426	-0.018	25.690	0.000
1304	6.5466	-0.012	25.690	0.000
1305	6.5507	-0.002	25.690	0.000
1306	6.5560	-0.006	25.785	0.000
1307	6.5613	-0.010	25.785	0.000
1308	6.5666	-0.008	25.715	0.000
1309	6.5698	-0.008	25.715	0.000
1310	6.5730	-0.010	25.720	0.000
1311	6.5762	-0.004	25.720	0.000
1312	6.5794	-0.004	25.750	0.000
1313	6.5826	-0.010	25.750	0.000
1314	6.5986	-0.014	25.650	0.000
1315	6.6027	-0.010	25.650	0.000
1316	6.6068	-0.008	25.650	0.000
1317	6.6108	-0.014	25.740	0.000
1318	6.6149	-0.008	25.740	0.000
1319	6.6202	-0.002	25.755	0.000
1320	6.6255	-0.010	25.755	0.000
1321	6.6307	-0.016	25.695	0.000
1322	6.6371	-0.012	25.695	0.000
1323	6.6435	-0.012	25.750	0.000
1324	6.6498	-0.012	25.750	0.000
1325	6.6562	0.002	25.785	0.000
1326	6.6626	0.004	25.785	0.000
1327	6.6666	-0.004	25.785	0.000
1328	6.6705	-0.012	25.750	0.000
1329	6.6745	-0.016	25.750	0.000
1330	6.6785	-0.026	25.755	0.000
1331	6.6825	-0.026	25.755	0.000
1332	6.6865	-0.008	25.715	0.000
1333	6.6905	-0.006	25.715	0.000
1334	6.6945	-0.006	25.780	0.000
1335	6.6985	0.006	25.780	0.000
1336	6.7025	-0.004	25.740	0.000
1337	6.7065	-0.018	25.740	0.000
1338	6.7105	-0.014	25.740	0.000
1339	6.7185	-0.008	25.720	0.000
1340	6.7265	-0.014	25.720	0.000
1341	6.7318	-0.006	25.735	0.000
1342	6.7371	-0.002	25.735	0.000
1343	6.7425	-0.014	25.755	0.000
1344	6.7479	-0.010	25.755	0.000
1345	6.7533	-0.008	25.695	0.000
1346	6.7588	-0.014	25.695	0.000
1347	6.7619	-0.014	25.795	0.000
1348	6.7651	-0.008	25.795	0.000
1349	6.7682	-0.006	25.795	0.000
1350	6.7714	-0.016	25.730	0.000
1351	6.7745	-0.010	25.730	0.000
1352	6.7825	-0.004	25.735	0.000
1353	6.7904	-0.012	25.735	0.000
1354	6.7958	-0.008	25.795	0.000
1355	6.8011	-0.008	25.795	0.000
1356	6.8065	-0.010	25.715	0.000
1357	6.8118	-0.018	25.715	0.000
1358	6.8172	-0.016	25.730	0.000
1359	6.8226	-0.008	25.730	0.000
1360	6.8258	-0.012	25.730	0.000
1361	6.8289	-0.004	25.785	0.000
1362	6.8321	0.004	25.785	0.000
1363	6.8352	-0.008	25.780	0.000
1364	6.8384	-0.010	25.780	0.000
1365	6.8543	-0.012	25.755	0.000
1366	6.8583	-0.016	25.755	0.000
1367	6.8624	-0.018	25.755	0.000
1368	6.8664	-0.012	25.755	0.000
1369	6.8705	-0.010	25.765	0.000
1370	6.8757	-0.010	25.765	0.000
1371	6.8810	-0.002	25.765	0.000
1372	6.8863	-0.006	25.815	0.000
1373	6.8916	-0.012	25.815	0.000
1374	6.8969	-0.010	25.740	0.000
1375	6.9022	-0.012	25.740	0.000
1376	6.9076	-0.014	25.795	0.000
1377	6.9129	-0.016	25.795	0.000
1378	6.9182	-0.010	25.740	0.000
1379	6.9236	-0.002	25.740	0.000
1380	6.9289	-0.006	25.805	0.000
1381	6.9343	-0.002	25.805	0.000
1382	6.9383	-0.012	25.805	0.000
1383	6.9422	-0.014	25.800	0.000
1384	6.9462	-0.006	25.800	0.000
1385	6.9501	-0.016	25.735	0.000
1386	6.9555	-0.002	25.735	0.000
1387	6.9608	0.006	25.765	0.000
1388	6.9662	-0.008	25.765	0.000
1389	6.9702	0.004	25.775	0.000
1390	6.9741	-0.006	25.775	0.000
1391	6.9781	-0.008	25.770	0.000
1392	6.9821	-0.002	25.770	0.000
1393	6.9901	-0.010	25.770	0.000
1394	6.9982	-0.004	25.695	0.000
1395	7.0035	-0.006	25.695	0.000
1396	7.0088	-0.012	25.755	0.000
1397	7.0142	-0.004	25.755	0.000
1398	7.0182	-0.008	25.765	0.000
1399	7.0222	-0.002	25.765	0.000
1400	7.0262	0.008	25.660	0.000
1401	7.0302	-0.004	25.660	0.000
1402	7.0342	-0.002	25.765	0.000
1403	7.0382	0.002	25.765	0.000
1404	7.0421	-0.004	25.765	0.000
1405	7.0461	-0.002	25.805	0.000
1406	7.0541	0.012	25.805	0.000
1407	7.0621	0.008	25.725	0.000
1408	7.0675	-0.002	25.725	0.000
1409	7.0728	0.006	25.795	0.000
1410	7.0781	0.002	25.795	0.000
1411	7.0836	0.002	25.795	0.000
1412	7.0890	0.008	25.795	0.000
1413	7.0944	0.016	25.815	0.000
1414	7.0983	0.018	25.815	0.000
1415	7.1022	0.002	25.815	0.000
1416	7.1062	0.004	25.780	0.000
1417	7.1101	0.004	25.780	0.000
1418	7.1155	-0.004	25.800	0.000
1419	7.1210	0.010	25.800	0.000
1420	7.1265	0.016	25.790	0.000
1421	7.1317	0.008	25.790	0.000
1422	7.1369	0.012	25.860	0.000
1423	7.1420	0.004	25.860	0.000
1424	7.1474	-0.006	25.785	0.000
1425	7.1527	-0.008	25.785	0.000
1426	7.1580	0.000	25.785	0.000
1427	7.1621	0.012	25.790	0.000
1428	7.1662	0.010	25.790	0.000
1429	7.1703	0.012	25.900	0.000
1430	7.1743	0.008	25.900	0.000
1431	7.1796	-0.006	25.755	0.000
1432	7.1849	-0.004	25.755	0.000
1433	7.1901	0.000	25.825	0.000
1434	7.1955	0.002	25.825	0.000
1435	7.2010	0.008	25.800	0.000
1436	7.2064	0.018	25.800	0.000
1437	7.2116	0.018	25.800	0.000
1438	7.2169	-0.006	25.785	0.000
1439	7.2221	-0.004	25.785	0.000
1440	7.2253	-0.004	25.750	0.000
1441	7.2285	-0.010	25.750	0.000
1442	7.2317	0.006	25.805	0.000
1443	7.2349	0.010	25.805	0.000
1444	7.2380	0.006	25.830	0.000
1445	7.2540	0.006	25.830	0.000
1446	7.2594	0.002	25.740	0.000
1447	7.2647	-0.004	25.740	0.000
1448	7.2701	-0.008	25.740	0.000
1449	7.2740	0.006	25.860	0.000
1450	7.2780	0.010	25.860	0.000
1451	7.2820	0.002	25.795	0.000
1452	7.2859	0.000	25.795	0.000
1453	7.2891	-0.002	25.755	0.000
1454	7.2923	-0.008	25.755	0.000
1455	7.2955	-0.006	25.815	0.000
1456	7.2987	-0.002	25.815	0.000
1457	7.3019	0.004	25.815	0.000
1458	7.3179	-0.002	25.815	0.000
1459	7.3232	0.004	25.815	0.000
1460	7.3286	0.002	25.745	0.000
1461	7.3339	-0.002	25.745	0.000
1462	7.3393	0.004	25.840	0.000
1463	7.3447	-0.002	25.840	0.000
1464	7.3501	-0.008	25.820	0.000
1465	7.3554	-0.002	25.820	0.000
1466	7.3607	0.002	25.790	0.000
1467	7.3660	-0.002	25.790	0.000
1468	7.3713	0.002	25.795	0.000
1469	7.3766	0.006	25.795	0.000
1470	7.3819	-0.004	25.795	0.000
1471	7.3859	-0.010	25.745	0.000
1472	7.3899	-0.010	25.745	0.000
1473	7.3939	-0.006	25.770	0.000
1474	7.3979	-0.010	25.770	0.000
1475	7.4032	0.002	25.805	0.000
1476	7.4085	0.008	25.805	0.000
1477	7.4138	-0.002	25.840	0.000
1478	7.4170	-0.002	25.840	0.000
1479	7.4202	-0.008	25.840	0.000
1480	7.4234	-0.008	25.840	0.000
1481	7.4266	-0.002	25.840	0.000
1482	7.4298	0.002	25.795	0.000
1483	7.4378	0.002	25.795	0.000
1484	7.4458	0.004	25.840	0.000
1485	7.4512	0.002	25.840	0.000
1486	7.4565	-0.008	25.820	0.000
1487	7.4618	-0.010	25.820	0.000
1488	7.4672	-0.012	25.795	0.000
1489	7.4726	-0.010	25.795	0.000
1490	7.4780	0.002	25.830	0.000
1491	7.4819	0.006	25.830	0.000
1492	7.4859	0.000	25.830	0.000
1493	7.4898	-0.006	25.840	0.000
1494	7.4938	-0.008	25.840	0.000
1495	7.5017	-0.008	25.860	0.000
1496	7.5097	-0.012	25.860	0.000
1497	7.5138	-0.002	25.805	0.000
1498	7.5178	0.000	25.805	0.000
1499	7.5219	-0.006	25.780	0.000
1500	7.5260	-0.002	25.780	0.000
1501	7.5313	-0.010	25.855	0.000
1502	7.5367	-0.012	25.855	0.000
1503	7.5420	-0.004	25.855	0.000
1504	7.5459	-0.004	25.790	0.000
1505	7.5499	-0.002	25.790	0.000
1506	7.5538	-0.006	25.850	0.000
1507	7.5577	-0.006	25.850	0.000
1508	7.5659	-0.004	25.840	0.000
1509	7.5740	-0.008	25.840	0.000
1510	7.5793	0.004	25.815	0.000
1511	7.5846	0.004	25.815	0.000
1512	7.5900	-0.010	25.850	0.000
1513	7.5953	-0.008	25.850	0.000
1514	7.6006	-0.008	25.850	0.000
1515	7.6059	-0.014	25.880	0.000
1516	7.6091	-0.010	25.880	0.000
1517	7.6123	-0.002	25.800	0.000
1518	7.6154	0.002	25.800	0.000
1519	7.6186	-0.002	25.870	0.000
1520	7.6217	-0.002	25.870	0.000
1521	7.6297	-0.006	25.815	0.000
1522	7.6377	-0.022	25.815	0.000
1523	7.6431	-0.010	25.820	0.000
1524	7.6484	-0.010	25.820	0.000
1525	7.6538	-0.012	25.820	0.000
1526	7.6591	-0.002	25.745	0.000
1527	7.6644	0.002	25.745	0.000
1528	7.6698	-0.002	25.855	0.000
1529	7.6729	-0.008	25.855	0.000
1530	7.6761	-0.006	25.810	0.000
1531	7.6792	-0.004	25.810	0.000
1532	7.6824	-0.014	25.815	0.000
1533	7.6855	-0.010	25.815	0.000
1534	7.6937	-0.006	25.880	0.000
1535	7.7019	-0.014	25.880	0.000
1536	7.7072	-0.008	25.880	0.000
1537	7.7126	-0.002	25.825	0.000
1538	7.7179	0.000	25.825	0.000
1539	7.7232	0.002	25.900	0.000
1540	7.7284	0.000	25.900	0.000
1541	7.7336	-0.006	25.855	0.000
1542	7.7376	-0.020	25.855	0.000
1543	7.7416	-0.020	25.895	0.000
1544	7.7455	-0.012	25.895	0.000
1545	7.7495	-0.012	25.805	0.000
1546	7.7575	-0.002	25.805	0.000
1547	7.7655	0.008	25.805	0.000
1548	7.7695	-0.002	25.855	0.000
1549	7.7735	-0.012	25.855	0.000
1550	7.7775	-0.008	25.860	0.000
1551	7.7815	-0.016	25.860	0.000
1552	7.7869	-0.020	25.820	0.000
1553	7.7923	-0.008	25.820	0.000
1554	7.7977	-0.002	25.870	0.000
1555	7.8017	-0.004	25.870	0.000
1556	7.8056	0.004	25.840	0.000
1557	7.8096	0.006	25.840	0.000
1558	7.8135	-0.006	25.840	0.000
1559	7.8217	0.004	25.835	0.000
1560	7.8299	-0.006	25.835	0.000
1561	7.8351	-0.006	25.835	0.000
1562	7.8403	0.006	25.835	0.000
1563	7.8455	0.004	25.860	0.000
1564	7.8496	0.002	25.860	0.000
1565	7.8536	0.002	25.830	0.000
1566	7.8576	0.004	25.830	0.000
1567	7.8616	0.016	25.870	0.000
1568	7.8656	0.008	25.870	0.000
1569	7.8696	0.008	25.870	0.000
1570	7.8736	0.026	25.785	0.000
1571	7.8776	0.008	25.785	0.000
1572	7.8864	0.014	25.805	0.000
1573	7.8951	0.026	25.805	0.000
1574	7.8999	0.018	25.815	0.000
1575	7.9047	0.030	25.815	0.000
1576	7.9095	0.032	25.880	0.000
1577	7.9149	0.038	25.880	0.000
1578	7.9202	0.046	25.850	0.000
1579	7.9255	0.042	25.850	0.000
1580	7.9287	0.044	25.850	0.000
1581	7.9319	0.050	25.825	0.000
1582	7.9351	0.044	25.825	0.000
1583	7.9383	0.058	25.920	0.000
1584	7.9415	0.068	25.920	0.000
1585	7.9495	0.070	25.770	0.000
1586	7.9575	0.090	25.770	0.000
1587	7.9628	0.092	25.850	0.000
1588	7.9681	0.090	25.850	0.000
1589	7.9734	0.106	25.890	0.000
1590	7.9787	0.108	25.890	0.000
1591	7.9840	0.120	25.890	0.000
1592	7.9893	0.132	25.875	0.000
1593	7.9934	0.136	25.875	0.000
1594	7.9974	0.136	25.920	0.000
1595	8.0015	0.120	25.920	0.000
1596	8.0055	0.106	25.860	0.000
1597	8.0136	0.102	25.860	0.000
1598	8.0217	0.100	25.920	0.000
1599	8.0256	0.100	25.920	0.000
1600	8.0295	0.100	25.920	0.000
1601	8.0334	0.112	25.850	0.000
1602	8.0373	0.112	25.850	0.000
1603	8.0428	0.100	25.840	0.000
1604	8.0482	0.094	25.840	0.000
1605	8.0536	0.094	25.870	0.000
1606	8.0576	0.086	25.870	0.000
1607	8.0615	0.088	25.925	0.000
1608	8.0654	0.096	25.925	0.000
1609	8.0694	0.090	25.885	0.000
1610	8.0773	0.088	25.885	0.000
1611	8.0853	0.086	25.885	0.000
1612	8.0906	0.076	25.840	0.000
1613	8.0960	0.070	25.840	0.000
1614	8.1013	0.076	25.810	0.000
1615	8.1053	0.072	25.810	0.000
1616	8.1093	0.068	25.860	0.000
1617	8.1133	0.066	25.860	0.000
1618	8.1173	0.068	25.840	0.000
1619	8.1205	0.064	25.840	0.000
1620	8.1237	0.062	25.840	0.000
1621	8.1269	0.074	25.840	0.000
1622	8.1301	0.066	25.840	0.000
1623	8.1333	0.056	25.895	0.000
1624	8.1494	0.058	25.895	0.000
1625	8.1549	0.054	25.885	0.000
1626	8.1603	0.046	25.885	0.000
1627	8.1658	0.050	25.785	0.000
1628	8.1710	0.060	25.785	0.000
1629	8.1762	0.058	25.780	0.000
1630	8.1813	0.050	25.780	0.000
1631	8.1845	0.052	25.820	0.000
1632	8.1877	0.050	25.820	0.000
1633	8.1909	0.042	25.820	0.000
1634	8.1941	0.044	25.840	0.000
1635	8.1973	0.042	25.840	0.000
1636	8.2053	0.042	25.880	0.000
1637	8.2133	0.044	25.880	0.000
1638	8.2186	0.046	25.825	0.000
1639	8.2240	0.044	25.825	0.000
1640	8.2293	0.038	25.860	0.000
1641	8.2347	0.044	25.860	0.000
1642	8.2400	0.040	25.955	0.000
1643	8.2453	0.038	25.955	0.000
1644	8.2485	0.038	25.955	0.000
1645	8.2517	0.032	25.870	0.000
1646	8.2549	0.026	25.870	0.000
1647	8.2581	0.030	25.910	0.000
1648	8.2613	0.036	25.910	0.000
1649	8.2772	0.028	25.900	0.000
1650	8.2813	0.036	25.900	0.000
1651	8.2853	0.044	25.925	0.000
1652	8.2893	0.040	25.925	0.000
1653	8.2934	0.026	25.900	0.000
1654	8.2987	0.028	25.900	0.000
1655	8.3041	0.032	25.900	0.000
1656	8.3095	0.020	25.885	0.000
1657	8.3126	0.034	25.885	0.000
1658	8.3158	0.038	25.905	0.000
1659	8.3189	0.026	25.905	0.000
1660	8.3220	0.022	25.925	0.000
1661	8.3251	0.024	25.925	0.000
1662	8.3412	0.018	25.865	0.000
1663	8.3465	0.008	25.865	0.000
1664	8.3519	0.024	25.920	0.000
1665	8.3572	0.034	25.920	0.000
1666	8.3613	0.026	25.920	0.000
1667	8.3654	0.030	25.860	0.000
1668	8.3694	0.026	25.860	0.000
1669	8.3735	0.016	25.945	0.000
1670	8.3774	0.016	25.945	0.000
1671	8.3813	0.020	25.910	0.000
1672	8.3852	0.018	25.910	0.000
1673	8.3891	0.018	25.865	0.000
1674	8.3971	0.028	25.865	0.000
1675	8.4051	0.020	25.950	0.000
1676	8.4105	0.008	25.950	0.000
1677	8.4159	0.012	25.950	0.000
1678	8.4214	0.012	25.865	0.000
1679	8.4266	0.014	25.865	0.000
1680	8.4319	0.020	25.925	0.000
1681	8.4371	0.026	25.925	0.000
1682	8.4425	0.022	25.905	0.000
1683	8.4478	0.016	25.905	0.000
1684	8.4531	0.022	25.880	0.000
1685	8.4584	0.014	25.880	0.000
1686	8.4638	0.008	25.885	0.000
1687	8.4691	0.008	25.885	0.000
1688	8.4731	0.008	25.885	0.000
1689	8.4771	0.010	25.815	0.000
1690	8.4811	0.014	25.815	0.000
1691	8.4851	0.014	25.855	0.000
1692	8.4904	0.016	25.855	0.000
1693	8.4957	0.016	25.890	0.000
1694	8.5010	0.012	25.890	0.000
1695	8.5042	0.004	25.925	0.000
1696	8.5074	0.004	25.925	0.000
1697	8.5106	0.006	25.860	0.000
1698	8.5138	0.010	25.860	0.000
1699	8.5170	0.018	25.860	0.000
1700	8.5250	0.016	25.900	0.000
1701	8.5330	0.010	25.900	0.000
1702	8.5385	0.010	25.925	0.000
1703	8.5439	0.010	25.925	0.000
1704	8.5493	0.008	25.825	0.000
1705	8.5547	0.010	25.825	0.000
1706	8.5600	0.014	25.915	0.000
1707	8.5653	0.010	25.915	0.000
1708	8.5684	0.002	25.905	0.000
1709	8.5716	0.006	25.905	0.000
1710	8.5747	-0.004	25.905	0.000
1711	8.5778	0.002	25.880	0.000
1712	8.5810	0.012	25.880	0.000
1713	8.5970	0.014	25.880	0.000
1714	8.6009	0.018	25.880	0.000
1715	8.6049	0.012	25.900	0.000
1716	8.6089	0.008	25.900	0.000
1717	8.6129	0.002	25.930	0.000
1718	8.6182	-0.004	25.930	0.000
1719	8.6235	0.008	25.850	0.000
1720	8.6289	0.004	25.850	0.000
1721	8.6328	0.004	25.850	0.000
1722	8.6368	0.014	25.895	0.000
1723	8.6408	0.004	25.895	0.000
1724	8.6448	0.000	25.875	0.000
1725	8.6528	0.004	25.875	0.000
1726	8.6608	0.004	25.960	0.000
1727	8.6661	0.006	25.960	0.000
1728	8.6715	0.012	25.890	0.000
1729	8.6768	0.024	25.890	0.000
1730	8.6822	0.016	25.890	0.000
1731	8.6875	0.022	25.890	0.000
1732	8.6928	0.030	25.890	0.000
1733	8.6960	0.026	25.865	0.000
1734	8.6992	0.038	25.865	0.000
1735	8.7024	0.046	25.880	0.000
1736	8.7056	0.050	25.880	0.000
1737	8.7088	0.050	25.900	0.000
1738	8.7170	0.046	25.900	0.000
1739	8.7251	0.072	25.910	0.000
1740	8.7303	0.072	25.910	0.000
1741	8.7356	0.074	25.955	0.000
1742	8.7408	0.112	25.955	0.000
1743	8.7462	0.094	25.955	0.000
1744	8.7516	0.096	25.900	0.000
1745	8.7571	0.120	25.900	0.000
1746	8.7623	0.116	25.965	0.000
1747	8.7676	0.132	25.965	0.000
1748	8.7729	0.152	25.880	0.000
1749	8.7782	0.172	25.880	0.000
1750	8.7835	0.194	25.920	0.000
1751	8.7888	0.184	25.920	0.000
1752	8.7928	0.210	25.925	0.000
1753	8.7968	0.232	25.925	0.000
1754	8.8009	0.222	25.925	0.000
1755	8.8049	0.268	25.930	0.000
1756	8.8102	0.306	25.930	0.000
1757	8.8155	0.306	25.895	0.000
1758	8.8208	0.328	25.895	0.000
1759	8.8240	0.320	25.980	0.000
1760	8.8272	0.316	25.980	0.000
1761	8.8304	0.328	25.875	0.000
1762	8.8336	0.362	25.875	0.000
1763	8.8368	0.364	25.860	0.000
1764	8.8528	0.338	25.860	0.000
1765	8.8568	0.332	25.860	0.000
1766	8.8608	0.304	25.860	0.000
1767	8.8648	0.284	25.860	0.000
1768	8.8688	0.288	25.910	0.000
1769	8.8741	0.274	25.910	0.000
1770	8.8795	0.252	25.940	0.000
1771	8.8848	0.232	25.940	0.000
1772	8.8888	0.228	25.945	0.000
1773	8.8928	0.210	25.945	0.000
1774	8.8968	0.196	25.875	0.000
1775	8.9007	0.206	25.875	0.000
1776	8.9088	0.200	25.875	0.000
1777	8.9168	0.198	25.925	0.000
1778	8.9221	0.192	25.925	0.000
1779	8.9274	0.168	25.950	0.000
1780	8.9327	0.164	25.950	0.000
1781	8.9368	0.156	25.885	0.000
1782	8.9409	0.156	25.885	0.000
1783	8.9449	0.158	25.940	0.000
1784	8.9490	0.150	25.940	0.000
1785	8.9529	0.142	25.895	0.000
1786	8.9568	0.132	25.895	0.000
1787	8.9607	0.124	25.895	0.000
1788	8.9646	0.126	25.965	0.000
1789	8.9726	0.118	25.965	0.000
1790	8.9806	0.122	25.875	0.000
1791	8.9860	0.118	25.875	0.000
1792	8.9915	0.110	25.920	0.000
1793	8.9969	0.108	25.920	0.000
1794	9.0021	0.102	25.905	0.000
1795	9.0073	0.106	25.905	0.000
1796	9.0125	0.110	25.920	0.000
1797	9.0165	0.116	25.920	0.000
1798	9.0205	0.112	25.920	0.000
1799	9.0245	0.092	25.915	0.000
1800	9.0285	0.088	25.915	0.000
1801	9.0339	0.080	25.920	0.000
1802	9.0392	0.068	25.920	0.000
1803	9.0446	0.086	25.880	0.000
1804	9.0499	0.092	25.880	0.000
1805	9.0552	0.096	25.895	0.000
1806	9.0605	0.096	25.895	0.000
1807	9.0660	0.080	25.895	0.000
1808	9.0715	0.064	25.895	0.000
1809	9.0769	0.060	25.895	0.000
1810	9.0808	0.068	25.890	0.000
1811	9.0848	0.074	25.890	0.000
1812	9.0887	0.072	25.925	0.000
1813	9.0926	0.086	25.925	0.000
1814	9.1007	0.074	25.955	0.000
1815	9.1087	0.056	25.955	0.000
1816	9.1128	0.054	25.810	0.000
1817	9.1168	0.048	25.810	0.000
1818	9.1208	0.056	25.860	0.000
1819	9.1249	0.064	25.860	0.000
1820	9.1301	0.072	25.860	0.000
1821	9.1353	0.066	25.920	0.000
1822	9.1405	0.048	25.920	0.000
1823	9.1445	0.054	25.875	0.000
1824	9.1485	0.048	25.875	0.000
1825	9.1524	0.046	25.930	0.000
1826	9.1564	0.060	25.930	0.000
1827	9.1646	0.058	25.860	0.000
1828	9.1727	0.052	25.860	0.000
1829	9.1781	0.052	25.875	0.000
1830	9.1835	0.048	25.875	0.000
1831	9.1888	0.044	25.875	0.000
1832	9.1928	0.038	25.865	0.000
1833	9.1968	0.054	25.865	0.000
1834	9.2007	0.050	25.805	0.000
1835	9.2047	0.038	25.805	0.000
1836	9.2086	0.044	25.930	0.000
1837	9.2125	0.040	25.930	0.000
1838	9.2165	0.040	25.920	0.000
1839	9.2204	0.044	25.920	0.000
1840	9.2286	0.044	25.875	0.000
1841	9.2367	0.040	25.875	0.000
1842	9.2420	0.036	25.875	0.000
1843	9.2473	0.040	25.935	0.000
1844	9.2526	0.034	25.935	0.000
1845	9.2580	0.032	25.880	0.000
1846	9.2634	0.044	25.880	0.000
1847	9.2688	0.042	25.860	0.000
1848	9.2741	0.038	25.860	0.000
1849	9.2793	0.036	25.815	0.000
1850	9.2846	0.030	25.815	0.000
1851	9.2898	0.028	25.870	0.000
1852	9.2951	0.030	25.870	0.000
1853	9.3003	0.038	25.870	0.000
1854	9.3044	0.042	25.900	0.000
1855	9.3084	0.036	25.900	0.000
1856	9.3124	0.034	25.850	0.000
1857	9.3164	0.024	25.850	0.000
1858	9.3218	0.012	25.885	0.000
1859	9.3271	0.022	25.885	0.000
1860	9.3324	0.032	25.890	0.000
1861	9.3364	0.038	25.890	0.000
1862	9.3404	0.046	25.840	0.000
1863	9.3444	0.038	25.840	0.000
1864	9.3484	0.022	25.840	0.000
1865	9.3537	0.010	25.920	0.000
1866	9.3591	0.012	25.920	0.000
1867	9.3644	0.016	25.870	0.000
1868	9.3697	0.022	25.870	0.000
1869	9.3750	0.036	25.825	0.000
1870	9.3803	0.040	25.825	0.000
1871	9.3857	0.030	25.880	0.000
1872	9.3910	0.024	25.880	0.000
1873	9.3964	0.016	25.815	0.000
1874	9.3996	0.014	25.815	0.000
1875	9.4028	0.022	25.815	0.000
1876	9.4060	0.024	25.810	0.000
1877	9.4092	0.020	25.810	0.000
1878	9.4124	0.018	25.805	0.000
1879	9.4283	0.026	25.805	0.000
1880	9.4336	0.020	25.840	0.000
1881	9.4390	0.024	25.840	0.000
1882	9.4444	0.036	25.775	0.000
1883	9.4483	0.032	25.775	0.000
1884	9.4523	0.016	25.925	0.000
1885	9.4563	0.010	25.925	0.000
1886	9.4603	0.012	25.925	0.000
1887	9.4635	0.008	25.840	0.000
1888	9.4667	0.014	25.840	0.000
1889	9.4699	0.020	25.895	0.000
1890	9.4731	0.022	25.895	0.000
1891	9.4763	0.020	25.865	0.000
1892	9.4922	0.014	25.865	0.000
1893	9.4975	0.008	25.980	0.000
1894	9.5029	0.016	25.980	0.000
1895	9.5082	0.020	25.870	0.000
1896	9.5136	0.028	25.870	0.000
1897	9.5189	0.026	25.870	0.000
1898	9.5243	0.028	25.910	0.000
1899	9.5275	0.016	25.910	0.000
1900	9.5306	0.006	25.880	0.000
1901	9.5338	0.014	25.880	0.000
1902	9.5369	0.016	25.870	0.000
1903	9.5401	0.022	25.870	0.000
1904	9.5481	0.034	25.845	0.000
1905	9.5562	0.038	25.845	0.000
1906	9.5615	0.044	25.860	0.000
1907	9.5668	0.040	25.860	0.000
1908	9.5721	0.046	25.860	0.000
1909	9.5774	0.062	25.860	0.000
1910	9.5828	0.062	25.860	0.000
1911	9.5881	0.072	25.875	0.000
1912	9.5921	0.084	25.875	0.000
1913	9.5961	0.080	25.900	0.000
1914	9.6001	0.094	25.900	0.000
1915	9.6041	0.106	25.920	0.000
1916	9.6096	0.114	25.920	0.000
1917	9.6151	0.136	25.815	0.000
1918	9.6206	0.138	25.815	0.000
1919	9.6257	0.146	25.815	0.000
1920	9.6309	0.172	25.850	0.000
1921	9.6361	0.164	25.850	0.000
1922	9.6416	0.182	25.855	0.000
1923	9.6470	0.218	25.855	0.000
1924	9.6525	0.228	25.895	0.000
1925	9.6564	0.250	25.895	0.000
1926	9.6603	0.266	25.910	0.000
1927	9.6642	0.284	25.910	0.000
1928	9.6681	0.310	25.940	0.000
1929	9.6763	0.296	25.940	0.000
1930	9.6844	0.328	25.940	0.000
1931	9.6884	0.376	25.915	0.000
1932	9.6923	0.370	25.915	0.000
1933	9.6962	0.408	25.875	0.000
1934	9.7001	0.434	25.875	0.000
1935	9.7054	0.406	25.860	0.000
1936	9.7107	0.432	25.860	0.000
1937	9.7161	0.428	25.880	0.000
1938	9.7192	0.420	25.880	0.000
1939	9.7224	0.402	25.915	0.000
1940	9.7256	0.378	25.915	0.000
1941	9.7288	0.362	25.915	0.000
1942	9.7320	0.340	25.880	0.000
1943	9.7480	0.316	25.880	0.000
1944	9.7534	0.308	25.895	0.000
1945	9.7587	0.286	25.895	0.000
1946	9.7641	0.264	25.885	0.000
1947	9.7695	0.244	25.885	0.000
1948	9.7748	0.200	25.810	0.000
1949	9.7802	0.170	25.810	0.000
1950	9.7828	0.174	25.810	0.000
1951	9.7855	0.178	25.810	0.000
1952	9.7881	0.184	25.810	0.000
1953	9.7908	0.186	25.885	0.000
1954	9.7934	0.176	25.885	0.000
1955	9.7961	0.144	25.895	0.000
1956	9.8120	0.128	25.895	0.000
1957	9.8174	0.126	25.840	0.000
1958	9.8227	0.114	25.840	0.000
1959	9.8280	0.116	25.815	0.000
1960	9.8333	0.130	25.815	0.000
1961	9.8386	0.132	25.880	0.000
1962	9.8439	0.118	25.880	0.000
1963	9.8471	0.112	25.880	0.000
1964	9.8503	0.104	25.930	0.000
1965	9.8535	0.092	25.930	0.000
1966	9.8567	0.094	25.870	0.000
1967	9.8599	0.098	25.870	0.000
1968	9.8679	0.090	25.850	0.000
1969	9.8759	0.090	25.850	0.000
1970	9.8814	0.100	25.880	0.000
1971	9.8869	0.090	25.880	0.000
1972	9.8923	0.078	25.860	0.000
1973	9.8975	0.076	25.860	0.000
1974	9.9027	0.072	25.860	0.000
1975	9.9078	0.064	25.735	0.000
1976	9.9118	0.074	25.735	0.000
1977	9.9158	0.082	25.860	0.000
1978	9.9198	0.064	25.860	0.000
1979	9.9238	0.062	25.880	0.000
1980	9.9319	0.064	25.880	0.000
1981	9.9400	0.056	25.815	0.000
1982	9.9440	0.056	25.815	0.000
1983	9.9480	0.064	25.880	0.000
1984	9.9521	0.068	25.880	0.000
1985	9.9561	0.064	25.880	0.000
1986	9.9614	0.058	25.820	0.000
1987	9.9666	0.046	25.820	0.000
1988	9.9719	0.036	25.845	0.000
1989	9.9783	0.042	25.845	0.000
1990	9.9847	0.050	25.860	0.000
1991	9.9911	0.046	25.860	0.000
1992	9.9975	0.052	25.840	0.000
1993	10.0039	0.056	25.840	0.000
1994	10.0079	0.050	25.775	0.000
1995	10.0119	0.044	25.775	0.000
1996	10.0159	0.040	25.775	0.000
1997	10.0199	0.036	25.830	0.000
1998	10.0239	0.036	25.830	0.000
1999	10.0279	0.044	25.795	0.000
2000	10.0319	0.044	25.795	0.000
2001	10.0359	0.042	25.835	0.000
2002	10.0391	0.040	25.835	0.000
2003	10.0423	0.038	25.830	0.000
2004	10.0455	0.030	25.830	0.000
2005	10.0487	0.028	25.840	0.000
2006	10.0519	0.030	25.840	0.000
2007	10.0678	0.030	25.840	0.000
2008	10.0731	0.038	25.830	0.000
2009	10.0784	0.036	25.830	0.000
2010	10.0838	0.034	25.815	0.000
2011	10.0891	0.024	25.815	0.000
2012	10.0944	0.020	25.745	0.000
2013	10.0998	0.028	25.745	0.000
2014	10.1038	0.024	25.835	0.000
2015	10.1077	0.032	25.835	0.000
2016	10.1117	0.032	25.815	0.000
2017	10.1157	0.028	25.815	0.000
2018	10.1211	0.034	25.815	0.000
2019	10.1266	0.026	25.825	0.000
2020	10.1320	0.020	25.825	0.000
2021	10.1373	0.022	25.850	0.000
2022	10.1427	0.018	25.850	0.000
2023	10.1480	0.022	25.790	0.000
2024	10.1533	0.022	25.790	0.000
2025	10.1585	0.022	25.815	0.000
2026	10.1637	0.020	25.815	0.000
2027	10.1677	0.020	25.790	0.000
2028	10.1717	0.024	25.790	0.000
2029	10.1757	0.016	25.790	0.000
2030	10.1797	0.014	25.815	0.000
2031	10.1879	0.020	25.815	0.000
2032	10.1961	0.020	25.835	0.000
2033	10.2000	0.024	25.835	0.000
2034	10.2040	0.022	25.795	0.000
2035	10.2079	0.016	25.795	0.000
2036	10.2119	0.010	25.760	0.000
2037	10.2171	0.010	25.760	0.000
2038	10.2224	0.014	25.860	0.000
2039	10.2277	0.012	25.860	0.000
2040	10.2341	0.010	25.860	0.000
2041	10.2405	0.020	25.810	0.000
2042	10.2469	0.018	25.810	0.000
2043	10.2533	0.010	25.755	0.000
2044	10.2597	0.016	25.755	0.000
2045	10.2636	0.020	25.800	0.000
2046	10.2676	0.014	25.800	0.000
2047	10.2716	0.012	25.820	0.000
2048	10.2756	0.012	25.820	0.000
2049	10.2796	0.014	25.800	0.000
2050	10.2837	0.006	25.800	0.000
2051	10.2877	0.014	25.800	0.000
2052	10.2917	0.012	25.780	0.000
2053	10.2949	0.004	25.780	0.000
2054	10.2981	0.010	25.815	0.000
2055	10.3013	0.012	25.815	0.000
2056	10.3045	0.008	25.870	0.000
2057	10.3077	0.012	25.870	0.000
2058	10.3236	0.012	25.870	0.000
2059	10.3289	0.008	25.870	0.000
2060	10.3342	0.002	25.860	0.000
2061	10.3396	0.008	25.860	0.000
2062	10.3449	0.002	25.860	0.000
2063	10.3502	0.004	25.805	0.000
2064	10.3555	0.016	25.805	0.000
2065	10.3609	0.018	25.800	0.000
2066	10.3663	0.010	25.800	0.000
2067	10.3717	0.012	25.845	0.000
2068	10.3771	0.012	25.845	0.000
2069	10.3824	0.000	25.790	0.000
2070	10.3878	-0.002	25.790	0.000
2071	10.3918	0.006	25.850	0.000
2072	10.3958	-0.002	25.850	0.000
2073	10.3999	0.000	25.850	0.000
2074	10.4039	0.040	25.750	0.000
2075	10.4091	0.042	25.750	0.000
2076	10.4143	0.044	25.860	0.000
2077	10.4195	0.048	25.860	0.000
2078	10.4249	0.040	25.840	0.000
2079	10.4302	0.042	25.840	0.000
2080	10.4355	0.050	25.835	0.000
2081	10.4387	0.064	25.835	0.000
2082	10.4419	0.078	25.835	0.000
2083	10.4450	0.090	25.835	0.000
[truncated: 10,417 more rows]
