# Supplementary material for: Applications of a novel reciprocating positive displacement pump in the simulation of pulsatile arterial blood flow
Source: PLoS One. 2022 Dec 13;17(12):e0270780. doi: 10.1371/journal.pone.0270780 (PMC9746965; doi:10.1371/journal.pone.0270780)
Supplement: S1 File — (ZIP) [file pone.0270780.s001.zip › Supporting Information Data Files/Flow Rates/Fingertip/Plethysmographic Traces 0056.csv]

Viewer Version	2.91
COM HW Type	RS485/USB Sensor Cable
COM HW Config	Config String: COM10, 115200, ECHOOFF
Sensor Cable Version	1.8
Product Type	Liquid Flow Sensor (SF06 Chip)
Product COM Protocol Config	SHDLC Device Address: 0
Product ID	SLF3S-1300F
Sensor Serial	2109-000156
I2C Address	8
Supply Voltage	3.5 V
Command Address	0x3608
Sampling Time [ms]	5
Scale Factor Flow lin.	500
Scale Factor Temp lin.	200
Scale Factor Custom	1
Sample #	Relative Time[s]	Flow linearized [ml/min]	Temperature linearized [deg C]	Custom []
24	0.1334	-0.008	23.230	0.000
25	0.1388	-0.002	23.225	0.000
26	0.1442	-0.002	23.225	0.000
27	0.1494	-0.002	23.270	0.000
28	0.1547	-0.010	23.270	0.000
29	0.1599	-0.010	23.260	0.000
30	0.1652	-0.010	23.260	0.000
31	0.1706	-0.010	23.320	0.000
32	0.1759	-0.002	23.320	0.000
33	0.1812	-0.002	23.315	0.000
34	0.1866	-0.004	23.315	0.000
35	0.1919	-0.010	23.315	0.000
36	0.1970	-0.008	23.360	0.000
37	0.2021	-0.008	23.360	0.000
38	0.2072	-0.014	23.405	0.000
39	0.2123	-0.008	23.405	0.000
40	0.2174	-0.006	23.415	0.000
41	0.2225	-0.008	23.415	0.000
42	0.2276	-0.006	23.400	0.000
43	0.2306	-0.008	23.400	0.000
44	0.2337	-0.006	23.380	0.000
45	0.2368	-0.010	23.380	0.000
46	0.2398	-0.008	23.380	0.000
47	0.2478	-0.012	23.465	0.000
48	0.2557	-0.024	23.465	0.000
49	0.2610	-0.016	23.465	0.000
50	0.2664	-0.008	23.465	0.000
51	0.2717	-0.004	23.495	0.000
52	0.2757	0.002	23.495	0.000
53	0.2797	0.006	23.450	0.000
54	0.2837	-0.002	23.450	0.000
55	0.2877	-0.014	23.525	0.000
56	0.2930	-0.016	23.525	0.000
57	0.2984	-0.018	23.525	0.000
58	0.3037	-0.018	23.535	0.000
59	0.3090	-0.012	23.535	0.000
60	0.3143	-0.002	23.530	0.000
61	0.3196	-0.006	23.530	0.000
62	0.3250	-0.010	23.565	0.000
63	0.3303	-0.008	23.565	0.000
64	0.3356	-0.010	23.565	0.000
65	0.3396	-0.010	23.565	0.000
66	0.3436	-0.006	23.665	0.000
67	0.3476	-0.012	23.665	0.000
68	0.3516	-0.012	23.665	0.000
69	0.3596	-0.010	23.610	0.000
70	0.3676	-0.010	23.610	0.000
71	0.3716	-0.012	23.605	0.000
72	0.3756	-0.008	23.605	0.000
73	0.3796	-0.002	23.690	0.000
74	0.3836	-0.010	23.690	0.000
75	0.3889	-0.012	23.635	0.000
76	0.3942	-0.012	23.635	0.000
77	0.3996	-0.016	23.700	0.000
78	0.4049	-0.018	23.700	0.000
79	0.4102	-0.010	23.700	0.000
80	0.4156	-0.002	23.750	0.000
81	0.4209	-0.004	23.750	0.000
82	0.4263	-0.004	23.690	0.000
83	0.4316	-0.004	23.690	0.000
84	0.4369	-0.014	23.645	0.000
85	0.4422	-0.020	23.645	0.000
86	0.4475	-0.016	23.740	0.000
87	0.4515	-0.012	23.740	0.000
88	0.4555	-0.006	23.710	0.000
89	0.4595	-0.008	23.710	0.000
90	0.4635	-0.004	23.710	0.000
91	0.4689	-0.006	23.775	0.000
92	0.4742	-0.016	23.775	0.000
93	0.4795	-0.014	23.740	0.000
94	0.4849	-0.012	23.740	0.000
95	0.4903	-0.012	23.735	0.000
96	0.4957	-0.010	23.735	0.000
97	0.5011	-0.012	23.830	0.000
98	0.5064	-0.014	23.830	0.000
99	0.5117	-0.014	23.860	0.000
100	0.5170	-0.008	23.860	0.000
101	0.5224	-0.004	23.860	0.000
102	0.5277	-0.006	23.775	0.000
103	0.5309	-0.008	23.775	0.000
104	0.5341	-0.010	23.785	0.000
105	0.5373	-0.016	23.785	0.000
106	0.5405	-0.022	23.855	0.000
107	0.5437	-0.014	23.855	0.000
108	0.5516	-0.008	23.830	0.000
109	0.5596	-0.006	23.830	0.000
110	0.5649	0.004	23.840	0.000
111	0.5702	-0.002	23.840	0.000
112	0.5755	-0.022	23.840	0.000
113	0.5809	-0.026	23.875	0.000
114	0.5863	-0.018	23.875	0.000
115	0.5916	-0.014	23.850	0.000
116	0.5956	-0.008	23.850	0.000
117	0.5995	0.008	23.905	0.000
118	0.6035	0.002	23.905	0.000
119	0.6075	-0.012	23.805	0.000
120	0.6128	-0.018	23.805	0.000
121	0.6182	-0.028	23.915	0.000
122	0.6235	-0.030	23.915	0.000
123	0.6289	-0.016	23.915	0.000
124	0.6342	0.002	23.875	0.000
125	0.6395	-0.002	23.875	0.000
126	0.6448	-0.008	23.925	0.000
127	0.6502	-0.010	23.925	0.000
128	0.6555	-0.014	23.960	0.000
129	0.6596	-0.018	23.960	0.000
130	0.6637	-0.010	23.935	0.000
131	0.6679	-0.006	23.935	0.000
132	0.6720	-0.008	23.895	0.000
133	0.6797	-0.008	23.895	0.000
134	0.6875	-0.010	23.895	0.000
135	0.6915	-0.020	23.940	0.000
136	0.6955	-0.016	23.940	0.000
137	0.6995	-0.008	23.965	0.000
138	0.7035	-0.010	23.965	0.000
139	0.7089	-0.012	23.980	0.000
140	0.7144	-0.008	23.980	0.000
141	0.7198	-0.012	24.005	0.000
142	0.7237	-0.016	24.005	0.000
143	0.7277	-0.012	24.060	0.000
144	0.7316	-0.010	24.060	0.000
145	0.7355	-0.012	24.060	0.000
146	0.7434	-0.010	23.925	0.000
147	0.7513	-0.010	23.925	0.000
148	0.7567	-0.016	23.970	0.000
149	0.7621	-0.020	23.970	0.000
150	0.7674	-0.014	24.005	0.000
151	0.7727	-0.010	24.005	0.000
152	0.7781	-0.010	24.040	0.000
153	0.7834	-0.004	24.040	0.000
154	0.7874	-0.002	24.090	0.000
155	0.7914	-0.012	24.090	0.000
156	0.7955	-0.014	24.090	0.000
157	0.7995	-0.014	24.010	0.000
158	0.8049	-0.016	24.010	0.000
159	0.8102	-0.016	24.075	0.000
160	0.8156	-0.012	24.075	0.000
161	0.8210	-0.008	24.060	0.000
162	0.8263	-0.010	24.060	0.000
163	0.8316	-0.012	24.040	0.000
164	0.8369	-0.012	24.040	0.000
165	0.8423	-0.008	24.040	0.000
166	0.8477	-0.012	24.040	0.000
167	0.8516	-0.018	24.040	0.000
168	0.8555	-0.014	24.070	0.000
169	0.8594	-0.014	24.070	0.000
170	0.8633	-0.018	24.100	0.000
171	0.8687	-0.016	24.100	0.000
172	0.8741	-0.010	24.085	0.000
173	0.8796	-0.008	24.085	0.000
174	0.8849	-0.008	24.105	0.000
175	0.8903	-0.010	24.105	0.000
176	0.8956	-0.012	24.105	0.000
177	0.9009	-0.012	24.160	0.000
178	0.9062	-0.008	24.160	0.000
179	0.9114	-0.010	24.130	0.000
180	0.9159	-0.018	24.130	0.000
181	0.9204	-0.014	24.095	0.000
182	0.9248	-0.010	24.095	0.000
183	0.9293	-0.012	24.110	0.000
184	0.9341	-0.008	24.110	0.000
185	0.9389	-0.004	24.145	0.000
186	0.9437	-0.010	24.145	0.000
187	0.9489	-0.014	24.145	0.000
188	0.9541	-0.018	24.205	0.000
189	0.9593	-0.022	24.205	0.000
190	0.9647	-0.022	24.110	0.000
191	0.9700	-0.010	24.110	0.000
192	0.9753	-0.002	24.090	0.000
193	0.9793	-0.006	24.090	0.000
194	0.9834	-0.008	24.160	0.000
195	0.9874	-0.014	24.160	0.000
196	0.9914	-0.022	24.140	0.000
197	0.9994	-0.020	24.140	0.000
198	1.0074	-0.014	24.140	0.000
199	1.0128	-0.010	24.185	0.000
200	1.0182	-0.004	24.185	0.000
201	1.0236	0.002	24.205	0.000
202	1.0276	-0.008	24.205	0.000
203	1.0315	-0.016	24.225	0.000
204	1.0354	-0.016	24.225	0.000
205	1.0393	-0.016	24.185	0.000
206	1.0433	-0.020	24.185	0.000
207	1.0473	-0.012	24.210	0.000
208	1.0513	-0.004	24.210	0.000
209	1.0553	-0.012	24.210	0.000
210	1.0633	-0.014	24.235	0.000
211	1.0713	-0.010	24.235	0.000
212	1.0766	-0.010	24.225	0.000
213	1.0819	-0.010	24.225	0.000
214	1.0872	-0.004	24.215	0.000
215	1.0926	-0.010	24.215	0.000
216	1.0979	-0.016	24.230	0.000
217	1.1033	-0.018	24.230	0.000
218	1.1065	-0.018	24.220	0.000
219	1.1097	-0.020	24.220	0.000
220	1.1129	-0.016	24.220	0.000
221	1.1161	-0.006	24.245	0.000
222	1.1193	-0.006	24.245	0.000
223	1.1273	-0.008	24.275	0.000
224	1.1353	-0.012	24.275	0.000
225	1.1407	-0.012	24.250	0.000
226	1.1461	-0.014	24.250	0.000
227	1.1515	-0.016	24.305	0.000
228	1.1567	-0.014	24.305	0.000
229	1.1620	-0.010	24.240	0.000
230	1.1672	-0.008	24.240	0.000
231	1.1704	-0.006	24.240	0.000
232	1.1736	-0.008	24.260	0.000
233	1.1768	-0.014	24.260	0.000
234	1.1800	-0.018	24.235	0.000
235	1.1832	-0.020	24.235	0.000
236	1.1912	-0.018	24.285	0.000
237	1.1992	-0.016	24.285	0.000
238	1.2045	-0.008	24.350	0.000
239	1.2098	-0.002	24.350	0.000
240	1.2151	-0.008	24.250	0.000
241	1.2206	-0.012	24.250	0.000
242	1.2260	-0.012	24.250	0.000
243	1.2314	-0.022	24.280	0.000
244	1.2346	-0.022	24.280	0.000
245	1.2377	-0.008	24.300	0.000
246	1.2409	-0.006	24.300	0.000
247	1.2440	-0.010	24.310	0.000
248	1.2472	-0.006	24.310	0.000
249	1.2632	-0.008	24.255	0.000
250	1.2685	-0.024	24.255	0.000
251	1.2738	-0.022	24.305	0.000
252	1.2792	-0.012	24.305	0.000
253	1.2832	-0.014	24.305	0.000
254	1.2872	-0.014	24.320	0.000
255	1.2912	-0.002	24.320	0.000
256	1.2952	-0.006	24.315	0.000
257	1.2992	-0.016	24.315	0.000
258	1.3031	-0.012	24.405	0.000
259	1.3071	-0.012	24.405	0.000
260	1.3111	-0.022	24.350	0.000
261	1.3191	-0.016	24.350	0.000
262	1.3271	-0.008	24.330	0.000
263	1.3325	-0.014	24.330	0.000
264	1.3378	-0.020	24.330	0.000
265	1.3432	-0.010	24.370	0.000
266	1.3485	-0.008	24.370	0.000
267	1.3538	-0.012	24.345	0.000
268	1.3591	-0.006	24.345	0.000
269	1.3630	-0.008	24.375	0.000
270	1.3670	-0.016	24.375	0.000
271	1.3709	-0.018	24.315	0.000
272	1.3749	-0.018	24.315	0.000
273	1.3803	-0.018	24.340	0.000
274	1.3856	-0.012	24.340	0.000
275	1.3910	-0.002	24.340	0.000
276	1.3965	-0.002	24.315	0.000
277	1.4019	-0.012	24.315	0.000
278	1.4074	-0.020	24.290	0.000
279	1.4126	-0.026	24.290	0.000
280	1.4178	-0.020	24.345	0.000
281	1.4230	-0.008	24.345	0.000
282	1.4271	-0.002	24.375	0.000
283	1.4312	-0.006	24.375	0.000
284	1.4353	-0.008	24.490	0.000
285	1.4394	-0.014	24.490	0.000
286	1.4445	-0.026	24.490	0.000
287	1.4497	-0.026	24.325	0.000
288	1.4549	-0.014	24.325	0.000
289	1.4603	-0.008	24.395	0.000
290	1.4656	-0.006	24.395	0.000
291	1.4709	-0.006	24.390	0.000
292	1.4762	-0.016	24.390	0.000
293	1.4815	-0.028	24.320	0.000
294	1.4868	-0.022	24.320	0.000
295	1.4923	-0.008	24.390	0.000
296	1.4977	-0.004	24.390	0.000
297	1.5032	-0.006	24.390	0.000
298	1.5084	-0.008	24.475	0.000
299	1.5136	-0.010	24.475	0.000
300	1.5189	-0.020	24.430	0.000
301	1.5230	-0.028	24.430	0.000
302	1.5270	-0.018	24.445	0.000
303	1.5311	-0.006	24.445	0.000
304	1.5352	-0.002	24.435	0.000
305	1.5405	-0.008	24.435	0.000
306	1.5457	-0.014	24.460	0.000
307	1.5510	-0.024	24.460	0.000
308	1.5563	-0.026	24.460	0.000
309	1.5616	-0.012	24.485	0.000
310	1.5669	-0.004	24.485	0.000
311	1.5722	-0.004	24.500	0.000
312	1.5775	-0.002	24.500	0.000
313	1.5829	-0.004	24.465	0.000
314	1.5883	-0.024	24.465	0.000
315	1.5938	-0.036	24.465	0.000
316	1.5993	-0.026	24.465	0.000
317	1.6032	-0.020	24.470	0.000
318	1.6071	-0.008	24.470	0.000
319	1.6110	0.006	24.470	0.000
320	1.6149	-0.002	24.455	0.000
321	1.6189	-0.012	24.455	0.000
322	1.6229	-0.012	24.455	0.000
323	1.6269	-0.012	24.455	0.000
324	1.6309	-0.020	24.500	0.000
325	1.6389	-0.022	24.500	0.000
326	1.6469	-0.008	24.455	0.000
327	1.6523	-0.010	24.455	0.000
328	1.6577	-0.014	24.490	0.000
329	1.6630	-0.012	24.490	0.000
330	1.6683	-0.014	24.490	0.000
331	1.6736	-0.014	24.520	0.000
332	1.6789	-0.010	24.520	0.000
333	1.6822	-0.010	24.485	0.000
334	1.6854	-0.016	24.485	0.000
335	1.6886	-0.018	24.485	0.000
336	1.6919	-0.010	24.485	0.000
337	1.6951	-0.016	24.495	0.000
338	1.7031	-0.016	24.495	0.000
339	1.7110	0.002	24.465	0.000
340	1.7162	-0.004	24.465	0.000
341	1.7215	-0.012	24.465	0.000
342	1.7267	-0.006	24.530	0.000
343	1.7321	-0.010	24.530	0.000
344	1.7375	-0.016	24.515	0.000
345	1.7428	-0.010	24.515	0.000
346	1.7460	-0.002	24.505	0.000
347	1.7492	0.006	24.505	0.000
348	1.7523	-0.006	24.540	0.000
349	1.7555	-0.004	24.540	0.000
350	1.7587	-0.016	24.560	0.000
351	1.7747	-0.014	24.560	0.000
352	1.7788	-0.006	24.560	0.000
353	1.7830	0.006	24.515	0.000
354	1.7871	0.004	24.515	0.000
355	1.7913	0.010	24.495	0.000
356	1.7966	0.002	24.495	0.000
357	1.8018	-0.004	24.560	0.000
358	1.8071	-0.002	24.560	0.000
359	1.8110	0.000	24.550	0.000
360	1.8150	0.002	24.550	0.000
361	1.8189	0.006	24.535	0.000
362	1.8228	0.012	24.535	0.000
363	1.8309	0.004	24.535	0.000
364	1.8391	0.002	24.540	0.000
365	1.8443	0.002	24.540	0.000
366	1.8496	0.008	24.560	0.000
367	1.8548	0.008	24.560	0.000
368	1.8588	0.010	24.595	0.000
369	1.8628	0.008	24.595	0.000
370	1.8668	0.010	24.515	0.000
371	1.8708	0.010	24.515	0.000
372	1.8748	0.018	24.525	0.000
373	1.8788	0.014	24.525	0.000
374	1.8827	0.022	24.525	0.000
375	1.8867	0.014	24.535	0.000
376	1.8947	0.018	24.535	0.000
377	1.9027	0.020	24.550	0.000
378	1.9080	0.014	24.550	0.000
379	1.9134	0.006	24.580	0.000
380	1.9187	0.018	24.580	0.000
381	1.9240	0.016	24.515	0.000
382	1.9294	0.016	24.515	0.000
383	1.9347	0.022	24.620	0.000
384	1.9379	0.044	24.620	0.000
385	1.9411	0.036	24.620	0.000
386	1.9443	0.028	24.585	0.000
387	1.9475	0.032	24.585	0.000
388	1.9507	0.026	24.520	0.000
389	1.9587	0.036	24.520	0.000
390	1.9666	0.042	24.600	0.000
391	1.9720	0.042	24.600	0.000
392	1.9773	0.040	24.550	0.000
393	1.9827	0.040	24.550	0.000
394	1.9880	0.036	24.580	0.000
395	1.9934	0.036	24.580	0.000
396	1.9987	0.036	24.580	0.000
397	2.0019	0.036	24.565	0.000
398	2.0051	0.028	24.565	0.000
399	2.0082	0.024	24.640	0.000
400	2.0114	0.018	24.640	0.000
401	2.0146	0.016	24.565	0.000
402	2.0306	0.026	24.565	0.000
403	2.0346	0.030	24.685	0.000
404	2.0386	0.030	24.685	0.000
405	2.0426	0.026	24.615	0.000
406	2.0466	0.020	24.615	0.000
407	2.0520	0.016	24.615	0.000
408	2.0573	0.016	24.605	0.000
409	2.0626	0.022	24.605	0.000
410	2.0666	0.024	24.575	0.000
411	2.0706	0.022	24.575	0.000
412	2.0746	0.018	24.605	0.000
413	2.0786	0.014	24.605	0.000
414	2.0867	0.004	24.575	0.000
415	2.0949	0.008	24.575	0.000
416	2.0989	0.016	24.570	0.000
417	2.1029	0.016	24.570	0.000
418	2.1069	0.018	24.570	0.000
419	2.1110	0.018	24.585	0.000
420	2.1162	0.008	24.585	0.000
421	2.1215	0.000	24.650	0.000
422	2.1267	0.004	24.650	0.000
423	2.1307	0.004	24.675	0.000
424	2.1346	0.008	24.675	0.000
425	2.1386	0.016	24.640	0.000
426	2.1426	0.018	24.640	0.000
427	2.1506	0.008	24.595	0.000
428	2.1586	-0.002	24.595	0.000
429	2.1639	0.000	24.595	0.000
430	2.1692	-0.002	24.600	0.000
431	2.1745	-0.002	24.600	0.000
432	2.1799	0.008	24.595	0.000
433	2.1853	0.010	24.595	0.000
434	2.1907	0.006	24.630	0.000
435	2.1938	0.000	24.630	0.000
436	2.1970	-0.002	24.620	0.000
437	2.2001	-0.004	24.620	0.000
438	2.2033	-0.002	24.700	0.000
439	2.2064	0.002	24.700	0.000
440	2.2144	0.004	24.700	0.000
441	2.2223	0.004	24.650	0.000
442	2.2278	-0.002	24.650	0.000
443	2.2332	-0.002	24.660	0.000
444	2.2387	0.002	24.660	0.000
445	2.2439	0.004	24.690	0.000
446	2.2492	0.004	24.690	0.000
447	2.2544	0.002	24.630	0.000
448	2.2577	-0.002	24.630	0.000
449	2.2609	-0.014	24.655	0.000
450	2.2642	-0.018	24.655	0.000
451	2.2674	-0.004	24.655	0.000
452	2.2706	-0.002	24.745	0.000
453	2.2785	0.004	24.745	0.000
454	2.2863	0.008	24.620	0.000
455	2.2917	-0.002	24.620	0.000
456	2.2970	-0.008	24.695	0.000
457	2.3024	-0.010	24.695	0.000
458	2.3077	-0.010	24.655	0.000
459	2.3130	-0.010	24.655	0.000
460	2.3184	0.000	24.685	0.000
461	2.3224	0.004	24.685	0.000
462	2.3264	-0.004	24.685	0.000
463	2.3304	-0.012	24.700	0.000
464	2.3344	-0.014	24.700	0.000
465	2.3424	-0.012	24.640	0.000
466	2.3504	-0.006	24.640	0.000
467	2.3544	0.006	24.710	0.000
468	2.3584	0.004	24.710	0.000
469	2.3624	0.000	24.680	0.000
470	2.3664	-0.008	24.680	0.000
471	2.3717	-0.012	24.680	0.000
472	2.3771	-0.018	24.680	0.000
473	2.3824	-0.016	24.680	0.000
474	2.3864	-0.002	24.710	0.000
475	2.3903	0.002	24.710	0.000
476	2.3943	0.002	24.700	0.000
477	2.3982	-0.002	24.700	0.000
478	2.4062	-0.010	24.730	0.000
479	2.4143	-0.014	24.730	0.000
480	2.4196	-0.012	24.680	0.000
481	2.4250	-0.010	24.680	0.000
482	2.4304	-0.010	24.680	0.000
483	2.4357	-0.008	24.700	0.000
484	2.4410	-0.004	24.700	0.000
485	2.4463	-0.008	24.715	0.000
486	2.4495	-0.010	24.715	0.000
487	2.4527	-0.008	24.715	0.000
488	2.4559	-0.010	24.715	0.000
489	2.4590	-0.012	24.705	0.000
490	2.4622	-0.010	24.705	0.000
491	2.4702	-0.010	24.710	0.000
492	2.4782	-0.008	24.710	0.000
493	2.4836	-0.008	24.710	0.000
494	2.4889	-0.006	24.725	0.000
495	2.4942	-0.008	24.725	0.000
496	2.4995	-0.008	24.765	0.000
497	2.5048	-0.014	24.765	0.000
498	2.5101	-0.016	24.755	0.000
499	2.5141	-0.010	24.755	0.000
500	2.5181	-0.012	24.740	0.000
501	2.5221	-0.008	24.740	0.000
502	2.5261	0.002	24.750	0.000
503	2.5314	0.000	24.750	0.000
504	2.5367	-0.008	24.750	0.000
505	2.5421	-0.012	24.735	0.000
506	2.5474	-0.018	24.735	0.000
507	2.5527	-0.024	24.695	0.000
508	2.5581	-0.018	24.695	0.000
509	2.5634	-0.006	24.765	0.000
510	2.5687	-0.004	24.765	0.000
511	2.5741	-0.004	24.795	0.000
512	2.5781	-0.006	24.795	0.000
513	2.5821	-0.014	24.780	0.000
514	2.5861	-0.016	24.780	0.000
515	2.5901	-0.014	24.780	0.000
516	2.5981	-0.014	24.745	0.000
517	2.6061	-0.010	24.745	0.000
518	2.6101	-0.004	24.695	0.000
519	2.6142	-0.004	24.695	0.000
520	2.6182	-0.016	24.685	0.000
521	2.6223	-0.012	24.685	0.000
522	2.6276	-0.008	24.735	0.000
523	2.6330	-0.012	24.735	0.000
524	2.6384	-0.012	24.845	0.000
525	2.6423	-0.008	24.845	0.000
526	2.6463	-0.012	24.845	0.000
527	2.6502	-0.014	24.720	0.000
528	2.6541	-0.014	24.720	0.000
529	2.6623	-0.010	24.795	0.000
530	2.6704	-0.012	24.795	0.000
531	2.6757	-0.010	24.720	0.000
532	2.6811	-0.008	24.720	0.000
533	2.6864	-0.012	24.775	0.000
534	2.6904	-0.016	24.775	0.000
535	2.6944	-0.016	24.805	0.000
536	2.6984	-0.014	24.805	0.000
537	2.7024	-0.010	24.805	0.000
538	2.7063	-0.010	24.740	0.000
539	2.7102	-0.010	24.740	0.000
540	2.7142	-0.008	24.770	0.000
541	2.7181	-0.008	24.770	0.000
542	2.7260	-0.010	24.830	0.000
543	2.7340	-0.010	24.830	0.000
544	2.7394	-0.012	24.785	0.000
545	2.7447	-0.016	24.785	0.000
546	2.7500	-0.018	24.820	0.000
547	2.7555	-0.016	24.820	0.000
548	2.7609	-0.012	24.820	0.000
549	2.7664	-0.010	24.830	0.000
550	2.7695	-0.004	24.830	0.000
551	2.7726	-0.002	24.780	0.000
552	2.7758	-0.010	24.780	0.000
553	2.7789	-0.018	24.775	0.000
554	2.7820	-0.022	24.775	0.000
555	2.7900	-0.020	24.790	0.000
556	2.7980	-0.010	24.790	0.000
557	2.8033	-0.002	24.835	0.000
558	2.8086	-0.004	24.835	0.000
559	2.8139	-0.010	24.835	0.000
560	2.8194	-0.012	24.740	0.000
561	2.8249	-0.020	24.740	0.000
562	2.8304	-0.024	24.870	0.000
563	2.8335	-0.018	24.870	0.000
564	2.8366	-0.012	24.790	0.000
565	2.8398	-0.004	24.790	0.000
566	2.8429	-0.002	24.805	0.000
567	2.8460	-0.006	24.805	0.000
568	2.8620	-0.014	24.875	0.000
569	2.8660	-0.016	24.875	0.000
570	2.8701	-0.016	24.875	0.000
571	2.8742	-0.014	24.865	0.000
572	2.8783	-0.010	24.865	0.000
573	2.8835	-0.006	24.775	0.000
574	2.8887	-0.010	24.775	0.000
575	2.8939	-0.012	24.850	0.000
576	2.8979	-0.012	24.850	0.000
577	2.9019	-0.018	24.815	0.000
578	2.9059	-0.020	24.815	0.000
579	2.9099	-0.010	24.765	0.000
580	2.9180	-0.010	24.765	0.000
581	2.9261	-0.012	24.765	0.000
582	2.9314	-0.016	24.845	0.000
583	2.9368	-0.018	24.845	0.000
584	2.9421	-0.014	24.850	0.000
585	2.9461	-0.008	24.850	0.000
586	2.9501	-0.002	24.860	0.000
587	2.9541	-0.010	24.860	0.000
588	2.9581	-0.012	24.845	0.000
589	2.9620	-0.010	24.845	0.000
590	2.9660	-0.018	24.850	0.000
591	2.9699	-0.018	24.850	0.000
592	2.9739	-0.008	24.850	0.000
593	2.9818	-0.004	24.870	0.000
594	2.9898	-0.010	24.870	0.000
595	2.9952	-0.014	24.845	0.000
596	3.0005	-0.020	24.845	0.000
597	3.0058	-0.028	24.900	0.000
598	3.0112	-0.020	24.900	0.000
599	3.0166	-0.010	24.910	0.000
600	3.0219	-0.004	24.910	0.000
601	3.0251	0.002	24.865	0.000
602	3.0283	-0.004	24.865	0.000
603	3.0315	-0.014	24.865	0.000
604	3.0347	-0.018	24.885	0.000
605	3.0379	-0.020	24.885	0.000
606	3.0458	-0.018	24.860	0.000
607	3.0538	-0.012	24.860	0.000
608	3.0591	-0.006	24.880	0.000
609	3.0645	-0.008	24.880	0.000
610	3.0698	-0.020	24.755	0.000
611	3.0752	-0.022	24.755	0.000
612	3.0805	-0.016	24.860	0.000
613	3.0858	-0.010	24.860	0.000
614	3.0890	-0.004	24.860	0.000
615	3.0922	-0.002	24.865	0.000
616	3.0954	-0.004	24.865	0.000
617	3.0986	-0.016	24.890	0.000
618	3.1018	-0.026	24.890	0.000
619	3.1098	-0.026	24.845	0.000
620	3.1177	-0.018	24.845	0.000
621	3.1231	-0.006	24.875	0.000
622	3.1285	0.000	24.875	0.000
623	3.1338	-0.004	24.925	0.000
624	3.1391	-0.008	24.925	0.000
625	3.1444	-0.018	24.925	0.000
626	3.1497	-0.026	24.775	0.000
627	3.1529	-0.022	24.775	0.000
628	3.1561	-0.016	24.950	0.000
629	3.1593	-0.012	24.950	0.000
630	3.1625	-0.006	24.945	0.000
631	3.1657	-0.004	24.945	0.000
632	3.1818	-0.012	24.900	0.000
633	3.1871	-0.014	24.900	0.000
634	3.1924	-0.016	24.845	0.000
635	3.1977	-0.020	24.845	0.000
636	3.2018	-0.012	24.845	0.000
637	3.2058	-0.008	24.890	0.000
638	3.2098	-0.012	24.890	0.000
639	3.2138	-0.018	24.860	0.000
640	3.2170	-0.012	24.860	0.000
641	3.2202	-0.014	24.845	0.000
642	3.2234	-0.018	24.845	0.000
643	3.2265	-0.014	24.925	0.000
644	3.2297	-0.008	24.925	0.000
645	3.2456	-0.010	24.940	0.000
646	3.2509	-0.014	24.940	0.000
647	3.2563	-0.014	24.940	0.000
648	3.2616	-0.016	24.890	0.000
649	3.2670	-0.012	24.890	0.000
650	3.2723	-0.004	24.875	0.000
651	3.2776	-0.004	24.875	0.000
652	3.2808	-0.014	24.815	0.000
653	3.2840	-0.020	24.815	0.000
654	3.2872	-0.024	24.875	0.000
655	3.2904	-0.022	24.875	0.000
656	3.2936	-0.016	24.915	0.000
657	3.3016	-0.010	24.915	0.000
658	3.3096	-0.010	24.915	0.000
659	3.3150	-0.004	24.865	0.000
660	3.3203	-0.006	24.865	0.000
661	3.3256	-0.020	24.895	0.000
662	3.3309	-0.022	24.895	0.000
663	3.3362	-0.016	24.935	0.000
664	3.3415	-0.012	24.935	0.000
665	3.3458	-0.006	24.930	0.000
666	3.3500	-0.008	24.930	0.000
667	3.3543	-0.016	24.965	0.000
668	3.3586	-0.018	24.965	0.000
669	3.3635	-0.012	24.965	0.000
670	3.3685	-0.012	24.895	0.000
671	3.3735	-0.014	24.895	0.000
672	3.3788	-0.010	24.910	0.000
673	3.3841	-0.010	24.910	0.000
674	3.3894	-0.014	24.845	0.000
675	3.3947	-0.020	24.845	0.000
676	3.4001	-0.018	24.950	0.000
677	3.4054	-0.014	24.950	0.000
678	3.4095	-0.006	24.865	0.000
679	3.4136	0.000	24.865	0.000
680	3.4177	-0.008	24.865	0.000
681	3.4219	-0.016	24.930	0.000
682	3.4299	-0.024	24.930	0.000
683	3.4379	-0.028	24.905	0.000
684	3.4418	-0.024	24.905	0.000
685	3.4457	-0.012	24.935	0.000
686	3.4496	-0.002	24.935	0.000
687	3.4535	-0.002	24.940	0.000
688	3.4590	0.000	24.940	0.000
689	3.4644	-0.012	24.895	0.000
690	3.4699	-0.022	24.895	0.000
691	3.4738	-0.022	24.895	0.000
692	3.4777	-0.012	24.985	0.000
693	3.4816	-0.006	24.985	0.000
694	3.4855	0.008	24.955	0.000
695	3.4935	0.010	24.955	0.000
696	3.5015	0.006	24.930	0.000
697	3.5069	-0.010	24.930	0.000
698	3.5123	-0.008	24.920	0.000
699	3.5176	-0.008	24.920	0.000
700	3.5217	-0.006	24.920	0.000
701	3.5257	0.004	24.920	0.000
702	3.5297	0.010	24.920	0.000
703	3.5337	0.004	24.895	0.000
704	3.5376	-0.004	24.895	0.000
705	3.5416	-0.002	24.910	0.000
706	3.5455	-0.002	24.910	0.000
707	3.5494	-0.002	24.985	0.000
708	3.5574	0.010	24.985	0.000
709	3.5654	0.010	24.880	0.000
710	3.5708	-0.002	24.880	0.000
711	3.5761	-0.002	24.920	0.000
712	3.5815	-0.004	24.920	0.000
713	3.5868	-0.002	24.920	0.000
714	3.5921	0.006	24.980	0.000
715	3.5974	0.012	24.980	0.000
716	3.6014	0.004	24.890	0.000
717	3.6054	0.002	24.890	0.000
718	3.6093	-0.002	24.865	0.000
719	3.6133	-0.008	24.865	0.000
720	3.6186	-0.008	24.955	0.000
721	3.6239	0.002	24.955	0.000
722	3.6292	0.004	24.990	0.000
723	3.6347	0.010	24.990	0.000
724	3.6401	0.006	24.990	0.000
725	3.6455	-0.002	24.945	0.000
726	3.6508	-0.006	24.945	0.000
727	3.6560	-0.002	24.950	0.000
728	3.6612	-0.006	24.950	0.000
729	3.6653	-0.006	25.025	0.000
730	3.6693	0.002	25.025	0.000
731	3.6733	-0.002	24.965	0.000
732	3.6773	-0.008	24.965	0.000
733	3.6855	-0.002	25.020	0.000
734	3.6936	-0.002	25.020	0.000
735	3.6975	0.000	25.020	0.000
736	3.7015	0.004	24.955	0.000
737	3.7054	0.002	24.955	0.000
738	3.7093	-0.004	24.970	0.000
739	3.7147	-0.012	24.970	0.000
740	3.7200	-0.010	25.015	0.000
741	3.7253	-0.012	25.015	0.000
742	3.7293	-0.002	24.965	0.000
743	3.7333	0.008	24.965	0.000
744	3.7373	0.004	25.000	0.000
745	3.7413	0.004	25.000	0.000
746	3.7493	-0.002	25.000	0.000
747	3.7573	-0.012	25.035	0.000
748	3.7627	-0.016	25.035	0.000
749	3.7681	-0.008	25.050	0.000
750	3.7735	0.004	25.050	0.000
751	3.7775	-0.004	25.000	0.000
752	3.7815	-0.002	25.000	0.000
753	3.7855	-0.002	25.115	0.000
754	3.7894	-0.016	25.115	0.000
755	3.7934	-0.018	25.005	0.000
756	3.7974	-0.010	25.005	0.000
757	3.8013	-0.010	25.005	0.000
758	3.8053	0.008	25.040	0.000
759	3.8133	-0.002	25.040	0.000
760	3.8213	0.000	24.950	0.000
761	3.8266	-0.008	24.950	0.000
762	3.8319	-0.006	24.965	0.000
763	3.8372	0.004	24.965	0.000
764	3.8426	-0.016	24.950	0.000
765	3.8479	-0.006	24.950	0.000
766	3.8532	-0.010	24.955	0.000
767	3.8564	-0.008	24.955	0.000
768	3.8596	-0.014	24.955	0.000
769	3.8628	-0.010	24.990	0.000
770	3.8660	-0.002	24.990	0.000
771	3.8692	-0.002	25.010	0.000
772	3.8771	0.002	25.010	0.000
773	3.8851	0.000	24.985	0.000
774	3.8905	-0.016	24.985	0.000
775	3.8958	-0.020	25.040	0.000
776	3.9012	-0.018	25.040	0.000
777	3.9066	-0.016	24.995	0.000
778	3.9120	-0.004	24.995	0.000
779	3.9173	-0.002	24.995	0.000
780	3.9205	0.004	24.985	0.000
781	3.9237	-0.004	24.985	0.000
782	3.9268	-0.010	25.010	0.000
783	3.9300	-0.016	25.010	0.000
784	3.9332	-0.018	24.975	0.000
785	3.9491	-0.012	24.975	0.000
786	3.9531	-0.004	25.030	0.000
787	3.9572	-0.002	25.030	0.000
788	3.9612	-0.006	25.055	0.000
789	3.9652	-0.010	25.055	0.000
790	3.9705	-0.010	25.055	0.000
791	3.9758	-0.014	25.010	0.000
792	3.9812	-0.014	25.010	0.000
793	3.9851	-0.010	25.010	0.000
794	3.9891	-0.006	25.010	0.000
795	3.9931	-0.006	25.045	0.000
796	3.9971	-0.006	25.045	0.000
797	4.0051	-0.010	24.975	0.000
798	4.0132	-0.012	24.975	0.000
799	4.0186	-0.012	25.050	0.000
800	4.0240	-0.006	25.050	0.000
801	4.0294	-0.010	25.050	0.000
802	4.0334	-0.014	25.035	0.000
803	4.0373	-0.014	25.035	0.000
804	4.0413	-0.016	25.025	0.000
805	4.0453	-0.014	25.025	0.000
806	4.0492	-0.008	25.020	0.000
807	4.0532	-0.002	25.020	0.000
808	4.0571	0.000	25.010	0.000
809	4.0611	-0.004	25.010	0.000
810	4.0690	-0.008	25.055	0.000
811	4.0770	-0.018	25.055	0.000
812	4.0824	-0.026	25.055	0.000
813	4.0877	-0.022	25.035	0.000
814	4.0931	-0.012	25.035	0.000
815	4.0984	-0.002	25.050	0.000
816	4.1037	-0.002	25.050	0.000
817	4.1091	-0.006	25.135	0.000
818	4.1123	-0.014	25.135	0.000
819	4.1154	-0.012	25.005	0.000
820	4.1186	-0.010	25.005	0.000
821	4.1218	-0.012	25.010	0.000
822	4.1250	-0.010	25.010	0.000
823	4.1330	-0.008	25.010	0.000
824	4.1410	-0.012	25.010	0.000
825	4.1464	-0.016	25.010	0.000
826	4.1518	-0.016	25.055	0.000
827	4.1572	-0.014	25.055	0.000
828	4.1625	-0.012	25.070	0.000
829	4.1677	-0.008	25.070	0.000
830	4.1730	-0.004	24.970	0.000
831	4.1762	-0.010	24.970	0.000
832	4.1794	-0.016	24.970	0.000
833	4.1826	-0.016	25.075	0.000
834	4.1857	-0.012	25.075	0.000
835	4.1889	-0.008	25.025	0.000
836	4.1970	-0.006	25.025	0.000
837	4.2050	-0.006	25.065	0.000
838	4.2103	-0.010	25.065	0.000
839	4.2157	-0.012	25.015	0.000
840	4.2210	-0.020	25.015	0.000
841	4.2263	-0.020	25.095	0.000
842	4.2316	-0.012	25.095	0.000
843	4.2370	-0.010	25.095	0.000
844	4.2433	-0.004	25.075	0.000
845	4.2497	-0.002	25.075	0.000
846	4.2561	-0.010	25.120	0.000
847	4.2624	-0.014	25.120	0.000
848	4.2688	-0.020	25.075	0.000
849	4.2728	-0.020	25.075	0.000
850	4.2768	-0.012	25.000	0.000
851	4.2808	-0.012	25.000	0.000
852	4.2848	-0.006	25.045	0.000
853	4.2888	-0.004	25.045	0.000
854	4.2928	-0.016	25.045	0.000
855	4.2968	-0.014	25.030	0.000
856	4.3008	-0.012	25.030	0.000
857	4.3061	-0.018	25.000	0.000
858	4.3114	-0.010	25.000	0.000
859	4.3168	-0.008	25.040	0.000
860	4.3221	-0.006	25.040	0.000
861	4.3274	-0.006	25.070	0.000
862	4.3327	-0.012	25.070	0.000
863	4.3381	-0.014	25.070	0.000
864	4.3434	-0.018	25.070	0.000
865	4.3487	-0.020	25.070	0.000
866	4.3541	-0.012	25.110	0.000
867	4.3596	-0.012	25.110	0.000
868	4.3650	-0.012	25.095	0.000
869	4.3682	-0.010	25.095	0.000
870	4.3713	-0.010	25.075	0.000
871	4.3745	-0.010	25.075	0.000
872	4.3776	-0.002	25.070	0.000
873	4.3808	-0.014	25.070	0.000
874	4.3888	-0.012	25.035	0.000
875	4.3967	-0.008	25.035	0.000
876	4.4021	-0.026	25.035	0.000
877	4.4075	-0.022	25.090	0.000
878	4.4128	-0.016	25.090	0.000
879	4.4182	-0.014	25.055	0.000
880	4.4236	-0.006	25.055	0.000
881	4.4290	-0.002	25.035	0.000
882	4.4321	-0.006	25.035	0.000
883	4.4353	-0.008	25.035	0.000
884	4.4385	-0.014	25.035	0.000
885	4.4416	-0.018	25.135	0.000
886	4.4448	-0.022	25.135	0.000
887	4.4528	-0.020	25.135	0.000
888	4.4608	-0.012	25.140	0.000
889	4.4662	-0.008	25.140	0.000
890	4.4716	-0.002	25.085	0.000
891	4.4771	-0.002	25.085	0.000
892	4.4823	-0.018	25.165	0.000
893	4.4875	-0.022	25.165	0.000
894	4.4928	-0.012	25.035	0.000
895	4.4960	-0.018	25.035	0.000
896	4.4992	-0.012	25.160	0.000
897	4.5023	-0.002	25.160	0.000
898	4.5055	-0.004	25.160	0.000
899	4.5087	-0.010	25.055	0.000
900	4.5247	-0.024	25.055	0.000
901	4.5287	-0.024	25.140	0.000
902	4.5328	-0.018	25.140	0.000
903	4.5368	-0.016	25.115	0.000
904	4.5409	0.002	25.115	0.000
905	4.5462	-0.002	25.095	0.000
906	4.5515	-0.010	25.095	0.000
907	4.5568	-0.012	25.090	0.000
908	4.5600	-0.016	25.090	0.000
909	4.5631	-0.018	25.090	0.000
910	4.5663	-0.020	25.120	0.000
911	4.5695	-0.012	25.120	0.000
912	4.5727	-0.008	25.050	0.000
913	4.5886	-0.010	25.050	0.000
914	4.5940	-0.010	25.115	0.000
915	4.5993	-0.018	25.115	0.000
916	4.6046	-0.018	25.105	0.000
917	4.6087	-0.014	25.105	0.000
918	4.6127	-0.008	25.075	0.000
919	4.6168	-0.008	25.075	0.000
920	4.6209	-0.008	25.075	0.000
921	4.6240	-0.006	25.115	0.000
922	4.6272	-0.010	25.115	0.000
923	4.6303	-0.014	25.095	0.000
924	4.6335	-0.014	25.095	0.000
925	4.6367	-0.020	25.080	0.000
926	4.6525	-0.020	25.080	0.000
927	4.6579	-0.014	25.100	0.000
928	4.6632	-0.014	25.100	0.000
929	4.6686	-0.012	25.095	0.000
930	4.6739	-0.016	25.095	0.000
931	4.6793	-0.010	25.095	0.000
932	4.6846	-0.002	25.090	0.000
933	4.6878	-0.008	25.090	0.000
934	4.6910	-0.020	25.145	0.000
935	4.6942	-0.006	25.145	0.000
936	4.6973	-0.006	25.140	0.000
937	4.7005	-0.020	25.140	0.000
938	4.7085	-0.010	25.135	0.000
939	4.7164	-0.010	25.135	0.000
940	4.7217	-0.018	25.125	0.000
941	4.7270	-0.022	25.125	0.000
942	4.7324	-0.014	25.125	0.000
943	4.7378	-0.008	25.090	0.000
944	4.7433	-0.016	25.090	0.000
945	4.7488	-0.012	25.135	0.000
946	4.7527	0.000	25.135	0.000
947	4.7566	-0.012	25.170	0.000
948	4.7605	-0.020	25.170	0.000
949	4.7644	-0.018	25.180	0.000
950	4.7726	-0.020	25.180	0.000
951	4.7808	-0.014	25.055	0.000
952	4.7847	-0.012	25.055	0.000
953	4.7886	-0.004	25.055	0.000
954	4.7925	-0.002	25.120	0.000
955	4.7964	-0.012	25.120	0.000
956	4.8018	-0.012	25.150	0.000
957	4.8073	-0.018	25.150	0.000
958	4.8127	-0.030	25.165	0.000
959	4.8158	-0.016	25.165	0.000
960	4.8190	-0.012	25.135	0.000
961	4.8221	-0.012	25.135	0.000
962	4.8252	-0.004	25.155	0.000
963	4.8284	-0.006	25.155	0.000
964	4.8447	-0.012	25.155	0.000
965	4.8500	-0.018	25.115	0.000
966	4.8554	-0.020	25.115	0.000
967	4.8607	-0.020	25.145	0.000
968	4.8646	-0.014	25.145	0.000
969	4.8686	-0.008	25.095	0.000
970	4.8725	-0.002	25.095	0.000
971	4.8764	-0.010	25.040	0.000
972	4.8804	-0.014	25.040	0.000
973	4.8844	-0.012	25.130	0.000
974	4.8884	-0.020	25.130	0.000
975	4.8924	-0.024	25.130	0.000
976	4.9004	-0.020	25.145	0.000
977	4.9084	-0.014	25.145	0.000
978	4.9137	-0.006	25.140	0.000
979	4.9191	-0.010	25.140	0.000
980	4.9244	-0.010	25.155	0.000
981	4.9297	-0.008	25.155	0.000
982	4.9350	-0.012	25.115	0.000
983	4.9404	-0.010	25.115	0.000
984	4.9436	-0.016	25.080	0.000
985	4.9468	-0.018	25.080	0.000
986	4.9500	-0.014	25.080	0.000
987	4.9532	-0.018	25.120	0.000
988	4.9564	-0.012	25.120	0.000
989	4.9644	-0.014	25.125	0.000
990	4.9724	-0.014	25.125	0.000
991	4.9777	-0.010	25.110	0.000
992	4.9830	-0.012	25.110	0.000
993	4.9883	-0.006	25.230	0.000
994	4.9937	-0.014	25.230	0.000
995	4.9990	-0.018	25.090	0.000
996	5.0043	-0.010	25.090	0.000
997	5.0075	-0.014	25.090	0.000
998	5.0107	-0.018	25.110	0.000
999	5.0139	-0.012	25.110	0.000
1000	5.0171	-0.016	25.180	0.000
1001	5.0203	-0.018	25.180	0.000
1002	5.0283	-0.014	25.145	0.000
1003	5.0362	-0.010	25.145	0.000
1004	5.0416	-0.012	25.195	0.000
1005	5.0470	-0.014	25.195	0.000
1006	5.0523	-0.008	25.210	0.000
1007	5.0577	-0.008	25.210	0.000
1008	5.0630	-0.016	25.210	0.000
1009	5.0683	-0.014	25.180	0.000
1010	5.0715	-0.010	25.180	0.000
1011	5.0747	-0.012	25.200	0.000
1012	5.0779	-0.016	25.200	0.000
1013	5.0811	-0.016	25.165	0.000
1014	5.0843	-0.016	25.165	0.000
1015	5.1003	-0.018	25.205	0.000
1016	5.1056	-0.012	25.205	0.000
1017	5.1110	-0.006	25.160	0.000
1018	5.1164	-0.004	25.160	0.000
1019	5.1203	-0.006	25.160	0.000
1020	5.1243	-0.014	25.205	0.000
1021	5.1282	-0.022	25.205	0.000
1022	5.1322	-0.020	25.210	0.000
1023	5.1354	-0.020	25.210	0.000
1024	5.1386	-0.018	25.195	0.000
1025	5.1418	-0.010	25.195	0.000
1026	5.1450	-0.004	25.200	0.000
1027	5.1482	-0.012	25.200	0.000
1028	5.1650	-0.016	25.135	0.000
1029	5.1701	-0.014	25.135	0.000
1030	5.1751	-0.020	25.135	0.000
1031	5.1802	-0.018	25.170	0.000
1032	5.1855	-0.006	25.170	0.000
1033	5.1908	-0.004	25.195	0.000
1034	5.1961	-0.012	25.195	0.000
1035	5.2015	-0.016	25.200	0.000
1036	5.2069	-0.012	25.200	0.000
1037	5.2122	-0.016	25.235	0.000
1038	5.2176	-0.016	25.235	0.000
1039	5.2230	-0.008	25.220	0.000
1040	5.2284	-0.004	25.220	0.000
1041	5.2323	-0.016	25.220	0.000
1042	5.2362	-0.020	25.155	0.000
1043	5.2401	-0.020	25.155	0.000
1044	5.2440	-0.014	25.160	0.000
1045	5.2493	-0.018	25.160	0.000
1046	5.2546	-0.010	25.210	0.000
1047	5.2599	0.002	25.210	0.000
1048	5.2640	-0.004	25.130	0.000
1049	5.2681	-0.024	25.130	0.000
1050	5.2721	-0.024	25.155	0.000
1051	5.2762	-0.016	25.155	0.000
1052	5.2816	-0.018	25.155	0.000
1053	5.2870	-0.010	25.210	0.000
1054	5.2924	0.004	25.210	0.000
1055	5.2977	0.004	25.230	0.000
1056	5.3029	-0.012	25.230	0.000
1057	5.3082	-0.020	25.215	0.000
1058	5.3135	-0.030	25.215	0.000
1059	5.3188	-0.026	25.215	0.000
1060	5.3241	-0.014	25.215	0.000
1061	5.3272	-0.002	25.140	0.000
1062	5.3304	-0.004	25.140	0.000
1063	5.3336	-0.008	25.140	0.000
1064	5.3368	-0.012	25.180	0.000
1065	5.3400	-0.024	25.180	0.000
1066	5.3559	-0.028	25.135	0.000
1067	5.3600	-0.010	25.135	0.000
1068	5.3641	-0.004	25.180	0.000
1069	5.3683	-0.008	25.180	0.000
1070	5.3724	-0.008	25.220	0.000
1071	5.3776	-0.012	25.220	0.000
1072	5.3829	-0.026	25.185	0.000
1073	5.3881	-0.022	25.185	0.000
1074	5.3913	-0.010	25.185	0.000
1075	5.3944	-0.012	25.160	0.000
1076	5.3976	-0.010	25.160	0.000
1077	5.4007	-0.008	25.210	0.000
1078	5.4039	-0.018	25.210	0.000
1079	5.4199	-0.022	25.210	0.000
1080	5.4254	-0.012	25.210	0.000
1081	5.4308	-0.008	25.160	0.000
1082	5.4362	-0.004	25.160	0.000
1083	5.4402	-0.002	25.200	0.000
1084	5.4442	-0.008	25.200	0.000
1085	5.4482	-0.024	25.200	0.000
1086	5.4522	-0.028	25.265	0.000
1087	5.4553	-0.022	25.265	0.000
1088	5.4585	-0.012	25.255	0.000
1089	5.4616	-0.008	25.255	0.000
1090	5.4647	-0.002	25.220	0.000
1091	5.4679	-0.008	25.220	0.000
1092	5.4842	-0.014	25.200	0.000
1093	5.4894	-0.026	25.200	0.000
1094	5.4946	-0.026	25.235	0.000
1095	5.4998	-0.018	25.235	0.000
1096	5.5051	-0.006	25.235	0.000
1097	5.5105	-0.002	25.265	0.000
1098	5.5159	-0.004	25.265	0.000
1099	5.5190	-0.012	25.135	0.000
1100	5.5222	-0.022	25.135	0.000
1101	5.5254	-0.020	25.120	0.000
1102	5.5286	-0.016	25.120	0.000
1103	5.5318	-0.014	25.190	0.000
1104	5.5398	0.002	25.190	0.000
1105	5.5478	0.002	25.245	0.000
1106	5.5531	-0.030	25.245	0.000
1107	5.5584	-0.022	25.245	0.000
1108	5.5637	-0.028	25.205	0.000
1109	5.5691	-0.024	25.205	0.000
1110	5.5745	-0.002	25.255	0.000
1111	5.5798	-0.004	25.255	0.000
1112	5.5830	-0.002	25.240	0.000
1113	5.5862	-0.004	25.240	0.000
1114	5.5894	-0.016	25.245	0.000
1115	5.5925	-0.024	25.245	0.000
1116	5.5957	-0.028	25.235	0.000
1117	5.6116	-0.018	25.235	0.000
1118	5.6157	-0.006	25.235	0.000
1119	5.6197	-0.008	25.230	0.000
1120	5.6237	-0.006	25.230	0.000
1121	5.6277	-0.016	25.200	0.000
1122	5.6331	-0.028	25.200	0.000
1123	5.6384	-0.020	25.230	0.000
1124	5.6438	-0.004	25.230	0.000
1125	5.6469	-0.004	25.175	0.000
1126	5.6501	-0.018	25.175	0.000
1127	5.6533	-0.014	25.275	0.000
1128	5.6565	-0.008	25.275	0.000
1129	5.6596	-0.022	25.275	0.000
1130	5.6756	-0.022	25.245	0.000
1131	5.6811	-0.008	25.245	0.000
1132	5.6865	-0.010	25.200	0.000
1133	5.6919	-0.010	25.200	0.000
1134	5.6959	-0.004	25.175	0.000
1135	5.6998	-0.012	25.175	0.000
1136	5.7038	-0.022	25.260	0.000
1137	5.7077	-0.018	25.260	0.000
1138	5.7109	-0.010	25.305	0.000
1139	5.7141	-0.016	25.305	0.000
1140	5.7173	-0.014	25.305	0.000
1141	5.7205	-0.012	25.315	0.000
1142	5.7237	-0.016	25.315	0.000
1143	5.7395	-0.016	25.210	0.000
1144	5.7449	-0.010	25.210	0.000
1145	5.7503	-0.012	25.220	0.000
1146	5.7556	-0.018	25.220	0.000
1147	5.7609	-0.014	25.240	0.000
1148	5.7663	-0.006	25.240	0.000
1149	5.7716	-0.012	25.265	0.000
1150	5.7768	-0.016	25.265	0.000
1151	5.7821	-0.010	25.265	0.000
1152	5.7874	-0.010	25.300	0.000
1153	5.7926	-0.012	25.300	0.000
1154	5.7979	-0.008	25.240	0.000
1155	5.8032	-0.014	25.240	0.000
1156	5.8084	-0.022	25.270	0.000
1157	5.8124	-0.022	25.270	0.000
1158	5.8164	-0.018	25.235	0.000
1159	5.8204	-0.016	25.235	0.000
1160	5.8244	-0.012	25.240	0.000
1161	5.8297	-0.002	25.240	0.000
1162	5.8350	-0.002	25.240	0.000
1163	5.8403	-0.010	25.255	0.000
1164	5.8443	-0.016	25.255	0.000
1165	5.8483	-0.016	25.260	0.000
1166	5.8523	-0.022	25.260	0.000
1167	5.8563	-0.022	25.280	0.000
1168	5.8643	-0.012	25.280	0.000
1169	5.8723	-0.008	25.245	0.000
1170	5.8763	-0.014	25.245	0.000
1171	5.8803	-0.014	25.220	0.000
1172	5.8843	-0.012	25.220	0.000
1173	5.8884	-0.016	25.220	0.000
1174	5.8937	-0.022	25.280	0.000
1175	5.8990	-0.014	25.280	0.000
1176	5.9043	-0.008	25.275	0.000
1177	5.9083	-0.008	25.275	0.000
1178	5.9123	-0.010	25.260	0.000
1179	5.9163	-0.010	25.260	0.000
1180	5.9203	-0.018	25.175	0.000
1181	5.9283	-0.022	25.175	0.000
1182	5.9363	-0.014	25.245	0.000
1183	5.9416	-0.014	25.245	0.000
1184	5.9469	-0.016	25.245	0.000
1185	5.9522	-0.010	25.240	0.000
1186	5.9563	-0.006	25.240	0.000
1187	5.9603	-0.012	25.230	0.000
1188	5.9643	-0.012	25.230	0.000
1189	5.9684	-0.014	25.220	0.000
1190	5.9737	-0.016	25.220	0.000
1191	5.9790	-0.016	25.195	0.000
1192	5.9843	-0.010	25.195	0.000
1193	5.9896	-0.014	25.235	0.000
1194	5.9949	-0.020	25.235	0.000
1195	6.0003	-0.014	25.235	0.000
1196	6.0056	-0.012	25.300	0.000
1197	6.0109	-0.014	25.300	0.000
1198	6.0162	-0.012	25.285	0.000
1199	6.0216	-0.012	25.285	0.000
1200	6.0269	-0.010	25.245	0.000
1201	6.0323	-0.010	25.245	0.000
1202	6.0363	-0.010	25.260	0.000
1203	6.0402	-0.016	25.260	0.000
1204	6.0442	-0.020	25.235	0.000
1205	6.0482	-0.018	25.235	0.000
1206	6.0535	-0.016	25.235	0.000
1207	6.0588	-0.016	25.280	0.000
1208	6.0641	-0.014	25.280	0.000
1209	6.0695	-0.008	25.250	0.000
1210	6.0748	-0.004	25.250	0.000
1211	6.0802	-0.004	25.285	0.000
1212	6.0855	-0.012	25.285	0.000
1213	6.0909	-0.016	25.260	0.000
1214	6.0963	-0.020	25.260	0.000
1215	6.1002	-0.024	25.225	0.000
1216	6.1042	-0.022	25.225	0.000
1217	6.1082	-0.016	25.225	0.000
1218	6.1122	-0.010	25.285	0.000
1219	6.1202	-0.010	25.285	0.000
1220	6.1282	-0.010	25.280	0.000
1221	6.1322	-0.008	25.280	0.000
1222	6.1362	-0.012	25.285	0.000
1223	6.1402	-0.018	25.285	0.000
1224	6.1442	-0.018	25.275	0.000
1225	6.1495	-0.014	25.275	0.000
1226	6.1548	-0.014	25.275	0.000
1227	6.1602	-0.012	25.285	0.000
1228	6.1666	-0.010	25.285	0.000
1229	6.1730	-0.010	25.275	0.000
1230	6.1794	-0.014	25.275	0.000
1231	6.1858	-0.018	25.275	0.000
1232	6.1922	-0.018	25.275	0.000
1233	6.1962	-0.016	25.220	0.000
1234	6.2002	-0.010	25.220	0.000
1235	6.2042	-0.012	25.260	0.000
1236	6.2082	-0.014	25.260	0.000
1237	6.2122	-0.012	25.260	0.000
1238	6.2163	-0.012	25.270	0.000
1239	6.2204	-0.014	25.270	0.000
1240	6.2245	-0.014	25.340	0.000
1241	6.2297	-0.014	25.340	0.000
1242	6.2349	-0.014	25.315	0.000
1243	6.2402	-0.014	25.315	0.000
1244	6.2455	-0.018	25.285	0.000
1245	6.2508	-0.018	25.285	0.000
1246	6.2561	-0.014	25.235	0.000
1247	6.2614	-0.008	25.235	0.000
1248	6.2667	-0.004	25.235	0.000
1249	6.2720	-0.004	25.255	0.000
1250	6.2774	-0.010	25.255	0.000
1251	6.2827	-0.018	25.320	0.000
1252	6.2880	-0.024	25.320	0.000
1253	6.2921	-0.020	25.245	0.000
1254	6.2961	-0.016	25.245	0.000
1255	6.3001	-0.012	25.255	0.000
1256	6.3041	-0.010	25.255	0.000
1257	6.3094	-0.008	25.280	0.000
1258	6.3147	-0.012	25.280	0.000
1259	6.3200	-0.016	25.280	0.000
1260	6.3253	-0.020	25.240	0.000
1261	6.3306	-0.016	25.240	0.000
1262	6.3360	-0.012	25.265	0.000
1263	6.3413	-0.010	25.265	0.000
1264	6.3467	-0.016	25.320	0.000
1265	6.3520	-0.014	25.320	0.000
1266	6.3560	-0.008	25.325	0.000
1267	6.3600	-0.016	25.325	0.000
1268	6.3640	-0.020	25.280	0.000
1269	6.3679	-0.018	25.280	0.000
1270	6.3760	-0.016	25.280	0.000
1271	6.3841	-0.018	25.335	0.000
1272	6.3881	-0.010	25.335	0.000
1273	6.3920	-0.002	25.340	0.000
1274	6.3960	-0.006	25.340	0.000
1275	6.4000	-0.008	25.240	0.000
1276	6.4053	-0.008	25.240	0.000
1277	6.4106	-0.020	25.320	0.000
1278	6.4160	-0.028	25.320	0.000
1279	6.4192	-0.028	25.280	0.000
1280	6.4224	-0.018	25.280	0.000
1281	6.4257	-0.010	25.280	0.000
1282	6.4289	-0.006	25.315	0.000
1283	6.4321	-0.002	25.315	0.000
1284	6.4479	-0.012	25.260	0.000
1285	6.4532	-0.012	25.260	0.000
1286	6.4585	-0.018	25.340	0.000
1287	6.4639	-0.024	25.340	0.000
1288	6.4679	-0.018	25.280	0.000
1289	6.4719	-0.012	25.280	0.000
1290	6.4759	-0.010	25.285	0.000
1291	6.4799	-0.010	25.285	0.000
1292	6.4863	-0.014	25.285	0.000
1293	6.4927	-0.018	25.225	0.000
1294	6.4991	-0.020	25.225	0.000
1295	6.5055	-0.012	25.315	0.000
1296	6.5118	-0.010	25.315	0.000
1297	6.5159	-0.008	25.300	0.000
1298	6.5199	-0.008	25.300	0.000
1299	6.5239	-0.016	25.310	0.000
1300	6.5279	-0.018	25.310	0.000
1301	6.5332	-0.020	25.300	0.000
1302	6.5386	-0.016	25.300	0.000
1303	6.5439	-0.010	25.300	0.000
1304	6.5479	-0.008	25.310	0.000
1305	6.5519	-0.010	25.310	0.000
1306	6.5559	-0.016	25.280	0.000
1307	6.5599	-0.020	25.280	0.000
1308	6.5653	-0.018	25.320	0.000
1309	6.5707	-0.018	25.320	0.000
1310	6.5761	-0.012	25.350	0.000
1311	6.5814	-0.008	25.350	0.000
1312	6.5866	-0.006	25.285	0.000
1313	6.5919	-0.012	25.285	0.000
1314	6.5972	-0.020	25.285	0.000
1315	6.6025	-0.026	25.360	0.000
1316	6.6079	-0.026	25.360	0.000
1317	6.6121	-0.018	25.335	0.000
1318	6.6163	-0.010	25.335	0.000
1319	6.6206	-0.006	25.305	0.000
1320	6.6248	-0.002	25.305	0.000
1321	6.6299	-0.006	25.325	0.000
1322	6.6350	-0.014	25.325	0.000
1323	6.6401	-0.014	25.345	0.000
1324	6.6454	-0.016	25.345	0.000
1325	6.6507	-0.024	25.345	0.000
1326	6.6560	-0.022	25.340	0.000
1327	6.6613	-0.014	25.340	0.000
1328	6.6667	-0.010	25.335	0.000
1329	6.6721	-0.010	25.335	0.000
1330	6.6752	-0.004	25.390	0.000
1331	6.6784	-0.012	25.390	0.000
1332	6.6815	-0.014	25.370	0.000
1333	6.6847	-0.016	25.370	0.000
1334	6.6879	-0.024	25.310	0.000
1335	6.7038	-0.026	25.310	0.000
1336	6.7078	-0.016	25.310	0.000
1337	6.7119	-0.008	25.370	0.000
1338	6.7159	-0.008	25.370	0.000
1339	6.7199	-0.004	25.365	0.000
1340	6.7252	-0.008	25.365	0.000
1341	6.7305	-0.024	25.340	0.000
1342	6.7358	-0.022	25.340	0.000
1343	6.7390	-0.018	25.355	0.000
1344	6.7422	-0.018	25.355	0.000
1345	6.7454	-0.010	25.300	0.000
1346	6.7486	-0.002	25.300	0.000
1347	6.7518	-0.002	25.300	0.000
1348	6.7677	-0.014	25.340	0.000
1349	6.7730	-0.024	25.340	0.000
1350	6.7783	-0.024	25.300	0.000
1351	6.7836	-0.026	25.300	0.000
1352	6.7890	-0.018	25.310	0.000
1353	6.7943	-0.008	25.310	0.000
1354	6.7996	-0.010	25.365	0.000
1355	6.8052	-0.008	25.365	0.000
1356	6.8108	-0.010	25.425	0.000
1357	6.8163	-0.014	25.425	0.000
1358	6.8219	-0.014	25.425	0.000
1359	6.8274	-0.018	25.380	0.000
1360	6.8330	-0.014	25.380	0.000
1361	6.8385	-0.018	25.395	0.000
1362	6.8425	-0.014	25.395	0.000
1363	6.8466	-0.014	25.375	0.000
1364	6.8506	-0.016	25.375	0.000
1365	6.8546	-0.010	25.380	0.000
1366	6.8586	-0.010	25.380	0.000
1367	6.8626	-0.010	25.400	0.000
1368	6.8666	-0.012	25.400	0.000
1369	6.8706	-0.018	25.400	0.000
1370	6.8770	-0.018	25.350	0.000
1371	6.8834	-0.020	25.350	0.000
1372	6.8898	-0.018	25.310	0.000
1373	6.8962	-0.014	25.310	0.000
1374	6.9026	-0.016	25.385	0.000
1375	6.9066	-0.004	25.385	0.000
1376	6.9106	-0.002	25.280	0.000
1377	6.9145	-0.008	25.280	0.000
1378	6.9185	-0.018	25.290	0.000
1379	6.9238	-0.024	25.290	0.000
1380	6.9292	-0.020	25.290	0.000
1381	6.9345	-0.014	25.345	0.000
1382	6.9386	-0.014	25.345	0.000
1383	6.9426	-0.010	25.355	0.000
1384	6.9467	-0.010	25.355	0.000
1385	6.9508	-0.014	25.320	0.000
1386	6.9560	-0.016	25.320	0.000
1387	6.9612	-0.022	25.345	0.000
1388	6.9665	-0.020	25.345	0.000
1389	6.9720	-0.018	25.400	0.000
1390	6.9774	-0.014	25.400	0.000
1391	6.9829	-0.012	25.400	0.000
1392	6.9881	-0.012	25.340	0.000
1393	6.9933	-0.008	25.340	0.000
1394	6.9986	-0.008	25.385	0.000
1395	7.0026	-0.006	25.385	0.000
1396	7.0066	-0.012	25.440	0.000
1397	7.0106	-0.022	25.440	0.000
1398	7.0146	-0.026	25.350	0.000
1399	7.0199	-0.020	25.350	0.000
1400	7.0252	-0.012	25.385	0.000
1401	7.0306	-0.004	25.385	0.000
1402	7.0359	-0.010	25.385	0.000
1403	7.0412	-0.008	25.365	0.000
1404	7.0465	-0.014	25.365	0.000
1405	7.0518	-0.024	25.400	0.000
1406	7.0572	-0.026	25.400	0.000
1407	7.0625	-0.016	25.385	0.000
1408	7.0657	-0.010	25.385	0.000
1409	7.0689	-0.008	25.325	0.000
1410	7.0721	-0.002	25.325	0.000
1411	7.0753	-0.002	25.335	0.000
1412	7.0785	-0.022	25.335	0.000
1413	7.0944	-0.020	25.335	0.000
1414	7.0984	-0.020	25.335	0.000
1415	7.1024	-0.026	25.335	0.000
1416	7.1065	-0.018	25.345	0.000
1417	7.1105	-0.010	25.345	0.000
1418	7.1158	-0.006	25.360	0.000
1419	7.1211	-0.010	25.360	0.000
1420	7.1264	-0.012	25.365	0.000
1421	7.1296	-0.012	25.365	0.000
1422	7.1328	-0.016	25.375	0.000
1423	7.1361	-0.020	25.375	0.000
1424	7.1393	-0.014	25.375	0.000
1425	7.1425	-0.014	25.390	0.000
1426	7.1584	-0.006	25.390	0.000
1427	7.1637	-0.014	25.385	0.000
1428	7.1690	-0.014	25.385	0.000
1429	7.1743	-0.014	25.340	0.000
1430	7.1796	-0.010	25.340	0.000
1431	7.1849	-0.012	25.320	0.000
1432	7.1902	-0.010	25.320	0.000
1433	7.1948	-0.012	25.470	0.000
1434	7.1994	-0.016	25.470	0.000
1435	7.2040	-0.022	25.470	0.000
1436	7.2086	-0.018	25.375	0.000
1437	7.2132	-0.024	25.375	0.000
1438	7.2177	-0.020	25.330	0.000
1439	7.2223	-0.008	25.330	0.000
1440	7.2276	-0.006	25.340	0.000
1441	7.2329	-0.004	25.340	0.000
1442	7.2382	-0.010	25.390	0.000
1443	7.2436	-0.014	25.390	0.000
1444	7.2490	-0.020	25.375	0.000
1445	7.2544	-0.024	25.375	0.000
1446	7.2598	-0.020	25.375	0.000
1447	7.2652	-0.012	25.385	0.000
1448	7.2706	-0.008	25.385	0.000
1449	7.2745	-0.004	25.380	0.000
1450	7.2784	-0.010	25.380	0.000
1451	7.2823	-0.014	25.385	0.000
1452	7.2862	-0.020	25.385	0.000
1453	7.2915	-0.020	25.245	0.000
1454	7.2969	-0.018	25.245	0.000
1455	7.3022	-0.012	25.405	0.000
1456	7.3075	-0.012	25.405	0.000
1457	7.3129	-0.010	25.405	0.000
1458	7.3182	-0.010	25.350	0.000
1459	7.3236	-0.014	25.350	0.000
1460	7.3289	-0.018	25.445	0.000
1461	7.3343	-0.018	25.445	0.000
1462	7.3375	-0.016	25.390	0.000
1463	7.3407	-0.018	25.390	0.000
1464	7.3439	-0.014	25.350	0.000
1465	7.3471	-0.012	25.350	0.000
1466	7.3503	-0.014	25.380	0.000
1467	7.3583	-0.012	25.380	0.000
1468	7.3663	-0.006	25.380	0.000
1469	7.3716	-0.012	25.405	0.000
1470	7.3770	-0.014	25.405	0.000
1471	7.3824	-0.012	25.385	0.000
1472	7.3877	-0.018	25.385	0.000
1473	7.3930	-0.024	25.395	0.000
1474	7.3983	-0.012	25.395	0.000
1475	7.4015	-0.010	25.385	0.000
1476	7.4047	-0.014	25.385	0.000
1477	7.4079	-0.010	25.325	0.000
1478	7.4111	-0.010	25.325	0.000
1479	7.4142	-0.016	25.325	0.000
1480	7.4301	-0.018	25.385	0.000
1481	7.4355	-0.014	25.385	0.000
1482	7.4409	-0.014	25.405	0.000
1483	7.4463	-0.014	25.405	0.000
1484	7.4503	-0.012	25.425	0.000
1485	7.4543	-0.016	25.425	0.000
1486	7.4584	-0.020	25.370	0.000
1487	7.4624	-0.016	25.370	0.000
1488	7.4663	-0.014	25.425	0.000
1489	7.4702	-0.010	25.425	0.000
1490	7.4742	-0.010	25.425	0.000
1491	7.4781	-0.012	25.425	0.000
1492	7.4862	-0.014	25.425	0.000
1493	7.4943	-0.014	25.445	0.000
1494	7.4995	-0.014	25.445	0.000
1495	7.5048	-0.012	25.450	0.000
1496	7.5101	-0.010	25.450	0.000
1497	7.5154	-0.010	25.415	0.000
1498	7.5208	-0.016	25.415	0.000
1499	7.5261	-0.018	25.425	0.000
1500	7.5314	-0.016	25.425	0.000
1501	7.5367	-0.014	25.425	0.000
1502	7.5420	-0.012	25.405	0.000
1503	7.5474	-0.004	25.405	0.000
1504	7.5527	-0.008	25.400	0.000
1505	7.5580	-0.016	25.400	0.000
1506	7.5620	-0.018	25.365	0.000
1507	7.5660	-0.022	25.365	0.000
1508	7.5700	-0.028	25.375	0.000
1509	7.5740	-0.022	25.375	0.000
1510	7.5793	-0.010	25.370	0.000
1511	7.5846	-0.010	25.370	0.000
1512	7.5900	-0.012	25.370	0.000
1513	7.5958	-0.008	25.395	0.000
1514	7.6016	-0.010	25.395	0.000
1515	7.6075	-0.018	25.395	0.000
1516	7.6133	-0.020	25.395	0.000
1517	7.6192	-0.010	25.420	0.000
1518	7.6250	-0.012	25.420	0.000
1519	7.6309	-0.016	25.425	0.000
1520	7.6341	-0.012	25.425	0.000
1521	7.6373	-0.014	25.425	0.000
1522	7.6405	-0.014	25.425	0.000
1523	7.6437	-0.008	25.425	0.000
1524	7.6469	-0.008	25.385	0.000
1525	7.6522	-0.010	25.385	0.000
1526	7.6575	-0.018	25.365	0.000
1527	7.6628	-0.022	25.365	0.000
1528	7.6682	-0.022	25.360	0.000
1529	7.6736	-0.026	25.360	0.000
1530	7.6789	-0.014	25.375	0.000
1531	7.6843	-0.004	25.375	0.000
1532	7.6896	-0.004	25.405	0.000
1533	7.6949	-0.010	25.405	0.000
1534	7.7003	-0.020	25.405	0.000
1535	7.7056	-0.026	25.350	0.000
1536	7.7110	-0.026	25.350	0.000
1537	7.7150	-0.020	25.385	0.000
1538	7.7190	-0.008	25.385	0.000
1539	7.7230	-0.004	25.450	0.000
1540	7.7270	-0.006	25.450	0.000
1541	7.7302	-0.006	25.375	0.000
1542	7.7333	-0.012	25.375	0.000
1543	7.7365	-0.018	25.405	0.000
1544	7.7397	-0.018	25.405	0.000
1545	7.7429	-0.014	25.405	0.000
1546	7.7589	-0.012	25.425	0.000
1547	7.7643	-0.016	25.425	0.000
1548	7.7696	-0.014	25.445	0.000
1549	7.7750	-0.016	25.445	0.000
1550	7.7803	-0.018	25.385	0.000
1551	7.7856	-0.012	25.385	0.000
1552	7.7909	-0.012	25.410	0.000
1553	7.7962	-0.018	25.410	0.000
1554	7.8016	-0.016	25.470	0.000
1555	7.8069	-0.016	25.470	0.000
1556	7.8122	-0.018	25.470	0.000
1557	7.8175	-0.010	25.385	0.000
1558	7.8229	-0.004	25.385	0.000
1559	7.8268	-0.012	25.385	0.000
1560	7.8308	-0.018	25.385	0.000
1561	7.8348	-0.014	25.415	0.000
1562	7.8388	-0.020	25.415	0.000
1563	7.8441	-0.024	25.425	0.000
1564	7.8495	-0.012	25.425	0.000
1565	7.8549	-0.006	25.425	0.000
1566	7.8581	-0.006	25.425	0.000
1567	7.8613	-0.010	25.425	0.000
1568	7.8644	-0.014	25.475	0.000
1569	7.8676	-0.022	25.475	0.000
1570	7.8708	-0.018	25.375	0.000
1571	7.8867	-0.008	25.375	0.000
1572	7.8907	-0.010	25.470	0.000
1573	7.8947	-0.012	25.470	0.000
1574	7.8987	-0.012	25.410	0.000
1575	7.9027	-0.018	25.410	0.000
1576	7.9080	-0.022	25.440	0.000
1577	7.9133	-0.018	25.440	0.000
1578	7.9186	-0.010	25.440	0.000
1579	7.9243	-0.010	25.405	0.000
1580	7.9299	-0.004	25.405	0.000
1581	7.9355	-0.006	25.505	0.000
1582	7.9411	-0.018	25.505	0.000
1583	7.9467	-0.036	25.465	0.000
1584	7.9524	-0.032	25.465	0.000
1585	7.9580	-0.018	25.410	0.000
1586	7.9636	-0.010	25.410	0.000
1587	7.9677	-0.002	25.420	0.000
1588	7.9718	0.010	25.420	0.000
1589	7.9759	-0.002	25.420	0.000
1590	7.9799	-0.018	25.485	0.000
1591	7.9851	-0.026	25.485	0.000
1592	7.9903	-0.028	25.385	0.000
1593	7.9956	-0.020	25.385	0.000
1594	7.9988	-0.006	25.445	0.000
1595	8.0020	0.004	25.445	0.000
1596	8.0052	-0.004	25.430	0.000
1597	8.0084	-0.016	25.430	0.000
1598	8.0116	-0.022	25.440	0.000
1599	8.0196	-0.026	25.440	0.000
1600	8.0276	-0.026	25.440	0.000
1601	8.0330	-0.008	25.495	0.000
1602	8.0383	-0.006	25.495	0.000
1603	8.0436	-0.006	25.540	0.000
1604	8.0489	-0.014	25.540	0.000
1605	8.0542	-0.020	25.450	0.000
1606	8.0596	-0.026	25.450	0.000
1607	8.0636	-0.020	25.485	0.000
1608	8.0676	-0.008	25.485	0.000
1609	8.0716	-0.004	25.460	0.000
1610	8.0756	-0.010	25.460	0.000
1611	8.0837	-0.014	25.460	0.000
1612	8.0917	-0.016	25.525	0.000
1613	8.0958	-0.018	25.525	0.000
1614	8.0999	-0.016	25.460	0.000
1615	8.1039	-0.002	25.460	0.000
1616	8.1080	-0.008	25.465	0.000
1617	8.1132	-0.016	25.465	0.000
1618	8.1184	-0.022	25.430	0.000
1619	8.1236	-0.024	25.430	0.000
1620	8.1268	-0.024	25.485	0.000
1621	8.1300	-0.008	25.485	0.000
1622	8.1331	0.004	25.485	0.000
1623	8.1363	-0.002	25.445	0.000
1624	8.1395	-0.010	25.445	0.000
1625	8.1556	-0.014	25.450	0.000
1626	8.1609	-0.026	25.450	0.000
1627	8.1663	-0.036	25.470	0.000
1628	8.1716	-0.024	25.470	0.000
1629	8.1756	-0.008	25.450	0.000
1630	8.1796	-0.006	25.450	0.000
1631	8.1836	-0.008	25.505	0.000
1632	8.1876	-0.008	25.505	0.000
1633	8.1916	-0.018	25.505	0.000
1634	8.1956	-0.022	25.485	0.000
1635	8.1996	-0.016	25.485	0.000
1636	8.2036	-0.012	25.455	0.000
1637	8.2116	-0.012	25.455	0.000
1638	8.2196	-0.008	25.385	0.000
1639	8.2249	-0.006	25.385	0.000
1640	8.2303	-0.018	25.450	0.000
1641	8.2356	-0.020	25.450	0.000
1642	8.2410	-0.014	25.445	0.000
1643	8.2464	-0.012	25.445	0.000
1644	8.2518	-0.010	25.445	0.000
1645	8.2571	-0.008	25.465	0.000
1646	8.2624	-0.014	25.465	0.000
1647	8.2676	-0.026	25.445	0.000
1648	8.2729	-0.022	25.445	0.000
1649	8.2782	-0.016	25.450	0.000
1650	8.2834	-0.016	25.450	0.000
1651	8.2874	-0.004	25.380	0.000
1652	8.2914	-0.004	25.380	0.000
1653	8.2954	-0.006	25.510	0.000
1654	8.2994	-0.014	25.510	0.000
1655	8.3048	-0.028	25.510	0.000
1656	8.3102	-0.024	25.465	0.000
1657	8.3156	-0.020	25.465	0.000
1658	8.3187	-0.006	25.415	0.000
1659	8.3219	-0.002	25.415	0.000
1660	8.3251	-0.010	25.450	0.000
1661	8.3282	-0.018	25.450	0.000
1662	8.3314	-0.028	25.440	0.000
1663	8.3474	-0.024	25.440	0.000
1664	8.3514	-0.020	25.520	0.000
1665	8.3553	-0.014	25.520	0.000
1666	8.3593	0.002	25.520	0.000
1667	8.3633	0.000	25.405	0.000
1668	8.3688	-0.008	25.405	0.000
1669	8.3742	-0.014	25.440	0.000
1670	8.3797	-0.024	25.440	0.000
1671	8.3836	-0.024	25.445	0.000
1672	8.3875	-0.010	25.445	0.000
1673	8.3915	-0.004	25.455	0.000
1674	8.3954	-0.008	25.455	0.000
1675	8.4033	-0.020	25.475	0.000
1676	8.4113	-0.018	25.475	0.000
1677	8.4167	-0.022	25.475	0.000
1678	8.4221	-0.026	25.490	0.000
1679	8.4275	-0.016	25.490	0.000
1680	8.4315	-0.010	25.485	0.000
1681	8.4356	-0.010	25.485	0.000
1682	8.4396	-0.004	25.405	0.000
1683	8.4436	-0.010	25.405	0.000
1684	8.4475	-0.020	25.480	0.000
1685	8.4515	-0.022	25.480	0.000
1686	8.4554	-0.010	25.370	0.000
1687	8.4593	-0.010	25.370	0.000
1688	8.4674	-0.014	25.370	0.000
1689	8.4755	-0.010	25.510	0.000
1690	8.4808	-0.012	25.510	0.000
1691	8.4861	-0.020	25.485	0.000
1692	8.4914	-0.018	25.485	0.000
1693	8.4968	-0.014	25.460	0.000
1694	8.5022	-0.022	25.460	0.000
1695	8.5076	-0.016	25.555	0.000
1696	8.5129	-0.004	25.555	0.000
1697	8.5182	-0.016	25.500	0.000
1698	8.5234	-0.022	25.500	0.000
1699	8.5287	-0.008	25.500	0.000
1700	8.5340	-0.010	25.460	0.000
1701	8.5393	-0.018	25.460	0.000
1702	8.5433	-0.010	25.465	0.000
1703	8.5473	-0.010	25.465	0.000
1704	8.5513	-0.024	25.505	0.000
1705	8.5553	-0.022	25.505	0.000
1706	8.5606	-0.012	25.425	0.000
1707	8.5660	-0.016	25.425	0.000
1708	8.5713	-0.018	25.475	0.000
1709	8.5745	-0.004	25.475	0.000
1710	8.5777	-0.006	25.475	0.000
1711	8.5808	-0.018	25.485	0.000
1712	8.5840	-0.020	25.485	0.000
1713	8.5872	-0.018	25.460	0.000
1714	8.6032	-0.020	25.460	0.000
1715	8.6072	-0.016	25.520	0.000
1716	8.6112	-0.002	25.520	0.000
1717	8.6152	-0.006	25.510	0.000
1718	8.6192	-0.012	25.510	0.000
1719	8.6246	-0.012	25.555	0.000
1720	8.6299	-0.014	25.555	0.000
1721	8.6353	-0.020	25.555	0.000
1722	8.6393	-0.020	25.460	0.000
1723	8.6432	-0.012	25.460	0.000
1724	8.6472	-0.014	25.445	0.000
1725	8.6512	-0.018	25.445	0.000
1726	8.6591	-0.016	25.520	0.000
1727	8.6670	-0.014	25.520	0.000
1728	8.6724	-0.018	25.465	0.000
1729	8.6777	-0.016	25.465	0.000
1730	8.6831	-0.012	25.570	0.000
1731	8.6871	-0.010	25.570	0.000
1732	8.6911	-0.014	25.570	0.000
1733	8.6951	-0.014	25.500	0.000
1734	8.6991	-0.014	25.500	0.000
1735	8.7031	-0.012	25.465	0.000
1736	8.7070	-0.006	25.465	0.000
1737	8.7110	-0.006	25.540	0.000
1738	8.7150	-0.012	25.540	0.000
1739	8.7231	-0.020	25.550	0.000
1740	8.7312	-0.022	25.550	0.000
1741	8.7365	-0.022	25.435	0.000
1742	8.7418	-0.022	25.435	0.000
1743	8.7472	-0.012	25.435	0.000
1744	8.7525	-0.008	25.505	0.000
1745	8.7578	-0.008	25.505	0.000
1746	8.7631	-0.008	25.485	0.000
1747	8.7684	-0.010	25.485	0.000
1748	8.7738	-0.020	25.495	0.000
1749	8.7791	-0.026	25.495	0.000
1750	8.7844	-0.014	25.450	0.000
1751	8.7897	-0.016	25.450	0.000
1752	8.7950	-0.018	25.510	0.000
1753	8.8004	-0.008	25.510	0.000
1754	8.8057	-0.006	25.510	0.000
1755	8.8110	-0.014	25.435	0.000
1756	8.8150	-0.012	25.435	0.000
1757	8.8190	-0.010	25.525	0.000
1758	8.8230	-0.020	25.525	0.000
1759	8.8270	-0.020	25.445	0.000
1760	8.8323	-0.012	25.445	0.000
1761	8.8377	-0.016	25.485	0.000
1762	8.8430	-0.022	25.485	0.000
1763	8.8483	-0.012	25.560	0.000
1764	8.8536	-0.012	25.560	0.000
1765	8.8590	-0.012	25.560	0.000
1766	8.8643	-0.006	25.485	0.000
1767	8.8696	-0.008	25.485	0.000
1768	8.8749	-0.016	25.530	0.000
1769	8.8789	-0.018	25.530	0.000
1770	8.8830	-0.014	25.510	0.000
1771	8.8870	-0.018	25.510	0.000
1772	8.8910	-0.020	25.530	0.000
1773	8.8963	-0.010	25.530	0.000
1774	8.9016	-0.010	25.425	0.000
1775	8.9069	-0.016	25.425	0.000
1776	8.9127	-0.016	25.425	0.000
1777	8.9184	-0.026	25.570	0.000
1778	8.9241	-0.024	25.570	0.000
1779	8.9299	-0.012	25.520	0.000
1780	8.9356	-0.004	25.520	0.000
1781	8.9413	-0.002	25.505	0.000
1782	8.9471	-0.008	25.505	0.000
1783	8.9528	-0.008	25.470	0.000
1784	8.9568	-0.020	25.470	0.000
1785	8.9608	-0.026	25.535	0.000
1786	8.9648	-0.018	25.535	0.000
1787	8.9688	-0.016	25.535	0.000
1788	8.9728	-0.014	25.515	0.000
1789	8.9768	-0.014	25.515	0.000
1790	8.9808	-0.010	25.500	0.000
1791	8.9848	-0.018	25.500	0.000
1792	8.9901	-0.020	25.470	0.000
1793	8.9954	-0.008	25.470	0.000
1794	9.0008	-0.006	25.525	0.000
1795	9.0062	-0.008	25.525	0.000
1796	9.0116	-0.012	25.550	0.000
1797	9.0170	-0.022	25.550	0.000
1798	9.0223	-0.028	25.550	0.000
1799	9.0275	-0.022	25.510	0.000
1800	9.0328	-0.014	25.510	0.000
1801	9.0382	-0.006	25.465	0.000
1802	9.0435	-0.006	25.465	0.000
1803	9.0488	-0.010	25.530	0.000
1804	9.0520	-0.012	25.530	0.000
1805	9.0552	-0.026	25.530	0.000
1806	9.0584	-0.032	25.530	0.000
1807	9.0616	-0.022	25.510	0.000
1808	9.0648	-0.010	25.510	0.000
1809	9.0728	-0.004	25.510	0.000
1810	9.0808	-0.002	25.495	0.000
1811	9.0862	-0.006	25.495	0.000
1812	9.0916	-0.016	25.545	0.000
1813	9.0969	-0.024	25.545	0.000
1814	9.1023	-0.016	25.525	0.000
1815	9.1076	-0.014	25.525	0.000
1816	9.1129	-0.016	25.525	0.000
1817	9.1161	-0.008	25.525	0.000
1818	9.1192	-0.008	25.495	0.000
1819	9.1224	-0.020	25.495	0.000
1820	9.1256	-0.022	25.495	0.000
1821	9.1287	-0.018	25.525	0.000
1822	9.1368	-0.016	25.525	0.000
1823	9.1448	-0.008	25.510	0.000
1824	9.1501	-0.002	25.510	0.000
1825	9.1554	-0.016	25.520	0.000
1826	9.1607	-0.026	25.520	0.000
1827	9.1661	-0.018	25.510	0.000
1828	9.1715	-0.016	25.510	0.000
1829	9.1770	-0.018	25.510	0.000
1830	9.1801	-0.004	25.530	0.000
1831	9.1832	0.004	25.530	0.000
1832	9.1864	-0.010	25.530	0.000
1833	9.1895	-0.020	25.530	0.000
1834	9.1927	-0.024	25.470	0.000
1835	9.2086	-0.026	25.470	0.000
1836	9.2128	-0.022	25.570	0.000
1837	9.2169	-0.010	25.570	0.000
1838	9.2210	-0.002	25.560	0.000
1839	9.2251	-0.006	25.560	0.000
1840	9.2304	-0.012	25.560	0.000
1841	9.2356	-0.020	25.510	0.000
1842	9.2409	-0.024	25.510	0.000
1843	9.2448	-0.016	25.510	0.000
1844	9.2487	-0.010	25.510	0.000
1845	9.2527	-0.010	25.465	0.000
1846	9.2566	-0.010	25.465	0.000
1847	9.2646	-0.012	25.505	0.000
1848	9.2726	-0.018	25.505	0.000
1849	9.2780	-0.022	25.470	0.000
1850	9.2835	-0.016	25.470	0.000
1851	9.2889	-0.012	25.470	0.000
1852	9.2928	-0.014	25.570	0.000
1853	9.2968	-0.012	25.570	0.000
1854	9.3007	-0.012	25.520	0.000
1855	9.3046	-0.016	25.520	0.000
1856	9.3102	-0.014	25.545	0.000
1857	9.3157	-0.008	25.545	0.000
1858	9.3212	-0.010	25.550	0.000
1859	9.3263	-0.016	25.550	0.000
1860	9.3314	-0.014	25.555	0.000
1861	9.3366	-0.016	25.555	0.000
1862	9.3420	-0.020	25.555	0.000
1863	9.3475	-0.018	25.530	0.000
1864	9.3529	-0.014	25.530	0.000
1865	9.3583	-0.006	25.555	0.000
1866	9.3636	-0.010	25.555	0.000
1867	9.3689	-0.012	25.560	0.000
1868	9.3728	-0.014	25.560	0.000
1869	9.3767	-0.022	25.600	0.000
1870	9.3806	-0.024	25.600	0.000
1871	9.3845	-0.018	25.505	0.000
1872	9.3900	-0.010	25.505	0.000
1873	9.3955	-0.012	25.505	0.000
1874	9.4010	-0.012	25.480	0.000
1875	9.4062	-0.012	25.480	0.000
1876	9.4115	-0.014	25.610	0.000
1877	9.4167	-0.022	25.610	0.000
1878	9.4220	-0.016	25.620	0.000
1879	9.4273	-0.010	25.620	0.000
1880	9.4326	-0.012	25.550	0.000
1881	9.4358	-0.006	25.550	0.000
1882	9.4390	-0.008	25.500	0.000
1883	9.4422	-0.020	25.500	0.000
1884	9.4454	-0.018	25.500	0.000
1885	9.4486	-0.014	25.530	0.000
1886	9.4646	-0.016	25.530	0.000
1887	9.4686	-0.016	25.530	0.000
1888	9.4726	-0.010	25.530	0.000
1889	9.4766	-0.012	25.540	0.000
1890	9.4806	-0.018	25.540	0.000
1891	9.4860	-0.012	25.495	0.000
1892	9.4914	-0.010	25.495	0.000
1893	9.4968	-0.018	25.560	0.000
1894	9.5000	-0.010	25.560	0.000
1895	9.5031	-0.006	25.560	0.000
1896	9.5063	-0.014	25.605	0.000
1897	9.5094	-0.020	25.605	0.000
1898	9.5126	-0.014	25.540	0.000
1899	9.5285	-0.016	25.540	0.000
1900	9.5338	-0.024	25.595	0.000
1901	9.5391	-0.016	25.595	0.000
1902	9.5444	-0.010	25.445	0.000
1903	9.5484	-0.016	25.445	0.000
1904	9.5524	-0.014	25.510	0.000
1905	9.5564	-0.006	25.510	0.000
1906	9.5604	-0.012	25.510	0.000
1907	9.5644	-0.016	25.505	0.000
1908	9.5684	-0.012	25.505	0.000
1909	9.5724	-0.018	25.625	0.000
1910	9.5764	-0.022	25.625	0.000
1911	9.5844	-0.012	25.490	0.000
1912	9.5924	-0.010	25.490	0.000
1913	9.5977	-0.012	25.515	0.000
1914	9.6030	-0.012	25.515	0.000
1915	9.6084	-0.012	25.510	0.000
1916	9.6137	-0.018	25.510	0.000
1917	9.6191	-0.022	25.510	0.000
1918	9.6244	-0.014	25.585	0.000
1919	9.6289	-0.012	25.585	0.000
1920	9.6333	-0.014	25.560	0.000
1921	9.6378	-0.010	25.560	0.000
1922	9.6423	-0.010	25.535	0.000
1923	9.6470	-0.020	25.535	0.000
1924	9.6517	-0.022	25.535	0.000
1925	9.6563	-0.016	25.535	0.000
1926	9.6617	-0.014	25.510	0.000
1927	9.6671	-0.008	25.510	0.000
1928	9.6724	-0.008	25.510	0.000
1929	9.6778	-0.008	25.490	0.000
1930	9.6831	-0.014	25.490	0.000
1931	9.6884	-0.020	25.550	0.000
1932	9.6916	-0.024	25.550	0.000
1933	9.6948	-0.018	25.515	0.000
1934	9.6980	-0.014	25.515	0.000
1935	9.7012	-0.008	25.605	0.000
1936	9.7044	-0.006	25.605	0.000
1937	9.7204	-0.008	25.625	0.000
1938	9.7244	-0.018	25.625	0.000
1939	9.7283	-0.020	25.625	0.000
1940	9.7323	-0.018	25.510	0.000
1941	9.7363	-0.014	25.510	0.000
1942	9.7416	-0.014	25.530	0.000
1943	9.7470	-0.010	25.530	0.000
1944	9.7524	-0.014	25.530	0.000
1945	9.7577	-0.014	25.530	0.000
1946	9.7630	-0.016	25.585	0.000
1947	9.7684	-0.016	25.585	0.000
1948	9.7737	-0.016	25.620	0.000
1949	9.7790	-0.012	25.620	0.000
1950	9.7843	-0.012	25.620	0.000
1951	9.7896	-0.012	25.470	0.000
1952	9.7949	-0.012	25.470	0.000
1953	9.8002	-0.014	25.505	0.000
1954	9.8042	-0.018	25.505	0.000
1955	9.8083	-0.012	25.550	0.000
1956	9.8123	-0.012	25.550	0.000
1957	9.8163	-0.016	25.570	0.000
1958	9.8226	-0.016	25.570	0.000
1959	9.8290	-0.014	25.535	0.000
1960	9.8354	-0.016	25.535	0.000
1961	9.8417	-0.020	25.535	0.000
1962	9.8481	-0.008	25.595	0.000
1963	9.8521	-0.014	25.595	0.000
1964	9.8561	-0.014	25.530	0.000
1965	9.8602	-0.008	25.530	0.000
1966	9.8642	-0.012	25.620	0.000
1967	9.8695	-0.022	25.620	0.000
1968	9.8748	-0.012	25.555	0.000
1969	9.8802	-0.006	25.555	0.000
1970	9.8828	-0.012	25.565	0.000
1971	9.8855	-0.016	25.565	0.000
1972	9.8882	-0.012	25.565	0.000
1973	9.8908	-0.016	25.575	0.000
1974	9.8935	-0.020	25.575	0.000
1975	9.8961	-0.016	25.585	0.000
1976	9.9122	-0.016	25.585	0.000
1977	9.9175	-0.016	25.570	0.000
1978	9.9229	-0.010	25.570	0.000
1979	9.9283	-0.012	25.610	0.000
1980	9.9335	-0.014	25.610	0.000
1981	9.9388	-0.016	25.650	0.000
1982	9.9441	-0.010	25.650	0.000
1983	9.9473	-0.010	25.650	0.000
1984	9.9505	-0.014	25.605	0.000
1985	9.9537	-0.012	25.605	0.000
1986	9.9569	-0.018	25.585	0.000
1987	9.9602	-0.020	25.585	0.000
1988	9.9681	-0.016	25.530	0.000
1989	9.9761	-0.012	25.530	0.000
1990	9.9814	-0.010	25.655	0.000
1991	9.9868	-0.008	25.655	0.000
1992	9.9921	-0.006	25.540	0.000
1993	9.9974	-0.012	25.540	0.000
1994	10.0027	-0.026	25.540	0.000
1995	10.0080	-0.024	25.565	0.000
1996	10.0120	-0.020	25.565	0.000
1997	10.0160	-0.012	25.635	0.000
1998	10.0200	-0.010	25.635	0.000
1999	10.0240	-0.012	25.565	0.000
2000	10.0320	-0.012	25.565	0.000
2001	10.0400	-0.020	25.555	0.000
2002	10.0453	-0.020	25.555	0.000
2003	10.0506	-0.012	25.515	0.000
2004	10.0559	-0.006	25.515	0.000
2005	10.0599	-0.006	25.515	0.000
2006	10.0639	-0.010	25.580	0.000
2007	10.0679	-0.012	25.580	0.000
[truncated: 6,602 more rows]
