# Supplementary material for: Applications of a novel reciprocating positive displacement pump in the simulation of pulsatile arterial blood flow
Source: PLoS One. 2022 Dec 13;17(12):e0270780. doi: 10.1371/journal.pone.0270780 (PMC9746965; doi:10.1371/journal.pone.0270780)
Supplement: S1 File — (ZIP) [file pone.0270780.s001.zip › Supporting Information Data Files/Flow Rates/Fingertip/Plethysmographic Traces 042.csv]

Viewer Version	2.91
COM HW Type	RS485/USB Sensor Cable
COM HW Config	Config String: COM10, 115200, ECHOOFF
Sensor Cable Version	1.8
Product Type	Liquid Flow Sensor (SF06 Chip)
Product COM Protocol Config	SHDLC Device Address: 0
Product ID	SLF3S-1300F
Sensor Serial	2109-000156
I2C Address	8
Supply Voltage	3.5 V
Command Address	0x3608
Sampling Time [ms]	5
Scale Factor Flow lin.	500
Scale Factor Temp lin.	200
Scale Factor Custom	1
Sample #	Relative Time[s]	Flow linearized [ml/min]	Temperature linearized [deg C]	Custom []
75	0.3892	-0.006	23.640	0.000
76	0.3945	-0.006	23.640	0.000
77	0.3998	0.002	23.615	0.000
78	0.4051	0.010	23.615	0.000
79	0.4104	0.010	23.615	0.000
80	0.4156	0.008	23.605	0.000
81	0.4210	-0.002	23.605	0.000
82	0.4263	-0.008	23.650	0.000
83	0.4316	-0.014	23.650	0.000
84	0.4371	-0.012	23.630	0.000
85	0.4425	-0.004	23.630	0.000
86	0.4479	0.002	23.640	0.000
87	0.4511	0.006	23.640	0.000
88	0.4542	0.004	23.720	0.000
89	0.4574	0.002	23.720	0.000
90	0.4605	0.004	23.720	0.000
91	0.4636	0.004	23.660	0.000
92	0.4716	-0.004	23.660	0.000
93	0.4795	-0.008	23.700	0.000
94	0.4850	-0.008	23.700	0.000
95	0.4905	-0.004	23.670	0.000
96	0.4960	-0.004	23.670	0.000
97	0.5012	-0.002	23.670	0.000
98	0.5065	0.006	23.670	0.000
99	0.5117	0.006	23.720	0.000
100	0.5157	0.006	23.720	0.000
101	0.5197	-0.002	23.720	0.000
102	0.5237	-0.010	23.775	0.000
103	0.5277	-0.012	23.775	0.000
104	0.5330	-0.006	23.795	0.000
105	0.5383	-0.002	23.795	0.000
106	0.5436	0.002	23.850	0.000
107	0.5489	0.004	23.850	0.000
108	0.5542	0.006	23.755	0.000
109	0.5595	0.002	23.755	0.000
110	0.5649	-0.006	23.800	0.000
111	0.5703	-0.008	23.800	0.000
112	0.5758	-0.008	23.800	0.000
113	0.5797	-0.002	23.825	0.000
114	0.5836	0.002	23.825	0.000
115	0.5875	0.004	23.810	0.000
116	0.5914	0.004	23.810	0.000
117	0.5994	0.006	23.915	0.000
118	0.6075	-0.002	23.915	0.000
119	0.6115	-0.008	23.855	0.000
120	0.6155	-0.010	23.855	0.000
121	0.6194	-0.008	23.820	0.000
122	0.6234	-0.006	23.820	0.000
123	0.6288	-0.002	23.820	0.000
124	0.6341	0.002	23.895	0.000
125	0.6395	0.000	23.895	0.000
126	0.6448	0.000	23.865	0.000
127	0.6501	0.004	23.865	0.000
128	0.6555	0.004	23.910	0.000
129	0.6608	-0.004	23.910	0.000
130	0.6662	-0.008	23.935	0.000
131	0.6715	-0.004	23.935	0.000
132	0.6768	-0.004	23.895	0.000
133	0.6821	-0.004	23.895	0.000
134	0.6874	0.002	23.895	0.000
135	0.6927	0.008	23.905	0.000
136	0.6980	0.004	23.905	0.000
137	0.7033	-0.002	23.870	0.000
138	0.7073	-0.004	23.870	0.000
139	0.7113	-0.006	23.935	0.000
140	0.7154	-0.010	23.935	0.000
141	0.7194	-0.004	23.940	0.000
142	0.7247	0.004	23.940	0.000
143	0.7301	0.006	23.920	0.000
144	0.7355	0.002	23.920	0.000
145	0.7409	0.000	23.920	0.000
146	0.7463	-0.004	23.920	0.000
147	0.7518	-0.006	23.920	0.000
148	0.7571	-0.008	23.920	0.000
149	0.7623	-0.008	23.920	0.000
150	0.7676	-0.004	23.945	0.000
151	0.7716	0.004	23.945	0.000
152	0.7756	0.004	23.990	0.000
153	0.7796	0.004	23.990	0.000
154	0.7836	0.002	23.895	0.000
155	0.7888	-0.002	23.895	0.000
156	0.7941	-0.006	23.895	0.000
157	0.7993	-0.008	23.970	0.000
158	0.8047	-0.002	23.970	0.000
159	0.8100	0.002	23.970	0.000
160	0.8154	-0.002	23.970	0.000
161	0.8207	-0.002	23.960	0.000
162	0.8260	0.004	23.960	0.000
163	0.8313	0.000	23.980	0.000
164	0.8353	-0.004	23.980	0.000
165	0.8393	-0.004	24.020	0.000
166	0.8433	-0.002	24.020	0.000
167	0.8473	-0.008	24.020	0.000
168	0.8553	-0.010	23.985	0.000
169	0.8633	-0.004	23.985	0.000
170	0.8673	-0.002	23.980	0.000
171	0.8714	0.000	23.980	0.000
172	0.8754	0.004	24.035	0.000
173	0.8795	0.004	24.035	0.000
174	0.8848	-0.002	24.030	0.000
175	0.8900	-0.006	24.030	0.000
176	0.8953	-0.002	24.020	0.000
177	0.8993	-0.002	24.020	0.000
178	0.9033	-0.004	24.020	0.000
179	0.9072	-0.006	24.030	0.000
180	0.9112	-0.004	24.030	0.000
181	0.9192	-0.002	24.010	0.000
182	0.9272	0.000	24.010	0.000
183	0.9325	0.000	24.080	0.000
184	0.9378	-0.002	24.080	0.000
185	0.9432	-0.002	24.105	0.000
186	0.9473	-0.002	24.105	0.000
187	0.9514	-0.004	24.045	0.000
188	0.9555	-0.002	24.045	0.000
189	0.9596	0.004	24.045	0.000
190	0.9648	0.002	24.110	0.000
191	0.9700	0.002	24.110	0.000
192	0.9752	-0.002	24.020	0.000
193	0.9806	-0.008	24.020	0.000
194	0.9859	-0.012	24.110	0.000
195	0.9913	-0.008	24.110	0.000
196	0.9966	-0.002	24.155	0.000
197	1.0019	-0.002	24.155	0.000
198	1.0073	-0.002	24.145	0.000
199	1.0125	0.000	24.145	0.000
200	1.0178	0.002	24.145	0.000
201	1.0231	0.002	24.090	0.000
202	1.0271	0.004	24.090	0.000
203	1.0311	-0.002	24.100	0.000
204	1.0352	-0.006	24.100	0.000
205	1.0392	-0.004	24.180	0.000
206	1.0445	-0.006	24.180	0.000
207	1.0498	-0.008	24.165	0.000
208	1.0550	-0.002	24.165	0.000
209	1.0604	0.006	24.170	0.000
210	1.0658	0.004	24.170	0.000
211	1.0712	0.004	24.170	0.000
212	1.0766	-0.002	24.250	0.000
213	1.0820	-0.008	24.250	0.000
214	1.0875	-0.014	24.210	0.000
215	1.0914	-0.006	24.210	0.000
216	1.0953	-0.002	24.165	0.000
217	1.0991	-0.002	24.165	0.000
218	1.1030	0.002	24.190	0.000
219	1.1110	0.004	24.190	0.000
220	1.1191	0.002	24.225	0.000
221	1.1231	-0.006	24.225	0.000
222	1.1271	-0.006	24.225	0.000
223	1.1311	-0.004	24.185	0.000
224	1.1351	-0.002	24.185	0.000
225	1.1404	0.002	24.160	0.000
226	1.1457	0.002	24.160	0.000
227	1.1511	-0.004	24.205	0.000
228	1.1551	-0.004	24.205	0.000
229	1.1592	0.000	24.185	0.000
230	1.1633	-0.002	24.185	0.000
231	1.1673	-0.004	24.235	0.000
232	1.1751	-0.002	24.235	0.000
233	1.1829	0.000	24.235	0.000
234	1.1883	-0.002	24.205	0.000
235	1.1936	-0.004	24.205	0.000
236	1.1990	-0.002	24.160	0.000
237	1.2030	-0.002	24.160	0.000
238	1.2070	-0.002	24.205	0.000
239	1.2110	-0.006	24.205	0.000
240	1.2150	-0.004	24.255	0.000
241	1.2203	-0.008	24.255	0.000
242	1.2257	-0.006	24.255	0.000
243	1.2311	-0.002	24.185	0.000
244	1.2363	0.004	24.185	0.000
245	1.2416	0.004	24.230	0.000
246	1.2469	0.002	24.230	0.000
247	1.2522	0.002	24.245	0.000
248	1.2575	-0.002	24.245	0.000
249	1.2629	-0.006	24.205	0.000
250	1.2682	-0.010	24.205	0.000
251	1.2735	-0.010	24.270	0.000
252	1.2789	-0.004	24.270	0.000
253	1.2829	0.000	24.270	0.000
254	1.2869	0.004	24.330	0.000
255	1.2909	0.004	24.330	0.000
256	1.2950	0.000	24.250	0.000
257	1.3003	-0.002	24.250	0.000
258	1.3055	-0.006	24.315	0.000
259	1.3108	-0.006	24.315	0.000
260	1.3161	-0.006	24.320	0.000
261	1.3215	-0.002	24.320	0.000
262	1.3268	0.002	24.300	0.000
263	1.3321	-0.002	24.300	0.000
264	1.3374	-0.004	24.300	0.000
265	1.3428	-0.002	24.310	0.000
266	1.3468	-0.002	24.310	0.000
267	1.3508	-0.004	24.300	0.000
268	1.3548	-0.002	24.300	0.000
269	1.3588	-0.002	24.225	0.000
270	1.3668	-0.008	24.225	0.000
271	1.3748	-0.008	24.315	0.000
272	1.3788	0.002	24.315	0.000
273	1.3828	0.008	24.275	0.000
274	1.3868	0.004	24.275	0.000
275	1.3908	0.000	24.275	0.000
276	1.3962	0.000	24.290	0.000
277	1.4017	-0.002	24.290	0.000
278	1.4071	-0.008	24.320	0.000
279	1.4110	-0.006	24.320	0.000
280	1.4149	-0.002	24.265	0.000
281	1.4188	-0.002	24.265	0.000
282	1.4227	-0.002	24.395	0.000
283	1.4308	-0.002	24.395	0.000
284	1.4389	-0.002	24.375	0.000
285	1.4443	-0.006	24.375	0.000
286	1.4496	-0.006	24.375	0.000
287	1.4550	-0.002	24.315	0.000
288	1.4589	-0.002	24.315	0.000
289	1.4629	-0.004	24.330	0.000
290	1.4668	-0.004	24.330	0.000
291	1.4708	-0.002	24.420	0.000
292	1.4749	0.000	24.420	0.000
293	1.4789	-0.002	24.330	0.000
294	1.4830	-0.002	24.330	0.000
295	1.4871	0.002	24.355	0.000
296	1.4949	0.000	24.355	0.000
297	1.5027	-0.004	24.355	0.000
298	1.5082	-0.004	24.355	0.000
299	1.5137	-0.002	24.355	0.000
300	1.5192	-0.004	24.440	0.000
301	1.5231	-0.004	24.440	0.000
302	1.5270	-0.002	24.360	0.000
303	1.5310	0.002	24.360	0.000
304	1.5349	-0.002	24.400	0.000
305	1.5389	-0.002	24.400	0.000
306	1.5428	-0.002	24.385	0.000
307	1.5468	-0.006	24.385	0.000
308	1.5508	-0.004	24.385	0.000
309	1.5588	-0.004	24.385	0.000
310	1.5668	-0.006	24.385	0.000
311	1.5722	-0.006	24.330	0.000
312	1.5776	-0.002	24.330	0.000
313	1.5829	-0.002	24.410	0.000
314	1.5882	-0.006	24.410	0.000
315	1.5935	-0.004	24.405	0.000
316	1.5988	0.004	24.405	0.000
317	1.6027	0.004	24.390	0.000
318	1.6067	0.004	24.390	0.000
319	1.6107	0.000	24.390	0.000
320	1.6146	-0.004	24.425	0.000
321	1.6200	-0.008	24.425	0.000
322	1.6254	-0.010	24.350	0.000
323	1.6308	-0.004	24.350	0.000
324	1.6362	-0.002	24.395	0.000
325	1.6415	-0.002	24.395	0.000
326	1.6468	-0.002	24.370	0.000
327	1.6521	-0.002	24.370	0.000
328	1.6574	-0.006	24.450	0.000
329	1.6627	-0.006	24.450	0.000
330	1.6667	-0.002	24.450	0.000
331	1.6707	0.002	24.455	0.000
332	1.6747	0.004	24.455	0.000
333	1.6787	0.004	24.465	0.000
334	1.6867	-0.002	24.465	0.000
335	1.6947	-0.008	24.415	0.000
336	1.6987	-0.010	24.415	0.000
337	1.7027	-0.008	24.415	0.000
338	1.7067	-0.002	24.415	0.000
339	1.7107	-0.002	24.480	0.000
340	1.7160	0.000	24.480	0.000
341	1.7213	0.002	24.480	0.000
342	1.7266	-0.006	24.415	0.000
343	1.7306	-0.010	24.415	0.000
344	1.7346	-0.006	24.420	0.000
345	1.7386	-0.002	24.420	0.000
346	1.7426	0.006	24.450	0.000
347	1.7507	0.006	24.450	0.000
348	1.7588	0.004	24.535	0.000
349	1.7641	-0.004	24.535	0.000
350	1.7695	-0.008	24.495	0.000
351	1.7749	-0.010	24.495	0.000
352	1.7789	-0.008	24.495	0.000
353	1.7829	-0.002	24.455	0.000
354	1.7868	0.002	24.455	0.000
355	1.7908	0.004	24.415	0.000
356	1.7948	0.002	24.415	0.000
357	1.7987	-0.006	24.525	0.000
358	1.8026	-0.010	24.525	0.000
359	1.8065	-0.008	24.545	0.000
360	1.8145	-0.002	24.545	0.000
361	1.8225	0.004	24.515	0.000
362	1.8278	0.002	24.515	0.000
363	1.8332	-0.002	24.515	0.000
364	1.8385	-0.006	24.480	0.000
365	1.8439	-0.008	24.480	0.000
366	1.8493	-0.004	24.515	0.000
367	1.8547	-0.002	24.515	0.000
368	1.8579	0.002	24.490	0.000
369	1.8611	0.002	24.490	0.000
370	1.8642	0.002	24.525	0.000
371	1.8674	-0.006	24.525	0.000
372	1.8706	-0.010	24.460	0.000
373	1.8786	-0.008	24.460	0.000
374	1.8865	-0.002	24.460	0.000
375	1.8918	-0.002	24.520	0.000
376	1.8972	0.000	24.520	0.000
377	1.9025	0.004	24.495	0.000
378	1.9079	0.002	24.495	0.000
379	1.9132	-0.002	24.485	0.000
380	1.9185	-0.002	24.485	0.000
381	1.9225	-0.006	24.500	0.000
382	1.9265	-0.006	24.500	0.000
383	1.9305	-0.002	24.465	0.000
384	1.9344	-0.004	24.465	0.000
385	1.9424	-0.004	24.465	0.000
386	1.9504	-0.006	24.540	0.000
387	1.9544	-0.006	24.540	0.000
388	1.9584	-0.006	24.535	0.000
389	1.9624	-0.002	24.535	0.000
390	1.9664	0.004	24.620	0.000
391	1.9717	0.000	24.620	0.000
392	1.9771	0.000	24.580	0.000
393	1.9824	0.000	24.580	0.000
394	1.9864	-0.002	24.560	0.000
395	1.9904	-0.006	24.560	0.000
396	1.9944	-0.004	24.560	0.000
397	1.9984	-0.004	24.535	0.000
398	2.0063	-0.004	24.535	0.000
399	2.0143	-0.002	24.645	0.000
400	2.0197	0.002	24.645	0.000
401	2.0252	-0.002	24.535	0.000
402	2.0306	-0.006	24.535	0.000
403	2.0346	-0.002	24.605	0.000
404	2.0385	-0.002	24.605	0.000
405	2.0424	-0.006	24.565	0.000
406	2.0463	-0.008	24.565	0.000
407	2.0495	-0.004	24.565	0.000
408	2.0527	-0.002	24.545	0.000
409	2.0559	0.002	24.545	0.000
410	2.0591	0.004	24.595	0.000
411	2.0623	0.000	24.595	0.000
412	2.0785	-0.006	24.580	0.000
413	2.0839	-0.008	24.580	0.000
414	2.0892	-0.008	24.540	0.000
415	2.0945	-0.008	24.540	0.000
416	2.0999	-0.006	24.540	0.000
417	2.1053	0.002	24.540	0.000
418	2.1106	0.004	24.540	0.000
419	2.1137	0.004	24.580	0.000
420	2.1168	-0.002	24.580	0.000
421	2.1199	-0.006	24.560	0.000
422	2.1230	-0.012	24.560	0.000
423	2.1261	-0.004	24.585	0.000
424	2.1343	-0.002	24.585	0.000
425	2.1426	-0.002	24.605	0.000
426	2.1478	-0.004	24.605	0.000
427	2.1529	0.000	24.580	0.000
428	2.1581	0.000	24.580	0.000
429	2.1636	-0.008	24.580	0.000
430	2.1691	-0.002	24.600	0.000
431	2.1746	0.000	24.600	0.000
432	2.1785	0.010	24.625	0.000
433	2.1825	0.010	24.625	0.000
434	2.1865	0.016	24.635	0.000
435	2.1905	0.014	24.635	0.000
436	2.1957	0.016	24.610	0.000
437	2.2009	0.038	24.610	0.000
438	2.2062	0.050	24.610	0.000
439	2.2115	0.056	24.610	0.000
440	2.2169	0.062	24.610	0.000
441	2.2223	0.064	24.655	0.000
442	2.2276	0.064	24.655	0.000
443	2.2329	0.060	24.580	0.000
444	2.2382	0.064	24.580	0.000
445	2.2414	0.070	24.660	0.000
446	2.2446	0.080	24.660	0.000
447	2.2477	0.076	24.630	0.000
448	2.2509	0.070	24.630	0.000
449	2.2541	0.050	24.605	0.000
450	2.2704	0.040	24.605	0.000
451	2.2756	0.038	24.605	0.000
452	2.2808	0.040	24.645	0.000
453	2.2860	0.042	24.645	0.000
454	2.2901	0.054	24.605	0.000
455	2.2941	0.058	24.605	0.000
456	2.2981	0.050	24.650	0.000
457	2.3021	0.038	24.650	0.000
458	2.3061	0.036	24.635	0.000
459	2.3101	0.030	24.635	0.000
460	2.3140	0.032	24.605	0.000
461	2.3180	0.036	24.605	0.000
462	2.3262	0.038	24.605	0.000
463	2.3344	0.034	24.635	0.000
464	2.3397	0.030	24.635	0.000
465	2.3449	0.030	24.610	0.000
466	2.3501	0.028	24.610	0.000
467	2.3554	0.030	24.735	0.000
468	2.3608	0.026	24.735	0.000
469	2.3661	0.024	24.615	0.000
470	2.3693	0.024	24.615	0.000
471	2.3725	0.016	24.690	0.000
472	2.3757	0.018	24.690	0.000
473	2.3789	0.022	24.690	0.000
474	2.3821	0.030	24.615	0.000
475	2.3900	0.028	24.615	0.000
476	2.3980	0.022	24.695	0.000
477	2.4034	0.020	24.695	0.000
478	2.4087	0.012	24.620	0.000
479	2.4141	0.012	24.620	0.000
480	2.4194	0.016	24.590	0.000
481	2.4248	0.016	24.590	0.000
482	2.4302	0.016	24.715	0.000
483	2.4341	0.018	24.715	0.000
484	2.4380	0.014	24.715	0.000
485	2.4420	0.006	24.685	0.000
486	2.4459	0.004	24.685	0.000
487	2.4513	0.010	24.635	0.000
488	2.4566	0.012	24.635	0.000
489	2.4620	0.016	24.640	0.000
490	2.4673	0.022	24.640	0.000
491	2.4726	0.024	24.700	0.000
492	2.4779	0.016	24.700	0.000
493	2.4832	0.006	24.720	0.000
494	2.4885	0.004	24.720	0.000
495	2.4939	0.006	24.720	0.000
496	2.4997	0.006	24.695	0.000
497	2.5055	0.012	24.695	0.000
498	2.5114	0.012	24.635	0.000
499	2.5172	0.008	24.635	0.000
500	2.5230	0.004	24.640	0.000
501	2.5289	0.002	24.640	0.000
502	2.5347	0.002	24.610	0.000
503	2.5387	0.006	24.610	0.000
504	2.5427	0.012	24.685	0.000
505	2.5467	0.016	24.685	0.000
506	2.5507	0.012	24.685	0.000
507	2.5561	0.006	24.610	0.000
508	2.5614	0.000	24.610	0.000
509	2.5667	-0.002	24.715	0.000
510	2.5707	0.002	24.715	0.000
511	2.5747	0.010	24.670	0.000
512	2.5787	0.014	24.670	0.000
513	2.5827	0.010	24.650	0.000
514	2.5881	0.006	24.650	0.000
515	2.5934	0.002	24.715	0.000
516	2.5987	-0.006	24.715	0.000
517	2.6040	-0.006	24.715	0.000
518	2.6094	0.000	24.685	0.000
519	2.6147	0.010	24.685	0.000
520	2.6200	0.014	24.725	0.000
521	2.6253	0.012	24.725	0.000
522	2.6306	0.008	24.710	0.000
523	2.6346	0.000	24.710	0.000
524	2.6386	-0.002	24.720	0.000
525	2.6426	0.000	24.720	0.000
526	2.6466	0.004	24.665	0.000
527	2.6520	0.008	24.665	0.000
528	2.6573	0.010	24.665	0.000
529	2.6626	0.002	24.715	0.000
530	2.6680	-0.004	24.715	0.000
531	2.6733	-0.006	24.670	0.000
532	2.6786	-0.008	24.670	0.000
533	2.6840	-0.002	24.700	0.000
534	2.6894	0.008	24.700	0.000
535	2.6947	0.016	24.735	0.000
536	2.6979	0.010	24.735	0.000
537	2.7011	-0.002	24.810	0.000
538	2.7042	-0.004	24.810	0.000
539	2.7074	-0.002	24.810	0.000
540	2.7106	-0.002	24.815	0.000
541	2.7266	0.006	24.815	0.000
542	2.7306	0.010	24.730	0.000
543	2.7346	0.006	24.730	0.000
544	2.7386	0.002	24.775	0.000
545	2.7426	-0.004	24.775	0.000
546	2.7479	-0.006	24.795	0.000
547	2.7532	-0.002	24.795	0.000
548	2.7586	0.008	24.675	0.000
549	2.7639	0.010	24.675	0.000
550	2.7692	0.004	24.675	0.000
551	2.7746	-0.002	24.710	0.000
552	2.7799	-0.010	24.710	0.000
553	2.7853	-0.010	24.680	0.000
554	2.7906	-0.002	24.680	0.000
555	2.7959	0.008	24.825	0.000
556	2.8013	0.006	24.825	0.000
557	2.8066	0.010	24.770	0.000
558	2.8119	0.008	24.770	0.000
559	2.8172	-0.002	24.740	0.000
560	2.8226	-0.010	24.740	0.000
561	2.8266	-0.006	24.740	0.000
562	2.8305	0.002	24.790	0.000
563	2.8345	0.004	24.790	0.000
564	2.8385	0.004	24.745	0.000
565	2.8440	0.004	24.745	0.000
566	2.8494	-0.004	24.800	0.000
567	2.8548	-0.006	24.800	0.000
568	2.8602	-0.002	24.720	0.000
569	2.8656	0.004	24.720	0.000
570	2.8710	0.002	24.765	0.000
571	2.8762	0.002	24.765	0.000
572	2.8814	-0.002	24.765	0.000
573	2.8865	-0.002	24.725	0.000
574	2.8897	-0.004	24.725	0.000
575	2.8929	-0.002	24.815	0.000
576	2.8961	0.004	24.815	0.000
577	2.8993	0.006	24.690	0.000
578	2.9024	0.004	24.690	0.000
579	2.9105	-0.006	24.700	0.000
580	2.9185	-0.012	24.700	0.000
581	2.9239	-0.008	24.745	0.000
582	2.9292	0.000	24.745	0.000
583	2.9346	0.004	24.745	0.000
584	2.9399	0.010	24.765	0.000
585	2.9452	0.008	24.765	0.000
586	2.9505	-0.002	24.810	0.000
587	2.9545	-0.010	24.810	0.000
588	2.9585	-0.008	24.780	0.000
589	2.9625	-0.008	24.780	0.000
590	2.9665	-0.002	24.825	0.000
591	2.9745	0.010	24.825	0.000
592	2.9824	0.010	24.795	0.000
593	2.9864	0.002	24.795	0.000
594	2.9904	-0.006	24.795	0.000
595	2.9944	-0.004	24.815	0.000
596	2.9984	-0.002	24.815	0.000
597	3.0037	-0.002	24.885	0.000
598	3.0091	0.002	24.885	0.000
599	3.0145	0.004	24.845	0.000
600	3.0199	0.000	24.845	0.000
601	3.0253	-0.006	24.785	0.000
602	3.0307	-0.006	24.785	0.000
603	3.0361	-0.004	24.795	0.000
604	3.0414	0.002	24.795	0.000
605	3.0467	0.002	24.795	0.000
606	3.0520	0.006	24.820	0.000
607	3.0573	-0.004	24.820	0.000
608	3.0626	-0.008	24.775	0.000
609	3.0666	-0.006	24.775	0.000
610	3.0706	-0.002	24.820	0.000
611	3.0746	0.006	24.820	0.000
612	3.0786	0.012	24.765	0.000
613	3.0826	0.010	24.765	0.000
614	3.0866	0.000	24.775	0.000
615	3.0905	-0.008	24.775	0.000
616	3.0945	-0.016	24.775	0.000
617	3.1025	-0.014	24.890	0.000
618	3.1105	-0.002	24.890	0.000
619	3.1158	0.012	24.850	0.000
620	3.1211	0.014	24.850	0.000
621	3.1264	0.010	24.795	0.000
622	3.1317	0.002	24.795	0.000
623	3.1370	-0.006	24.830	0.000
624	3.1423	-0.012	24.830	0.000
625	3.1476	-0.010	24.830	0.000
626	3.1530	-0.002	24.845	0.000
627	3.1584	0.004	24.845	0.000
628	3.1637	0.004	24.835	0.000
629	3.1691	-0.002	24.835	0.000
630	3.1745	-0.006	24.820	0.000
631	3.1798	-0.006	24.820	0.000
632	3.1852	-0.006	24.840	0.000
633	3.1892	0.006	24.840	0.000
634	3.1933	0.008	24.855	0.000
635	3.1973	0.012	24.855	0.000
636	3.2013	0.010	24.855	0.000
637	3.2066	0.014	24.840	0.000
638	3.2119	0.016	24.840	0.000
639	3.2172	0.018	24.850	0.000
640	3.2212	0.020	24.850	0.000
641	3.2252	0.018	24.890	0.000
642	3.2292	0.012	24.890	0.000
643	3.2332	0.012	24.825	0.000
644	3.2385	0.014	24.825	0.000
645	3.2438	0.014	24.855	0.000
646	3.2492	0.014	24.855	0.000
647	3.2546	0.024	24.855	0.000
648	3.2600	0.028	24.860	0.000
649	3.2654	0.022	24.860	0.000
650	3.2707	0.010	24.900	0.000
651	3.2759	0.004	24.900	0.000
652	3.2812	0.000	24.860	0.000
653	3.2852	0.002	24.860	0.000
654	3.2892	0.006	24.920	0.000
655	3.2932	0.014	24.920	0.000
656	3.2971	0.016	24.840	0.000
657	3.3051	0.014	24.840	0.000
658	3.3131	0.014	24.840	0.000
659	3.3171	0.010	24.920	0.000
660	3.3211	0.006	24.920	0.000
661	3.3251	0.004	24.915	0.000
662	3.3291	0.008	24.915	0.000
663	3.3344	0.006	24.795	0.000
664	3.3397	0.002	24.795	0.000
665	3.3451	0.004	24.805	0.000
666	3.3504	0.004	24.805	0.000
667	3.3557	0.008	24.835	0.000
668	3.3610	0.010	24.835	0.000
669	3.3664	0.012	24.835	0.000
670	3.3717	0.006	24.885	0.000
671	3.3770	0.002	24.885	0.000
672	3.3824	0.006	24.895	0.000
673	3.3877	0.004	24.895	0.000
674	3.3930	0.000	24.855	0.000
675	3.3970	0.004	24.855	0.000
676	3.4011	0.008	24.805	0.000
677	3.4051	0.004	24.805	0.000
678	3.4091	0.002	24.885	0.000
679	3.4145	-0.002	24.885	0.000
680	3.4199	-0.002	24.885	0.000
681	3.4253	-0.002	24.840	0.000
682	3.4306	0.002	24.840	0.000
683	3.4359	0.010	24.920	0.000
684	3.4412	0.006	24.920	0.000
685	3.4464	0.004	24.815	0.000
686	3.4517	0.004	24.815	0.000
687	3.4570	0.006	24.920	0.000
688	3.4624	0.000	24.920	0.000
689	3.4677	-0.002	24.875	0.000
690	3.4730	-0.002	24.875	0.000
691	3.4770	-0.002	24.875	0.000
692	3.4810	-0.004	24.825	0.000
693	3.4850	-0.002	24.825	0.000
694	3.4890	0.004	24.885	0.000
695	3.4943	0.006	24.885	0.000
696	3.4996	0.006	24.925	0.000
697	3.5049	0.004	24.925	0.000
698	3.5103	-0.002	24.845	0.000
699	3.5156	-0.004	24.845	0.000
700	3.5210	-0.006	24.905	0.000
701	3.5269	-0.004	24.905	0.000
702	3.5327	0.002	24.905	0.000
703	3.5386	0.006	24.910	0.000
704	3.5422	0.002	24.910	0.000
705	3.5458	-0.002	24.895	0.000
706	3.5493	-0.002	24.895	0.000
707	3.5529	-0.006	24.940	0.000
708	3.5609	-0.002	24.940	0.000
709	3.5689	0.000	24.915	0.000
710	3.5729	0.004	24.915	0.000
711	3.5769	0.008	24.890	0.000
712	3.5809	0.008	24.890	0.000
713	3.5849	0.002	24.890	0.000
714	3.5903	-0.006	24.920	0.000
715	3.5957	-0.008	24.920	0.000
716	3.6010	-0.008	24.990	0.000
717	3.6064	-0.008	24.990	0.000
718	3.6117	-0.006	24.930	0.000
719	3.6170	0.002	24.930	0.000
720	3.6225	0.006	24.950	0.000
721	3.6279	0.006	24.950	0.000
722	3.6333	0.004	24.945	0.000
723	3.6373	0.000	24.945	0.000
724	3.6413	-0.004	24.945	0.000
725	3.6453	-0.004	24.900	0.000
726	3.6493	-0.004	24.900	0.000
727	3.6545	-0.004	24.930	0.000
728	3.6597	-0.002	24.930	0.000
729	3.6648	0.000	24.945	0.000
730	3.6701	-0.002	24.945	0.000
731	3.6755	-0.006	24.905	0.000
732	3.6808	-0.004	24.905	0.000
733	3.6861	-0.004	24.985	0.000
734	3.6915	-0.006	24.985	0.000
735	3.6968	-0.002	24.985	0.000
736	3.7022	0.006	24.955	0.000
737	3.7075	0.004	24.955	0.000
738	3.7129	-0.004	24.910	0.000
739	3.7182	0.002	24.910	0.000
740	3.7235	0.000	24.915	0.000
741	3.7289	-0.006	24.915	0.000
742	3.7329	-0.008	24.950	0.000
743	3.7368	-0.002	24.950	0.000
744	3.7408	-0.002	24.880	0.000
745	3.7448	-0.004	24.880	0.000
746	3.7503	-0.002	24.880	0.000
747	3.7558	0.002	24.960	0.000
748	3.7613	0.000	24.960	0.000
749	3.7666	-0.002	24.915	0.000
750	3.7720	-0.002	24.915	0.000
751	3.7774	-0.006	24.940	0.000
752	3.7827	-0.008	24.940	0.000
753	3.7880	-0.006	25.010	0.000
754	3.7932	-0.004	25.010	0.000
755	3.7964	-0.004	24.980	0.000
756	3.7995	-0.006	24.980	0.000
757	3.8026	-0.002	24.980	0.000
758	3.8058	0.000	24.930	0.000
759	3.8089	0.002	24.930	0.000
760	3.8168	0.008	24.995	0.000
761	3.8248	0.008	24.995	0.000
762	3.8301	0.004	24.925	0.000
763	3.8354	-0.002	24.925	0.000
764	3.8408	-0.010	24.925	0.000
765	3.8461	-0.016	24.925	0.000
766	3.8515	-0.012	24.920	0.000
767	3.8569	-0.004	24.920	0.000
768	3.8622	0.006	24.920	0.000
769	3.8675	0.010	24.930	0.000
770	3.8727	0.008	24.930	0.000
771	3.8780	-0.002	25.030	0.000
772	3.8833	-0.008	25.030	0.000
773	3.8886	-0.012	24.930	0.000
774	3.8927	-0.012	24.930	0.000
775	3.8967	-0.006	24.945	0.000
776	3.9007	0.010	24.945	0.000
777	3.9047	0.022	24.900	0.000
778	3.9101	0.022	24.900	0.000
779	3.9156	0.014	24.900	0.000
780	3.9210	0.008	24.965	0.000
781	3.9262	0.006	24.965	0.000
782	3.9315	0.012	24.950	0.000
783	3.9367	0.024	24.950	0.000
784	3.9408	0.036	24.880	0.000
785	3.9449	0.038	24.880	0.000
786	3.9491	0.038	24.970	0.000
787	3.9532	0.036	24.970	0.000
788	3.9609	0.030	24.965	0.000
789	3.9686	0.028	24.965	0.000
790	3.9741	0.038	24.965	0.000
791	3.9796	0.044	25.015	0.000
792	3.9851	0.058	25.015	0.000
793	3.9891	0.066	25.070	0.000
794	3.9931	0.068	25.070	0.000
795	3.9971	0.066	25.005	0.000
796	4.0011	0.070	25.005	0.000
797	4.0050	0.072	25.015	0.000
798	4.0089	0.074	25.015	0.000
799	4.0128	0.082	24.990	0.000
800	4.0167	0.080	24.990	0.000
801	4.0247	0.074	24.990	0.000
802	4.0327	0.072	25.005	0.000
803	4.0380	0.082	25.005	0.000
804	4.0433	0.092	25.010	0.000
805	4.0485	0.100	25.010	0.000
806	4.0540	0.116	24.990	0.000
807	4.0594	0.128	24.990	0.000
808	4.0649	0.126	25.030	0.000
809	4.0689	0.132	25.030	0.000
810	4.0729	0.124	24.910	0.000
811	4.0769	0.120	24.910	0.000
812	4.0809	0.118	24.910	0.000
813	4.0861	0.128	24.980	0.000
814	4.0913	0.126	24.980	0.000
815	4.0965	0.118	24.990	0.000
816	4.1019	0.100	24.990	0.000
817	4.1072	0.078	24.990	0.000
818	4.1125	0.058	24.990	0.000
819	4.1180	0.058	25.000	0.000
820	4.1235	0.060	25.000	0.000
821	4.1290	0.062	24.990	0.000
822	4.1329	0.060	24.990	0.000
823	4.1368	0.062	24.990	0.000
824	4.1408	0.050	24.990	0.000
825	4.1447	0.040	24.990	0.000
826	4.1500	0.036	25.035	0.000
827	4.1553	0.036	25.035	0.000
828	4.1606	0.034	25.035	0.000
829	4.1660	0.038	25.035	0.000
830	4.1714	0.044	25.000	0.000
831	4.1768	0.042	25.000	0.000
832	4.1820	0.040	24.995	0.000
833	4.1873	0.042	24.995	0.000
834	4.1926	0.036	24.995	0.000
835	4.1983	0.024	24.970	0.000
836	4.2041	0.018	24.970	0.000
837	4.2098	0.016	25.080	0.000
838	4.2155	0.016	25.080	0.000
839	4.2213	0.018	25.035	0.000
840	4.2270	0.024	25.035	0.000
841	4.2327	0.024	25.045	0.000
842	4.2385	0.020	25.045	0.000
843	4.2424	0.020	24.950	0.000
844	4.2464	0.016	24.950	0.000
845	4.2504	0.010	24.950	0.000
846	4.2544	0.008	25.060	0.000
847	4.2584	0.012	25.060	0.000
848	4.2624	0.012	25.035	0.000
849	4.2664	0.012	25.035	0.000
850	4.2705	0.016	25.025	0.000
851	4.2758	0.022	25.025	0.000
852	4.2812	0.018	25.090	0.000
853	4.2866	0.012	25.090	0.000
854	4.2918	0.002	25.065	0.000
855	4.2971	-0.002	25.065	0.000
856	4.3024	-0.002	25.065	0.000
857	4.3078	0.004	25.015	0.000
858	4.3132	0.012	25.015	0.000
859	4.3187	0.020	24.990	0.000
860	4.3240	0.020	24.990	0.000
861	4.3294	0.008	25.065	0.000
862	4.3347	0.002	25.065	0.000
863	4.3387	0.002	25.080	0.000
864	4.3427	0.002	25.080	0.000
865	4.3467	-0.002	25.000	0.000
866	4.3507	0.008	25.000	0.000
867	4.3560	0.012	25.000	0.000
868	4.3613	0.006	25.065	0.000
869	4.3666	0.006	25.065	0.000
870	4.3719	0.008	25.035	0.000
871	4.3772	0.004	25.035	0.000
872	4.3824	0.000	25.050	0.000
873	4.3879	0.002	25.050	0.000
874	4.3933	0.004	25.005	0.000
875	4.3987	0.002	25.005	0.000
876	4.4018	0.002	25.095	0.000
877	4.4050	0.002	25.095	0.000
878	4.4081	0.004	25.095	0.000
879	4.4113	0.002	25.050	0.000
880	4.4144	0.000	25.050	0.000
881	4.4303	0.000	25.040	0.000
882	4.4344	0.004	25.040	0.000
883	4.4384	0.006	25.015	0.000
884	4.4424	0.004	25.015	0.000
885	4.4464	0.002	25.075	0.000
886	4.4518	0.004	25.075	0.000
887	4.4572	0.002	25.055	0.000
888	4.4625	0.000	25.055	0.000
889	4.4665	0.002	25.055	0.000
890	4.4704	-0.004	25.030	0.000
891	4.4744	-0.006	25.030	0.000
892	4.4783	-0.002	25.035	0.000
893	4.4863	0.004	25.035	0.000
894	4.4943	0.002	25.020	0.000
895	4.4997	0.000	25.020	0.000
896	4.5050	0.002	25.070	0.000
897	4.5103	0.002	25.070	0.000
898	4.5143	-0.002	25.010	0.000
899	4.5183	-0.002	25.010	0.000
900	4.5223	-0.002	25.010	0.000
901	4.5263	-0.002	25.020	0.000
902	4.5316	0.002	25.020	0.000
903	4.5369	-0.002	24.990	0.000
904	4.5422	-0.004	24.990	0.000
905	4.5475	0.000	25.085	0.000
906	4.5528	0.006	25.085	0.000
907	4.5582	0.008	25.095	0.000
908	4.5635	0.004	25.095	0.000
909	4.5688	0.000	25.035	0.000
910	4.5741	-0.004	25.035	0.000
911	4.5795	-0.008	25.035	0.000
912	4.5849	-0.006	25.040	0.000
913	4.5902	0.002	25.040	0.000
914	4.5942	0.008	25.070	0.000
915	4.5982	0.008	25.070	0.000
916	4.6022	0.002	25.025	0.000
917	4.6062	-0.004	25.025	0.000
918	4.6115	-0.012	25.110	0.000
919	4.6168	-0.014	25.110	0.000
920	4.6221	-0.006	25.045	0.000
921	4.6276	0.000	25.045	0.000
922	4.6331	0.006	25.045	0.000
923	4.6387	0.008	25.060	0.000
924	4.6439	0.006	25.060	0.000
925	4.6491	-0.002	25.010	0.000
926	4.6544	-0.006	25.010	0.000
927	4.6583	-0.004	25.095	0.000
928	4.6623	-0.004	25.095	0.000
929	4.6662	-0.002	25.110	0.000
930	4.6702	0.004	25.110	0.000
931	4.6755	0.002	25.075	0.000
932	4.6809	-0.002	25.075	0.000
933	4.6862	-0.004	25.075	0.000
934	4.6915	-0.004	25.075	0.000
935	4.6968	-0.004	25.075	0.000
936	4.7022	0.004	25.115	0.000
937	4.7075	0.006	25.115	0.000
938	4.7128	0.000	25.130	0.000
939	4.7181	-0.006	25.130	0.000
940	4.7234	-0.004	25.075	0.000
941	4.7287	-0.006	25.075	0.000
942	4.7340	-0.008	25.050	0.000
943	4.7393	-0.006	25.050	0.000
944	4.7446	0.002	25.050	0.000
945	4.7499	0.004	25.095	0.000
946	4.7553	0.000	25.095	0.000
947	4.7608	-0.002	25.095	0.000
948	4.7662	-0.008	25.095	0.000
949	4.7702	0.002	25.090	0.000
950	4.7743	0.016	25.090	0.000
951	4.7784	0.034	25.035	0.000
952	4.7824	0.048	25.035	0.000
953	4.7863	0.050	25.035	0.000
954	4.7902	0.064	25.065	0.000
955	4.7941	0.076	25.065	0.000
956	4.7980	0.090	25.090	0.000
957	4.8062	0.108	25.090	0.000
958	4.8144	0.128	25.070	0.000
959	4.8196	0.148	25.070	0.000
960	4.8248	0.168	25.135	0.000
961	4.8300	0.194	25.135	0.000
962	4.8355	0.206	25.130	0.000
963	4.8409	0.226	25.130	0.000
964	4.8464	0.246	25.130	0.000
965	4.8503	0.270	25.040	0.000
966	4.8542	0.310	25.040	0.000
967	4.8582	0.360	25.065	0.000
968	4.8621	0.372	25.065	0.000
969	4.8674	0.396	25.090	0.000
970	4.8727	0.392	25.090	0.000
971	4.8779	0.430	25.105	0.000
972	4.8834	0.436	25.105	0.000
973	4.8888	0.470	25.090	0.000
974	4.8943	0.486	25.090	0.000
975	4.8995	0.506	25.090	0.000
976	4.9048	0.506	25.155	0.000
977	4.9100	0.506	25.155	0.000
978	4.9132	0.506	25.095	0.000
979	4.9164	0.528	25.095	0.000
980	4.9196	0.556	25.055	0.000
981	4.9228	0.668	25.055	0.000
982	4.9260	0.668	25.115	0.000
983	4.9340	0.648	25.115	0.000
984	4.9420	0.592	25.075	0.000
985	4.9473	0.548	25.075	0.000
986	4.9527	0.506	25.075	0.000
987	4.9580	0.488	25.205	0.000
988	4.9633	0.480	25.205	0.000
989	4.9686	0.446	25.055	0.000
990	4.9739	0.376	25.055	0.000
991	4.9771	0.314	25.065	0.000
992	4.9803	0.266	25.065	0.000
993	4.9835	0.238	25.085	0.000
994	4.9867	0.216	25.085	0.000
995	4.9899	0.208	25.040	0.000
996	5.0059	0.206	25.040	0.000
997	5.0099	0.204	25.040	0.000
998	5.0140	0.190	25.105	0.000
999	5.0180	0.172	25.105	0.000
1000	5.0221	0.164	25.035	0.000
1001	5.0274	0.164	25.035	0.000
1002	5.0327	0.170	24.970	0.000
1003	5.0380	0.176	24.970	0.000
1004	5.0420	0.176	25.105	0.000
1005	5.0459	0.166	25.105	0.000
1006	5.0499	0.148	25.090	0.000
1007	5.0539	0.134	25.090	0.000
1008	5.0619	0.136	25.090	0.000
1009	5.0699	0.140	25.110	0.000
1010	5.0753	0.142	25.110	0.000
1011	5.0808	0.140	25.075	0.000
1012	5.0862	0.132	25.075	0.000
1013	5.0901	0.120	25.015	0.000
1014	5.0941	0.104	25.015	0.000
1015	5.0980	0.106	25.095	0.000
1016	5.1019	0.120	25.095	0.000
1017	5.1051	0.128	25.105	0.000
1018	5.1083	0.128	25.105	0.000
1019	5.1115	0.120	25.105	0.000
1020	5.1147	0.104	25.080	0.000
1021	5.1178	0.090	25.080	0.000
1022	5.1337	0.086	25.070	0.000
1023	5.1390	0.094	25.070	0.000
1024	5.1444	0.110	25.140	0.000
1025	5.1497	0.114	25.140	0.000
1026	5.1551	0.106	25.080	0.000
1027	5.1604	0.094	25.080	0.000
1028	5.1657	0.084	24.980	0.000
1029	5.1689	0.076	24.980	0.000
1030	5.1722	0.084	24.980	0.000
1031	5.1754	0.096	25.040	0.000
1032	5.1786	0.098	25.040	0.000
1033	5.1818	0.094	25.040	0.000
1034	5.1898	0.090	25.040	0.000
1035	5.1977	0.080	24.980	0.000
1036	5.2032	0.068	24.980	0.000
1037	5.2086	0.074	25.070	0.000
1038	5.2141	0.086	25.070	0.000
1039	5.2194	0.086	25.135	0.000
1040	5.2248	0.080	25.135	0.000
1041	5.2302	0.070	25.135	0.000
1042	5.2333	0.058	25.010	0.000
1043	5.2364	0.054	25.010	0.000
1044	5.2395	0.062	25.035	0.000
1045	5.2426	0.074	25.035	0.000
1046	5.2457	0.076	25.035	0.000
1047	5.2617	0.078	25.035	0.000
1048	5.2657	0.070	25.070	0.000
1049	5.2697	0.056	25.070	0.000
1050	5.2737	0.050	25.095	0.000
1051	5.2777	0.064	25.095	0.000
1052	5.2831	0.074	25.095	0.000
1053	5.2886	0.078	25.060	0.000
1054	5.2941	0.076	25.060	0.000
1055	5.2972	0.062	25.095	0.000
1056	5.3003	0.046	25.095	0.000
1057	5.3034	0.042	25.045	0.000
1058	5.3066	0.048	25.045	0.000
1059	5.3097	0.056	25.050	0.000
1060	5.3256	0.066	25.050	0.000
1061	5.3310	0.072	25.020	0.000
1062	5.3363	0.064	25.020	0.000
1063	5.3416	0.050	25.020	0.000
1064	5.3457	0.038	25.065	0.000
1065	5.3497	0.038	25.065	0.000
1066	5.3537	0.046	25.075	0.000
1067	5.3578	0.056	25.075	0.000
1068	5.3641	0.058	25.010	0.000
1069	5.3705	0.054	25.010	0.000
1070	5.3769	0.048	25.035	0.000
1071	5.3832	0.044	25.035	0.000
1072	5.3896	0.044	25.040	0.000
1073	5.3936	0.048	25.040	0.000
1074	5.3976	0.054	25.040	0.000
1075	5.4016	0.054	25.045	0.000
1076	5.4056	0.048	25.045	0.000
1077	5.4109	0.038	25.035	0.000
1078	5.4162	0.034	25.035	0.000
1079	5.4215	0.038	25.035	0.000
1080	5.4268	0.042	25.035	0.000
1081	5.4322	0.048	25.035	0.000
1082	5.4375	0.050	25.035	0.000
1083	5.4428	0.046	25.035	0.000
1084	5.4481	0.038	25.035	0.000
1085	5.4535	0.034	25.035	0.000
1086	5.4575	0.038	25.025	0.000
1087	5.4616	0.046	25.025	0.000
1088	5.4657	0.048	25.035	0.000
1089	5.4697	0.046	25.035	0.000
1090	5.4751	0.044	25.050	0.000
1091	5.4804	0.032	25.050	0.000
1092	5.4857	0.022	25.050	0.000
1093	5.4897	0.024	25.050	0.000
1094	5.4937	0.034	25.055	0.000
1095	5.4977	0.040	25.055	0.000
1096	5.5017	0.042	25.055	0.000
1097	5.5070	0.042	24.990	0.000
1098	5.5123	0.040	24.990	0.000
1099	5.5177	0.034	25.060	0.000
1100	5.5230	0.032	25.060	0.000
1101	5.5283	0.030	25.145	0.000
1102	5.5337	0.036	25.145	0.000
1103	5.5390	0.034	25.075	0.000
1104	5.5443	0.034	25.075	0.000
1105	5.5496	0.038	25.045	0.000
1106	5.5528	0.034	25.045	0.000
1107	5.5560	0.030	25.045	0.000
1108	5.5591	0.036	25.050	0.000
1109	5.5623	0.038	25.050	0.000
1110	5.5655	0.034	25.085	0.000
1111	5.5818	0.028	25.085	0.000
1112	5.5857	0.026	25.015	0.000
1113	5.5896	0.024	25.015	0.000
1114	5.5936	0.026	25.080	0.000
1115	5.5975	0.032	25.080	0.000
1116	5.6028	0.032	25.055	0.000
1117	5.6081	0.030	25.055	0.000
1118	5.6134	0.026	25.055	0.000
1119	5.6174	0.020	25.070	0.000
1120	5.6214	0.020	25.070	0.000
1121	5.6253	0.024	25.055	0.000
1122	5.6293	0.036	25.055	0.000
1123	5.6373	0.046	25.090	0.000
1124	5.6453	0.058	25.090	0.000
1125	5.6506	0.072	25.105	0.000
1126	5.6559	0.086	25.105	0.000
1127	5.6613	0.098	25.065	0.000
1128	5.6667	0.124	25.065	0.000
1129	5.6721	0.162	25.065	0.000
1130	5.6775	0.212	25.040	0.000
1131	5.6815	0.272	25.040	0.000
1132	5.6855	0.330	25.030	0.000
1133	5.6895	0.396	25.030	0.000
1134	5.6936	0.502	25.055	0.000
1135	5.6989	0.662	25.055	0.000
1136	5.7043	0.762	25.015	0.000
1137	5.7096	0.872	25.015	0.000
1138	5.7148	0.960	25.050	0.000
1139	5.7200	1.088	25.050	0.000
1140	5.7252	1.186	25.050	0.000
1141	5.7306	1.340	25.075	0.000
1142	5.7360	1.480	25.075	0.000
1143	5.7414	1.682	25.070	0.000
1144	5.7453	1.856	25.070	0.000
1145	5.7493	2.020	25.055	0.000
1146	5.7533	2.064	25.055	0.000
1147	5.7572	2.134	25.000	0.000
1148	5.7626	2.230	25.000	0.000
1149	5.7679	2.710	25.085	0.000
1150	5.7733	2.800	25.085	0.000
1151	5.7786	2.796	25.085	0.000
1152	5.7839	2.652	25.080	0.000
1153	5.7893	2.556	25.080	0.000
1154	5.7946	2.472	25.060	0.000
1155	5.8000	2.440	25.060	0.000
1156	5.8053	2.408	25.040	0.000
1157	5.8085	2.354	25.040	0.000
1158	5.8117	2.022	25.025	0.000
1159	5.8149	1.694	25.025	0.000
1160	5.8181	1.376	24.950	0.000
1161	5.8213	1.128	24.950	0.000
1162	5.8372	0.956	24.950	0.000
1163	5.8413	0.828	24.955	0.000
1164	5.8453	0.722	24.955	0.000
1165	5.8493	0.592	24.980	0.000
1166	5.8534	0.470	24.980	0.000
1167	5.8587	0.382	24.965	0.000
1168	5.8640	0.316	24.965	0.000
1169	5.8693	0.268	24.875	0.000
1170	5.8725	0.242	24.875	0.000
1171	5.8757	0.232	24.875	0.000
1172	5.8788	0.228	24.875	0.000
1173	5.8820	0.228	24.875	0.000
1174	5.8852	0.220	24.805	0.000
1175	5.9013	0.216	24.805	0.000
1176	5.9065	0.214	24.900	0.000
1177	5.9118	0.222	24.900	0.000
1178	5.9171	0.222	24.865	0.000
1179	5.9225	0.220	24.865	0.000
1180	5.9278	0.226	24.810	0.000
1181	5.9331	0.220	24.810	0.000
1182	5.9371	0.202	24.790	0.000
1183	5.9411	0.184	24.790	0.000
1184	5.9451	0.178	24.790	0.000
1185	5.9491	0.178	24.810	0.000
1186	5.9544	0.182	24.810	0.000
1187	5.9597	0.180	24.805	0.000
1188	5.9651	0.176	24.805	0.000
1189	5.9705	0.162	24.865	0.000
1190	5.9759	0.148	24.865	0.000
1191	5.9814	0.140	24.845	0.000
1192	5.9867	0.144	24.845	0.000
1193	5.9921	0.150	24.870	0.000
1194	5.9975	0.152	24.870	0.000
1195	6.0014	0.158	24.870	0.000
1196	6.0052	0.158	24.850	0.000
1197	6.0091	0.146	24.850	0.000
1198	6.0130	0.132	24.755	0.000
1199	6.0185	0.132	24.755	0.000
1200	6.0239	0.128	24.800	0.000
1201	6.0294	0.122	24.800	0.000
1202	6.0346	0.124	24.820	0.000
1203	6.0398	0.128	24.820	0.000
1204	6.0451	0.122	24.825	0.000
1205	6.0504	0.108	24.825	0.000
1206	6.0558	0.108	24.825	0.000
1207	6.0611	0.108	24.825	0.000
1208	6.0643	0.108	24.825	0.000
1209	6.0675	0.104	24.755	0.000
1210	6.0707	0.104	24.755	0.000
1211	6.0739	0.110	24.805	0.000
1212	6.0771	0.106	24.805	0.000
1213	6.0930	0.100	24.805	0.000
1214	6.0971	0.090	24.805	0.000
1215	6.1012	0.090	24.755	0.000
1216	6.1053	0.092	24.755	0.000
1217	6.1094	0.092	24.755	0.000
1218	6.1146	0.092	24.790	0.000
1219	6.1198	0.092	24.790	0.000
1220	6.1250	0.090	24.770	0.000
1221	6.1282	0.088	24.770	0.000
1222	6.1314	0.088	24.725	0.000
1223	6.1346	0.086	24.725	0.000
1224	6.1379	0.080	24.765	0.000
1225	6.1411	0.076	24.765	0.000
1226	6.1570	0.078	24.760	0.000
1227	6.1625	0.078	24.760	0.000
1228	6.1680	0.078	24.760	0.000
1229	6.1735	0.078	24.690	0.000
1230	6.1774	0.080	24.690	0.000
1231	6.1814	0.080	24.765	0.000
1232	6.1854	0.066	24.765	0.000
1233	6.1894	0.058	24.735	0.000
1234	6.1933	0.060	24.735	0.000
1235	6.1972	0.064	24.760	0.000
1236	6.2011	0.062	24.760	0.000
1237	6.2050	0.068	24.800	0.000
1238	6.2130	0.072	24.800	0.000
1239	6.2209	0.068	24.800	0.000
1240	6.2262	0.062	24.750	0.000
1241	6.2316	0.062	24.750	0.000
1242	6.2369	0.058	24.810	0.000
1243	6.2423	0.052	24.810	0.000
1244	6.2476	0.058	24.755	0.000
1245	6.2529	0.068	24.755	0.000
1246	6.2561	0.068	24.770	0.000
1247	6.2593	0.060	24.770	0.000
1248	6.2625	0.056	24.805	0.000
1249	6.2657	0.054	24.805	0.000
1250	6.2689	0.054	24.805	0.000
1251	6.2782	0.052	24.770	0.000
1252	6.2876	0.052	24.770	0.000
1253	6.2920	0.050	24.755	0.000
1254	6.2965	0.052	24.755	0.000
1255	6.3009	0.052	24.760	0.000
1256	6.3063	0.046	24.760	0.000
1257	6.3116	0.044	24.800	0.000
1258	6.3170	0.044	24.800	0.000
1259	6.3202	0.048	24.765	0.000
1260	6.3234	0.050	24.765	0.000
1261	6.3265	0.054	24.765	0.000
1262	6.3297	0.052	24.785	0.000
1263	6.3329	0.046	24.785	0.000
1264	6.3409	0.044	24.785	0.000
1265	6.3488	0.046	24.785	0.000
1266	6.3542	0.044	24.735	0.000
1267	6.3596	0.042	24.735	0.000
1268	6.3650	0.046	24.825	0.000
1269	6.3703	0.046	24.825	0.000
1270	6.3755	0.042	24.825	0.000
1271	6.3808	0.040	24.805	0.000
1272	6.3848	0.038	24.805	0.000
1273	6.3888	0.042	24.745	0.000
1274	6.3928	0.046	24.745	0.000
1275	6.3967	0.046	24.805	0.000
1276	6.4048	0.044	24.805	0.000
1277	6.4129	0.042	24.850	0.000
1278	6.4181	0.036	24.850	0.000
1279	6.4234	0.034	24.770	0.000
1280	6.4287	0.038	24.770	0.000
1281	6.4327	0.038	24.770	0.000
1282	6.4367	0.038	24.795	0.000
1283	6.4407	0.040	24.795	0.000
1284	6.4447	0.042	24.790	0.000
1285	6.4500	0.036	24.790	0.000
1286	6.4554	0.032	24.795	0.000
1287	6.4607	0.036	24.795	0.000
1288	6.4660	0.038	24.830	0.000
1289	6.4714	0.034	24.830	0.000
1290	6.4767	0.034	24.765	0.000
1291	6.4820	0.036	24.765	0.000
1292	6.4873	0.036	24.765	0.000
1293	6.4926	0.034	24.780	0.000
1294	6.4979	0.034	24.780	0.000
1295	6.5033	0.034	24.820	0.000
1296	6.5086	0.052	24.820	0.000
1297	6.5140	0.064	24.805	0.000
1298	6.5194	0.092	24.805	0.000
1299	6.5248	0.112	24.740	0.000
1300	6.5302	0.144	24.740	0.000
1301	6.5356	0.202	24.775	0.000
1302	6.5410	0.282	24.775	0.000
1303	6.5464	0.342	24.775	0.000
1304	6.5518	0.436	24.810	0.000
1305	6.5555	0.544	24.810	0.000
1306	6.5592	0.708	24.755	0.000
1307	6.5629	0.880	24.755	0.000
1308	6.5666	1.158	24.840	0.000
1309	6.5720	1.438	24.840	0.000
1310	6.5774	1.752	24.805	0.000
1311	6.5827	1.992	24.805	0.000
1312	6.5859	2.206	24.815	0.000
1313	6.5891	2.300	24.815	0.000
1314	6.5922	2.408	24.815	0.000
1315	6.5954	2.536	24.765	0.000
1316	6.5985	3.058	24.765	0.000
1317	6.6065	3.096	24.845	0.000
1318	6.6145	3.030	24.845	0.000
1319	6.6199	2.800	24.800	0.000
1320	6.6252	2.614	24.800	0.000
1321	6.6305	2.424	24.645	0.000
1322	6.6359	2.428	24.645	0.000
1323	6.6413	2.440	24.755	0.000
1324	6.6467	2.430	24.755	0.000
1325	6.6507	2.354	24.755	0.000
1326	6.6546	2.228	24.745	0.000
1327	6.6586	2.054	24.745	0.000
1328	6.6625	1.886	24.760	0.000
1329	6.6705	1.812	24.760	0.000
1330	6.6785	1.674	24.725	0.000
1331	6.6838	1.472	24.725	0.000
1332	6.6891	1.296	24.700	0.000
1333	6.6945	1.140	24.700	0.000
1334	6.6985	0.980	24.730	0.000
1335	6.7025	0.816	24.730	0.000
1336	6.7064	0.684	24.730	0.000
1337	6.7104	0.566	24.700	0.000
1338	6.7158	0.468	24.700	0.000
1339	6.7212	0.390	24.680	0.000
1340	6.7266	0.332	24.680	0.000
1341	6.7320	0.276	24.665	0.000
1342	6.7374	0.230	24.665	0.000
1343	6.7428	0.202	24.645	0.000
1344	6.7481	0.176	24.645	0.000
1345	6.7534	0.172	24.625	0.000
1346	6.7587	0.174	24.625	0.000
1347	6.7640	0.180	24.625	0.000
1348	6.7693	0.180	24.535	0.000
1349	6.7746	0.186	24.535	0.000
1350	6.7779	0.184	24.630	0.000
1351	6.7811	0.180	24.630	0.000
1352	6.7843	0.186	24.580	0.000
1353	6.7875	0.190	24.580	0.000
1354	6.7907	0.182	24.580	0.000
1355	6.7987	0.172	24.580	0.000
1356	6.8067	0.162	24.635	0.000
1357	6.8119	0.152	24.635	0.000
1358	6.8172	0.142	24.635	0.000
1359	6.8225	0.144	24.685	0.000
1360	6.8278	0.146	24.685	0.000
1361	6.8332	0.142	24.570	0.000
1362	6.8386	0.142	24.570	0.000
1363	6.8439	0.140	24.635	0.000
1364	6.8492	0.134	24.635	0.000
1365	6.8545	0.130	24.610	0.000
1366	6.8599	0.132	24.610	0.000
1367	6.8652	0.138	24.635	0.000
1368	6.8705	0.136	24.635	0.000
1369	6.8745	0.128	24.635	0.000
1370	6.8785	0.120	24.560	0.000
1371	6.8825	0.108	24.560	0.000
1372	6.8865	0.106	24.560	0.000
1373	6.8919	0.110	24.560	0.000
1374	6.8972	0.114	24.560	0.000
1375	6.9025	0.118	24.560	0.000
1376	6.9078	0.116	24.590	0.000
1377	6.9131	0.110	24.590	0.000
1378	6.9185	0.098	24.625	0.000
1379	6.9238	0.088	24.625	0.000
1380	6.9291	0.094	24.625	0.000
1381	6.9344	0.096	24.600	0.000
1382	6.9385	0.096	24.600	0.000
1383	6.9425	0.098	24.585	0.000
1384	6.9466	0.096	24.585	0.000
1385	6.9506	0.086	24.610	0.000
1386	6.9560	0.076	24.610	0.000
1387	6.9613	0.080	24.595	0.000
1388	6.9667	0.088	24.595	0.000
1389	6.9706	0.090	24.555	0.000
1390	6.9745	0.090	24.555	0.000
1391	6.9785	0.086	24.555	0.000
1392	6.9824	0.080	24.635	0.000
1393	6.9911	0.070	24.635	0.000
1394	6.9997	0.064	24.635	0.000
1395	7.0034	0.072	24.635	0.000
1396	7.0070	0.080	24.580	0.000
1397	7.0107	0.078	24.580	0.000
1398	7.0143	0.074	24.545	0.000
1399	7.0197	0.074	24.545	0.000
1400	7.0251	0.062	24.590	0.000
1401	7.0305	0.054	24.590	0.000
1402	7.0344	0.054	24.590	0.000
1403	7.0384	0.062	24.600	0.000
1404	7.0423	0.064	24.600	0.000
1405	7.0462	0.068	24.580	0.000
1406	7.0542	0.068	24.580	0.000
1407	7.0623	0.060	24.560	0.000
1408	7.0676	0.046	24.560	0.000
1409	7.0729	0.042	24.535	0.000
1410	7.0782	0.046	24.535	0.000
1411	7.0836	0.052	24.620	0.000
1412	7.0891	0.060	24.620	0.000
1413	7.0946	0.066	24.620	0.000
1414	7.0985	0.060	24.545	0.000
1415	7.1024	0.048	24.545	0.000
1416	7.1063	0.044	24.575	0.000
1417	7.1102	0.042	24.575	0.000
1418	7.1155	0.040	24.560	0.000
1419	7.1209	0.048	24.560	0.000
1420	7.1262	0.058	24.595	0.000
1421	7.1315	0.052	24.595	0.000
1422	7.1368	0.044	24.595	0.000
1423	7.1422	0.046	24.595	0.000
1424	7.1475	0.042	24.595	0.000
1425	7.1528	0.040	24.640	0.000
1426	7.1582	0.042	24.640	0.000
1427	7.1622	0.048	24.590	0.000
1428	7.1662	0.044	24.590	0.000
1429	7.1702	0.040	24.580	0.000
1430	7.1742	0.042	24.580	0.000
1431	7.1824	0.040	24.605	0.000
1432	7.1906	0.038	24.605	0.000
1433	7.1945	0.040	24.605	0.000
1434	7.1984	0.038	24.605	0.000
1435	7.2023	0.032	24.605	0.000
1436	7.2061	0.034	24.625	0.000
1437	7.2116	0.036	24.625	0.000
1438	7.2171	0.040	24.580	0.000
1439	7.2225	0.040	24.580	0.000
1440	7.2265	0.044	24.635	0.000
1441	7.2304	0.044	24.635	0.000
1442	7.2344	0.036	24.650	0.000
1443	7.2384	0.034	24.650	0.000
1444	7.2463	0.034	24.610	0.000
1445	7.2543	0.030	24.610	0.000
1446	7.2597	0.032	24.610	0.000
1447	7.2652	0.038	24.595	0.000
1448	7.2706	0.042	24.595	0.000
1449	7.2746	0.036	24.635	0.000
1450	7.2785	0.032	24.635	0.000
1451	7.2824	0.032	24.595	0.000
1452	7.2864	0.030	24.595	0.000
1453	7.2903	0.030	24.600	0.000
1454	7.2942	0.032	24.600	0.000
1455	7.2982	0.032	24.580	0.000
1456	7.3021	0.030	24.580	0.000
1457	7.3101	0.028	24.580	0.000
1458	7.3181	0.026	24.720	0.000
1459	7.3234	0.020	24.720	0.000
1460	7.3288	0.024	24.615	0.000
1461	7.3341	0.030	24.615	0.000
1462	7.3395	0.032	24.610	0.000
1463	7.3448	0.032	24.610	0.000
1464	7.3501	0.028	24.715	0.000
1465	7.3533	0.026	24.715	0.000
1466	7.3565	0.026	24.665	0.000
1467	7.3597	0.030	24.665	0.000
1468	7.3629	0.068	24.665	0.000
1469	7.3661	0.070	24.625	0.000
1470	7.3741	0.086	24.625	0.000
1471	7.3821	0.108	24.710	0.000
1472	7.3875	0.134	24.710	0.000
1473	7.3928	0.174	24.635	0.000
1474	7.3982	0.230	24.635	0.000
1475	7.4035	0.320	24.655	0.000
1476	7.4088	0.422	24.655	0.000
1477	7.4141	0.550	24.665	0.000
1478	7.4173	0.704	24.665	0.000
1479	7.4205	0.906	24.665	0.000
1480	7.4236	1.124	24.640	0.000
1481	7.4268	1.416	24.640	0.000
1482	7.4300	1.870	24.700	0.000
1483	7.4396	2.442	24.700	0.000
1484	7.4493	2.690	24.700	0.000
1485	7.4536	2.792	24.700	0.000
1486	7.4579	2.798	24.725	0.000
1487	7.4622	2.832	24.725	0.000
1488	7.4675	2.758	24.700	0.000
1489	7.4729	2.814	24.700	0.000
1490	7.4783	2.804	24.700	0.000
1491	7.4847	2.740	24.635	0.000
1492	7.4910	2.602	24.635	0.000
1493	7.4973	2.516	24.680	0.000
1494	7.5037	2.406	24.680	0.000
1495	7.5100	2.300	24.645	0.000
1496	7.5140	2.230	24.645	0.000
1497	7.5180	2.482	24.640	0.000
1498	7.5220	2.294	24.640	0.000
1499	7.5260	2.086	24.605	0.000
1500	7.5300	1.916	24.605	0.000
1501	7.5340	1.868	24.605	0.000
1502	7.5380	1.746	24.560	0.000
1503	7.5420	1.514	24.560	0.000
1504	7.5460	1.322	24.610	0.000
1505	7.5500	1.114	24.610	0.000
1506	7.5540	0.896	24.515	0.000
1507	7.5580	0.742	24.515	0.000
1508	7.5660	0.632	24.525	0.000
1509	7.5740	0.526	24.525	0.000
1510	7.5794	0.420	24.475	0.000
1511	7.5847	0.350	24.475	0.000
1512	7.5901	0.300	24.475	0.000
1513	7.5954	0.258	24.550	0.000
1514	7.6007	0.218	24.550	0.000
1515	7.6060	0.186	24.495	0.000
1516	7.6113	0.162	24.495	0.000
1517	7.6166	0.154	24.500	0.000
1518	7.6220	0.160	24.500	0.000
1519	7.6273	0.172	24.580	0.000
1520	7.6326	0.182	24.580	0.000
1521	7.6379	0.182	24.395	0.000
1522	7.6419	0.168	24.395	0.000
1523	7.6460	0.164	24.395	0.000
1524	7.6500	0.160	24.495	0.000
1525	7.6540	0.160	24.495	0.000
1526	7.6593	0.164	24.420	0.000
1527	7.6646	0.168	24.420	0.000
1528	7.6699	0.160	24.435	0.000
1529	7.6731	0.142	24.435	0.000
1530	7.6763	0.130	24.515	0.000
1531	7.6795	0.120	24.515	0.000
1532	7.6827	0.118	24.435	0.000
1533	7.6859	0.124	24.435	0.000
1534	7.6938	0.128	24.435	0.000
1535	7.7018	0.130	24.475	0.000
1536	7.7072	0.122	24.475	0.000
1537	7.7125	0.114	24.475	0.000
1538	7.7179	0.110	24.475	0.000
1539	7.7232	0.110	24.520	0.000
1540	7.7286	0.118	24.520	0.000
1541	7.7339	0.116	24.505	0.000
1542	7.7371	0.106	24.505	0.000
1543	7.7403	0.094	24.450	0.000
1544	7.7435	0.090	24.450	0.000
1545	7.7466	0.086	24.450	0.000
1546	7.7498	0.084	24.465	0.000
1547	7.7665	0.086	24.465	0.000
1548	7.7703	0.092	24.495	0.000
1549	7.7741	0.090	24.495	0.000
1550	7.7779	0.084	24.465	0.000
1551	7.7817	0.080	24.465	0.000
1552	7.7872	0.074	24.420	0.000
1553	7.7927	0.072	24.420	0.000
1554	7.7982	0.078	24.485	0.000
1555	7.8021	0.080	24.485	0.000
1556	7.8060	0.076	24.485	0.000
1557	7.8099	0.072	24.395	0.000
1558	7.8138	0.072	24.395	0.000
1559	7.8219	0.074	24.500	0.000
1560	7.8301	0.070	24.500	0.000
1561	7.8353	0.066	24.425	0.000
1562	7.8404	0.064	24.425	0.000
1563	7.8456	0.062	24.505	0.000
1564	7.8510	0.062	24.505	0.000
1565	7.8563	0.060	24.475	0.000
1566	7.8617	0.058	24.475	0.000
1567	7.8649	0.060	24.475	0.000
1568	7.8681	0.066	24.475	0.000
1569	7.8713	0.062	24.475	0.000
1570	7.8745	0.056	24.450	0.000
1571	7.8777	0.050	24.450	0.000
1572	7.8856	0.046	24.475	0.000
1573	7.8936	0.046	24.475	0.000
1574	7.8989	0.052	24.475	0.000
1575	7.9042	0.056	24.475	0.000
1576	7.9095	0.054	24.440	0.000
1577	7.9150	0.052	24.440	0.000
1578	7.9205	0.048	24.440	0.000
1579	7.9260	0.044	24.420	0.000
1580	7.9299	0.038	24.420	0.000
1581	7.9338	0.040	24.525	0.000
1582	7.9377	0.042	24.525	0.000
1583	7.9416	0.048	24.500	0.000
1584	7.9471	0.050	24.500	0.000
1585	7.9526	0.048	24.500	0.000
1586	7.9580	0.046	24.500	0.000
1587	7.9633	0.048	24.520	0.000
1588	7.9686	0.046	24.520	0.000
1589	7.9739	0.044	24.520	0.000
1590	7.9791	0.038	24.440	0.000
1591	7.9844	0.036	24.440	0.000
1592	7.9896	0.036	24.505	0.000
1593	7.9936	0.036	24.505	0.000
1594	7.9976	0.038	24.455	0.000
1595	8.0015	0.036	24.455	0.000
1596	8.0055	0.038	24.535	0.000
1597	8.0135	0.036	24.535	0.000
1598	8.0215	0.032	24.555	0.000
1599	8.0256	0.030	24.555	0.000
1600	8.0297	0.034	24.555	0.000
1601	8.0337	0.042	24.500	0.000
1602	8.0378	0.044	24.500	0.000
1603	8.0431	0.038	24.515	0.000
1604	8.0484	0.034	24.515	0.000
1605	8.0537	0.026	24.520	0.000
1606	8.0577	0.024	24.520	0.000
1607	8.0616	0.028	24.450	0.000
1608	8.0656	0.032	24.450	0.000
1609	8.0695	0.036	24.450	0.000
1610	8.0775	0.036	24.555	0.000
1611	8.0855	0.032	24.555	0.000
1612	8.0909	0.026	24.505	0.000
1613	8.0962	0.016	24.505	0.000
1614	8.1015	0.022	24.445	0.000
1615	8.1055	0.026	24.445	0.000
1616	8.1096	0.032	24.560	0.000
1617	8.1137	0.036	24.560	0.000
1618	8.1177	0.032	24.530	0.000
1619	8.1216	0.030	24.530	0.000
1620	8.1256	0.022	24.530	0.000
1621	8.1295	0.022	24.590	0.000
1622	8.1334	0.028	24.590	0.000
1623	8.1430	0.028	24.520	0.000
1624	8.1525	0.032	24.520	0.000
1625	8.1558	0.028	24.540	0.000
1626	8.1590	0.018	24.540	0.000
1627	8.1622	0.010	24.555	0.000
1628	8.1655	0.010	24.555	0.000
1629	8.1734	0.020	24.505	0.000
1630	8.1814	0.030	24.505	0.000
1631	8.1846	0.034	24.505	0.000
1632	8.1878	0.030	24.590	0.000
1633	8.1911	0.022	24.590	0.000
1634	8.1943	0.014	24.560	0.000
1635	8.1975	0.012	24.560	0.000
1636	8.2055	0.016	24.560	0.000
1637	8.2135	0.024	24.560	0.000
1638	8.2188	0.030	24.625	0.000
1639	8.2241	0.028	24.625	0.000
1640	8.2294	0.022	24.535	0.000
1641	8.2348	0.016	24.535	0.000
1642	8.2402	0.030	24.535	0.000
1643	8.2456	0.040	24.645	0.000
1644	8.2508	0.066	24.645	0.000
1645	8.2561	0.092	24.615	0.000
1646	8.2614	0.122	24.615	0.000
1647	8.2667	0.158	24.595	0.000
1648	8.2720	0.212	24.595	0.000
1649	8.2772	0.288	24.650	0.000
1650	8.2812	0.416	24.650	0.000
1651	8.2852	0.706	24.580	0.000
1652	8.2892	0.932	24.580	0.000
1653	8.2932	1.200	24.580	0.000
1654	8.2987	1.468	24.580	0.000
1655	8.3042	1.798	24.580	0.000
1656	8.3097	2.116	24.575	0.000
1657	8.3137	2.464	24.575	0.000
1658	8.3178	2.696	24.610	0.000
1659	8.3218	2.736	24.610	0.000
1660	8.3259	2.638	24.590	0.000
1661	8.3336	2.580	24.590	0.000
1662	8.3413	2.582	24.600	0.000
1663	8.3467	2.586	24.600	0.000
1664	8.3521	2.620	24.600	0.000
1665	8.3575	2.918	24.575	0.000
1666	8.3615	2.956	24.575	0.000
1667	8.3654	2.628	24.620	0.000
1668	8.3694	2.336	24.620	0.000
1669	8.3733	2.106	24.595	0.000
1670	8.3773	2.056	24.595	0.000
1671	8.3813	2.068	24.560	0.000
1672	8.3853	2.168	24.560	0.000
1673	8.3893	2.092	24.570	0.000
1674	8.3973	1.958	24.570	0.000
1675	8.4053	1.788	24.570	0.000
1676	8.4106	1.518	24.560	0.000
1677	8.4159	1.242	24.560	0.000
1678	8.4213	1.064	24.495	0.000
1679	8.4266	0.948	24.495	0.000
1680	8.4319	0.866	24.540	0.000
1681	8.4372	0.776	24.540	0.000
1682	8.4425	0.668	24.520	0.000
1683	8.4477	0.534	24.520	0.000
1684	8.4529	0.412	24.465	0.000
1685	8.4582	0.324	24.465	0.000
1686	8.4634	0.272	24.465	0.000
1687	8.4686	0.240	24.465	0.000
1688	8.4738	0.214	24.465	0.000
1689	8.4791	0.194	24.525	0.000
1690	8.4843	0.176	24.525	0.000
1691	8.4895	0.162	24.475	0.000
1692	8.4948	0.154	24.475	0.000
1693	8.4986	0.150	24.465	0.000
1694	8.5024	0.150	24.465	0.000
1695	8.5063	0.156	24.460	0.000
1696	8.5101	0.154	24.460	0.000
1697	8.5154	0.152	24.460	0.000
1698	8.5208	0.150	24.390	0.000
1699	8.5261	0.150	24.390	0.000
1700	8.5301	0.150	24.365	0.000
1701	8.5340	0.152	24.365	0.000
1702	8.5380	0.148	24.480	0.000
1703	8.5420	0.136	24.480	0.000
1704	8.5473	0.128	24.345	0.000
1705	8.5527	0.124	24.345	0.000
1706	8.5580	0.118	24.450	0.000
1707	8.5634	0.116	24.450	0.000
1708	8.5688	0.118	24.450	0.000
1709	8.5741	0.116	24.405	0.000
1710	8.5795	0.110	24.405	0.000
1711	8.5849	0.100	24.490	0.000
1712	8.5903	0.094	24.490	0.000
1713	8.5942	0.098	24.435	0.000
1714	8.5982	0.100	24.435	0.000
1715	8.6021	0.106	24.395	0.000
1716	8.6060	0.106	24.395	0.000
1717	8.6140	0.100	24.435	0.000
1718	8.6220	0.088	24.435	0.000
1719	8.6275	0.082	24.435	0.000
1720	8.6330	0.080	24.440	0.000
1721	8.6384	0.078	24.440	0.000
1722	8.6423	0.084	24.420	0.000
1723	8.6462	0.084	24.420	0.000
1724	8.6501	0.082	24.455	0.000
1725	8.6540	0.076	24.455	0.000
1726	8.6572	0.070	24.525	0.000
1727	8.6604	0.062	24.525	0.000
1728	8.6636	0.060	24.415	0.000
1729	8.6668	0.066	24.415	0.000
1730	8.6700	0.074	24.415	0.000
1731	8.6859	0.074	24.345	0.000
1732	8.6913	0.068	24.345	0.000
1733	8.6967	0.066	24.455	0.000
1734	8.7021	0.060	24.455	0.000
1735	8.7075	0.056	24.495	0.000
1736	8.7128	0.058	24.495	0.000
1737	8.7181	0.062	24.455	0.000
1738	8.7234	0.060	24.455	0.000
1739	8.7287	0.058	24.545	0.000
1740	8.7340	0.052	24.545	0.000
1741	8.7393	0.048	24.545	0.000
1742	8.7446	0.044	24.450	0.000
1743	8.7500	0.046	24.450	0.000
1744	8.7540	0.056	24.475	0.000
1745	8.7581	0.058	24.475	0.000
1746	8.7622	0.056	24.455	0.000
1747	8.7662	0.050	24.455	0.000
1748	8.7715	0.042	24.495	0.000
1749	8.7767	0.036	24.495	0.000
1750	8.7819	0.038	24.410	0.000
1751	8.7851	0.040	24.410	0.000
1752	8.7883	0.044	24.410	0.000
1753	8.7915	0.046	24.435	0.000
1754	8.7946	0.044	24.435	0.000
1755	8.7978	0.038	24.405	0.000
1756	8.8058	0.040	24.405	0.000
1757	8.8138	0.042	24.395	0.000
1758	8.8191	0.044	24.395	0.000
1759	8.8245	0.046	24.455	0.000
1760	8.8298	0.044	24.455	0.000
1761	8.8351	0.038	24.455	0.000
1762	8.8405	0.030	24.455	0.000
1763	8.8458	0.024	24.455	0.000
1764	8.8498	0.028	24.495	0.000
1765	8.8538	0.036	24.495	0.000
1766	8.8578	0.046	24.520	0.000
1767	8.8618	0.044	24.520	0.000
1768	8.8698	0.038	24.495	0.000
1769	8.8777	0.032	24.495	0.000
1770	8.8818	0.022	24.480	0.000
1771	8.8859	0.020	24.480	0.000
1772	8.8899	0.024	24.460	0.000
1773	8.8940	0.034	24.460	0.000
1774	8.8993	0.038	24.460	0.000
1775	8.9047	0.038	24.455	0.000
1776	8.9100	0.032	24.455	0.000
1777	8.9139	0.018	24.495	0.000
1778	8.9178	0.016	24.495	0.000
1779	8.9217	0.022	24.455	0.000
1780	8.9256	0.032	24.455	0.000
1781	8.9339	0.038	24.415	0.000
1782	8.9421	0.036	24.415	0.000
1783	8.9473	0.028	24.490	0.000
1784	8.9525	0.016	24.490	0.000
1785	8.9577	0.018	24.490	0.000
1786	8.9630	0.020	24.540	0.000
1787	8.9683	0.024	24.540	0.000
1788	8.9736	0.034	24.475	0.000
1789	8.9768	0.038	24.475	0.000
1790	8.9800	0.032	24.470	0.000
1791	8.9832	0.016	24.470	0.000
1792	8.9864	0.008	24.550	0.000
1793	8.9896	0.012	24.550	0.000
1794	8.9977	0.020	24.445	0.000
1795	9.0059	0.028	24.445	0.000
1796	9.0113	0.030	24.445	0.000
1797	9.0167	0.026	24.460	0.000
1798	9.0221	0.016	24.460	0.000
1799	9.0273	0.010	24.515	0.000
1800	9.0325	0.010	24.515	0.000
1801	9.0377	0.016	24.480	0.000
1802	9.0409	0.024	24.480	0.000
1803	9.0441	0.030	24.555	0.000
1804	9.0473	0.028	24.555	0.000
1805	9.0505	0.018	24.515	0.000
1806	9.0537	0.010	24.515	0.000
1807	9.0617	0.008	24.515	0.000
1808	9.0696	0.016	24.520	0.000
1809	9.0750	0.022	24.520	0.000
1810	9.0803	0.026	24.575	0.000
1811	9.0856	0.022	24.575	0.000
1812	9.0910	0.014	24.520	0.000
1813	9.0963	0.008	24.520	0.000
1814	9.1016	0.010	24.565	0.000
1815	9.1048	0.014	24.565	0.000
1816	9.1080	0.018	24.540	0.000
1817	9.1112	0.026	24.540	0.000
1818	9.1145	0.024	24.540	0.000
1819	9.1177	0.018	24.550	0.000
1820	9.1335	0.010	24.550	0.000
1821	9.1376	0.004	24.560	0.000
1822	9.1416	0.008	24.560	0.000
1823	9.1457	0.012	24.555	0.000
1824	9.1497	0.016	24.555	0.000
1825	9.1550	0.014	24.500	0.000
1826	9.1604	0.012	24.500	0.000
1827	9.1657	0.012	24.605	0.000
1828	9.1689	0.032	24.605	0.000
1829	9.1721	0.044	24.605	0.000
1830	9.1753	0.072	24.590	0.000
1831	9.1784	0.102	24.590	0.000
1832	9.1816	0.158	24.590	0.000
1833	9.1976	0.194	24.590	0.000
1834	9.2029	0.252	24.600	0.000
1835	9.2082	0.326	24.600	0.000
1836	9.2135	0.472	24.535	0.000
1837	9.2175	0.648	24.535	0.000
1838	9.2215	0.918	24.605	0.000
1839	9.2256	1.190	24.605	0.000
1840	9.2296	1.502	24.605	0.000
1841	9.2335	1.762	24.535	0.000
1842	9.2375	2.048	24.535	0.000
1843	9.2414	2.318	24.585	0.000
1844	9.2454	2.540	24.585	0.000
1845	9.2535	2.676	24.560	0.000
1846	9.2617	3.022	24.560	0.000
1847	9.2670	2.982	24.590	0.000
1848	9.2723	2.768	24.590	0.000
1849	9.2776	2.582	24.590	0.000
1850	9.2830	2.510	24.590	0.000
1851	9.2884	2.516	24.590	0.000
1852	9.2937	2.514	24.645	0.000
1853	9.2969	2.504	24.645	0.000
1854	9.3000	2.454	24.500	0.000
1855	9.3032	2.292	24.500	0.000
1856	9.3063	2.132	24.535	0.000
1857	9.3095	2.036	24.535	0.000
1858	9.3176	1.964	24.605	0.000
1859	9.3256	1.948	24.605	0.000
1860	9.3310	2.118	24.565	0.000
1861	9.3363	2.330	24.565	0.000
1862	9.3416	2.156	24.565	0.000
1863	9.3469	1.828	24.490	0.000
1864	9.3522	1.466	24.490	0.000
1865	9.3575	1.254	24.495	0.000
1866	9.3628	1.086	24.495	0.000
1867	9.3681	1.030	24.515	0.000
1868	9.3735	0.954	24.515	0.000
1869	9.3788	0.828	24.490	0.000
1870	9.3841	0.656	24.490	0.000
1871	9.3894	0.502	24.410	0.000
1872	9.3934	0.372	24.410	0.000
1873	9.3974	0.278	24.410	0.000
1874	9.4014	0.218	24.395	0.000
1875	9.4054	0.182	24.395	0.000
1876	9.4107	0.158	24.460	0.000
1877	9.4161	0.148	24.460	0.000
1878	9.4214	0.144	24.490	0.000
1879	9.4246	0.150	24.490	0.000
1880	9.4278	0.154	24.415	0.000
1881	9.4310	0.154	24.415	0.000
1882	9.4341	0.160	24.390	0.000
1883	9.4373	0.158	24.390	0.000
1884	9.4534	0.154	24.390	0.000
1885	9.4588	0.154	24.465	0.000
1886	9.4642	0.160	24.465	0.000
1887	9.4697	0.166	24.345	0.000
1888	9.4736	0.158	24.345	0.000
1889	9.4776	0.152	24.370	0.000
1890	9.4815	0.148	24.370	0.000
1891	9.4855	0.130	24.360	0.000
1892	9.4894	0.112	24.360	0.000
1893	9.4934	0.104	24.435	0.000
1894	9.4973	0.110	24.435	0.000
1895	9.5012	0.112	24.435	0.000
1896	9.5094	0.110	24.420	0.000
1897	9.5176	0.120	24.420	0.000
1898	9.5229	0.114	24.370	0.000
1899	9.5281	0.104	24.370	0.000
1900	9.5333	0.098	24.435	0.000
1901	9.5386	0.094	24.435	0.000
1902	9.5439	0.094	24.375	0.000
1903	9.5492	0.100	24.375	0.000
1904	9.5532	0.104	24.365	0.000
1905	9.5572	0.098	24.365	0.000
1906	9.5611	0.086	24.365	0.000
1907	9.5651	0.082	24.370	0.000
1908	9.5705	0.068	24.370	0.000
1909	9.5758	0.068	24.430	0.000
1910	9.5812	0.080	24.430	0.000
1911	9.5865	0.086	24.425	0.000
1912	9.5918	0.082	24.425	0.000
1913	9.5971	0.074	24.385	0.000
1914	9.6026	0.074	24.385	0.000
1915	9.6081	0.068	24.350	0.000
1916	9.6136	0.064	24.350	0.000
1917	9.6167	0.064	24.350	0.000
1918	9.6198	0.066	24.410	0.000
1919	9.6229	0.060	24.410	0.000
1920	9.6260	0.056	24.410	0.000
1921	9.6291	0.054	24.410	0.000
1922	9.6372	0.052	24.425	0.000
1923	9.6452	0.056	24.425	0.000
1924	9.6505	0.064	24.415	0.000
1925	9.6558	0.062	24.415	0.000
1926	9.6612	0.056	24.425	0.000
1927	9.6665	0.050	24.425	0.000
1928	9.6718	0.046	24.425	0.000
1929	9.6772	0.050	24.405	0.000
1930	9.6836	0.050	24.405	0.000
1931	9.6899	0.052	24.415	0.000
1932	9.6963	0.054	24.415	0.000
1933	9.7027	0.052	24.400	0.000
1934	9.7091	0.044	24.400	0.000
1935	9.7123	0.036	24.460	0.000
1936	9.7155	0.036	24.460	0.000
1937	9.7187	0.042	24.425	0.000
1938	9.7219	0.044	24.425	0.000
1939	9.7251	0.046	24.425	0.000
1940	9.7304	0.042	24.370	0.000
1941	9.7358	0.036	24.370	0.000
1942	9.7411	0.034	24.405	0.000
1943	9.7475	0.032	24.405	0.000
1944	9.7539	0.036	24.415	0.000
1945	9.7603	0.038	24.415	0.000
1946	9.7667	0.040	24.335	0.000
1947	9.7731	0.042	24.335	0.000
1948	9.7770	0.040	24.455	0.000
1949	9.7810	0.030	24.455	0.000
1950	9.7850	0.026	24.455	0.000
1951	9.7890	0.026	24.480	0.000
1952	9.7944	0.034	24.480	0.000
1953	9.7997	0.040	24.435	0.000
1954	9.8051	0.044	24.435	0.000
1955	9.8083	0.038	24.410	0.000
1956	9.8114	0.030	24.410	0.000
1957	9.8146	0.022	24.435	0.000
1958	9.8177	0.018	24.435	0.000
1959	9.8209	0.024	24.435	0.000
1960	9.8289	0.030	24.480	0.000
1961	9.8370	0.036	24.480	0.000
1962	9.8424	0.036	24.450	0.000
1963	9.8478	0.028	24.450	0.000
1964	9.8532	0.022	24.475	0.000
1965	9.8584	0.018	24.475	0.000
1966	9.8637	0.016	24.475	0.000
1967	9.8689	0.020	24.475	0.000
1968	9.8729	0.028	24.420	0.000
1969	9.8769	0.030	24.420	0.000
1970	9.8809	0.028	24.420	0.000
1971	9.8849	0.028	24.505	0.000
1972	9.8902	0.022	24.505	0.000
1973	9.8955	0.018	24.455	0.000
1974	9.9009	0.016	24.455	0.000
1975	9.9062	0.024	24.400	0.000
1976	9.9115	0.022	24.400	0.000
1977	9.9168	0.024	24.425	0.000
1978	9.9222	0.022	24.425	0.000
1979	9.9275	0.024	24.475	0.000
1980	9.9328	0.022	24.475	0.000
1981	9.9369	0.018	24.475	0.000
1982	9.9411	0.016	24.490	0.000
1983	9.9452	0.018	24.490	0.000
1984	9.9493	0.022	24.490	0.000
1985	9.9570	0.018	24.490	0.000
1986	9.9648	0.018	24.455	0.000
1987	9.9688	0.016	24.455	0.000
1988	9.9728	0.016	24.445	0.000
1989	9.9768	0.010	24.445	0.000
1990	9.9808	0.012	24.565	0.000
1991	9.9861	0.018	24.565	0.000
1992	9.9914	0.018	24.565	0.000
1993	9.9968	0.016	24.475	0.000
1994	10.0008	0.012	24.475	0.000
1995	10.0048	0.014	24.455	0.000
1996	10.0088	0.012	24.455	0.000
1997	10.0128	0.012	24.510	0.000
1998	10.0209	0.020	24.510	0.000
1999	10.0290	0.022	24.515	0.000
2000	10.0343	0.016	24.515	0.000
2001	10.0397	0.022	24.490	0.000
2002	10.0450	0.036	24.490	0.000
2003	10.0490	0.056	24.490	0.000
2004	10.0530	0.082	24.505	0.000
2005	10.0571	0.114	24.505	0.000
2006	10.0611	0.146	24.505	0.000
2007	10.0651	0.200	24.505	0.000
2008	10.0690	0.262	24.520	0.000
2009	10.0729	0.354	24.520	0.000
2010	10.0768	0.486	24.510	0.000
2011	10.0848	0.690	24.510	0.000
2012	10.0928	1.000	24.495	0.000
2013	10.0982	1.484	24.495	0.000
2014	10.1035	1.842	24.495	0.000
2015	10.1088	2.094	24.570	0.000
2016	10.1142	2.204	24.570	0.000
2017	10.1195	2.364	24.535	0.000
2018	10.1248	2.414	24.535	0.000
2019	10.1280	2.560	24.495	0.000
2020	10.1312	2.560	24.495	0.000
2021	10.1344	2.588	24.540	0.000
2022	10.1376	2.478	24.540	0.000
2023	10.1408	2.406	24.565	0.000
2024	10.1488	2.366	24.565	0.000
2025	10.1567	2.336	24.565	0.000
2026	10.1621	2.366	24.540	0.000
2027	10.1674	2.698	24.540	0.000
2028	10.1727	2.630	24.525	0.000
2029	10.1780	2.444	24.525	0.000
2030	10.1834	2.220	24.475	0.000
2031	10.1887	2.090	24.475	0.000
2032	10.1919	2.050	24.500	0.000
2033	10.1951	2.090	24.500	0.000
2034	10.1983	2.180	24.560	0.000
2035	10.2015	1.936	24.560	0.000
2036	10.2047	1.566	24.560	0.000
2037	10.2206	1.198	24.475	0.000
2038	10.2246	0.954	24.475	0.000
2039	10.2286	0.810	24.420	0.000
2040	10.2326	0.702	24.420	0.000
2041	10.2366	0.610	24.350	0.000
2042	10.2420	0.508	24.350	0.000
2043	10.2475	0.396	24.435	0.000
2044	10.2529	0.308	24.435	0.000
2045	10.2569	0.240	24.415	0.000
2046	10.2608	0.198	24.415	0.000
2047	10.2647	0.174	24.415	0.000
2048	10.2686	0.174	24.380	0.000
2049	10.2766	0.182	24.380	0.000
2050	10.2846	0.178	24.395	0.000
2051	10.2899	0.166	24.395	0.000
2052	10.2953	0.158	24.340	0.000
2053	10.3006	0.152	24.340	0.000
2054	10.3046	0.148	24.405	0.000
2055	10.3086	0.148	24.405	0.000
2056	10.3126	0.156	24.405	0.000
2057	10.3166	0.154	24.405	0.000
2058	10.3206	0.150	24.405	0.000
[truncated: 10,038 more rows]
