# Supplementary material for: Applications of a novel reciprocating positive displacement pump in the simulation of pulsatile arterial blood flow
Source: PLoS One. 2022 Dec 13;17(12):e0270780. doi: 10.1371/journal.pone.0270780 (PMC9746965; doi:10.1371/journal.pone.0270780)
Supplement: S1 File — (ZIP) [file pone.0270780.s001.zip › Supporting Information Data Files/Flow Rates/Fingertip/Thermoregulatory Vasoconstriction 02.csv]

Viewer Version	2.91
COM HW Type	RS485/USB Sensor Cable
COM HW Config	Config String: COM10, 115200, ECHOOFF
Sensor Cable Version	1.8
Product Type	Liquid Flow Sensor (SF06 Chip)
Product COM Protocol Config	SHDLC Device Address: 0
Product ID	SLF3S-1300F
Sensor Serial	2109-000156
I2C Address	8
Supply Voltage	3.5 V
Command Address	0x3608
Sampling Time [ms]	5
Scale Factor Flow lin.	500
Scale Factor Temp lin.	200
Scale Factor Custom	1
Sample #	Relative Time[s]	Flow linearized [ml/min]	Temperature linearized [deg C]	Custom []
62	0.3236	-0.010	23.845	0.000
63	0.3275	-0.006	23.845	0.000
64	0.3315	-0.002	23.815	0.000
65	0.3355	0.000	23.815	0.000
66	0.3408	-0.004	23.815	0.000
67	0.3461	-0.014	23.885	0.000
68	0.3514	-0.014	23.885	0.000
69	0.3567	-0.014	23.935	0.000
70	0.3621	-0.014	23.935	0.000
71	0.3674	-0.012	23.855	0.000
72	0.3727	-0.006	23.855	0.000
73	0.3781	-0.008	23.875	0.000
74	0.3834	-0.012	23.875	0.000
75	0.3887	-0.008	23.890	0.000
76	0.3940	-0.002	23.890	0.000
77	0.3994	-0.002	23.890	0.000
78	0.4047	-0.004	23.940	0.000
79	0.4100	-0.006	23.940	0.000
80	0.4153	-0.014	23.940	0.000
81	0.4206	-0.016	23.940	0.000
82	0.4259	-0.014	23.875	0.000
83	0.4313	-0.012	23.875	0.000
84	0.4352	-0.010	23.910	0.000
85	0.4392	-0.002	23.910	0.000
86	0.4432	0.002	23.960	0.000
87	0.4472	-0.008	23.960	0.000
88	0.4525	-0.014	23.960	0.000
89	0.4579	-0.016	24.040	0.000
90	0.4632	-0.018	24.040	0.000
91	0.4686	-0.012	23.920	0.000
92	0.4739	-0.008	23.920	0.000
93	0.4792	-0.004	24.020	0.000
94	0.4846	-0.004	24.020	0.000
95	0.4899	-0.004	23.975	0.000
96	0.4952	-0.008	23.975	0.000
97	0.5005	-0.014	23.965	0.000
98	0.5059	-0.016	23.965	0.000
99	0.5112	-0.018	23.965	0.000
100	0.5152	-0.014	24.020	0.000
101	0.5192	-0.008	24.020	0.000
102	0.5232	-0.002	24.045	0.000
103	0.5271	-0.004	24.045	0.000
104	0.5325	-0.004	24.020	0.000
105	0.5378	-0.008	24.020	0.000
106	0.5431	-0.012	24.060	0.000
107	0.5485	-0.014	24.060	0.000
108	0.5538	-0.010	24.080	0.000
109	0.5591	-0.012	24.080	0.000
110	0.5644	-0.006	24.080	0.000
111	0.5698	-0.004	24.040	0.000
112	0.5751	-0.010	24.040	0.000
113	0.5791	-0.014	24.130	0.000
114	0.5831	-0.014	24.130	0.000
115	0.5871	-0.012	24.145	0.000
116	0.5911	-0.014	24.145	0.000
117	0.5964	-0.012	24.110	0.000
118	0.6018	-0.010	24.110	0.000
119	0.6071	-0.010	24.100	0.000
120	0.6124	-0.010	24.100	0.000
121	0.6178	-0.008	24.100	0.000
122	0.6231	-0.008	24.145	0.000
123	0.6284	-0.012	24.145	0.000
124	0.6338	-0.010	24.135	0.000
125	0.6391	-0.008	24.135	0.000
126	0.6446	-0.010	24.190	0.000
127	0.6500	-0.014	24.190	0.000
128	0.6554	-0.012	24.210	0.000
129	0.6607	-0.004	24.210	0.000
130	0.6661	-0.008	24.130	0.000
131	0.6714	-0.012	24.130	0.000
132	0.6754	-0.010	24.130	0.000
133	0.6794	-0.010	24.150	0.000
134	0.6834	-0.014	24.150	0.000
135	0.6874	-0.014	24.165	0.000
136	0.6926	-0.010	24.165	0.000
137	0.6979	-0.012	24.175	0.000
138	0.7032	-0.010	24.175	0.000
139	0.7072	0.000	24.225	0.000
140	0.7112	-0.002	24.225	0.000
141	0.7152	-0.014	24.280	0.000
142	0.7192	-0.012	24.280	0.000
143	0.7272	-0.008	24.280	0.000
144	0.7352	-0.018	24.125	0.000
145	0.7405	-0.020	24.125	0.000
146	0.7458	-0.010	24.255	0.000
147	0.7512	-0.010	24.255	0.000
148	0.7564	-0.016	24.205	0.000
149	0.7617	-0.008	24.205	0.000
150	0.7670	-0.006	24.290	0.000
151	0.7702	-0.010	24.290	0.000
152	0.7734	-0.010	24.310	0.000
153	0.7766	-0.004	24.310	0.000
154	0.7798	-0.012	24.310	0.000
155	0.7830	-0.012	24.285	0.000
156	0.7910	-0.010	24.285	0.000
157	0.7990	-0.010	24.300	0.000
158	0.8044	-0.010	24.300	0.000
159	0.8097	-0.004	24.310	0.000
160	0.8150	-0.008	24.310	0.000
161	0.8203	-0.014	24.300	0.000
162	0.8256	-0.014	24.300	0.000
163	0.8310	-0.016	24.270	0.000
164	0.8350	-0.020	24.270	0.000
165	0.8390	-0.012	24.270	0.000
166	0.8430	-0.002	24.260	0.000
167	0.8470	-0.006	24.260	0.000
168	0.8525	-0.010	24.310	0.000
169	0.8579	-0.008	24.310	0.000
170	0.8634	-0.012	24.270	0.000
171	0.8687	-0.018	24.270	0.000
172	0.8739	-0.012	24.275	0.000
173	0.8792	-0.008	24.275	0.000
174	0.8845	-0.010	24.385	0.000
175	0.8897	-0.012	24.385	0.000
176	0.8950	-0.008	24.385	0.000
177	0.8990	-0.008	24.370	0.000
178	0.9030	-0.010	24.370	0.000
179	0.9070	-0.010	24.365	0.000
180	0.9110	-0.010	24.365	0.000
181	0.9190	-0.016	24.295	0.000
182	0.9270	-0.018	24.295	0.000
183	0.9310	-0.016	24.395	0.000
184	0.9350	-0.012	24.395	0.000
185	0.9390	-0.006	24.390	0.000
186	0.9430	-0.002	24.390	0.000
187	0.9483	-0.004	24.390	0.000
188	0.9537	-0.008	24.405	0.000
189	0.9590	-0.012	24.405	0.000
190	0.9630	-0.016	24.330	0.000
191	0.9670	-0.014	24.330	0.000
192	0.9710	-0.012	24.330	0.000
193	0.9750	-0.012	24.330	0.000
194	0.9830	-0.010	24.410	0.000
195	0.9910	-0.012	24.410	0.000
196	0.9963	-0.014	24.395	0.000
197	1.0017	-0.016	24.395	0.000
198	1.0070	-0.014	24.395	0.000
199	1.0110	-0.012	24.475	0.000
200	1.0150	-0.006	24.475	0.000
201	1.0189	-0.004	24.425	0.000
202	1.0229	-0.006	24.425	0.000
203	1.0279	-0.010	24.370	0.000
204	1.0330	-0.010	24.370	0.000
205	1.0380	-0.014	24.470	0.000
206	1.0431	-0.012	24.470	0.000
207	1.0470	-0.008	24.475	0.000
208	1.0509	-0.010	24.475	0.000
209	1.0548	-0.010	24.475	0.000
210	1.0628	-0.010	24.435	0.000
211	1.0708	-0.018	24.435	0.000
212	1.0762	-0.020	24.465	0.000
213	1.0816	-0.012	24.465	0.000
214	1.0870	-0.006	24.490	0.000
215	1.0910	-0.008	24.490	0.000
216	1.0950	-0.006	24.385	0.000
217	1.0990	-0.010	24.385	0.000
218	1.1030	-0.020	24.495	0.000
219	1.1083	-0.020	24.495	0.000
220	1.1137	-0.014	24.495	0.000
221	1.1190	-0.006	24.475	0.000
222	1.1243	-0.002	24.475	0.000
223	1.1296	0.002	24.455	0.000
224	1.1349	-0.004	24.455	0.000
225	1.1402	-0.020	24.415	0.000
226	1.1455	-0.022	24.415	0.000
227	1.1508	-0.018	24.455	0.000
228	1.1548	-0.018	24.455	0.000
229	1.1589	-0.010	24.520	0.000
230	1.1629	-0.002	24.520	0.000
231	1.1669	-0.002	24.520	0.000
232	1.1750	-0.010	24.525	0.000
233	1.1832	-0.014	24.525	0.000
234	1.1872	-0.014	24.530	0.000
235	1.1912	-0.016	24.530	0.000
236	1.1951	-0.010	24.440	0.000
237	1.1991	-0.006	24.440	0.000
238	1.2044	-0.012	24.505	0.000
239	1.2096	-0.012	24.505	0.000
240	1.2149	-0.008	24.515	0.000
241	1.2189	-0.010	24.515	0.000
242	1.2228	-0.016	24.515	0.000
243	1.2268	-0.014	24.545	0.000
244	1.2308	-0.010	24.545	0.000
245	1.2388	-0.014	24.540	0.000
246	1.2468	-0.016	24.540	0.000
247	1.2521	-0.012	24.515	0.000
248	1.2575	-0.010	24.515	0.000
249	1.2628	-0.008	24.505	0.000
250	1.2669	-0.006	24.505	0.000
251	1.2709	-0.006	24.590	0.000
252	1.2750	-0.010	24.590	0.000
253	1.2791	-0.014	24.590	0.000
254	1.2830	-0.014	24.540	0.000
255	1.2869	-0.010	24.540	0.000
256	1.2908	-0.010	24.515	0.000
257	1.2947	-0.008	24.515	0.000
258	1.3026	-0.010	24.535	0.000
259	1.3105	-0.012	24.535	0.000
260	1.3159	-0.018	24.605	0.000
261	1.3212	-0.016	24.605	0.000
262	1.3266	-0.014	24.545	0.000
263	1.3319	-0.010	24.545	0.000
264	1.3372	-0.004	24.545	0.000
265	1.3426	-0.006	24.595	0.000
266	1.3466	-0.010	24.595	0.000
267	1.3506	-0.016	24.600	0.000
268	1.3545	-0.008	24.600	0.000
269	1.3585	-0.024	24.595	0.000
270	1.3639	-0.004	24.595	0.000
271	1.3692	-0.002	24.620	0.000
272	1.3745	0.008	24.620	0.000
273	1.3799	-0.012	24.710	0.000
274	1.3852	0.004	24.710	0.000
275	1.3906	0.002	24.710	0.000
276	1.3960	0.000	24.605	0.000
277	1.4014	0.006	24.605	0.000
278	1.4068	0.018	24.620	0.000
279	1.4108	0.030	24.620	0.000
280	1.4149	0.026	24.620	0.000
281	1.4189	0.026	24.620	0.000
282	1.4229	0.010	24.650	0.000
283	1.4282	0.014	24.650	0.000
284	1.4335	0.020	24.655	0.000
285	1.4388	0.038	24.655	0.000
286	1.4441	0.040	24.655	0.000
287	1.4494	0.050	24.585	0.000
288	1.4546	0.052	24.585	0.000
289	1.4599	0.046	24.680	0.000
290	1.4652	0.030	24.680	0.000
291	1.4704	0.040	24.630	0.000
292	1.4758	0.038	24.630	0.000
293	1.4811	0.036	24.670	0.000
294	1.4865	0.042	24.670	0.000
295	1.4919	0.052	24.630	0.000
296	1.4973	0.044	24.630	0.000
297	1.5027	0.036	24.630	0.000
298	1.5067	0.042	24.630	0.000
299	1.5108	0.044	24.630	0.000
300	1.5148	0.036	24.620	0.000
301	1.5189	0.036	24.620	0.000
302	1.5241	0.036	24.690	0.000
303	1.5293	0.030	24.690	0.000
304	1.5345	0.030	24.625	0.000
305	1.5385	0.028	24.625	0.000
306	1.5425	0.034	24.670	0.000
307	1.5465	0.032	24.670	0.000
308	1.5505	0.030	24.670	0.000
309	1.5585	0.026	24.655	0.000
310	1.5665	0.022	24.655	0.000
311	1.5718	0.024	24.605	0.000
312	1.5771	0.024	24.605	0.000
313	1.5825	0.024	24.695	0.000
314	1.5878	0.026	24.695	0.000
315	1.5932	0.024	24.570	0.000
316	1.5985	0.016	24.570	0.000
317	1.6017	0.016	24.605	0.000
318	1.6049	0.022	24.605	0.000
319	1.6081	0.020	24.605	0.000
320	1.6113	0.018	24.635	0.000
321	1.6145	0.018	24.635	0.000
322	1.6225	0.018	24.620	0.000
323	1.6305	0.012	24.620	0.000
324	1.6358	0.010	24.730	0.000
325	1.6411	0.012	24.730	0.000
326	1.6465	0.012	24.720	0.000
327	1.6518	0.014	24.720	0.000
328	1.6572	0.014	24.700	0.000
329	1.6625	0.012	24.700	0.000
330	1.6657	0.008	24.700	0.000
331	1.6689	0.006	24.725	0.000
332	1.6721	0.006	24.725	0.000
333	1.6753	0.008	24.780	0.000
334	1.6785	0.012	24.780	0.000
335	1.6866	0.020	24.700	0.000
336	1.6947	0.020	24.700	0.000
337	1.7000	0.010	24.740	0.000
338	1.7052	0.004	24.740	0.000
339	1.7104	0.002	24.760	0.000
340	1.7157	-0.006	24.760	0.000
341	1.7210	-0.004	24.760	0.000
342	1.7264	0.010	24.710	0.000
343	1.7328	0.014	24.710	0.000
344	1.7392	0.010	24.695	0.000
345	1.7456	0.010	24.695	0.000
346	1.7520	0.006	24.780	0.000
347	1.7584	-0.004	24.780	0.000
348	1.7616	-0.008	24.790	0.000
349	1.7648	0.002	24.790	0.000
350	1.7680	0.004	24.760	0.000
351	1.7712	0.006	24.760	0.000
352	1.7744	0.010	24.760	0.000
353	1.7797	0.008	24.735	0.000
354	1.7851	0.004	24.735	0.000
355	1.7904	0.006	24.720	0.000
356	1.7944	0.002	24.720	0.000
357	1.7984	-0.004	24.805	0.000
358	1.8024	-0.008	24.805	0.000
359	1.8064	-0.004	24.780	0.000
360	1.8143	0.002	24.780	0.000
361	1.8223	0.006	24.740	0.000
362	1.8277	0.008	24.740	0.000
363	1.8330	0.002	24.740	0.000
364	1.8383	0.000	24.770	0.000
365	1.8423	-0.006	24.770	0.000
366	1.8463	-0.008	24.825	0.000
367	1.8503	-0.008	24.825	0.000
368	1.8543	-0.002	24.765	0.000
369	1.8583	0.004	24.765	0.000
370	1.8623	0.004	24.830	0.000
371	1.8663	0.004	24.830	0.000
372	1.8703	-0.002	24.830	0.000
373	1.8784	-0.010	24.795	0.000
374	1.8865	-0.004	24.795	0.000
375	1.8917	0.006	24.710	0.000
376	1.8970	-0.002	24.710	0.000
377	1.9023	-0.004	24.845	0.000
378	1.9077	0.002	24.845	0.000
379	1.9131	-0.006	24.855	0.000
380	1.9185	-0.012	24.855	0.000
381	1.9217	-0.006	24.805	0.000
382	1.9248	-0.002	24.805	0.000
383	1.9280	0.000	24.805	0.000
384	1.9311	0.002	24.840	0.000
385	1.9343	0.006	24.840	0.000
386	1.9423	-0.004	24.865	0.000
387	1.9502	-0.012	24.865	0.000
388	1.9556	-0.010	24.845	0.000
389	1.9610	-0.008	24.845	0.000
390	1.9664	-0.008	24.845	0.000
391	1.9717	-0.002	24.845	0.000
392	1.9770	0.002	24.765	0.000
393	1.9822	-0.004	24.765	0.000
394	1.9862	-0.008	24.765	0.000
395	1.9902	-0.010	24.870	0.000
396	1.9942	-0.010	24.870	0.000
397	1.9982	-0.004	24.845	0.000
398	2.0062	0.004	24.845	0.000
399	2.0142	0.006	24.825	0.000
400	2.0182	-0.002	24.825	0.000
401	2.0222	-0.008	24.765	0.000
402	2.0262	-0.010	24.765	0.000
403	2.0302	-0.014	24.845	0.000
404	2.0355	-0.010	24.845	0.000
405	2.0408	-0.006	24.845	0.000
406	2.0461	-0.002	24.830	0.000
407	2.0501	0.000	24.830	0.000
408	2.0541	-0.004	24.815	0.000
409	2.0581	-0.010	24.815	0.000
410	2.0621	-0.012	24.845	0.000
411	2.0702	-0.004	24.845	0.000
412	2.0783	-0.004	24.880	0.000
413	2.0837	-0.006	24.880	0.000
414	2.0890	-0.002	24.845	0.000
415	2.0944	-0.006	24.845	0.000
416	2.0984	-0.010	24.845	0.000
417	2.1023	-0.010	24.820	0.000
418	2.1062	-0.008	24.820	0.000
419	2.1101	-0.006	24.950	0.000
420	2.1141	-0.008	24.950	0.000
421	2.1181	-0.006	24.865	0.000
422	2.1221	-0.010	24.865	0.000
423	2.1261	-0.012	24.910	0.000
424	2.1341	-0.010	24.910	0.000
425	2.1421	-0.006	24.930	0.000
426	2.1473	-0.004	24.930	0.000
427	2.1526	-0.004	24.930	0.000
428	2.1579	-0.004	24.865	0.000
429	2.1632	-0.006	24.865	0.000
430	2.1686	-0.012	24.830	0.000
431	2.1739	-0.010	24.830	0.000
432	2.1780	-0.012	24.865	0.000
433	2.1821	-0.008	24.865	0.000
434	2.1863	-0.002	24.805	0.000
435	2.1904	-0.002	24.805	0.000
436	2.1956	-0.010	24.930	0.000
437	2.2008	-0.014	24.930	0.000
438	2.2060	-0.014	24.930	0.000
439	2.2114	-0.014	24.900	0.000
440	2.2168	-0.012	24.900	0.000
441	2.2222	-0.008	24.960	0.000
442	2.2275	0.000	24.960	0.000
443	2.2328	-0.002	24.925	0.000
444	2.2381	0.000	24.925	0.000
445	2.2421	-0.006	24.890	0.000
446	2.2461	-0.010	24.890	0.000
447	2.2502	-0.014	24.865	0.000
448	2.2542	-0.012	24.865	0.000
449	2.2595	-0.010	24.865	0.000
450	2.2648	-0.014	24.910	0.000
451	2.2701	-0.012	24.910	0.000
452	2.2754	-0.004	24.900	0.000
453	2.2807	-0.002	24.900	0.000
454	2.2860	-0.006	24.920	0.000
455	2.2914	-0.004	24.920	0.000
456	2.2968	-0.008	24.920	0.000
457	2.3022	-0.014	24.920	0.000
458	2.3085	-0.016	24.955	0.000
459	2.3148	-0.008	24.955	0.000
460	2.3212	-0.010	24.955	0.000
461	2.3275	-0.006	24.910	0.000
462	2.3339	0.002	24.910	0.000
463	2.3379	-0.004	24.910	0.000
464	2.3420	-0.014	24.910	0.000
465	2.3461	-0.012	24.875	0.000
466	2.3501	-0.016	24.875	0.000
467	2.3541	-0.016	24.925	0.000
468	2.3580	-0.008	24.925	0.000
469	2.3620	-0.006	24.920	0.000
470	2.3659	-0.004	24.920	0.000
471	2.3691	-0.010	24.920	0.000
472	2.3723	-0.002	24.955	0.000
473	2.3755	-0.010	24.955	0.000
474	2.3787	-0.016	24.875	0.000
475	2.3819	-0.012	24.875	0.000
476	2.3981	-0.008	24.950	0.000
477	2.4034	-0.008	24.950	0.000
478	2.4086	-0.012	24.980	0.000
479	2.4139	-0.008	24.980	0.000
480	2.4192	-0.004	24.930	0.000
481	2.4246	-0.008	24.930	0.000
482	2.4299	-0.006	24.930	0.000
483	2.4331	-0.008	24.960	0.000
484	2.4363	-0.010	24.960	0.000
485	2.4395	-0.020	24.925	0.000
486	2.4427	-0.020	24.925	0.000
487	2.4458	-0.014	24.935	0.000
488	2.4538	-0.008	24.935	0.000
489	2.4618	-0.002	24.920	0.000
490	2.4672	-0.002	24.920	0.000
491	2.4725	-0.002	25.010	0.000
492	2.4778	-0.006	25.010	0.000
493	2.4832	-0.022	25.010	0.000
494	2.4885	-0.026	24.970	0.000
495	2.4938	-0.018	24.970	0.000
496	2.4978	-0.010	24.930	0.000
497	2.5018	-0.004	24.930	0.000
498	2.5058	0.000	24.965	0.000
499	2.5098	0.006	24.965	0.000
500	2.5152	-0.006	24.970	0.000
501	2.5205	-0.018	24.970	0.000
502	2.5259	-0.018	24.870	0.000
503	2.5312	-0.014	24.870	0.000
504	2.5366	-0.010	24.870	0.000
505	2.5420	-0.006	25.035	0.000
506	2.5473	-0.002	25.035	0.000
507	2.5526	-0.008	24.980	0.000
508	2.5579	-0.012	24.980	0.000
509	2.5619	-0.012	25.015	0.000
510	2.5659	-0.012	25.015	0.000
511	2.5699	-0.014	24.985	0.000
512	2.5738	-0.012	24.985	0.000
513	2.5818	-0.010	24.935	0.000
514	2.5898	-0.012	24.935	0.000
515	2.5939	-0.012	24.935	0.000
516	2.5979	-0.004	24.980	0.000
517	2.6019	-0.006	24.980	0.000
518	2.6060	-0.006	25.035	0.000
519	2.6113	-0.008	25.035	0.000
520	2.6166	-0.008	24.965	0.000
521	2.6218	-0.018	24.965	0.000
522	2.6258	-0.022	25.005	0.000
523	2.6298	-0.016	25.005	0.000
524	2.6338	-0.012	25.020	0.000
525	2.6378	-0.006	25.020	0.000
526	2.6458	0.002	25.020	0.000
527	2.6538	-0.002	24.975	0.000
528	2.6591	-0.010	24.975	0.000
529	2.6644	-0.014	24.970	0.000
530	2.6697	-0.016	24.970	0.000
531	2.6752	-0.020	25.035	0.000
532	2.6806	-0.016	25.035	0.000
533	2.6860	-0.008	25.010	0.000
534	2.6891	-0.006	25.010	0.000
535	2.6922	-0.012	25.025	0.000
536	2.6953	-0.010	25.025	0.000
537	2.6985	-0.014	25.025	0.000
538	2.7016	-0.018	25.000	0.000
539	2.7098	-0.014	25.000	0.000
540	2.7181	-0.008	25.015	0.000
541	2.7233	-0.010	25.015	0.000
542	2.7285	-0.006	25.015	0.000
543	2.7337	-0.006	25.015	0.000
544	2.7391	-0.012	25.085	0.000
545	2.7445	-0.014	25.085	0.000
546	2.7500	-0.010	24.975	0.000
547	2.7547	-0.010	24.975	0.000
548	2.7594	-0.012	24.975	0.000
549	2.7641	-0.006	25.060	0.000
550	2.7688	-0.008	25.060	0.000
551	2.7731	-0.022	25.035	0.000
552	2.7774	-0.018	25.035	0.000
553	2.7817	-0.010	25.090	0.000
554	2.7871	-0.010	25.090	0.000
555	2.7924	-0.006	25.040	0.000
556	2.7978	0.002	25.040	0.000
557	2.8032	-0.002	25.065	0.000
558	2.8086	-0.016	25.065	0.000
559	2.8140	-0.022	25.065	0.000
560	2.8179	-0.018	25.040	0.000
561	2.8218	-0.022	25.040	0.000
562	2.8257	-0.016	24.980	0.000
563	2.8295	-0.004	24.980	0.000
564	2.8376	-0.002	25.070	0.000
565	2.8456	-0.006	25.070	0.000
566	2.8496	-0.010	25.025	0.000
567	2.8536	-0.016	25.025	0.000
568	2.8576	-0.016	24.985	0.000
569	2.8616	-0.014	24.985	0.000
570	2.8669	-0.008	24.985	0.000
571	2.8722	-0.010	25.080	0.000
572	2.8775	-0.012	25.080	0.000
573	2.8815	-0.008	25.035	0.000
574	2.8855	-0.010	25.035	0.000
575	2.8896	-0.014	25.010	0.000
576	2.8936	-0.012	25.010	0.000
577	2.9016	-0.008	25.060	0.000
578	2.9097	-0.008	25.060	0.000
579	2.9150	-0.010	25.045	0.000
580	2.9202	-0.014	25.045	0.000
581	2.9255	-0.010	25.045	0.000
582	2.9296	-0.014	25.075	0.000
583	2.9337	-0.014	25.075	0.000
584	2.9378	-0.012	25.045	0.000
585	2.9418	-0.016	25.045	0.000
586	2.9458	-0.016	25.085	0.000
587	2.9497	-0.012	25.085	0.000
588	2.9536	-0.012	25.080	0.000
589	2.9575	-0.010	25.080	0.000
590	2.9655	-0.004	25.070	0.000
591	2.9735	-0.006	25.070	0.000
592	2.9788	-0.010	25.070	0.000
593	2.9842	-0.010	25.085	0.000
594	2.9895	-0.014	25.085	0.000
595	2.9948	-0.020	25.065	0.000
596	3.0002	-0.018	25.065	0.000
597	3.0056	-0.006	25.065	0.000
598	3.0087	-0.008	25.065	0.000
599	3.0119	-0.010	25.065	0.000
600	3.0151	-0.006	25.065	0.000
601	3.0182	-0.008	25.115	0.000
602	3.0214	-0.018	25.115	0.000
603	3.0294	-0.016	25.115	0.000
604	3.0375	-0.006	25.095	0.000
605	3.0428	-0.012	25.095	0.000
606	3.0481	-0.016	25.090	0.000
607	3.0534	-0.010	25.090	0.000
608	3.0587	-0.012	25.010	0.000
609	3.0641	-0.022	25.010	0.000
610	3.0694	-0.016	25.075	0.000
611	3.0734	-0.006	25.075	0.000
612	3.0774	-0.008	25.135	0.000
613	3.0814	-0.008	25.135	0.000
614	3.0854	-0.008	25.135	0.000
615	3.0935	-0.018	25.105	0.000
616	3.1015	-0.016	25.105	0.000
617	3.1055	-0.010	25.105	0.000
618	3.1095	-0.006	25.105	0.000
619	3.1134	-0.006	25.050	0.000
620	3.1174	-0.006	25.050	0.000
621	3.1227	-0.008	25.140	0.000
622	3.1281	-0.020	25.140	0.000
623	3.1334	-0.022	25.010	0.000
624	3.1374	-0.018	25.010	0.000
625	3.1414	-0.018	25.010	0.000
626	3.1454	-0.004	25.100	0.000
627	3.1493	0.006	25.100	0.000
628	3.1574	0.000	25.160	0.000
629	3.1655	-0.014	25.160	0.000
630	3.1708	-0.014	25.100	0.000
631	3.1760	-0.020	25.100	0.000
632	3.1813	-0.022	25.100	0.000
633	3.1853	-0.016	25.100	0.000
634	3.1893	-0.010	25.160	0.000
635	3.1933	-0.012	25.160	0.000
636	3.1973	-0.008	25.160	0.000
637	3.2013	-0.008	25.095	0.000
638	3.2053	-0.010	25.095	0.000
639	3.2092	-0.010	25.070	0.000
640	3.2132	-0.010	25.070	0.000
641	3.2212	-0.008	25.150	0.000
642	3.2292	-0.016	25.150	0.000
643	3.2346	-0.012	25.095	0.000
644	3.2399	-0.010	25.095	0.000
645	3.2453	-0.012	25.095	0.000
646	3.2506	-0.006	25.095	0.000
647	3.2559	-0.006	25.095	0.000
648	3.2612	-0.006	25.105	0.000
649	3.2644	-0.016	25.105	0.000
650	3.2676	-0.020	25.135	0.000
651	3.2708	-0.020	25.135	0.000
652	3.2740	-0.016	25.095	0.000
653	3.2772	-0.008	25.095	0.000
654	3.2851	-0.004	25.130	0.000
655	3.2931	-0.002	25.130	0.000
656	3.2986	-0.008	25.140	0.000
657	3.3040	-0.016	25.140	0.000
658	3.3095	-0.018	25.140	0.000
659	3.3147	-0.024	25.140	0.000
660	3.3200	-0.016	25.140	0.000
661	3.3252	-0.008	25.180	0.000
662	3.3284	-0.004	25.180	0.000
663	3.3315	-0.006	25.165	0.000
664	3.3347	-0.010	25.165	0.000
665	3.3379	-0.010	25.185	0.000
666	3.3410	-0.014	25.185	0.000
667	3.3570	-0.014	25.165	0.000
668	3.3611	-0.010	25.165	0.000
669	3.3651	-0.010	25.165	0.000
670	3.3692	-0.012	25.175	0.000
671	3.3733	-0.010	25.175	0.000
672	3.3786	-0.012	25.145	0.000
673	3.3840	-0.020	25.145	0.000
674	3.3894	-0.014	25.180	0.000
675	3.3933	-0.006	25.180	0.000
676	3.3973	-0.008	25.170	0.000
677	3.4013	-0.010	25.170	0.000
678	3.4052	-0.010	25.155	0.000
679	3.4132	-0.016	25.155	0.000
680	3.4212	-0.020	25.155	0.000
681	3.4265	-0.016	25.185	0.000
682	3.4318	-0.012	25.185	0.000
683	3.4371	-0.012	25.135	0.000
684	3.4411	-0.008	25.135	0.000
685	3.4452	-0.010	25.090	0.000
686	3.4492	-0.018	25.090	0.000
687	3.4532	-0.020	25.235	0.000
688	3.4572	-0.014	25.235	0.000
689	3.4611	-0.010	25.180	0.000
690	3.4651	-0.006	25.180	0.000
691	3.4691	-0.002	25.180	0.000
692	3.4770	-0.004	25.170	0.000
693	3.4850	-0.012	25.170	0.000
694	3.4904	-0.014	25.205	0.000
695	3.4957	-0.016	25.205	0.000
696	3.5010	-0.018	25.195	0.000
697	3.5063	-0.014	25.195	0.000
698	3.5116	-0.010	25.115	0.000
699	3.5169	-0.010	25.115	0.000
700	3.5202	-0.010	25.190	0.000
701	3.5235	-0.008	25.190	0.000
702	3.5268	-0.012	25.190	0.000
703	3.5301	-0.014	25.240	0.000
704	3.5334	-0.012	25.240	0.000
705	3.5412	-0.012	25.110	0.000
706	3.5489	-0.014	25.110	0.000
707	3.5544	-0.012	25.155	0.000
708	3.5599	-0.012	25.155	0.000
709	3.5653	-0.018	25.150	0.000
710	3.5705	-0.014	25.150	0.000
711	3.5757	-0.008	25.215	0.000
712	3.5809	-0.010	25.215	0.000
713	3.5841	-0.010	25.215	0.000
714	3.5873	-0.006	25.195	0.000
715	3.5906	-0.010	25.195	0.000
716	3.5938	-0.014	25.205	0.000
717	3.5970	-0.012	25.205	0.000
718	3.6051	-0.010	25.200	0.000
719	3.6131	-0.016	25.200	0.000
720	3.6184	-0.014	25.165	0.000
721	3.6237	-0.014	25.165	0.000
722	3.6290	-0.016	25.155	0.000
723	3.6344	-0.010	25.155	0.000
724	3.6397	-0.006	25.155	0.000
725	3.6451	-0.004	25.200	0.000
726	3.6490	-0.008	25.200	0.000
727	3.6529	-0.012	25.270	0.000
728	3.6568	-0.014	25.270	0.000
729	3.6607	-0.022	25.200	0.000
730	3.6687	-0.020	25.200	0.000
731	3.6768	-0.012	25.160	0.000
732	3.6808	-0.010	25.160	0.000
733	3.6848	-0.012	25.195	0.000
734	3.6889	-0.012	25.195	0.000
735	3.6929	-0.014	25.195	0.000
736	3.6983	-0.018	25.165	0.000
737	3.7036	-0.014	25.165	0.000
738	3.7090	-0.010	25.160	0.000
739	3.7129	-0.004	25.160	0.000
740	3.7169	-0.002	25.190	0.000
741	3.7208	-0.008	25.190	0.000
742	3.7248	-0.012	25.240	0.000
743	3.7328	-0.014	25.240	0.000
744	3.7408	-0.018	25.240	0.000
745	3.7462	-0.012	25.160	0.000
746	3.7515	-0.010	25.160	0.000
747	3.7568	-0.014	25.190	0.000
748	3.7622	-0.010	25.190	0.000
749	3.7676	-0.012	25.185	0.000
750	3.7730	-0.016	25.185	0.000
751	3.7761	-0.018	25.200	0.000
752	3.7793	-0.010	25.200	0.000
753	3.7824	-0.008	25.185	0.000
754	3.7856	-0.010	25.185	0.000
755	3.7887	-0.008	25.185	0.000
756	3.7967	-0.012	25.165	0.000
757	3.8047	-0.020	25.165	0.000
758	3.8101	-0.018	25.260	0.000
759	3.8155	-0.014	25.260	0.000
760	3.8210	-0.014	25.255	0.000
761	3.8262	-0.010	25.255	0.000
762	3.8315	-0.002	25.185	0.000
763	3.8367	-0.002	25.185	0.000
764	3.8399	-0.014	25.240	0.000
765	3.8431	-0.016	25.240	0.000
766	3.8463	-0.018	25.240	0.000
767	3.8495	-0.018	25.215	0.000
768	3.8527	-0.010	25.215	0.000
769	3.8607	-0.006	25.220	0.000
770	3.8687	-0.006	25.220	0.000
771	3.8740	-0.008	25.155	0.000
772	3.8794	-0.008	25.155	0.000
773	3.8847	-0.014	25.235	0.000
774	3.8900	-0.018	25.235	0.000
775	3.8953	-0.016	25.205	0.000
776	3.9006	-0.016	25.205	0.000
777	3.9038	-0.014	25.205	0.000
778	3.9070	-0.012	25.225	0.000
779	3.9102	-0.012	25.225	0.000
780	3.9134	-0.012	25.260	0.000
781	3.9166	-0.010	25.260	0.000
782	3.9326	-0.012	25.285	0.000
783	3.9366	-0.018	25.285	0.000
784	3.9405	-0.014	25.280	0.000
785	3.9445	-0.012	25.280	0.000
786	3.9485	-0.010	25.275	0.000
787	3.9538	-0.010	25.275	0.000
788	3.9591	-0.004	25.275	0.000
789	3.9644	-0.008	25.280	0.000
790	3.9684	-0.012	25.280	0.000
791	3.9724	-0.012	25.180	0.000
792	3.9764	-0.012	25.180	0.000
793	3.9804	-0.016	25.245	0.000
794	3.9886	-0.012	25.245	0.000
795	3.9967	-0.008	25.265	0.000
796	4.0021	-0.016	25.265	0.000
797	4.0075	-0.014	25.200	0.000
798	4.0129	-0.012	25.200	0.000
799	4.0167	-0.016	25.200	0.000
800	4.0206	-0.016	25.265	0.000
801	4.0245	-0.008	25.265	0.000
802	4.0284	-0.010	25.240	0.000
803	4.0324	-0.016	25.240	0.000
804	4.0364	-0.018	25.220	0.000
805	4.0403	-0.012	25.220	0.000
806	4.0443	-0.012	25.335	0.000
807	4.0523	-0.016	25.335	0.000
808	4.0603	-0.008	25.305	0.000
809	4.0657	-0.008	25.305	0.000
810	4.0710	-0.012	25.305	0.000
811	4.0763	-0.016	25.310	0.000
812	4.0817	-0.012	25.310	0.000
813	4.0870	-0.008	25.235	0.000
814	4.0924	-0.008	25.235	0.000
815	4.0963	-0.010	25.250	0.000
816	4.1003	-0.006	25.250	0.000
817	4.1043	-0.008	25.225	0.000
818	4.1083	-0.014	25.225	0.000
819	4.1136	-0.018	25.255	0.000
820	4.1190	-0.020	25.255	0.000
821	4.1243	-0.018	25.255	0.000
822	4.1296	-0.012	25.290	0.000
823	4.1349	-0.012	25.290	0.000
824	4.1403	-0.010	25.220	0.000
825	4.1456	-0.008	25.220	0.000
826	4.1509	-0.010	25.190	0.000
827	4.1562	-0.016	25.190	0.000
828	4.1602	-0.014	25.265	0.000
829	4.1642	-0.012	25.265	0.000
830	4.1682	-0.016	25.275	0.000
831	4.1722	-0.020	25.275	0.000
832	4.1802	-0.012	25.275	0.000
833	4.1882	-0.004	25.330	0.000
834	4.1922	-0.010	25.330	0.000
835	4.1962	-0.004	25.310	0.000
836	4.2002	-0.002	25.310	0.000
837	4.2042	-0.008	25.245	0.000
838	4.2096	-0.016	25.245	0.000
839	4.2149	-0.014	25.325	0.000
840	4.2202	-0.016	25.325	0.000
841	4.2242	-0.020	25.255	0.000
842	4.2282	-0.014	25.255	0.000
843	4.2322	-0.008	25.255	0.000
844	4.2362	-0.008	25.280	0.000
845	4.2442	-0.006	25.280	0.000
846	4.2522	-0.010	25.265	0.000
847	4.2575	-0.014	25.265	0.000
848	4.2629	-0.018	25.235	0.000
849	4.2682	-0.016	25.235	0.000
850	4.2722	-0.020	25.290	0.000
851	4.2761	-0.018	25.290	0.000
852	4.2801	-0.014	25.240	0.000
853	4.2841	-0.012	25.240	0.000
854	4.2895	-0.012	25.240	0.000
855	4.2948	-0.006	25.240	0.000
856	4.3001	-0.006	25.240	0.000
857	4.3054	-0.010	25.295	0.000
858	4.3108	-0.010	25.295	0.000
859	4.3161	-0.014	25.330	0.000
860	4.3214	-0.018	25.330	0.000
861	4.3268	-0.018	25.290	0.000
862	4.3321	-0.010	25.290	0.000
863	4.3374	-0.010	25.270	0.000
864	4.3428	-0.010	25.270	0.000
865	4.3481	-0.004	25.270	0.000
866	4.3521	-0.008	25.290	0.000
867	4.3561	-0.020	25.290	0.000
868	4.3601	-0.024	25.295	0.000
869	4.3641	-0.016	25.295	0.000
870	4.3694	-0.016	25.240	0.000
871	4.3747	-0.014	25.240	0.000
872	4.3801	-0.004	25.285	0.000
873	4.3856	0.002	25.285	0.000
874	4.3911	-0.010	25.365	0.000
875	4.3966	-0.014	25.365	0.000
876	4.4017	-0.018	25.365	0.000
877	4.4069	-0.024	25.260	0.000
878	4.4121	-0.024	25.260	0.000
879	4.4161	-0.018	25.310	0.000
880	4.4201	-0.006	25.310	0.000
881	4.4241	-0.004	25.350	0.000
882	4.4281	-0.004	25.350	0.000
883	4.4334	-0.008	25.320	0.000
884	4.4387	-0.008	25.320	0.000
885	4.4440	-0.012	25.260	0.000
886	4.4494	-0.018	25.260	0.000
887	4.4548	-0.016	25.260	0.000
888	4.4601	-0.014	25.320	0.000
889	4.4655	-0.010	25.320	0.000
890	4.4708	-0.008	25.355	0.000
891	4.4761	-0.010	25.355	0.000
892	4.4816	-0.008	25.345	0.000
893	4.4871	-0.010	25.345	0.000
894	4.4926	-0.016	25.310	0.000
895	4.4981	-0.020	25.310	0.000
896	4.5036	-0.016	25.365	0.000
897	4.5090	-0.014	25.365	0.000
898	4.5145	-0.014	25.365	0.000
899	4.5200	-0.012	25.300	0.000
900	4.5255	-0.006	25.300	0.000
901	4.5310	-0.012	25.380	0.000
902	4.5350	-0.016	25.380	0.000
903	4.5390	-0.018	25.340	0.000
904	4.5430	-0.018	25.340	0.000
905	4.5470	-0.014	25.390	0.000
906	4.5523	-0.008	25.390	0.000
907	4.5576	-0.002	25.280	0.000
908	4.5629	-0.002	25.280	0.000
909	4.5662	-0.008	25.280	0.000
910	4.5694	-0.010	25.280	0.000
911	4.5726	-0.020	25.280	0.000
912	4.5758	-0.028	25.315	0.000
913	4.5791	-0.022	25.315	0.000
914	4.5870	-0.014	25.365	0.000
915	4.5949	-0.008	25.365	0.000
916	4.6003	-0.004	25.310	0.000
917	4.6057	-0.002	25.310	0.000
918	4.6110	-0.012	25.300	0.000
919	4.6163	-0.016	25.300	0.000
920	4.6217	-0.014	25.300	0.000
921	4.6270	-0.020	25.320	0.000
922	4.6323	-0.014	25.320	0.000
923	4.6376	-0.004	25.340	0.000
924	4.6429	-0.006	25.340	0.000
925	4.6483	-0.018	25.370	0.000
926	4.6536	-0.022	25.370	0.000
927	4.6589	-0.016	25.385	0.000
928	4.6629	-0.018	25.385	0.000
929	4.6669	-0.010	25.285	0.000
930	4.6709	0.000	25.285	0.000
931	4.6749	-0.006	25.285	0.000
932	4.6803	-0.016	25.385	0.000
933	4.6856	-0.014	25.385	0.000
934	4.6909	-0.020	25.285	0.000
935	4.6962	-0.026	25.285	0.000
936	4.7016	-0.008	25.405	0.000
937	4.7069	0.002	25.405	0.000
938	4.7123	-0.004	25.375	0.000
939	4.7178	-0.006	25.375	0.000
940	4.7232	-0.012	25.335	0.000
941	4.7285	-0.026	25.335	0.000
942	4.7337	-0.024	25.335	0.000
943	4.7389	-0.012	25.325	0.000
944	4.7430	-0.008	25.325	0.000
945	4.7470	-0.006	25.420	0.000
946	4.7510	-0.004	25.420	0.000
947	4.7550	-0.008	25.345	0.000
948	4.7603	-0.026	25.345	0.000
949	4.7655	-0.026	25.325	0.000
950	4.7708	-0.018	25.325	0.000
951	4.7761	-0.014	25.385	0.000
952	4.7815	-0.008	25.385	0.000
953	4.7868	-0.004	25.385	0.000
954	4.7921	-0.006	25.380	0.000
955	4.7974	-0.012	25.380	0.000
956	4.8027	-0.016	25.340	0.000
957	4.8081	-0.016	25.340	0.000
958	4.8134	-0.014	25.345	0.000
959	4.8187	-0.010	25.345	0.000
960	4.8219	-0.006	25.340	0.000
961	4.8251	-0.010	25.340	0.000
962	4.8283	-0.018	25.320	0.000
963	4.8315	-0.020	25.320	0.000
964	4.8347	-0.016	25.320	0.000
965	4.8427	-0.014	25.365	0.000
966	4.8507	-0.010	25.365	0.000
967	4.8561	-0.004	25.295	0.000
968	4.8615	-0.004	25.295	0.000
969	4.8668	-0.014	25.320	0.000
970	4.8721	-0.016	25.320	0.000
971	4.8774	-0.016	25.310	0.000
972	4.8828	-0.012	25.310	0.000
973	4.8867	-0.014	25.405	0.000
974	4.8907	-0.008	25.405	0.000
975	4.8947	-0.014	25.405	0.000
976	4.8987	-0.018	25.275	0.000
977	4.9067	-0.022	25.275	0.000
978	4.9147	-0.014	25.375	0.000
979	4.9188	-0.004	25.375	0.000
980	4.9229	0.006	25.380	0.000
981	4.9270	0.008	25.380	0.000
982	4.9311	0.008	25.350	0.000
983	4.9364	-0.006	25.350	0.000
984	4.9416	-0.006	25.330	0.000
985	4.9469	-0.008	25.330	0.000
986	4.9509	-0.002	25.330	0.000
987	4.9548	0.006	25.370	0.000
988	4.9588	0.014	25.370	0.000
989	4.9628	0.004	25.360	0.000
990	4.9708	0.000	25.360	0.000
991	4.9788	-0.002	25.360	0.000
992	4.9842	-0.008	25.360	0.000
993	4.9896	0.008	25.295	0.000
994	4.9951	0.016	25.295	0.000
995	4.9990	0.022	25.395	0.000
996	5.0029	0.010	25.395	0.000
997	5.0068	0.014	25.395	0.000
998	5.0107	0.004	25.385	0.000
999	5.0138	0.006	25.385	0.000
1000	5.0170	0.014	25.435	0.000
1001	5.0202	0.022	25.435	0.000
1002	5.0234	0.018	25.350	0.000
1003	5.0266	0.028	25.350	0.000
1004	5.0429	0.032	25.440	0.000
1005	5.0482	0.018	25.440	0.000
1006	5.0534	0.010	25.400	0.000
1007	5.0587	0.024	25.400	0.000
1008	5.0641	0.020	25.400	0.000
1009	5.0695	0.016	25.370	0.000
1010	5.0749	0.018	25.370	0.000
1011	5.0780	0.016	25.405	0.000
1012	5.0812	0.006	25.405	0.000
1013	5.0843	0.006	25.435	0.000
1014	5.0875	0.010	25.435	0.000
1015	5.0906	0.010	25.400	0.000
1016	5.0988	0.014	25.400	0.000
1017	5.1069	0.018	25.450	0.000
1018	5.1121	0.012	25.450	0.000
1019	5.1174	0.006	25.450	0.000
1020	5.1226	0.002	25.385	0.000
1021	5.1279	-0.002	25.385	0.000
1022	5.1333	0.002	25.420	0.000
1023	5.1386	0.010	25.420	0.000
1024	5.1440	0.012	25.375	0.000
1025	5.1494	0.002	25.375	0.000
1026	5.1548	0.002	25.415	0.000
1027	5.1602	-0.002	25.415	0.000
1028	5.1656	-0.002	25.410	0.000
1029	5.1710	0.006	25.410	0.000
1030	5.1764	0.014	25.410	0.000
1031	5.1804	0.010	25.390	0.000
1032	5.1844	0.004	25.390	0.000
1033	5.1884	0.000	25.425	0.000
1034	5.1924	-0.006	25.425	0.000
1035	5.1977	-0.014	25.415	0.000
1036	5.2031	-0.002	25.415	0.000
1037	5.2084	0.012	25.445	0.000
1038	5.2138	0.008	25.445	0.000
1039	5.2191	0.006	25.415	0.000
1040	5.2244	-0.002	25.415	0.000
1041	5.2298	-0.008	25.415	0.000
1042	5.2351	-0.012	25.380	0.000
1043	5.2404	-0.004	25.380	0.000
1044	5.2444	0.000	25.415	0.000
1045	5.2484	-0.002	25.415	0.000
1046	5.2524	0.002	25.385	0.000
1047	5.2564	0.000	25.385	0.000
1048	5.2618	-0.006	25.385	0.000
1049	5.2672	-0.010	25.385	0.000
1050	5.2726	-0.012	25.465	0.000
1051	5.2780	-0.008	25.465	0.000
1052	5.2834	-0.002	25.465	0.000
1053	5.2888	0.000	25.400	0.000
1054	5.2927	0.000	25.400	0.000
1055	5.2966	-0.002	25.435	0.000
1056	5.3005	0.000	25.435	0.000
1057	5.3044	-0.002	25.320	0.000
1058	5.3124	-0.006	25.320	0.000
1059	5.3203	-0.010	25.445	0.000
1060	5.3243	-0.010	25.445	0.000
1061	5.3283	-0.008	25.340	0.000
1062	5.3323	-0.006	25.340	0.000
1063	5.3363	-0.006	25.340	0.000
1064	5.3418	-0.006	25.435	0.000
1065	5.3472	-0.008	25.435	0.000
1066	5.3526	-0.008	25.425	0.000
1067	5.3565	-0.008	25.425	0.000
1068	5.3604	-0.004	25.390	0.000
1069	5.3643	-0.004	25.390	0.000
1070	5.3682	-0.008	25.425	0.000
1071	5.3762	-0.004	25.425	0.000
1072	5.3842	-0.008	25.425	0.000
1073	5.3896	-0.014	25.435	0.000
1074	5.3949	-0.010	25.435	0.000
1075	5.4002	-0.008	25.425	0.000
1076	5.4043	-0.010	25.425	0.000
1077	5.4083	-0.006	25.365	0.000
1078	5.4123	-0.002	25.365	0.000
1079	5.4164	-0.004	25.440	0.000
1080	5.4217	-0.010	25.440	0.000
1081	5.4269	-0.008	25.405	0.000
1082	5.4322	-0.008	25.405	0.000
1083	5.4376	-0.014	25.405	0.000
1084	5.4429	-0.010	25.425	0.000
1085	5.4482	-0.006	25.425	0.000
1086	5.4535	-0.006	25.475	0.000
1087	5.4588	-0.006	25.475	0.000
1088	5.4641	-0.006	25.355	0.000
1089	5.4695	-0.012	25.355	0.000
1090	5.4748	-0.016	25.485	0.000
1091	5.4801	-0.010	25.485	0.000
1092	5.4857	-0.012	25.430	0.000
1093	5.4913	-0.010	25.430	0.000
1094	5.4968	-0.004	25.430	0.000
1095	5.5024	-0.004	25.405	0.000
1096	5.5080	-0.008	25.405	0.000
1097	5.5136	-0.010	25.450	0.000
1098	5.5191	-0.010	25.450	0.000
1099	5.5231	-0.020	25.465	0.000
1100	5.5271	-0.016	25.465	0.000
1101	5.5311	-0.004	25.415	0.000
1102	5.5352	-0.008	25.415	0.000
1103	5.5391	-0.010	25.450	0.000
1104	5.5431	-0.006	25.450	0.000
1105	5.5471	-0.004	25.450	0.000
1106	5.5511	-0.012	25.480	0.000
1107	5.5565	-0.012	25.480	0.000
1108	5.5618	-0.010	25.510	0.000
1109	5.5672	-0.014	25.510	0.000
1110	5.5725	-0.012	25.510	0.000
1111	5.5779	-0.004	25.510	0.000
1112	5.5832	-0.010	25.440	0.000
1113	5.5885	-0.012	25.440	0.000
1114	5.5939	-0.008	25.455	0.000
1115	5.5992	-0.010	25.455	0.000
1116	5.6045	-0.014	25.455	0.000
1117	5.6098	-0.012	25.445	0.000
1118	5.6151	-0.008	25.445	0.000
1119	5.6183	-0.012	25.480	0.000
1120	5.6215	-0.010	25.480	0.000
1121	5.6247	-0.008	25.430	0.000
1122	5.6278	-0.012	25.430	0.000
1123	5.6310	-0.016	25.500	0.000
1124	5.6391	-0.014	25.500	0.000
1125	5.6471	-0.010	25.445	0.000
1126	5.6526	-0.010	25.445	0.000
1127	5.6580	-0.008	25.445	0.000
1128	5.6635	-0.008	25.470	0.000
1129	5.6687	-0.012	25.470	0.000
1130	5.6739	-0.016	25.435	0.000
1131	5.6791	-0.016	25.435	0.000
1132	5.6823	-0.014	25.515	0.000
1133	5.6855	-0.012	25.515	0.000
1134	5.6887	-0.010	25.405	0.000
1135	5.6918	-0.002	25.405	0.000
1136	5.6950	-0.004	25.440	0.000
1137	5.7111	-0.014	25.440	0.000
1138	5.7151	-0.012	25.440	0.000
1139	5.7190	-0.012	25.475	0.000
1140	5.7230	-0.012	25.475	0.000
1141	5.7270	-0.012	25.460	0.000
1142	5.7323	-0.006	25.460	0.000
1143	5.7377	-0.010	25.485	0.000
1144	5.7430	-0.016	25.485	0.000
1145	5.7470	-0.016	25.510	0.000
1146	5.7510	-0.014	25.510	0.000
1147	5.7550	-0.018	25.500	0.000
1148	5.7590	-0.012	25.500	0.000
1149	5.7670	-0.004	25.500	0.000
1150	5.7749	-0.002	25.445	0.000
1151	5.7803	-0.008	25.445	0.000
1152	5.7858	0.004	25.470	0.000
1153	5.7912	-0.008	25.470	0.000
1154	5.7952	-0.004	25.490	0.000
1155	5.7991	-0.002	25.490	0.000
1156	5.8031	0.004	25.530	0.000
1157	5.8070	0.004	25.530	0.000
1158	5.8128	0.004	25.530	0.000
1159	5.8186	0.006	25.530	0.000
1160	5.8244	0.002	25.530	0.000
1161	5.8302	0.004	25.450	0.000
1162	5.8360	0.004	25.450	0.000
1163	5.8418	0.002	25.445	0.000
1164	5.8476	0.004	25.445	0.000
1165	5.8534	0.006	25.470	0.000
1166	5.8592	0.010	25.470	0.000
1167	5.8650	0.004	25.510	0.000
1168	5.8709	0.006	25.510	0.000
1169	5.8741	0.010	25.530	0.000
1170	5.8773	0.008	25.530	0.000
1171	5.8805	0.014	25.530	0.000
1172	5.8837	0.020	25.510	0.000
1173	5.8869	0.020	25.510	0.000
1174	5.8922	0.024	25.465	0.000
1175	5.8975	0.026	25.465	0.000
1176	5.9028	0.030	25.570	0.000
1177	5.9082	0.024	25.570	0.000
1178	5.9135	0.038	25.485	0.000
1179	5.9189	0.038	25.485	0.000
1180	5.9242	0.036	25.425	0.000
1181	5.9296	0.032	25.425	0.000
1182	5.9349	0.042	25.425	0.000
1183	5.9402	0.042	25.545	0.000
1184	5.9455	0.054	25.545	0.000
1185	5.9507	0.054	25.490	0.000
1186	5.9562	0.054	25.490	0.000
1187	5.9616	0.044	25.420	0.000
1188	5.9670	0.042	25.420	0.000
1189	5.9710	0.038	25.570	0.000
1190	5.9749	0.034	25.570	0.000
1191	5.9789	0.040	25.430	0.000
1192	5.9828	0.042	25.430	0.000
1193	5.9882	0.040	25.430	0.000
1194	5.9935	0.034	25.510	0.000
1195	5.9989	0.028	25.510	0.000
1196	6.0042	0.026	25.530	0.000
1197	6.0095	0.028	25.530	0.000
1198	6.0149	0.036	25.555	0.000
1199	6.0202	0.036	25.555	0.000
1200	6.0256	0.032	25.440	0.000
1201	6.0309	0.024	25.440	0.000
1202	6.0362	0.024	25.510	0.000
1203	6.0415	0.020	25.510	0.000
1204	6.0468	0.016	25.510	0.000
1205	6.0522	0.020	25.510	0.000
1206	6.0575	0.026	25.510	0.000
1207	6.0628	0.028	25.460	0.000
1208	6.0669	0.022	25.460	0.000
1209	6.0710	0.018	25.510	0.000
1210	6.0751	0.008	25.510	0.000
1211	6.0791	0.008	25.575	0.000
1212	6.0844	0.012	25.575	0.000
1213	6.0896	0.016	25.470	0.000
1214	6.0948	0.016	25.470	0.000
1215	6.0980	0.022	25.470	0.000
1216	6.1012	0.020	25.495	0.000
1217	6.1044	0.006	25.495	0.000
1218	6.1076	0.002	25.465	0.000
1219	6.1108	0.006	25.465	0.000
1220	6.1280	0.010	25.525	0.000
1221	6.1317	0.014	25.525	0.000
1222	6.1355	0.018	25.525	0.000
1223	6.1392	0.016	25.525	0.000
1224	6.1429	0.004	25.575	0.000
1225	6.1483	-0.004	25.575	0.000
1226	6.1536	-0.002	25.575	0.000
1227	6.1589	0.000	25.535	0.000
1228	6.1620	0.006	25.535	0.000
1229	6.1652	0.018	25.520	0.000
1230	6.1684	0.016	25.520	0.000
1231	6.1715	0.006	25.465	0.000
1232	6.1747	0.004	25.465	0.000
1233	6.1907	0.002	25.495	0.000
1234	6.1960	-0.004	25.495	0.000
1235	6.2013	-0.002	25.550	0.000
1236	6.2066	0.006	25.550	0.000
1237	6.2106	0.006	25.550	0.000
1238	6.2146	0.004	25.495	0.000
1239	6.2186	0.004	25.495	0.000
1240	6.2226	0.002	25.505	0.000
1241	6.2265	-0.002	25.505	0.000
1242	6.2305	-0.002	25.490	0.000
1243	6.2345	0.002	25.490	0.000
1244	6.2385	-0.004	25.580	0.000
1245	6.2465	-0.006	25.580	0.000
1246	6.2546	0.002	25.565	0.000
1247	6.2599	0.002	25.565	0.000
1248	6.2652	-0.002	25.565	0.000
1249	6.2705	0.004	25.505	0.000
1250	6.2758	0.004	25.505	0.000
1251	6.2812	0.004	25.510	0.000
1252	6.2865	0.002	25.510	0.000
1253	6.2918	-0.004	25.510	0.000
1254	6.2972	-0.010	25.510	0.000
1255	6.3025	-0.010	25.500	0.000
1256	6.3078	-0.004	25.500	0.000
1257	6.3132	-0.002	25.505	0.000
1258	6.3185	-0.002	25.505	0.000
1259	6.3225	0.006	25.505	0.000
1260	6.3265	0.004	25.570	0.000
1261	6.3305	-0.006	25.570	0.000
1262	6.3345	-0.006	25.515	0.000
1263	6.3399	-0.004	25.515	0.000
1264	6.3453	-0.008	25.475	0.000
1265	6.3507	-0.006	25.475	0.000
1266	6.3539	0.000	25.525	0.000
1267	6.3570	-0.006	25.525	0.000
1268	6.3602	-0.008	25.565	0.000
1269	6.3634	-0.002	25.565	0.000
1270	6.3665	-0.006	25.565	0.000
1271	6.3745	-0.008	25.555	0.000
1272	6.3825	-0.002	25.555	0.000
1273	6.3879	-0.004	25.510	0.000
1274	6.3933	-0.006	25.510	0.000
1275	6.3987	-0.010	25.565	0.000
1276	6.4040	-0.006	25.565	0.000
1277	6.4092	0.000	25.530	0.000
1278	6.4145	0.000	25.530	0.000
1279	6.4177	-0.006	25.570	0.000
1280	6.4209	-0.012	25.570	0.000
1281	6.4241	-0.012	25.570	0.000
1282	6.4273	-0.012	25.565	0.000
1283	6.4305	-0.004	25.565	0.000
1284	6.4464	0.000	25.465	0.000
1285	6.4517	0.004	25.465	0.000
1286	6.4571	0.002	25.550	0.000
1287	6.4624	-0.004	25.550	0.000
1288	6.4664	-0.012	25.505	0.000
1289	6.4704	-0.022	25.505	0.000
1290	6.4744	-0.018	25.550	0.000
1291	6.4784	-0.010	25.550	0.000
1292	6.4837	-0.002	25.550	0.000
1293	6.4890	0.002	25.505	0.000
1294	6.4943	-0.002	25.505	0.000
1295	6.4997	-0.010	25.590	0.000
1296	6.5050	-0.014	25.590	0.000
1297	6.5103	-0.012	25.520	0.000
1298	6.5156	-0.008	25.520	0.000
1299	6.5210	-0.006	25.530	0.000
1300	6.5263	0.000	25.530	0.000
1301	6.5316	0.002	25.525	0.000
1302	6.5370	-0.008	25.525	0.000
1303	6.5423	-0.014	25.525	0.000
1304	6.5466	-0.016	25.640	0.000
1305	6.5509	-0.016	25.640	0.000
1306	6.5551	-0.008	25.560	0.000
1307	6.5594	0.002	25.560	0.000
1308	6.5643	-0.002	25.580	0.000
1309	6.5693	-0.008	25.580	0.000
1310	6.5742	-0.014	25.610	0.000
1311	6.5796	-0.018	25.610	0.000
1312	6.5849	-0.014	25.515	0.000
1313	6.5903	-0.006	25.515	0.000
1314	6.5958	-0.002	25.515	0.000
1315	6.6012	-0.006	25.500	0.000
1316	6.6067	-0.002	25.500	0.000
1317	6.6098	-0.010	25.555	0.000
1318	6.6129	-0.024	25.555	0.000
1319	6.6160	-0.016	25.535	0.000
1320	6.6191	-0.002	25.535	0.000
1321	6.6222	0.002	25.525	0.000
1322	6.6302	-0.002	25.525	0.000
1323	6.6381	-0.004	25.545	0.000
1324	6.6435	-0.016	25.545	0.000
1325	6.6488	-0.030	25.545	0.000
1326	6.6542	-0.022	25.505	0.000
1327	6.6595	-0.014	25.505	0.000
1328	6.6648	-0.008	25.570	0.000
1329	6.6702	0.002	25.570	0.000
1330	6.6742	0.020	25.595	0.000
1331	6.6782	0.006	25.595	0.000
1332	6.6822	0.002	25.585	0.000
1333	6.6862	-0.006	25.585	0.000
1334	6.6943	0.006	25.570	0.000
1335	6.7025	0.012	25.570	0.000
1336	6.7064	0.036	25.570	0.000
1337	6.7104	0.032	25.590	0.000
1338	6.7143	0.028	25.590	0.000
1339	6.7182	0.016	25.565	0.000
1340	6.7236	0.010	25.565	0.000
1341	6.7289	0.018	25.610	0.000
1342	6.7343	0.032	25.610	0.000
1343	6.7382	0.052	25.595	0.000
1344	6.7422	0.054	25.595	0.000
1345	6.7462	0.058	25.480	0.000
1346	6.7502	0.052	25.480	0.000
1347	6.7582	0.052	25.480	0.000
1348	6.7662	0.052	25.590	0.000
1349	6.7716	0.078	25.590	0.000
1350	6.7770	0.094	25.600	0.000
1351	6.7825	0.112	25.600	0.000
1352	6.7865	0.110	25.595	0.000
1353	6.7905	0.110	25.595	0.000
1354	6.7945	0.102	25.585	0.000
1355	6.7985	0.116	25.585	0.000
1356	6.8016	0.142	25.590	0.000
1357	6.8047	0.166	25.590	0.000
1358	6.8079	0.198	25.590	0.000
1359	6.8110	0.204	25.595	0.000
1360	6.8141	0.208	25.595	0.000
1361	6.8301	0.200	25.605	0.000
1362	6.8355	0.224	25.605	0.000
1363	6.8408	0.228	25.500	0.000
1364	6.8461	0.246	25.500	0.000
1365	6.8516	0.262	25.570	0.000
1366	6.8570	0.256	25.570	0.000
1367	6.8624	0.234	25.590	0.000
1368	6.8677	0.210	25.590	0.000
1369	6.8729	0.202	25.590	0.000
1370	6.8782	0.202	25.570	0.000
1371	6.8835	0.204	25.570	0.000
1372	6.8888	0.200	25.550	0.000
1373	6.8940	0.182	25.550	0.000
1374	6.8981	0.162	25.510	0.000
1375	6.9022	0.144	25.510	0.000
1376	6.9062	0.124	25.640	0.000
1377	6.9103	0.120	25.640	0.000
1378	6.9156	0.132	25.630	0.000
1379	6.9208	0.132	25.630	0.000
1380	6.9261	0.130	25.630	0.000
1381	6.9293	0.124	25.650	0.000
1382	6.9325	0.104	25.650	0.000
1383	6.9357	0.094	25.560	0.000
1384	6.9389	0.096	25.560	0.000
1385	6.9421	0.102	25.585	0.000
1386	6.9580	0.104	25.585	0.000
1387	6.9620	0.104	25.555	0.000
1388	6.9660	0.094	25.555	0.000
1389	6.9700	0.078	25.570	0.000
1390	6.9740	0.068	25.570	0.000
1391	6.9794	0.066	25.570	0.000
1392	6.9848	0.064	25.660	0.000
1393	6.9902	0.074	25.660	0.000
1394	6.9934	0.080	25.550	0.000
1395	6.9966	0.080	25.550	0.000
1396	6.9997	0.068	25.570	0.000
1397	7.0029	0.066	25.570	0.000
1398	7.0060	0.060	25.495	0.000
1399	7.0220	0.058	25.495	0.000
1400	7.0273	0.064	25.510	0.000
1401	7.0326	0.060	25.510	0.000
1402	7.0380	0.052	25.510	0.000
1403	7.0420	0.052	25.590	0.000
1404	7.0460	0.058	25.590	0.000
1405	7.0501	0.052	25.600	0.000
1406	7.0541	0.046	25.600	0.000
1407	7.0573	0.056	25.615	0.000
1408	7.0605	0.048	25.615	0.000
1409	7.0636	0.040	25.605	0.000
1410	7.0668	0.040	25.605	0.000
1411	7.0700	0.042	25.610	0.000
1412	7.0860	0.040	25.610	0.000
1413	7.0913	0.042	25.610	0.000
1414	7.0966	0.050	25.610	0.000
1415	7.1020	0.042	25.610	0.000
1416	7.1073	0.030	25.615	0.000
1417	7.1127	0.032	25.615	0.000
1418	7.1180	0.034	25.660	0.000
1419	7.1212	0.036	25.660	0.000
1420	7.1243	0.040	25.600	0.000
1421	7.1275	0.044	25.600	0.000
1422	7.1307	0.040	25.590	0.000
1423	7.1339	0.036	25.590	0.000
1424	7.1419	0.034	25.590	0.000
1425	7.1498	0.024	25.580	0.000
1426	7.1552	0.020	25.580	0.000
1427	7.1605	0.024	25.580	0.000
1428	7.1659	0.024	25.580	0.000
1429	7.1712	0.028	25.635	0.000
1430	7.1765	0.030	25.635	0.000
1431	7.1819	0.030	25.615	0.000
1432	7.1851	0.028	25.615	0.000
1433	7.1883	0.030	25.615	0.000
1434	7.1915	0.032	25.615	0.000
1435	7.1947	0.028	25.615	0.000
1436	7.1979	0.022	25.635	0.000
1437	7.2138	0.016	25.635	0.000
1438	7.2178	0.014	25.575	0.000
1439	7.2218	0.014	25.575	0.000
1440	7.2258	0.018	25.610	0.000
1441	7.2298	0.020	25.610	0.000
1442	7.2351	0.020	25.620	0.000
1443	7.2405	0.026	25.620	0.000
1444	7.2458	0.026	25.600	0.000
1445	7.2498	0.014	25.600	0.000
1446	7.2537	0.012	25.600	0.000
1447	7.2577	0.014	25.635	0.000
1448	7.2617	0.020	25.635	0.000
1449	7.2699	0.020	25.665	0.000
1450	7.2781	0.018	25.665	0.000
1451	7.2834	0.018	25.620	0.000
1452	7.2886	0.016	25.620	0.000
1453	7.2939	0.012	25.615	0.000
1454	7.2979	0.008	25.615	0.000
1455	7.3018	0.010	25.570	0.000
1456	7.3058	0.012	25.570	0.000
1457	7.3098	0.016	25.570	0.000
1458	7.3137	0.024	25.610	0.000
1459	7.3177	0.016	25.610	0.000
1460	7.3217	0.006	25.620	0.000
1461	7.3256	0.006	25.620	0.000
1462	7.3338	0.012	25.635	0.000
1463	7.3420	0.012	25.635	0.000
1464	7.3474	0.010	25.550	0.000
1465	7.3528	0.010	25.550	0.000
1466	7.3583	0.008	25.550	0.000
1467	7.3634	0.004	25.560	0.000
1468	7.3685	0.008	25.560	0.000
1469	7.3736	0.006	25.630	0.000
1470	7.3768	0.008	25.630	0.000
1471	7.3800	0.020	25.595	0.000
1472	7.3833	0.026	25.595	0.000
1473	7.3865	0.008	25.555	0.000
1474	7.3897	-0.002	25.555	0.000
1475	7.3976	-0.002	25.630	0.000
1476	7.4056	-0.002	25.630	0.000
1477	7.4109	0.006	25.630	0.000
1478	7.4163	0.018	25.590	0.000
1479	7.4216	0.016	25.590	0.000
1480	7.4271	0.008	25.640	0.000
1481	7.4325	0.008	25.640	0.000
1482	7.4379	-0.004	25.555	0.000
1483	7.4411	-0.010	25.555	0.000
1484	7.4442	-0.002	25.550	0.000
1485	7.4474	0.008	25.550	0.000
1486	7.4505	0.016	25.650	0.000
1487	7.4536	0.016	25.650	0.000
1488	7.4616	0.010	25.650	0.000
1489	7.4696	-0.002	25.630	0.000
1490	7.4749	-0.004	25.630	0.000
1491	7.4803	0.002	25.665	0.000
1492	7.4856	0.002	25.665	0.000
1493	7.4908	-0.002	25.610	0.000
1494	7.4961	0.008	25.610	0.000
1495	7.5014	0.010	25.555	0.000
1496	7.5067	0.002	25.555	0.000
1497	7.5121	0.006	25.650	0.000
1498	7.5174	0.014	25.650	0.000
1499	7.5227	0.008	25.650	0.000
1500	7.5281	0.000	25.655	0.000
1501	7.5334	0.002	25.655	0.000
1502	7.5387	0.004	25.630	0.000
1503	7.5441	-0.004	25.630	0.000
1504	7.5494	0.026	25.590	0.000
1505	7.5534	0.044	25.590	0.000
1506	7.5574	0.050	25.545	0.000
1507	7.5614	0.064	25.545	0.000
1508	7.5655	0.066	25.570	0.000
1509	7.5708	0.062	25.570	0.000
1510	7.5761	0.066	25.570	0.000
1511	7.5814	0.068	25.540	0.000
1512	7.5846	0.090	25.540	0.000
1513	7.5878	0.114	25.630	0.000
1514	7.5910	0.156	25.630	0.000
1515	7.5942	0.186	25.645	0.000
1516	7.5974	0.196	25.645	0.000
1517	7.6139	0.198	25.650	0.000
1518	7.6190	0.202	25.650	0.000
1519	7.6242	0.232	25.650	0.000
1520	7.6294	0.264	25.650	0.000
1521	7.6335	0.330	25.650	0.000
1522	7.6376	0.386	25.615	0.000
1523	7.6417	0.456	25.615	0.000
1524	7.6458	0.468	25.545	0.000
1525	7.6497	0.514	25.545	0.000
1526	7.6536	0.546	25.590	0.000
1527	7.6575	0.624	25.590	0.000
1528	7.6614	0.684	25.595	0.000
1529	7.6693	0.776	25.595	0.000
1530	7.6773	0.858	25.680	0.000
1531	7.6827	0.868	25.680	0.000
1532	7.6880	0.908	25.680	0.000
1533	7.6934	0.972	25.670	0.000
1534	7.6988	1.206	25.670	0.000
1535	7.7043	1.336	25.660	0.000
1536	7.7097	1.386	25.660	0.000
1537	7.7123	1.310	25.635	0.000
1538	7.7149	1.118	25.635	0.000
1539	7.7176	0.996	25.705	0.000
1540	7.7202	0.938	25.705	0.000
1541	7.7228	0.924	25.635	0.000
1542	7.7254	0.924	25.635	0.000
1543	7.7413	0.848	25.635	0.000
1544	7.7467	0.730	25.675	0.000
1545	7.7521	0.606	25.675	0.000
1546	7.7575	0.486	25.645	0.000
1547	7.7629	0.396	25.645	0.000
1548	7.7683	0.334	25.590	0.000
1549	7.7737	0.308	25.590	0.000
1550	7.7768	0.284	25.555	0.000
1551	7.7799	0.258	25.555	0.000
1552	7.7831	0.244	25.610	0.000
1553	7.7862	0.224	25.610	0.000
1554	7.7893	0.210	25.610	0.000
1555	7.7973	0.210	25.630	0.000
1556	7.8053	0.210	25.630	0.000
1557	7.8107	0.202	25.575	0.000
1558	7.8161	0.194	25.575	0.000
1559	7.8215	0.186	25.605	0.000
1560	7.8268	0.172	25.605	0.000
1561	7.8321	0.170	25.610	0.000
1562	7.8373	0.172	25.610	0.000
1563	7.8405	0.162	25.510	0.000
1564	7.8437	0.148	25.510	0.000
1565	7.8468	0.144	25.510	0.000
1566	7.8500	0.134	25.590	0.000
1567	7.8532	0.118	25.590	0.000
1568	7.8693	0.118	25.575	0.000
1569	7.8746	0.124	25.575	0.000
1570	7.8799	0.122	25.570	0.000
1571	7.8851	0.120	25.570	0.000
1572	7.8892	0.120	25.555	0.000
1573	7.8932	0.110	25.555	0.000
1574	7.8972	0.100	25.570	0.000
1575	7.9013	0.096	25.570	0.000
1576	7.9077	0.092	25.570	0.000
1577	7.9140	0.090	25.510	0.000
1578	7.9204	0.092	25.510	0.000
1579	7.9268	0.096	25.535	0.000
1580	7.9332	0.092	25.535	0.000
1581	7.9372	0.088	25.480	0.000
1582	7.9412	0.082	25.480	0.000
1583	7.9452	0.074	25.510	0.000
1584	7.9492	0.070	25.510	0.000
1585	7.9546	0.068	25.525	0.000
1586	7.9600	0.066	25.525	0.000
1587	7.9654	0.064	25.525	0.000
1588	7.9707	0.066	25.520	0.000
1589	7.9760	0.068	25.520	0.000
1590	7.9813	0.064	25.510	0.000
1591	7.9866	0.066	25.510	0.000
1592	7.9919	0.064	25.445	0.000
1593	7.9972	0.054	25.445	0.000
1594	8.0011	0.052	25.500	0.000
1595	8.0051	0.050	25.500	0.000
1596	8.0091	0.050	25.495	0.000
1597	8.0131	0.052	25.495	0.000
1598	8.0186	0.054	25.495	0.000
1599	8.0240	0.052	25.540	0.000
1600	8.0295	0.048	25.540	0.000
1601	8.0334	0.048	25.510	0.000
1602	8.0372	0.044	25.510	0.000
1603	8.0411	0.040	25.510	0.000
1604	8.0450	0.044	25.510	0.000
1605	8.0505	0.042	25.530	0.000
1606	8.0560	0.040	25.530	0.000
1607	8.0614	0.040	25.365	0.000
1608	8.0667	0.042	25.365	0.000
1609	8.0720	0.040	25.365	0.000
1610	8.0772	0.038	25.405	0.000
1611	8.0826	0.036	25.405	0.000
1612	8.0879	0.032	25.400	0.000
1613	8.0933	0.030	25.400	0.000
1614	8.0972	0.030	25.485	0.000
1615	8.1012	0.032	25.485	0.000
1616	8.1051	0.036	25.465	0.000
1617	8.1091	0.036	25.465	0.000
1618	8.1170	0.036	25.475	0.000
1619	8.1250	0.038	25.475	0.000
1620	8.1290	0.034	25.475	0.000
1621	8.1330	0.022	25.485	0.000
1622	8.1370	0.014	25.485	0.000
1623	8.1410	0.018	25.405	0.000
1624	8.1463	0.026	25.405	0.000
1625	8.1517	0.026	25.485	0.000
1626	8.1570	0.030	25.485	0.000
1627	8.1610	0.032	25.465	0.000
1628	8.1650	0.026	25.465	0.000
1629	8.1690	0.022	25.450	0.000
1630	8.1730	0.016	25.450	0.000
1631	8.1809	0.014	25.450	0.000
1632	8.1889	0.020	25.480	0.000
1633	8.1943	0.024	25.480	0.000
1634	8.1996	0.022	25.485	0.000
1635	8.2049	0.022	25.485	0.000
1636	8.2103	0.024	25.505	0.000
1637	8.2156	0.014	25.505	0.000
1638	8.2210	0.010	25.440	0.000
1639	8.2241	0.016	25.440	0.000
1640	8.2273	0.014	25.445	0.000
1641	8.2305	0.008	25.445	0.000
1642	8.2337	0.020	25.445	0.000
1643	8.2369	0.026	25.445	0.000
1644	8.2449	0.018	25.445	0.000
1645	8.2528	0.016	25.550	0.000
1646	8.2582	0.018	25.550	0.000
1647	8.2635	0.012	25.455	0.000
1648	8.2689	0.008	25.455	0.000
1649	8.2742	0.012	25.525	0.000
1650	8.2796	0.010	25.525	0.000
1651	8.2849	0.008	25.520	0.000
1652	8.2889	0.014	25.520	0.000
1653	8.2929	0.014	25.520	0.000
1654	8.2969	0.008	25.515	0.000
1655	8.3009	0.012	25.515	0.000
1656	8.3062	0.014	25.485	0.000
1657	8.3115	0.010	25.485	0.000
1658	8.3167	0.010	25.415	0.000
1659	8.3221	0.012	25.415	0.000
1660	8.3275	0.008	25.510	0.000
1661	8.3328	0.006	25.510	0.000
1662	8.3381	0.010	25.420	0.000
1663	8.3435	0.008	25.420	0.000
1664	8.3488	0.006	25.420	0.000
1665	8.3528	0.008	25.550	0.000
1666	8.3568	0.010	25.550	0.000
1667	8.3608	0.010	25.535	0.000
1668	8.3648	0.010	25.535	0.000
1669	8.3728	0.010	25.460	0.000
1670	8.3808	0.004	25.460	0.000
1671	8.3848	0.002	25.450	0.000
1672	8.3888	0.004	25.450	0.000
1673	8.3928	0.006	25.500	0.000
1674	8.3968	0.008	25.500	0.000
1675	8.4021	0.014	25.500	0.000
1676	8.4075	0.020	25.480	0.000
1677	8.4128	0.020	25.480	0.000
1678	8.4168	0.024	25.560	0.000
1679	8.4208	0.036	25.560	0.000
1680	8.4247	0.042	25.455	0.000
1681	8.4287	0.054	25.455	0.000
1682	8.4369	0.074	25.465	0.000
1683	8.4451	0.086	25.465	0.000
1684	8.4504	0.106	25.465	0.000
1685	8.4556	0.122	25.465	0.000
1686	8.4609	0.148	25.465	0.000
1687	8.4649	0.160	25.510	0.000
1688	8.4690	0.198	25.510	0.000
1689	8.4730	0.224	25.555	0.000
1690	8.4770	0.272	25.555	0.000
1691	8.4810	0.314	25.495	0.000
1692	8.4849	0.384	25.495	0.000
1693	8.4888	0.438	25.495	0.000
1694	8.4928	0.484	25.495	0.000
1695	8.5007	0.538	25.405	0.000
1696	8.5086	0.590	25.405	0.000
1697	8.5140	0.664	25.405	0.000
1698	8.5193	0.712	25.495	0.000
1699	8.5247	0.820	25.495	0.000
1700	8.5300	0.906	25.530	0.000
1701	8.5353	1.114	25.530	0.000
1702	8.5406	1.170	25.510	0.000
1703	8.5438	1.200	25.510	0.000
1704	8.5471	1.108	25.510	0.000
1705	8.5503	1.002	25.510	0.000
1706	8.5535	1.004	25.470	0.000
1707	8.5567	1.060	25.470	0.000
1708	8.5655	1.028	25.470	0.000
1709	8.5743	0.964	25.455	0.000
1710	8.5791	0.844	25.455	0.000
1711	8.5839	0.708	25.465	0.000
1712	8.5886	0.600	25.465	0.000
1713	8.5940	0.532	25.485	0.000
1714	8.5993	0.466	25.485	0.000
1715	8.6046	0.412	25.420	0.000
1716	8.6078	0.374	25.420	0.000
1717	8.6110	0.340	25.455	0.000
1718	8.6142	0.294	25.455	0.000
1719	8.6174	0.258	25.455	0.000
1720	8.6206	0.228	25.485	0.000
1721	8.6365	0.208	25.485	0.000
1722	8.6405	0.200	25.365	0.000
1723	8.6445	0.202	25.365	0.000
1724	8.6485	0.192	25.480	0.000
1725	8.6525	0.184	25.480	0.000
1726	8.6579	0.178	25.485	0.000
1727	8.6632	0.164	25.485	0.000
1728	8.6685	0.152	25.445	0.000
1729	8.6742	0.148	25.445	0.000
1730	8.6799	0.158	25.445	0.000
1731	8.6856	0.148	25.390	0.000
1732	8.6913	0.136	25.390	0.000
1733	8.6970	0.134	25.460	0.000
1734	8.7027	0.116	25.460	0.000
1735	8.7084	0.106	25.435	0.000
1736	8.7124	0.112	25.435	0.000
1737	8.7164	0.118	25.320	0.000
1738	8.7205	0.110	25.320	0.000
1739	8.7245	0.104	25.380	0.000
1740	8.7298	0.104	25.380	0.000
1741	8.7352	0.092	25.380	0.000
1742	8.7405	0.082	25.330	0.000
1743	8.7437	0.088	25.330	0.000
1744	8.7469	0.090	25.370	0.000
1745	8.7500	0.088	25.370	0.000
1746	8.7532	0.086	25.405	0.000
1747	8.7564	0.084	25.405	0.000
1748	8.7645	0.070	25.390	0.000
1749	8.7725	0.064	25.390	0.000
1750	8.7778	0.072	25.440	0.000
1751	8.7831	0.070	25.440	0.000
1752	8.7883	0.072	25.440	0.000
1753	8.7937	0.068	25.385	0.000
1754	8.7991	0.058	25.385	0.000
1755	8.8045	0.052	25.280	0.000
1756	8.8085	0.050	25.280	0.000
1757	8.8124	0.052	25.360	0.000
1758	8.8164	0.058	25.360	0.000
1759	8.8204	0.062	25.365	0.000
1760	8.8284	0.058	25.365	0.000
1761	8.8364	0.052	25.365	0.000
1762	8.8404	0.048	25.365	0.000
1763	8.8445	0.042	25.365	0.000
1764	8.8485	0.042	25.365	0.000
1765	8.8526	0.046	25.365	0.000
1766	8.8579	0.050	25.355	0.000
1767	8.8632	0.048	25.355	0.000
1768	8.8686	0.040	25.300	0.000
1769	8.8725	0.034	25.300	0.000
1770	8.8765	0.034	25.365	0.000
1771	8.8804	0.036	25.365	0.000
1772	8.8844	0.038	25.360	0.000
1773	8.8924	0.038	25.360	0.000
1774	8.9003	0.042	25.360	0.000
1775	8.9057	0.040	25.390	0.000
1776	8.9110	0.030	25.390	0.000
1777	8.9163	0.030	25.400	0.000
1778	8.9203	0.032	25.400	0.000
1779	8.9244	0.032	25.335	0.000
1780	8.9284	0.030	25.335	0.000
1781	8.9324	0.034	25.430	0.000
1782	8.9388	0.030	25.430	0.000
1783	8.9451	0.022	25.395	0.000
1784	8.9515	0.024	25.395	0.000
1785	8.9579	0.026	25.395	0.000
1786	8.9643	0.022	25.385	0.000
1787	8.9683	0.022	25.385	0.000
1788	8.9723	0.024	25.340	0.000
1789	8.9763	0.020	25.340	0.000
1790	8.9802	0.020	25.345	0.000
1791	8.9856	0.026	25.345	0.000
1792	8.9909	0.032	25.335	0.000
1793	8.9963	0.026	25.335	0.000
1794	8.9995	0.026	25.350	0.000
1795	9.0027	0.020	25.350	0.000
1796	9.0059	0.012	25.350	0.000
1797	9.0091	0.014	25.380	0.000
1798	9.0122	0.020	25.380	0.000
1799	9.0202	0.020	25.345	0.000
1800	9.0282	0.018	25.345	0.000
1801	9.0336	0.024	25.380	0.000
1802	9.0390	0.020	25.380	0.000
1803	9.0444	0.012	25.350	0.000
1804	9.0496	0.012	25.350	0.000
1805	9.0549	0.010	25.280	0.000
1806	9.0602	0.010	25.280	0.000
1807	9.0642	0.018	25.280	0.000
1808	9.0682	0.016	25.305	0.000
1809	9.0721	0.010	25.305	0.000
1810	9.0761	0.012	25.335	0.000
1811	9.0842	0.018	25.335	0.000
1812	9.0922	0.012	25.340	0.000
1813	9.0962	0.012	25.340	0.000
1814	9.1002	0.016	25.330	0.000
1815	9.1042	0.016	25.330	0.000
1816	9.1082	0.008	25.385	0.000
1817	9.1135	0.006	25.385	0.000
1818	9.1189	0.004	25.385	0.000
1819	9.1243	0.002	25.365	0.000
1820	9.1307	0.008	25.365	0.000
1821	9.1371	0.020	25.400	0.000
1822	9.1434	0.018	25.400	0.000
1823	9.1498	0.012	25.340	0.000
1824	9.1562	0.010	25.340	0.000
1825	9.1602	0.008	25.370	0.000
1826	9.1642	0.000	25.370	0.000
1827	9.1683	0.002	25.385	0.000
1828	9.1723	0.010	25.385	0.000
1829	9.1763	0.012	25.385	0.000
1830	9.1802	0.012	25.380	0.000
1831	9.1842	0.008	25.380	0.000
1832	9.1882	-0.002	25.405	0.000
1833	9.1914	-0.004	25.405	0.000
1834	9.1946	-0.002	25.320	0.000
1835	9.1978	0.008	25.320	0.000
1836	9.2010	0.010	25.345	0.000
1837	9.2042	0.008	25.345	0.000
1838	9.2200	0.012	25.405	0.000
1839	9.2253	0.012	25.405	0.000
1840	9.2307	0.004	25.405	0.000
1841	9.2360	0.000	25.330	0.000
1842	9.2413	0.002	25.330	0.000
1843	9.2466	0.002	25.320	0.000
1844	9.2519	-0.002	25.320	0.000
1845	9.2559	0.000	25.395	0.000
1846	9.2599	0.002	25.395	0.000
1847	9.2639	0.008	25.330	0.000
1848	9.2679	0.010	25.330	0.000
1849	9.2734	0.012	25.385	0.000
1850	9.2788	0.004	25.385	0.000
1851	9.2842	-0.004	25.385	0.000
1852	9.2895	-0.008	25.375	0.000
1853	9.2947	-0.006	25.375	0.000
1854	9.2999	0.004	25.400	0.000
1855	9.3053	0.030	25.400	0.000
1856	9.3106	0.036	25.365	0.000
1857	9.3160	0.042	25.365	0.000
1858	9.3200	0.032	25.285	0.000
1859	9.3240	0.036	25.285	0.000
1860	9.3280	0.040	25.380	0.000
1861	9.3320	0.052	25.380	0.000
1862	9.3399	0.084	25.380	0.000
1863	9.3479	0.102	25.425	0.000
1864	9.3519	0.118	25.425	0.000
1865	9.3559	0.132	25.340	0.000
1866	9.3599	0.154	25.340	0.000
1867	9.3639	0.166	25.400	0.000
1868	9.3693	0.208	25.400	0.000
1869	9.3748	0.252	25.405	0.000
1870	9.3802	0.316	25.405	0.000
1871	9.3855	0.368	25.365	0.000
1872	9.3908	0.428	25.365	0.000
1873	9.3961	0.470	25.365	0.000
1874	9.4014	0.530	25.380	0.000
1875	9.4067	0.614	25.380	0.000
1876	9.4120	0.678	25.410	0.000
1877	9.4173	0.852	25.410	0.000
1878	9.4227	0.984	25.445	0.000
1879	9.4280	1.068	25.445	0.000
1880	9.4321	1.084	25.445	0.000
1881	9.4361	1.050	25.445	0.000
1882	9.4401	1.074	25.365	0.000
1883	9.4442	1.132	25.365	0.000
1884	9.4505	1.186	25.365	0.000
1885	9.4568	1.240	25.395	0.000
1886	9.4631	1.150	25.395	0.000
1887	9.4695	1.070	25.340	0.000
1888	9.4758	1.018	25.340	0.000
1889	9.4798	0.984	25.365	0.000
1890	9.4838	0.886	25.365	0.000
1891	9.4877	0.830	25.395	0.000
1892	9.4917	0.738	25.395	0.000
1893	9.4971	0.660	25.340	0.000
1894	9.5026	0.590	25.340	0.000
1895	9.5080	0.534	25.340	0.000
1896	9.5111	0.472	25.330	0.000
1897	9.5143	0.418	25.330	0.000
1898	9.5174	0.376	25.405	0.000
1899	9.5206	0.330	25.405	0.000
1900	9.5237	0.282	25.325	0.000
1901	9.5319	0.250	25.325	0.000
1902	9.5400	0.234	25.320	0.000
1903	9.5453	0.228	25.320	0.000
1904	9.5505	0.222	25.320	0.000
1905	9.5557	0.208	25.320	0.000
1906	9.5612	0.176	25.320	0.000
1907	9.5666	0.162	25.280	0.000
1908	9.5721	0.156	25.280	0.000
1909	9.5752	0.152	25.365	0.000
1910	9.5784	0.158	25.365	0.000
1911	9.5815	0.164	25.365	0.000
1912	9.5846	0.162	25.365	0.000
1913	9.5878	0.150	25.270	0.000
1914	9.5958	0.132	25.270	0.000
1915	9.6038	0.108	25.240	0.000
1916	9.6091	0.104	25.240	0.000
1917	9.6144	0.114	25.240	0.000
1918	9.6197	0.120	25.340	0.000
1919	9.6251	0.122	25.340	0.000
1920	9.6305	0.118	25.320	0.000
1921	9.6358	0.102	25.320	0.000
1922	9.6390	0.092	25.300	0.000
1923	9.6422	0.090	25.300	0.000
1924	9.6454	0.088	25.295	0.000
1925	9.6485	0.086	25.295	0.000
1926	9.6517	0.090	25.295	0.000
1927	9.6677	0.090	25.220	0.000
1928	9.6717	0.076	25.220	0.000
1929	9.6757	0.064	25.310	0.000
1930	9.6797	0.060	25.310	0.000
1931	9.6837	0.064	25.255	0.000
1932	9.6890	0.070	25.255	0.000
1933	9.6943	0.076	25.275	0.000
1934	9.6996	0.070	25.275	0.000
1935	9.7041	0.066	25.305	0.000
1936	9.7085	0.064	25.305	0.000
1937	9.7129	0.058	25.305	0.000
1938	9.7174	0.054	25.260	0.000
1939	9.7245	0.056	25.260	0.000
1940	9.7315	0.054	25.265	0.000
1941	9.7369	0.054	25.265	0.000
1942	9.7422	0.052	25.255	0.000
1943	9.7476	0.050	25.255	0.000
1944	9.7530	0.046	25.220	0.000
1945	9.7584	0.048	25.220	0.000
1946	9.7638	0.052	25.250	0.000
1947	9.7670	0.044	25.250	0.000
1948	9.7701	0.038	25.250	0.000
1949	9.7732	0.038	25.225	0.000
1950	9.7764	0.040	25.225	0.000
1951	9.7795	0.038	25.345	0.000
1952	9.7875	0.044	25.345	0.000
1953	9.7955	0.044	25.260	0.000
1954	9.8009	0.036	25.260	0.000
1955	9.8062	0.032	25.275	0.000
1956	9.8116	0.032	25.275	0.000
1957	9.8169	0.028	25.320	0.000
1958	9.8222	0.030	25.320	0.000
1959	9.8275	0.038	25.320	0.000
1960	9.8307	0.038	25.270	0.000
1961	9.8339	0.036	25.270	0.000
1962	9.8372	0.032	25.300	0.000
1963	9.8404	0.022	25.300	0.000
1964	9.8436	0.016	25.300	0.000
1965	9.8515	0.024	25.300	0.000
1966	9.8595	0.032	25.325	0.000
1967	9.8650	0.032	25.325	0.000
1968	9.8704	0.040	25.270	0.000
1969	9.8759	0.038	25.270	0.000
1970	9.8812	0.024	25.270	0.000
1971	9.8864	0.014	25.330	0.000
1972	9.8917	0.014	25.330	0.000
1973	9.8949	0.016	25.240	0.000
1974	9.8980	0.020	25.240	0.000
1975	9.9012	0.030	25.245	0.000
1976	9.9043	0.028	25.245	0.000
1977	9.9074	0.018	25.240	0.000
1978	9.9235	0.010	25.240	0.000
1979	9.9276	0.006	25.250	0.000
1980	9.9316	0.008	25.250	0.000
1981	9.9357	0.016	25.250	0.000
1982	9.9398	0.026	25.225	0.000
1983	9.9450	0.028	25.225	0.000
1984	9.9503	0.026	25.265	0.000
1985	9.9556	0.020	25.265	0.000
1986	9.9595	0.012	25.270	0.000
1987	9.9635	0.012	25.270	0.000
1988	9.9674	0.012	25.260	0.000
1989	9.9713	0.014	25.260	0.000
1990	9.9794	0.018	25.285	0.000
1991	9.9875	0.016	25.285	0.000
1992	9.9928	0.010	25.285	0.000
1993	9.9981	0.008	25.225	0.000
1994	10.0034	0.014	25.225	0.000
1995	10.0075	0.016	25.250	0.000
1996	10.0116	0.016	25.250	0.000
1997	10.0157	0.012	25.255	0.000
1998	10.0197	0.010	25.255	0.000
1999	10.0236	0.006	25.245	0.000
2000	10.0275	0.002	25.245	0.000
2001	10.0314	0.006	25.315	0.000
2002	10.0353	0.012	25.315	0.000
2003	10.0433	0.020	25.315	0.000
2004	10.0513	0.018	25.315	0.000
2005	10.0567	0.012	25.315	0.000
2006	10.0620	0.006	25.330	0.000
2007	10.0674	0.002	25.330	0.000
2008	10.0727	-0.002	25.245	0.000
2009	10.0780	0.002	25.245	0.000
2010	10.0833	0.010	25.280	0.000
2011	10.0866	0.014	25.280	0.000
2012	10.0900	0.010	25.240	0.000
2013	10.0934	0.012	25.240	0.000
2014	10.0967	0.006	25.240	0.000
2015	10.1001	0.002	25.315	0.000
2016	10.1076	0.006	25.315	0.000
2017	10.1152	0.008	25.330	0.000
2018	10.1206	0.006	25.330	0.000
2019	10.1260	0.006	25.270	0.000
2020	10.1314	0.008	25.270	0.000
2021	10.1367	0.006	25.310	0.000
2022	10.1419	0.002	25.310	0.000
2023	10.1472	0.006	25.315	0.000
2024	10.1512	0.000	25.315	0.000
2025	10.1552	0.000	25.315	0.000
2026	10.1592	0.006	25.300	0.000
2027	10.1632	0.024	25.300	0.000
2028	10.1712	0.014	25.305	0.000
2029	10.1792	0.028	25.305	0.000
2030	10.1832	0.034	25.325	0.000
2031	10.1872	0.044	25.325	0.000
2032	10.1912	0.050	25.260	0.000
2033	10.1953	0.070	25.260	0.000
2034	10.2006	0.084	25.350	0.000
2035	10.2059	0.102	25.350	0.000
2036	10.2112	0.122	25.350	0.000
2037	10.2176	0.148	25.300	0.000
2038	10.2240	0.170	25.300	0.000
2039	10.2304	0.200	25.310	0.000
2040	10.2368	0.244	25.310	0.000
2041	10.2432	0.280	25.355	0.000
2042	10.2472	0.324	25.355	0.000
2043	10.2512	0.368	25.280	0.000
2044	10.2552	0.508	25.280	0.000
2045	10.2592	0.598	25.320	0.000
[truncated: 10,154 more rows]
