# Supplementary material for: Applications of a novel reciprocating positive displacement pump in the simulation of pulsatile arterial blood flow
Source: PLoS One. 2022 Dec 13;17(12):e0270780. doi: 10.1371/journal.pone.0270780 (PMC9746965; doi:10.1371/journal.pone.0270780)
Supplement: S1 File — (ZIP) [file pone.0270780.s001.zip › Supporting Information Data Files/Flow Rates/Ocular and Retina/Choroidal Blood Flow (l) 0636.csv]

Viewer Version	2.91
COM HW Type	RS485/USB Sensor Cable
COM HW Config	Config String: COM10, 115200, ECHOOFF
Sensor Cable Version	1.8
Product Type	Liquid Flow Sensor (SF06 Chip)
Product COM Protocol Config	SHDLC Device Address: 0
Product ID	SLF3S-1300F
Sensor Serial	2109-000156
I2C Address	8
Supply Voltage	3.5 V
Command Address	0x3608
Sampling Time [ms]	5
Scale Factor Flow lin.	500
Scale Factor Temp lin.	200
Scale Factor Custom	1
Sample #	Relative Time[s]	Flow linearized [ml/min]	Temperature linearized [deg C]	Custom []
11	0.0693	-0.004	23.290	0.000
12	0.0747	-0.002	23.290	0.000
13	0.0800	-0.002	23.290	0.000
14	0.0853	0.008	23.300	0.000
15	0.0906	0.004	23.300	0.000
16	0.0960	-0.006	23.410	0.000
17	0.1000	-0.010	23.410	0.000
18	0.1039	-0.010	23.375	0.000
19	0.1079	-0.006	23.375	0.000
20	0.1119	-0.008	23.445	0.000
21	0.1173	-0.004	23.445	0.000
22	0.1226	-0.006	23.390	0.000
23	0.1280	-0.012	23.390	0.000
24	0.1333	-0.004	23.390	0.000
25	0.1386	-0.004	23.400	0.000
26	0.1439	-0.008	23.400	0.000
27	0.1493	-0.002	23.435	0.000
28	0.1547	0.002	23.435	0.000
29	0.1601	-0.008	23.485	0.000
30	0.1654	-0.010	23.485	0.000
31	0.1707	-0.014	23.600	0.000
32	0.1761	-0.014	23.600	0.000
33	0.1801	-0.004	23.510	0.000
34	0.1842	-0.002	23.510	0.000
35	0.1883	0.002	23.510	0.000
36	0.1924	-0.004	23.560	0.000
37	0.1977	-0.006	23.560	0.000
38	0.2029	-0.006	23.545	0.000
39	0.2082	-0.016	23.545	0.000
40	0.2136	-0.016	23.575	0.000
41	0.2190	-0.004	23.575	0.000
42	0.2243	-0.008	23.560	0.000
43	0.2295	-0.008	23.560	0.000
44	0.2347	-0.004	23.590	0.000
45	0.2399	-0.008	23.590	0.000
46	0.2453	-0.008	23.590	0.000
47	0.2506	-0.008	23.665	0.000
48	0.2559	-0.004	23.665	0.000
49	0.2599	-0.004	23.675	0.000
50	0.2639	-0.012	23.675	0.000
51	0.2678	-0.012	23.675	0.000
52	0.2718	-0.010	23.675	0.000
53	0.2771	-0.014	23.745	0.000
54	0.2825	-0.012	23.745	0.000
55	0.2878	-0.004	23.685	0.000
56	0.2931	-0.006	23.685	0.000
57	0.2985	-0.002	23.685	0.000
58	0.3038	-0.008	23.735	0.000
59	0.3091	-0.014	23.735	0.000
60	0.3145	-0.012	23.750	0.000
61	0.3198	-0.010	23.750	0.000
62	0.3238	-0.010	23.730	0.000
63	0.3278	-0.006	23.730	0.000
64	0.3317	-0.002	23.795	0.000
65	0.3357	-0.004	23.795	0.000
66	0.3438	-0.012	23.855	0.000
67	0.3518	-0.014	23.855	0.000
68	0.3558	-0.012	23.855	0.000
69	0.3598	-0.014	23.790	0.000
70	0.3638	-0.010	23.790	0.000
71	0.3677	-0.002	23.930	0.000
72	0.3731	-0.002	23.930	0.000
73	0.3784	-0.008	23.855	0.000
74	0.3838	-0.006	23.855	0.000
75	0.3891	-0.012	23.825	0.000
76	0.3944	-0.020	23.825	0.000
77	0.3998	-0.016	23.920	0.000
78	0.4051	-0.010	23.920	0.000
79	0.4104	-0.008	23.920	0.000
80	0.4158	-0.010	23.885	0.000
81	0.4211	-0.010	23.885	0.000
82	0.4264	-0.008	23.880	0.000
83	0.4316	-0.010	23.880	0.000
84	0.4356	-0.012	23.920	0.000
85	0.4396	-0.006	23.920	0.000
86	0.4436	-0.008	23.925	0.000
87	0.4476	-0.012	23.925	0.000
88	0.4530	-0.006	23.865	0.000
89	0.4583	-0.008	23.865	0.000
90	0.4636	-0.012	23.865	0.000
91	0.4689	-0.008	23.935	0.000
92	0.4743	-0.012	23.935	0.000
93	0.4796	-0.008	23.935	0.000
94	0.4849	-0.006	23.935	0.000
95	0.4902	-0.014	23.940	0.000
96	0.4956	-0.010	23.940	0.000
97	0.5009	-0.008	24.005	0.000
98	0.5062	-0.006	24.005	0.000
99	0.5115	-0.012	23.885	0.000
100	0.5156	-0.016	23.885	0.000
101	0.5196	-0.006	23.885	0.000
102	0.5236	-0.008	23.980	0.000
103	0.5276	-0.016	23.980	0.000
104	0.5330	-0.014	23.970	0.000
105	0.5384	-0.010	23.970	0.000
106	0.5438	-0.012	24.105	0.000
107	0.5492	-0.012	24.105	0.000
108	0.5546	-0.010	24.080	0.000
109	0.5600	-0.004	24.080	0.000
110	0.5653	-0.006	24.075	0.000
111	0.5705	-0.008	24.075	0.000
112	0.5758	-0.004	24.075	0.000
113	0.5798	-0.010	24.045	0.000
114	0.5838	-0.020	24.045	0.000
115	0.5879	-0.018	24.065	0.000
116	0.5919	-0.012	24.065	0.000
117	0.5971	-0.010	24.140	0.000
118	0.6024	-0.006	24.140	0.000
119	0.6076	-0.004	24.040	0.000
120	0.6130	-0.006	24.040	0.000
121	0.6184	-0.010	24.030	0.000
122	0.6239	-0.016	24.030	0.000
123	0.6291	-0.018	24.030	0.000
124	0.6344	-0.016	24.085	0.000
125	0.6396	-0.008	24.085	0.000
126	0.6442	-0.004	24.105	0.000
127	0.6487	-0.006	24.105	0.000
128	0.6533	-0.008	24.190	0.000
129	0.6578	-0.010	24.190	0.000
130	0.6624	-0.014	24.165	0.000
131	0.6669	-0.016	24.165	0.000
132	0.6715	-0.012	24.165	0.000
133	0.6795	-0.018	24.165	0.000
134	0.6874	-0.016	24.165	0.000
135	0.6915	-0.006	24.125	0.000
136	0.6955	-0.008	24.125	0.000
137	0.6995	-0.008	24.205	0.000
138	0.7035	0.000	24.205	0.000
139	0.7088	-0.002	24.135	0.000
140	0.7141	-0.010	24.135	0.000
141	0.7195	-0.016	24.210	0.000
142	0.7249	-0.020	24.210	0.000
143	0.7303	-0.016	24.255	0.000
144	0.7357	-0.016	24.255	0.000
145	0.7410	-0.004	24.255	0.000
146	0.7463	0.004	24.215	0.000
147	0.7516	-0.004	24.215	0.000
148	0.7570	-0.008	24.170	0.000
149	0.7624	-0.016	24.170	0.000
150	0.7678	-0.022	24.245	0.000
151	0.7718	-0.022	24.245	0.000
152	0.7758	-0.018	24.270	0.000
153	0.7798	-0.006	24.270	0.000
154	0.7838	-0.006	24.265	0.000
155	0.7891	-0.008	24.265	0.000
156	0.7944	-0.006	24.265	0.000
157	0.7997	-0.010	24.235	0.000
158	0.8050	-0.014	24.235	0.000
159	0.8103	-0.012	24.260	0.000
160	0.8155	-0.008	24.260	0.000
161	0.8209	-0.006	24.285	0.000
162	0.8263	-0.006	24.285	0.000
163	0.8317	-0.016	24.315	0.000
164	0.8370	-0.022	24.315	0.000
165	0.8422	-0.012	24.190	0.000
166	0.8475	-0.010	24.190	0.000
167	0.8507	-0.012	24.190	0.000
168	0.8539	-0.008	24.215	0.000
169	0.8571	-0.006	24.215	0.000
170	0.8603	-0.012	24.365	0.000
171	0.8635	-0.018	24.365	0.000
172	0.8714	-0.016	24.225	0.000
173	0.8794	-0.010	24.225	0.000
174	0.8847	-0.012	24.275	0.000
175	0.8901	-0.006	24.275	0.000
176	0.8954	0.002	24.330	0.000
177	0.9008	-0.012	24.330	0.000
178	0.9061	-0.024	24.330	0.000
179	0.9115	-0.018	24.290	0.000
180	0.9154	-0.018	24.290	0.000
181	0.9194	-0.016	24.250	0.000
182	0.9234	-0.010	24.250	0.000
183	0.9273	-0.002	24.355	0.000
184	0.9353	-0.002	24.355	0.000
185	0.9433	-0.008	24.360	0.000
186	0.9473	-0.014	24.360	0.000
187	0.9513	-0.016	24.320	0.000
188	0.9553	-0.016	24.320	0.000
189	0.9593	-0.012	24.320	0.000
190	0.9646	-0.006	24.330	0.000
191	0.9699	-0.012	24.330	0.000
192	0.9752	-0.014	24.405	0.000
193	0.9805	-0.012	24.405	0.000
194	0.9859	-0.016	24.370	0.000
195	0.9912	-0.010	24.370	0.000
196	0.9965	-0.004	24.405	0.000
197	1.0018	-0.012	24.405	0.000
198	1.0071	-0.010	24.405	0.000
199	1.0125	-0.014	24.350	0.000
200	1.0178	-0.024	24.350	0.000
201	1.0231	-0.022	24.405	0.000
202	1.0272	-0.012	24.405	0.000
203	1.0314	-0.008	24.290	0.000
204	1.0355	-0.006	24.290	0.000
205	1.0396	-0.008	24.395	0.000
206	1.0448	-0.010	24.395	0.000
207	1.0500	-0.012	24.395	0.000
208	1.0552	-0.016	24.395	0.000
209	1.0606	-0.012	24.395	0.000
210	1.0660	-0.006	24.445	0.000
211	1.0714	-0.012	24.445	0.000
212	1.0766	-0.012	24.375	0.000
213	1.0819	-0.012	24.375	0.000
214	1.0871	-0.014	24.395	0.000
215	1.0925	-0.016	24.395	0.000
216	1.0978	-0.012	24.345	0.000
217	1.1032	-0.006	24.345	0.000
218	1.1072	-0.008	24.395	0.000
219	1.1111	-0.012	24.395	0.000
220	1.1151	-0.008	24.395	0.000
221	1.1191	-0.014	24.400	0.000
222	1.1244	-0.020	24.400	0.000
223	1.1298	-0.012	24.475	0.000
224	1.1351	-0.012	24.475	0.000
225	1.1405	-0.012	24.435	0.000
226	1.1458	-0.008	24.435	0.000
227	1.1511	-0.014	24.455	0.000
228	1.1565	-0.014	24.455	0.000
229	1.1619	-0.006	24.500	0.000
230	1.1673	-0.010	24.500	0.000
231	1.1704	-0.012	24.500	0.000
232	1.1736	-0.012	24.475	0.000
233	1.1768	-0.010	24.475	0.000
234	1.1800	-0.012	24.485	0.000
235	1.1831	-0.016	24.485	0.000
236	1.1911	-0.012	24.465	0.000
237	1.1990	-0.008	24.465	0.000
238	1.2044	-0.012	24.495	0.000
239	1.2097	-0.010	24.495	0.000
240	1.2151	-0.012	24.455	0.000
241	1.2204	-0.014	24.455	0.000
242	1.2257	-0.014	24.455	0.000
243	1.2311	-0.014	24.480	0.000
244	1.2351	-0.010	24.480	0.000
245	1.2390	-0.010	24.530	0.000
246	1.2430	-0.010	24.530	0.000
247	1.2470	-0.010	24.435	0.000
248	1.2550	-0.016	24.435	0.000
249	1.2630	-0.016	24.475	0.000
250	1.2683	-0.010	24.475	0.000
251	1.2736	-0.012	24.535	0.000
252	1.2789	-0.012	24.535	0.000
253	1.2829	-0.004	24.535	0.000
254	1.2869	-0.016	24.495	0.000
255	1.2909	-0.022	24.495	0.000
256	1.2950	-0.014	24.495	0.000
257	1.3004	-0.014	24.495	0.000
258	1.3059	-0.008	24.510	0.000
259	1.3113	0.000	24.510	0.000
260	1.3165	-0.006	24.590	0.000
261	1.3217	0.000	24.590	0.000
262	1.3269	-0.026	24.575	0.000
263	1.3322	-0.026	24.575	0.000
264	1.3376	-0.016	24.575	0.000
265	1.3430	-0.018	24.545	0.000
266	1.3483	0.004	24.545	0.000
267	1.3536	0.024	24.605	0.000
268	1.3589	0.024	24.605	0.000
269	1.3629	0.038	24.525	0.000
270	1.3669	0.042	24.525	0.000
271	1.3710	0.030	24.550	0.000
272	1.3750	0.048	24.550	0.000
273	1.3803	0.050	24.545	0.000
274	1.3856	0.056	24.545	0.000
275	1.3909	0.080	24.545	0.000
276	1.3962	0.066	24.610	0.000
277	1.4016	0.068	24.610	0.000
278	1.4069	0.072	24.610	0.000
279	1.4122	0.060	24.610	0.000
280	1.4175	0.062	24.540	0.000
281	1.4228	0.068	24.540	0.000
282	1.4268	0.064	24.595	0.000
283	1.4308	0.054	24.595	0.000
284	1.4348	0.058	24.620	0.000
285	1.4388	0.056	24.620	0.000
286	1.4441	0.056	24.620	0.000
287	1.4494	0.058	24.560	0.000
288	1.4548	0.054	24.560	0.000
289	1.4601	0.058	24.640	0.000
290	1.4654	0.050	24.640	0.000
291	1.4708	0.038	24.545	0.000
292	1.4761	0.044	24.545	0.000
293	1.4814	0.042	24.615	0.000
294	1.4867	0.044	24.615	0.000
295	1.4921	0.046	24.615	0.000
296	1.4974	0.052	24.615	0.000
297	1.5027	0.048	24.615	0.000
298	1.5081	0.032	24.660	0.000
299	1.5134	0.030	24.660	0.000
300	1.5187	0.032	24.545	0.000
301	1.5227	0.034	24.545	0.000
302	1.5267	0.040	24.610	0.000
303	1.5307	0.042	24.610	0.000
304	1.5347	0.042	24.640	0.000
305	1.5401	0.034	24.640	0.000
306	1.5455	0.020	24.640	0.000
307	1.5509	0.014	24.640	0.000
308	1.5549	0.020	24.640	0.000
309	1.5588	0.030	24.630	0.000
310	1.5628	0.034	24.630	0.000
311	1.5667	0.036	24.630	0.000
312	1.5747	0.028	24.630	0.000
313	1.5828	0.016	24.640	0.000
314	1.5881	0.012	24.640	0.000
315	1.5934	0.012	24.685	0.000
316	1.5988	0.022	24.685	0.000
317	1.6028	0.034	24.685	0.000
318	1.6069	0.034	24.685	0.000
319	1.6109	0.024	24.685	0.000
320	1.6150	0.012	24.670	0.000
321	1.6189	0.000	24.670	0.000
322	1.6229	0.004	24.705	0.000
323	1.6268	0.018	24.705	0.000
324	1.6308	0.022	24.680	0.000
325	1.6387	0.026	24.680	0.000
326	1.6467	0.018	24.635	0.000
327	1.6520	0.008	24.635	0.000
328	1.6574	-0.002	24.765	0.000
329	1.6627	-0.004	24.765	0.000
330	1.6682	0.014	24.765	0.000
331	1.6736	0.024	24.695	0.000
332	1.6790	0.022	24.695	0.000
333	1.6822	0.026	24.640	0.000
334	1.6853	0.012	24.640	0.000
335	1.6884	-0.002	24.725	0.000
336	1.6916	-0.006	24.725	0.000
337	1.6947	-0.004	24.640	0.000
338	1.7027	0.006	24.640	0.000
339	1.7107	0.020	24.730	0.000
340	1.7160	0.022	24.730	0.000
341	1.7214	0.020	24.730	0.000
342	1.7267	0.012	24.705	0.000
343	1.7320	-0.002	24.705	0.000
344	1.7374	-0.008	24.760	0.000
345	1.7427	-0.004	24.760	0.000
346	1.7459	0.006	24.715	0.000
347	1.7491	0.010	24.715	0.000
348	1.7522	0.006	24.705	0.000
349	1.7554	0.008	24.705	0.000
350	1.7586	0.008	24.700	0.000
351	1.7747	-0.002	24.700	0.000
352	1.7787	0.002	24.700	0.000
353	1.7828	0.010	24.790	0.000
354	1.7868	0.008	24.790	0.000
355	1.7909	0.006	24.730	0.000
356	1.7961	0.004	24.730	0.000
357	1.8014	-0.002	24.715	0.000
358	1.8067	-0.002	24.715	0.000
359	1.8106	-0.004	24.700	0.000
360	1.8146	0.000	24.700	0.000
361	1.8186	0.008	24.695	0.000
362	1.8226	-0.002	24.695	0.000
363	1.8307	-0.002	24.695	0.000
364	1.8387	0.006	24.765	0.000
365	1.8440	0.004	24.765	0.000
366	1.8494	0.008	24.725	0.000
367	1.8548	0.008	24.725	0.000
368	1.8588	0.002	24.780	0.000
369	1.8627	-0.006	24.780	0.000
370	1.8667	-0.012	24.840	0.000
371	1.8707	-0.008	24.840	0.000
372	1.8747	-0.004	24.765	0.000
373	1.8787	-0.002	24.765	0.000
374	1.8826	0.010	24.765	0.000
375	1.8866	0.008	24.765	0.000
376	1.8946	-0.002	24.765	0.000
377	1.9025	0.000	24.780	0.000
378	1.9078	-0.008	24.780	0.000
379	1.9132	-0.012	24.745	0.000
380	1.9185	-0.004	24.745	0.000
381	1.9239	-0.004	24.715	0.000
382	1.9293	0.004	24.715	0.000
383	1.9347	0.012	24.740	0.000
384	1.9379	0.004	24.740	0.000
385	1.9410	-0.002	24.740	0.000
386	1.9442	-0.004	24.750	0.000
387	1.9473	-0.008	24.750	0.000
388	1.9505	-0.008	24.745	0.000
389	1.9584	-0.010	24.745	0.000
390	1.9664	-0.002	24.725	0.000
391	1.9718	0.002	24.725	0.000
392	1.9772	-0.008	24.745	0.000
393	1.9826	-0.006	24.745	0.000
394	1.9879	0.000	24.825	0.000
395	1.9931	-0.006	24.825	0.000
396	1.9984	-0.002	24.825	0.000
397	2.0024	0.002	24.800	0.000
398	2.0063	-0.006	24.800	0.000
399	2.0103	-0.006	24.755	0.000
400	2.0143	-0.008	24.755	0.000
401	2.0223	-0.006	24.865	0.000
402	2.0303	-0.002	24.865	0.000
403	2.0343	-0.002	24.810	0.000
404	2.0382	0.006	24.810	0.000
405	2.0422	0.002	24.855	0.000
406	2.0462	-0.008	24.855	0.000
407	2.0515	-0.010	24.855	0.000
408	2.0569	-0.012	24.810	0.000
409	2.0622	-0.012	24.810	0.000
410	2.0675	-0.004	24.865	0.000
411	2.0729	0.004	24.865	0.000
412	2.0782	0.004	24.820	0.000
413	2.0835	0.000	24.820	0.000
414	2.0888	-0.004	24.835	0.000
415	2.0942	-0.010	24.835	0.000
416	2.0995	-0.018	24.875	0.000
417	2.1048	-0.014	24.875	0.000
418	2.1101	-0.004	24.875	0.000
419	2.1142	-0.002	24.840	0.000
420	2.1182	0.000	24.840	0.000
421	2.1222	0.002	24.850	0.000
422	2.1262	-0.010	24.850	0.000
423	2.1316	-0.018	24.810	0.000
424	2.1369	-0.010	24.810	0.000
425	2.1422	-0.006	24.910	0.000
426	2.1476	-0.008	24.910	0.000
427	2.1529	0.000	24.820	0.000
428	2.1583	0.002	24.820	0.000
429	2.1636	-0.004	24.820	0.000
430	2.1689	-0.006	24.875	0.000
431	2.1742	-0.010	24.875	0.000
432	2.1796	-0.010	24.845	0.000
433	2.1849	-0.010	24.845	0.000
434	2.1903	-0.008	24.825	0.000
435	2.1936	-0.004	24.825	0.000
436	2.1968	-0.008	24.880	0.000
437	2.2001	-0.010	24.880	0.000
438	2.2033	-0.002	24.885	0.000
439	2.2066	-0.004	24.885	0.000
440	2.2146	-0.010	24.885	0.000
441	2.2226	-0.004	24.810	0.000
442	2.2279	-0.008	24.810	0.000
443	2.2332	-0.006	24.805	0.000
444	2.2384	-0.006	24.805	0.000
445	2.2437	-0.014	24.925	0.000
446	2.2489	-0.014	24.925	0.000
447	2.2542	-0.010	24.915	0.000
448	2.2582	-0.008	24.915	0.000
449	2.2622	0.004	24.845	0.000
450	2.2661	0.002	24.845	0.000
451	2.2701	0.010	24.845	0.000
452	2.2755	0.006	24.910	0.000
453	2.2809	-0.008	24.910	0.000
454	2.2864	-0.002	24.880	0.000
455	2.2917	0.004	24.880	0.000
456	2.2971	0.010	24.890	0.000
457	2.3025	0.028	24.890	0.000
458	2.3078	0.034	24.910	0.000
459	2.3131	0.036	24.910	0.000
460	2.3185	0.026	24.855	0.000
461	2.3224	0.026	24.855	0.000
462	2.3263	0.038	24.855	0.000
463	2.3302	0.036	24.855	0.000
464	2.3341	0.044	24.855	0.000
465	2.3421	0.070	24.950	0.000
466	2.3501	0.086	24.950	0.000
467	2.3542	0.106	24.950	0.000
468	2.3583	0.116	24.950	0.000
469	2.3624	0.128	24.905	0.000
470	2.3665	0.136	24.905	0.000
471	2.3718	0.148	24.865	0.000
472	2.3770	0.172	24.865	0.000
473	2.3823	0.174	24.865	0.000
474	2.3862	0.196	24.885	0.000
475	2.3902	0.214	24.885	0.000
476	2.3941	0.196	24.930	0.000
477	2.3981	0.186	24.930	0.000
478	2.4061	0.174	24.910	0.000
479	2.4141	0.154	24.910	0.000
480	2.4194	0.150	24.940	0.000
481	2.4248	0.150	24.940	0.000
482	2.4301	0.128	24.900	0.000
483	2.4355	0.106	24.900	0.000
484	2.4409	0.108	24.900	0.000
485	2.4464	0.120	24.880	0.000
486	2.4495	0.116	24.880	0.000
487	2.4526	0.118	24.930	0.000
488	2.4558	0.122	24.930	0.000
489	2.4589	0.102	24.965	0.000
490	2.4621	0.078	24.965	0.000
491	2.4700	0.070	24.915	0.000
492	2.4780	0.070	24.915	0.000
493	2.4834	0.086	24.985	0.000
494	2.4887	0.092	24.985	0.000
495	2.4941	0.094	24.985	0.000
496	2.4993	0.090	24.910	0.000
497	2.5046	0.066	24.910	0.000
498	2.5099	0.054	24.925	0.000
499	2.5139	0.056	24.925	0.000
500	2.5179	0.056	24.925	0.000
501	2.5219	0.070	24.925	0.000
502	2.5258	0.080	25.035	0.000
503	2.5312	0.070	25.035	0.000
504	2.5365	0.064	24.955	0.000
505	2.5419	0.054	24.955	0.000
506	2.5472	0.040	24.955	0.000
507	2.5526	0.040	24.950	0.000
508	2.5580	0.042	24.950	0.000
509	2.5634	0.048	24.905	0.000
510	2.5688	0.052	24.905	0.000
511	2.5743	0.048	24.905	0.000
512	2.5783	0.050	24.905	0.000
513	2.5822	0.042	24.990	0.000
514	2.5862	0.038	24.990	0.000
515	2.5902	0.046	24.985	0.000
516	2.5980	0.044	24.985	0.000
517	2.6058	0.038	24.985	0.000
518	2.6099	0.038	24.935	0.000
519	2.6140	0.032	24.935	0.000
520	2.6180	0.028	24.985	0.000
521	2.6221	0.032	24.985	0.000
522	2.6274	0.036	24.950	0.000
523	2.6328	0.044	24.950	0.000
524	2.6381	0.038	24.940	0.000
525	2.6421	0.032	24.940	0.000
526	2.6460	0.024	25.000	0.000
527	2.6499	0.012	25.000	0.000
528	2.6539	0.016	25.000	0.000
529	2.6619	0.030	24.965	0.000
530	2.6699	0.036	24.965	0.000
531	2.6753	0.040	24.970	0.000
532	2.6806	0.040	24.970	0.000
533	2.6860	0.022	25.010	0.000
534	2.6900	0.008	25.010	0.000
535	2.6940	0.012	24.945	0.000
536	2.6980	0.012	24.945	0.000
537	2.7020	0.022	24.935	0.000
538	2.7059	0.032	24.935	0.000
539	2.7099	0.034	24.935	0.000
540	2.7139	0.030	25.030	0.000
541	2.7179	0.018	25.030	0.000
542	2.7259	0.016	24.920	0.000
543	2.7338	0.010	24.920	0.000
544	2.7392	0.006	25.025	0.000
545	2.7445	0.018	25.025	0.000
546	2.7498	0.014	25.000	0.000
547	2.7551	0.008	25.000	0.000
548	2.7604	0.012	25.050	0.000
549	2.7657	0.018	25.050	0.000
550	2.7697	0.018	25.050	0.000
551	2.7737	0.022	24.970	0.000
552	2.7777	0.022	24.970	0.000
553	2.7817	0.020	25.010	0.000
554	2.7870	0.012	25.010	0.000
555	2.7923	0.008	24.985	0.000
556	2.7976	0.002	24.985	0.000
557	2.8030	0.004	24.935	0.000
558	2.8083	0.010	24.935	0.000
559	2.8137	0.018	25.010	0.000
560	2.8191	0.016	25.010	0.000
561	2.8245	0.012	25.010	0.000
562	2.8299	0.016	25.015	0.000
563	2.8339	0.012	25.015	0.000
564	2.8379	0.006	24.970	0.000
565	2.8419	0.008	24.970	0.000
566	2.8459	0.006	25.020	0.000
567	2.8538	0.004	25.020	0.000
568	2.8617	0.006	25.000	0.000
569	2.8657	0.006	25.000	0.000
570	2.8698	0.008	25.035	0.000
571	2.8738	0.008	25.035	0.000
572	2.8778	0.008	25.035	0.000
573	2.8831	0.008	24.990	0.000
574	2.8884	0.002	24.990	0.000
575	2.8937	0.000	25.075	0.000
576	2.8969	0.006	25.075	0.000
577	2.9001	0.010	24.990	0.000
578	2.9033	0.016	24.990	0.000
579	2.9065	0.022	24.970	0.000
580	2.9097	0.012	24.970	0.000
581	2.9258	-0.004	25.050	0.000
582	2.9311	-0.008	25.050	0.000
583	2.9363	-0.010	25.050	0.000
584	2.9416	-0.008	25.110	0.000
585	2.9457	0.006	25.110	0.000
586	2.9498	0.020	25.055	0.000
587	2.9539	0.024	25.055	0.000
588	2.9580	0.016	24.955	0.000
589	2.9619	0.004	24.955	0.000
590	2.9658	-0.008	24.950	0.000
591	2.9698	-0.012	24.950	0.000
592	2.9737	-0.008	25.065	0.000
593	2.9816	-0.002	25.065	0.000
594	2.9896	0.006	25.065	0.000
595	2.9949	0.012	25.035	0.000
596	3.0003	0.012	25.035	0.000
597	3.0056	-0.002	25.075	0.000
598	3.0109	-0.002	25.075	0.000
599	3.0163	-0.002	25.095	0.000
600	3.0216	-0.008	25.095	0.000
601	3.0248	-0.002	25.085	0.000
602	3.0280	0.004	25.085	0.000
603	3.0313	0.008	25.095	0.000
604	3.0345	0.004	25.095	0.000
605	3.0377	0.000	25.095	0.000
606	3.0456	0.002	25.035	0.000
607	3.0536	0.008	25.035	0.000
608	3.0590	0.016	25.080	0.000
609	3.0644	0.034	25.080	0.000
610	3.0698	0.038	25.000	0.000
611	3.0750	0.048	25.000	0.000
612	3.0803	0.078	25.145	0.000
613	3.0856	0.108	25.145	0.000
614	3.0896	0.146	25.115	0.000
615	3.0935	0.196	25.115	0.000
616	3.0975	0.276	25.115	0.000
617	3.1015	0.360	25.110	0.000
618	3.1068	0.484	25.110	0.000
619	3.1121	0.656	25.100	0.000
620	3.1174	0.878	25.100	0.000
621	3.1229	1.164	25.110	0.000
622	3.1283	1.598	25.110	0.000
623	3.1338	2.320	25.035	0.000
624	3.1391	2.972	25.035	0.000
625	3.1444	3.200	25.105	0.000
626	3.1497	3.400	25.105	0.000
627	3.1536	3.364	25.105	0.000
628	3.1576	3.464	25.075	0.000
629	3.1616	3.644	25.075	0.000
630	3.1655	3.690	25.120	0.000
631	3.1735	3.724	25.120	0.000
632	3.1815	3.648	25.075	0.000
633	3.1868	3.626	25.075	0.000
634	3.1921	3.506	25.125	0.000
635	3.1974	3.138	25.125	0.000
636	3.2014	2.976	24.995	0.000
637	3.2054	2.734	24.995	0.000
638	3.2094	2.678	24.995	0.000
639	3.2134	2.656	25.025	0.000
640	3.2175	2.522	25.025	0.000
641	3.2215	2.310	24.970	0.000
642	3.2255	1.814	24.970	0.000
643	3.2295	1.410	25.015	0.000
644	3.2374	1.122	25.015	0.000
645	3.2454	0.938	24.960	0.000
646	3.2508	0.790	24.960	0.000
647	3.2563	0.598	24.950	0.000
648	3.2617	0.428	24.950	0.000
649	3.2670	0.298	24.950	0.000
650	3.2724	0.216	24.940	0.000
651	3.2777	0.164	24.940	0.000
652	3.2808	0.128	24.950	0.000
653	3.2839	0.098	24.950	0.000
654	3.2871	0.072	24.880	0.000
655	3.2902	0.058	24.880	0.000
656	3.2933	0.056	24.825	0.000
657	3.3013	0.062	24.825	0.000
658	3.3094	0.078	24.905	0.000
659	3.3148	0.098	24.905	0.000
660	3.3203	0.108	24.905	0.000
661	3.3257	0.110	24.865	0.000
662	3.3309	0.104	24.865	0.000
663	3.3362	0.092	24.825	0.000
664	3.3414	0.088	24.825	0.000
665	3.3446	0.086	24.910	0.000
666	3.3478	0.088	24.910	0.000
667	3.3510	0.090	24.855	0.000
668	3.3542	0.082	24.855	0.000
669	3.3574	0.078	24.850	0.000
670	3.3654	0.068	24.850	0.000
671	3.3734	0.058	24.850	0.000
672	3.3787	0.070	24.810	0.000
673	3.3841	0.080	24.810	0.000
674	3.3895	0.078	24.820	0.000
675	3.3948	0.080	24.820	0.000
676	3.4001	0.078	24.840	0.000
677	3.4054	0.064	24.840	0.000
678	3.4094	0.058	24.870	0.000
679	3.4133	0.056	24.870	0.000
680	3.4173	0.062	24.710	0.000
681	3.4213	0.062	24.710	0.000
682	3.4293	0.052	24.710	0.000
683	3.4373	0.054	24.765	0.000
684	3.4413	0.046	24.765	0.000
685	3.4453	0.042	24.780	0.000
686	3.4493	0.044	24.780	0.000
687	3.4533	0.046	24.825	0.000
688	3.4586	0.052	24.825	0.000
689	3.4640	0.052	24.865	0.000
690	3.4693	0.044	24.865	0.000
691	3.4725	0.042	24.760	0.000
692	3.4757	0.036	24.760	0.000
693	3.4789	0.030	24.760	0.000
694	3.4820	0.030	24.900	0.000
695	3.4852	0.034	24.900	0.000
696	3.5012	0.042	24.775	0.000
697	3.5066	0.046	24.775	0.000
698	3.5119	0.036	24.785	0.000
699	3.5173	0.034	24.785	0.000
700	3.5213	0.036	24.895	0.000
701	3.5252	0.026	24.895	0.000
702	3.5292	0.022	24.745	0.000
703	3.5332	0.034	24.745	0.000
704	3.5372	0.030	24.745	0.000
705	3.5412	0.026	24.770	0.000
706	3.5452	0.028	24.770	0.000
707	3.5492	0.032	24.810	0.000
708	3.5572	0.028	24.810	0.000
709	3.5652	0.020	24.830	0.000
710	3.5705	0.024	24.830	0.000
711	3.5759	0.020	24.855	0.000
712	3.5812	0.010	24.855	0.000
713	3.5865	0.016	24.795	0.000
714	3.5918	0.020	24.795	0.000
715	3.5971	0.022	24.795	0.000
716	3.6011	0.034	24.835	0.000
717	3.6051	0.028	24.835	0.000
718	3.6091	0.014	24.805	0.000
719	3.6130	0.010	24.805	0.000
720	3.6184	0.008	24.890	0.000
721	3.6238	0.004	24.890	0.000
722	3.6292	0.016	24.865	0.000
723	3.6346	0.024	24.865	0.000
724	3.6400	0.020	24.870	0.000
725	3.6454	0.022	24.870	0.000
726	3.6507	0.016	24.870	0.000
727	3.6560	0.012	24.830	0.000
728	3.6614	0.006	24.830	0.000
729	3.6653	0.006	24.760	0.000
730	3.6692	0.014	24.760	0.000
731	3.6732	0.010	24.835	0.000
732	3.6771	0.004	24.835	0.000
733	3.6852	0.012	24.840	0.000
734	3.6932	0.012	24.840	0.000
735	3.6972	0.012	24.890	0.000
736	3.7012	0.012	24.890	0.000
737	3.7051	0.016	24.890	0.000
738	3.7091	0.014	24.765	0.000
739	3.7145	0.004	24.765	0.000
740	3.7199	0.002	24.860	0.000
741	3.7254	-0.002	24.860	0.000
742	3.7285	-0.004	24.875	0.000
743	3.7317	0.006	24.875	0.000
744	3.7348	0.016	24.890	0.000
745	3.7379	0.014	24.890	0.000
746	3.7411	0.012	24.865	0.000
747	3.7571	0.010	24.865	0.000
748	3.7624	-0.002	24.865	0.000
749	3.7678	-0.008	24.810	0.000
750	3.7731	0.002	24.810	0.000
751	3.7771	0.006	24.870	0.000
752	3.7811	0.008	24.870	0.000
753	3.7851	0.010	24.875	0.000
754	3.7891	0.008	24.875	0.000
755	3.7931	0.008	24.835	0.000
756	3.7971	-0.002	24.835	0.000
757	3.8011	-0.004	24.865	0.000
758	3.8050	0.004	24.865	0.000
759	3.8130	-0.002	24.865	0.000
760	3.8210	0.002	24.920	0.000
761	3.8263	0.006	24.920	0.000
762	3.8316	0.006	24.865	0.000
763	3.8369	0.002	24.865	0.000
764	3.8423	0.002	24.930	0.000
765	3.8477	0.008	24.930	0.000
766	3.8530	-0.004	24.860	0.000
767	3.8562	-0.006	24.860	0.000
768	3.8594	-0.002	24.890	0.000
769	3.8626	0.000	24.890	0.000
770	3.8658	-0.002	24.890	0.000
771	3.8691	0.006	24.900	0.000
772	3.8770	0.014	24.900	0.000
773	3.8849	0.008	24.915	0.000
774	3.8903	0.002	24.915	0.000
775	3.8956	-0.006	24.930	0.000
776	3.9009	-0.012	24.930	0.000
777	3.9063	-0.012	24.890	0.000
778	3.9118	-0.008	24.890	0.000
779	3.9172	0.004	24.865	0.000
780	3.9211	0.026	24.865	0.000
781	3.9250	0.050	24.865	0.000
782	3.9289	0.100	24.855	0.000
783	3.9329	0.148	24.855	0.000
784	3.9410	0.224	24.845	0.000
785	3.9492	0.378	24.845	0.000
786	3.9532	0.630	24.845	0.000
787	3.9571	1.104	24.845	0.000
788	3.9611	1.796	24.885	0.000
789	3.9651	2.534	24.885	0.000
790	3.9704	3.230	24.890	0.000
791	3.9757	3.626	24.890	0.000
792	3.9811	4.000	24.890	0.000
793	3.9842	3.866	24.950	0.000
794	3.9874	3.662	24.950	0.000
795	3.9906	3.516	24.890	0.000
796	3.9937	3.346	24.890	0.000
797	3.9969	3.416	24.925	0.000
798	4.0129	3.322	24.925	0.000
799	4.0182	3.090	24.855	0.000
800	4.0236	2.926	24.855	0.000
801	4.0289	2.858	24.825	0.000
802	4.0329	3.056	24.825	0.000
803	4.0369	2.890	24.825	0.000
804	4.0409	2.736	24.825	0.000
805	4.0449	2.640	24.825	0.000
806	4.0489	2.482	24.865	0.000
807	4.0529	2.568	24.865	0.000
808	4.0569	2.694	24.865	0.000
809	4.0609	2.680	24.865	0.000
810	4.0689	2.682	24.750	0.000
811	4.0768	2.618	24.750	0.000
812	4.0822	2.748	24.750	0.000
813	4.0875	2.644	24.725	0.000
814	4.0928	2.546	24.725	0.000
815	4.0981	2.330	24.785	0.000
816	4.1035	1.918	24.785	0.000
817	4.1088	1.678	24.845	0.000
818	4.1143	1.436	24.845	0.000
819	4.1198	1.176	24.810	0.000
820	4.1253	0.942	24.810	0.000
821	4.1308	0.678	24.740	0.000
822	4.1363	0.438	24.740	0.000
823	4.1418	0.262	24.740	0.000
824	4.1456	0.172	24.680	0.000
825	4.1493	0.110	24.680	0.000
826	4.1531	0.066	24.660	0.000
827	4.1568	0.044	24.660	0.000
828	4.1622	0.030	24.625	0.000
829	4.1675	0.022	24.625	0.000
830	4.1728	0.026	24.560	0.000
831	4.1768	0.040	24.560	0.000
832	4.1808	0.062	24.660	0.000
833	4.1848	0.078	24.660	0.000
834	4.1888	0.098	24.660	0.000
835	4.1941	0.114	24.595	0.000
836	4.1994	0.104	24.595	0.000
837	4.2047	0.096	24.630	0.000
838	4.2101	0.090	24.630	0.000
839	4.2155	0.078	24.610	0.000
840	4.2209	0.070	24.610	0.000
841	4.2262	0.070	24.615	0.000
842	4.2315	0.070	24.615	0.000
843	4.2368	0.068	24.630	0.000
844	4.2400	0.072	24.630	0.000
845	4.2432	0.070	24.630	0.000
846	4.2464	0.070	24.630	0.000
847	4.2495	0.068	24.630	0.000
848	4.2527	0.062	24.630	0.000
849	4.2687	0.058	24.630	0.000
850	4.2740	0.060	24.555	0.000
851	4.2793	0.064	24.555	0.000
852	4.2847	0.070	24.635	0.000
853	4.2887	0.066	24.635	0.000
854	4.2927	0.066	24.580	0.000
855	4.2967	0.062	24.580	0.000
856	4.3007	0.048	24.580	0.000
857	4.3047	0.042	24.635	0.000
858	4.3087	0.044	24.635	0.000
859	4.3127	0.046	24.595	0.000
860	4.3167	0.050	24.595	0.000
861	4.3246	0.046	24.625	0.000
862	4.3326	0.044	24.625	0.000
863	4.3380	0.038	24.745	0.000
864	4.3433	0.036	24.745	0.000
865	4.3487	0.038	24.645	0.000
866	4.3541	0.036	24.645	0.000
867	4.3595	0.038	24.645	0.000
868	4.3649	0.042	24.615	0.000
869	4.3680	0.040	24.615	0.000
870	4.3712	0.036	24.625	0.000
871	4.3743	0.036	24.625	0.000
872	4.3775	0.034	24.675	0.000
873	4.3806	0.028	24.675	0.000
874	4.3886	0.032	24.615	0.000
875	4.3966	0.028	24.615	0.000
876	4.4019	0.026	24.705	0.000
877	4.4073	0.028	24.705	0.000
878	4.4126	0.030	24.705	0.000
879	4.4180	0.032	24.640	0.000
880	4.4234	0.028	24.640	0.000
881	4.4287	0.030	24.640	0.000
882	4.4319	0.028	24.640	0.000
883	4.4350	0.012	24.610	0.000
884	4.4382	0.014	24.610	0.000
885	4.4413	0.016	24.690	0.000
886	4.4444	0.018	24.690	0.000
887	4.4525	0.026	24.585	0.000
888	4.4605	0.028	24.585	0.000
889	4.4658	0.026	24.585	0.000
890	4.4711	0.022	24.615	0.000
891	4.4765	0.014	24.615	0.000
892	4.4819	0.012	24.630	0.000
893	4.4873	0.010	24.630	0.000
894	4.4927	0.012	24.650	0.000
895	4.4966	0.026	24.650	0.000
896	4.5006	0.022	24.640	0.000
897	4.5046	0.012	24.640	0.000
898	4.5085	0.014	24.675	0.000
899	4.5165	0.008	24.675	0.000
900	4.5245	0.004	24.675	0.000
901	4.5285	0.012	24.670	0.000
902	4.5325	0.022	24.670	0.000
903	4.5365	0.020	24.690	0.000
904	4.5405	0.016	24.690	0.000
905	4.5458	0.012	24.615	0.000
906	4.5511	0.008	24.615	0.000
907	4.5564	0.002	24.750	0.000
908	4.5605	0.006	24.750	0.000
909	4.5645	0.012	24.670	0.000
910	4.5685	0.014	24.670	0.000
911	4.5725	0.014	24.670	0.000
912	4.5804	0.006	24.730	0.000
913	4.5883	-0.002	24.730	0.000
914	4.5938	-0.002	24.705	0.000
915	4.5992	0.010	24.705	0.000
916	4.6046	0.006	24.765	0.000
917	4.6086	0.010	24.765	0.000
918	4.6126	0.020	24.755	0.000
919	4.6165	0.008	24.755	0.000
920	4.6205	0.000	24.695	0.000
921	4.6245	0.002	24.695	0.000
922	4.6284	-0.002	24.695	0.000
923	4.6324	-0.002	24.760	0.000
924	4.6363	0.008	24.760	0.000
925	4.6443	0.016	24.715	0.000
926	4.6523	0.010	24.715	0.000
927	4.6577	0.000	24.720	0.000
928	4.6630	0.004	24.720	0.000
929	4.6683	0.004	24.700	0.000
930	4.6737	-0.004	24.700	0.000
931	4.6790	-0.002	24.765	0.000
932	4.6843	0.010	24.765	0.000
933	4.6875	0.010	24.765	0.000
934	4.6907	0.006	24.755	0.000
935	4.6939	0.004	24.755	0.000
936	4.6971	0.002	24.765	0.000
937	4.7003	-0.002	24.765	0.000
938	4.7082	-0.006	24.675	0.000
939	4.7162	-0.006	24.675	0.000
940	4.7215	-0.002	24.745	0.000
941	4.7269	0.002	24.745	0.000
942	4.7322	0.008	24.805	0.000
943	4.7375	0.012	24.805	0.000
944	4.7429	0.006	24.805	0.000
945	4.7482	-0.002	24.715	0.000
946	4.7522	-0.006	24.715	0.000
947	4.7562	-0.008	24.765	0.000
948	4.7602	-0.002	24.765	0.000
949	4.7641	0.002	24.785	0.000
950	4.7723	-0.002	24.785	0.000
951	4.7804	0.010	24.860	0.000
952	4.7844	0.014	24.860	0.000
953	4.7884	0.018	24.720	0.000
954	4.7924	0.032	24.720	0.000
955	4.7964	0.066	24.720	0.000
956	4.8017	0.118	24.720	0.000
957	4.8070	0.202	24.720	0.000
958	4.8123	0.368	24.780	0.000
959	4.8163	0.676	24.780	0.000
960	4.8202	1.300	24.785	0.000
961	4.8242	1.992	24.785	0.000
962	4.8282	2.822	24.865	0.000
963	4.8362	3.548	24.865	0.000
964	4.8442	4.030	24.805	0.000
965	4.8496	4.396	24.805	0.000
966	4.8550	4.440	24.805	0.000
967	4.8604	4.278	24.825	0.000
968	4.8644	4.058	24.825	0.000
969	4.8683	3.924	24.770	0.000
970	4.8723	4.086	24.770	0.000
971	4.8762	3.740	24.750	0.000
972	4.8802	3.534	24.750	0.000
973	4.8842	3.316	24.795	0.000
974	4.8882	3.040	24.795	0.000
975	4.8922	2.926	24.725	0.000
976	4.9002	2.810	24.725	0.000
977	4.9082	2.632	24.725	0.000
978	4.9135	2.578	24.680	0.000
979	4.9189	2.544	24.680	0.000
980	4.9242	2.716	24.715	0.000
981	4.9295	2.578	24.715	0.000
982	4.9349	2.472	24.710	0.000
983	4.9402	2.366	24.710	0.000
984	4.9455	2.382	24.710	0.000
985	4.9508	2.508	24.710	0.000
986	4.9562	2.554	24.695	0.000
987	4.9615	2.298	24.695	0.000
988	4.9668	1.832	24.695	0.000
989	4.9721	1.446	24.620	0.000
990	4.9761	1.156	24.620	0.000
991	4.9801	0.990	24.660	0.000
992	4.9841	0.852	24.660	0.000
993	4.9882	0.626	24.630	0.000
994	4.9936	0.396	24.630	0.000
995	4.9989	0.244	24.560	0.000
996	5.0043	0.156	24.560	0.000
997	5.0075	0.100	24.630	0.000
998	5.0106	0.066	24.630	0.000
999	5.0138	0.052	24.630	0.000
1000	5.0169	0.044	24.565	0.000
1001	5.0201	0.030	24.565	0.000
1002	5.0360	0.032	24.555	0.000
1003	5.0400	0.048	24.555	0.000
1004	5.0441	0.060	24.590	0.000
1005	5.0481	0.078	24.590	0.000
1006	5.0522	0.092	24.600	0.000
1007	5.0575	0.094	24.600	0.000
1008	5.0627	0.094	24.585	0.000
1009	5.0680	0.090	24.585	0.000
1010	5.0720	0.074	24.585	0.000
1011	5.0760	0.074	24.565	0.000
1012	5.0800	0.078	24.565	0.000
1013	5.0839	0.078	24.635	0.000
1014	5.0919	0.076	24.635	0.000
1015	5.0999	0.072	24.520	0.000
1016	5.1054	0.070	24.520	0.000
1017	5.1109	0.056	24.525	0.000
1018	5.1164	0.048	24.525	0.000
1019	5.1204	0.054	24.550	0.000
1020	5.1244	0.060	24.550	0.000
1021	5.1285	0.064	24.550	0.000
1022	5.1325	0.076	24.600	0.000
1023	5.1356	0.074	24.600	0.000
1024	5.1386	0.058	24.600	0.000
1025	5.1417	0.052	24.600	0.000
1026	5.1448	0.048	24.610	0.000
1027	5.1478	0.046	24.610	0.000
1028	5.1639	0.050	24.500	0.000
1029	5.1693	0.052	24.500	0.000
1030	5.1747	0.052	24.620	0.000
1031	5.1801	0.046	24.620	0.000
1032	5.1855	0.038	24.620	0.000
1033	5.1909	0.038	24.585	0.000
1034	5.1963	0.038	24.585	0.000
1035	5.1994	0.034	24.625	0.000
1036	5.2025	0.044	24.625	0.000
1037	5.2056	0.044	24.585	0.000
1038	5.2087	0.036	24.585	0.000
1039	5.2118	0.040	24.570	0.000
1040	5.2199	0.034	24.570	0.000
1041	5.2281	0.032	24.625	0.000
1042	5.2334	0.034	24.625	0.000
1043	5.2387	0.034	24.625	0.000
1044	5.2440	0.032	24.525	0.000
1045	5.2494	0.030	24.525	0.000
1046	5.2547	0.028	24.580	0.000
1047	5.2601	0.024	24.580	0.000
1048	5.2633	0.028	24.565	0.000
1049	5.2664	0.032	24.565	0.000
1050	5.2696	0.030	24.620	0.000
1051	5.2728	0.026	24.620	0.000
1052	5.2759	0.020	24.620	0.000
1053	5.2845	0.020	24.620	0.000
1054	5.2930	0.018	24.620	0.000
1055	5.2980	0.016	24.625	0.000
1056	5.3029	0.032	24.625	0.000
1057	5.3079	0.030	24.650	0.000
1058	5.3133	0.018	24.650	0.000
1059	5.3187	0.012	24.580	0.000
1060	5.3241	0.006	24.580	0.000
1061	5.3273	0.006	24.580	0.000
1062	5.3304	0.012	24.580	0.000
1063	5.3336	0.026	24.640	0.000
1064	5.3367	0.034	24.640	0.000
1065	5.3399	0.028	24.640	0.000
1066	5.3558	0.022	24.635	0.000
1067	5.3598	0.012	24.635	0.000
1068	5.3638	-0.002	24.610	0.000
1069	5.3678	0.004	24.610	0.000
1070	5.3718	0.018	24.620	0.000
1071	5.3772	0.018	24.620	0.000
1072	5.3825	0.018	24.580	0.000
1073	5.3879	0.018	24.580	0.000
1074	5.3918	0.008	24.640	0.000
1075	5.3958	0.004	24.640	0.000
1076	5.3997	0.004	24.640	0.000
1077	5.4036	0.008	24.640	0.000
1078	5.4116	0.020	24.640	0.000
1079	5.4196	0.020	24.660	0.000
1080	5.4251	0.024	24.660	0.000
1081	5.4306	0.008	24.610	0.000
1082	5.4361	-0.008	24.610	0.000
1083	5.4400	-0.004	24.605	0.000
1084	5.4440	-0.006	24.605	0.000
1085	5.4480	0.004	24.675	0.000
1086	5.4520	0.018	24.675	0.000
1087	5.4551	0.016	24.675	0.000
1088	5.4583	0.012	24.650	0.000
1089	5.4614	0.004	24.650	0.000
1090	5.4646	-0.002	24.655	0.000
1091	5.4678	0.002	24.655	0.000
1092	5.4851	0.004	24.625	0.000
1093	5.4900	0.012	24.625	0.000
1094	5.4949	0.018	24.700	0.000
1095	5.4997	0.008	24.700	0.000
1096	5.5051	0.002	24.715	0.000
1097	5.5105	0.000	24.715	0.000
1098	5.5159	-0.002	24.715	0.000
1099	5.5190	0.002	24.630	0.000
1100	5.5221	0.006	24.630	0.000
1101	5.5253	0.004	24.660	0.000
1102	5.5284	0.006	24.660	0.000
1103	5.5316	0.002	24.700	0.000
1104	5.5396	-0.006	24.700	0.000
1105	5.5476	0.000	24.675	0.000
1106	5.5529	0.004	24.675	0.000
1107	5.5583	0.000	24.670	0.000
1108	5.5636	0.004	24.670	0.000
1109	5.5689	0.002	24.670	0.000
1110	5.5742	-0.002	24.710	0.000
1111	5.5795	0.002	24.710	0.000
1112	5.5827	0.000	24.630	0.000
1113	5.5859	0.008	24.630	0.000
1114	5.5891	0.014	24.660	0.000
1115	5.5924	-0.002	24.660	0.000
1116	5.5956	-0.002	24.630	0.000
1117	5.6115	-0.004	24.630	0.000
1118	5.6156	-0.010	24.700	0.000
1119	5.6196	-0.002	24.700	0.000
1120	5.6237	0.008	24.700	0.000
1121	5.6277	0.008	24.680	0.000
1122	5.6331	0.006	24.680	0.000
1123	5.6384	-0.002	24.700	0.000
1124	5.6437	-0.010	24.700	0.000
1125	5.6469	-0.012	24.740	0.000
1126	5.6500	0.014	24.740	0.000
1127	5.6532	0.048	24.740	0.000
1128	5.6563	0.106	24.740	0.000
1129	5.6595	0.176	24.740	0.000
1130	5.6756	0.266	24.740	0.000
1131	5.6809	0.432	24.740	0.000
1132	5.6862	0.662	24.720	0.000
1133	5.6914	1.106	24.720	0.000
1134	5.6955	1.858	24.700	0.000
1135	5.6995	2.824	24.700	0.000
1136	5.7035	3.744	24.755	0.000
1137	5.7075	4.174	24.755	0.000
1138	5.7115	4.450	24.710	0.000
1139	5.7155	4.558	24.710	0.000
1140	5.7195	4.238	24.775	0.000
1141	5.7235	4.206	24.775	0.000
1142	5.7314	4.054	24.775	0.000
1143	5.7394	4.076	24.820	0.000
1144	5.7447	3.980	24.820	0.000
1145	5.7501	3.616	24.730	0.000
1146	5.7554	3.302	24.730	0.000
1147	5.7607	3.136	24.725	0.000
1148	5.7661	3.092	24.725	0.000
1149	5.7714	3.056	24.765	0.000
1150	5.7746	2.716	24.765	0.000
1151	5.7778	2.456	24.705	0.000
1152	5.7810	2.178	24.705	0.000
1153	5.7842	2.082	24.705	0.000
1154	5.7874	2.168	24.645	0.000
1155	5.7953	2.240	24.645	0.000
1156	5.8032	2.252	24.730	0.000
1157	5.8085	2.262	24.730	0.000
1158	5.8139	2.402	24.575	0.000
1159	5.8192	2.518	24.575	0.000
1160	5.8246	2.160	24.610	0.000
1161	5.8299	1.754	24.610	0.000
1162	5.8353	1.442	24.590	0.000
1163	5.8393	1.268	24.590	0.000
1164	5.8434	1.170	24.590	0.000
1165	5.8475	0.986	24.540	0.000
1166	5.8515	0.734	24.540	0.000
1167	5.8594	0.484	24.605	0.000
1168	5.8672	0.304	24.605	0.000
1169	5.8712	0.204	24.575	0.000
1170	5.8752	0.140	24.575	0.000
1171	5.8792	0.096	24.515	0.000
1172	5.8833	0.062	24.515	0.000
1173	5.8886	0.036	24.535	0.000
1174	5.8940	0.024	24.535	0.000
1175	5.8993	0.018	24.535	0.000
1176	5.9033	0.028	24.550	0.000
1177	5.9072	0.048	24.550	0.000
1178	5.9112	0.072	24.600	0.000
1179	5.9152	0.088	24.600	0.000
1180	5.9236	0.094	24.485	0.000
1181	5.9321	0.090	24.485	0.000
1182	5.9359	0.088	24.535	0.000
1183	5.9397	0.088	24.535	0.000
1184	5.9435	0.084	24.520	0.000
1185	5.9474	0.080	24.520	0.000
1186	5.9527	0.072	24.520	0.000
1187	5.9580	0.064	24.550	0.000
1188	5.9634	0.060	24.550	0.000
1189	5.9674	0.050	24.500	0.000
1190	5.9714	0.056	24.500	0.000
1191	5.9755	0.068	24.490	0.000
1192	5.9795	0.064	24.490	0.000
1193	5.9873	0.062	24.535	0.000
1194	5.9951	0.060	24.535	0.000
1195	6.0006	0.052	24.520	0.000
1196	6.0061	0.054	24.520	0.000
1197	6.0115	0.056	24.520	0.000
1198	6.0169	0.056	24.490	0.000
1199	6.0222	0.058	24.490	0.000
1200	6.0275	0.048	24.530	0.000
1201	6.0328	0.050	24.530	0.000
1202	6.0381	0.046	24.585	0.000
1203	6.0433	0.040	24.585	0.000
1204	6.0486	0.042	24.520	0.000
1205	6.0539	0.042	24.520	0.000
1206	6.0592	0.042	24.550	0.000
1207	6.0632	0.044	24.550	0.000
1208	6.0673	0.038	24.550	0.000
1209	6.0713	0.034	24.505	0.000
1210	6.0753	0.038	24.505	0.000
1211	6.0806	0.038	24.575	0.000
1212	6.0859	0.038	24.575	0.000
1213	6.0912	0.034	24.575	0.000
1214	6.0944	0.036	24.575	0.000
1215	6.0976	0.034	24.610	0.000
1216	6.1008	0.030	24.610	0.000
1217	6.1040	0.028	24.530	0.000
1218	6.1072	0.030	24.530	0.000
1219	6.1152	0.028	24.530	0.000
1220	6.1231	0.028	24.600	0.000
1221	6.1286	0.028	24.600	0.000
1222	6.1340	0.028	24.600	0.000
1223	6.1395	0.024	24.600	0.000
1224	6.1448	0.022	24.535	0.000
1225	6.1500	0.024	24.535	0.000
1226	6.1553	0.024	24.620	0.000
1227	6.1584	0.024	24.620	0.000
1228	6.1616	0.020	24.535	0.000
1229	6.1648	0.016	24.535	0.000
1230	6.1679	0.020	24.535	0.000
1231	6.1711	0.018	24.535	0.000
1232	6.1872	0.014	24.535	0.000
1233	6.1913	0.014	24.610	0.000
1234	6.1953	0.022	24.610	0.000
1235	6.1994	0.024	24.630	0.000
1236	6.2034	0.020	24.630	0.000
1237	6.2087	0.018	24.610	0.000
1238	6.2141	0.020	24.610	0.000
1239	6.2194	0.014	24.620	0.000
1240	6.2225	0.006	24.620	0.000
1241	6.2256	0.010	24.620	0.000
1242	6.2287	0.010	24.600	0.000
1243	6.2318	0.010	24.600	0.000
1244	6.2350	0.014	24.560	0.000
1245	6.2512	0.016	24.560	0.000
1246	6.2565	0.016	24.640	0.000
1247	6.2619	0.010	24.640	0.000
1248	6.2673	0.014	24.645	0.000
1249	6.2727	0.012	24.645	0.000
1250	6.2780	0.010	24.605	0.000
1251	6.2833	0.012	24.605	0.000
1252	6.2872	0.010	24.605	0.000
1253	6.2911	0.008	24.640	0.000
1254	6.2950	0.008	24.640	0.000
1255	6.2989	0.006	24.605	0.000
1256	6.3043	0.002	24.605	0.000
1257	6.3096	0.004	24.585	0.000
1258	6.3149	0.006	24.585	0.000
1259	6.3203	0.010	24.640	0.000
1260	6.3256	0.012	24.640	0.000
1261	6.3310	0.010	24.655	0.000
1262	6.3363	0.010	24.655	0.000
1263	6.3416	0.006	24.655	0.000
1264	6.3469	-0.002	24.560	0.000
1265	6.3501	0.002	24.560	0.000
1266	6.3533	0.002	24.680	0.000
1267	6.3565	0.012	24.680	0.000
1268	6.3597	0.020	24.650	0.000
1269	6.3629	0.010	24.650	0.000
1270	6.3721	0.002	24.635	0.000
1271	6.3813	0.002	24.635	0.000
1272	6.3858	-0.004	24.645	0.000
1273	6.3904	-0.004	24.645	0.000
1274	6.3949	0.004	24.645	0.000
1275	6.4002	0.008	24.675	0.000
1276	6.4055	0.010	24.675	0.000
1277	6.4108	0.006	24.660	0.000
1278	6.4148	-0.002	24.660	0.000
1279	6.4188	-0.004	24.610	0.000
1280	6.4228	-0.006	24.610	0.000
1281	6.4268	0.004	24.600	0.000
1282	6.4348	0.012	24.600	0.000
1283	6.4428	0.006	24.715	0.000
1284	6.4468	0.004	24.715	0.000
1285	6.4508	0.004	24.715	0.000
1286	6.4548	-0.006	24.720	0.000
1287	6.4588	-0.006	24.720	0.000
1288	6.4641	-0.004	24.705	0.000
1289	6.4695	0.002	24.705	0.000
1290	6.4748	0.008	24.745	0.000
1291	6.4788	0.006	24.745	0.000
1292	6.4828	0.002	24.785	0.000
1293	6.4868	0.000	24.785	0.000
1294	6.4908	-0.004	24.755	0.000
1295	6.4988	0.002	24.755	0.000
1296	6.5068	0.004	24.755	0.000
1297	6.5121	-0.002	24.680	0.000
1298	6.5175	0.006	24.680	0.000
1299	6.5229	-0.002	24.725	0.000
1300	6.5282	-0.008	24.725	0.000
1301	6.5335	-0.004	24.725	0.000
1302	6.5388	0.012	24.725	0.000
1303	6.5420	0.042	24.750	0.000
1304	6.5452	0.080	24.750	0.000
1305	6.5484	0.134	24.745	0.000
1306	6.5516	0.212	24.745	0.000
1307	6.5547	0.362	24.745	0.000
1308	6.5627	0.632	24.745	0.000
1309	6.5707	1.116	24.745	0.000
1310	6.5761	2.052	24.740	0.000
1311	6.5815	2.952	24.740	0.000
1312	6.5869	3.698	24.635	0.000
1313	6.5922	4.026	24.635	0.000
1314	6.5975	3.962	24.780	0.000
1315	6.6028	4.036	24.780	0.000
1316	6.6060	4.210	24.780	0.000
1317	6.6092	4.098	24.780	0.000
1318	6.6124	4.034	24.780	0.000
1319	6.6156	3.942	24.755	0.000
1320	6.6188	4.142	24.755	0.000
1321	6.6291	3.682	24.840	0.000
1322	6.6394	3.316	24.840	0.000
1323	6.6423	3.150	24.770	0.000
1324	6.6451	2.980	24.770	0.000
1325	6.6480	2.964	24.670	0.000
1326	6.6509	2.876	24.670	0.000
1327	6.6588	2.668	24.645	0.000
1328	6.6668	2.502	24.645	0.000
1329	6.6731	2.388	24.645	0.000
1330	6.6795	2.522	24.610	0.000
1331	6.6859	2.382	24.610	0.000
1332	6.6923	2.262	24.660	0.000
1333	6.6986	2.104	24.660	0.000
1334	6.7019	2.072	24.580	0.000
1335	6.7052	2.204	24.580	0.000
1336	6.7085	2.262	24.570	0.000
1337	6.7118	1.858	24.570	0.000
1338	6.7151	1.430	24.620	0.000
1339	6.7204	1.108	24.620	0.000
1340	6.7257	0.868	24.620	0.000
1341	6.7310	0.724	24.595	0.000
1342	6.7349	0.618	24.595	0.000
1343	6.7388	0.464	24.570	0.000
1344	6.7427	0.314	24.570	0.000
1345	6.7466	0.212	24.600	0.000
1346	6.7547	0.134	24.600	0.000
1347	6.7627	0.078	24.565	0.000
1348	6.7680	0.048	24.565	0.000
1349	6.7733	0.038	24.495	0.000
1350	6.7787	0.040	24.495	0.000
1351	6.7827	0.042	24.495	0.000
1352	6.7867	0.048	24.535	0.000
1353	6.7907	0.062	24.535	0.000
1354	6.7947	0.064	24.515	0.000
1355	6.7987	0.066	24.515	0.000
1356	6.8027	0.086	24.500	0.000
1357	6.8066	0.092	24.500	0.000
1358	6.8106	0.094	24.520	0.000
1359	6.8202	0.098	24.520	0.000
1360	6.8298	0.086	24.585	0.000
1361	6.8330	0.078	24.585	0.000
1362	6.8362	0.066	24.585	0.000
1363	6.8394	0.058	24.570	0.000
1364	6.8426	0.064	24.570	0.000
1365	6.8506	0.068	24.520	0.000
1366	6.8585	0.070	24.520	0.000
1367	6.8617	0.066	24.565	0.000
1368	6.8649	0.060	24.565	0.000
1369	6.8681	0.054	24.500	0.000
1370	6.8714	0.050	24.500	0.000
1371	6.8746	0.050	24.500	0.000
1372	6.8825	0.062	24.490	0.000
1373	6.8905	0.068	24.490	0.000
1374	6.8959	0.062	24.455	0.000
1375	6.9012	0.054	24.455	0.000
1376	6.9065	0.050	24.420	0.000
1377	6.9118	0.038	24.420	0.000
1378	6.9171	0.034	24.505	0.000
1379	6.9224	0.042	24.505	0.000
1380	6.9265	0.048	24.545	0.000
1381	6.9306	0.048	24.545	0.000
1382	6.9346	0.050	24.545	0.000
1383	6.9387	0.050	24.500	0.000
1384	6.9440	0.042	24.500	0.000
1385	6.9494	0.038	24.460	0.000
1386	6.9547	0.036	24.460	0.000
1387	6.9600	0.032	24.625	0.000
1388	6.9654	0.028	24.625	0.000
1389	6.9707	0.030	24.570	0.000
1390	6.9761	0.034	24.570	0.000
1391	6.9815	0.032	24.515	0.000
1392	6.9868	0.038	24.515	0.000
1393	6.9907	0.042	24.515	0.000
1394	6.9946	0.032	24.535	0.000
1395	6.9985	0.024	24.535	0.000
1396	7.0024	0.020	24.620	0.000
1397	7.0105	0.016	24.620	0.000
1398	7.0185	0.016	24.505	0.000
1399	7.0238	0.024	24.505	0.000
1400	7.0292	0.034	24.575	0.000
1401	7.0345	0.034	24.575	0.000
1402	7.0385	0.026	24.560	0.000
1403	7.0425	0.026	24.560	0.000
1404	7.0465	0.018	24.560	0.000
1405	7.0505	0.008	24.620	0.000
1406	7.0544	0.016	24.620	0.000
1407	7.0584	0.020	24.550	0.000
1408	7.0623	0.022	24.550	0.000
1409	7.0663	0.030	24.615	0.000
1410	7.0745	0.026	24.615	0.000
1411	7.0828	0.018	24.505	0.000
1412	7.0879	0.016	24.505	0.000
1413	7.0931	0.010	24.670	0.000
1414	7.0983	0.010	24.670	0.000
1415	7.1037	0.014	24.670	0.000
1416	7.1090	0.016	24.620	0.000
1417	7.1144	0.020	24.620	0.000
1418	7.1176	0.020	24.660	0.000
1419	7.1208	0.020	24.660	0.000
1420	7.1240	0.016	24.580	0.000
1421	7.1272	0.006	24.580	0.000
1422	7.1304	0.008	24.550	0.000
1423	7.1384	0.006	24.550	0.000
1424	7.1464	0.008	24.635	0.000
1425	7.1518	0.012	24.635	0.000
1426	7.1572	0.012	24.635	0.000
1427	7.1627	0.016	24.600	0.000
1428	7.1679	0.014	24.600	0.000
1429	7.1731	0.014	24.600	0.000
1430	7.1783	0.012	24.600	0.000
1431	7.1815	0.006	24.635	0.000
1432	7.1847	0.004	24.635	0.000
1433	7.1879	0.010	24.610	0.000
1434	7.1911	0.010	24.610	0.000
1435	7.1944	0.008	24.515	0.000
1436	7.2023	0.008	24.515	0.000
1437	7.2103	0.010	24.515	0.000
1438	7.2157	0.006	24.690	0.000
1439	7.2211	0.008	24.690	0.000
1440	7.2265	0.012	24.670	0.000
1441	7.2318	0.010	24.670	0.000
1442	7.2370	0.006	24.700	0.000
1443	7.2423	0.004	24.700	0.000
1444	7.2455	0.000	24.690	0.000
1445	7.2487	0.000	24.690	0.000
1446	7.2519	0.000	24.630	0.000
1447	7.2551	0.010	24.630	0.000
1448	7.2583	0.018	24.630	0.000
1449	7.2760	0.008	24.600	0.000
1450	7.2797	0.004	24.600	0.000
1451	7.2833	-0.002	24.665	0.000
1452	7.2869	-0.010	24.665	0.000
1453	7.2905	-0.006	24.685	0.000
1454	7.2958	0.002	24.685	0.000
1455	7.3011	0.012	24.605	0.000
1456	7.3064	0.022	24.605	0.000
1457	7.3103	0.020	24.695	0.000
1458	7.3143	0.012	24.695	0.000
1459	7.3182	-0.002	24.695	0.000
1460	7.3222	-0.012	24.675	0.000
1461	7.3301	-0.012	24.675	0.000
1462	7.3381	-0.008	24.675	0.000
1463	7.3434	0.002	24.675	0.000
1464	7.3488	0.016	24.685	0.000
1465	7.3541	0.012	24.685	0.000
1466	7.3596	0.012	24.745	0.000
1467	7.3650	0.008	24.745	0.000
1468	7.3705	-0.014	24.675	0.000
1469	7.3744	-0.016	24.675	0.000
1470	7.3783	-0.004	24.675	0.000
1471	7.3822	-0.002	24.620	0.000
1472	7.3861	0.006	24.620	0.000
1473	7.3915	0.012	24.690	0.000
1474	7.3969	0.030	24.690	0.000
1475	7.4022	0.046	24.720	0.000
1476	7.4075	0.078	24.720	0.000
1477	7.4128	0.156	24.720	0.000
1478	7.4181	0.258	24.720	0.000
1479	7.4235	0.458	24.680	0.000
1480	7.4288	0.818	24.680	0.000
1481	7.4342	1.286	24.680	0.000
1482	7.4374	2.028	24.690	0.000
1483	7.4406	3.044	24.690	0.000
1484	7.4437	4.030	24.720	0.000
1485	7.4469	4.416	24.720	0.000
1486	7.4501	4.436	24.720	0.000
1487	7.4581	4.606	24.720	0.000
1488	7.4661	4.332	24.735	0.000
1489	7.4714	4.000	24.735	0.000
1490	7.4768	3.880	24.680	0.000
1491	7.4821	3.618	24.680	0.000
1492	7.4874	3.500	24.680	0.000
1493	7.4928	3.438	24.755	0.000
1494	7.4981	3.270	24.755	0.000
1495	7.5013	3.024	24.675	0.000
1496	7.5045	2.826	24.675	0.000
1497	7.5078	2.982	24.705	0.000
1498	7.5110	2.778	24.705	0.000
1499	7.5142	2.480	24.700	0.000
1500	7.5300	2.368	24.700	0.000
1501	7.5340	2.290	24.570	0.000
1502	7.5380	2.400	24.570	0.000
1503	7.5420	2.554	24.570	0.000
1504	7.5460	2.576	24.610	0.000
1505	7.5514	2.514	24.610	0.000
1506	7.5567	2.390	24.600	0.000
1507	7.5621	2.504	24.600	0.000
1508	7.5660	2.274	24.640	0.000
1509	7.5700	1.770	24.640	0.000
1510	7.5740	1.424	24.605	0.000
1511	7.5779	1.168	24.605	0.000
1512	7.5861	1.032	24.520	0.000
1513	7.5943	0.920	24.520	0.000
1514	7.5997	0.732	24.520	0.000
1515	7.6050	0.502	24.575	0.000
1516	7.6103	0.302	24.575	0.000
1517	7.6143	0.178	24.575	0.000
1518	7.6182	0.112	24.575	0.000
1519	7.6221	0.072	24.485	0.000
1520	7.6260	0.046	24.485	0.000
1521	7.6300	0.034	24.475	0.000
1522	7.6340	0.032	24.475	0.000
1523	7.6380	0.032	24.485	0.000
1524	7.6420	0.038	24.485	0.000
1525	7.6500	0.044	24.485	0.000
1526	7.6581	0.054	24.465	0.000
1527	7.6634	0.076	24.465	0.000
1528	7.6688	0.084	24.500	0.000
1529	7.6742	0.088	24.500	0.000
1530	7.6794	0.100	24.500	0.000
1531	7.6847	0.096	24.500	0.000
1532	7.6899	0.082	24.475	0.000
1533	7.6931	0.070	24.475	0.000
1534	7.6963	0.064	24.535	0.000
1535	7.6996	0.062	24.535	0.000
1536	7.7028	0.058	24.535	0.000
1537	7.7060	0.062	24.535	0.000
1538	7.7140	0.072	24.535	0.000
1539	7.7219	0.066	24.585	0.000
1540	7.7273	0.060	24.585	0.000
1541	7.7326	0.064	24.535	0.000
1542	7.7379	0.054	24.535	0.000
1543	7.7433	0.046	24.535	0.000
1544	7.7487	0.054	24.535	0.000
1545	7.7541	0.056	24.515	0.000
1546	7.7573	0.056	24.515	0.000
1547	7.7604	0.058	24.515	0.000
1548	7.7636	0.058	24.505	0.000
1549	7.7667	0.050	24.505	0.000
1550	7.7699	0.046	24.450	0.000
1551	7.7859	0.042	24.450	0.000
1552	7.7899	0.040	24.545	0.000
1553	7.7938	0.042	24.545	0.000
1554	7.7978	0.044	24.490	0.000
1555	7.8018	0.048	24.490	0.000
1556	7.8071	0.044	24.560	0.000
1557	7.8125	0.042	24.560	0.000
1558	7.8179	0.042	24.560	0.000
1559	7.8218	0.036	24.475	0.000
1560	7.8258	0.036	24.475	0.000
1561	7.8298	0.038	24.475	0.000
1562	7.8338	0.036	24.475	0.000
1563	7.8418	0.036	24.525	0.000
1564	7.8499	0.032	24.525	0.000
1565	7.8552	0.028	24.475	0.000
1566	7.8606	0.030	24.475	0.000
1567	7.8659	0.030	24.555	0.000
1568	7.8699	0.030	24.555	0.000
1569	7.8739	0.032	24.555	0.000
1570	7.8779	0.028	24.560	0.000
1571	7.8819	0.028	24.560	0.000
1572	7.8882	0.022	24.515	0.000
1573	7.8946	0.020	24.515	0.000
1574	7.9010	0.026	24.495	0.000
1575	7.9074	0.024	24.495	0.000
1576	7.9137	0.022	24.580	0.000
1577	7.9178	0.034	24.580	0.000
1578	7.9219	0.030	24.580	0.000
1579	7.9259	0.026	24.580	0.000
1580	7.9300	0.026	24.580	0.000
1581	7.9352	0.014	24.560	0.000
1582	7.9405	0.006	24.560	0.000
1583	7.9458	0.008	24.560	0.000
1584	7.9511	0.014	24.560	0.000
1585	7.9564	0.022	24.585	0.000
1586	7.9617	0.026	24.585	0.000
1587	7.9671	0.034	24.450	0.000
1588	7.9724	0.032	24.450	0.000
1589	7.9777	0.016	24.615	0.000
1590	7.9817	0.010	24.615	0.000
1591	7.9857	0.006	24.615	0.000
1592	7.9897	0.004	24.550	0.000
1593	7.9937	0.006	24.550	0.000
1594	7.9990	0.016	24.580	0.000
1595	8.0043	0.022	24.580	0.000
1596	8.0096	0.020	24.550	0.000
1597	8.0137	0.020	24.550	0.000
1598	8.0178	0.014	24.515	0.000
1599	8.0218	0.008	24.515	0.000
1600	8.0259	0.002	24.600	0.000
1601	8.0313	0.004	24.600	0.000
1602	8.0366	0.016	24.600	0.000
1603	8.0419	0.012	24.585	0.000
1604	8.0472	0.014	24.585	0.000
1605	8.0524	0.016	24.605	0.000
1606	8.0576	0.008	24.605	0.000
1607	8.0630	0.006	24.560	0.000
1608	8.0684	0.010	24.560	0.000
1609	8.0737	0.006	24.590	0.000
1610	8.0777	0.012	24.590	0.000
1611	8.0816	0.014	24.630	0.000
1612	8.0856	0.010	24.630	0.000
1613	8.0896	0.006	24.630	0.000
1614	8.0977	0.004	24.600	0.000
1615	8.1059	0.006	24.600	0.000
1616	8.1112	0.004	24.605	0.000
1617	8.1165	0.004	24.605	0.000
1618	8.1218	0.010	24.640	0.000
1619	8.1257	0.008	24.640	0.000
1620	8.1297	0.000	24.620	0.000
1621	8.1337	0.008	24.620	0.000
1622	8.1376	0.012	24.620	0.000
1623	8.1440	0.002	24.620	0.000
1624	8.1504	0.002	24.620	0.000
1625	8.1568	0.002	24.615	0.000
1626	8.1632	0.002	24.615	0.000
1627	8.1696	0.008	24.555	0.000
1628	8.1736	0.010	24.555	0.000
1629	8.1776	0.016	24.620	0.000
1630	8.1816	0.010	24.620	0.000
1631	8.1856	0.002	24.645	0.000
1632	8.1910	0.002	24.645	0.000
1633	8.1964	-0.008	24.635	0.000
1634	8.2018	-0.002	24.635	0.000
1635	8.2050	0.010	24.635	0.000
1636	8.2081	0.008	24.655	0.000
1637	8.2113	0.004	24.655	0.000
1638	8.2144	-0.002	24.675	0.000
1639	8.2176	-0.008	24.675	0.000
1640	8.2256	-0.006	24.665	0.000
1641	8.2336	0.004	24.665	0.000
1642	8.2389	0.010	24.600	0.000
1643	8.2442	0.016	24.600	0.000
1644	8.2495	0.008	24.670	0.000
1645	8.2548	-0.004	24.670	0.000
1646	8.2602	-0.008	24.670	0.000
1647	8.2655	-0.012	24.675	0.000
1648	8.2709	-0.002	24.675	0.000
1649	8.2762	0.008	24.685	0.000
1650	8.2815	0.010	24.685	0.000
1651	8.2868	0.022	24.715	0.000
1652	8.2921	0.034	24.715	0.000
1653	8.2974	0.038	24.705	0.000
1654	8.3015	0.072	24.705	0.000
1655	8.3055	0.126	24.645	0.000
1656	8.3096	0.216	24.645	0.000
1657	8.3136	0.400	24.645	0.000
1658	8.3189	0.712	24.750	0.000
1659	8.3242	1.232	24.750	0.000
1660	8.3294	2.214	24.725	0.000
1661	8.3334	3.088	24.725	0.000
1662	8.3374	3.882	24.730	0.000
1663	8.3414	4.220	24.730	0.000
1664	8.3454	4.286	24.725	0.000
1665	8.3535	4.370	24.725	0.000
1666	8.3615	4.274	24.755	0.000
1667	8.3655	3.972	24.755	0.000
1668	8.3694	3.826	24.755	0.000
1669	8.3734	3.762	24.740	0.000
1670	8.3773	3.918	24.740	0.000
1671	8.3827	3.508	24.730	0.000
1672	8.3881	3.154	24.730	0.000
1673	8.3934	2.854	24.665	0.000
1674	8.3966	2.598	24.665	0.000
1675	8.3998	2.552	24.765	0.000
1676	8.4030	2.574	24.765	0.000
1677	8.4062	2.530	24.590	0.000
1678	8.4094	2.506	24.590	0.000
1679	8.4254	2.466	24.590	0.000
1680	8.4307	2.588	24.655	0.000
1681	8.4361	2.402	24.655	0.000
1682	8.4414	2.370	24.620	0.000
1683	8.4468	2.326	24.620	0.000
1684	8.4522	2.408	24.605	0.000
1685	8.4576	2.444	24.605	0.000
1686	8.4608	1.942	24.600	0.000
1687	8.4639	1.460	24.600	0.000
1688	8.4671	1.136	24.600	0.000
1689	8.4702	0.928	24.600	0.000
1690	8.4734	0.798	24.600	0.000
1691	8.4813	0.616	24.570	0.000
1692	8.4893	0.434	24.570	0.000
1693	8.4947	0.262	24.525	0.000
1694	8.5000	0.136	24.525	0.000
1695	8.5054	0.074	24.600	0.000
1696	8.5107	0.042	24.600	0.000
1697	8.5160	0.028	24.450	0.000
1698	8.5213	0.034	24.450	0.000
1699	8.5245	0.040	24.520	0.000
1700	8.5277	0.042	24.520	0.000
1701	8.5309	0.044	24.520	0.000
1702	8.5341	0.048	24.560	0.000
1703	8.5372	0.058	24.560	0.000
1704	8.5453	0.074	24.560	0.000
1705	8.5533	0.090	24.560	0.000
1706	8.5586	0.110	24.495	0.000
1707	8.5640	0.110	24.495	0.000
1708	8.5693	0.094	24.530	0.000
1709	8.5746	0.084	24.530	0.000
1710	8.5799	0.066	24.470	0.000
1711	8.5853	0.058	24.470	0.000
1712	8.5885	0.060	24.470	0.000
1713	8.5917	0.060	24.575	0.000
1714	8.5949	0.060	24.575	0.000
1715	8.5981	0.066	24.555	0.000
1716	8.6013	0.066	24.555	0.000
1717	8.6172	0.058	24.515	0.000
1718	8.6212	0.060	24.515	0.000
1719	8.6252	0.068	24.485	0.000
1720	8.6292	0.064	24.485	0.000
1721	8.6332	0.060	24.550	0.000
1722	8.6386	0.062	24.550	0.000
1723	8.6439	0.058	24.550	0.000
1724	8.6493	0.052	24.535	0.000
1725	8.6525	0.054	24.535	0.000
1726	8.6556	0.060	24.540	0.000
1727	8.6588	0.056	24.540	0.000
1728	8.6620	0.046	24.495	0.000
1729	8.6652	0.044	24.495	0.000
1730	8.6812	0.042	24.590	0.000
1731	8.6866	0.040	24.590	0.000
1732	8.6921	0.044	24.510	0.000
1733	8.6975	0.050	24.510	0.000
1734	8.7014	0.054	24.510	0.000
1735	8.7053	0.046	24.490	0.000
1736	8.7092	0.040	24.490	0.000
1737	8.7131	0.032	24.520	0.000
1738	8.7171	0.024	24.520	0.000
1739	8.7211	0.034	24.575	0.000
1740	8.7251	0.044	24.575	0.000
1741	8.7290	0.040	24.535	0.000
1742	8.7372	0.040	24.535	0.000
1743	8.7453	0.034	24.495	0.000
1744	8.7507	0.024	24.495	0.000
1745	8.7561	0.022	24.495	0.000
1746	8.7615	0.024	24.535	0.000
1747	8.7668	0.030	24.535	0.000
1748	8.7721	0.044	24.560	0.000
1749	8.7774	0.044	24.560	0.000
1750	8.7805	0.036	24.530	0.000
1751	8.7837	0.026	24.530	0.000
1752	8.7868	0.016	24.535	0.000
1753	8.7899	0.018	24.535	0.000
1754	8.7931	0.018	24.605	0.000
1755	8.8011	0.030	24.605	0.000
1756	8.8091	0.040	24.605	0.000
1757	8.8145	0.028	24.520	0.000
1758	8.8199	0.018	24.520	0.000
1759	8.8253	0.012	24.505	0.000
1760	8.8305	0.008	24.505	0.000
1761	8.8358	0.010	24.585	0.000
1762	8.8411	0.026	24.585	0.000
1763	8.8464	0.038	24.640	0.000
1764	8.8517	0.030	24.640	0.000
1765	8.8570	0.020	24.560	0.000
1766	8.8624	0.012	24.560	0.000
1767	8.8677	0.008	24.560	0.000
1768	8.8730	0.010	24.550	0.000
1769	8.8770	0.020	24.550	0.000
1770	8.8810	0.026	24.550	0.000
1771	8.8850	0.026	24.550	0.000
1772	8.8889	0.020	24.575	0.000
1773	8.8943	0.012	24.575	0.000
1774	8.8997	0.004	24.640	0.000
1775	8.9050	0.008	24.640	0.000
1776	8.9090	0.020	24.620	0.000
1777	8.9130	0.022	24.620	0.000
1778	8.9169	0.020	24.620	0.000
1779	8.9209	0.014	24.550	0.000
1780	8.9289	0.006	24.550	0.000
1781	8.9369	0.004	24.580	0.000
1782	8.9422	0.004	24.580	0.000
1783	8.9476	0.010	24.580	0.000
1784	8.9529	0.020	24.580	0.000
1785	8.9570	0.024	24.700	0.000
1786	8.9610	0.020	24.700	0.000
1787	8.9651	0.008	24.660	0.000
1788	8.9692	-0.006	24.660	0.000
1789	8.9731	-0.002	24.660	0.000
1790	8.9770	0.010	24.680	0.000
1791	8.9809	0.010	24.680	0.000
1792	8.9848	0.012	24.585	0.000
1793	8.9928	0.016	24.585	0.000
1794	9.0008	0.014	24.615	0.000
1795	9.0062	0.000	24.615	0.000
1796	9.0117	-0.002	24.660	0.000
1797	9.0171	0.008	24.660	0.000
1798	9.0223	0.010	24.600	0.000
1799	9.0276	0.014	24.600	0.000
1800	9.0328	0.016	24.600	0.000
1801	9.0360	0.006	24.620	0.000
1802	9.0393	-0.002	24.620	0.000
1803	9.0425	0.004	24.625	0.000
1804	9.0457	0.010	24.625	0.000
1805	9.0489	0.010	24.640	0.000
1806	9.0569	0.012	24.640	0.000
1807	9.0649	0.008	24.710	0.000
1808	9.0702	0.002	24.710	0.000
1809	9.0756	-0.008	24.700	0.000
1810	9.0809	-0.008	24.700	0.000
1811	9.0862	-0.002	24.700	0.000
1812	9.0914	0.012	24.680	0.000
1813	9.0967	0.022	24.680	0.000
1814	9.1007	0.014	24.555	0.000
1815	9.1047	0.000	24.555	0.000
1816	9.1087	-0.006	24.680	0.000
1817	9.1127	-0.008	24.680	0.000
1818	9.1207	-0.008	24.685	0.000
1819	9.1287	0.004	24.685	0.000
1820	9.1328	0.020	24.725	0.000
1821	9.1368	0.016	24.725	0.000
1822	9.1409	0.012	24.725	0.000
1823	9.1450	0.008	24.640	0.000
1824	9.1504	-0.004	24.640	0.000
1825	9.1557	-0.006	24.665	0.000
1826	9.1610	-0.004	24.665	0.000
1827	9.1649	0.004	24.675	0.000
1828	9.1688	0.004	24.675	0.000
1829	9.1728	0.000	24.685	0.000
1830	9.1767	0.024	24.685	0.000
1831	9.1848	0.044	24.785	0.000
1832	9.1929	0.084	24.785	0.000
1833	9.1982	0.160	24.785	0.000
1834	9.2036	0.316	24.710	0.000
1835	9.2089	0.512	24.710	0.000
1836	9.2129	0.814	24.735	0.000
1837	9.2169	1.246	24.735	0.000
1838	9.2209	1.822	24.740	0.000
1839	9.2249	2.658	24.740	0.000
1840	9.2289	3.520	24.685	0.000
1841	9.2328	4.098	24.685	0.000
1842	9.2368	4.246	24.725	0.000
1843	9.2407	4.110	24.725	0.000
1844	9.2487	4.414	24.725	0.000
1845	9.2567	4.110	24.730	0.000
1846	9.2620	3.908	24.730	0.000
1847	9.2673	3.852	24.770	0.000
1848	9.2727	3.664	24.770	0.000
1849	9.2780	3.624	24.725	0.000
1850	9.2834	3.534	24.725	0.000
1851	9.2887	3.270	24.720	0.000
1852	9.2940	2.968	24.720	0.000
1853	9.2994	2.802	24.690	0.000
1854	9.3047	2.976	24.690	0.000
1855	9.3100	2.692	24.690	0.000
1856	9.3153	2.382	24.690	0.000
1857	9.3206	2.238	24.690	0.000
1858	9.3246	2.158	24.625	0.000
1859	9.3286	2.224	24.625	0.000
1860	9.3326	2.336	24.610	0.000
1861	9.3366	2.434	24.610	0.000
1862	9.3419	2.408	24.680	0.000
1863	9.3472	2.324	24.680	0.000
1864	9.3525	2.574	24.540	0.000
1865	9.3565	2.330	24.540	0.000
1866	9.3605	1.892	24.540	0.000
1867	9.3645	1.542	24.560	0.000
1868	9.3685	1.316	24.560	0.000
1869	9.3738	1.182	24.615	0.000
1870	9.3792	1.010	24.615	0.000
1871	9.3845	0.760	24.535	0.000
1872	9.3898	0.516	24.535	0.000
1873	9.3951	0.332	24.560	0.000
1874	9.4004	0.224	24.560	0.000
1875	9.4058	0.152	24.595	0.000
1876	9.4111	0.110	24.595	0.000
1877	9.4165	0.084	24.595	0.000
1878	9.4204	0.050	24.500	0.000
1879	9.4244	0.030	24.500	0.000
1880	9.4284	0.040	24.535	0.000
1881	9.4324	0.054	24.535	0.000
1882	9.4404	0.060	24.565	0.000
1883	9.4484	0.084	24.565	0.000
1884	9.4524	0.102	24.530	0.000
1885	9.4564	0.102	24.530	0.000
1886	9.4604	0.100	24.570	0.000
1887	9.4644	0.102	24.570	0.000
1888	9.4697	0.108	24.570	0.000
1889	9.4751	0.102	24.515	0.000
1890	9.4804	0.096	24.515	0.000
1891	9.4844	0.092	24.485	0.000
1892	9.4884	0.074	24.485	0.000
1893	9.4924	0.062	24.420	0.000
1894	9.4964	0.064	24.420	0.000
1895	9.5044	0.074	24.575	0.000
1896	9.5124	0.086	24.575	0.000
1897	9.5177	0.092	24.460	0.000
1898	9.5230	0.088	24.460	0.000
1899	9.5283	0.078	24.460	0.000
1900	9.5338	0.072	24.500	0.000
1901	9.5393	0.064	24.500	0.000
1902	9.5447	0.062	24.515	0.000
1903	9.5479	0.070	24.515	0.000
1904	9.5510	0.076	24.505	0.000
1905	9.5541	0.072	24.505	0.000
1906	9.5572	0.066	24.455	0.000
1907	9.5604	0.062	24.455	0.000
1908	9.5685	0.058	24.490	0.000
1909	9.5767	0.046	24.490	0.000
1910	9.5820	0.052	24.490	0.000
1911	9.5873	0.056	24.495	0.000
1912	9.5925	0.048	24.495	0.000
1913	9.5979	0.056	24.590	0.000
1914	9.6032	0.060	24.590	0.000
1915	9.6086	0.054	24.485	0.000
1916	9.6139	0.054	24.485	0.000
1917	9.6191	0.054	24.445	0.000
1918	9.6244	0.050	24.445	0.000
1919	9.6297	0.046	24.535	0.000
1920	9.6350	0.036	24.535	0.000
1921	9.6403	0.034	24.535	0.000
1922	9.6443	0.032	24.570	0.000
1923	9.6483	0.034	24.570	0.000
1924	9.6524	0.042	24.560	0.000
1925	9.6564	0.046	24.560	0.000
1926	9.6617	0.044	24.510	0.000
1927	9.6670	0.046	24.510	0.000
1928	9.6723	0.038	24.570	0.000
1929	9.6777	0.032	24.570	0.000
1930	9.6830	0.034	24.495	0.000
1931	9.6883	0.032	24.495	0.000
1932	9.6937	0.038	24.495	0.000
1933	9.6990	0.038	24.530	0.000
1934	9.7043	0.034	24.530	0.000
1935	9.7083	0.032	24.465	0.000
1936	9.7123	0.024	24.465	0.000
1937	9.7163	0.022	24.620	0.000
1938	9.7203	0.028	24.620	0.000
1939	9.7257	0.028	24.490	0.000
1940	9.7311	0.030	24.490	0.000
1941	9.7365	0.034	24.550	0.000
1942	9.7405	0.024	24.550	0.000
1943	9.7445	0.026	24.550	0.000
1944	9.7485	0.034	24.505	0.000
1945	9.7525	0.028	24.505	0.000
1946	9.7605	0.026	24.660	0.000
1947	9.7685	0.030	24.660	0.000
1948	9.7737	0.022	24.640	0.000
1949	9.7789	0.018	24.640	0.000
1950	9.7842	0.016	24.570	0.000
1951	9.7882	0.020	24.570	0.000
1952	9.7923	0.024	24.580	0.000
1953	9.7963	0.024	24.580	0.000
1954	9.8004	0.024	24.580	0.000
1955	9.8043	0.022	24.590	0.000
1956	9.8082	0.010	24.590	0.000
1957	9.8121	0.010	24.640	0.000
1958	9.8161	0.018	24.640	0.000
1959	9.8243	0.016	24.600	0.000
1960	9.8324	0.020	24.600	0.000
1961	9.8376	0.026	24.595	0.000
1962	9.8428	0.022	24.595	0.000
1963	9.8481	0.020	24.540	0.000
1964	9.8535	0.014	24.540	0.000
1965	9.8590	0.010	24.540	0.000
1966	9.8644	0.014	24.620	0.000
1967	9.8676	0.020	24.620	0.000
1968	9.8707	0.022	24.635	0.000
1969	9.8739	0.014	24.635	0.000
1970	9.8770	0.008	24.550	0.000
1971	9.8801	0.010	24.550	0.000
1972	9.8881	0.008	24.630	0.000
1973	9.8962	0.008	24.630	0.000
1974	9.9015	0.018	24.580	0.000
1975	9.9068	0.018	24.580	0.000
1976	9.9121	0.008	24.580	0.000
1977	9.9174	0.010	24.625	0.000
1978	9.9228	0.008	24.625	0.000
1979	9.9281	0.012	24.700	0.000
1980	9.9334	0.016	24.700	0.000
1981	9.9388	0.020	24.645	0.000
1982	9.9441	0.026	24.645	0.000
1983	9.9494	0.008	24.580	0.000
1984	9.9548	-0.002	24.580	0.000
1985	9.9601	0.002	24.655	0.000
1986	9.9641	-0.002	24.655	0.000
1987	9.9680	0.008	24.655	0.000
1988	9.9720	0.018	24.730	0.000
1989	9.9760	0.018	24.730	0.000
1990	9.9813	0.012	24.675	0.000
1991	9.9867	0.006	24.675	0.000
1992	9.9920	0.002	24.695	0.000
1993	9.9960	0.002	24.695	0.000
1994	10.0000	0.006	24.720	0.000
[truncated: 10,083 more rows]
