# Supplementary material for: Applications of a novel reciprocating positive displacement pump in the simulation of pulsatile arterial blood flow
Source: PLoS One. 2022 Dec 13;17(12):e0270780. doi: 10.1371/journal.pone.0270780 (PMC9746965; doi:10.1371/journal.pone.0270780)
Supplement: S1 File — (ZIP) [file pone.0270780.s001.zip › Supporting Information Data Files/Flow Rates/Ocular and Retina/Choroidal Blood Flow (m) 0917.csv]

Viewer Version	2.91
COM HW Type	RS485/USB Sensor Cable
COM HW Config	Config String: COM10, 115200, ECHOOFF
Sensor Cable Version	1.8
Product Type	Liquid Flow Sensor (SF06 Chip)
Product COM Protocol Config	SHDLC Device Address: 0
Product ID	SLF3S-1300F
Sensor Serial	2109-000156
I2C Address	8
Supply Voltage	3.5 V
Command Address	0x3608
Sampling Time [ms]	5
Scale Factor Flow lin.	500
Scale Factor Temp lin.	200
Scale Factor Custom	1
Sample #	Relative Time[s]	Flow linearized [ml/min]	Temperature linearized [deg C]	Custom []
0	0.0079	0.004	22.895	0.000
1	0.0157	0.006	22.895	0.000
2	0.0211	-0.002	22.895	0.000
3	0.0265	-0.004	23.030	0.000
4	0.0319	-0.004	23.030	0.000
5	0.0372	-0.002	23.055	0.000
6	0.0424	0.004	23.055	0.000
7	0.0477	-0.002	23.105	0.000
8	0.0531	-0.008	23.105	0.000
9	0.0584	-0.006	23.155	0.000
10	0.0638	-0.010	23.155	0.000
11	0.0690	-0.006	23.155	0.000
12	0.0743	0.004	23.130	0.000
13	0.0795	0.008	23.130	0.000
14	0.0847	0.006	23.125	0.000
15	0.0900	-0.004	23.125	0.000
16	0.0952	-0.012	23.235	0.000
17	0.1005	-0.020	23.235	0.000
18	0.1033	-0.020	23.265	0.000
19	0.1061	-0.004	23.265	0.000
20	0.1089	0.010	23.205	0.000
21	0.1117	0.008	23.205	0.000
22	0.1197	0.008	23.205	0.000
23	0.1277	-0.004	23.275	0.000
24	0.1330	-0.016	23.275	0.000
25	0.1383	-0.026	23.335	0.000
26	0.1437	-0.016	23.335	0.000
27	0.1477	-0.008	23.380	0.000
28	0.1516	-0.006	23.380	0.000
29	0.1556	0.004	23.360	0.000
30	0.1596	0.000	23.360	0.000
31	0.1676	-0.002	23.365	0.000
32	0.1755	-0.002	23.365	0.000
33	0.1795	-0.008	23.365	0.000
34	0.1835	-0.006	23.400	0.000
35	0.1876	-0.014	23.400	0.000
36	0.1916	-0.016	23.410	0.000
37	0.1969	-0.014	23.410	0.000
38	0.2022	-0.014	23.395	0.000
39	0.2075	-0.004	23.395	0.000
40	0.2129	0.004	23.505	0.000
41	0.2182	0.004	23.505	0.000
42	0.2235	-0.002	23.500	0.000
43	0.2288	-0.012	23.500	0.000
44	0.2341	-0.022	23.500	0.000
45	0.2394	-0.024	23.470	0.000
46	0.2447	-0.018	23.470	0.000
47	0.2501	-0.006	23.460	0.000
48	0.2554	0.000	23.460	0.000
49	0.2594	0.006	23.530	0.000
50	0.2634	0.002	23.530	0.000
51	0.2674	-0.012	23.525	0.000
52	0.2714	-0.016	23.525	0.000
53	0.2754	-0.014	23.545	0.000
54	0.2794	-0.012	23.545	0.000
55	0.2834	-0.008	23.545	0.000
56	0.2874	-0.004	23.565	0.000
57	0.2954	-0.004	23.565	0.000
58	0.3034	-0.010	23.585	0.000
59	0.3087	-0.012	23.585	0.000
60	0.3140	-0.012	23.605	0.000
61	0.3194	-0.012	23.605	0.000
62	0.3247	-0.010	23.630	0.000
63	0.3301	-0.012	23.630	0.000
64	0.3354	-0.012	23.695	0.000
65	0.3394	-0.014	23.695	0.000
66	0.3434	-0.012	23.695	0.000
67	0.3474	-0.002	23.640	0.000
68	0.3514	-0.002	23.640	0.000
69	0.3567	0.002	23.705	0.000
70	0.3620	-0.002	23.705	0.000
71	0.3673	-0.014	23.690	0.000
72	0.3727	-0.020	23.690	0.000
73	0.3780	-0.022	23.790	0.000
74	0.3833	-0.022	23.790	0.000
75	0.3887	-0.010	23.710	0.000
76	0.3941	0.004	23.710	0.000
77	0.3995	0.006	23.710	0.000
78	0.4034	-0.002	23.705	0.000
79	0.4074	-0.012	23.705	0.000
80	0.4113	-0.016	23.730	0.000
81	0.4153	-0.022	23.730	0.000
82	0.4233	-0.018	23.785	0.000
83	0.4313	-0.008	23.785	0.000
84	0.4353	-0.002	23.785	0.000
85	0.4393	-0.006	23.785	0.000
86	0.4433	-0.006	23.760	0.000
87	0.4474	-0.006	23.760	0.000
88	0.4527	-0.018	23.760	0.000
89	0.4581	-0.014	23.760	0.000
90	0.4634	-0.006	23.760	0.000
91	0.4674	-0.010	23.765	0.000
92	0.4714	-0.012	23.765	0.000
93	0.4754	-0.012	23.820	0.000
94	0.4794	-0.008	23.820	0.000
95	0.4874	-0.008	23.835	0.000
96	0.4954	-0.012	23.835	0.000
97	0.5007	-0.006	23.875	0.000
98	0.5061	-0.006	23.875	0.000
99	0.5114	-0.016	23.875	0.000
100	0.5154	-0.018	23.835	0.000
101	0.5194	-0.016	23.835	0.000
102	0.5234	-0.012	23.805	0.000
103	0.5274	-0.006	23.805	0.000
104	0.5327	-0.002	23.935	0.000
105	0.5380	-0.002	23.935	0.000
106	0.5433	-0.006	23.860	0.000
107	0.5486	-0.014	23.860	0.000
108	0.5540	-0.018	23.915	0.000
109	0.5593	-0.022	23.915	0.000
110	0.5646	-0.012	23.915	0.000
111	0.5700	-0.006	23.895	0.000
112	0.5753	-0.006	23.895	0.000
113	0.5806	-0.004	23.975	0.000
114	0.5859	-0.006	23.975	0.000
115	0.5913	-0.014	23.930	0.000
116	0.5958	-0.014	23.930	0.000
117	0.6004	-0.010	23.985	0.000
118	0.6049	-0.012	23.985	0.000
119	0.6095	-0.014	24.045	0.000
120	0.6140	-0.012	24.045	0.000
121	0.6186	-0.014	24.045	0.000
122	0.6231	-0.016	23.900	0.000
123	0.6285	-0.014	23.900	0.000
124	0.6338	-0.006	23.980	0.000
125	0.6392	-0.002	23.980	0.000
126	0.6445	-0.010	24.005	0.000
127	0.6498	-0.010	24.005	0.000
128	0.6552	-0.014	24.020	0.000
129	0.6605	-0.022	24.020	0.000
130	0.6658	-0.008	24.040	0.000
131	0.6712	0.000	24.040	0.000
132	0.6752	-0.006	24.040	0.000
133	0.6792	-0.010	24.000	0.000
134	0.6831	-0.012	24.000	0.000
135	0.6871	-0.020	23.990	0.000
136	0.6925	-0.024	23.990	0.000
137	0.6978	-0.016	24.045	0.000
138	0.7032	-0.008	24.045	0.000
139	0.7086	0.000	23.975	0.000
140	0.7141	-0.002	23.975	0.000
141	0.7195	-0.008	24.045	0.000
142	0.7248	-0.014	24.045	0.000
143	0.7301	-0.018	24.045	0.000
144	0.7355	-0.016	24.035	0.000
145	0.7386	-0.016	24.035	0.000
146	0.7417	-0.012	24.020	0.000
147	0.7449	-0.008	24.020	0.000
148	0.7480	-0.010	24.050	0.000
149	0.7512	-0.008	24.050	0.000
150	0.7591	-0.008	24.110	0.000
151	0.7671	-0.014	24.110	0.000
152	0.7725	-0.012	24.060	0.000
153	0.7778	-0.008	24.060	0.000
154	0.7832	-0.008	24.060	0.000
155	0.7885	-0.012	24.085	0.000
156	0.7939	-0.018	24.085	0.000
157	0.7993	-0.014	24.075	0.000
158	0.8032	-0.010	24.075	0.000
159	0.8072	-0.014	24.080	0.000
160	0.8112	-0.012	24.080	0.000
161	0.8151	-0.006	24.090	0.000
162	0.8231	-0.010	24.090	0.000
163	0.8310	-0.012	24.165	0.000
164	0.8364	-0.012	24.165	0.000
165	0.8418	-0.016	24.165	0.000
166	0.8471	-0.010	24.190	0.000
167	0.8511	-0.008	24.190	0.000
168	0.8552	-0.012	24.145	0.000
169	0.8592	-0.010	24.145	0.000
170	0.8632	-0.014	24.135	0.000
171	0.8672	-0.016	24.135	0.000
172	0.8711	-0.012	24.155	0.000
173	0.8751	-0.012	24.155	0.000
174	0.8791	-0.008	24.130	0.000
175	0.8872	-0.008	24.130	0.000
176	0.8954	-0.012	24.130	0.000
177	0.9006	-0.010	24.210	0.000
178	0.9058	-0.012	24.210	0.000
179	0.9110	-0.018	24.225	0.000
180	0.9164	-0.012	24.225	0.000
181	0.9217	-0.008	24.210	0.000
182	0.9270	-0.008	24.210	0.000
183	0.9310	-0.012	24.175	0.000
184	0.9350	-0.016	24.175	0.000
185	0.9390	-0.008	24.150	0.000
186	0.9430	-0.010	24.150	0.000
187	0.9483	-0.014	24.150	0.000
188	0.9537	-0.006	24.200	0.000
189	0.9590	-0.010	24.200	0.000
190	0.9645	-0.012	24.215	0.000
191	0.9699	-0.010	24.215	0.000
192	0.9754	-0.014	24.270	0.000
193	0.9807	-0.014	24.270	0.000
194	0.9859	-0.014	24.255	0.000
195	0.9912	-0.014	24.255	0.000
196	0.9944	-0.012	24.260	0.000
197	0.9975	-0.012	24.260	0.000
198	1.0006	-0.010	24.260	0.000
199	1.0038	-0.010	24.195	0.000
200	1.0069	-0.010	24.195	0.000
201	1.0149	-0.004	24.225	0.000
202	1.0229	-0.008	24.225	0.000
203	1.0283	-0.012	24.225	0.000
204	1.0336	-0.018	24.225	0.000
205	1.0389	-0.018	24.285	0.000
206	1.0442	-0.016	24.285	0.000
207	1.0495	-0.014	24.295	0.000
208	1.0549	-0.012	24.295	0.000
209	1.0588	-0.008	24.295	0.000
210	1.0628	-0.006	24.300	0.000
211	1.0668	-0.008	24.300	0.000
212	1.0708	-0.012	24.235	0.000
213	1.0788	-0.012	24.235	0.000
214	1.0868	-0.012	24.295	0.000
215	1.0908	-0.012	24.295	0.000
216	1.0948	-0.012	24.250	0.000
217	1.0988	-0.016	24.250	0.000
218	1.1028	-0.014	24.315	0.000
219	1.1083	-0.016	24.315	0.000
220	1.1137	-0.012	24.315	0.000
221	1.1192	-0.008	24.330	0.000
222	1.1231	-0.010	24.330	0.000
223	1.1270	-0.012	24.325	0.000
224	1.1309	-0.012	24.325	0.000
225	1.1348	-0.010	24.270	0.000
226	1.1428	-0.008	24.270	0.000
227	1.1508	-0.010	24.310	0.000
228	1.1561	-0.010	24.310	0.000
229	1.1615	-0.010	24.380	0.000
230	1.1668	-0.014	24.380	0.000
231	1.1721	-0.020	24.380	0.000
232	1.1774	-0.016	24.345	0.000
233	1.1827	-0.016	24.345	0.000
234	1.1859	-0.012	24.365	0.000
235	1.1891	-0.006	24.365	0.000
236	1.1923	-0.012	24.350	0.000
237	1.1954	-0.014	24.350	0.000
238	1.1986	-0.008	24.335	0.000
239	1.2066	-0.012	24.335	0.000
240	1.2146	-0.012	24.350	0.000
241	1.2200	-0.010	24.350	0.000
242	1.2255	-0.018	24.350	0.000
243	1.2309	-0.010	24.395	0.000
244	1.2361	-0.022	24.395	0.000
245	1.2414	-0.008	24.335	0.000
246	1.2466	-0.012	24.335	0.000
247	1.2507	0.006	24.325	0.000
248	1.2547	0.020	24.325	0.000
249	1.2587	0.030	24.400	0.000
250	1.2627	0.042	24.400	0.000
251	1.2680	0.052	24.415	0.000
252	1.2733	0.064	24.415	0.000
253	1.2786	0.068	24.415	0.000
254	1.2840	0.078	24.395	0.000
255	1.2895	0.088	24.395	0.000
256	1.2949	0.088	24.400	0.000
257	1.3002	0.092	24.400	0.000
258	1.3055	0.090	24.435	0.000
259	1.3108	0.098	24.435	0.000
260	1.3147	0.092	24.450	0.000
261	1.3187	0.084	24.450	0.000
262	1.3227	0.086	24.370	0.000
263	1.3266	0.082	24.370	0.000
264	1.3346	0.072	24.370	0.000
265	1.3427	0.062	24.350	0.000
266	1.3466	0.072	24.350	0.000
267	1.3506	0.074	24.465	0.000
268	1.3546	0.074	24.465	0.000
269	1.3586	0.078	24.515	0.000
270	1.3639	0.080	24.515	0.000
271	1.3692	0.074	24.510	0.000
272	1.3746	0.062	24.510	0.000
273	1.3786	0.056	24.535	0.000
274	1.3826	0.058	24.535	0.000
275	1.3865	0.058	24.535	0.000
276	1.3905	0.056	24.465	0.000
277	1.3985	0.060	24.465	0.000
278	1.4066	0.062	24.395	0.000
279	1.4119	0.062	24.395	0.000
280	1.4172	0.058	24.415	0.000
281	1.4225	0.064	24.415	0.000
282	1.4265	0.084	24.520	0.000
283	1.4306	0.088	24.520	0.000
284	1.4346	0.082	24.415	0.000
285	1.4386	0.080	24.415	0.000
286	1.4426	0.078	24.415	0.000
287	1.4465	0.064	24.540	0.000
288	1.4505	0.060	24.540	0.000
289	1.4545	0.062	24.520	0.000
290	1.4625	0.070	24.520	0.000
291	1.4705	0.068	24.475	0.000
292	1.4760	0.054	24.475	0.000
293	1.4814	0.044	24.535	0.000
294	1.4868	0.040	24.535	0.000
295	1.4920	0.042	24.500	0.000
296	1.4972	0.048	24.500	0.000
297	1.5025	0.052	24.500	0.000
298	1.5064	0.060	24.500	0.000
299	1.5104	0.056	24.500	0.000
300	1.5144	0.036	24.500	0.000
301	1.5184	0.030	24.500	0.000
302	1.5238	0.032	24.515	0.000
303	1.5291	0.026	24.515	0.000
304	1.5345	0.034	24.515	0.000
305	1.5399	0.046	24.515	0.000
306	1.5453	0.040	24.495	0.000
307	1.5507	0.032	24.495	0.000
308	1.5559	0.028	24.495	0.000
309	1.5612	0.024	24.515	0.000
310	1.5665	0.022	24.515	0.000
311	1.5705	0.022	24.475	0.000
312	1.5744	0.032	24.475	0.000
313	1.5784	0.032	24.480	0.000
314	1.5824	0.024	24.480	0.000
315	1.5904	0.020	24.555	0.000
316	1.5984	0.014	24.555	0.000
317	1.6024	0.012	24.545	0.000
318	1.6064	0.016	24.545	0.000
319	1.6104	0.016	24.545	0.000
320	1.6144	0.018	24.540	0.000
321	1.6198	0.022	24.540	0.000
322	1.6253	0.020	24.535	0.000
323	1.6307	0.024	24.535	0.000
324	1.6338	0.022	24.525	0.000
325	1.6370	0.014	24.525	0.000
326	1.6401	0.012	24.530	0.000
327	1.6432	0.006	24.530	0.000
328	1.6463	0.002	24.550	0.000
329	1.6624	0.006	24.550	0.000
330	1.6678	0.008	24.550	0.000
331	1.6732	0.014	24.505	0.000
332	1.6787	0.022	24.505	0.000
333	1.6826	0.012	24.565	0.000
334	1.6865	0.006	24.565	0.000
335	1.6904	-0.002	24.595	0.000
336	1.6943	-0.004	24.595	0.000
337	1.6983	0.004	24.535	0.000
338	1.7023	0.010	24.535	0.000
339	1.7063	0.018	24.535	0.000
340	1.7103	0.018	24.515	0.000
341	1.7183	0.010	24.515	0.000
342	1.7263	0.006	24.580	0.000
343	1.7317	0.000	24.580	0.000
344	1.7371	-0.004	24.560	0.000
345	1.7424	-0.002	24.560	0.000
346	1.7478	0.006	24.550	0.000
347	1.7531	0.008	24.550	0.000
348	1.7584	0.004	24.605	0.000
349	1.7616	0.002	24.605	0.000
350	1.7647	-0.002	24.605	0.000
351	1.7679	0.002	24.575	0.000
352	1.7710	0.008	24.575	0.000
353	1.7741	0.008	24.575	0.000
354	1.7822	0.002	24.575	0.000
355	1.7903	-0.004	24.575	0.000
356	1.7957	-0.004	24.575	0.000
357	1.8010	-0.002	24.565	0.000
358	1.8064	0.000	24.565	0.000
359	1.8116	0.008	24.675	0.000
360	1.8169	0.008	24.675	0.000
361	1.8222	0.006	24.675	0.000
362	1.8262	0.002	24.605	0.000
363	1.8302	-0.008	24.605	0.000
364	1.8342	-0.012	24.625	0.000
365	1.8383	-0.010	24.625	0.000
366	1.8437	-0.002	24.610	0.000
367	1.8491	0.002	24.610	0.000
368	1.8545	0.004	24.605	0.000
369	1.8599	0.006	24.605	0.000
370	1.8652	-0.002	24.610	0.000
371	1.8705	0.002	24.610	0.000
372	1.8757	0.002	24.610	0.000
373	1.8810	-0.004	24.665	0.000
374	1.8862	-0.008	24.665	0.000
375	1.8902	-0.004	24.560	0.000
376	1.8941	-0.004	24.560	0.000
377	1.8981	-0.006	24.660	0.000
378	1.9021	-0.006	24.660	0.000
379	1.9101	0.006	24.610	0.000
380	1.9182	0.006	24.610	0.000
381	1.9235	0.000	24.670	0.000
382	1.9288	-0.006	24.670	0.000
383	1.9341	-0.012	24.670	0.000
384	1.9381	-0.012	24.620	0.000
385	1.9421	-0.010	24.620	0.000
386	1.9462	-0.002	24.675	0.000
387	1.9502	0.004	24.675	0.000
388	1.9542	0.004	24.665	0.000
389	1.9582	-0.002	24.665	0.000
390	1.9622	-0.008	24.720	0.000
391	1.9661	-0.016	24.720	0.000
392	1.9742	-0.014	24.600	0.000
393	1.9822	-0.008	24.600	0.000
394	1.9875	0.000	24.600	0.000
395	1.9928	0.006	24.690	0.000
396	1.9981	0.004	24.690	0.000
397	2.0034	-0.004	24.670	0.000
398	2.0088	-0.012	24.670	0.000
399	2.0141	-0.018	24.660	0.000
400	2.0173	-0.006	24.660	0.000
401	2.0205	-0.004	24.665	0.000
402	2.0237	-0.006	24.665	0.000
403	2.0268	0.004	24.600	0.000
404	2.0300	-0.004	24.600	0.000
405	2.0380	-0.014	24.600	0.000
406	2.0460	-0.010	24.725	0.000
407	2.0513	-0.010	24.725	0.000
408	2.0567	-0.006	24.700	0.000
409	2.0621	-0.002	24.700	0.000
410	2.0674	-0.004	24.620	0.000
411	2.0727	-0.008	24.620	0.000
412	2.0780	-0.014	24.680	0.000
413	2.0812	-0.014	24.680	0.000
414	2.0844	-0.004	24.700	0.000
415	2.0876	-0.002	24.700	0.000
416	2.0908	-0.002	24.700	0.000
417	2.0940	0.000	24.700	0.000
418	2.1020	-0.002	24.700	0.000
419	2.1100	-0.008	24.700	0.000
420	2.1153	0.006	24.700	0.000
421	2.1207	0.014	24.690	0.000
422	2.1260	0.022	24.690	0.000
423	2.1313	0.044	24.720	0.000
424	2.1366	0.048	24.720	0.000
425	2.1420	0.048	24.765	0.000
426	2.1452	0.054	24.765	0.000
427	2.1484	0.070	24.765	0.000
428	2.1516	0.098	24.720	0.000
429	2.1548	0.140	24.720	0.000
430	2.1579	0.194	24.645	0.000
431	2.1738	0.242	24.645	0.000
432	2.1778	0.296	24.765	0.000
433	2.1818	0.370	24.765	0.000
434	2.1858	0.480	24.745	0.000
435	2.1898	0.634	24.745	0.000
436	2.1952	0.918	24.670	0.000
437	2.2005	1.332	24.670	0.000
438	2.2059	1.926	24.670	0.000
439	2.2112	2.578	24.765	0.000
440	2.2165	3.180	24.765	0.000
441	2.2218	3.764	24.730	0.000
442	2.2272	4.272	24.730	0.000
443	2.2327	4.882	24.705	0.000
444	2.2381	5.276	24.705	0.000
445	2.2434	5.522	24.785	0.000
446	2.2487	5.174	24.785	0.000
447	2.2540	4.956	24.750	0.000
448	2.2581	4.820	24.750	0.000
449	2.2621	4.996	24.750	0.000
450	2.2662	5.296	24.795	0.000
451	2.2702	5.354	24.795	0.000
452	2.2742	4.994	24.670	0.000
453	2.2781	3.450	24.670	0.000
454	2.2821	2.360	24.725	0.000
455	2.2860	1.692	24.725	0.000
456	2.2939	1.416	24.625	0.000
457	2.3018	1.370	24.625	0.000
458	2.3072	1.170	24.630	0.000
459	2.3127	0.814	24.630	0.000
460	2.3181	0.468	24.630	0.000
461	2.3234	0.224	24.655	0.000
462	2.3286	0.088	24.655	0.000
463	2.3339	0.022	24.615	0.000
464	2.3371	-0.006	24.615	0.000
465	2.3403	-0.020	24.580	0.000
466	2.3435	-0.018	24.580	0.000
467	2.3466	-0.012	24.570	0.000
468	2.3498	-0.010	24.570	0.000
469	2.3578	0.006	24.540	0.000
470	2.3658	0.030	24.540	0.000
471	2.3713	0.056	24.540	0.000
472	2.3767	0.092	24.560	0.000
473	2.3821	0.118	24.560	0.000
474	2.3875	0.112	24.465	0.000
475	2.3928	0.094	24.465	0.000
476	2.3981	0.082	24.535	0.000
477	2.4013	0.078	24.535	0.000
478	2.4044	0.080	24.540	0.000
479	2.4075	0.082	24.540	0.000
480	2.4106	0.090	24.505	0.000
481	2.4137	0.086	24.505	0.000
482	2.4297	0.054	24.505	0.000
483	2.4337	0.048	24.540	0.000
484	2.4377	0.060	24.540	0.000
485	2.4417	0.062	24.480	0.000
486	2.4457	0.080	24.480	0.000
487	2.4511	0.100	24.470	0.000
488	2.4564	0.096	24.470	0.000
489	2.4617	0.080	24.495	0.000
490	2.4671	0.062	24.495	0.000
491	2.4724	0.060	24.515	0.000
492	2.4777	0.060	24.515	0.000
493	2.4831	0.064	24.515	0.000
494	2.4884	0.068	24.455	0.000
495	2.4937	0.064	24.455	0.000
496	2.4990	0.050	24.520	0.000
497	2.5044	0.046	24.520	0.000
498	2.5097	0.042	24.480	0.000
499	2.5137	0.048	24.480	0.000
500	2.5177	0.062	24.465	0.000
501	2.5217	0.060	24.465	0.000
502	2.5257	0.052	24.500	0.000
503	2.5311	0.046	24.500	0.000
504	2.5365	0.034	24.500	0.000
505	2.5419	0.032	24.500	0.000
506	2.5471	0.040	24.500	0.000
507	2.5523	0.046	24.510	0.000
508	2.5575	0.054	24.510	0.000
509	2.5629	0.044	24.465	0.000
510	2.5683	0.036	24.465	0.000
511	2.5738	0.028	24.560	0.000
512	2.5791	0.018	24.560	0.000
513	2.5844	0.030	24.440	0.000
514	2.5897	0.040	24.440	0.000
515	2.5929	0.048	24.440	0.000
516	2.5960	0.050	24.555	0.000
517	2.5992	0.042	24.555	0.000
518	2.6023	0.022	24.525	0.000
519	2.6055	0.012	24.525	0.000
520	2.6135	0.016	24.565	0.000
521	2.6215	0.024	24.565	0.000
522	2.6268	0.036	24.465	0.000
523	2.6321	0.040	24.465	0.000
524	2.6375	0.038	24.495	0.000
525	2.6428	0.034	24.495	0.000
526	2.6481	0.016	24.495	0.000
527	2.6534	0.008	24.585	0.000
528	2.6574	0.010	24.585	0.000
529	2.6614	0.014	24.545	0.000
530	2.6654	0.022	24.545	0.000
531	2.6694	0.028	24.525	0.000
532	2.6774	0.026	24.525	0.000
533	2.6854	0.026	24.630	0.000
534	2.6894	0.020	24.630	0.000
535	2.6933	0.018	24.520	0.000
536	2.6973	0.014	24.520	0.000
537	2.7013	0.008	24.520	0.000
538	2.7067	0.014	24.510	0.000
539	2.7120	0.012	24.510	0.000
540	2.7173	0.012	24.515	0.000
541	2.7227	0.024	24.515	0.000
542	2.7280	0.020	24.575	0.000
543	2.7334	0.018	24.575	0.000
544	2.7387	0.022	24.580	0.000
545	2.7440	0.018	24.580	0.000
546	2.7493	0.010	24.570	0.000
547	2.7547	0.006	24.570	0.000
548	2.7600	0.004	24.570	0.000
549	2.7654	0.008	24.495	0.000
550	2.7694	0.010	24.495	0.000
551	2.7734	0.014	24.600	0.000
552	2.7774	0.018	24.600	0.000
553	2.7814	0.016	24.605	0.000
554	2.7868	0.010	24.605	0.000
555	2.7921	0.006	24.580	0.000
556	2.7975	0.002	24.580	0.000
557	2.8028	-0.002	24.615	0.000
558	2.8080	0.004	24.615	0.000
559	2.8133	0.008	24.615	0.000
560	2.8187	0.014	24.600	0.000
561	2.8241	0.014	24.600	0.000
562	2.8294	0.010	24.585	0.000
563	2.8348	0.010	24.585	0.000
564	2.8401	0.008	24.550	0.000
565	2.8454	0.002	24.550	0.000
566	2.8486	0.000	24.580	0.000
567	2.8518	0.002	24.580	0.000
568	2.8550	0.006	24.655	0.000
569	2.8582	0.010	24.655	0.000
570	2.8613	0.012	24.655	0.000
571	2.8693	0.014	24.630	0.000
572	2.8772	0.006	24.630	0.000
573	2.8826	-0.002	24.600	0.000
574	2.8879	-0.002	24.600	0.000
575	2.8933	-0.006	24.600	0.000
576	2.8986	-0.010	24.600	0.000
577	2.9039	0.002	24.645	0.000
578	2.9092	0.018	24.645	0.000
579	2.9132	0.012	24.610	0.000
580	2.9172	0.006	24.610	0.000
581	2.9212	0.000	24.610	0.000
582	2.9252	-0.004	24.660	0.000
583	2.9331	-0.002	24.660	0.000
584	2.9411	-0.004	24.640	0.000
585	2.9451	0.008	24.640	0.000
586	2.9491	0.010	24.650	0.000
587	2.9531	0.006	24.650	0.000
588	2.9571	0.006	24.615	0.000
589	2.9624	-0.002	24.615	0.000
590	2.9678	-0.006	24.695	0.000
591	2.9731	-0.002	24.695	0.000
592	2.9784	0.008	24.695	0.000
593	2.9837	0.034	24.660	0.000
594	2.9891	0.068	24.660	0.000
595	2.9944	0.136	24.645	0.000
596	2.9997	0.280	24.645	0.000
597	3.0050	0.568	24.710	0.000
598	3.0104	1.272	24.710	0.000
599	3.0158	2.398	24.705	0.000
600	3.0212	3.766	24.705	0.000
601	3.0252	4.960	24.640	0.000
602	3.0293	5.508	24.640	0.000
603	3.0333	5.762	24.640	0.000
604	3.0373	6.054	24.705	0.000
605	3.0413	6.610	24.705	0.000
606	3.0452	6.236	24.715	0.000
607	3.0492	5.938	24.715	0.000
608	3.0531	5.454	24.610	0.000
609	3.0611	5.014	24.610	0.000
610	3.0690	4.790	24.655	0.000
611	3.0745	4.688	24.655	0.000
612	3.0800	4.498	24.620	0.000
613	3.0854	4.038	24.620	0.000
614	3.0907	3.772	24.620	0.000
615	3.0959	3.528	24.625	0.000
616	3.1012	3.342	24.625	0.000
617	3.1043	3.316	24.575	0.000
618	3.1075	3.528	24.575	0.000
619	3.1107	3.550	24.605	0.000
620	3.1139	3.414	24.605	0.000
621	3.1171	3.450	24.455	0.000
622	3.1251	3.514	24.455	0.000
623	3.1330	3.616	24.500	0.000
624	3.1383	3.714	24.500	0.000
625	3.1437	3.936	24.500	0.000
626	3.1490	3.650	24.445	0.000
627	3.1543	2.908	24.445	0.000
628	3.1596	2.184	24.400	0.000
629	3.1649	1.698	24.400	0.000
630	3.1689	1.388	24.450	0.000
631	3.1729	1.176	24.450	0.000
632	3.1769	0.928	24.385	0.000
633	3.1809	0.600	24.385	0.000
634	3.1862	0.346	24.420	0.000
635	3.1916	0.178	24.420	0.000
636	3.1969	0.074	24.420	0.000
637	3.2022	0.010	24.405	0.000
638	3.2075	-0.026	24.405	0.000
639	3.2129	-0.056	24.425	0.000
640	3.2182	-0.066	24.425	0.000
641	3.2235	-0.050	24.350	0.000
642	3.2288	-0.022	24.350	0.000
643	3.2328	0.006	24.310	0.000
644	3.2369	0.032	24.310	0.000
645	3.2409	0.056	24.375	0.000
646	3.2449	0.078	24.375	0.000
647	3.2529	0.082	24.375	0.000
648	3.2609	0.084	24.310	0.000
649	3.2649	0.086	24.310	0.000
650	3.2689	0.082	24.300	0.000
651	3.2729	0.084	24.300	0.000
652	3.2769	0.078	24.330	0.000
653	3.2823	0.066	24.330	0.000
654	3.2876	0.062	24.385	0.000
655	3.2929	0.060	24.385	0.000
656	3.2983	0.052	24.385	0.000
657	3.3036	0.058	24.385	0.000
658	3.3089	0.062	24.385	0.000
659	3.3143	0.062	24.365	0.000
660	3.3196	0.064	24.365	0.000
661	3.3249	0.076	24.370	0.000
662	3.3302	0.080	24.370	0.000
663	3.3355	0.072	24.350	0.000
664	3.3409	0.066	24.350	0.000
665	3.3462	0.066	24.365	0.000
666	3.3515	0.056	24.365	0.000
667	3.3568	0.046	24.350	0.000
668	3.3600	0.050	24.350	0.000
669	3.3632	0.056	24.350	0.000
670	3.3664	0.050	24.360	0.000
671	3.3696	0.052	24.360	0.000
672	3.3728	0.048	24.395	0.000
673	3.3808	0.048	24.395	0.000
674	3.3888	0.046	24.365	0.000
675	3.3941	0.040	24.365	0.000
676	3.3994	0.040	24.345	0.000
677	3.4047	0.038	24.345	0.000
678	3.4101	0.036	24.405	0.000
679	3.4154	0.040	24.405	0.000
680	3.4207	0.040	24.405	0.000
681	3.4247	0.046	24.340	0.000
682	3.4287	0.050	24.340	0.000
683	3.4327	0.044	24.350	0.000
684	3.4367	0.038	24.350	0.000
685	3.4420	0.032	24.350	0.000
686	3.4474	0.022	24.350	0.000
687	3.4527	0.026	24.310	0.000
688	3.4580	0.034	24.310	0.000
689	3.4633	0.038	24.405	0.000
690	3.4687	0.038	24.405	0.000
691	3.4740	0.034	24.405	0.000
692	3.4793	0.032	24.400	0.000
693	3.4847	0.024	24.400	0.000
694	3.4892	0.016	24.415	0.000
695	3.4937	0.024	24.415	0.000
696	3.4982	0.026	24.350	0.000
697	3.5027	0.020	24.350	0.000
698	3.5074	0.028	24.385	0.000
699	3.5121	0.028	24.385	0.000
700	3.5168	0.020	24.390	0.000
701	3.5221	0.020	24.390	0.000
702	3.5274	0.018	24.390	0.000
703	3.5327	0.016	24.445	0.000
704	3.5380	0.012	24.445	0.000
705	3.5434	0.014	24.395	0.000
706	3.5487	0.022	24.395	0.000
707	3.5540	0.022	24.435	0.000
708	3.5593	0.020	24.435	0.000
709	3.5646	0.024	24.395	0.000
710	3.5699	0.020	24.395	0.000
711	3.5752	0.014	24.445	0.000
712	3.5806	0.014	24.445	0.000
713	3.5860	0.010	24.445	0.000
714	3.5914	0.008	24.450	0.000
715	3.5969	0.020	24.450	0.000
716	3.6009	0.018	24.395	0.000
717	3.6049	0.014	24.395	0.000
718	3.6089	0.016	24.455	0.000
719	3.6129	0.014	24.455	0.000
720	3.6181	0.012	24.475	0.000
721	3.6234	0.008	24.475	0.000
722	3.6286	0.006	24.485	0.000
723	3.6340	0.008	24.485	0.000
724	3.6394	0.008	24.485	0.000
725	3.6447	0.008	24.515	0.000
726	3.6501	0.012	24.515	0.000
727	3.6554	0.008	24.450	0.000
728	3.6607	0.008	24.450	0.000
729	3.6660	0.010	24.365	0.000
730	3.6714	0.000	24.365	0.000
731	3.6767	0.000	24.470	0.000
732	3.6799	0.006	24.470	0.000
733	3.6831	0.006	24.395	0.000
734	3.6863	0.012	24.395	0.000
735	3.6895	0.016	24.395	0.000
736	3.6928	0.008	24.490	0.000
737	3.7007	0.006	24.490	0.000
738	3.7086	0.006	24.505	0.000
739	3.7140	0.004	24.505	0.000
740	3.7193	-0.002	24.455	0.000
741	3.7247	-0.004	24.455	0.000
742	3.7300	0.006	24.440	0.000
743	3.7353	0.012	24.440	0.000
744	3.7406	0.012	24.505	0.000
745	3.7438	0.016	24.505	0.000
746	3.7470	0.018	24.505	0.000
747	3.7502	0.006	24.495	0.000
748	3.7534	-0.002	24.495	0.000
749	3.7566	-0.004	24.490	0.000
750	3.7726	-0.008	24.490	0.000
751	3.7766	-0.004	24.530	0.000
752	3.7806	-0.002	24.530	0.000
753	3.7846	0.004	24.455	0.000
754	3.7886	0.008	24.455	0.000
755	3.7939	0.006	24.475	0.000
756	3.7992	0.012	24.475	0.000
757	3.8046	0.008	24.475	0.000
758	3.8086	0.002	24.515	0.000
759	3.8125	0.002	24.515	0.000
760	3.8165	-0.012	24.485	0.000
761	3.8205	-0.014	24.485	0.000
762	3.8285	0.004	24.505	0.000
763	3.8365	0.010	24.505	0.000
764	3.8420	0.012	24.600	0.000
765	3.8475	0.016	24.600	0.000
766	3.8529	0.008	24.600	0.000
767	3.8568	-0.006	24.590	0.000
768	3.8607	-0.012	24.590	0.000
769	3.8646	-0.010	24.530	0.000
770	3.8685	0.002	24.530	0.000
771	3.8749	0.010	24.520	0.000
772	3.8813	0.040	24.520	0.000
773	3.8877	0.086	24.555	0.000
774	3.8941	0.154	24.555	0.000
775	3.9005	0.306	24.590	0.000
776	3.9046	0.694	24.590	0.000
777	3.9086	1.556	24.590	0.000
778	3.9127	2.952	24.560	0.000
779	3.9167	4.802	24.560	0.000
780	3.9221	6.092	24.585	0.000
781	3.9274	6.710	24.585	0.000
782	3.9327	6.952	24.655	0.000
783	3.9359	7.012	24.655	0.000
784	3.9390	6.688	24.600	0.000
785	3.9422	6.174	24.600	0.000
786	3.9453	5.866	24.605	0.000
787	3.9485	5.506	24.605	0.000
788	3.9583	5.176	24.605	0.000
789	3.9682	4.968	24.565	0.000
790	3.9713	4.870	24.565	0.000
791	3.9744	4.206	24.580	0.000
792	3.9774	3.784	24.580	0.000
793	3.9805	3.404	24.460	0.000
794	3.9885	3.158	24.460	0.000
795	3.9964	3.228	24.475	0.000
796	3.9996	3.314	24.475	0.000
797	4.0028	3.378	24.455	0.000
798	4.0060	3.142	24.455	0.000
799	4.0092	3.066	24.455	0.000
800	4.0125	3.054	24.415	0.000
801	4.0204	3.116	24.415	0.000
802	4.0283	3.296	24.415	0.000
803	4.0337	3.538	24.415	0.000
804	4.0391	3.612	24.345	0.000
805	4.0445	3.364	24.345	0.000
806	4.0498	2.856	24.455	0.000
807	4.0551	2.126	24.455	0.000
808	4.0605	1.694	24.370	0.000
809	4.0636	1.474	24.370	0.000
810	4.0668	1.292	24.370	0.000
811	4.0699	1.042	24.395	0.000
812	4.0731	0.682	24.395	0.000
813	4.0763	0.384	24.300	0.000
814	4.0923	0.192	24.300	0.000
815	4.0976	0.076	24.320	0.000
816	4.1030	0.016	24.320	0.000
817	4.1083	-0.018	24.335	0.000
818	4.1123	-0.048	24.335	0.000
819	4.1162	-0.060	24.220	0.000
820	4.1202	-0.048	24.220	0.000
821	4.1242	-0.038	24.220	0.000
822	4.1282	-0.020	24.315	0.000
823	4.1322	0.004	24.315	0.000
824	4.1362	0.022	24.345	0.000
825	4.1402	0.048	24.345	0.000
826	4.1481	0.068	24.285	0.000
827	4.1561	0.076	24.285	0.000
828	4.1616	0.082	24.330	0.000
829	4.1670	0.074	24.330	0.000
830	4.1725	0.066	24.315	0.000
831	4.1779	0.058	24.315	0.000
832	4.1832	0.046	24.315	0.000
833	4.1885	0.044	24.320	0.000
834	4.1924	0.044	24.320	0.000
835	4.1963	0.038	24.340	0.000
836	4.2002	0.048	24.340	0.000
837	4.2041	0.056	24.320	0.000
838	4.2095	0.060	24.320	0.000
839	4.2149	0.068	24.320	0.000
840	4.2202	0.064	24.320	0.000
841	4.2256	0.054	24.320	0.000
842	4.2310	0.046	24.320	0.000
843	4.2364	0.040	24.320	0.000
844	4.2418	0.046	24.345	0.000
845	4.2471	0.054	24.345	0.000
846	4.2524	0.058	24.295	0.000
847	4.2555	0.062	24.295	0.000
848	4.2587	0.044	24.370	0.000
849	4.2619	0.032	24.370	0.000
850	4.2650	0.032	24.290	0.000
851	4.2682	0.026	24.290	0.000
852	4.2762	0.034	24.275	0.000
853	4.2843	0.046	24.275	0.000
854	4.2896	0.048	24.275	0.000
855	4.2949	0.044	24.330	0.000
856	4.3002	0.036	24.330	0.000
857	4.3055	0.030	24.355	0.000
858	4.3109	0.030	24.355	0.000
859	4.3163	0.030	24.320	0.000
860	4.3195	0.034	24.320	0.000
861	4.3227	0.034	24.350	0.000
862	4.3258	0.030	24.350	0.000
863	4.3290	0.030	24.305	0.000
864	4.3321	0.032	24.305	0.000
865	4.3481	0.026	24.305	0.000
866	4.3521	0.030	24.345	0.000
867	4.3561	0.030	24.345	0.000
868	4.3601	0.022	24.350	0.000
869	4.3642	0.022	24.350	0.000
870	4.3695	0.026	24.370	0.000
871	4.3748	0.016	24.370	0.000
872	4.3802	0.018	24.295	0.000
873	4.3842	0.024	24.295	0.000
874	4.3881	0.022	24.400	0.000
875	4.3921	0.018	24.400	0.000
876	4.3961	0.016	24.400	0.000
877	4.4047	0.018	24.370	0.000
878	4.4133	0.020	24.370	0.000
879	4.4170	0.012	24.360	0.000
880	4.4207	0.014	24.360	0.000
881	4.4245	0.020	24.415	0.000
882	4.4282	0.016	24.415	0.000
883	4.4335	0.016	24.360	0.000
884	4.4388	0.018	24.360	0.000
885	4.4440	0.014	24.350	0.000
886	4.4472	0.014	24.350	0.000
887	4.4504	0.014	24.350	0.000
888	4.4536	0.010	24.455	0.000
889	4.4568	0.014	24.455	0.000
890	4.4600	0.016	24.415	0.000
891	4.4760	0.014	24.415	0.000
892	4.4813	0.008	24.440	0.000
893	4.4866	0.008	24.440	0.000
894	4.4919	0.010	24.415	0.000
895	4.4972	0.004	24.415	0.000
896	4.5025	0.006	24.410	0.000
897	4.5079	0.012	24.410	0.000
898	4.5119	0.008	24.410	0.000
899	4.5159	0.008	24.465	0.000
900	4.5199	0.012	24.465	0.000
901	4.5239	0.008	24.390	0.000
902	4.5292	0.006	24.390	0.000
903	4.5345	0.008	24.390	0.000
904	4.5398	0.012	24.390	0.000
905	4.5452	0.014	24.430	0.000
906	4.5505	0.006	24.430	0.000
907	4.5558	0.004	24.520	0.000
908	4.5611	0.004	24.520	0.000
909	4.5664	-0.002	24.520	0.000
910	4.5717	0.000	24.445	0.000
911	4.5758	0.004	24.445	0.000
912	4.5798	0.006	24.460	0.000
913	4.5838	0.012	24.460	0.000
914	4.5879	0.014	24.460	0.000
915	4.5959	0.010	24.460	0.000
916	4.6039	0.002	24.470	0.000
917	4.6078	-0.004	24.470	0.000
918	4.6118	-0.008	24.470	0.000
919	4.6158	-0.006	24.470	0.000
920	4.6198	0.006	24.470	0.000
921	4.6251	0.012	24.490	0.000
922	4.6304	0.012	24.490	0.000
923	4.6357	0.010	24.475	0.000
924	4.6411	0.000	24.475	0.000
925	4.6464	-0.010	24.425	0.000
926	4.6518	-0.008	24.425	0.000
927	4.6571	0.006	24.485	0.000
928	4.6624	0.012	24.485	0.000
929	4.6678	0.012	24.470	0.000
930	4.6731	0.012	24.470	0.000
931	4.6784	0.000	24.470	0.000
932	4.6838	-0.012	24.515	0.000
933	4.6878	-0.008	24.515	0.000
934	4.6918	-0.006	24.515	0.000
935	4.6958	-0.002	24.515	0.000
936	4.6998	0.008	24.475	0.000
937	4.7038	0.006	24.475	0.000
938	4.7078	0.000	24.525	0.000
939	4.7117	-0.004	24.525	0.000
940	4.7157	-0.002	24.530	0.000
941	4.7237	0.004	24.530	0.000
942	4.7317	0.000	24.530	0.000
943	4.7371	-0.002	24.500	0.000
944	4.7424	-0.002	24.500	0.000
945	4.7477	-0.010	24.500	0.000
946	4.7531	-0.012	24.500	0.000
947	4.7584	-0.002	24.580	0.000
948	4.7638	0.004	24.580	0.000
949	4.7670	0.008	24.495	0.000
950	4.7702	0.010	24.495	0.000
951	4.7734	0.008	24.495	0.000
952	4.7766	0.026	24.495	0.000
953	4.7797	0.058	24.495	0.000
954	4.7878	0.136	24.515	0.000
955	4.7958	0.304	24.515	0.000
956	4.8011	0.668	24.580	0.000
957	4.8064	1.368	24.580	0.000
958	4.8118	2.620	24.515	0.000
959	4.8171	4.070	24.515	0.000
960	4.8224	5.526	24.575	0.000
961	4.8277	6.638	24.575	0.000
962	4.8309	7.134	24.585	0.000
963	4.8342	7.446	24.585	0.000
964	4.8374	6.894	24.585	0.000
965	4.8406	6.392	24.595	0.000
966	4.8438	5.984	24.595	0.000
967	4.8531	5.656	24.550	0.000
968	4.8625	5.574	24.550	0.000
969	4.8669	5.348	24.475	0.000
970	4.8713	4.840	24.475	0.000
971	4.8757	4.134	24.495	0.000
972	4.8810	3.600	24.495	0.000
973	4.8863	3.218	24.475	0.000
974	4.8917	3.114	24.475	0.000
975	4.8956	3.134	24.475	0.000
976	4.8996	3.300	24.495	0.000
977	4.9036	3.268	24.495	0.000
978	4.9075	3.050	24.455	0.000
979	4.9156	2.876	24.455	0.000
980	4.9236	2.862	24.415	0.000
981	4.9289	3.026	24.415	0.000
982	4.9342	3.312	24.445	0.000
983	4.9395	3.660	24.445	0.000
984	4.9435	3.626	24.355	0.000
985	4.9474	3.488	24.355	0.000
986	4.9514	3.248	24.355	0.000
987	4.9554	2.614	24.375	0.000
988	4.9607	1.996	24.375	0.000
989	4.9661	1.540	24.345	0.000
990	4.9714	1.234	24.345	0.000
991	4.9768	1.064	24.355	0.000
992	4.9821	0.814	24.355	0.000
993	4.9874	0.526	24.265	0.000
994	4.9927	0.290	24.265	0.000
995	4.9981	0.126	24.235	0.000
996	5.0034	0.036	24.235	0.000
997	5.0088	-0.014	24.235	0.000
998	5.0142	-0.042	24.330	0.000
999	5.0196	-0.058	24.330	0.000
1000	5.0227	-0.060	24.360	0.000
1001	5.0259	-0.044	24.360	0.000
1002	5.0291	-0.022	24.305	0.000
1003	5.0323	-0.008	24.305	0.000
1004	5.0355	0.016	24.350	0.000
1005	5.0435	0.040	24.350	0.000
1006	5.0515	0.052	24.270	0.000
1007	5.0568	0.066	24.270	0.000
1008	5.0621	0.072	24.270	0.000
1009	5.0674	0.068	24.245	0.000
1010	5.0728	0.062	24.245	0.000
1011	5.0781	0.060	24.345	0.000
1012	5.0835	0.052	24.345	0.000
1013	5.0867	0.046	24.275	0.000
1014	5.0898	0.040	24.275	0.000
1015	5.0930	0.038	24.290	0.000
1016	5.0962	0.036	24.290	0.000
1017	5.0994	0.032	24.230	0.000
1018	5.1075	0.042	24.230	0.000
1019	5.1156	0.052	24.230	0.000
1020	5.1209	0.056	24.280	0.000
1021	5.1262	0.060	24.280	0.000
1022	5.1316	0.062	24.260	0.000
1023	5.1369	0.052	24.260	0.000
1024	5.1422	0.048	24.300	0.000
1025	5.1475	0.048	24.300	0.000
1026	5.1507	0.050	24.275	0.000
1027	5.1538	0.048	24.275	0.000
1028	5.1570	0.046	24.305	0.000
1029	5.1601	0.046	24.305	0.000
1030	5.1633	0.036	24.305	0.000
1031	5.1794	0.028	24.285	0.000
1032	5.1847	0.030	24.285	0.000
1033	5.1900	0.034	24.285	0.000
1034	5.1954	0.040	24.285	0.000
1035	5.1994	0.042	24.345	0.000
1036	5.2034	0.042	24.345	0.000
1037	5.2074	0.036	24.270	0.000
1038	5.2114	0.028	24.270	0.000
1039	5.2154	0.020	24.345	0.000
1040	5.2194	0.020	24.345	0.000
1041	5.2234	0.028	24.345	0.000
1042	5.2274	0.032	24.400	0.000
1043	5.2353	0.034	24.400	0.000
1044	5.2433	0.030	24.330	0.000
1045	5.2488	0.026	24.330	0.000
1046	5.2543	0.018	24.330	0.000
1047	5.2598	0.018	24.330	0.000
1048	5.2637	0.026	24.310	0.000
1049	5.2675	0.030	24.310	0.000
1050	5.2714	0.032	24.320	0.000
1051	5.2752	0.030	24.320	0.000
1052	5.2793	0.022	24.320	0.000
1053	5.2833	0.010	24.360	0.000
1054	5.2873	0.012	24.360	0.000
1055	5.2913	0.016	24.375	0.000
1056	5.3003	0.016	24.375	0.000
1057	5.3093	0.026	24.310	0.000
1058	5.3139	0.032	24.310	0.000
1059	5.3186	0.026	24.375	0.000
1060	5.3233	0.014	24.375	0.000
1061	5.3286	0.006	24.315	0.000
1062	5.3340	0.008	24.315	0.000
1063	5.3393	0.010	24.315	0.000
1064	5.3433	0.010	24.380	0.000
1065	5.3472	0.016	24.380	0.000
1066	5.3512	0.018	24.395	0.000
1067	5.3551	0.014	24.395	0.000
1068	5.3605	0.014	24.415	0.000
1069	5.3658	0.012	24.415	0.000
1070	5.3711	0.006	24.435	0.000
1071	5.3764	0.008	24.435	0.000
1072	5.3817	0.010	24.450	0.000
1073	5.3870	0.012	24.450	0.000
1074	5.3924	0.010	24.450	0.000
1075	5.3977	0.006	24.420	0.000
1076	5.4030	0.016	24.420	0.000
1077	5.4070	0.012	24.435	0.000
1078	5.4110	0.008	24.435	0.000
1079	5.4150	0.010	24.370	0.000
1080	5.4190	0.000	24.370	0.000
1081	5.4270	0.000	24.480	0.000
1082	5.4350	0.008	24.480	0.000
1083	5.4390	0.008	24.395	0.000
1084	5.4430	0.012	24.395	0.000
1085	5.4470	0.016	24.395	0.000
1086	5.4509	0.012	24.415	0.000
1087	5.4563	0.008	24.415	0.000
1088	5.4616	-0.006	24.465	0.000
1089	5.4669	-0.010	24.465	0.000
1090	5.4723	-0.002	24.480	0.000
1091	5.4777	0.004	24.480	0.000
1092	5.4830	0.012	24.395	0.000
1093	5.4883	0.012	24.395	0.000
1094	5.4936	0.008	24.480	0.000
1095	5.4989	0.008	24.480	0.000
1096	5.5042	0.004	24.480	0.000
1097	5.5095	-0.004	24.435	0.000
1098	5.5149	-0.004	24.435	0.000
1099	5.5202	0.004	24.450	0.000
1100	5.5255	0.004	24.450	0.000
1101	5.5309	0.002	24.470	0.000
1102	5.5349	0.006	24.470	0.000
1103	5.5389	0.006	24.475	0.000
1104	5.5429	0.006	24.475	0.000
1105	5.5469	0.006	24.480	0.000
1106	5.5522	0.004	24.480	0.000
1107	5.5576	0.002	24.480	0.000
1108	5.5629	-0.002	24.495	0.000
1109	5.5682	-0.002	24.495	0.000
1110	5.5735	-0.002	24.480	0.000
1111	5.5788	-0.002	24.480	0.000
1112	5.5842	0.002	24.415	0.000
1113	5.5895	0.000	24.415	0.000
1114	5.5948	-0.002	24.515	0.000
1115	5.5988	-0.004	24.515	0.000
1116	5.6028	-0.002	24.460	0.000
1117	5.6068	-0.004	24.460	0.000
1118	5.6108	-0.002	24.460	0.000
1119	5.6161	0.004	24.520	0.000
1120	5.6215	0.000	24.520	0.000
1121	5.6268	-0.002	24.480	0.000
1122	5.6321	0.002	24.480	0.000
1123	5.6374	0.008	24.470	0.000
1124	5.6428	0.002	24.470	0.000
1125	5.6481	-0.002	24.430	0.000
1126	5.6535	0.004	24.430	0.000
1127	5.6588	-0.004	24.500	0.000
1128	5.6628	-0.004	24.500	0.000
1129	5.6668	0.040	24.500	0.000
1130	5.6708	0.098	24.545	0.000
1131	5.6748	0.260	24.545	0.000
1132	5.6828	0.596	24.535	0.000
1133	5.6908	1.168	24.535	0.000
1134	5.6948	2.202	24.605	0.000
1135	5.6988	3.494	24.605	0.000
1136	5.7028	5.138	24.475	0.000
1137	5.7068	6.672	24.475	0.000
1138	5.7122	7.662	24.575	0.000
1139	5.7176	7.220	24.575	0.000
1140	5.7230	6.454	24.575	0.000
1141	5.7269	5.886	24.505	0.000
1142	5.7309	5.428	24.505	0.000
1143	5.7349	5.360	24.540	0.000
1144	5.7389	5.490	24.540	0.000
1145	5.7468	5.606	24.505	0.000
1146	5.7547	4.874	24.505	0.000
1147	5.7601	4.272	24.455	0.000
1148	5.7654	3.750	24.455	0.000
1149	5.7707	3.414	24.455	0.000
1150	5.7747	3.304	24.535	0.000
1151	5.7787	3.420	24.535	0.000
1152	5.7827	3.490	24.455	0.000
1153	5.7867	3.354	24.455	0.000
1154	5.7920	3.236	24.500	0.000
1155	5.7974	3.106	24.500	0.000
1156	5.8027	3.162	24.345	0.000
1157	5.8080	3.274	24.345	0.000
1158	5.8134	3.510	24.325	0.000
1159	5.8187	3.578	24.325	0.000
1160	5.8240	3.490	24.325	0.000
1161	5.8293	3.430	24.385	0.000
1162	5.8346	3.330	24.385	0.000
1163	5.8400	2.872	24.290	0.000
1164	5.8453	2.146	24.290	0.000
1165	5.8506	1.628	24.360	0.000
1166	5.8552	1.300	24.360	0.000
1167	5.8598	1.090	24.380	0.000
1168	5.8644	0.916	24.380	0.000
1169	5.8689	0.642	24.270	0.000
1170	5.8735	0.356	24.270	0.000
1171	5.8781	0.156	24.270	0.000
1172	5.8827	0.046	24.345	0.000
1173	5.8880	-0.014	24.345	0.000
1174	5.8933	-0.054	24.290	0.000
1175	5.8986	-0.068	24.290	0.000
1176	5.9039	-0.066	24.305	0.000
1177	5.9093	-0.056	24.305	0.000
1178	5.9147	-0.036	24.270	0.000
1179	5.9200	-0.014	24.270	0.000
1180	5.9253	0.012	24.300	0.000
1181	5.9306	0.032	24.300	0.000
1182	5.9346	0.044	24.300	0.000
1183	5.9386	0.060	24.285	0.000
1184	5.9426	0.060	24.285	0.000
1185	5.9466	0.058	24.280	0.000
1186	5.9519	0.060	24.280	0.000
1187	5.9573	0.060	24.325	0.000
1188	5.9626	0.056	24.325	0.000
1189	5.9679	0.050	24.240	0.000
1190	5.9732	0.042	24.240	0.000
1191	5.9786	0.038	24.310	0.000
1192	5.9839	0.036	24.310	0.000
1193	5.9892	0.042	24.310	0.000
1194	5.9946	0.054	24.270	0.000
1195	5.9986	0.058	24.270	0.000
1196	6.0026	0.062	24.230	0.000
1197	6.0066	0.064	24.230	0.000
1198	6.0106	0.054	24.220	0.000
1199	6.0185	0.046	24.220	0.000
1200	6.0265	0.052	24.225	0.000
1201	6.0305	0.050	24.225	0.000
1202	6.0345	0.046	24.345	0.000
1203	6.0385	0.052	24.345	0.000
1204	6.0425	0.054	24.345	0.000
1205	6.0478	0.044	24.295	0.000
1206	6.0531	0.036	24.295	0.000
1207	6.0584	0.038	24.300	0.000
1208	6.0638	0.040	24.300	0.000
1209	6.0691	0.038	24.235	0.000
1210	6.0745	0.040	24.235	0.000
1211	6.0799	0.040	24.365	0.000
1212	6.0853	0.036	24.365	0.000
1213	6.0907	0.034	24.265	0.000
1214	6.0960	0.034	24.265	0.000
1215	6.1013	0.038	24.265	0.000
1216	6.1066	0.040	24.315	0.000
1217	6.1106	0.040	24.315	0.000
1218	6.1146	0.034	24.325	0.000
1219	6.1185	0.026	24.325	0.000
1220	6.1225	0.022	24.290	0.000
1221	6.1278	0.018	24.290	0.000
1222	6.1332	0.022	24.395	0.000
1223	6.1385	0.034	24.395	0.000
1224	6.1440	0.036	24.385	0.000
1225	6.1494	0.034	24.385	0.000
1226	6.1549	0.032	24.385	0.000
1227	6.1601	0.026	24.365	0.000
1228	6.1653	0.020	24.365	0.000
1229	6.1705	0.022	24.375	0.000
1230	6.1758	0.028	24.375	0.000
1231	6.1811	0.030	24.370	0.000
1232	6.1864	0.018	24.370	0.000
1233	6.1919	0.018	24.370	0.000
1234	6.1975	0.018	24.370	0.000
1235	6.2031	0.014	24.395	0.000
1236	6.2087	0.014	24.395	0.000
1237	6.2142	0.020	24.395	0.000
1238	6.2198	0.024	24.370	0.000
1239	6.2254	0.016	24.370	0.000
1240	6.2294	0.014	24.455	0.000
1241	6.2334	0.012	24.455	0.000
1242	6.2374	0.014	24.330	0.000
1243	6.2414	0.014	24.330	0.000
1244	6.2467	0.020	24.395	0.000
1245	6.2520	0.026	24.395	0.000
1246	6.2573	0.014	24.415	0.000
1247	6.2613	0.012	24.415	0.000
1248	6.2654	0.012	24.415	0.000
1249	6.2694	0.008	24.335	0.000
1250	6.2734	0.008	24.335	0.000
1251	6.2787	0.016	24.420	0.000
1252	6.2840	0.024	24.420	0.000
1253	6.2893	0.022	24.385	0.000
1254	6.2948	0.014	24.385	0.000
1255	6.3002	0.010	24.400	0.000
1256	6.3057	0.006	24.400	0.000
1257	6.3110	0.004	24.425	0.000
1258	6.3163	0.006	24.425	0.000
1259	6.3215	0.008	24.425	0.000
1260	6.3247	0.006	24.405	0.000
1261	6.3279	0.012	24.405	0.000
1262	6.3311	0.014	24.460	0.000
1263	6.3343	0.008	24.460	0.000
1264	6.3374	0.010	24.500	0.000
1265	6.3463	0.008	24.500	0.000
1266	6.3552	0.000	24.455	0.000
1267	6.3599	0.006	24.455	0.000
1268	6.3647	0.000	24.415	0.000
1269	6.3694	0.004	24.415	0.000
1270	6.3747	0.020	24.415	0.000
1271	6.3801	0.018	24.465	0.000
1272	6.3854	0.018	24.465	0.000
1273	6.3886	0.006	24.490	0.000
1274	6.3918	-0.004	24.490	0.000
1275	6.3950	-0.002	24.475	0.000
1276	6.3982	-0.004	24.475	0.000
1277	6.4014	0.002	24.410	0.000
1278	6.4174	0.010	24.410	0.000
1279	6.4215	0.012	24.465	0.000
1280	6.4255	0.016	24.465	0.000
1281	6.4296	0.008	24.465	0.000
1282	6.4337	-0.002	24.470	0.000
1283	6.4390	-0.002	24.470	0.000
1284	6.4443	-0.002	24.460	0.000
1285	6.4496	0.000	24.460	0.000
1286	6.4528	0.002	24.535	0.000
1287	6.4559	0.004	24.535	0.000
1288	6.4590	0.008	24.510	0.000
1289	6.4622	0.008	24.510	0.000
1290	6.4653	0.004	24.480	0.000
1291	6.4813	0.006	24.480	0.000
1292	6.4866	0.004	24.480	0.000
1293	6.4919	-0.004	24.515	0.000
1294	6.4972	0.002	24.515	0.000
1295	6.5012	-0.002	24.485	0.000
1296	6.5052	-0.004	24.485	0.000
1297	6.5092	0.002	24.505	0.000
1298	6.5132	0.006	24.505	0.000
1299	6.5172	0.008	24.485	0.000
1300	6.5212	0.008	24.485	0.000
1301	6.5252	-0.002	24.540	0.000
1302	6.5292	-0.002	24.540	0.000
1303	6.5371	0.002	24.540	0.000
1304	6.5451	0.026	24.520	0.000
1305	6.5506	0.064	24.520	0.000
1306	6.5560	0.164	24.570	0.000
1307	6.5615	0.348	24.570	0.000
1308	6.5667	0.696	24.515	0.000
1309	6.5719	1.268	24.515	0.000
1310	6.5771	2.330	24.500	0.000
1311	6.5803	4.006	24.500	0.000
1312	6.5835	5.944	24.495	0.000
1313	6.5867	7.452	24.495	0.000
1314	6.5899	7.226	24.495	0.000
1315	6.5931	6.730	24.555	0.000
1316	6.6011	6.230	24.555	0.000
1317	6.6091	6.042	24.500	0.000
1318	6.6144	6.132	24.500	0.000
1319	6.6197	6.140	24.560	0.000
1320	6.6250	5.552	24.560	0.000
1321	6.6304	4.894	24.495	0.000
1322	6.6357	4.284	24.495	0.000
1323	6.6410	3.818	24.565	0.000
1324	6.6450	3.706	24.565	0.000
1325	6.6490	3.664	24.565	0.000
1326	6.6530	3.734	24.430	0.000
1327	6.6570	3.454	24.430	0.000
1328	6.6650	3.204	24.395	0.000
1329	6.6730	3.012	24.395	0.000
1330	6.6770	3.004	24.420	0.000
1331	6.6811	3.236	24.420	0.000
1332	6.6852	3.444	24.430	0.000
1333	6.6893	3.634	24.430	0.000
1334	6.6946	3.390	24.425	0.000
1335	6.6999	3.212	24.425	0.000
1336	6.7052	3.100	24.425	0.000
1337	6.7091	3.102	24.345	0.000
1338	6.7131	3.194	24.345	0.000
1339	6.7170	2.618	24.350	0.000
1340	6.7210	1.906	24.350	0.000
1341	6.7290	1.406	24.290	0.000
1342	6.7369	1.072	24.290	0.000
1343	6.7423	0.898	24.400	0.000
1344	6.7476	0.724	24.400	0.000
1345	6.7529	0.488	24.365	0.000
1346	6.7569	0.282	24.365	0.000
1347	6.7609	0.138	24.365	0.000
1348	6.7649	0.054	24.250	0.000
1349	6.7689	0.006	24.250	0.000
1350	6.7743	-0.024	24.295	0.000
1351	6.7796	-0.044	24.295	0.000
1352	6.7850	-0.040	24.285	0.000
1353	6.7905	-0.026	24.285	0.000
1354	6.7959	-0.008	24.310	0.000
1355	6.8014	0.012	24.310	0.000
1356	6.8067	0.030	24.275	0.000
1357	6.8120	0.046	24.275	0.000
1358	6.8173	0.072	24.275	0.000
1359	6.8225	0.086	24.315	0.000
1360	6.8277	0.092	24.315	0.000
1361	6.8329	0.092	24.375	0.000
1362	6.8361	0.088	24.375	0.000
1363	6.8393	0.080	24.320	0.000
1364	6.8425	0.064	24.320	0.000
1365	6.8457	0.056	24.365	0.000
1366	6.8489	0.054	24.365	0.000
1367	6.8569	0.056	24.225	0.000
1368	6.8648	0.062	24.225	0.000
1369	6.8702	0.062	24.225	0.000
1370	6.8755	0.060	24.265	0.000
1371	6.8809	0.060	24.265	0.000
1372	6.8862	0.062	24.270	0.000
1373	6.8916	0.066	24.270	0.000
1374	6.8970	0.070	24.300	0.000
1375	6.9009	0.074	24.300	0.000
1376	6.9049	0.072	24.285	0.000
1377	6.9089	0.068	24.285	0.000
1378	6.9129	0.060	24.330	0.000
1379	6.9182	0.050	24.330	0.000
1380	6.9236	0.048	24.330	0.000
1381	6.9289	0.048	24.290	0.000
1382	6.9343	0.054	24.290	0.000
1383	6.9397	0.052	24.340	0.000
1384	6.9451	0.048	24.340	0.000
1385	6.9505	0.052	24.270	0.000
1386	6.9559	0.052	24.270	0.000
1387	6.9613	0.042	24.350	0.000
1388	6.9644	0.044	24.350	0.000
1389	6.9675	0.048	24.355	0.000
1390	6.9706	0.046	24.355	0.000
1391	6.9738	0.044	24.355	0.000
1392	6.9769	0.040	24.305	0.000
1393	6.9929	0.036	24.305	0.000
1394	6.9969	0.040	24.330	0.000
1395	7.0010	0.042	24.330	0.000
1396	7.0051	0.044	24.350	0.000
1397	7.0092	0.038	24.350	0.000
1398	7.0144	0.036	24.355	0.000
1399	7.0197	0.034	24.355	0.000
1400	7.0250	0.026	24.370	0.000
1401	7.0290	0.024	24.370	0.000
1402	7.0329	0.036	24.370	0.000
1403	7.0368	0.036	24.340	0.000
1404	7.0408	0.036	24.340	0.000
1405	7.0488	0.038	24.360	0.000
1406	7.0568	0.030	24.360	0.000
1407	7.0621	0.024	24.380	0.000
1408	7.0675	0.020	24.380	0.000
1409	7.0728	0.028	24.350	0.000
1410	7.0781	0.032	24.350	0.000
1411	7.0835	0.028	24.375	0.000
1412	7.0888	0.034	24.375	0.000
1413	7.0920	0.032	24.375	0.000
1414	7.0952	0.020	24.330	0.000
1415	7.0983	0.020	24.330	0.000
1416	7.1015	0.022	24.355	0.000
1417	7.1047	0.022	24.355	0.000
1418	7.1127	0.026	24.385	0.000
1419	7.1206	0.030	24.385	0.000
1420	7.1260	0.022	24.330	0.000
1421	7.1315	0.014	24.330	0.000
1422	7.1369	0.016	24.385	0.000
1423	7.1422	0.016	24.385	0.000
1424	7.1474	0.020	24.385	0.000
1425	7.1527	0.018	24.420	0.000
1426	7.1567	0.020	24.420	0.000
1427	7.1606	0.020	24.435	0.000
1428	7.1646	0.016	24.435	0.000
1429	7.1686	0.016	24.370	0.000
1430	7.1739	0.012	24.370	0.000
1431	7.1793	0.014	24.470	0.000
1432	7.1846	0.020	24.470	0.000
1433	7.1899	0.018	24.455	0.000
1434	7.1953	0.016	24.455	0.000
1435	7.2006	0.014	24.455	0.000
1436	7.2059	0.012	24.465	0.000
1437	7.2112	0.014	24.465	0.000
1438	7.2165	0.016	24.430	0.000
1439	7.2205	0.014	24.430	0.000
1440	7.2245	0.014	24.440	0.000
1441	7.2285	0.010	24.440	0.000
1442	7.2325	0.012	24.395	0.000
1443	7.2405	0.012	24.395	0.000
1444	7.2485	0.004	24.440	0.000
1445	7.2525	0.008	24.440	0.000
1446	7.2565	0.018	24.440	0.000
1447	7.2604	0.010	24.400	0.000
1448	7.2644	0.008	24.400	0.000
1449	7.2697	0.012	24.465	0.000
1450	7.2751	0.010	24.465	0.000
1451	7.2804	0.016	24.520	0.000
1452	7.2844	0.012	24.520	0.000
1453	7.2884	0.010	24.485	0.000
1454	7.2924	0.004	24.485	0.000
1455	7.2965	-0.002	24.460	0.000
1456	7.3044	0.002	24.460	0.000
1457	7.3124	0.006	24.460	0.000
1458	7.3177	0.008	24.515	0.000
1459	7.3230	0.016	24.515	0.000
1460	7.3284	0.018	24.395	0.000
1461	7.3339	0.010	24.395	0.000
1462	7.3394	0.010	24.415	0.000
1463	7.3449	0.004	24.415	0.000
1464	7.3488	-0.002	24.440	0.000
1465	7.3527	0.008	24.440	0.000
1466	7.3566	0.010	24.445	0.000
1467	7.3604	0.006	24.445	0.000
1468	7.3658	0.010	24.445	0.000
1469	7.3711	0.006	24.470	0.000
1470	7.3765	0.006	24.470	0.000
1471	7.3818	0.002	24.525	0.000
1472	7.3871	-0.004	24.525	0.000
1473	7.3924	0.006	24.500	0.000
1474	7.3978	0.004	24.500	0.000
1475	7.4031	0.008	24.485	0.000
1476	7.4084	0.016	24.485	0.000
1477	7.4124	0.004	24.520	0.000
1478	7.4164	0.004	24.520	0.000
1479	7.4204	0.004	24.520	0.000
1480	7.4244	-0.002	24.460	0.000
1481	7.4297	0.002	24.460	0.000
1482	7.4350	0.004	24.530	0.000
1483	7.4403	0.006	24.530	0.000
1484	7.4457	0.006	24.470	0.000
1485	7.4511	-0.002	24.470	0.000
1486	7.4564	0.016	24.565	0.000
1487	7.4618	0.058	24.565	0.000
1488	7.4671	0.108	24.555	0.000
1489	7.4725	0.250	24.555	0.000
1490	7.4764	0.528	24.555	0.000
1491	7.4804	1.010	24.510	0.000
1492	7.4844	1.962	24.510	0.000
1493	7.4883	3.500	24.530	0.000
1494	7.4964	5.462	24.530	0.000
1495	7.5044	6.496	24.550	0.000
1496	7.5084	6.814	24.550	0.000
1497	7.5124	6.538	24.640	0.000
1498	7.5164	6.328	24.640	0.000
1499	7.5204	6.376	24.505	0.000
1500	7.5258	6.476	24.505	0.000
1501	7.5312	6.294	24.505	0.000
1502	7.5366	5.488	24.540	0.000
1503	7.5398	4.934	24.540	0.000
1504	7.5429	4.422	24.535	0.000
1505	7.5461	4.130	24.535	0.000
1506	7.5492	4.022	24.420	0.000
1507	7.5523	3.972	24.420	0.000
1508	7.5684	3.546	24.495	0.000
1509	7.5738	3.152	24.495	0.000
1510	7.5792	2.858	24.535	0.000
1511	7.5847	2.676	24.535	0.000
1512	7.5886	2.802	24.535	0.000
1513	7.5925	3.022	24.395	0.000
1514	7.5965	3.444	24.395	0.000
1515	7.6004	3.418	24.375	0.000
1516	7.6044	3.290	24.375	0.000
1517	7.6084	3.204	24.415	0.000
1518	7.6124	3.076	24.415	0.000
1519	7.6164	3.266	24.370	0.000
1520	7.6244	3.436	24.370	0.000
1521	7.6323	2.862	24.370	0.000
1522	7.6377	2.098	24.330	0.000
1523	7.6430	1.602	24.330	0.000
1524	7.6483	1.244	24.330	0.000
1525	7.6537	1.004	24.330	0.000
1526	7.6590	0.762	24.310	0.000
1527	7.6644	0.486	24.310	0.000
1528	7.6670	0.256	24.270	0.000
1529	7.6697	0.116	24.270	0.000
1530	7.6723	0.042	24.375	0.000
1531	7.6750	-0.006	24.375	0.000
1532	7.6776	-0.046	24.375	0.000
1533	7.6803	-0.070	24.310	0.000
1534	7.6962	-0.070	24.310	0.000
1535	7.7015	-0.054	24.260	0.000
1536	7.7069	-0.028	24.260	0.000
1537	7.7122	-0.004	24.305	0.000
1538	7.7175	0.018	24.305	0.000
1539	7.7229	0.044	24.260	0.000
1540	7.7282	0.064	24.260	0.000
1541	7.7322	0.066	24.290	0.000
1542	7.7362	0.074	24.290	0.000
1543	7.7402	0.082	24.290	0.000
1544	7.7442	0.076	24.325	0.000
1545	7.7495	0.066	24.325	0.000
1546	7.7549	0.052	24.350	0.000
1547	7.7602	0.044	24.350	0.000
1548	7.7655	0.042	24.260	0.000
1549	7.7708	0.040	24.260	0.000
1550	7.7761	0.052	24.295	0.000
1551	7.7815	0.062	24.295	0.000
1552	7.7868	0.056	24.265	0.000
1553	7.7921	0.062	24.265	0.000
1554	7.7961	0.064	24.265	0.000
1555	7.8001	0.056	24.305	0.000
1556	7.8040	0.062	24.305	0.000
1557	7.8080	0.064	24.300	0.000
1558	7.8160	0.058	24.300	0.000
1559	7.8240	0.058	24.240	0.000
1560	7.8295	0.054	24.240	0.000
1561	7.8349	0.052	24.255	0.000
1562	7.8404	0.050	24.255	0.000
1563	7.8444	0.054	24.260	0.000
1564	7.8484	0.056	24.260	0.000
1565	7.8524	0.050	24.260	0.000
1566	7.8564	0.044	24.345	0.000
1567	7.8603	0.038	24.345	0.000
1568	7.8642	0.040	24.380	0.000
1569	7.8681	0.040	24.380	0.000
1570	7.8720	0.044	24.325	0.000
1571	7.8801	0.050	24.325	0.000
1572	7.8882	0.054	24.315	0.000
1573	7.8935	0.050	24.315	0.000
1574	7.8988	0.038	24.365	0.000
1575	7.9040	0.028	24.365	0.000
1576	7.9094	0.022	24.365	0.000
1577	7.9148	0.026	24.335	0.000
1578	7.9202	0.034	24.335	0.000
1579	7.9229	0.038	24.290	0.000
1580	7.9255	0.044	24.290	0.000
1581	7.9281	0.048	24.360	0.000
1582	7.9308	0.036	24.360	0.000
1583	7.9334	0.028	24.430	0.000
1584	7.9361	0.030	24.430	0.000
1585	7.9520	0.022	24.355	0.000
1586	7.9574	0.026	24.355	0.000
1587	7.9627	0.038	24.355	0.000
1588	7.9680	0.038	24.340	0.000
1589	7.9734	0.038	24.340	0.000
1590	7.9788	0.030	24.420	0.000
1591	7.9842	0.032	24.420	0.000
1592	7.9874	0.024	24.340	0.000
1593	7.9905	0.016	24.340	0.000
1594	7.9937	0.016	24.400	0.000
1595	7.9968	0.018	24.400	0.000
1596	8.0000	0.018	24.375	0.000
1597	8.0080	0.026	24.375	0.000
1598	8.0160	0.030	24.375	0.000
1599	8.0214	0.028	24.410	0.000
1600	8.0267	0.026	24.410	0.000
1601	8.0321	0.022	24.395	0.000
1602	8.0374	0.008	24.395	0.000
1603	8.0426	0.008	24.465	0.000
1604	8.0478	0.014	24.465	0.000
1605	8.0518	0.020	24.285	0.000
1606	8.0558	0.036	24.285	0.000
1607	8.0599	0.036	24.385	0.000
1608	8.0639	0.030	24.385	0.000
1609	8.0718	0.020	24.385	0.000
1610	8.0798	0.006	24.395	0.000
1611	8.0839	0.004	24.395	0.000
1612	8.0880	0.006	24.375	0.000
1613	8.0921	0.008	24.375	0.000
1614	8.0963	0.026	24.370	0.000
1615	8.1015	0.030	24.370	0.000
1616	8.1067	0.016	24.355	0.000
1617	8.1119	0.020	24.355	0.000
1618	8.1159	0.012	24.475	0.000
1619	8.1199	0.004	24.475	0.000
1620	8.1239	0.006	24.475	0.000
1621	8.1279	0.010	24.365	0.000
1622	8.1383	0.014	24.365	0.000
1623	8.1486	0.010	24.435	0.000
1624	8.1514	0.012	24.435	0.000
1625	8.1542	0.014	24.495	0.000
1626	8.1571	0.006	24.495	0.000
1627	8.1599	0.010	24.510	0.000
1628	8.1653	0.016	24.510	0.000
1629	8.1706	0.014	24.420	0.000
1630	8.1760	0.014	24.420	0.000
1631	8.1824	0.010	24.420	0.000
1632	8.1887	0.004	24.460	0.000
1633	8.1951	0.006	24.460	0.000
1634	8.2015	0.006	24.455	0.000
1635	8.2079	0.006	24.455	0.000
1636	8.2119	0.012	24.410	0.000
1637	8.2159	0.018	24.410	0.000
1638	8.2200	0.010	24.430	0.000
1639	8.2240	0.002	24.430	0.000
1640	8.2293	0.002	24.475	0.000
1641	8.2346	0.008	24.475	0.000
1642	8.2399	0.008	24.475	0.000
1643	8.2431	0.006	24.495	0.000
1644	8.2463	0.018	24.495	0.000
1645	8.2495	0.016	24.475	0.000
1646	8.2526	0.006	24.475	0.000
1647	8.2558	0.006	24.445	0.000
1648	8.2638	0.002	24.445	0.000
1649	8.2718	-0.004	24.520	0.000
1650	8.2771	-0.008	24.520	0.000
1651	8.2824	-0.002	24.535	0.000
1652	8.2877	0.010	24.535	0.000
1653	8.2931	0.010	24.535	0.000
1654	8.2984	0.014	24.485	0.000
1655	8.3037	0.018	24.485	0.000
1656	8.3077	0.012	24.435	0.000
1657	8.3117	0.002	24.435	0.000
1658	8.3157	-0.006	24.535	0.000
1659	8.3197	-0.006	24.535	0.000
1660	8.3277	-0.002	24.480	0.000
1661	8.3357	0.012	24.480	0.000
1662	8.3398	0.016	24.495	0.000
1663	8.3439	0.024	24.495	0.000
1664	8.3480	0.054	24.495	0.000
1665	8.3521	0.092	24.540	0.000
1666	8.3573	0.180	24.540	0.000
1667	8.3625	0.358	24.555	0.000
1668	8.3677	0.774	24.555	0.000
1669	8.3717	1.682	24.580	0.000
1670	8.3757	3.416	24.580	0.000
1671	8.3797	5.472	24.520	0.000
1672	8.3837	6.684	24.520	0.000
1673	8.3918	6.746	24.535	0.000
1674	8.3999	6.538	24.535	0.000
1675	8.4052	6.552	24.535	0.000
1676	8.4106	6.520	24.495	0.000
1677	8.4159	6.686	24.495	0.000
1678	8.4199	6.046	24.585	0.000
1679	8.4238	5.386	24.585	0.000
1680	8.4278	4.816	24.550	0.000
1681	8.4317	4.358	24.550	0.000
1682	8.4357	4.152	24.525	0.000
1683	8.4397	4.046	24.525	0.000
1684	8.4437	3.976	24.550	0.000
1685	8.4477	3.492	24.550	0.000
1686	8.4557	3.198	24.550	0.000
1687	8.4637	3.014	24.445	0.000
1688	8.4691	3.110	24.445	0.000
1689	8.4744	3.290	24.420	0.000
1690	8.4797	3.508	24.420	0.000
1691	8.4852	3.620	24.380	0.000
1692	8.4906	3.432	24.380	0.000
1693	8.4960	3.260	24.440	0.000
1694	8.4991	3.184	24.440	0.000
1695	8.5022	3.324	24.415	0.000
1696	8.5053	3.446	24.415	0.000
1697	8.5085	3.796	24.415	0.000
1698	8.5116	3.354	24.405	0.000
1699	8.5196	2.388	24.405	0.000
1700	8.5276	1.708	24.400	0.000
1701	8.5329	1.318	24.400	0.000
1702	8.5382	1.122	24.325	0.000
1703	8.5436	0.946	24.325	0.000
1704	8.5490	0.694	24.325	0.000
1705	8.5543	0.452	24.325	0.000
1706	8.5597	0.240	24.330	0.000
1707	8.5643	0.112	24.330	0.000
1708	8.5689	0.036	24.330	0.000
1709	8.5735	-0.026	24.255	0.000
1710	8.5781	-0.068	24.255	0.000
1711	8.5826	-0.074	24.270	0.000
1712	8.5870	-0.066	24.270	0.000
1713	8.5915	-0.046	24.370	0.000
1714	8.5969	-0.018	24.370	0.000
1715	8.6022	0.014	24.305	0.000
1716	8.6076	0.034	24.305	0.000
1717	8.6129	0.042	24.285	0.000
1718	8.6182	0.060	24.285	0.000
1719	8.6234	0.082	24.285	0.000
1720	8.6274	0.082	24.275	0.000
1721	8.6314	0.084	24.275	0.000
1722	8.6354	0.086	24.255	0.000
1723	8.6394	0.066	24.255	0.000
1724	8.6474	0.050	24.225	0.000
1725	8.6554	0.048	24.225	0.000
1726	8.6607	0.048	24.320	0.000
1727	8.6660	0.058	24.320	0.000
1728	8.6714	0.066	24.260	0.000
1729	8.6755	0.070	24.260	0.000
1730	8.6795	0.070	24.260	0.000
1731	8.6836	0.064	24.240	0.000
1732	8.6877	0.064	24.240	0.000
1733	8.6917	0.064	24.275	0.000
1734	8.6956	0.066	24.275	0.000
1735	8.6995	0.078	24.350	0.000
1736	8.7035	0.074	24.350	0.000
1737	8.7114	0.062	24.190	0.000
1738	8.7194	0.066	24.190	0.000
1739	8.7248	0.064	24.295	0.000
1740	8.7302	0.058	24.295	0.000
1741	8.7356	0.062	24.295	0.000
1742	8.7409	0.064	24.285	0.000
1743	8.7461	0.064	24.285	0.000
1744	8.7514	0.054	24.290	0.000
1745	8.7567	0.046	24.290	0.000
1746	8.7620	0.044	24.260	0.000
1747	8.7674	0.044	24.260	0.000
1748	8.7727	0.046	24.350	0.000
1749	8.7780	0.054	24.350	0.000
1750	8.7833	0.054	24.220	0.000
1751	8.7873	0.044	24.220	0.000
1752	8.7914	0.050	24.220	0.000
1753	8.7954	0.044	24.330	0.000
1754	8.7994	0.044	24.330	0.000
1755	8.8048	0.052	24.335	0.000
1756	8.8101	0.048	24.335	0.000
1757	8.8155	0.042	24.325	0.000
1758	8.8208	0.040	24.325	0.000
1759	8.8261	0.034	24.345	0.000
1760	8.8314	0.032	24.345	0.000
1761	8.8367	0.036	24.345	0.000
1762	8.8420	0.050	24.345	0.000
1763	8.8474	0.056	24.345	0.000
1764	8.8514	0.046	24.320	0.000
1765	8.8553	0.050	24.320	0.000
1766	8.8593	0.040	24.330	0.000
1767	8.8633	0.024	24.330	0.000
1768	8.8687	0.024	24.345	0.000
1769	8.8740	0.026	24.345	0.000
1770	8.8793	0.026	24.305	0.000
1771	8.8847	0.032	24.305	0.000
1772	8.8900	0.034	24.310	0.000
1773	8.8953	0.030	24.310	0.000
1774	8.8985	0.024	24.310	0.000
1775	8.9017	0.030	24.330	0.000
1776	8.9048	0.034	24.330	0.000
1777	8.9080	0.032	24.310	0.000
1778	8.9112	0.034	24.310	0.000
1779	8.9271	0.034	24.430	0.000
1780	8.9312	0.030	24.430	0.000
1781	8.9352	0.022	24.395	0.000
1782	8.9393	0.022	24.395	0.000
1783	8.9433	0.028	24.430	0.000
1784	8.9487	0.024	24.430	0.000
1785	8.9540	0.026	24.430	0.000
1786	8.9594	0.028	24.445	0.000
1787	8.9634	0.018	24.445	0.000
1788	8.9673	0.020	24.470	0.000
1789	8.9713	0.026	24.470	0.000
1790	8.9752	0.028	24.435	0.000
1791	8.9832	0.028	24.435	0.000
1792	8.9912	0.028	24.415	0.000
1793	8.9966	0.024	24.415	0.000
1794	9.0021	0.016	24.370	0.000
1795	9.0076	0.014	24.370	0.000
1796	9.0116	0.016	24.370	0.000
1797	9.0155	0.010	24.435	0.000
1798	9.0194	0.012	24.435	0.000
1799	9.0234	0.030	24.465	0.000
1800	9.0297	0.016	24.465	0.000
1801	9.0361	0.012	24.485	0.000
1802	9.0425	0.022	24.485	0.000
1803	9.0488	0.018	24.485	0.000
1804	9.0552	0.016	24.485	0.000
1805	9.0592	0.012	24.450	0.000
1806	9.0632	0.016	24.450	0.000
1807	9.0672	0.020	24.450	0.000
1808	9.0713	0.014	24.470	0.000
1809	9.0766	0.022	24.470	0.000
1810	9.0819	0.024	24.465	0.000
1811	9.0872	0.008	24.465	0.000
1812	9.0925	0.012	24.455	0.000
1813	9.0978	0.012	24.455	0.000
1814	9.1031	0.004	24.430	0.000
1815	9.1084	0.010	24.430	0.000
1816	9.1138	0.018	24.405	0.000
1817	9.1191	0.018	24.405	0.000
1818	9.1231	0.018	24.405	0.000
1819	9.1271	0.014	24.455	0.000
1820	9.1310	0.008	24.455	0.000
1821	9.1350	0.002	24.535	0.000
1822	9.1404	0.002	24.535	0.000
1823	9.1457	0.008	24.425	0.000
1824	9.1511	0.012	24.425	0.000
1825	9.1551	0.014	24.495	0.000
1826	9.1591	0.022	24.495	0.000
1827	9.1630	0.018	24.480	0.000
1828	9.1670	0.012	24.480	0.000
1829	9.1724	0.010	24.480	0.000
1830	9.1777	0.006	24.445	0.000
1831	9.1830	0.002	24.445	0.000
1832	9.1884	0.006	24.435	0.000
1833	9.1938	0.010	24.435	0.000
1834	9.1993	0.010	24.530	0.000
1835	9.2045	0.010	24.530	0.000
1836	9.2097	0.012	24.520	0.000
1837	9.2150	0.014	24.520	0.000
1838	9.2190	0.008	24.500	0.000
1839	9.2230	0.022	24.500	0.000
1840	9.2269	0.056	24.500	0.000
1841	9.2309	0.110	24.555	0.000
1842	9.2390	0.238	24.555	0.000
1843	9.2470	0.502	24.560	0.000
1844	9.2524	1.022	24.560	0.000
1845	9.2579	2.038	24.535	0.000
1846	9.2633	3.348	24.535	0.000
1847	9.2673	4.810	24.490	0.000
1848	9.2712	5.802	24.490	0.000
1849	9.2751	6.464	24.500	0.000
1850	9.2791	6.738	24.500	0.000
1851	9.2854	6.958	24.500	0.000
1852	9.2918	6.594	24.570	0.000
1853	9.2981	6.098	24.570	0.000
1854	9.3045	5.644	24.505	0.000
1855	9.3109	5.196	24.505	0.000
1856	9.3149	5.058	24.505	0.000
1857	9.3189	4.832	24.505	0.000
1858	9.3230	4.672	24.505	0.000
1859	9.3270	4.132	24.505	0.000
1860	9.3323	3.718	24.525	0.000
1861	9.3376	3.322	24.525	0.000
1862	9.3429	3.150	24.525	0.000
1863	9.3483	3.236	24.505	0.000
1864	9.3536	3.290	24.505	0.000
1865	9.3589	3.504	24.415	0.000
1866	9.3643	3.366	24.415	0.000
1867	9.3696	3.288	24.395	0.000
1868	9.3749	3.216	24.395	0.000
1869	9.3790	3.254	24.410	0.000
1870	9.3830	3.428	24.410	0.000
1871	9.3870	3.554	24.345	0.000
1872	9.3910	3.528	24.345	0.000
1873	9.3963	3.276	24.345	0.000
1874	9.4016	2.492	24.430	0.000
1875	9.4068	1.800	24.430	0.000
1876	9.4108	1.428	24.375	0.000
1877	9.4148	1.162	24.375	0.000
1878	9.4188	0.898	24.225	0.000
1879	9.4228	0.640	24.225	0.000
1880	9.4283	0.390	24.295	0.000
1881	9.4337	0.194	24.295	0.000
1882	9.4392	0.086	24.310	0.000
1883	9.4444	0.022	24.310	0.000
1884	9.4496	-0.026	24.310	0.000
1885	9.4548	-0.074	24.300	0.000
1886	9.4602	-0.092	24.300	0.000
1887	9.4655	-0.084	24.310	0.000
1888	9.4709	-0.062	24.310	0.000
1889	9.4740	-0.024	24.275	0.000
1890	9.4772	0.012	24.275	0.000
1891	9.4804	0.036	24.250	0.000
1892	9.4836	0.044	24.250	0.000
1893	9.4867	0.054	24.305	0.000
1894	9.5031	0.058	24.305	0.000
1895	9.5070	0.054	24.305	0.000
1896	9.5110	0.064	24.295	0.000
1897	9.5149	0.068	24.295	0.000
1898	9.5189	0.066	24.325	0.000
1899	9.5243	0.058	24.325	0.000
1900	9.5297	0.046	24.245	0.000
1901	9.5351	0.036	24.245	0.000
1902	9.5390	0.026	24.290	0.000
1903	9.5430	0.036	24.290	0.000
1904	9.5469	0.052	24.370	0.000
1905	9.5508	0.052	24.370	0.000
1906	9.5588	0.066	24.370	0.000
1907	9.5667	0.064	24.300	0.000
1908	9.5721	0.058	24.300	0.000
1909	9.5774	0.060	24.295	0.000
1910	9.5828	0.048	24.295	0.000
1911	9.5868	0.048	24.320	0.000
1912	9.5908	0.048	24.320	0.000
1913	9.5948	0.044	24.290	0.000
1914	9.5988	0.048	24.290	0.000
1915	9.6052	0.040	24.290	0.000
1916	9.6115	0.038	24.305	0.000
1917	9.6179	0.048	24.305	0.000
1918	9.6243	0.048	24.295	0.000
1919	9.6307	0.048	24.295	0.000
1920	9.6347	0.042	24.270	0.000
1921	9.6387	0.042	24.270	0.000
1922	9.6427	0.034	24.290	0.000
1923	9.6467	0.034	24.290	0.000
1924	9.6521	0.044	24.395	0.000
1925	9.6574	0.038	24.395	0.000
1926	9.6627	0.042	24.395	0.000
1927	9.6667	0.042	24.370	0.000
1928	9.6707	0.030	24.370	0.000
1929	9.6747	0.028	24.340	0.000
1930	9.6787	0.024	24.340	0.000
1931	9.6840	0.030	24.350	0.000
1932	9.6893	0.036	24.350	0.000
1933	9.6947	0.032	24.360	0.000
1934	9.7000	0.036	24.360	0.000
1935	9.7054	0.032	24.350	0.000
1936	9.7107	0.030	24.350	0.000
1937	9.7161	0.040	24.350	0.000
1938	9.7214	0.038	24.370	0.000
1939	9.7268	0.030	24.370	0.000
1940	9.7300	0.032	24.380	0.000
1941	9.7331	0.020	24.380	0.000
1942	9.7363	0.010	24.335	0.000
1943	9.7394	0.010	24.335	0.000
1944	9.7425	0.020	24.415	0.000
1945	9.7587	0.036	24.415	0.000
1946	9.7627	0.036	24.350	0.000
1947	9.7666	0.038	24.350	0.000
1948	9.7706	0.032	24.350	0.000
1949	9.7745	0.010	24.255	0.000
1950	9.7799	0.010	24.255	0.000
1951	9.7853	0.018	24.415	0.000
1952	9.7908	0.018	24.415	0.000
1953	9.7939	0.032	24.350	0.000
1954	9.7971	0.040	24.350	0.000
1955	9.8003	0.030	24.415	0.000
1956	9.8035	0.018	24.415	0.000
1957	9.8067	0.006	24.410	0.000
1958	9.8226	0.006	24.410	0.000
1959	9.8279	0.010	24.410	0.000
1960	9.8333	0.020	24.365	0.000
1961	9.8386	0.030	24.365	0.000
1962	9.8426	0.022	24.350	0.000
1963	9.8466	0.014	24.350	0.000
1964	9.8506	0.020	24.430	0.000
1965	9.8546	0.016	24.430	0.000
1966	9.8578	0.014	24.415	0.000
1967	9.8610	0.024	24.415	0.000
1968	9.8642	0.026	24.400	0.000
1969	9.8674	0.016	24.400	0.000
1970	9.8706	0.006	24.400	0.000
1971	9.8866	-0.002	24.450	0.000
1972	9.8919	-0.002	24.450	0.000
1973	9.8972	0.012	24.380	0.000
1974	9.9026	0.030	24.380	0.000
1975	9.9079	0.032	24.435	0.000
1976	9.9133	0.020	24.435	0.000
1977	9.9186	0.010	24.475	0.000
1978	9.9239	0.002	24.475	0.000
1979	9.9292	-0.006	24.435	0.000
1980	9.9345	0.002	24.435	0.000
1981	9.9399	0.026	24.435	0.000
1982	9.9452	0.036	24.510	0.000
1983	9.9505	0.028	24.510	0.000
[truncated: 10,082 more rows]
