# Supplementary material for: Applications of a novel reciprocating positive displacement pump in the simulation of pulsatile arterial blood flow
Source: PLoS One. 2022 Dec 13;17(12):e0270780. doi: 10.1371/journal.pone.0270780 (PMC9746965; doi:10.1371/journal.pone.0270780)
Supplement: S1 File — (ZIP) [file pone.0270780.s001.zip › Supporting Information Data Files/Flow Rates/Ocular and Retina/Choroidal Blood Flow (u) 1198.csv]

Viewer Version	2.91
COM HW Type	RS485/USB Sensor Cable
COM HW Config	Config String: COM10, 115200, ECHOOFF
Sensor Cable Version	1.8
Product Type	Liquid Flow Sensor (SF06 Chip)
Product COM Protocol Config	SHDLC Device Address: 0
Product ID	SLF3S-1300F
Sensor Serial	2109-000156
I2C Address	8
Supply Voltage	3.5 V
Command Address	0x3608
Sampling Time [ms]	5
Scale Factor Flow lin.	500
Scale Factor Temp lin.	200
Scale Factor Custom	1
Sample #	Relative Time[s]	Flow linearized [ml/min]	Temperature linearized [deg C]	Custom []
24	0.1320	-0.012	23.205	0.000
25	0.1360	-0.008	23.330	0.000
26	0.1401	-0.004	23.330	0.000
27	0.1441	-0.002	23.295	0.000
28	0.1521	-0.004	23.295	0.000
29	0.1600	-0.008	23.365	0.000
30	0.1653	-0.006	23.365	0.000
31	0.1707	-0.018	23.370	0.000
32	0.1760	-0.014	23.370	0.000
33	0.1800	-0.002	23.370	0.000
34	0.1840	-0.008	23.385	0.000
35	0.1880	-0.012	23.385	0.000
36	0.1920	-0.010	23.340	0.000
37	0.1960	-0.008	23.340	0.000
38	0.2000	-0.010	23.420	0.000
39	0.2041	-0.016	23.420	0.000
40	0.2081	-0.010	23.375	0.000
41	0.2161	-0.008	23.375	0.000
42	0.2240	-0.014	23.505	0.000
43	0.2294	-0.008	23.505	0.000
44	0.2347	-0.004	23.505	0.000
45	0.2400	-0.010	23.455	0.000
46	0.2454	-0.006	23.455	0.000
47	0.2507	0.000	23.480	0.000
48	0.2560	-0.012	23.480	0.000
49	0.2605	-0.022	23.515	0.000
50	0.2651	-0.020	23.515	0.000
51	0.2696	-0.022	23.585	0.000
52	0.2742	-0.016	23.585	0.000
53	0.2787	-0.008	23.480	0.000
54	0.2833	0.000	23.480	0.000
55	0.2879	0.002	23.480	0.000
56	0.2932	-0.008	23.585	0.000
57	0.2985	-0.014	23.585	0.000
58	0.3038	-0.030	23.590	0.000
59	0.3091	-0.032	23.590	0.000
60	0.3145	-0.010	23.570	0.000
61	0.3198	-0.006	23.570	0.000
62	0.3252	-0.002	23.585	0.000
63	0.3305	0.006	23.585	0.000
64	0.3358	-0.004	23.610	0.000
65	0.3398	-0.014	23.610	0.000
66	0.3438	-0.022	23.610	0.000
67	0.3478	-0.022	23.645	0.000
68	0.3518	-0.016	23.645	0.000
69	0.3571	-0.010	23.670	0.000
70	0.3624	-0.006	23.670	0.000
71	0.3677	-0.002	23.610	0.000
72	0.3730	-0.012	23.610	0.000
73	0.3783	-0.016	23.670	0.000
74	0.3837	-0.010	23.670	0.000
75	0.3890	-0.018	23.645	0.000
76	0.3944	-0.020	23.645	0.000
77	0.3998	-0.012	23.645	0.000
78	0.4037	-0.016	23.705	0.000
79	0.4077	-0.016	23.705	0.000
80	0.4117	-0.008	23.650	0.000
81	0.4157	-0.006	23.650	0.000
82	0.4236	-0.002	23.710	0.000
83	0.4316	-0.004	23.710	0.000
84	0.4356	-0.014	23.710	0.000
85	0.4397	-0.024	23.710	0.000
86	0.4437	-0.026	23.690	0.000
87	0.4477	-0.020	23.690	0.000
88	0.4530	-0.012	23.690	0.000
89	0.4584	-0.008	23.730	0.000
90	0.4638	0.006	23.730	0.000
91	0.4679	0.002	23.780	0.000
92	0.4719	-0.012	23.780	0.000
93	0.4760	-0.018	23.755	0.000
94	0.4801	-0.022	23.755	0.000
95	0.4879	-0.028	23.805	0.000
96	0.4957	-0.024	23.805	0.000
97	0.5011	-0.012	23.805	0.000
98	0.5065	-0.010	23.805	0.000
99	0.5119	-0.014	23.805	0.000
100	0.5159	-0.006	23.815	0.000
101	0.5199	0.000	23.815	0.000
102	0.5238	-0.010	23.790	0.000
103	0.5278	-0.016	23.790	0.000
104	0.5318	-0.014	23.825	0.000
105	0.5358	-0.022	23.825	0.000
106	0.5398	-0.030	23.900	0.000
107	0.5437	-0.026	23.900	0.000
108	0.5517	-0.012	23.895	0.000
109	0.5597	-0.004	23.895	0.000
110	0.5651	-0.002	23.895	0.000
111	0.5704	-0.002	23.880	0.000
112	0.5758	-0.010	23.880	0.000
113	0.5811	-0.016	23.910	0.000
114	0.5864	-0.016	23.910	0.000
115	0.5917	-0.022	23.905	0.000
116	0.5948	-0.016	23.905	0.000
117	0.5980	-0.012	23.880	0.000
118	0.6012	-0.012	23.880	0.000
119	0.6044	-0.010	23.905	0.000
120	0.6076	-0.010	23.905	0.000
121	0.6156	-0.012	23.905	0.000
122	0.6236	-0.018	23.980	0.000
123	0.6290	-0.018	23.980	0.000
124	0.6344	-0.014	23.890	0.000
125	0.6397	-0.020	23.890	0.000
126	0.6450	-0.024	23.885	0.000
127	0.6503	-0.008	23.885	0.000
128	0.6556	-0.002	23.980	0.000
129	0.6588	-0.010	23.980	0.000
130	0.6620	-0.012	23.935	0.000
131	0.6651	-0.018	23.935	0.000
132	0.6683	-0.020	23.935	0.000
133	0.6714	-0.024	23.940	0.000
134	0.6875	-0.020	23.940	0.000
135	0.6915	-0.008	24.000	0.000
136	0.6955	-0.002	24.000	0.000
137	0.6995	-0.004	23.980	0.000
138	0.7035	-0.010	23.980	0.000
139	0.7088	-0.022	23.975	0.000
140	0.7142	-0.028	23.975	0.000
141	0.7195	-0.016	23.980	0.000
142	0.7235	-0.010	23.980	0.000
143	0.7275	-0.008	23.980	0.000
144	0.7314	-0.004	24.105	0.000
145	0.7354	-0.008	24.105	0.000
146	0.7434	-0.018	24.055	0.000
147	0.7514	-0.024	24.055	0.000
148	0.7567	-0.024	24.010	0.000
149	0.7621	-0.014	24.010	0.000
150	0.7674	-0.008	24.065	0.000
151	0.7714	-0.006	24.065	0.000
152	0.7754	-0.010	24.000	0.000
153	0.7794	-0.024	24.000	0.000
154	0.7834	-0.026	24.000	0.000
155	0.7889	-0.016	24.105	0.000
156	0.7943	-0.016	24.105	0.000
157	0.7997	-0.008	24.090	0.000
158	0.8050	0.002	24.090	0.000
159	0.8103	-0.010	24.080	0.000
160	0.8156	-0.018	24.080	0.000
161	0.8209	-0.030	24.085	0.000
162	0.8262	-0.032	24.085	0.000
163	0.8315	-0.014	24.125	0.000
164	0.8368	-0.004	24.125	0.000
165	0.8421	0.006	24.125	0.000
166	0.8474	0.000	24.135	0.000
167	0.8520	-0.020	24.135	0.000
168	0.8565	-0.024	24.165	0.000
169	0.8611	-0.030	24.165	0.000
170	0.8656	-0.036	24.140	0.000
171	0.8702	-0.018	24.140	0.000
172	0.8747	-0.008	24.155	0.000
173	0.8793	-0.002	24.155	0.000
174	0.8846	-0.004	24.130	0.000
175	0.8899	-0.014	24.130	0.000
176	0.8953	-0.012	24.130	0.000
177	0.9006	-0.010	24.160	0.000
178	0.9059	-0.014	24.160	0.000
179	0.9113	-0.016	24.195	0.000
180	0.9166	-0.022	24.195	0.000
181	0.9219	-0.022	24.165	0.000
182	0.9273	-0.022	24.165	0.000
183	0.9313	-0.022	24.140	0.000
184	0.9353	-0.010	24.140	0.000
185	0.9393	-0.004	24.125	0.000
186	0.9433	-0.010	24.125	0.000
187	0.9486	-0.014	24.125	0.000
188	0.9539	-0.018	24.220	0.000
189	0.9592	-0.026	24.220	0.000
190	0.9646	-0.018	24.185	0.000
191	0.9700	-0.012	24.185	0.000
192	0.9753	-0.006	24.190	0.000
193	0.9806	-0.002	24.190	0.000
194	0.9859	-0.010	24.310	0.000
195	0.9912	-0.014	24.310	0.000
196	0.9953	-0.024	24.170	0.000
197	0.9994	-0.034	24.170	0.000
198	1.0035	-0.024	24.170	0.000
199	1.0077	-0.012	24.185	0.000
200	1.0130	-0.008	24.185	0.000
201	1.0183	-0.004	24.185	0.000
202	1.0236	-0.004	24.185	0.000
203	1.0290	-0.012	24.220	0.000
204	1.0343	-0.016	24.220	0.000
205	1.0396	-0.028	24.295	0.000
206	1.0449	-0.030	24.295	0.000
207	1.0502	-0.022	24.205	0.000
208	1.0555	-0.018	24.205	0.000
209	1.0594	-0.004	24.205	0.000
210	1.0634	-0.002	24.215	0.000
211	1.0673	-0.008	24.215	0.000
212	1.0713	-0.012	24.250	0.000
213	1.0793	-0.018	24.250	0.000
214	1.0873	-0.024	24.230	0.000
215	1.0926	-0.028	24.230	0.000
216	1.0979	-0.028	24.215	0.000
217	1.1033	-0.010	24.215	0.000
218	1.1073	-0.006	24.220	0.000
219	1.1114	-0.008	24.220	0.000
220	1.1154	-0.008	24.220	0.000
221	1.1195	-0.012	24.260	0.000
222	1.1234	-0.016	24.260	0.000
223	1.1274	-0.018	24.230	0.000
224	1.1313	-0.022	24.230	0.000
225	1.1353	-0.018	24.225	0.000
226	1.1432	-0.010	24.225	0.000
227	1.1512	-0.014	24.305	0.000
228	1.1565	-0.012	24.305	0.000
229	1.1618	-0.014	24.285	0.000
230	1.1672	-0.020	24.285	0.000
231	1.1725	-0.018	24.285	0.000
232	1.1779	-0.018	24.210	0.000
233	1.1832	-0.018	24.210	0.000
234	1.1864	-0.014	24.280	0.000
235	1.1896	-0.012	24.280	0.000
236	1.1928	-0.006	24.370	0.000
237	1.1960	-0.010	24.370	0.000
238	1.1992	-0.016	24.280	0.000
239	1.2072	-0.012	24.280	0.000
240	1.2152	-0.014	24.310	0.000
241	1.2205	-0.026	24.310	0.000
242	1.2258	-0.022	24.310	0.000
243	1.2312	-0.022	24.330	0.000
244	1.2365	-0.018	24.330	0.000
245	1.2419	-0.014	24.320	0.000
246	1.2472	-0.014	24.320	0.000
247	1.2511	-0.010	24.350	0.000
248	1.2551	-0.010	24.350	0.000
249	1.2591	-0.010	24.310	0.000
250	1.2630	-0.008	24.310	0.000
251	1.2683	-0.010	24.325	0.000
252	1.2737	-0.016	24.325	0.000
253	1.2790	-0.020	24.325	0.000
254	1.2845	-0.028	24.295	0.000
255	1.2899	-0.030	24.295	0.000
256	1.2954	-0.022	24.350	0.000
257	1.3006	-0.014	24.350	0.000
258	1.3059	-0.006	24.495	0.000
259	1.3112	-0.002	24.495	0.000
260	1.3152	-0.012	24.325	0.000
261	1.3192	-0.024	24.325	0.000
262	1.3232	-0.020	24.385	0.000
263	1.3272	-0.018	24.385	0.000
264	1.3351	-0.016	24.385	0.000
265	1.3431	-0.014	24.360	0.000
266	1.3471	-0.006	24.360	0.000
267	1.3511	-0.012	24.350	0.000
268	1.3551	-0.020	24.350	0.000
269	1.3591	-0.020	24.360	0.000
270	1.3644	-0.020	24.360	0.000
271	1.3697	-0.014	24.385	0.000
272	1.3750	-0.010	24.385	0.000
273	1.3790	-0.008	24.350	0.000
274	1.3830	-0.012	24.350	0.000
275	1.3870	-0.020	24.350	0.000
276	1.3910	-0.022	24.465	0.000
277	1.3990	-0.018	24.465	0.000
278	1.4070	-0.020	24.415	0.000
279	1.4123	-0.018	24.415	0.000
280	1.4177	-0.014	24.415	0.000
281	1.4230	-0.016	24.415	0.000
282	1.4270	-0.012	24.350	0.000
283	1.4310	-0.016	24.350	0.000
284	1.4349	-0.020	24.390	0.000
285	1.4389	-0.010	24.390	0.000
286	1.4429	-0.008	24.390	0.000
287	1.4469	-0.016	24.475	0.000
288	1.4509	-0.020	24.475	0.000
289	1.4549	-0.018	24.430	0.000
290	1.4630	-0.014	24.430	0.000
291	1.4710	-0.018	24.415	0.000
292	1.4763	-0.016	24.415	0.000
293	1.4817	-0.010	24.365	0.000
294	1.4870	-0.014	24.365	0.000
295	1.4923	-0.018	24.455	0.000
296	1.4977	-0.016	24.455	0.000
297	1.5030	-0.022	24.455	0.000
298	1.5062	-0.016	24.400	0.000
299	1.5094	-0.010	24.400	0.000
300	1.5126	-0.010	24.440	0.000
301	1.5158	-0.008	24.440	0.000
302	1.5190	-0.022	24.400	0.000
303	1.5271	-0.024	24.400	0.000
304	1.5351	-0.018	24.425	0.000
305	1.5404	-0.026	24.425	0.000
306	1.5457	-0.018	24.485	0.000
307	1.5511	-0.010	24.485	0.000
308	1.5564	-0.014	24.485	0.000
309	1.5617	-0.012	24.470	0.000
310	1.5671	-0.016	24.470	0.000
311	1.5710	-0.016	24.450	0.000
312	1.5749	-0.012	24.450	0.000
313	1.5788	-0.010	24.510	0.000
314	1.5827	-0.010	24.510	0.000
315	1.5908	-0.010	24.475	0.000
316	1.5990	-0.018	24.475	0.000
317	1.6029	-0.024	24.480	0.000
318	1.6068	-0.024	24.480	0.000
319	1.6108	-0.020	24.480	0.000
320	1.6147	-0.014	24.495	0.000
321	1.6201	-0.014	24.495	0.000
322	1.6255	-0.002	24.480	0.000
323	1.6310	-0.020	24.480	0.000
324	1.6349	0.002	24.515	0.000
325	1.6389	0.012	24.515	0.000
326	1.6428	0.028	24.510	0.000
327	1.6468	0.050	24.510	0.000
328	1.6549	0.072	24.525	0.000
329	1.6630	0.090	24.525	0.000
330	1.6683	0.106	24.525	0.000
331	1.6735	0.116	24.500	0.000
332	1.6788	0.126	24.500	0.000
333	1.6828	0.142	24.495	0.000
334	1.6868	0.144	24.495	0.000
335	1.6909	0.148	24.490	0.000
336	1.6949	0.154	24.490	0.000
337	1.6988	0.140	24.485	0.000
338	1.7027	0.150	24.485	0.000
339	1.7067	0.154	24.520	0.000
340	1.7106	0.138	24.520	0.000
341	1.7187	0.132	24.520	0.000
342	1.7268	0.118	24.520	0.000
343	1.7322	0.096	24.520	0.000
344	1.7376	0.094	24.515	0.000
345	1.7431	0.114	24.515	0.000
346	1.7484	0.126	24.545	0.000
347	1.7537	0.128	24.545	0.000
348	1.7590	0.136	24.550	0.000
349	1.7621	0.136	24.550	0.000
350	1.7653	0.124	24.580	0.000
351	1.7684	0.108	24.580	0.000
352	1.7716	0.128	24.580	0.000
353	1.7747	0.178	24.595	0.000
354	1.7827	0.214	24.595	0.000
355	1.7907	0.240	24.585	0.000
356	1.7960	0.294	24.585	0.000
357	1.8014	0.342	24.495	0.000
358	1.8067	0.380	24.495	0.000
359	1.8120	0.406	24.620	0.000
360	1.8173	0.430	24.620	0.000
361	1.8227	0.452	24.570	0.000
362	1.8258	0.452	24.570	0.000
363	1.8290	0.434	24.570	0.000
364	1.8322	0.410	24.555	0.000
365	1.8354	0.346	24.555	0.000
366	1.8386	0.322	24.635	0.000
367	1.8546	0.316	24.635	0.000
368	1.8586	0.286	24.595	0.000
369	1.8627	0.268	24.595	0.000
370	1.8667	0.222	24.580	0.000
371	1.8708	0.184	24.580	0.000
372	1.8761	0.176	24.580	0.000
373	1.8814	0.152	24.580	0.000
374	1.8867	0.148	24.580	0.000
375	1.8907	0.172	24.600	0.000
376	1.8947	0.180	24.600	0.000
377	1.8987	0.172	24.620	0.000
378	1.9027	0.150	24.620	0.000
379	1.9107	0.136	24.620	0.000
380	1.9187	0.132	24.620	0.000
381	1.9241	0.110	24.590	0.000
382	1.9294	0.110	24.590	0.000
383	1.9348	0.124	24.605	0.000
384	1.9388	0.116	24.605	0.000
385	1.9428	0.114	24.605	0.000
386	1.9469	0.112	24.620	0.000
387	1.9509	0.100	24.620	0.000
388	1.9548	0.092	24.600	0.000
389	1.9588	0.086	24.600	0.000
390	1.9627	0.082	24.620	0.000
391	1.9667	0.082	24.620	0.000
392	1.9746	0.078	24.600	0.000
393	1.9826	0.084	24.600	0.000
394	1.9880	0.092	24.600	0.000
395	1.9933	0.090	24.610	0.000
396	1.9986	0.084	24.610	0.000
397	2.0040	0.072	24.535	0.000
398	2.0093	0.060	24.535	0.000
399	2.0146	0.054	24.575	0.000
400	2.0178	0.048	24.575	0.000
401	2.0210	0.054	24.660	0.000
402	2.0242	0.070	24.660	0.000
403	2.0274	0.076	24.610	0.000
404	2.0306	0.070	24.610	0.000
405	2.0386	0.060	24.610	0.000
406	2.0465	0.050	24.685	0.000
407	2.0519	0.044	24.685	0.000
408	2.0572	0.040	24.695	0.000
409	2.0625	0.040	24.695	0.000
410	2.0679	0.048	24.650	0.000
411	2.0732	0.050	24.650	0.000
412	2.0786	0.056	24.620	0.000
413	2.0817	0.060	24.620	0.000
414	2.0849	0.048	24.610	0.000
415	2.0881	0.042	24.610	0.000
416	2.0913	0.038	24.610	0.000
417	2.0945	0.032	24.600	0.000
418	2.1024	0.030	24.600	0.000
419	2.1104	0.032	24.700	0.000
420	2.1158	0.042	24.700	0.000
421	2.1212	0.046	24.600	0.000
422	2.1265	0.036	24.600	0.000
423	2.1318	0.030	24.665	0.000
424	2.1372	0.024	24.665	0.000
425	2.1425	0.028	24.680	0.000
426	2.1457	0.034	24.680	0.000
427	2.1489	0.036	24.680	0.000
428	2.1521	0.040	24.675	0.000
429	2.1553	0.036	24.675	0.000
430	2.1585	0.022	24.640	0.000
431	2.1744	0.016	24.640	0.000
432	2.1784	0.012	24.640	0.000
433	2.1824	0.024	24.640	0.000
434	2.1864	0.036	24.675	0.000
435	2.1904	0.036	24.675	0.000
436	2.1958	0.032	24.605	0.000
437	2.2011	0.020	24.605	0.000
438	2.2064	0.010	24.605	0.000
439	2.2104	0.014	24.680	0.000
440	2.2144	0.030	24.680	0.000
441	2.2184	0.034	24.665	0.000
442	2.2224	0.028	24.665	0.000
443	2.2305	0.024	24.635	0.000
444	2.2386	0.016	24.635	0.000
445	2.2440	-0.002	24.725	0.000
446	2.2493	-0.006	24.725	0.000
447	2.2546	0.012	24.700	0.000
448	2.2586	0.030	24.700	0.000
449	2.2625	0.032	24.700	0.000
450	2.2664	0.022	24.690	0.000
451	2.2704	0.020	24.690	0.000
452	2.2744	0.012	24.670	0.000
453	2.2784	0.004	24.670	0.000
454	2.2824	0.008	24.725	0.000
455	2.2864	0.014	24.725	0.000
456	2.2944	0.016	24.660	0.000
457	2.3024	0.014	24.660	0.000
458	2.3078	0.008	24.630	0.000
459	2.3132	0.000	24.630	0.000
460	2.3185	0.006	24.630	0.000
461	2.3238	0.016	24.680	0.000
462	2.3291	0.024	24.680	0.000
463	2.3344	0.022	24.690	0.000
464	2.3376	0.014	24.690	0.000
465	2.3408	0.002	24.645	0.000
466	2.3440	-0.004	24.645	0.000
467	2.3472	-0.002	24.745	0.000
468	2.3504	0.006	24.745	0.000
469	2.3583	0.016	24.700	0.000
470	2.3663	0.018	24.700	0.000
471	2.3717	0.016	24.700	0.000
472	2.3772	0.000	24.645	0.000
473	2.3826	-0.018	24.645	0.000
474	2.3878	-0.012	24.735	0.000
475	2.3930	0.004	24.735	0.000
476	2.3982	0.018	24.700	0.000
477	2.4022	0.030	24.700	0.000
478	2.4062	0.026	24.700	0.000
479	2.4102	0.010	24.700	0.000
480	2.4142	0.000	24.695	0.000
481	2.4222	-0.008	24.695	0.000
482	2.4302	-0.012	24.695	0.000
483	2.4342	-0.002	24.720	0.000
484	2.4382	0.014	24.720	0.000
485	2.4422	0.012	24.755	0.000
486	2.4461	-0.002	24.755	0.000
487	2.4515	-0.010	24.775	0.000
488	2.4568	-0.004	24.775	0.000
489	2.4621	0.002	24.710	0.000
490	2.4661	0.008	24.710	0.000
491	2.4701	0.018	24.745	0.000
492	2.4741	0.012	24.745	0.000
493	2.4781	0.002	24.745	0.000
494	2.4861	-0.006	24.795	0.000
495	2.4941	0.002	24.795	0.000
496	2.4994	0.026	24.725	0.000
497	2.5048	0.058	24.725	0.000
498	2.5101	0.102	24.705	0.000
499	2.5142	0.152	24.705	0.000
500	2.5183	0.232	24.745	0.000
501	2.5224	0.398	24.745	0.000
502	2.5265	0.678	24.735	0.000
503	2.5317	1.162	24.735	0.000
504	2.5369	2.110	24.735	0.000
505	2.5420	3.582	24.730	0.000
506	2.5475	5.306	24.730	0.000
507	2.5530	6.618	24.760	0.000
508	2.5585	6.776	24.760	0.000
509	2.5638	6.580	24.735	0.000
510	2.5691	6.724	24.735	0.000
511	2.5744	7.520	24.800	0.000
512	2.5798	8.104	24.800	0.000
513	2.5852	7.568	24.710	0.000
514	2.5905	6.990	24.710	0.000
515	2.5944	6.442	24.710	0.000
516	2.5984	6.166	24.715	0.000
517	2.6023	6.024	24.715	0.000
518	2.6062	5.382	24.715	0.000
519	2.6116	4.794	24.715	0.000
520	2.6170	4.322	24.615	0.000
521	2.6224	4.198	24.615	0.000
522	2.6277	4.384	24.565	0.000
523	2.6330	4.154	24.565	0.000
524	2.6383	4.008	24.585	0.000
525	2.6436	3.850	24.585	0.000
526	2.6489	3.866	24.585	0.000
527	2.6542	4.188	24.575	0.000
528	2.6574	4.056	24.575	0.000
529	2.6605	3.602	24.500	0.000
530	2.6637	2.484	24.500	0.000
531	2.6669	1.818	24.480	0.000
532	2.6700	1.488	24.480	0.000
533	2.6861	1.264	24.490	0.000
534	2.6901	1.078	24.490	0.000
535	2.6940	0.776	24.455	0.000
536	2.6980	0.392	24.455	0.000
537	2.7020	0.160	24.455	0.000
538	2.7074	0.038	24.495	0.000
539	2.7127	-0.040	24.495	0.000
540	2.7181	-0.094	24.425	0.000
541	2.7221	-0.122	24.425	0.000
542	2.7261	-0.130	24.390	0.000
543	2.7301	-0.124	24.390	0.000
544	2.7341	-0.098	24.370	0.000
545	2.7421	-0.064	24.370	0.000
546	2.7500	-0.032	24.415	0.000
547	2.7554	0.004	24.415	0.000
548	2.7608	0.046	24.415	0.000
549	2.7662	0.072	24.385	0.000
550	2.7702	0.072	24.385	0.000
551	2.7742	0.072	24.380	0.000
552	2.7782	0.066	24.380	0.000
553	2.7822	0.054	24.380	0.000
554	2.7885	0.050	24.380	0.000
555	2.7949	0.052	24.365	0.000
556	2.8013	0.050	24.365	0.000
557	2.8076	0.050	24.355	0.000
558	2.8140	0.046	24.355	0.000
559	2.8180	0.044	24.355	0.000
560	2.8220	0.044	24.410	0.000
561	2.8260	0.050	24.410	0.000
562	2.8299	0.066	24.335	0.000
563	2.8353	0.068	24.335	0.000
564	2.8406	0.064	24.375	0.000
565	2.8460	0.062	24.375	0.000
566	2.8492	0.052	24.435	0.000
567	2.8524	0.044	24.435	0.000
568	2.8556	0.044	24.345	0.000
569	2.8587	0.046	24.345	0.000
570	2.8619	0.048	24.345	0.000
571	2.8700	0.046	24.365	0.000
572	2.8780	0.044	24.365	0.000
573	2.8833	0.038	24.425	0.000
574	2.8887	0.034	24.425	0.000
575	2.8940	0.046	24.330	0.000
576	2.8994	0.054	24.330	0.000
577	2.9048	0.046	24.320	0.000
578	2.9102	0.052	24.320	0.000
579	2.9133	0.044	24.405	0.000
580	2.9165	0.026	24.405	0.000
581	2.9197	0.020	24.405	0.000
582	2.9228	0.024	24.345	0.000
583	2.9260	0.036	24.345	0.000
584	2.9340	0.044	24.430	0.000
585	2.9419	0.042	24.430	0.000
586	2.9473	0.046	24.480	0.000
587	2.9526	0.026	24.480	0.000
588	2.9580	0.020	24.405	0.000
589	2.9633	0.022	24.405	0.000
590	2.9687	0.014	24.435	0.000
591	2.9740	0.030	24.435	0.000
592	2.9772	0.036	24.435	0.000
593	2.9804	0.030	24.425	0.000
594	2.9835	0.030	24.425	0.000
595	2.9867	0.022	24.375	0.000
596	2.9898	0.022	24.375	0.000
597	3.0058	0.022	24.440	0.000
598	3.0111	0.024	24.440	0.000
599	3.0165	0.026	24.400	0.000
600	3.0218	0.012	24.400	0.000
601	3.0258	0.008	24.395	0.000
602	3.0298	0.020	24.395	0.000
603	3.0338	0.024	24.395	0.000
604	3.0378	0.020	24.435	0.000
605	3.0418	0.026	24.435	0.000
606	3.0458	0.026	24.455	0.000
607	3.0498	0.014	24.455	0.000
608	3.0538	0.002	24.415	0.000
609	3.0618	0.006	24.415	0.000
610	3.0698	0.016	24.445	0.000
611	3.0751	0.020	24.445	0.000
612	3.0805	0.024	24.440	0.000
613	3.0858	0.024	24.440	0.000
614	3.0911	0.006	24.440	0.000
615	3.0964	0.000	24.465	0.000
616	3.1017	0.004	24.465	0.000
617	3.1057	0.002	24.430	0.000
618	3.1097	0.010	24.430	0.000
619	3.1137	0.014	24.445	0.000
620	3.1177	0.020	24.445	0.000
621	3.1230	0.018	24.460	0.000
622	3.1283	0.010	24.460	0.000
623	3.1336	0.010	24.400	0.000
624	3.1391	0.010	24.400	0.000
625	3.1446	0.006	24.400	0.000
626	3.1501	0.010	24.480	0.000
627	3.1553	0.002	24.480	0.000
628	3.1604	-0.002	24.365	0.000
629	3.1656	0.010	24.365	0.000
630	3.1697	0.006	24.480	0.000
631	3.1737	0.002	24.480	0.000
632	3.1777	0.012	24.450	0.000
633	3.1818	0.010	24.450	0.000
634	3.1872	0.004	24.415	0.000
635	3.1926	-0.004	24.415	0.000
636	3.1980	-0.008	24.415	0.000
637	3.2033	0.000	24.515	0.000
638	3.2085	0.002	24.515	0.000
639	3.2137	0.008	24.460	0.000
640	3.2190	0.022	24.460	0.000
641	3.2244	0.010	24.470	0.000
642	3.2297	0.004	24.470	0.000
643	3.2337	0.002	24.550	0.000
644	3.2377	-0.008	24.550	0.000
645	3.2417	-0.014	24.515	0.000
646	3.2457	-0.004	24.515	0.000
647	3.2537	0.006	24.515	0.000
648	3.2616	0.014	24.490	0.000
649	3.2656	0.008	24.490	0.000
650	3.2696	0.010	24.480	0.000
651	3.2736	0.008	24.480	0.000
652	3.2776	-0.004	24.485	0.000
653	3.2829	-0.004	24.485	0.000
654	3.2883	-0.008	24.475	0.000
655	3.2936	-0.014	24.475	0.000
656	3.2968	-0.002	24.530	0.000
657	3.3000	0.000	24.530	0.000
658	3.3032	-0.006	24.530	0.000
659	3.3065	0.004	24.475	0.000
660	3.3097	0.010	24.475	0.000
661	3.3258	0.004	24.540	0.000
662	3.3311	0.002	24.540	0.000
663	3.3363	-0.004	24.495	0.000
664	3.3416	-0.008	24.495	0.000
665	3.3456	-0.012	24.470	0.000
666	3.3496	-0.008	24.470	0.000
667	3.3537	0.028	24.520	0.000
668	3.3577	0.084	24.520	0.000
669	3.3617	0.212	24.520	0.000
670	3.3657	0.656	24.560	0.000
671	3.3696	1.438	24.560	0.000
672	3.3736	2.926	24.510	0.000
673	3.3816	5.188	24.510	0.000
674	3.3896	7.156	24.495	0.000
675	3.3950	8.806	24.495	0.000
676	3.4004	8.820	24.500	0.000
677	3.4058	8.636	24.500	0.000
678	3.4110	8.438	24.555	0.000
679	3.4163	8.232	24.555	0.000
680	3.4216	8.488	24.555	0.000
681	3.4270	7.692	24.550	0.000
682	3.4323	6.666	24.550	0.000
683	3.4377	6.058	24.520	0.000
684	3.4431	5.548	24.520	0.000
685	3.4484	5.342	24.460	0.000
686	3.4538	4.998	24.460	0.000
687	3.4577	4.442	24.415	0.000
688	3.4616	3.998	24.415	0.000
689	3.4656	3.854	24.400	0.000
690	3.4695	4.106	24.400	0.000
691	3.4749	4.336	24.400	0.000
692	3.4803	4.184	24.410	0.000
693	3.4857	4.030	24.410	0.000
694	3.4897	3.920	24.350	0.000
695	3.4936	4.048	24.350	0.000
696	3.4975	4.412	24.300	0.000
697	3.5014	4.360	24.300	0.000
698	3.5096	4.206	24.310	0.000
699	3.5179	4.148	24.310	0.000
700	3.5217	4.384	24.335	0.000
701	3.5256	4.660	24.335	0.000
702	3.5295	3.466	24.335	0.000
703	3.5334	2.414	24.285	0.000
704	3.5388	1.740	24.285	0.000
705	3.5441	1.384	24.275	0.000
706	3.5494	1.244	24.275	0.000
707	3.5547	1.040	24.225	0.000
708	3.5600	0.638	24.225	0.000
709	3.5653	0.288	24.325	0.000
710	3.5707	0.098	24.325	0.000
711	3.5760	-0.002	24.230	0.000
712	3.5814	-0.072	24.230	0.000
713	3.5867	-0.128	24.230	0.000
714	3.5921	-0.162	24.165	0.000
715	3.5975	-0.184	24.165	0.000
716	3.6016	-0.168	24.205	0.000
717	3.6056	-0.124	24.205	0.000
718	3.6097	-0.074	24.235	0.000
719	3.6138	-0.028	24.235	0.000
720	3.6177	0.010	24.175	0.000
721	3.6216	0.036	24.175	0.000
722	3.6255	0.046	24.165	0.000
723	3.6294	0.050	24.165	0.000
724	3.6373	0.054	24.165	0.000
725	3.6453	0.048	24.285	0.000
726	3.6506	0.046	24.285	0.000
727	3.6560	0.048	24.260	0.000
728	3.6613	0.034	24.260	0.000
729	3.6668	0.016	24.240	0.000
730	3.6722	0.012	24.240	0.000
731	3.6777	0.020	24.265	0.000
732	3.6808	0.028	24.265	0.000
733	3.6840	0.042	24.195	0.000
734	3.6871	0.060	24.195	0.000
735	3.6903	0.056	24.195	0.000
736	3.6934	0.044	24.235	0.000
737	3.7014	0.046	24.235	0.000
738	3.7094	0.046	24.255	0.000
739	3.7148	0.042	24.255	0.000
740	3.7201	0.044	24.265	0.000
741	3.7255	0.048	24.265	0.000
742	3.7308	0.042	24.245	0.000
743	3.7362	0.032	24.245	0.000
744	3.7415	0.028	24.270	0.000
745	3.7447	0.028	24.270	0.000
746	3.7478	0.034	24.270	0.000
747	3.7510	0.042	24.170	0.000
748	3.7541	0.044	24.170	0.000
749	3.7573	0.036	24.310	0.000
750	3.7737	0.030	24.310	0.000
751	3.7775	0.034	24.290	0.000
752	3.7814	0.030	24.290	0.000
753	3.7853	0.030	24.250	0.000
754	3.7892	0.040	24.250	0.000
755	3.7946	0.038	24.185	0.000
756	3.8000	0.026	24.185	0.000
757	3.8054	0.016	24.185	0.000
758	3.8094	0.014	24.270	0.000
759	3.8133	0.016	24.270	0.000
760	3.8173	0.020	24.310	0.000
761	3.8213	0.032	24.310	0.000
762	3.8293	0.030	24.250	0.000
763	3.8373	0.022	24.250	0.000
764	3.8427	0.022	24.290	0.000
765	3.8481	0.016	24.290	0.000
766	3.8534	0.010	24.300	0.000
767	3.8574	0.018	24.300	0.000
768	3.8614	0.030	24.300	0.000
769	3.8654	0.026	24.370	0.000
770	3.8693	0.018	24.370	0.000
771	3.8733	0.018	24.350	0.000
772	3.8773	0.012	24.350	0.000
773	3.8813	0.008	24.270	0.000
774	3.8853	0.014	24.270	0.000
775	3.8933	0.022	24.300	0.000
776	3.9012	0.014	24.300	0.000
777	3.9066	0.008	24.330	0.000
778	3.9120	0.014	24.330	0.000
779	3.9174	0.008	24.330	0.000
780	3.9228	0.000	24.295	0.000
781	3.9281	0.012	24.295	0.000
782	3.9334	0.024	24.320	0.000
783	3.9366	0.024	24.320	0.000
784	3.9397	0.022	24.335	0.000
785	3.9429	0.012	24.335	0.000
786	3.9461	0.002	24.355	0.000
787	3.9492	-0.002	24.355	0.000
788	3.9572	-0.006	24.370	0.000
789	3.9652	-0.002	24.370	0.000
790	3.9706	0.008	24.370	0.000
791	3.9760	0.018	24.380	0.000
792	3.9813	0.016	24.380	0.000
793	3.9866	0.006	24.340	0.000
794	3.9919	0.006	24.340	0.000
795	3.9972	0.006	24.355	0.000
796	4.0004	-0.002	24.355	0.000
797	4.0036	0.008	24.360	0.000
798	4.0068	0.014	24.360	0.000
799	4.0100	0.008	24.340	0.000
800	4.0132	0.006	24.340	0.000
801	4.0212	0.002	24.340	0.000
802	4.0291	0.000	24.370	0.000
803	4.0345	-0.002	24.370	0.000
804	4.0398	-0.006	24.410	0.000
805	4.0452	0.010	24.410	0.000
806	4.0505	0.014	24.400	0.000
807	4.0558	0.004	24.400	0.000
808	4.0612	0.004	24.430	0.000
809	4.0644	0.002	24.430	0.000
810	4.0676	-0.008	24.430	0.000
811	4.0707	-0.006	24.430	0.000
812	4.0739	-0.004	24.430	0.000
813	4.0771	0.004	24.350	0.000
814	4.0931	0.012	24.350	0.000
815	4.0971	0.006	24.425	0.000
816	4.1011	0.004	24.425	0.000
817	4.1052	-0.008	24.435	0.000
818	4.1092	-0.006	24.435	0.000
819	4.1146	0.006	24.455	0.000
820	4.1200	0.006	24.455	0.000
821	4.1254	0.010	24.470	0.000
822	4.1293	0.014	24.470	0.000
823	4.1332	-0.002	24.470	0.000
824	4.1371	-0.012	24.475	0.000
825	4.1410	-0.012	24.475	0.000
826	4.1490	-0.012	24.395	0.000
827	4.1570	-0.002	24.395	0.000
828	4.1623	0.006	24.465	0.000
829	4.1677	0.008	24.465	0.000
830	4.1730	0.002	24.395	0.000
831	4.1783	-0.010	24.395	0.000
832	4.1836	-0.002	24.355	0.000
833	4.1890	-0.002	24.355	0.000
834	4.1931	-0.002	24.355	0.000
835	4.1972	0.006	24.450	0.000
836	4.2013	0.000	24.450	0.000
837	4.2054	-0.008	24.480	0.000
838	4.2107	-0.006	24.480	0.000
839	4.2159	-0.008	24.475	0.000
840	4.2211	0.030	24.475	0.000
841	4.2265	0.112	24.470	0.000
842	4.2318	0.288	24.470	0.000
843	4.2371	0.686	24.470	0.000
844	4.2424	1.714	24.495	0.000
845	4.2477	3.584	24.495	0.000
846	4.2531	6.126	24.530	0.000
847	4.2570	8.072	24.530	0.000
848	4.2610	9.302	24.545	0.000
849	4.2649	9.990	24.545	0.000
850	4.2689	9.204	24.535	0.000
851	4.2743	8.542	24.535	0.000
852	4.2798	7.966	24.415	0.000
853	4.2852	7.558	24.415	0.000
854	4.2905	7.572	24.415	0.000
855	4.2957	6.928	24.460	0.000
856	4.3010	5.814	24.460	0.000
857	4.3064	4.978	24.350	0.000
858	4.3117	4.462	24.350	0.000
859	4.3171	4.464	24.430	0.000
860	4.3203	4.292	24.430	0.000
861	4.3234	4.024	24.295	0.000
862	4.3266	3.796	24.295	0.000
863	4.3297	3.620	24.335	0.000
864	4.3329	3.722	24.335	0.000
865	4.3502	3.942	24.335	0.000
866	4.3538	3.912	24.280	0.000
867	4.3575	3.866	24.280	0.000
868	4.3612	4.056	24.315	0.000
869	4.3649	4.448	24.315	0.000
870	4.3703	4.806	24.350	0.000
871	4.3757	4.476	24.350	0.000
872	4.3812	4.188	24.160	0.000
873	4.3843	4.076	24.160	0.000
874	4.3874	3.630	24.255	0.000
875	4.3906	2.708	24.255	0.000
876	4.3937	2.076	24.255	0.000
877	4.3968	1.604	24.195	0.000
878	4.4128	1.254	24.195	0.000
879	4.4183	0.970	24.185	0.000
880	4.4238	0.622	24.185	0.000
881	4.4292	0.308	24.235	0.000
882	4.4332	0.108	24.235	0.000
883	4.4372	-0.006	24.215	0.000
884	4.4412	-0.088	24.215	0.000
885	4.4452	-0.156	24.200	0.000
886	4.4491	-0.210	24.200	0.000
887	4.4530	-0.230	24.200	0.000
888	4.4569	-0.196	24.245	0.000
889	4.4608	-0.136	24.245	0.000
890	4.4688	-0.084	24.190	0.000
891	4.4768	-0.040	24.190	0.000
892	4.4821	-0.008	24.100	0.000
893	4.4875	0.016	24.100	0.000
894	4.4928	0.036	24.215	0.000
895	4.4981	0.046	24.215	0.000
896	4.5035	0.048	24.175	0.000
897	4.5088	0.046	24.175	0.000
898	4.5114	0.040	24.175	0.000
899	4.5141	0.030	24.210	0.000
900	4.5168	0.020	24.210	0.000
901	4.5194	0.010	24.200	0.000
902	4.5221	0.010	24.200	0.000
903	4.5247	0.020	24.145	0.000
904	4.5410	0.022	24.145	0.000
905	4.5463	0.026	24.190	0.000
906	4.5515	0.030	24.190	0.000
907	4.5568	0.032	24.205	0.000
908	4.5622	0.042	24.205	0.000
909	4.5676	0.048	24.205	0.000
910	4.5730	0.046	24.235	0.000
911	4.5761	0.044	24.235	0.000
912	4.5792	0.042	24.180	0.000
913	4.5824	0.032	24.180	0.000
914	4.5855	0.028	24.200	0.000
915	4.5886	0.028	24.200	0.000
916	4.6046	0.032	24.120	0.000
917	4.6087	0.038	24.120	0.000
918	4.6127	0.040	24.225	0.000
919	4.6167	0.036	24.225	0.000
920	4.6207	0.022	24.225	0.000
921	4.6260	0.020	24.160	0.000
922	4.6313	0.026	24.160	0.000
923	4.6366	0.026	24.260	0.000
924	4.6405	0.032	24.260	0.000
925	4.6445	0.034	24.230	0.000
926	4.6485	0.028	24.230	0.000
927	4.6525	0.026	24.210	0.000
928	4.6606	0.022	24.210	0.000
929	4.6688	0.020	24.270	0.000
930	4.6741	0.024	24.270	0.000
931	4.6794	0.026	24.270	0.000
932	4.6847	0.022	24.335	0.000
933	4.6886	0.014	24.335	0.000
934	4.6926	0.004	24.235	0.000
935	4.6965	0.014	24.235	0.000
936	4.7005	0.024	24.270	0.000
937	4.7058	0.026	24.270	0.000
938	4.7112	0.032	24.265	0.000
939	4.7166	0.020	24.265	0.000
940	4.7219	0.012	24.230	0.000
941	4.7273	0.012	24.230	0.000
942	4.7326	0.006	24.230	0.000
943	4.7380	0.016	24.270	0.000
944	4.7434	0.026	24.270	0.000
945	4.7488	0.024	24.265	0.000
946	4.7541	0.020	24.265	0.000
947	4.7593	0.000	24.305	0.000
948	4.7646	-0.004	24.305	0.000
949	4.7678	0.012	24.275	0.000
950	4.7710	0.010	24.275	0.000
951	4.7742	0.012	24.230	0.000
952	4.7773	0.022	24.230	0.000
953	4.7805	0.018	24.230	0.000
954	4.7886	0.010	24.300	0.000
955	4.7967	0.004	24.300	0.000
956	4.8020	0.006	24.320	0.000
957	4.8072	0.014	24.320	0.000
958	4.8125	0.008	24.205	0.000
959	4.8178	0.004	24.205	0.000
960	4.8231	0.006	24.400	0.000
961	4.8284	-0.008	24.400	0.000
962	4.8316	-0.002	24.270	0.000
963	4.8348	0.006	24.270	0.000
964	4.8380	0.010	24.270	0.000
965	4.8412	0.022	24.335	0.000
966	4.8444	0.022	24.335	0.000
967	4.8524	0.010	24.330	0.000
968	4.8604	0.006	24.330	0.000
969	4.8657	-0.008	24.335	0.000
970	4.8711	-0.012	24.335	0.000
971	4.8764	0.000	24.330	0.000
972	4.8818	0.008	24.330	0.000
973	4.8871	0.016	24.350	0.000
974	4.8924	0.012	24.350	0.000
975	4.8982	0.002	24.350	0.000
976	4.9041	0.002	24.415	0.000
977	4.9099	-0.012	24.415	0.000
978	4.9158	-0.014	24.430	0.000
979	4.9216	0.006	24.430	0.000
980	4.9274	0.012	24.370	0.000
981	4.9333	0.010	24.370	0.000
982	4.9373	0.008	24.350	0.000
983	4.9412	0.002	24.350	0.000
984	4.9452	-0.008	24.385	0.000
985	4.9492	-0.008	24.385	0.000
986	4.9546	-0.006	24.385	0.000
987	4.9600	-0.002	24.395	0.000
988	4.9653	0.002	24.395	0.000
989	4.9685	0.008	24.405	0.000
990	4.9717	0.008	24.405	0.000
991	4.9748	-0.002	24.370	0.000
992	4.9780	-0.004	24.370	0.000
993	4.9812	0.002	24.370	0.000
994	4.9892	-0.002	24.370	0.000
995	4.9972	-0.002	24.445	0.000
996	5.0025	-0.004	24.445	0.000
997	5.0078	-0.006	24.445	0.000
998	5.0131	-0.002	24.415	0.000
999	5.0185	-0.002	24.415	0.000
1000	5.0238	0.002	24.440	0.000
1001	5.0292	0.004	24.440	0.000
1002	5.0332	0.004	24.400	0.000
1003	5.0371	0.004	24.400	0.000
1004	5.0411	-0.002	24.390	0.000
1005	5.0451	-0.014	24.390	0.000
1006	5.0504	-0.014	24.430	0.000
1007	5.0558	-0.010	24.430	0.000
1008	5.0611	-0.008	24.430	0.000
1009	5.0664	0.002	24.435	0.000
1010	5.0718	0.004	24.435	0.000
1011	5.0771	0.002	24.440	0.000
1012	5.0824	0.002	24.440	0.000
1013	5.0877	0.000	24.475	0.000
1014	5.0931	-0.010	24.475	0.000
1015	5.0971	-0.016	24.465	0.000
1016	5.1011	-0.006	24.465	0.000
1017	5.1051	0.006	24.395	0.000
1018	5.1091	-0.002	24.395	0.000
1019	5.1171	-0.002	24.395	0.000
1020	5.1251	0.026	24.440	0.000
1021	5.1290	0.084	24.440	0.000
1022	5.1330	0.180	24.505	0.000
1023	5.1370	0.454	24.505	0.000
1024	5.1410	1.060	24.480	0.000
1025	5.1464	2.426	24.480	0.000
1026	5.1517	5.298	24.410	0.000
1027	5.1570	7.972	24.410	0.000
1028	5.1624	9.124	24.475	0.000
1029	5.1677	8.800	24.475	0.000
1030	5.1731	8.564	24.475	0.000
1031	5.1784	8.980	24.475	0.000
1032	5.1837	8.588	24.475	0.000
1033	5.1891	7.924	24.475	0.000
1034	5.1944	7.118	24.475	0.000
1035	5.1997	6.612	24.585	0.000
1036	5.2050	6.598	24.585	0.000
1037	5.2104	5.870	24.485	0.000
1038	5.2157	4.960	24.485	0.000
1039	5.2210	4.418	24.405	0.000
1040	5.2250	4.018	24.405	0.000
1041	5.2290	3.960	24.405	0.000
1042	5.2330	4.030	24.395	0.000
1043	5.2370	3.936	24.395	0.000
1044	5.2423	3.764	24.330	0.000
1045	5.2476	3.550	24.330	0.000
1046	5.2529	3.754	24.310	0.000
1047	5.2583	4.044	24.310	0.000
1048	5.2636	3.868	24.205	0.000
1049	5.2689	3.884	24.205	0.000
1050	5.2743	4.066	24.250	0.000
1051	5.2796	4.316	24.250	0.000
1052	5.2849	4.638	24.250	0.000
1053	5.2895	4.490	24.290	0.000
1054	5.2941	4.202	24.290	0.000
1055	5.2986	3.284	24.285	0.000
1056	5.3032	2.344	24.285	0.000
1057	5.3078	1.848	24.185	0.000
1058	5.3124	1.448	24.185	0.000
1059	5.3169	1.202	24.185	0.000
1060	5.3229	0.950	24.185	0.000
1061	5.3289	0.580	24.195	0.000
1062	5.3349	0.274	24.195	0.000
1063	5.3395	0.096	24.195	0.000
1064	5.3442	-0.008	24.180	0.000
1065	5.3489	-0.086	24.180	0.000
1066	5.3542	-0.144	24.175	0.000
1067	5.3596	-0.196	24.175	0.000
1068	5.3649	-0.212	24.250	0.000
1069	5.3703	-0.184	24.250	0.000
1070	5.3756	-0.118	24.245	0.000
1071	5.3809	-0.060	24.245	0.000
1072	5.3862	-0.022	24.170	0.000
1073	5.3916	0.012	24.170	0.000
1074	5.3969	0.034	24.170	0.000
1075	5.4009	0.036	24.180	0.000
1076	5.4049	0.042	24.180	0.000
1077	5.4090	0.048	24.165	0.000
1078	5.4130	0.052	24.165	0.000
1079	5.4183	0.052	24.205	0.000
1080	5.4237	0.046	24.205	0.000
1081	5.4291	0.030	24.185	0.000
1082	5.4331	0.012	24.185	0.000
1083	5.4370	0.006	24.180	0.000
1084	5.4410	0.020	24.180	0.000
1085	5.4449	0.044	24.180	0.000
1086	5.4531	0.054	24.195	0.000
1087	5.4612	0.058	24.195	0.000
1088	5.4652	0.056	24.160	0.000
1089	5.4692	0.046	24.160	0.000
1090	5.4732	0.044	24.165	0.000
1091	5.4772	0.044	24.165	0.000
1092	5.4825	0.046	24.270	0.000
1093	5.4877	0.058	24.270	0.000
1094	5.4930	0.054	24.185	0.000
1095	5.4970	0.042	24.185	0.000
1096	5.5010	0.038	24.185	0.000
1097	5.5050	0.036	24.200	0.000
1098	5.5090	0.040	24.200	0.000
1099	5.5170	0.044	24.245	0.000
1100	5.5250	0.046	24.245	0.000
1101	5.5303	0.048	24.195	0.000
1102	5.5356	0.034	24.195	0.000
1103	5.5409	0.024	24.200	0.000
1104	5.5449	0.030	24.200	0.000
1105	5.5489	0.026	24.260	0.000
1106	5.5529	0.034	24.260	0.000
1107	5.5569	0.048	24.260	0.000
1108	5.5609	0.042	24.260	0.000
1109	5.5649	0.032	24.260	0.000
1110	5.5689	0.022	24.225	0.000
1111	5.5729	0.022	24.225	0.000
1112	5.5809	0.024	24.275	0.000
1113	5.5889	0.020	24.275	0.000
1114	5.5942	0.032	24.270	0.000
1115	5.5995	0.038	24.270	0.000
1116	5.6048	0.026	24.200	0.000
1117	5.6102	0.034	24.200	0.000
1118	5.6155	0.032	24.200	0.000
1119	5.6209	0.028	24.305	0.000
1120	5.6263	0.032	24.305	0.000
1121	5.6318	0.022	24.320	0.000
1122	5.6372	0.014	24.320	0.000
1123	5.6427	0.016	24.270	0.000
1124	5.6481	0.016	24.270	0.000
1125	5.6536	0.022	24.260	0.000
1126	5.6590	0.024	24.260	0.000
1127	5.6645	0.022	24.300	0.000
1128	5.6699	0.024	24.300	0.000
1129	5.6753	0.012	24.300	0.000
1130	5.6808	0.008	24.290	0.000
1131	5.6862	0.018	24.290	0.000
1132	5.6917	0.012	24.330	0.000
1133	5.6949	0.016	24.330	0.000
1134	5.6981	0.026	24.360	0.000
1135	5.7013	0.016	24.360	0.000
1136	5.7045	0.012	24.270	0.000
1137	5.7077	0.012	24.270	0.000
1138	5.7130	0.014	24.275	0.000
1139	5.7183	0.014	24.275	0.000
1140	5.7237	0.010	24.275	0.000
1141	5.7277	0.014	24.285	0.000
1142	5.7317	0.010	24.285	0.000
1143	5.7357	0.000	24.270	0.000
1144	5.7397	0.012	24.270	0.000
1145	5.7479	0.018	24.335	0.000
1146	5.7561	0.014	24.335	0.000
1147	5.7612	0.024	24.385	0.000
1148	5.7664	0.022	24.385	0.000
1149	5.7716	0.006	24.320	0.000
1150	5.7756	-0.002	24.320	0.000
1151	5.7797	-0.004	24.320	0.000
1152	5.7837	0.006	24.430	0.000
1153	5.7877	0.012	24.430	0.000
1154	5.7930	0.012	24.365	0.000
1155	5.7983	0.020	24.365	0.000
1156	5.8037	0.012	24.375	0.000
1157	5.8090	0.002	24.375	0.000
1158	5.8143	-0.002	24.375	0.000
1159	5.8196	-0.008	24.375	0.000
1160	5.8250	0.004	24.365	0.000
1161	5.8303	0.014	24.365	0.000
1162	5.8357	0.008	24.365	0.000
1163	5.8411	0.010	24.360	0.000
1164	5.8465	0.006	24.360	0.000
1165	5.8519	-0.002	24.370	0.000
1166	5.8550	0.002	24.370	0.000
1167	5.8582	0.006	24.430	0.000
1168	5.8613	0.012	24.430	0.000
1169	5.8645	0.010	24.410	0.000
1170	5.8676	0.004	24.410	0.000
1171	5.8756	0.012	24.475	0.000
1172	5.8837	0.004	24.475	0.000
1173	5.8890	-0.010	24.475	0.000
1174	5.8943	0.004	24.400	0.000
1175	5.8997	0.014	24.400	0.000
1176	5.9051	-0.002	24.375	0.000
1177	5.9106	-0.002	24.375	0.000
1178	5.9161	0.002	24.380	0.000
1179	5.9213	0.002	24.380	0.000
1180	5.9266	0.000	24.485	0.000
1181	5.9318	-0.004	24.485	0.000
1182	5.9370	0.002	24.480	0.000
1183	5.9423	0.004	24.480	0.000
1184	5.9475	0.004	24.480	0.000
1185	5.9515	0.004	24.430	0.000
1186	5.9554	0.000	24.430	0.000
1187	5.9594	-0.004	24.415	0.000
1188	5.9634	-0.002	24.415	0.000
1189	5.9687	-0.002	24.435	0.000
1190	5.9741	-0.002	24.435	0.000
1191	5.9794	0.000	24.350	0.000
1192	5.9848	0.004	24.350	0.000
1193	5.9901	0.004	24.515	0.000
1194	5.9954	0.002	24.515	0.000
1195	6.0007	0.006	24.515	0.000
1196	6.0060	-0.002	24.440	0.000
1197	6.0114	-0.002	24.440	0.000
1198	6.0167	0.004	24.380	0.000
1199	6.0221	0.002	24.380	0.000
1200	6.0274	-0.008	24.415	0.000
1201	6.0315	-0.006	24.415	0.000
1202	6.0355	0.002	24.470	0.000
1203	6.0396	0.006	24.470	0.000
1204	6.0436	0.052	24.330	0.000
1205	6.0489	0.190	24.330	0.000
1206	6.0541	0.544	24.330	0.000
1207	6.0594	1.364	24.510	0.000
1208	6.0647	2.988	24.510	0.000
1209	6.0701	5.452	24.525	0.000
1210	6.0754	8.036	24.525	0.000
1211	6.0807	9.242	24.590	0.000
1212	6.0861	8.802	24.590	0.000
1213	6.0914	8.388	24.480	0.000
1214	6.0968	8.320	24.480	0.000
1215	6.1022	8.694	24.485	0.000
1216	6.1077	8.464	24.485	0.000
1217	6.1108	7.412	24.485	0.000
1218	6.1139	6.520	24.460	0.000
1219	6.1171	5.898	24.460	0.000
1220	6.1202	5.500	24.390	0.000
1221	6.1233	5.292	24.390	0.000
1222	6.1313	4.710	24.450	0.000
1223	6.1393	4.110	24.450	0.000
1224	6.1447	3.776	24.310	0.000
1225	6.1500	3.834	24.310	0.000
1226	6.1553	4.186	24.405	0.000
1227	6.1606	4.050	24.405	0.000
1228	6.1659	3.896	24.405	0.000
1229	6.1713	3.750	24.315	0.000
1230	6.1745	3.728	24.315	0.000
1231	6.1777	4.120	24.310	0.000
1232	6.1809	4.118	24.310	0.000
1233	6.1841	4.112	24.365	0.000
1234	6.1873	4.112	24.365	0.000
1235	6.1953	4.220	24.250	0.000
1236	6.2033	4.622	24.250	0.000
1237	6.2086	4.364	24.250	0.000
1238	6.2140	3.542	24.250	0.000
1239	6.2194	2.372	24.250	0.000
1240	6.2248	1.674	24.250	0.000
1241	6.2302	1.372	24.250	0.000
1242	6.2356	1.302	24.230	0.000
1243	6.2387	1.084	24.230	0.000
1244	6.2419	0.692	24.190	0.000
1245	6.2451	0.330	24.190	0.000
1246	6.2482	0.114	24.110	0.000
1247	6.2514	-0.002	24.110	0.000
1248	6.2673	-0.080	24.210	0.000
1249	6.2713	-0.136	24.210	0.000
1250	6.2753	-0.176	24.210	0.000
1251	6.2793	-0.192	24.230	0.000
1252	6.2833	-0.156	24.230	0.000
1253	6.2888	-0.106	24.170	0.000
1254	6.2942	-0.070	24.170	0.000
1255	6.2996	-0.024	24.165	0.000
1256	6.3028	0.008	24.165	0.000
1257	6.3059	0.032	24.195	0.000
1258	6.3090	0.054	24.195	0.000
1259	6.3121	0.056	24.190	0.000
1260	6.3153	0.062	24.190	0.000
1261	6.3313	0.064	24.190	0.000
1262	6.3367	0.058	24.190	0.000
1263	6.3420	0.052	24.190	0.000
1264	6.3474	0.038	24.185	0.000
1265	6.3514	0.032	24.185	0.000
1266	6.3554	0.042	24.220	0.000
1267	6.3594	0.040	24.220	0.000
1268	6.3634	0.040	24.170	0.000
1269	6.3666	0.050	24.170	0.000
1270	6.3697	0.044	24.170	0.000
1271	6.3729	0.044	24.165	0.000
1272	6.3760	0.054	24.165	0.000
1273	6.3792	0.062	24.190	0.000
1274	6.3952	0.076	24.190	0.000
1275	6.4006	0.074	24.170	0.000
1276	6.4060	0.066	24.170	0.000
1277	6.4114	0.056	24.205	0.000
1278	6.4167	0.034	24.205	0.000
1279	6.4220	0.036	24.290	0.000
1280	6.4273	0.050	24.290	0.000
1281	6.4305	0.058	24.290	0.000
1282	6.4337	0.066	24.255	0.000
1283	6.4368	0.064	24.255	0.000
1284	6.4400	0.050	24.245	0.000
1285	6.4432	0.038	24.245	0.000
1286	6.4511	0.024	24.265	0.000
1287	6.4591	0.026	24.265	0.000
1288	6.4644	0.040	24.155	0.000
1289	6.4698	0.050	24.155	0.000
1290	6.4751	0.054	24.280	0.000
1291	6.4806	0.048	24.280	0.000
1292	6.4860	0.040	24.280	0.000
1293	6.4914	0.038	24.275	0.000
1294	6.4953	0.032	24.275	0.000
1295	6.4992	0.028	24.320	0.000
1296	6.5031	0.038	24.320	0.000
1297	6.5070	0.034	24.240	0.000
1298	6.5151	0.026	24.240	0.000
1299	6.5231	0.026	24.215	0.000
1300	6.5271	0.022	24.215	0.000
1301	6.5312	0.032	24.290	0.000
1302	6.5352	0.040	24.290	0.000
1303	6.5392	0.046	24.290	0.000
1304	6.5446	0.048	24.220	0.000
1305	6.5499	0.030	24.220	0.000
1306	6.5553	0.022	24.205	0.000
1307	6.5593	0.022	24.205	0.000
1308	6.5632	0.012	24.255	0.000
1309	6.5671	0.022	24.255	0.000
1310	6.5711	0.038	24.275	0.000
1311	6.5791	0.040	24.275	0.000
1312	6.5871	0.034	24.275	0.000
1313	6.5925	0.020	24.275	0.000
1314	6.5979	0.008	24.275	0.000
1315	6.6034	0.008	24.320	0.000
1316	6.6074	0.010	24.320	0.000
1317	6.6114	0.018	24.375	0.000
1318	6.6154	0.028	24.375	0.000
1319	6.6194	0.026	24.320	0.000
1320	6.6225	0.026	24.320	0.000
1321	6.6256	0.024	24.330	0.000
1322	6.6287	0.012	24.330	0.000
1323	6.6319	0.014	24.350	0.000
1324	6.6350	0.020	24.350	0.000
1325	6.6510	0.014	24.350	0.000
1326	6.6563	0.010	24.275	0.000
1327	6.6617	0.008	24.275	0.000
1328	6.6670	0.012	24.370	0.000
1329	6.6724	0.024	24.370	0.000
1330	6.6777	0.032	24.370	0.000
1331	6.6831	0.032	24.370	0.000
1332	6.6862	0.026	24.330	0.000
1333	6.6894	0.018	24.330	0.000
1334	6.6926	0.004	24.310	0.000
1335	6.6958	-0.012	24.310	0.000
1336	6.6989	-0.006	24.310	0.000
1337	6.7070	0.012	24.365	0.000
1338	6.7150	0.020	24.365	0.000
1339	6.7203	0.026	24.370	0.000
1340	6.7256	0.026	24.370	0.000
1341	6.7309	0.012	24.350	0.000
1342	6.7363	-0.002	24.350	0.000
1343	6.7416	-0.002	24.305	0.000
1344	6.7470	-0.004	24.305	0.000
1345	6.7501	0.004	24.350	0.000
1346	6.7533	0.020	24.350	0.000
1347	6.7565	0.028	24.350	0.000
1348	6.7597	0.022	24.370	0.000
1349	6.7629	0.012	24.370	0.000
1350	6.7709	0.002	24.385	0.000
1351	6.7788	-0.002	24.385	0.000
1352	6.7842	0.000	24.365	0.000
1353	6.7895	0.002	24.365	0.000
1354	6.7948	0.008	24.390	0.000
1355	6.8001	0.012	24.390	0.000
1356	6.8054	0.016	24.375	0.000
1357	6.8107	0.020	24.375	0.000
1358	6.8147	0.008	24.375	0.000
1359	6.8187	0.002	24.430	0.000
1360	6.8227	0.006	24.430	0.000
1361	6.8268	0.002	24.375	0.000
1362	6.8347	-0.008	24.375	0.000
1363	6.8427	-0.002	24.450	0.000
1364	6.8480	0.004	24.450	0.000
1365	6.8534	0.002	24.395	0.000
1366	6.8587	0.014	24.395	0.000
1367	6.8627	0.016	24.455	0.000
1368	6.8667	0.012	24.455	0.000
1369	6.8707	0.006	24.455	0.000
1370	6.8747	-0.006	24.415	0.000
1371	6.8787	-0.012	24.415	0.000
1372	6.8828	-0.010	24.430	0.000
1373	6.8869	-0.006	24.430	0.000
1374	6.8909	0.010	24.485	0.000
1375	6.8989	0.032	24.485	0.000
1376	6.9069	0.076	24.430	0.000
1377	6.9121	0.170	24.430	0.000
1378	6.9174	0.444	24.475	0.000
1379	6.9227	1.080	24.475	0.000
1380	6.9281	2.370	24.475	0.000
1381	6.9336	4.590	24.480	0.000
1382	6.9390	7.270	24.480	0.000
1383	6.9429	9.352	24.475	0.000
1384	6.9468	9.844	24.475	0.000
1385	6.9507	8.774	24.395	0.000
1386	6.9546	8.324	24.395	0.000
1387	6.9601	8.192	24.455	0.000
1388	6.9656	8.108	24.455	0.000
1389	6.9711	7.962	24.435	0.000
1390	6.9762	6.828	24.435	0.000
1391	6.9814	5.892	24.435	0.000
1392	6.9866	5.150	24.410	0.000
1393	6.9920	4.816	24.410	0.000
1394	6.9973	4.994	24.380	0.000
1395	7.0027	4.574	24.380	0.000
1396	7.0059	4.156	24.395	0.000
1397	7.0091	3.724	24.395	0.000
1398	7.0123	3.568	24.405	0.000
1399	7.0155	3.798	24.405	0.000
1400	7.0186	3.834	24.350	0.000
1401	7.0266	3.994	24.350	0.000
1402	7.0346	4.100	24.350	0.000
1403	7.0400	4.216	24.340	0.000
1404	7.0453	4.746	24.340	0.000
1405	7.0506	4.604	24.275	0.000
1406	7.0560	4.234	24.275	0.000
1407	7.0613	4.070	24.300	0.000
1408	7.0666	4.144	24.300	0.000
1409	7.0698	4.616	24.145	0.000
1410	7.0729	4.096	24.145	0.000
1411	7.0761	2.930	24.235	0.000
1412	7.0793	2.062	24.235	0.000
1413	7.0825	1.448	24.235	0.000
1414	7.0985	1.132	24.270	0.000
1415	7.1039	0.914	24.270	0.000
1416	7.1092	0.602	24.145	0.000
1417	7.1146	0.304	24.145	0.000
1418	7.1187	0.108	24.225	0.000
1419	7.1228	-0.004	24.225	0.000
1420	7.1268	-0.092	24.085	0.000
1421	7.1309	-0.174	24.085	0.000
1422	7.1348	-0.224	24.175	0.000
1423	7.1387	-0.212	24.175	0.000
1424	7.1426	-0.168	24.175	0.000
1425	7.1465	-0.128	24.190	0.000
1426	7.1545	-0.088	24.190	0.000
1427	7.1625	-0.056	24.185	0.000
1428	7.1679	-0.018	24.185	0.000
1429	7.1732	0.016	24.250	0.000
1430	7.1785	0.046	24.250	0.000
1431	7.1839	0.070	24.225	0.000
1432	7.1892	0.076	24.225	0.000
1433	7.1945	0.064	24.220	0.000
1434	7.1972	0.044	24.220	0.000
1435	7.1999	0.016	24.220	0.000
1436	7.2025	0.008	24.165	0.000
1437	7.2052	0.010	24.165	0.000
1438	7.2078	0.024	24.250	0.000
1439	7.2105	0.040	24.250	0.000
1440	7.2264	0.038	24.170	0.000
1441	7.2317	0.032	24.170	0.000
1442	7.2371	0.036	24.160	0.000
1443	7.2425	0.038	24.160	0.000
1444	7.2479	0.038	24.140	0.000
1445	7.2533	0.048	24.140	0.000
1446	7.2587	0.058	24.140	0.000
1447	7.2629	0.054	24.185	0.000
1448	7.2672	0.042	24.185	0.000
1449	7.2714	0.030	24.160	0.000
1450	7.2756	0.034	24.160	0.000
1451	7.2806	0.036	24.230	0.000
1452	7.2856	0.040	24.230	0.000
1453	7.2906	0.052	24.230	0.000
1454	7.2958	0.046	24.230	0.000
1455	7.3010	0.036	24.185	0.000
1456	7.3063	0.030	24.185	0.000
1457	7.3117	0.026	24.185	0.000
1458	7.3171	0.028	24.270	0.000
1459	7.3226	0.036	24.270	0.000
1460	7.3257	0.042	24.235	0.000
1461	7.3289	0.044	24.235	0.000
1462	7.3321	0.036	24.190	0.000
1463	7.3352	0.020	24.190	0.000
1464	7.3384	0.022	24.195	0.000
1465	7.3543	0.022	24.195	0.000
1466	7.3585	0.022	24.290	0.000
1467	7.3626	0.028	24.290	0.000
1468	7.3667	0.032	24.290	0.000
1469	7.3708	0.028	24.250	0.000
1470	7.3760	0.024	24.250	0.000
1471	7.3812	0.012	24.250	0.000
1472	7.3864	0.016	24.250	0.000
1473	7.3896	0.020	24.280	0.000
1474	7.3927	0.020	24.280	0.000
1475	7.3959	0.030	24.235	0.000
1476	7.3991	0.030	24.235	0.000
1477	7.4023	0.024	24.290	0.000
1478	7.4182	0.030	24.290	0.000
1479	7.4237	0.024	24.290	0.000
1480	7.4291	0.018	24.320	0.000
1481	7.4346	0.014	24.320	0.000
1482	7.4385	0.010	24.290	0.000
1483	7.4424	0.014	24.290	0.000
1484	7.4463	0.020	24.370	0.000
1485	7.4503	0.016	24.370	0.000
1486	7.4542	0.016	24.365	0.000
1487	7.4582	0.020	24.365	0.000
1488	7.4622	0.016	24.340	0.000
1489	7.4662	0.006	24.340	0.000
1490	7.4755	0.004	24.340	0.000
1491	7.4847	0.012	24.280	0.000
1492	7.4881	0.020	24.280	0.000
1493	7.4915	0.018	24.375	0.000
1494	7.4948	0.014	24.375	0.000
1495	7.4982	0.014	24.330	0.000
1496	7.5062	0.012	24.330	0.000
1497	7.5143	0.006	24.305	0.000
1498	7.5175	0.004	24.305	0.000
1499	7.5206	0.004	24.330	0.000
1500	7.5238	0.002	24.330	0.000
1501	7.5270	0.006	24.330	0.000
1502	7.5302	0.012	24.360	0.000
1503	7.5382	0.012	24.360	0.000
1504	7.5462	0.018	24.265	0.000
1505	7.5515	0.022	24.265	0.000
1506	7.5569	0.016	24.345	0.000
1507	7.5622	0.008	24.345	0.000
1508	7.5675	-0.002	24.305	0.000
1509	7.5729	-0.004	24.305	0.000
1510	7.5782	0.006	24.325	0.000
1511	7.5814	0.012	24.325	0.000
1512	7.5846	0.010	24.325	0.000
1513	7.5878	0.006	24.420	0.000
1514	7.5910	0.008	24.420	0.000
1515	7.5942	0.004	24.390	0.000
1516	7.6102	-0.008	24.390	0.000
1517	7.6141	-0.002	24.355	0.000
1518	7.6181	0.008	24.355	0.000
1519	7.6221	0.010	24.385	0.000
1520	7.6261	0.012	24.385	0.000
1521	7.6315	0.004	24.395	0.000
1522	7.6368	-0.002	24.395	0.000
1523	7.6422	0.002	24.395	0.000
1524	7.6454	-0.002	24.415	0.000
1525	7.6486	0.002	24.415	0.000
1526	7.6517	0.012	24.395	0.000
1527	7.6549	0.012	24.395	0.000
1528	7.6581	0.012	24.410	0.000
1529	7.6741	0.002	24.410	0.000
1530	7.6794	-0.006	24.405	0.000
1531	7.6848	-0.006	24.405	0.000
1532	7.6901	-0.004	24.415	0.000
1533	7.6941	0.004	24.415	0.000
1534	7.6982	0.012	24.415	0.000
1535	7.7022	0.008	24.370	0.000
1536	7.7062	0.006	24.370	0.000
1537	7.7107	0.004	24.445	0.000
1538	7.7151	-0.004	24.445	0.000
1539	7.7196	-0.008	24.445	0.000
1540	7.7240	-0.006	24.445	0.000
1541	7.7310	0.002	24.390	0.000
1542	7.7380	0.006	24.390	0.000
1543	7.7433	0.002	24.495	0.000
1544	7.7486	0.000	24.495	0.000
1545	7.7540	-0.002	24.495	0.000
1546	7.7594	-0.004	24.450	0.000
1547	7.7648	-0.006	24.450	0.000
1548	7.7703	-0.002	24.455	0.000
1549	7.7742	-0.002	24.455	0.000
1550	7.7781	0.004	24.445	0.000
1551	7.7820	0.010	24.445	0.000
1552	7.7859	0.008	24.450	0.000
1553	7.7914	0.002	24.450	0.000
1554	7.7968	-0.004	24.495	0.000
1555	7.8023	-0.008	24.495	0.000
1556	7.8075	-0.004	24.495	0.000
1557	7.8128	0.034	24.445	0.000
1558	7.8181	0.118	24.445	0.000
1559	7.8234	0.334	24.415	0.000
1560	7.8287	0.858	24.415	0.000
1561	7.8340	2.230	24.490	0.000
1562	7.8379	4.456	24.490	0.000
1563	7.8419	6.796	24.460	0.000
1564	7.8459	8.326	24.460	0.000
1565	7.8499	8.984	24.455	0.000
1566	7.8579	9.594	24.455	0.000
1567	7.8659	9.344	24.455	0.000
1568	7.8699	8.702	24.490	0.000
1569	7.8739	8.150	24.490	0.000
1570	7.8779	7.564	24.475	0.000
1571	7.8818	7.374	24.475	0.000
1572	7.8872	6.848	24.440	0.000
1573	7.8926	5.940	24.440	0.000
1574	7.8980	5.202	24.460	0.000
1575	7.9045	4.662	24.460	0.000
1576	7.9109	4.538	24.405	0.000
1577	7.9173	4.374	24.405	0.000
1578	7.9238	3.990	24.405	0.000
1579	7.9302	3.648	24.355	0.000
1580	7.9333	3.534	24.355	0.000
1581	7.9365	3.818	24.330	0.000
1582	7.9396	4.120	24.330	0.000
1583	7.9427	3.950	24.345	0.000
1584	7.9458	3.860	24.345	0.000
1585	7.9513	3.954	24.330	0.000
1586	7.9567	4.246	24.330	0.000
1587	7.9621	4.592	24.225	0.000
1588	7.9660	4.486	24.225	0.000
1589	7.9700	4.336	24.225	0.000
1590	7.9739	4.184	24.260	0.000
1591	7.9778	3.478	24.260	0.000
1592	7.9859	2.502	24.155	0.000
1593	7.9940	1.852	24.155	0.000
1594	7.9994	1.432	24.175	0.000
1595	8.0048	1.168	24.175	0.000
1596	8.0101	0.896	24.200	0.000
1597	8.0154	0.538	24.200	0.000
1598	8.0206	0.244	24.165	0.000
1599	8.0259	0.072	24.165	0.000
1600	8.0291	-0.032	24.165	0.000
1601	8.0323	-0.114	24.220	0.000
1602	8.0354	-0.174	24.220	0.000
1603	8.0386	-0.220	24.210	0.000
1604	8.0418	-0.230	24.210	0.000
1605	8.0498	-0.176	24.175	0.000
1606	8.0578	-0.116	24.175	0.000
1607	8.0632	-0.076	24.145	0.000
1608	8.0686	-0.028	24.145	0.000
1609	8.0740	0.000	24.200	0.000
1610	8.0794	0.014	24.200	0.000
1611	8.0847	0.024	24.200	0.000
1612	8.0900	0.038	24.175	0.000
1613	8.0932	0.048	24.175	0.000
1614	8.0963	0.054	24.250	0.000
1615	8.0994	0.044	24.250	0.000
1616	8.1026	0.036	24.115	0.000
1617	8.1057	0.014	24.115	0.000
1618	8.1137	-0.004	24.200	0.000
1619	8.1217	0.002	24.200	0.000
1620	8.1271	0.012	24.230	0.000
1621	8.1325	0.030	24.230	0.000
1622	8.1378	0.050	24.230	0.000
1623	8.1433	0.054	24.235	0.000
1624	8.1487	0.046	24.235	0.000
1625	8.1541	0.036	24.230	0.000
1626	8.1572	0.036	24.230	0.000
1627	8.1604	0.042	24.250	0.000
1628	8.1635	0.044	24.250	0.000
1629	8.1666	0.050	24.280	0.000
1630	8.1697	0.050	24.280	0.000
1631	8.1856	0.042	24.240	0.000
1632	8.1896	0.040	24.240	0.000
1633	8.1936	0.030	24.240	0.000
1634	8.1977	0.026	24.205	0.000
1635	8.2017	0.034	24.205	0.000
1636	8.2070	0.038	24.230	0.000
1637	8.2124	0.034	24.230	0.000
1638	8.2177	0.032	24.240	0.000
1639	8.2217	0.030	24.240	0.000
1640	8.2257	0.028	24.225	0.000
1641	8.2296	0.030	24.225	0.000
1642	8.2336	0.030	24.295	0.000
1643	8.2416	0.034	24.295	0.000
1644	8.2496	0.030	24.295	0.000
1645	8.2550	0.022	24.260	0.000
1646	8.2603	0.028	24.260	0.000
1647	8.2657	0.020	24.245	0.000
1648	8.2711	0.018	24.245	0.000
1649	8.2766	0.030	24.235	0.000
1650	8.2820	0.028	24.235	0.000
1651	8.2851	0.032	24.140	0.000
1652	8.2883	0.028	24.140	0.000
1653	8.2914	0.018	24.240	0.000
1654	8.2945	0.024	24.240	0.000
1655	8.2977	0.016	24.240	0.000
1656	8.3056	0.018	24.225	0.000
1657	8.3136	0.026	24.225	0.000
1658	8.3189	0.024	24.250	0.000
1659	8.3243	0.032	24.250	0.000
1660	8.3296	0.024	24.330	0.000
1661	8.3349	0.016	24.330	0.000
1662	8.3403	0.018	24.285	0.000
1663	8.3456	0.014	24.285	0.000
1664	8.3488	0.014	24.270	0.000
1665	8.3520	0.010	24.270	0.000
1666	8.3552	0.008	24.270	0.000
1667	8.3583	0.010	24.330	0.000
1668	8.3615	0.006	24.330	0.000
1669	8.3695	0.014	24.325	0.000
1670	8.3776	0.018	24.325	0.000
1671	8.3828	0.020	24.325	0.000
1672	8.3881	0.026	24.325	0.000
1673	8.3934	0.024	24.395	0.000
1674	8.3987	0.014	24.395	0.000
1675	8.4040	0.006	24.315	0.000
1676	8.4094	0.008	24.315	0.000
1677	8.4134	0.012	24.315	0.000
1678	8.4174	0.006	24.350	0.000
1679	8.4214	0.010	24.350	0.000
1680	8.4254	0.024	24.360	0.000
1681	8.4335	0.014	24.360	0.000
1682	8.4415	0.008	24.385	0.000
1683	8.4455	0.010	24.385	0.000
1684	8.4494	0.008	24.290	0.000
1685	8.4534	0.008	24.290	0.000
1686	8.4574	0.012	24.360	0.000
1687	8.4629	0.014	24.360	0.000
1688	8.4684	0.016	24.360	0.000
1689	8.4738	0.004	24.410	0.000
1690	8.4770	0.002	24.410	0.000
1691	8.4801	0.000	24.340	0.000
1692	8.4832	-0.002	24.340	0.000
1693	8.4864	0.010	24.335	0.000
1694	8.4895	0.014	24.335	0.000
1695	8.5055	0.016	24.395	0.000
1696	8.5108	0.014	24.395	0.000
1697	8.5162	0.002	24.360	0.000
1698	8.5215	-0.002	24.360	0.000
1699	8.5256	0.006	24.360	0.000
1700	8.5296	0.006	24.425	0.000
1701	8.5337	0.004	24.425	0.000
1702	8.5377	0.008	24.390	0.000
1703	8.5417	0.010	24.390	0.000
1704	8.5456	0.008	24.435	0.000
1705	8.5495	0.006	24.435	0.000
1706	8.5535	0.004	24.435	0.000
1707	8.5615	0.012	24.435	0.000
1708	8.5694	0.014	24.435	0.000
1709	8.5748	0.006	24.445	0.000
1710	8.5801	0.006	24.445	0.000
1711	8.5855	-0.002	24.375	0.000
1712	8.5908	-0.006	24.375	0.000
1713	8.5961	0.002	24.390	0.000
1714	8.6014	0.004	24.390	0.000
1715	8.6046	0.002	24.455	0.000
1716	8.6078	0.004	24.455	0.000
1717	8.6110	0.000	24.430	0.000
1718	8.6143	-0.004	24.430	0.000
1719	8.6175	-0.004	24.430	0.000
1720	8.6281	0.000	24.425	0.000
1721	8.6387	0.008	24.425	0.000
1722	8.6413	0.016	24.420	0.000
1723	8.6440	0.012	24.420	0.000
1724	8.6467	0.008	24.460	0.000
1725	8.6494	-0.002	24.460	0.000
1726	8.6573	-0.006	24.390	0.000
1727	8.6653	0.000	24.390	0.000
1728	8.6685	0.002	24.465	0.000
1729	8.6717	0.004	24.465	0.000
1730	8.6749	0.008	24.465	0.000
1731	8.6781	0.004	24.445	0.000
1732	8.6813	-0.002	24.445	0.000
1733	8.6972	-0.006	24.455	0.000
1734	8.7012	0.052	24.455	0.000
1735	8.7053	0.186	24.455	0.000
1736	8.7093	0.490	24.455	0.000
1737	8.7133	1.276	24.450	0.000
1738	8.7186	2.706	24.450	0.000
1739	8.7240	4.730	24.470	0.000
1740	8.7293	7.438	24.470	0.000
1741	8.7325	8.690	24.470	0.000
1742	8.7357	8.752	24.450	0.000
1743	8.7389	8.620	24.450	0.000
1744	8.7421	8.908	24.515	0.000
1745	8.7453	9.154	24.515	0.000
1746	8.7612	8.118	24.480	0.000
1747	8.7666	7.316	24.480	0.000
1748	8.7720	6.724	24.405	0.000
1749	8.7775	6.190	24.405	0.000
1750	8.7815	5.996	24.395	0.000
1751	8.7855	5.458	24.395	0.000
1752	8.7895	4.690	24.395	0.000
1753	8.7935	4.118	24.410	0.000
1754	8.7967	3.940	24.410	0.000
1755	8.7998	4.308	24.415	0.000
1756	8.8030	4.256	24.415	0.000
1757	8.8061	4.044	24.370	0.000
1758	8.8093	3.852	24.370	0.000
1759	8.8252	3.776	24.350	0.000
1760	8.8307	4.006	24.350	0.000
1761	8.8361	4.140	24.320	0.000
1762	8.8416	4.126	24.320	0.000
1763	8.8468	4.072	24.320	0.000
1764	8.8521	4.114	24.285	0.000
1765	8.8573	4.410	24.285	0.000
1766	8.8605	4.570	24.230	0.000
1767	8.8636	4.388	24.230	0.000
1768	8.8668	3.668	24.275	0.000
1769	8.8700	2.414	24.275	0.000
1770	8.8731	1.856	24.205	0.000
1771	8.8811	1.528	24.205	0.000
1772	8.8891	1.302	24.165	0.000
1773	8.8944	1.068	24.165	0.000
1774	8.8998	0.676	24.165	0.000
1775	8.9051	0.336	24.205	0.000
1776	8.9104	0.114	24.205	0.000
1777	8.9157	0.002	24.140	0.000
1778	8.9211	-0.078	24.140	0.000
1779	8.9251	-0.158	24.125	0.000
1780	8.9290	-0.210	24.125	0.000
1781	8.9330	-0.216	24.180	0.000
1782	8.9370	-0.180	24.180	0.000
1783	8.9424	-0.140	24.230	0.000
1784	8.9477	-0.088	24.230	0.000
1785	8.9530	-0.040	24.230	0.000
1786	8.9583	-0.018	24.180	0.000
1787	8.9636	0.006	24.180	0.000
1788	8.9689	0.032	24.150	0.000
1789	8.9744	0.046	24.150	0.000
1790	8.9798	0.058	24.165	0.000
1791	8.9853	0.052	24.165	0.000
1792	8.9892	0.044	24.190	0.000
1793	8.9931	0.034	24.190	0.000
1794	8.9970	0.016	24.175	0.000
1795	9.0009	0.012	24.175	0.000
1796	9.0091	0.014	24.175	0.000
1797	9.0172	0.024	24.205	0.000
1798	9.0212	0.038	24.205	0.000
1799	9.0253	0.032	24.250	0.000
1800	9.0294	0.032	24.250	0.000
1801	9.0334	0.040	24.250	0.000
1802	9.0387	0.040	24.250	0.000
1803	9.0439	0.048	24.210	0.000
1804	9.0492	0.060	24.210	0.000
1805	9.0531	0.066	24.235	0.000
1806	9.0571	0.050	24.235	0.000
1807	9.0610	0.038	24.235	0.000
1808	9.0650	0.040	24.210	0.000
1809	9.0730	0.032	24.210	0.000
1810	9.0810	0.024	24.275	0.000
1811	9.0863	0.034	24.275	0.000
1812	9.0917	0.042	24.235	0.000
1813	9.0970	0.034	24.235	0.000
1814	9.1024	0.030	24.305	0.000
1815	9.1078	0.038	24.305	0.000
1816	9.1133	0.034	24.255	0.000
1817	9.1164	0.032	24.255	0.000
1818	9.1195	0.038	24.255	0.000
1819	9.1227	0.038	24.190	0.000
1820	9.1258	0.030	24.190	0.000
1821	9.1290	0.030	24.260	0.000
1822	9.1369	0.032	24.260	0.000
1823	9.1449	0.022	24.255	0.000
1824	9.1503	0.020	24.255	0.000
1825	9.1556	0.026	24.280	0.000
1826	9.1610	0.022	24.280	0.000
1827	9.1663	0.018	24.290	0.000
1828	9.1716	0.022	24.290	0.000
1829	9.1769	0.028	24.290	0.000
1830	9.1801	0.032	24.255	0.000
1831	9.1833	0.034	24.255	0.000
1832	9.1865	0.034	24.275	0.000
1833	9.1897	0.020	24.275	0.000
1834	9.1929	0.010	24.250	0.000
1835	9.2009	0.018	24.250	0.000
1836	9.2089	0.018	24.270	0.000
1837	9.2142	0.018	24.270	0.000
1838	9.2195	0.030	24.295	0.000
1839	9.2249	0.028	24.295	0.000
1840	9.2302	0.018	24.295	0.000
1841	9.2355	0.008	24.290	0.000
1842	9.2409	0.006	24.290	0.000
1843	9.2441	0.010	24.290	0.000
1844	9.2472	0.012	24.290	0.000
1845	9.2504	0.022	24.330	0.000
1846	9.2536	0.022	24.330	0.000
1847	9.2568	0.014	24.350	0.000
1848	9.2728	0.016	24.350	0.000
1849	9.2769	0.018	24.270	0.000
1850	9.2809	0.010	24.270	0.000
1851	9.2850	0.014	24.270	0.000
1852	9.2890	0.020	24.370	0.000
1853	9.2942	0.012	24.370	0.000
1854	9.2995	0.006	24.330	0.000
1855	9.3047	-0.002	24.330	0.000
1856	9.3079	0.002	24.350	0.000
1857	9.3112	0.012	24.350	0.000
1858	9.3144	0.018	24.290	0.000
1859	9.3176	0.024	24.290	0.000
1860	9.3208	0.016	24.385	0.000
1861	9.3368	0.010	24.385	0.000
1862	9.3422	0.010	24.385	0.000
1863	9.3476	0.002	24.375	0.000
1864	9.3530	0.000	24.375	0.000
1865	9.3570	0.008	24.410	0.000
1866	9.3609	0.010	24.410	0.000
1867	9.3648	0.010	24.325	0.000
1868	9.3688	0.008	24.325	0.000
1869	9.3727	0.006	24.395	0.000
1870	9.3767	0.006	24.395	0.000
1871	9.3807	0.010	24.405	0.000
1872	9.3846	0.010	24.405	0.000
1873	9.3926	0.004	24.405	0.000
1874	9.4006	0.000	24.420	0.000
1875	9.4060	0.002	24.420	0.000
1876	9.4113	0.008	24.320	0.000
1877	9.4166	0.002	24.320	0.000
1878	9.4219	0.004	24.410	0.000
1879	9.4273	0.014	24.410	0.000
1880	9.4326	0.010	24.430	0.000
1881	9.4366	0.000	24.430	0.000
1882	9.4406	0.002	24.515	0.000
1883	9.4446	-0.002	24.515	0.000
1884	9.4486	0.004	24.515	0.000
1885	9.4540	0.012	24.435	0.000
1886	9.4593	0.010	24.435	0.000
1887	9.4647	0.010	24.355	0.000
1888	9.4700	0.006	24.355	0.000
1889	9.4753	0.006	24.395	0.000
1890	9.4806	-0.002	24.395	0.000
1891	9.4859	-0.010	24.435	0.000
1892	9.4912	-0.006	24.435	0.000
1893	9.4965	0.004	24.450	0.000
1894	9.5005	0.004	24.450	0.000
1895	9.5045	0.006	24.450	0.000
1896	9.5085	0.002	24.420	0.000
1897	9.5125	0.000	24.420	0.000
1898	9.5205	0.004	24.415	0.000
1899	9.5285	0.006	24.415	0.000
1900	9.5325	0.004	24.395	0.000
1901	9.5365	-0.002	24.395	0.000
1902	9.5405	0.004	24.445	0.000
1903	9.5444	0.010	24.445	0.000
1904	9.5498	-0.004	24.450	0.000
1905	9.5551	-0.006	24.450	0.000
1906	9.5605	0.008	24.450	0.000
1907	9.5645	0.002	24.420	0.000
1908	9.5684	-0.006	24.420	0.000
1909	9.5724	0.000	24.430	0.000
1910	9.5764	-0.002	24.430	0.000
1911	9.5844	0.050	24.530	0.000
1912	9.5925	0.162	24.530	0.000
1913	9.5979	0.488	24.445	0.000
1914	9.6033	1.222	24.445	0.000
1915	9.6087	2.630	24.440	0.000
1916	9.6127	4.824	24.440	0.000
1917	9.6166	7.282	24.440	0.000
1918	9.6205	9.380	24.475	0.000
1919	9.6244	9.696	24.475	0.000
1920	9.6284	9.052	24.490	0.000
1921	9.6324	8.516	24.490	0.000
1922	9.6364	8.332	24.495	0.000
1923	9.6405	8.310	24.495	0.000
1924	9.6485	7.730	24.535	0.000
1925	9.6565	6.800	24.535	0.000
1926	9.6619	5.982	24.470	0.000
1927	9.6672	5.290	24.470	0.000
1928	9.6726	5.050	24.470	0.000
1929	9.6779	4.904	24.375	0.000
1930	9.6833	4.412	24.375	0.000
1931	9.6886	4.038	24.480	0.000
1932	9.6918	3.808	24.480	0.000
1933	9.6949	3.902	24.375	0.000
1934	9.6981	4.094	24.375	0.000
1935	9.7012	4.002	24.345	0.000
1936	9.7044	3.958	24.345	0.000
1937	9.7133	3.920	24.300	0.000
1938	9.7223	4.178	24.300	0.000
1939	9.7270	4.768	24.300	0.000
1940	9.7317	4.670	24.270	0.000
1941	9.7364	4.464	24.270	0.000
1942	9.7417	4.262	24.260	0.000
1943	9.7471	4.318	24.260	0.000
1944	9.7524	4.628	24.250	0.000
1945	9.7556	4.024	24.250	0.000
1946	9.7588	2.890	24.290	0.000
1947	9.7620	2.058	24.290	0.000
1948	9.7652	1.502	24.225	0.000
1949	9.7684	1.202	24.225	0.000
1950	9.7842	1.034	24.225	0.000
1951	9.7883	0.718	24.225	0.000
1952	9.7924	0.364	24.225	0.000
1953	9.7965	0.128	24.155	0.000
1954	9.8006	-0.002	24.155	0.000
1955	9.8058	-0.096	24.160	0.000
1956	9.8111	-0.174	24.160	0.000
1957	9.8163	-0.228	24.170	0.000
1958	9.8203	-0.244	24.170	0.000
1959	9.8243	-0.208	24.185	0.000
1960	9.8282	-0.148	24.185	0.000
1961	9.8322	-0.096	24.185	0.000
1962	9.8402	-0.048	24.200	0.000
1963	9.8483	-0.012	24.200	0.000
1964	9.8537	0.014	24.185	0.000
1965	9.8591	0.036	24.185	0.000
1966	9.8645	0.046	24.160	0.000
1967	9.8684	0.054	24.160	0.000
1968	9.8724	0.048	24.145	0.000
1969	9.8763	0.038	24.145	0.000
1970	9.8802	0.038	24.145	0.000
1971	9.8842	0.022	24.145	0.000
1972	9.8882	0.012	24.145	0.000
1973	9.8922	0.018	24.195	0.000
1974	9.8962	0.016	24.195	0.000
1975	9.9042	0.022	24.220	0.000
1976	9.9122	0.028	24.220	0.000
1977	9.9176	0.036	24.215	0.000
1978	9.9231	0.042	24.215	0.000
1979	9.9286	0.044	24.185	0.000
1980	9.9338	0.052	24.185	0.000
1981	9.9390	0.054	24.250	0.000
1982	9.9442	0.046	24.250	0.000
1983	9.9482	0.046	24.250	0.000
1984	9.9522	0.044	24.205	0.000
1985	9.9562	0.042	24.205	0.000
1986	9.9601	0.042	24.220	0.000
1987	9.9655	0.040	24.220	0.000
1988	9.9708	0.036	24.250	0.000
1989	9.9761	0.036	24.250	0.000
1990	9.9815	0.032	24.235	0.000
1991	9.9868	0.028	24.235	0.000
1992	9.9921	0.036	24.265	0.000
1993	9.9974	0.038	24.265	0.000
1994	10.0028	0.034	24.265	0.000
1995	10.0081	0.032	24.235	0.000
1996	10.0113	0.030	24.235	0.000
1997	10.0145	0.038	24.190	0.000
1998	10.0177	0.036	24.190	0.000
1999	10.0208	0.034	24.270	0.000
2000	10.0240	0.040	24.270	0.000
2001	10.0320	0.028	24.230	0.000
2002	10.0400	0.012	24.230	0.000
2003	10.0454	0.014	24.185	0.000
2004	10.0507	0.014	24.185	0.000
2005	10.0560	0.018	24.185	0.000
2006	10.0614	0.034	24.245	0.000
2007	10.0668	0.038	24.245	0.000
[truncated: 9,845 more rows]
