# Supplementary material for: Applications of a novel reciprocating positive displacement pump in the simulation of pulsatile arterial blood flow
Source: PLoS One. 2022 Dec 13;17(12):e0270780. doi: 10.1371/journal.pone.0270780 (PMC9746965; doi:10.1371/journal.pone.0270780)
Supplement: S1 File — (ZIP) [file pone.0270780.s001.zip › Supporting Information Data Files/Flow Rates/Ocular and Retina/Pulsatile Ocular Flow (l) 0444.csv]

Viewer Version	2.91
COM HW Type	RS485/USB Sensor Cable
COM HW Config	Config String: COM10, 115200, ECHOOFF
Sensor Cable Version	1.8
Product Type	Liquid Flow Sensor (SF06 Chip)
Product COM Protocol Config	SHDLC Device Address: 0
Product ID	SLF3S-1300F
Sensor Serial	2109-000156
I2C Address	8
Supply Voltage	3.5 V
Command Address	0x3608
Sampling Time [ms]	5
Scale Factor Flow lin.	500
Scale Factor Temp lin.	200
Scale Factor Custom	1
Sample #	Relative Time[s]	Flow linearized [ml/min]	Temperature linearized [deg C]	Custom []
62	0.3250	-0.014	23.655	0.000
63	0.3304	-0.012	23.655	0.000
64	0.3358	-0.014	23.645	0.000
65	0.3411	-0.016	23.645	0.000
66	0.3464	-0.010	23.620	0.000
67	0.3518	-0.012	23.620	0.000
68	0.3557	-0.014	23.620	0.000
69	0.3597	-0.010	23.665	0.000
70	0.3637	-0.014	23.665	0.000
71	0.3677	-0.016	23.590	0.000
72	0.3730	-0.012	23.590	0.000
73	0.3783	-0.012	23.700	0.000
74	0.3836	-0.008	23.700	0.000
75	0.3890	-0.008	23.735	0.000
76	0.3944	-0.012	23.735	0.000
77	0.3998	-0.012	23.705	0.000
78	0.4051	-0.020	23.705	0.000
79	0.4104	-0.016	23.705	0.000
80	0.4156	-0.014	23.675	0.000
81	0.4210	-0.014	23.675	0.000
82	0.4263	-0.010	23.740	0.000
83	0.4316	-0.010	23.740	0.000
84	0.4370	-0.012	23.745	0.000
85	0.4423	-0.014	23.745	0.000
86	0.4477	-0.018	23.805	0.000
87	0.4517	-0.018	23.805	0.000
88	0.4558	-0.016	23.795	0.000
89	0.4598	-0.012	23.795	0.000
90	0.4638	-0.012	23.795	0.000
91	0.4691	-0.012	23.740	0.000
92	0.4744	-0.010	23.740	0.000
93	0.4796	-0.012	23.800	0.000
94	0.4849	-0.014	23.800	0.000
95	0.4902	-0.014	23.825	0.000
96	0.4955	-0.012	23.825	0.000
97	0.5008	-0.012	23.850	0.000
98	0.5062	-0.014	23.850	0.000
99	0.5115	-0.010	23.850	0.000
100	0.5155	-0.010	23.850	0.000
101	0.5195	-0.014	23.850	0.000
102	0.5235	-0.014	23.800	0.000
103	0.5275	-0.016	23.800	0.000
104	0.5328	-0.018	23.800	0.000
105	0.5382	-0.016	23.800	0.000
106	0.5435	-0.016	23.870	0.000
107	0.5489	-0.014	23.870	0.000
108	0.5543	-0.012	23.920	0.000
109	0.5598	-0.012	23.920	0.000
110	0.5650	-0.008	23.895	0.000
111	0.5702	-0.010	23.895	0.000
112	0.5755	-0.014	23.895	0.000
113	0.5795	-0.012	23.825	0.000
114	0.5835	-0.020	23.825	0.000
115	0.5875	-0.022	23.960	0.000
116	0.5915	-0.016	23.960	0.000
117	0.5995	-0.020	23.965	0.000
118	0.6075	-0.012	23.965	0.000
119	0.6115	-0.010	23.990	0.000
120	0.6155	-0.014	23.990	0.000
121	0.6195	-0.010	23.985	0.000
122	0.6234	-0.016	23.985	0.000
123	0.6288	-0.014	23.985	0.000
124	0.6341	-0.016	24.000	0.000
125	0.6394	-0.014	24.000	0.000
126	0.6447	-0.010	23.950	0.000
127	0.6501	-0.012	23.950	0.000
128	0.6554	-0.012	23.960	0.000
129	0.6607	-0.014	23.960	0.000
130	0.6661	-0.014	23.960	0.000
131	0.6714	-0.022	23.960	0.000
132	0.6768	-0.022	24.000	0.000
133	0.6822	-0.014	24.000	0.000
134	0.6875	-0.012	24.000	0.000
135	0.6916	-0.012	24.000	0.000
136	0.6957	-0.008	24.000	0.000
137	0.6997	-0.008	24.005	0.000
138	0.7038	-0.014	24.005	0.000
139	0.7090	-0.018	24.025	0.000
140	0.7143	-0.018	24.025	0.000
141	0.7195	-0.020	24.030	0.000
142	0.7249	-0.020	24.030	0.000
143	0.7302	-0.012	24.045	0.000
144	0.7356	-0.014	24.045	0.000
145	0.7409	-0.014	24.045	0.000
146	0.7463	-0.014	24.000	0.000
147	0.7517	-0.012	24.000	0.000
148	0.7570	-0.014	24.005	0.000
149	0.7624	-0.008	24.005	0.000
150	0.7678	-0.010	24.060	0.000
151	0.7709	-0.018	24.060	0.000
152	0.7741	-0.016	24.000	0.000
153	0.7772	-0.018	24.000	0.000
154	0.7803	-0.020	24.060	0.000
155	0.7835	-0.016	24.060	0.000
156	0.7914	-0.014	24.060	0.000
157	0.7994	-0.004	24.045	0.000
158	0.8048	-0.012	24.045	0.000
159	0.8101	-0.018	24.050	0.000
160	0.8154	-0.020	24.050	0.000
161	0.8208	-0.028	24.120	0.000
162	0.8261	-0.018	24.120	0.000
163	0.8314	-0.012	24.080	0.000
164	0.8373	-0.008	24.080	0.000
165	0.8432	-0.004	24.150	0.000
166	0.8491	-0.014	24.150	0.000
167	0.8549	-0.012	24.150	0.000
168	0.8608	-0.018	24.040	0.000
169	0.8667	-0.028	24.040	0.000
170	0.8726	-0.016	24.105	0.000
171	0.8784	-0.014	24.105	0.000
172	0.8843	-0.012	24.130	0.000
173	0.8875	-0.012	24.130	0.000
174	0.8907	-0.018	24.210	0.000
175	0.8939	-0.016	24.210	0.000
176	0.8971	-0.014	24.185	0.000
177	0.9003	-0.012	24.185	0.000
178	0.9057	-0.012	24.185	0.000
179	0.9111	-0.014	24.165	0.000
180	0.9164	-0.012	24.165	0.000
181	0.9196	-0.028	24.185	0.000
182	0.9228	-0.024	24.185	0.000
183	0.9260	-0.014	24.105	0.000
184	0.9292	-0.012	24.105	0.000
185	0.9324	-0.004	24.165	0.000
186	0.9484	-0.010	24.165	0.000
187	0.9524	-0.012	24.200	0.000
188	0.9564	-0.020	24.200	0.000
189	0.9604	-0.032	24.200	0.000
190	0.9644	-0.022	24.270	0.000
191	0.9697	-0.014	24.270	0.000
192	0.9750	-0.014	24.170	0.000
193	0.9803	-0.008	24.170	0.000
194	0.9843	-0.012	24.115	0.000
195	0.9883	-0.020	24.115	0.000
196	0.9923	-0.022	24.165	0.000
197	0.9963	-0.016	24.165	0.000
198	1.0043	-0.010	24.270	0.000
199	1.0123	-0.006	24.270	0.000
200	1.0176	-0.008	24.270	0.000
201	1.0230	-0.016	24.250	0.000
202	1.0283	-0.018	24.250	0.000
203	1.0323	-0.024	24.270	0.000
204	1.0363	-0.022	24.270	0.000
205	1.0403	-0.016	24.260	0.000
206	1.0443	-0.014	24.260	0.000
207	1.0482	-0.010	24.235	0.000
208	1.0522	-0.014	24.235	0.000
209	1.0562	-0.018	24.245	0.000
210	1.0602	-0.018	24.245	0.000
211	1.0684	-0.018	24.245	0.000
212	1.0766	-0.014	24.330	0.000
213	1.0818	-0.010	24.330	0.000
214	1.0870	-0.014	24.240	0.000
215	1.0922	-0.020	24.240	0.000
216	1.0975	-0.020	24.240	0.000
217	1.1029	-0.024	24.240	0.000
218	1.1082	-0.018	24.305	0.000
219	1.1122	-0.014	24.305	0.000
220	1.1162	-0.004	24.290	0.000
221	1.1202	0.000	24.290	0.000
222	1.1241	-0.008	24.290	0.000
223	1.1296	-0.028	24.290	0.000
224	1.1350	-0.028	24.290	0.000
225	1.1405	-0.028	24.225	0.000
226	1.1458	-0.024	24.225	0.000
227	1.1511	-0.010	24.270	0.000
228	1.1565	-0.006	24.270	0.000
229	1.1617	-0.006	24.305	0.000
230	1.1670	-0.016	24.305	0.000
231	1.1723	-0.022	24.340	0.000
232	1.1762	-0.020	24.340	0.000
233	1.1801	-0.020	24.340	0.000
234	1.1841	-0.012	24.310	0.000
235	1.1880	-0.002	24.310	0.000
236	1.1962	-0.012	24.235	0.000
237	1.2044	-0.020	24.235	0.000
238	1.2083	-0.026	24.330	0.000
239	1.2122	-0.026	24.330	0.000
240	1.2162	-0.014	24.370	0.000
241	1.2201	-0.012	24.370	0.000
242	1.2254	-0.010	24.315	0.000
243	1.2308	-0.014	24.315	0.000
244	1.2361	-0.022	24.315	0.000
245	1.2401	-0.024	24.370	0.000
246	1.2441	-0.022	24.370	0.000
247	1.2481	-0.014	24.325	0.000
248	1.2521	-0.002	24.325	0.000
249	1.2601	0.002	24.330	0.000
250	1.2681	-0.008	24.330	0.000
251	1.2734	-0.022	24.375	0.000
252	1.2787	-0.032	24.375	0.000
253	1.2840	-0.030	24.325	0.000
254	1.2880	-0.016	24.325	0.000
255	1.2920	-0.008	24.325	0.000
256	1.2960	-0.010	24.395	0.000
257	1.3001	-0.010	24.395	0.000
258	1.3040	-0.018	24.330	0.000
259	1.3080	-0.026	24.330	0.000
260	1.3120	-0.028	24.370	0.000
261	1.3160	-0.018	24.370	0.000
262	1.3240	-0.012	24.380	0.000
263	1.3320	-0.008	24.380	0.000
264	1.3373	-0.014	24.350	0.000
265	1.3426	-0.018	24.350	0.000
266	1.3479	-0.020	24.350	0.000
267	1.3533	-0.024	24.365	0.000
268	1.3586	-0.010	24.365	0.000
269	1.3639	-0.004	24.400	0.000
270	1.3671	-0.014	24.400	0.000
271	1.3703	-0.010	24.335	0.000
272	1.3735	-0.022	24.335	0.000
273	1.3767	-0.028	24.375	0.000
274	1.3799	-0.026	24.375	0.000
275	1.3879	-0.026	24.400	0.000
276	1.3959	-0.006	24.400	0.000
277	1.4012	-0.002	24.400	0.000
278	1.4066	-0.006	24.410	0.000
279	1.4119	-0.008	24.410	0.000
280	1.4172	-0.022	24.385	0.000
281	1.4225	-0.030	24.385	0.000
282	1.4278	-0.016	24.435	0.000
283	1.4318	-0.032	24.435	0.000
284	1.4358	-0.008	24.415	0.000
285	1.4398	-0.008	24.415	0.000
286	1.4437	-0.010	24.460	0.000
287	1.4517	-0.018	24.460	0.000
288	1.4598	-0.024	24.460	0.000
289	1.4638	-0.016	24.490	0.000
290	1.4679	-0.002	24.490	0.000
291	1.4720	0.004	24.395	0.000
292	1.4761	0.002	24.395	0.000
293	1.4813	0.024	24.435	0.000
294	1.4865	0.026	24.435	0.000
295	1.4917	0.036	24.450	0.000
296	1.4957	0.052	24.450	0.000
297	1.4997	0.054	24.495	0.000
298	1.5037	0.072	24.495	0.000
299	1.5077	0.090	24.495	0.000
300	1.5159	0.096	24.470	0.000
301	1.5240	0.122	24.470	0.000
302	1.5292	0.140	24.445	0.000
303	1.5345	0.142	24.445	0.000
304	1.5397	0.162	24.515	0.000
305	1.5438	0.176	24.515	0.000
306	1.5478	0.168	24.515	0.000
307	1.5518	0.160	24.515	0.000
308	1.5558	0.142	24.475	0.000
309	1.5598	0.162	24.475	0.000
310	1.5638	0.164	24.475	0.000
311	1.5678	0.140	24.445	0.000
312	1.5718	0.148	24.445	0.000
313	1.5798	0.142	24.505	0.000
314	1.5878	0.130	24.505	0.000
315	1.5932	0.116	24.470	0.000
316	1.5987	0.108	24.470	0.000
317	1.6041	0.114	24.505	0.000
318	1.6080	0.110	24.505	0.000
319	1.6119	0.102	24.550	0.000
320	1.6158	0.108	24.550	0.000
321	1.6198	0.098	24.550	0.000
322	1.6237	0.094	24.435	0.000
323	1.6277	0.100	24.435	0.000
324	1.6317	0.090	24.495	0.000
325	1.6357	0.088	24.495	0.000
326	1.6437	0.082	24.550	0.000
327	1.6517	0.066	24.550	0.000
328	1.6570	0.060	24.510	0.000
329	1.6624	0.060	24.510	0.000
330	1.6677	0.060	24.530	0.000
331	1.6731	0.066	24.530	0.000
332	1.6784	0.072	24.530	0.000
333	1.6837	0.068	24.565	0.000
334	1.6877	0.056	24.565	0.000
335	1.6917	0.046	24.475	0.000
336	1.6957	0.042	24.475	0.000
337	1.6996	0.044	24.500	0.000
338	1.7050	0.042	24.500	0.000
339	1.7103	0.050	24.565	0.000
340	1.7157	0.052	24.565	0.000
341	1.7211	0.046	24.535	0.000
342	1.7266	0.046	24.535	0.000
343	1.7320	0.040	24.535	0.000
344	1.7373	0.036	24.545	0.000
345	1.7426	0.038	24.545	0.000
346	1.7479	0.036	24.495	0.000
347	1.7510	0.030	24.495	0.000
348	1.7542	0.030	24.560	0.000
349	1.7573	0.034	24.560	0.000
350	1.7605	0.036	24.500	0.000
351	1.7637	0.036	24.500	0.000
352	1.7796	0.036	24.515	0.000
353	1.7836	0.036	24.515	0.000
354	1.7876	0.024	24.515	0.000
355	1.7916	0.018	24.535	0.000
356	1.7956	0.016	24.535	0.000
357	1.8010	0.012	24.550	0.000
358	1.8065	0.022	24.550	0.000
359	1.8119	0.022	24.580	0.000
360	1.8158	0.028	24.580	0.000
361	1.8198	0.024	24.520	0.000
362	1.8237	0.018	24.520	0.000
363	1.8276	0.022	24.520	0.000
364	1.8357	0.012	24.640	0.000
365	1.8437	0.020	24.640	0.000
366	1.8492	0.022	24.540	0.000
367	1.8546	0.016	24.540	0.000
368	1.8600	0.022	24.560	0.000
369	1.8639	0.010	24.560	0.000
370	1.8679	0.014	24.575	0.000
371	1.8718	0.012	24.575	0.000
372	1.8757	0.008	24.585	0.000
373	1.8797	0.020	24.585	0.000
374	1.8836	0.016	24.585	0.000
375	1.8876	0.008	24.650	0.000
376	1.8915	0.010	24.650	0.000
377	1.8995	0.010	24.600	0.000
378	1.9075	0.006	24.600	0.000
379	1.9129	0.010	24.620	0.000
380	1.9182	0.012	24.620	0.000
381	1.9236	0.014	24.585	0.000
382	1.9290	0.012	24.585	0.000
383	1.9343	0.006	24.615	0.000
384	1.9397	0.002	24.615	0.000
385	1.9429	-0.002	24.615	0.000
386	1.9460	0.004	24.605	0.000
387	1.9492	0.006	24.605	0.000
388	1.9523	0.008	24.625	0.000
389	1.9554	0.016	24.625	0.000
390	1.9634	0.010	24.640	0.000
391	1.9714	0.006	24.640	0.000
392	1.9768	0.004	24.585	0.000
393	1.9821	0.006	24.585	0.000
394	1.9875	0.004	24.640	0.000
395	1.9928	0.002	24.640	0.000
396	1.9982	0.008	24.640	0.000
397	2.0035	0.006	24.700	0.000
398	2.0075	-0.004	24.700	0.000
399	2.0115	-0.002	24.660	0.000
400	2.0155	0.006	24.660	0.000
401	2.0194	0.006	24.590	0.000
402	2.0275	0.002	24.590	0.000
403	2.0355	0.004	24.660	0.000
404	2.0395	-0.002	24.660	0.000
405	2.0435	-0.012	24.660	0.000
406	2.0475	-0.006	24.660	0.000
407	2.0515	0.002	24.660	0.000
408	2.0568	0.006	24.565	0.000
409	2.0621	0.014	24.565	0.000
410	2.0674	0.012	24.665	0.000
411	2.0714	0.002	24.665	0.000
412	2.0754	-0.006	24.690	0.000
413	2.0794	-0.012	24.690	0.000
414	2.0834	-0.008	24.655	0.000
415	2.0914	0.002	24.655	0.000
416	2.0994	0.008	24.640	0.000
417	2.1048	0.010	24.640	0.000
418	2.1102	0.002	24.640	0.000
419	2.1157	-0.012	24.695	0.000
420	2.1196	-0.010	24.695	0.000
421	2.1235	-0.012	24.650	0.000
422	2.1274	-0.002	24.650	0.000
423	2.1314	0.012	24.685	0.000
424	2.1354	0.008	24.685	0.000
425	2.1394	0.000	24.685	0.000
426	2.1434	-0.006	24.685	0.000
427	2.1474	-0.020	24.670	0.000
428	2.1553	-0.018	24.670	0.000
429	2.1633	-0.008	24.670	0.000
430	2.1687	0.006	24.695	0.000
431	2.1740	0.014	24.695	0.000
432	2.1794	0.004	24.720	0.000
433	2.1847	-0.002	24.720	0.000
434	2.1900	-0.016	24.660	0.000
435	2.1953	-0.018	24.660	0.000
436	2.1985	-0.008	24.750	0.000
437	2.2017	-0.002	24.750	0.000
438	2.2049	0.004	24.700	0.000
439	2.2081	0.010	24.700	0.000
440	2.2113	0.000	24.700	0.000
441	2.2193	-0.018	24.680	0.000
442	2.2273	-0.022	24.680	0.000
443	2.2326	-0.010	24.680	0.000
444	2.2380	-0.002	24.680	0.000
445	2.2433	0.002	24.730	0.000
446	2.2486	0.008	24.730	0.000
447	2.2539	-0.002	24.680	0.000
448	2.2593	-0.012	24.680	0.000
449	2.2624	-0.016	24.750	0.000
450	2.2656	-0.016	24.750	0.000
451	2.2688	-0.006	24.750	0.000
452	2.2720	-0.002	24.700	0.000
453	2.2751	-0.002	24.700	0.000
454	2.2912	0.002	24.700	0.000
455	2.2952	-0.010	24.700	0.000
456	2.2992	-0.012	24.740	0.000
457	2.3032	-0.010	24.740	0.000
458	2.3072	-0.010	24.700	0.000
459	2.3125	-0.004	24.700	0.000
460	2.3179	-0.008	24.675	0.000
461	2.3232	-0.010	24.675	0.000
462	2.3264	-0.008	24.675	0.000
463	2.3296	-0.010	24.815	0.000
464	2.3328	-0.004	24.815	0.000
465	2.3360	-0.002	24.810	0.000
466	2.3392	-0.002	24.810	0.000
467	2.3552	-0.002	24.720	0.000
468	2.3606	-0.010	24.720	0.000
469	2.3661	-0.018	24.730	0.000
470	2.3715	-0.010	24.730	0.000
471	2.3755	-0.008	24.740	0.000
472	2.3795	-0.002	24.740	0.000
473	2.3834	-0.004	24.740	0.000
474	2.3874	-0.008	24.690	0.000
475	2.3913	-0.006	24.690	0.000
476	2.3952	-0.014	24.750	0.000
477	2.3992	-0.016	24.750	0.000
478	2.4031	-0.008	24.750	0.000
479	2.4112	-0.008	24.750	0.000
480	2.4192	0.002	24.740	0.000
481	2.4246	0.002	24.740	0.000
482	2.4300	-0.010	24.725	0.000
483	2.4354	-0.012	24.725	0.000
484	2.4407	-0.016	24.725	0.000
485	2.4460	-0.012	24.795	0.000
486	2.4514	-0.006	24.795	0.000
487	2.4545	-0.004	24.760	0.000
488	2.4577	0.000	24.760	0.000
489	2.4608	-0.010	24.745	0.000
490	2.4640	-0.010	24.745	0.000
491	2.4671	-0.012	24.785	0.000
492	2.4751	-0.014	24.785	0.000
493	2.4831	0.004	24.725	0.000
494	2.4884	0.020	24.725	0.000
495	2.4938	0.028	24.725	0.000
496	2.4991	0.030	24.785	0.000
497	2.5045	0.028	24.785	0.000
498	2.5098	0.022	24.765	0.000
499	2.5151	0.018	24.765	0.000
500	2.5191	0.030	24.720	0.000
501	2.5230	0.036	24.720	0.000
502	2.5270	0.034	24.855	0.000
503	2.5310	0.040	24.855	0.000
504	2.5390	0.038	24.745	0.000
505	2.5471	0.020	24.745	0.000
506	2.5511	0.018	24.745	0.000
507	2.5551	0.022	24.735	0.000
508	2.5592	0.030	24.735	0.000
509	2.5632	0.036	24.835	0.000
510	2.5685	0.030	24.835	0.000
511	2.5737	0.028	24.795	0.000
512	2.5790	0.024	24.795	0.000
513	2.5830	0.018	24.755	0.000
514	2.5870	0.026	24.755	0.000
515	2.5910	0.024	24.805	0.000
516	2.5949	0.022	24.805	0.000
517	2.6030	0.024	24.805	0.000
518	2.6110	0.020	24.745	0.000
519	2.6163	0.016	24.745	0.000
520	2.6217	0.016	24.785	0.000
521	2.6270	0.020	24.785	0.000
522	2.6310	0.024	24.805	0.000
523	2.6350	0.016	24.805	0.000
524	2.6390	0.014	24.850	0.000
525	2.6429	0.014	24.850	0.000
526	2.6469	0.012	24.795	0.000
527	2.6510	0.012	24.795	0.000
528	2.6550	0.016	24.795	0.000
529	2.6590	0.014	24.830	0.000
530	2.6670	0.012	24.830	0.000
531	2.6749	0.012	24.785	0.000
532	2.6803	0.010	24.785	0.000
533	2.6856	0.008	24.825	0.000
534	2.6909	0.008	24.825	0.000
535	2.6963	0.008	24.835	0.000
536	2.7017	0.010	24.835	0.000
537	2.7070	0.010	24.780	0.000
538	2.7102	0.006	24.780	0.000
539	2.7134	0.010	24.780	0.000
540	2.7166	0.012	24.865	0.000
541	2.7198	0.010	24.865	0.000
542	2.7229	0.008	24.830	0.000
543	2.7309	-0.002	24.830	0.000
544	2.7389	0.004	24.790	0.000
545	2.7442	0.006	24.790	0.000
546	2.7496	-0.002	24.770	0.000
547	2.7549	0.004	24.770	0.000
548	2.7602	0.010	24.875	0.000
549	2.7655	0.008	24.875	0.000
550	2.7708	0.004	24.875	0.000
551	2.7740	0.004	24.825	0.000
552	2.7772	0.000	24.825	0.000
553	2.7804	-0.002	24.785	0.000
554	2.7836	-0.004	24.785	0.000
555	2.7868	-0.002	24.855	0.000
556	2.7948	-0.002	24.855	0.000
557	2.8028	0.004	24.840	0.000
558	2.8082	0.008	24.840	0.000
559	2.8135	0.004	24.845	0.000
560	2.8189	0.004	24.845	0.000
561	2.8242	0.000	24.845	0.000
562	2.8296	-0.002	24.870	0.000
563	2.8350	-0.008	24.870	0.000
564	2.8382	-0.002	24.840	0.000
565	2.8413	-0.002	24.840	0.000
566	2.8445	-0.010	24.885	0.000
567	2.8477	-0.004	24.885	0.000
568	2.8508	0.002	24.865	0.000
569	2.8668	0.004	24.865	0.000
570	2.8708	0.006	24.865	0.000
571	2.8748	0.004	24.865	0.000
572	2.8788	0.004	24.865	0.000
573	2.8828	-0.006	24.825	0.000
574	2.8882	-0.018	24.825	0.000
575	2.8936	-0.012	24.865	0.000
576	2.8990	-0.010	24.865	0.000
577	2.9029	-0.008	24.955	0.000
578	2.9069	0.006	24.955	0.000
579	2.9108	0.008	24.845	0.000
580	2.9148	-0.002	24.845	0.000
581	2.9227	-0.002	24.950	0.000
582	2.9307	-0.014	24.950	0.000
583	2.9361	-0.014	24.950	0.000
584	2.9415	-0.006	24.845	0.000
585	2.9469	-0.006	24.845	0.000
586	2.9508	0.004	24.875	0.000
587	2.9548	-0.002	24.875	0.000
588	2.9587	-0.008	24.895	0.000
589	2.9627	-0.004	24.895	0.000
590	2.9667	-0.016	24.830	0.000
591	2.9707	-0.012	24.830	0.000
592	2.9747	-0.008	24.950	0.000
593	2.9787	-0.010	24.950	0.000
594	2.9867	-0.002	24.950	0.000
595	2.9946	-0.004	24.895	0.000
596	3.0000	-0.004	24.895	0.000
597	3.0053	0.002	24.935	0.000
598	3.0107	-0.006	24.935	0.000
599	3.0160	-0.006	24.880	0.000
600	3.0213	-0.012	24.880	0.000
601	3.0267	-0.016	24.950	0.000
602	3.0299	-0.010	24.950	0.000
603	3.0330	-0.014	24.850	0.000
604	3.0362	-0.004	24.850	0.000
605	3.0394	-0.004	24.850	0.000
606	3.0426	-0.010	24.830	0.000
607	3.0506	-0.004	24.830	0.000
608	3.0587	-0.010	24.910	0.000
609	3.0641	-0.012	24.910	0.000
610	3.0696	-0.014	24.875	0.000
611	3.0751	-0.008	24.875	0.000
612	3.0804	-0.004	24.990	0.000
613	3.0856	-0.008	24.990	0.000
614	3.0909	-0.004	24.930	0.000
615	3.0941	-0.006	24.930	0.000
616	3.0972	-0.010	24.930	0.000
617	3.1004	-0.014	24.910	0.000
618	3.1035	-0.020	24.910	0.000
619	3.1067	-0.016	24.890	0.000
620	3.1225	-0.014	24.890	0.000
621	3.1266	-0.012	24.965	0.000
622	3.1306	-0.002	24.965	0.000
623	3.1347	0.002	24.915	0.000
624	3.1387	-0.002	24.915	0.000
625	3.1440	-0.006	24.930	0.000
626	3.1493	-0.010	24.930	0.000
627	3.1546	-0.022	24.930	0.000
628	3.1586	-0.022	24.950	0.000
629	3.1626	-0.018	24.950	0.000
630	3.1665	-0.018	24.870	0.000
631	3.1705	-0.010	24.870	0.000
632	3.1785	-0.004	24.945	0.000
633	3.1865	0.000	24.945	0.000
634	3.1919	-0.002	24.870	0.000
635	3.1972	-0.010	24.870	0.000
636	3.2025	-0.012	24.945	0.000
637	3.2065	-0.022	24.945	0.000
638	3.2105	-0.022	24.945	0.000
639	3.2144	-0.012	24.965	0.000
640	3.2184	-0.002	24.965	0.000
641	3.2239	0.008	24.900	0.000
642	3.2294	0.008	24.900	0.000
643	3.2349	0.004	24.955	0.000
644	3.2401	0.002	24.955	0.000
645	3.2453	0.008	24.950	0.000
646	3.2505	0.014	24.950	0.000
647	3.2558	0.020	24.930	0.000
648	3.2611	0.026	24.930	0.000
649	3.2664	0.040	24.930	0.000
650	3.2718	0.046	24.890	0.000
651	3.2771	0.048	24.890	0.000
652	3.2825	0.060	24.960	0.000
653	3.2865	0.078	24.960	0.000
654	3.2904	0.082	25.025	0.000
655	3.2944	0.090	25.025	0.000
656	3.2984	0.088	24.970	0.000
657	3.3038	0.082	24.970	0.000
658	3.3092	0.090	24.935	0.000
659	3.3146	0.120	24.935	0.000
660	3.3199	0.142	24.935	0.000
661	3.3253	0.160	24.930	0.000
662	3.3306	0.186	24.930	0.000
663	3.3359	0.210	24.875	0.000
664	3.3413	0.228	24.875	0.000
665	3.3466	0.272	25.010	0.000
666	3.3497	0.334	25.010	0.000
667	3.3529	0.424	24.980	0.000
668	3.3561	0.548	24.980	0.000
669	3.3592	0.634	24.990	0.000
670	3.3624	0.682	24.990	0.000
671	3.3784	0.720	24.990	0.000
672	3.3824	0.784	24.975	0.000
673	3.3865	0.868	24.975	0.000
674	3.3905	0.908	24.955	0.000
675	3.3945	0.888	24.955	0.000
676	3.3998	0.832	24.970	0.000
677	3.4051	0.784	24.970	0.000
678	3.4104	0.752	25.005	0.000
679	3.4144	0.674	25.005	0.000
680	3.4184	0.594	25.025	0.000
681	3.4224	0.500	25.025	0.000
682	3.4264	0.442	25.025	0.000
683	3.4343	0.402	24.965	0.000
684	3.4423	0.340	24.965	0.000
685	3.4477	0.306	24.950	0.000
686	3.4530	0.252	24.950	0.000
687	3.4584	0.210	24.990	0.000
688	3.4624	0.194	24.990	0.000
689	3.4664	0.186	24.965	0.000
690	3.4704	0.184	24.965	0.000
691	3.4743	0.190	25.035	0.000
692	3.4783	0.186	25.035	0.000
693	3.4823	0.176	25.035	0.000
694	3.4863	0.160	24.960	0.000
695	3.4903	0.144	24.960	0.000
696	3.4983	0.138	24.970	0.000
697	3.5063	0.144	24.970	0.000
698	3.5118	0.150	24.935	0.000
699	3.5172	0.142	24.935	0.000
700	3.5227	0.128	25.000	0.000
701	3.5280	0.102	25.000	0.000
702	3.5332	0.098	24.940	0.000
703	3.5385	0.098	24.940	0.000
704	3.5438	0.094	24.940	0.000
705	3.5491	0.110	24.970	0.000
706	3.5544	0.114	24.970	0.000
707	3.5596	0.104	24.970	0.000
708	3.5649	0.096	24.970	0.000
709	3.5702	0.082	24.950	0.000
710	3.5742	0.082	24.950	0.000
711	3.5782	0.084	24.935	0.000
712	3.5822	0.088	24.935	0.000
713	3.5862	0.096	24.990	0.000
714	3.5915	0.080	24.990	0.000
715	3.5969	0.074	24.990	0.000
716	3.6022	0.074	24.950	0.000
717	3.6062	0.060	24.950	0.000
718	3.6101	0.062	24.905	0.000
719	3.6141	0.070	24.905	0.000
720	3.6181	0.072	24.945	0.000
721	3.6260	0.068	24.945	0.000
722	3.6340	0.058	24.985	0.000
723	3.6381	0.052	24.985	0.000
724	3.6421	0.052	24.950	0.000
725	3.6462	0.050	24.950	0.000
726	3.6503	0.056	24.950	0.000
727	3.6556	0.060	24.980	0.000
728	3.6609	0.054	24.980	0.000
729	3.6663	0.044	24.930	0.000
730	3.6702	0.042	24.930	0.000
731	3.6741	0.044	24.950	0.000
732	3.6781	0.044	24.950	0.000
733	3.6820	0.054	24.965	0.000
734	3.6902	0.058	24.965	0.000
735	3.6983	0.052	24.960	0.000
736	3.7036	0.040	24.960	0.000
737	3.7089	0.022	24.960	0.000
738	3.7141	0.020	24.925	0.000
739	3.7181	0.034	24.925	0.000
740	3.7221	0.044	24.915	0.000
741	3.7261	0.052	24.915	0.000
742	3.7301	0.052	24.955	0.000
743	3.7341	0.042	24.955	0.000
744	3.7381	0.030	24.930	0.000
745	3.7421	0.016	24.930	0.000
746	3.7461	0.022	24.945	0.000
747	3.7541	0.034	24.945	0.000
748	3.7621	0.036	24.945	0.000
749	3.7674	0.040	24.950	0.000
750	3.7727	0.036	24.950	0.000
751	3.7780	0.020	24.980	0.000
752	3.7834	0.018	24.980	0.000
753	3.7887	0.018	24.960	0.000
754	3.7941	0.024	24.960	0.000
755	3.7973	0.034	24.920	0.000
756	3.8005	0.032	24.920	0.000
757	3.8037	0.026	24.935	0.000
758	3.8068	0.020	24.935	0.000
759	3.8100	0.012	24.935	0.000
760	3.8180	0.016	25.035	0.000
761	3.8260	0.022	25.035	0.000
762	3.8313	0.026	24.965	0.000
763	3.8366	0.030	24.965	0.000
764	3.8419	0.024	25.020	0.000
765	3.8473	0.012	25.020	0.000
766	3.8527	0.010	24.970	0.000
767	3.8581	0.008	24.970	0.000
768	3.8621	0.018	24.980	0.000
769	3.8660	0.032	24.980	0.000
770	3.8700	0.026	24.980	0.000
771	3.8739	0.016	24.990	0.000
772	3.8793	0.014	24.990	0.000
773	3.8846	0.006	24.960	0.000
774	3.8900	0.008	24.960	0.000
775	3.8953	0.012	24.995	0.000
776	3.9006	0.014	24.995	0.000
777	3.9059	0.018	24.935	0.000
778	3.9114	0.012	24.935	0.000
779	3.9168	0.006	24.935	0.000
780	3.9223	0.008	24.935	0.000
781	3.9262	0.008	24.935	0.000
782	3.9301	0.014	24.945	0.000
783	3.9339	0.026	24.945	0.000
784	3.9378	0.018	24.910	0.000
785	3.9458	0.012	24.910	0.000
786	3.9538	0.002	25.040	0.000
787	3.9591	-0.002	25.040	0.000
788	3.9645	0.002	25.015	0.000
789	3.9698	0.004	25.015	0.000
790	3.9738	0.018	24.945	0.000
791	3.9778	0.026	24.945	0.000
792	3.9818	0.014	24.945	0.000
793	3.9858	0.010	25.005	0.000
794	3.9913	-0.002	25.005	0.000
795	3.9967	-0.006	25.000	0.000
796	4.0022	0.002	25.000	0.000
797	4.0074	0.010	24.960	0.000
798	4.0126	0.016	24.960	0.000
799	4.0178	0.018	24.970	0.000
800	4.0231	0.002	24.970	0.000
801	4.0285	-0.010	25.015	0.000
802	4.0338	-0.008	25.015	0.000
803	4.0391	-0.004	25.015	0.000
804	4.0444	0.002	24.965	0.000
805	4.0497	0.020	24.965	0.000
806	4.0529	0.028	25.045	0.000
807	4.0561	0.014	25.045	0.000
808	4.0594	0.002	24.985	0.000
809	4.0626	-0.010	24.985	0.000
810	4.0658	-0.010	25.010	0.000
811	4.0738	0.000	25.010	0.000
812	4.0819	0.002	24.990	0.000
813	4.0872	0.014	24.990	0.000
814	4.0925	0.014	24.990	0.000
815	4.0979	0.006	25.000	0.000
816	4.1032	0.002	25.000	0.000
817	4.1085	-0.008	25.000	0.000
818	4.1139	-0.002	25.000	0.000
819	4.1171	0.014	24.990	0.000
820	4.1203	0.028	24.990	0.000
821	4.1234	0.054	25.060	0.000
822	4.1266	0.064	25.060	0.000
823	4.1298	0.084	25.020	0.000
824	4.1378	0.132	25.020	0.000
825	4.1458	0.174	25.020	0.000
826	4.1511	0.232	25.040	0.000
827	4.1564	0.300	25.040	0.000
828	4.1617	0.334	25.025	0.000
829	4.1671	0.418	25.025	0.000
830	4.1724	0.530	25.000	0.000
831	4.1777	0.670	25.000	0.000
832	4.1809	0.850	24.995	0.000
833	4.1841	1.000	24.995	0.000
834	4.1873	1.150	25.040	0.000
835	4.1905	1.336	25.040	0.000
836	4.1936	1.486	25.040	0.000
837	4.2099	1.626	25.000	0.000
838	4.2138	1.774	25.000	0.000
839	4.2177	1.852	24.970	0.000
840	4.2217	1.952	24.970	0.000
841	4.2256	1.894	25.005	0.000
842	4.2309	1.800	25.005	0.000
843	4.2363	1.844	25.040	0.000
844	4.2416	1.874	25.040	0.000
845	4.2457	1.970	25.045	0.000
846	4.2497	1.976	25.045	0.000
847	4.2537	1.826	25.045	0.000
848	4.2577	1.748	25.010	0.000
849	4.2658	1.780	25.010	0.000
850	4.2738	1.834	25.035	0.000
851	4.2791	1.938	25.035	0.000
852	4.2843	2.034	24.970	0.000
853	4.2896	1.844	24.970	0.000
854	4.2937	1.586	24.950	0.000
855	4.2978	1.302	24.950	0.000
856	4.3019	1.044	24.895	0.000
857	4.3060	0.896	24.895	0.000
858	4.3099	0.738	24.895	0.000
859	4.3138	0.600	24.885	0.000
860	4.3177	0.494	24.885	0.000
861	4.3216	0.386	24.935	0.000
862	4.3296	0.298	24.935	0.000
863	4.3376	0.222	24.875	0.000
864	4.3429	0.176	24.875	0.000
865	4.3483	0.140	24.845	0.000
866	4.3536	0.124	24.845	0.000
867	4.3589	0.122	24.845	0.000
868	4.3643	0.128	24.925	0.000
869	4.3696	0.144	24.925	0.000
870	4.3728	0.152	24.855	0.000
871	4.3760	0.146	24.855	0.000
872	4.3791	0.140	24.910	0.000
873	4.3823	0.138	24.910	0.000
874	4.3855	0.126	24.895	0.000
875	4.3935	0.116	24.895	0.000
876	4.4015	0.116	24.835	0.000
877	4.4069	0.122	24.835	0.000
878	4.4122	0.114	24.835	0.000
879	4.4176	0.106	24.840	0.000
880	4.4229	0.110	24.840	0.000
881	4.4283	0.108	24.890	0.000
882	4.4337	0.104	24.890	0.000
883	4.4368	0.096	24.870	0.000
884	4.4400	0.090	24.870	0.000
885	4.4431	0.088	24.785	0.000
886	4.4463	0.084	24.785	0.000
887	4.4495	0.084	24.865	0.000
888	4.4655	0.094	24.865	0.000
889	4.4695	0.094	24.865	0.000
890	4.4735	0.090	24.805	0.000
891	4.4775	0.080	24.805	0.000
892	4.4815	0.068	24.825	0.000
893	4.4867	0.066	24.825	0.000
894	4.4920	0.062	24.830	0.000
895	4.4973	0.068	24.830	0.000
896	4.5026	0.072	24.800	0.000
897	4.5079	0.068	24.800	0.000
898	4.5133	0.062	24.805	0.000
899	4.5188	0.052	24.805	0.000
900	4.5242	0.048	24.805	0.000
901	4.5297	0.050	24.850	0.000
902	4.5349	0.054	24.850	0.000
903	4.5401	0.062	24.795	0.000
904	4.5453	0.066	24.795	0.000
905	4.5493	0.062	24.820	0.000
906	4.5533	0.050	24.820	0.000
907	4.5573	0.046	24.850	0.000
908	4.5612	0.042	24.850	0.000
909	4.5666	0.040	24.840	0.000
910	4.5719	0.044	24.840	0.000
911	4.5772	0.044	24.840	0.000
912	4.5825	0.042	24.815	0.000
913	4.5879	0.044	24.815	0.000
914	4.5932	0.038	24.790	0.000
915	4.5986	0.038	24.790	0.000
916	4.6039	0.042	24.830	0.000
917	4.6093	0.040	24.830	0.000
918	4.6146	0.046	24.845	0.000
919	4.6199	0.042	24.845	0.000
920	4.6252	0.028	24.765	0.000
921	4.6292	0.022	24.765	0.000
922	4.6332	0.020	24.765	0.000
923	4.6371	0.028	24.760	0.000
924	4.6411	0.028	24.760	0.000
925	4.6465	0.034	24.790	0.000
926	4.6518	0.044	24.790	0.000
927	4.6571	0.040	24.925	0.000
928	4.6625	0.030	24.925	0.000
929	4.6678	0.018	24.775	0.000
930	4.6732	0.014	24.775	0.000
931	4.6785	0.020	24.785	0.000
932	4.6838	0.030	24.785	0.000
933	4.6891	0.032	24.785	0.000
934	4.6931	0.030	24.825	0.000
935	4.6971	0.028	24.825	0.000
936	4.7011	0.020	24.800	0.000
937	4.7051	0.014	24.800	0.000
938	4.7131	0.014	24.800	0.000
939	4.7211	0.016	24.800	0.000
940	4.7251	0.028	24.850	0.000
941	4.7292	0.028	24.850	0.000
942	4.7332	0.022	24.785	0.000
943	4.7372	0.018	24.785	0.000
944	4.7425	0.012	24.785	0.000
945	4.7478	0.010	24.845	0.000
946	4.7531	0.020	24.845	0.000
947	4.7584	0.016	24.820	0.000
948	4.7637	0.014	24.820	0.000
949	4.7690	0.010	24.890	0.000
950	4.7744	0.012	24.890	0.000
951	4.7798	0.020	24.885	0.000
952	4.7852	0.012	24.885	0.000
953	4.7905	0.016	24.860	0.000
954	4.7958	0.020	24.860	0.000
955	4.8011	0.014	24.860	0.000
956	4.8051	0.010	24.845	0.000
957	4.8091	0.004	24.845	0.000
958	4.8131	0.006	24.865	0.000
959	4.8171	0.014	24.865	0.000
960	4.8225	0.014	24.870	0.000
961	4.8278	0.014	24.870	0.000
962	4.8332	0.012	24.810	0.000
963	4.8387	0.016	24.810	0.000
964	4.8441	0.008	24.835	0.000
965	4.8495	0.006	24.835	0.000
966	4.8548	0.012	24.835	0.000
967	4.8601	0.002	24.890	0.000
968	4.8653	0.008	24.890	0.000
969	4.8707	0.006	24.895	0.000
970	4.8761	0.006	24.895	0.000
971	4.8814	0.014	24.865	0.000
972	4.8846	0.002	24.865	0.000
973	4.8877	0.008	24.850	0.000
974	4.8908	0.004	24.850	0.000
975	4.8940	0.000	24.860	0.000
976	4.8971	0.008	24.860	0.000
977	4.9051	-0.002	24.860	0.000
978	4.9131	0.008	24.825	0.000
979	4.9185	0.016	24.825	0.000
980	4.9238	0.008	24.845	0.000
981	4.9292	0.010	24.845	0.000
982	4.9345	0.006	24.930	0.000
983	4.9397	0.002	24.930	0.000
984	4.9450	0.000	24.920	0.000
985	4.9490	-0.008	24.920	0.000
986	4.9530	-0.002	24.910	0.000
987	4.9570	0.000	24.910	0.000
988	4.9610	0.006	24.910	0.000
989	4.9663	0.010	24.845	0.000
990	4.9717	0.008	24.845	0.000
991	4.9770	0.008	24.890	0.000
992	4.9824	0.002	24.890	0.000
993	4.9877	0.016	24.785	0.000
994	4.9931	0.030	24.785	0.000
995	4.9984	0.038	24.905	0.000
996	5.0037	0.066	24.905	0.000
997	5.0090	0.092	24.875	0.000
998	5.0129	0.144	24.875	0.000
999	5.0169	0.230	24.875	0.000
1000	5.0209	0.322	24.870	0.000
1001	5.0248	0.454	24.870	0.000
1002	5.0329	0.604	24.845	0.000
1003	5.0409	0.820	24.845	0.000
1004	5.0462	1.114	24.860	0.000
1005	5.0515	1.332	24.860	0.000
1006	5.0568	1.602	24.890	0.000
1007	5.0609	1.856	24.890	0.000
1008	5.0649	2.164	24.885	0.000
1009	5.0690	2.210	24.885	0.000
1010	5.0730	2.092	24.885	0.000
1011	5.0783	2.018	24.830	0.000
1012	5.0836	2.026	24.830	0.000
1013	5.0889	1.996	24.925	0.000
1014	5.0944	1.988	24.925	0.000
1015	5.0998	1.928	24.915	0.000
1016	5.1053	1.874	24.915	0.000
1017	5.1104	1.946	24.825	0.000
1018	5.1156	1.940	24.825	0.000
1019	5.1208	1.910	24.910	0.000
1020	5.1263	1.910	24.910	0.000
1021	5.1317	2.002	24.910	0.000
1022	5.1371	2.200	24.890	0.000
1023	5.1411	2.072	24.890	0.000
1024	5.1450	2.064	24.890	0.000
1025	5.1489	2.054	24.890	0.000
1026	5.1528	2.052	24.930	0.000
1027	5.1581	2.004	24.930	0.000
1028	5.1635	1.652	24.755	0.000
1029	5.1688	1.278	24.755	0.000
1030	5.1741	0.988	24.800	0.000
1031	5.1795	0.802	24.800	0.000
1032	5.1848	0.696	24.800	0.000
1033	5.1902	0.556	24.785	0.000
1034	5.1955	0.412	24.785	0.000
1035	5.2009	0.310	24.735	0.000
1036	5.2048	0.228	24.735	0.000
1037	5.2088	0.176	24.735	0.000
1038	5.2128	0.130	24.735	0.000
1039	5.2167	0.094	24.750	0.000
1040	5.2221	0.090	24.750	0.000
1041	5.2275	0.088	24.785	0.000
1042	5.2329	0.092	24.785	0.000
1043	5.2382	0.106	24.785	0.000
1044	5.2435	0.106	24.745	0.000
1045	5.2488	0.116	24.745	0.000
1046	5.2541	0.120	24.670	0.000
1047	5.2595	0.110	24.670	0.000
1048	5.2648	0.118	24.755	0.000
1049	5.2688	0.106	24.755	0.000
1050	5.2728	0.096	24.700	0.000
1051	5.2767	0.098	24.700	0.000
1052	5.2807	0.078	24.745	0.000
1053	5.2887	0.074	24.745	0.000
1054	5.2967	0.078	24.745	0.000
1055	5.3007	0.076	24.610	0.000
1056	5.3047	0.084	24.610	0.000
1057	5.3087	0.082	24.745	0.000
1058	5.3127	0.074	24.745	0.000
1059	5.3180	0.068	24.685	0.000
1060	5.3234	0.062	24.685	0.000
1061	5.3287	0.062	24.725	0.000
1062	5.3319	0.066	24.725	0.000
1063	5.3351	0.070	24.725	0.000
1064	5.3383	0.080	24.725	0.000
1065	5.3414	0.070	24.725	0.000
1066	5.3446	0.054	24.695	0.000
1067	5.3607	0.044	24.695	0.000
1068	5.3660	0.038	24.745	0.000
1069	5.3713	0.040	24.745	0.000
1070	5.3766	0.044	24.800	0.000
1071	5.3820	0.048	24.800	0.000
1072	5.3873	0.054	24.730	0.000
1073	5.3927	0.056	24.730	0.000
1074	5.3967	0.050	24.705	0.000
1075	5.4007	0.044	24.705	0.000
1076	5.4047	0.038	24.705	0.000
1077	5.4086	0.038	24.665	0.000
1078	5.4141	0.040	24.665	0.000
1079	5.4196	0.030	24.720	0.000
1080	5.4250	0.036	24.720	0.000
1081	5.4302	0.038	24.750	0.000
1082	5.4353	0.034	24.750	0.000
1083	5.4405	0.034	24.670	0.000
1084	5.4458	0.038	24.670	0.000
1085	5.4512	0.036	24.685	0.000
1086	5.4565	0.030	24.685	0.000
1087	5.4605	0.028	24.685	0.000
1088	5.4645	0.024	24.720	0.000
1089	5.4685	0.020	24.720	0.000
1090	5.4725	0.028	24.745	0.000
1091	5.4778	0.028	24.745	0.000
1092	5.4832	0.032	24.715	0.000
1093	5.4885	0.028	24.715	0.000
1094	5.4938	0.016	24.660	0.000
1095	5.4992	0.016	24.660	0.000
1096	5.5045	0.006	24.740	0.000
1097	5.5098	0.010	24.740	0.000
1098	5.5152	0.038	24.740	0.000
1099	5.5205	0.028	24.735	0.000
1100	5.5246	0.026	24.735	0.000
1101	5.5287	0.032	24.750	0.000
1102	5.5327	0.008	24.750	0.000
1103	5.5368	0.004	24.720	0.000
1104	5.5447	0.008	24.720	0.000
1105	5.5526	0.010	24.740	0.000
1106	5.5567	0.030	24.740	0.000
1107	5.5607	0.032	24.675	0.000
1108	5.5647	0.024	24.675	0.000
1109	5.5688	0.016	24.675	0.000
1110	5.5742	-0.002	24.680	0.000
1111	5.5796	-0.002	24.680	0.000
1112	5.5850	0.006	24.710	0.000
1113	5.5881	0.008	24.710	0.000
1114	5.5912	0.014	24.695	0.000
1115	5.5943	0.020	24.695	0.000
1116	5.5975	0.010	24.705	0.000
1117	5.6006	0.008	24.705	0.000
1118	5.6166	0.010	24.765	0.000
1119	5.6219	0.004	24.765	0.000
1120	5.6273	0.008	24.765	0.000
1121	5.6326	0.016	24.785	0.000
1122	5.6366	0.012	24.785	0.000
1123	5.6406	0.004	24.765	0.000
1124	5.6446	-0.002	24.765	0.000
1125	5.6486	-0.002	24.720	0.000
1126	5.6539	0.002	24.720	0.000
1127	5.6592	0.008	24.750	0.000
1128	5.6645	0.016	24.750	0.000
1129	5.6699	0.016	24.700	0.000
1130	5.6752	0.008	24.700	0.000
1131	5.6805	0.004	24.700	0.000
1132	5.6858	-0.004	24.800	0.000
1133	5.6911	-0.008	24.800	0.000
1134	5.6964	0.006	24.725	0.000
1135	5.7018	0.012	24.725	0.000
1136	5.7071	0.014	24.715	0.000
1137	5.7124	0.018	24.715	0.000
1138	5.7177	0.004	24.825	0.000
1139	5.7230	-0.004	24.825	0.000
1140	5.7283	-0.006	24.720	0.000
1141	5.7315	-0.010	24.720	0.000
1142	5.7347	-0.006	24.720	0.000
1143	5.7379	-0.006	24.780	0.000
1144	5.7411	0.002	24.780	0.000
1145	5.7443	0.014	24.805	0.000
1146	5.7525	0.004	24.805	0.000
1147	5.7607	0.002	24.745	0.000
1148	5.7659	0.006	24.745	0.000
1149	5.7711	-0.002	24.725	0.000
1150	5.7764	0.002	24.725	0.000
1151	5.7817	-0.002	24.745	0.000
1152	5.7870	-0.002	24.745	0.000
1153	5.7923	0.002	24.745	0.000
1154	5.7963	-0.002	24.765	0.000
1155	5.8003	0.000	24.765	0.000
1156	5.8043	0.002	24.795	0.000
1157	5.8083	-0.004	24.795	0.000
1158	5.8138	-0.002	24.780	0.000
1159	5.8193	-0.004	24.780	0.000
1160	5.8248	-0.008	24.775	0.000
1161	5.8301	-0.004	24.775	0.000
1162	5.8354	0.002	24.755	0.000
1163	5.8407	-0.002	24.755	0.000
1164	5.8460	0.002	24.755	0.000
1165	5.8513	0.002	24.825	0.000
1166	5.8565	-0.004	24.825	0.000
1167	5.8605	-0.008	24.785	0.000
1168	5.8644	-0.004	24.785	0.000
1169	5.8684	0.014	24.800	0.000
1170	5.8723	0.024	24.800	0.000
1171	5.8803	0.050	24.760	0.000
1172	5.8883	0.088	24.760	0.000
1173	5.8923	0.126	24.845	0.000
1174	5.8963	0.196	24.845	0.000
1175	5.9003	0.326	24.845	0.000
1176	5.9043	0.500	24.800	0.000
1177	5.9097	0.846	24.800	0.000
1178	5.9152	1.152	24.795	0.000
1179	5.9206	1.470	24.795	0.000
1180	5.9246	1.794	24.735	0.000
1181	5.9285	2.174	24.735	0.000
1182	5.9324	2.512	24.805	0.000
1183	5.9363	2.734	24.805	0.000
1184	5.9445	2.720	24.795	0.000
1185	5.9527	2.672	24.795	0.000
1186	5.9579	2.552	24.795	0.000
1187	5.9631	2.306	24.830	0.000
1188	5.9683	2.226	24.830	0.000
1189	5.9724	2.258	24.820	0.000
1190	5.9764	2.356	24.820	0.000
1191	5.9804	2.730	24.835	0.000
1192	5.9845	2.654	24.835	0.000
1193	5.9884	2.482	24.785	0.000
1194	5.9924	2.258	24.785	0.000
1195	5.9964	2.136	24.840	0.000
1196	6.0003	2.126	24.840	0.000
1197	6.0083	2.086	24.840	0.000
1198	6.0162	2.056	24.725	0.000
1199	6.0216	2.058	24.725	0.000
1200	6.0269	2.016	24.745	0.000
1201	6.0322	1.970	24.745	0.000
1202	6.0376	1.832	24.745	0.000
1203	6.0429	1.636	24.745	0.000
1204	6.0483	1.350	24.720	0.000
1205	6.0539	1.112	24.720	0.000
1206	6.0595	0.976	24.700	0.000
1207	6.0652	0.840	24.700	0.000
1208	6.0708	0.726	24.700	0.000
1209	6.0764	0.590	24.675	0.000
1210	6.0820	0.434	24.675	0.000
1211	6.0876	0.328	24.685	0.000
1212	6.0933	0.252	24.685	0.000
1213	6.0989	0.190	24.670	0.000
1214	6.1045	0.160	24.670	0.000
1215	6.1101	0.120	24.670	0.000
1216	6.1134	0.096	24.670	0.000
1217	6.1167	0.082	24.595	0.000
1218	6.1200	0.078	24.595	0.000
1219	6.1233	0.100	24.595	0.000
1220	6.1266	0.116	24.730	0.000
1221	6.1319	0.130	24.730	0.000
1222	6.1372	0.146	24.725	0.000
1223	6.1425	0.132	24.725	0.000
1224	6.1464	0.108	24.655	0.000
1225	6.1504	0.090	24.655	0.000
1226	6.1543	0.078	24.640	0.000
1227	6.1582	0.082	24.640	0.000
1228	6.1664	0.090	24.600	0.000
1229	6.1745	0.100	24.600	0.000
1230	6.1785	0.104	24.600	0.000
1231	6.1824	0.090	24.630	0.000
1232	6.1863	0.080	24.630	0.000
1233	6.1902	0.070	24.595	0.000
1234	6.1956	0.066	24.595	0.000
1235	6.2010	0.066	24.645	0.000
1236	6.2063	0.070	24.645	0.000
1237	6.2103	0.070	24.670	0.000
1238	6.2143	0.066	24.670	0.000
1239	6.2182	0.066	24.595	0.000
1240	6.2222	0.064	24.595	0.000
1241	6.2305	0.064	24.595	0.000
1242	6.2388	0.066	24.580	0.000
1243	6.2427	0.062	24.580	0.000
1244	6.2465	0.050	24.650	0.000
1245	6.2503	0.042	24.650	0.000
1246	6.2542	0.040	24.570	0.000
1247	6.2595	0.044	24.570	0.000
1248	6.2648	0.048	24.630	0.000
1249	6.2702	0.062	24.630	0.000
1250	6.2734	0.062	24.575	0.000
1251	6.2766	0.050	24.575	0.000
1252	6.2797	0.040	24.575	0.000
1253	6.2829	0.030	24.550	0.000
1254	6.2861	0.024	24.550	0.000
1255	6.3021	0.030	24.675	0.000
1256	6.3074	0.040	24.675	0.000
1257	6.3128	0.050	24.580	0.000
1258	6.3181	0.048	24.580	0.000
1259	6.3235	0.038	24.575	0.000
1260	6.3288	0.032	24.575	0.000
1261	6.3341	0.024	24.660	0.000
1262	6.3373	0.022	24.660	0.000
1263	6.3405	0.030	24.660	0.000
1264	6.3437	0.034	24.665	0.000
1265	6.3469	0.032	24.665	0.000
1266	6.3501	0.028	24.685	0.000
1267	6.3581	0.022	24.685	0.000
1268	6.3660	0.022	24.700	0.000
1269	6.3713	0.028	24.700	0.000
1270	6.3767	0.026	24.610	0.000
1271	6.3820	0.028	24.610	0.000
1272	6.3873	0.032	24.635	0.000
1273	6.3926	0.020	24.635	0.000
1274	6.3979	0.010	24.635	0.000
1275	6.4019	0.014	24.640	0.000
1276	6.4059	0.022	24.640	0.000
1277	6.4099	0.024	24.680	0.000
1278	6.4139	0.028	24.680	0.000
1279	6.4193	0.022	24.650	0.000
1280	6.4247	0.018	24.650	0.000
1281	6.4301	0.010	24.615	0.000
1282	6.4355	0.004	24.615	0.000
1283	6.4408	0.012	24.670	0.000
1284	6.4461	0.018	24.670	0.000
1285	6.4514	0.020	24.670	0.000
1286	6.4567	0.020	24.660	0.000
1287	6.4620	0.014	24.660	0.000
1288	6.4660	0.012	24.665	0.000
1289	6.4700	0.010	24.665	0.000
1290	6.4740	0.006	24.655	0.000
1291	6.4780	0.010	24.655	0.000
1292	6.4859	0.014	24.590	0.000
1293	6.4939	0.008	24.590	0.000
1294	6.4979	0.008	24.645	0.000
1295	6.5019	0.010	24.645	0.000
1296	6.5059	0.018	24.645	0.000
1297	6.5099	0.020	24.665	0.000
1298	6.5152	0.012	24.665	0.000
1299	6.5206	0.008	24.650	0.000
1300	6.5259	0.004	24.650	0.000
1301	6.5291	-0.010	24.675	0.000
1302	6.5323	-0.002	24.675	0.000
1303	6.5355	0.004	24.715	0.000
1304	6.5387	0.010	24.715	0.000
1305	6.5419	0.026	24.650	0.000
1306	6.5578	0.016	24.650	0.000
1307	6.5632	0.008	24.650	0.000
1308	6.5686	0.000	24.630	0.000
1309	6.5740	-0.012	24.630	0.000
1310	6.5794	-0.002	24.640	0.000
1311	6.5848	0.004	24.640	0.000
1312	6.5901	0.006	24.665	0.000
1313	6.5933	0.010	24.665	0.000
1314	6.5964	0.002	24.685	0.000
1315	6.5996	-0.002	24.685	0.000
1316	6.6027	-0.002	24.720	0.000
1317	6.6058	0.002	24.720	0.000
1318	6.6138	0.006	24.720	0.000
1319	6.6218	0.010	24.620	0.000
1320	6.6271	0.014	24.620	0.000
1321	6.6325	0.006	24.710	0.000
1322	6.6378	-0.004	24.710	0.000
1323	6.6432	-0.008	24.725	0.000
1324	6.6487	-0.006	24.725	0.000
1325	6.6541	0.002	24.720	0.000
1326	6.6572	0.008	24.720	0.000
1327	6.6603	0.008	24.700	0.000
1328	6.6634	0.002	24.700	0.000
1329	6.6666	-0.004	24.700	0.000
1330	6.6697	-0.004	24.745	0.000
1331	6.6777	-0.002	24.745	0.000
1332	6.6856	-0.004	24.735	0.000
1333	6.6910	0.006	24.735	0.000
1334	6.6963	0.012	24.690	0.000
1335	6.7016	0.002	24.690	0.000
1336	6.7069	-0.002	24.670	0.000
1337	6.7123	-0.008	24.670	0.000
1338	6.7176	-0.006	24.765	0.000
1339	6.7216	-0.002	24.765	0.000
1340	6.7256	-0.008	24.765	0.000
1341	6.7296	-0.002	24.765	0.000
1342	6.7336	-0.002	24.765	0.000
1343	6.7416	-0.002	24.765	0.000
1344	6.7496	0.006	24.765	0.000
1345	6.7536	0.002	24.690	0.000
1346	6.7576	0.004	24.690	0.000
1347	6.7616	0.002	24.675	0.000
1348	6.7655	-0.008	24.675	0.000
1349	6.7709	0.010	24.705	0.000
1350	6.7762	0.038	24.705	0.000
1351	6.7816	0.058	24.705	0.000
1352	6.7880	0.100	24.680	0.000
1353	6.7944	0.150	24.680	0.000
1354	6.8008	0.244	24.795	0.000
1355	6.8072	0.362	24.795	0.000
1356	6.8136	0.496	24.805	0.000
1357	6.8176	0.690	24.805	0.000
1358	6.8216	1.006	24.735	0.000
1359	6.8256	1.446	24.735	0.000
1360	6.8295	1.958	24.715	0.000
1361	6.8349	2.344	24.715	0.000
1362	6.8402	2.612	24.715	0.000
1363	6.8455	2.804	24.840	0.000
1364	6.8496	3.160	24.840	0.000
1365	6.8537	3.002	24.755	0.000
1366	6.8578	2.896	24.755	0.000
1367	6.8619	2.808	24.760	0.000
1368	6.8673	2.756	24.760	0.000
1369	6.8727	2.766	24.695	0.000
1370	6.8780	2.646	24.695	0.000
1371	6.8832	2.482	24.775	0.000
1372	6.8884	2.378	24.775	0.000
1373	6.8936	2.350	24.775	0.000
1374	6.8989	2.364	24.790	0.000
1375	6.9043	2.248	24.790	0.000
1376	6.9096	2.078	24.715	0.000
1377	6.9136	2.026	24.715	0.000
1378	6.9176	2.040	24.755	0.000
1379	6.9216	1.904	24.755	0.000
1380	6.9256	1.864	24.675	0.000
1381	6.9310	1.878	24.675	0.000
1382	6.9365	1.928	24.675	0.000
1383	6.9419	1.804	24.650	0.000
1384	6.9473	1.446	24.650	0.000
1385	6.9526	1.102	24.620	0.000
1386	6.9580	0.858	24.620	0.000
1387	6.9632	0.748	24.670	0.000
1388	6.9685	0.678	24.670	0.000
1389	6.9738	0.566	24.630	0.000
1390	6.9777	0.426	24.630	0.000
1391	6.9817	0.296	24.605	0.000
1392	6.9856	0.202	24.605	0.000
1393	6.9896	0.146	24.605	0.000
1394	6.9976	0.118	24.595	0.000
1395	7.0056	0.110	24.595	0.000
1396	7.0097	0.104	24.600	0.000
1397	7.0137	0.096	24.600	0.000
1398	7.0178	0.090	24.630	0.000
1399	7.0219	0.088	24.630	0.000
1400	7.0271	0.090	24.545	0.000
1401	7.0323	0.102	24.545	0.000
1402	7.0375	0.114	24.590	0.000
1403	7.0407	0.126	24.590	0.000
1404	7.0439	0.118	24.590	0.000
1405	7.0471	0.102	24.570	0.000
1406	7.0503	0.084	24.570	0.000
1407	7.0535	0.074	24.600	0.000
1408	7.0695	0.082	24.600	0.000
1409	7.0748	0.084	24.520	0.000
1410	7.0801	0.084	24.520	0.000
1411	7.0855	0.086	24.600	0.000
1412	7.0895	0.070	24.600	0.000
1413	7.0935	0.062	24.560	0.000
1414	7.0976	0.058	24.560	0.000
1415	7.1016	0.062	24.560	0.000
1416	7.1056	0.076	24.580	0.000
1417	7.1095	0.076	24.580	0.000
1418	7.1135	0.078	24.600	0.000
1419	7.1175	0.068	24.600	0.000
1420	7.1255	0.052	24.520	0.000
1421	7.1335	0.046	24.520	0.000
1422	7.1388	0.044	24.535	0.000
1423	7.1442	0.050	24.535	0.000
1424	7.1495	0.062	24.620	0.000
1425	7.1548	0.060	24.620	0.000
1426	7.1601	0.052	24.620	0.000
1427	7.1654	0.044	24.605	0.000
1428	7.1688	0.038	24.605	0.000
1429	7.1722	0.036	24.590	0.000
1430	7.1755	0.040	24.590	0.000
1431	7.1789	0.046	24.545	0.000
1432	7.1822	0.046	24.545	0.000
1433	7.1900	0.042	24.570	0.000
1434	7.1978	0.038	24.570	0.000
1435	7.2030	0.032	24.615	0.000
1436	7.2081	0.020	24.615	0.000
1437	7.2132	0.024	24.615	0.000
1438	7.2187	0.038	24.465	0.000
1439	7.2242	0.038	24.465	0.000
1440	7.2297	0.038	24.545	0.000
1441	7.2336	0.042	24.545	0.000
1442	7.2375	0.028	24.600	0.000
1443	7.2414	0.016	24.600	0.000
1444	7.2453	0.016	24.680	0.000
1445	7.2534	0.016	24.680	0.000
1446	7.2614	0.026	24.505	0.000
1447	7.2655	0.034	24.505	0.000
1448	7.2696	0.036	24.505	0.000
1449	7.2737	0.036	24.565	0.000
1450	7.2777	0.028	24.565	0.000
1451	7.2830	0.022	24.535	0.000
1452	7.2883	0.014	24.535	0.000
1453	7.2937	0.004	24.610	0.000
1454	7.2968	0.006	24.610	0.000
1455	7.2999	0.016	24.605	0.000
1456	7.3031	0.018	24.605	0.000
1457	7.3062	0.024	24.620	0.000
1458	7.3093	0.030	24.620	0.000
1459	7.3252	0.024	24.620	0.000
1460	7.3306	0.012	24.605	0.000
1461	7.3359	0.002	24.605	0.000
1462	7.3413	0.002	24.595	0.000
1463	7.3453	0.008	24.595	0.000
1464	7.3493	0.012	24.570	0.000
1465	7.3533	0.022	24.570	0.000
1466	7.3573	0.028	24.565	0.000
1467	7.3605	0.022	24.565	0.000
1468	7.3637	0.016	24.580	0.000
1469	7.3669	0.006	24.580	0.000
1470	7.3701	0.002	24.580	0.000
1471	7.3733	0.006	24.660	0.000
1472	7.3892	0.004	24.660	0.000
1473	7.3945	0.006	24.670	0.000
1474	7.3999	0.014	24.670	0.000
1475	7.4052	0.012	24.620	0.000
1476	7.4106	0.016	24.620	0.000
1477	7.4159	0.016	24.725	0.000
1478	7.4213	0.010	24.725	0.000
1479	7.4244	0.006	24.630	0.000
1480	7.4276	-0.004	24.630	0.000
1481	7.4308	-0.008	24.630	0.000
1482	7.4340	-0.002	24.755	0.000
1483	7.4372	0.004	24.755	0.000
1484	7.4453	0.010	24.640	0.000
1485	7.4534	0.012	24.640	0.000
1486	7.4587	0.012	24.680	0.000
1487	7.4640	0.010	24.680	0.000
1488	7.4693	0.004	24.705	0.000
1489	7.4745	-0.004	24.705	0.000
1490	7.4798	-0.002	24.615	0.000
1491	7.4851	0.006	24.615	0.000
1492	7.4891	0.002	24.615	0.000
1493	7.4931	0.004	24.620	0.000
1494	7.4971	0.004	24.620	0.000
1495	7.5011	0.002	24.680	0.000
1496	7.5065	0.002	24.680	0.000
1497	7.5119	-0.002	24.690	0.000
1498	7.5173	0.002	24.690	0.000
1499	7.5227	0.006	24.610	0.000
1500	7.5280	-0.002	24.610	0.000
1501	7.5334	-0.002	24.635	0.000
1502	7.5387	0.002	24.635	0.000
1503	7.5439	-0.004	24.635	0.000
1504	7.5492	-0.004	24.640	0.000
1505	7.5524	0.006	24.640	0.000
1506	7.5556	0.008	24.735	0.000
1507	7.5588	0.010	24.735	0.000
1508	7.5620	0.002	24.665	0.000
1509	7.5652	-0.006	24.665	0.000
1510	7.5811	-0.006	24.635	0.000
1511	7.5851	-0.012	24.635	0.000
1512	7.5891	-0.004	24.650	0.000
1513	7.5931	0.006	24.650	0.000
1514	7.5971	0.004	24.650	0.000
1515	7.6025	0.006	24.670	0.000
1516	7.6078	-0.002	24.670	0.000
1517	7.6131	-0.012	24.655	0.000
1518	7.6171	-0.014	24.655	0.000
1519	7.6211	-0.010	24.605	0.000
1520	7.6251	-0.002	24.605	0.000
1521	7.6291	0.010	24.780	0.000
1522	7.6397	0.016	24.780	0.000
1523	7.6503	0.010	24.645	0.000
1524	7.6530	0.002	24.645	0.000
1525	7.6557	-0.006	24.645	0.000
1526	7.6585	-0.012	24.695	0.000
1527	7.6612	0.006	24.695	0.000
1528	7.6692	0.022	24.740	0.000
1529	7.6772	0.052	24.740	0.000
1530	7.6812	0.094	24.720	0.000
1531	7.6851	0.136	24.720	0.000
1532	7.6891	0.216	24.725	0.000
1533	7.6930	0.332	24.725	0.000
1534	7.6983	0.532	24.700	0.000
1535	7.7037	0.954	24.700	0.000
1536	7.7090	1.284	24.700	0.000
1537	7.7144	1.720	24.720	0.000
1538	7.7198	2.174	24.720	0.000
1539	7.7253	2.494	24.735	0.000
1540	7.7306	2.870	24.735	0.000
1541	7.7358	2.984	24.765	0.000
1542	7.7411	2.852	24.765	0.000
1543	7.7443	2.720	24.700	0.000
1544	7.7474	2.590	24.700	0.000
1545	7.7506	2.522	24.745	0.000
1546	7.7538	2.504	24.745	0.000
1547	7.7569	2.480	24.745	0.000
1548	7.7649	2.716	24.785	0.000
1549	7.7729	2.812	24.785	0.000
1550	7.7782	2.542	24.680	0.000
1551	7.7836	2.284	24.680	0.000
1552	7.7889	2.088	24.745	0.000
1553	7.7942	2.046	24.745	0.000
1554	7.7996	2.102	24.650	0.000
1555	7.8049	2.034	24.650	0.000
1556	7.8081	1.934	24.645	0.000
1557	7.8113	1.816	24.645	0.000
1558	7.8145	1.722	24.645	0.000
1559	7.8177	1.702	24.725	0.000
1560	7.8209	1.724	24.725	0.000
1561	7.8369	1.740	24.685	0.000
1562	7.8409	1.538	24.685	0.000
1563	7.8449	1.284	24.630	0.000
1564	7.8489	1.036	24.630	0.000
1565	7.8529	0.860	24.580	0.000
1566	7.8582	0.758	24.580	0.000
1567	7.8636	0.650	24.635	0.000
1568	7.8689	0.540	24.635	0.000
1569	7.8721	0.432	24.635	0.000
1570	7.8753	0.312	24.650	0.000
1571	7.8785	0.232	24.650	0.000
1572	7.8816	0.168	24.680	0.000
1573	7.8848	0.122	24.680	0.000
1574	7.9007	0.094	24.580	0.000
1575	7.9061	0.078	24.580	0.000
1576	7.9114	0.084	24.565	0.000
1577	7.9168	0.090	24.565	0.000
1578	7.9208	0.098	24.560	0.000
1579	7.9248	0.110	24.560	0.000
1580	7.9287	0.110	24.560	0.000
1581	7.9327	0.110	24.585	0.000
1582	7.9381	0.106	24.585	0.000
1583	7.9435	0.092	24.600	0.000
1584	7.9488	0.090	24.600	0.000
1585	7.9542	0.092	24.550	0.000
1586	7.9596	0.086	24.550	0.000
1587	7.9651	0.088	24.550	0.000
1588	7.9704	0.082	24.550	0.000
1589	7.9758	0.072	24.565	0.000
1590	7.9811	0.074	24.565	0.000
1591	7.9863	0.062	24.565	0.000
1592	7.9916	0.066	24.535	0.000
1593	7.9968	0.066	24.535	0.000
1594	8.0008	0.060	24.555	0.000
1595	8.0047	0.070	24.555	0.000
1596	8.0087	0.074	24.535	0.000
1597	8.0127	0.066	24.535	0.000
1598	8.0180	0.066	24.580	0.000
1599	8.0234	0.060	24.580	0.000
1600	8.0287	0.050	24.510	0.000
1601	8.0341	0.048	24.510	0.000
1602	8.0395	0.044	24.510	0.000
1603	8.0449	0.044	24.525	0.000
1604	8.0502	0.046	24.525	0.000
1605	8.0555	0.042	24.555	0.000
1606	8.0608	0.044	24.555	0.000
1607	8.0671	0.042	24.545	0.000
1608	8.0735	0.040	24.545	0.000
1609	8.0799	0.046	24.515	0.000
1610	8.0863	0.046	24.515	0.000
1611	8.0926	0.044	24.580	0.000
1612	8.0959	0.044	24.580	0.000
1613	8.0991	0.036	24.580	0.000
1614	8.1023	0.026	24.575	0.000
1615	8.1055	0.026	24.575	0.000
1616	8.1087	0.022	24.545	0.000
1617	8.1140	0.032	24.545	0.000
1618	8.1194	0.040	24.605	0.000
1619	8.1247	0.040	24.605	0.000
1620	8.1311	0.044	24.595	0.000
1621	8.1375	0.030	24.595	0.000
1622	8.1439	0.014	24.550	0.000
1623	8.1502	0.016	24.550	0.000
1624	8.1566	0.016	24.550	0.000
1625	8.1606	0.020	24.605	0.000
1626	8.1646	0.032	24.605	0.000
1627	8.1686	0.038	24.565	0.000
1628	8.1726	0.026	24.565	0.000
1629	8.1766	0.018	24.575	0.000
1630	8.1806	0.008	24.575	0.000
1631	8.1846	0.008	24.625	0.000
1632	8.1886	0.016	24.625	0.000
1633	8.1926	0.018	24.580	0.000
1634	8.1966	0.028	24.580	0.000
1635	8.2006	0.034	24.580	0.000
1636	8.2046	0.020	24.585	0.000
1637	8.2127	0.016	24.585	0.000
1638	8.2208	0.008	24.615	0.000
1639	8.2262	0.002	24.615	0.000
1640	8.2315	0.010	24.620	0.000
1641	8.2369	0.012	24.620	0.000
1642	8.2421	0.018	24.610	0.000
1643	8.2473	0.022	24.610	0.000
1644	8.2526	0.018	24.645	0.000
1645	8.2579	0.016	24.645	0.000
1646	8.2633	0.010	24.645	0.000
1647	8.2686	0.008	24.640	0.000
1648	8.2740	0.008	24.640	0.000
1649	8.2793	0.006	24.560	0.000
1650	8.2846	0.010	24.560	0.000
1651	8.2886	0.012	24.580	0.000
1652	8.2925	0.010	24.580	0.000
1653	8.2965	0.008	24.560	0.000
1654	8.3004	0.008	24.560	0.000
1655	8.3059	0.008	24.565	0.000
1656	8.3113	0.006	24.565	0.000
1657	8.3168	0.002	24.565	0.000
1658	8.3207	0.006	24.550	0.000
1659	8.3246	0.008	24.550	0.000
1660	8.3285	0.004	24.695	0.000
1661	8.3325	0.006	24.695	0.000
1662	8.3404	0.008	24.680	0.000
1663	8.3484	0.002	24.680	0.000
1664	8.3524	0.000	24.640	0.000
1665	8.3564	0.006	24.640	0.000
1666	8.3605	0.006	24.630	0.000
1667	8.3645	0.008	24.630	0.000
1668	8.3699	0.010	24.630	0.000
1669	8.3754	0.008	24.620	0.000
1670	8.3809	0.008	24.620	0.000
1671	8.3840	-0.002	24.735	0.000
1672	8.3871	-0.004	24.735	0.000
1673	8.3902	-0.002	24.670	0.000
1674	8.3933	0.004	24.670	0.000
1675	8.3964	0.006	24.630	0.000
1676	8.4124	0.004	24.630	0.000
1677	8.4178	0.000	24.630	0.000
1678	8.4232	-0.006	24.630	0.000
1679	8.4285	-0.008	24.630	0.000
1680	8.4326	-0.004	24.665	0.000
1681	8.4366	0.004	24.665	0.000
1682	8.4406	0.014	24.640	0.000
1683	8.4446	0.016	24.640	0.000
1684	8.4499	0.008	24.685	0.000
1685	8.4552	-0.002	24.685	0.000
1686	8.4605	-0.014	24.655	0.000
1687	8.4658	-0.014	24.655	0.000
1688	8.4711	-0.010	24.680	0.000
1689	8.4764	0.000	24.680	0.000
1690	8.4817	0.014	24.680	0.000
1691	8.4870	0.012	24.755	0.000
1692	8.4923	0.004	24.755	0.000
1693	8.4976	-0.006	24.660	0.000
1694	8.5029	-0.010	24.660	0.000
1695	8.5083	-0.006	24.655	0.000
1696	8.5123	-0.004	24.655	0.000
1697	8.5163	0.002	24.745	0.000
1698	8.5203	0.010	24.745	0.000
1699	8.5243	-0.004	24.670	0.000
1700	8.5296	-0.006	24.670	0.000
1701	8.5350	-0.002	24.670	0.000
1702	8.5404	-0.010	24.720	0.000
1703	8.5456	-0.010	24.720	0.000
1704	8.5509	0.002	24.700	0.000
1705	8.5562	0.000	24.700	0.000
1706	8.5615	0.002	24.745	0.000
1707	8.5668	0.010	24.745	0.000
1708	8.5722	0.038	24.680	0.000
1709	8.5776	0.046	24.680	0.000
1710	8.5831	0.084	24.675	0.000
1711	8.5885	0.118	24.675	0.000
1712	8.5924	0.178	24.675	0.000
1713	8.5963	0.292	24.755	0.000
1714	8.6002	0.416	24.755	0.000
1715	8.6042	0.628	24.660	0.000
1716	8.6095	0.914	24.660	0.000
1717	8.6148	1.250	24.740	0.000
1718	8.6202	1.734	24.740	0.000
1719	8.6256	2.126	24.700	0.000
1720	8.6311	2.390	24.700	0.000
1721	8.6365	2.694	24.730	0.000
1722	8.6418	2.938	24.730	0.000
1723	8.6470	2.816	24.730	0.000
1724	8.6522	2.706	24.745	0.000
1725	8.6554	2.610	24.745	0.000
1726	8.6586	2.612	24.765	0.000
1727	8.6618	2.624	24.765	0.000
1728	8.6650	2.532	24.780	0.000
1729	8.6682	2.360	24.780	0.000
1730	8.6762	2.294	24.680	0.000
1731	8.6842	2.288	24.680	0.000
1732	8.6896	2.344	24.745	0.000
1733	8.6949	2.350	24.745	0.000
1734	8.7003	2.218	24.745	0.000
1735	8.7056	2.338	24.710	0.000
1736	8.7109	2.354	24.710	0.000
1737	8.7162	2.140	24.700	0.000
1738	8.7194	2.038	24.700	0.000
1739	8.7226	2.014	24.640	0.000
1740	8.7258	2.048	24.640	0.000
1741	8.7290	2.082	24.680	0.000
1742	8.7322	1.752	24.680	0.000
1743	8.7481	1.374	24.680	0.000
1744	8.7535	1.056	24.680	0.000
1745	8.7589	0.864	24.680	0.000
1746	8.7643	0.748	24.560	0.000
1747	8.7683	0.624	24.560	0.000
1748	8.7723	0.456	24.615	0.000
1749	8.7763	0.306	24.615	0.000
1750	8.7803	0.210	24.640	0.000
1751	8.7834	0.150	24.640	0.000
1752	8.7866	0.114	24.545	0.000
1753	8.7897	0.094	24.545	0.000
1754	8.7928	0.086	24.565	0.000
1755	8.7960	0.086	24.565	0.000
1756	8.8120	0.082	24.565	0.000
1757	8.8173	0.074	24.560	0.000
1758	8.8227	0.084	24.560	0.000
1759	8.8280	0.102	24.570	0.000
1760	8.8334	0.102	24.570	0.000
1761	8.8387	0.104	24.620	0.000
1762	8.8441	0.112	24.620	0.000
1763	8.8481	0.098	24.575	0.000
1764	8.8520	0.086	24.575	0.000
1765	8.8560	0.088	24.620	0.000
1766	8.8600	0.080	24.620	0.000
1767	8.8654	0.082	24.620	0.000
1768	8.8707	0.080	24.495	0.000
1769	8.8761	0.068	24.495	0.000
1770	8.8814	0.066	24.575	0.000
1771	8.8867	0.060	24.575	0.000
1772	8.8919	0.058	24.525	0.000
1773	8.8973	0.064	24.525	0.000
1774	8.9026	0.056	24.590	0.000
1775	8.9079	0.066	24.590	0.000
1776	8.9111	0.066	24.520	0.000
1777	8.9144	0.054	24.520	0.000
1778	8.9176	0.062	24.520	0.000
1779	8.9208	0.054	24.545	0.000
1780	8.9240	0.050	24.545	0.000
1781	8.9320	0.056	24.560	0.000
1782	8.9400	0.052	24.560	0.000
1783	8.9453	0.046	24.535	0.000
1784	8.9506	0.040	24.535	0.000
1785	8.9559	0.040	24.530	0.000
1786	8.9612	0.038	24.530	0.000
1787	8.9666	0.044	24.575	0.000
1788	8.9719	0.054	24.575	0.000
1789	8.9751	0.052	24.575	0.000
1790	8.9783	0.050	24.600	0.000
1791	8.9815	0.038	24.600	0.000
1792	8.9847	0.024	24.580	0.000
1793	8.9879	0.014	24.580	0.000
1794	9.0038	0.012	24.525	0.000
1795	9.0092	0.032	24.525	0.000
1796	9.0147	0.040	24.500	0.000
1797	9.0202	0.046	24.500	0.000
1798	9.0241	0.040	24.560	0.000
1799	9.0280	0.028	24.560	0.000
1800	9.0319	0.020	24.560	0.000
1801	9.0359	0.010	24.570	0.000
1802	9.0412	0.016	24.570	0.000
1803	9.0465	0.028	24.595	0.000
1804	9.0518	0.036	24.595	0.000
1805	9.0572	0.036	24.550	0.000
1806	9.0626	0.030	24.550	0.000
1807	9.0680	0.028	24.555	0.000
1808	9.0734	0.020	24.555	0.000
1809	9.0787	0.018	24.560	0.000
1810	9.0841	0.012	24.560	0.000
1811	9.0880	0.012	24.560	0.000
1812	9.0920	0.014	24.535	0.000
1813	9.0959	0.008	24.535	0.000
1814	9.0998	0.012	24.560	0.000
1815	9.1038	0.020	24.560	0.000
1816	9.1078	0.026	24.640	0.000
1817	9.1118	0.024	24.640	0.000
1818	9.1158	0.010	24.675	0.000
1819	9.1238	0.010	24.675	0.000
1820	9.1319	0.002	24.600	0.000
1821	9.1372	-0.002	24.600	0.000
1822	9.1425	0.014	24.600	0.000
1823	9.1479	0.020	24.655	0.000
1824	9.1532	0.022	24.655	0.000
1825	9.1585	0.024	24.635	0.000
1826	9.1639	0.016	24.635	0.000
1827	9.1692	0.006	24.465	0.000
1828	9.1745	-0.004	24.465	0.000
1829	9.1798	0.002	24.610	0.000
1830	9.1851	0.008	24.610	0.000
1831	9.1904	0.010	24.580	0.000
1832	9.1957	0.012	24.580	0.000
1833	9.1997	0.016	24.580	0.000
1834	9.2037	0.012	24.655	0.000
1835	9.2077	0.004	24.655	0.000
1836	9.2117	0.004	24.610	0.000
1837	9.2170	0.006	24.610	0.000
1838	9.2223	-0.002	24.680	0.000
1839	9.2276	0.002	24.680	0.000
1840	9.2316	0.002	24.540	0.000
1841	9.2356	-0.002	24.540	0.000
1842	9.2396	0.008	24.640	0.000
1843	9.2436	0.006	24.640	0.000
1844	9.2517	0.012	24.640	0.000
1845	9.2599	0.018	24.675	0.000
1846	9.2639	-0.002	24.675	0.000
1847	9.2678	-0.002	24.680	0.000
1848	9.2717	-0.010	24.680	0.000
1849	9.2757	-0.010	24.635	0.000
1850	9.2810	0.004	24.635	0.000
1851	9.2863	0.004	24.755	0.000
1852	9.2916	0.018	24.755	0.000
1853	9.2969	0.018	24.675	0.000
1854	9.3022	-0.002	24.675	0.000
1855	9.3076	-0.004	24.675	0.000
1856	9.3129	-0.006	24.595	0.000
1857	9.3183	-0.004	24.595	0.000
1858	9.3237	0.002	24.640	0.000
1859	9.3290	0.008	24.640	0.000
1860	9.3344	0.010	24.640	0.000
1861	9.3397	0.004	24.640	0.000
1862	9.3437	-0.002	24.645	0.000
1863	9.3478	-0.006	24.645	0.000
1864	9.3518	-0.004	24.660	0.000
1865	9.3558	-0.002	24.660	0.000
1866	9.3597	-0.002	24.660	0.000
1867	9.3637	-0.002	24.710	0.000
1868	9.3676	-0.006	24.710	0.000
1869	9.3716	-0.004	24.695	0.000
1870	9.3796	-0.002	24.695	0.000
1871	9.3876	-0.002	24.690	0.000
1872	9.3929	0.008	24.690	0.000
1873	9.3982	0.006	24.700	0.000
1874	9.4035	-0.008	24.700	0.000
1875	9.4089	-0.008	24.665	0.000
1876	9.4142	-0.008	24.665	0.000
1877	9.4195	-0.008	24.665	0.000
1878	9.4227	0.000	24.730	0.000
1879	9.4260	0.006	24.730	0.000
1880	9.4292	0.012	24.685	0.000
1881	9.4324	0.004	24.685	0.000
1882	9.4356	-0.010	24.735	0.000
1883	9.4435	-0.014	24.735	0.000
1884	9.4515	-0.008	24.665	0.000
1885	9.4568	0.012	24.665	0.000
1886	9.4622	0.042	24.680	0.000
1887	9.4676	0.070	24.680	0.000
1888	9.4729	0.102	24.680	0.000
1889	9.4781	0.154	24.700	0.000
1890	9.4834	0.222	24.700	0.000
1891	9.4875	0.368	24.740	0.000
1892	9.4916	0.640	24.740	0.000
1893	9.4957	0.926	24.700	0.000
1894	9.4998	1.324	24.700	0.000
1895	9.5076	1.638	24.760	0.000
1896	9.5155	1.942	24.760	0.000
1897	9.5195	2.278	24.700	0.000
1898	9.5235	2.452	24.700	0.000
1899	9.5275	2.618	24.700	0.000
1900	9.5315	2.728	24.730	0.000
1901	9.5369	2.728	24.730	0.000
1902	9.5424	2.590	24.735	0.000
1903	9.5479	2.368	24.735	0.000
1904	9.5510	2.270	24.755	0.000
1905	9.5541	2.570	24.755	0.000
1906	9.5572	2.866	24.665	0.000
1907	9.5603	2.846	24.665	0.000
1908	9.5634	2.774	24.730	0.000
1909	9.5794	2.560	24.730	0.000
1910	9.5849	2.394	24.730	0.000
1911	9.5903	2.316	24.710	0.000
1912	9.5958	2.128	24.710	0.000
1913	9.5998	2.072	24.695	0.000
1914	9.6038	2.056	24.695	0.000
1915	9.6078	2.030	24.700	0.000
1916	9.6118	1.968	24.700	0.000
1917	9.6157	1.828	24.670	0.000
1918	9.6196	1.630	24.670	0.000
1919	9.6236	1.356	24.660	0.000
1920	9.6275	1.144	24.660	0.000
1921	9.6355	0.984	24.660	0.000
1922	9.6435	0.844	24.680	0.000
1923	9.6488	0.758	24.680	0.000
1924	9.6542	0.632	24.575	0.000
1925	9.6596	0.460	24.575	0.000
1926	9.6650	0.340	24.600	0.000
1927	9.6703	0.244	24.600	0.000
1928	9.6757	0.188	24.580	0.000
1929	9.6810	0.148	24.580	0.000
1930	9.6862	0.120	24.560	0.000
1931	9.6915	0.096	24.560	0.000
1932	9.6968	0.076	24.560	0.000
1933	9.7021	0.072	24.530	0.000
1934	9.7074	0.076	24.530	0.000
1935	9.7114	0.086	24.590	0.000
1936	9.7154	0.102	24.590	0.000
1937	9.7194	0.108	24.530	0.000
1938	9.7234	0.108	24.530	0.000
1939	9.7287	0.102	24.460	0.000
1940	9.7340	0.090	24.460	0.000
1941	9.7393	0.084	24.460	0.000
1942	9.7433	0.082	24.545	0.000
1943	9.7473	0.080	24.545	0.000
1944	9.7512	0.090	24.555	0.000
1945	9.7552	0.080	24.555	0.000
1946	9.7634	0.064	24.560	0.000
1947	9.7716	0.066	24.560	0.000
1948	9.7756	0.058	24.600	0.000
1949	9.7797	0.064	24.600	0.000
1950	9.7837	0.068	24.570	0.000
1951	9.7877	0.060	24.570	0.000
1952	9.7929	0.064	24.570	0.000
1953	9.7980	0.056	24.570	0.000
1954	9.8032	0.054	24.570	0.000
1955	9.8072	0.056	24.580	0.000
1956	9.8112	0.058	24.580	0.000
1957	9.8152	0.062	24.620	0.000
1958	9.8191	0.054	24.620	0.000
1959	9.8274	0.044	24.580	0.000
1960	9.8356	0.036	24.580	0.000
1961	9.8395	0.030	24.565	0.000
1962	9.8434	0.036	24.565	0.000
1963	9.8473	0.048	24.565	0.000
1964	9.8512	0.052	24.565	0.000
1965	9.8565	0.050	24.565	0.000
1966	9.8618	0.044	24.535	0.000
1967	9.8672	0.036	24.535	0.000
1968	9.8712	0.024	24.565	0.000
1969	9.8752	0.022	24.565	0.000
1970	9.8793	0.030	24.620	0.000
1971	9.8833	0.038	24.620	0.000
1972	9.8936	0.042	24.630	0.000
1973	9.9038	0.036	24.630	0.000
1974	9.9067	0.030	24.630	0.000
1975	9.9096	0.022	24.625	0.000
1976	9.9125	0.016	24.625	0.000
1977	9.9154	0.024	24.565	0.000
1978	9.9233	0.028	24.565	0.000
1979	9.9313	0.028	24.555	0.000
1980	9.9366	0.034	24.555	0.000
1981	9.9419	0.028	24.540	0.000
1982	9.9472	0.016	24.540	0.000
1983	9.9525	0.016	24.630	0.000
1984	9.9578	0.020	24.630	0.000
1985	9.9631	0.020	24.630	0.000
1986	9.9671	0.022	24.600	0.000
1987	9.9712	0.018	24.600	0.000
1988	9.9752	0.012	24.585	0.000
1989	9.9792	0.008	24.585	0.000
1990	9.9846	0.004	24.575	0.000
1991	9.9899	0.016	24.575	0.000
1992	9.9953	0.022	24.620	0.000
1993	10.0006	0.024	24.620	0.000
1994	10.0059	0.028	24.570	0.000
1995	10.0112	0.012	24.570	0.000
1996	10.0165	-0.002	24.570	0.000
1997	10.0218	0.000	24.655	0.000
1998	10.0271	0.002	24.655	0.000
1999	10.0311	0.016	24.595	0.000
2000	10.0351	0.022	24.595	0.000
2001	10.0391	0.024	24.665	0.000
2002	10.0431	0.022	24.665	0.000
2003	10.0484	0.010	24.675	0.000
2004	10.0537	0.002	24.675	0.000
2005	10.0590	-0.002	24.640	0.000
2006	10.0630	-0.002	24.640	0.000
2007	10.0670	0.010	24.640	0.000
2008	10.0710	0.012	24.665	0.000
2009	10.0750	0.008	24.665	0.000
2010	10.0830	0.008	24.610	0.000
2011	10.0910	0.008	24.610	0.000
2012	10.0964	0.002	24.645	0.000
2013	10.1017	0.006	24.645	0.000
2014	10.1071	0.012	24.655	0.000
2015	10.1111	0.014	24.655	0.000
2016	10.1152	0.012	24.685	0.000
2017	10.1192	0.002	24.685	0.000
2018	10.1233	-0.008	24.685	0.000
2019	10.1272	-0.012	24.630	0.000
2020	10.1312	-0.010	24.630	0.000
2021	10.1351	0.004	24.585	0.000
2022	10.1391	0.010	24.585	0.000
2023	10.1470	0.014	24.650	0.000
2024	10.1550	0.012	24.650	0.000
2025	10.1604	0.002	24.610	0.000
2026	10.1658	0.000	24.610	0.000
2027	10.1713	-0.002	24.680	0.000
2028	10.1752	-0.002	24.680	0.000
2029	10.1792	0.008	24.680	0.000
2030	10.1831	0.010	24.660	0.000
2031	10.1871	0.006	24.660	0.000
2032	10.1903	-0.004	24.645	0.000
2033	10.1934	-0.010	24.645	0.000
2034	10.1966	-0.010	24.660	0.000
2035	10.1998	-0.002	24.660	0.000
2036	10.2029	0.006	24.745	0.000
2037	10.2190	0.010	24.745	0.000
2038	10.2244	0.014	24.625	0.000
2039	10.2297	0.006	24.625	0.000
2040	10.2351	-0.006	24.625	0.000
2041	10.2404	-0.008	24.660	0.000
2042	10.2458	-0.012	24.660	0.000
2043	10.2511	-0.010	24.670	0.000
2044	10.2564	0.002	24.670	0.000
2045	10.2617	0.000	24.665	0.000
[truncated: 10,349 more rows]
