# Supplementary material for: Applications of a novel reciprocating positive displacement pump in the simulation of pulsatile arterial blood flow
Source: PLoS One. 2022 Dec 13;17(12):e0270780. doi: 10.1371/journal.pone.0270780 (PMC9746965; doi:10.1371/journal.pone.0270780)
Supplement: S1 File — (ZIP) [file pone.0270780.s001.zip › Supporting Information Data Files/Flow Rates/Ocular and Retina/Pulsatile Ocular Flow (u) 0803.csv]

Viewer Version	2.91
COM HW Type	RS485/USB Sensor Cable
COM HW Config	Config String: COM10, 115200, ECHOOFF
Sensor Cable Version	1.8
Product Type	Liquid Flow Sensor (SF06 Chip)
Product COM Protocol Config	SHDLC Device Address: 0
Product ID	SLF3S-1300F
Sensor Serial	2109-000156
I2C Address	8
Supply Voltage	3.5 V
Command Address	0x3608
Sampling Time [ms]	5
Scale Factor Flow lin.	500
Scale Factor Temp lin.	200
Scale Factor Custom	1
Sample #	Relative Time[s]	Flow linearized [ml/min]	Temperature linearized [deg C]	Custom []
11	0.0696	-0.002	23.195	0.000
12	0.0753	-0.004	23.195	0.000
13	0.0810	-0.004	23.195	0.000
14	0.0867	-0.008	23.235	0.000
15	0.0924	-0.008	23.235	0.000
16	0.0981	-0.002	23.275	0.000
17	0.1038	0.002	23.275	0.000
18	0.1094	-0.002	23.250	0.000
19	0.1151	-0.008	23.250	0.000
20	0.1208	-0.010	23.220	0.000
21	0.1240	-0.010	23.220	0.000
22	0.1272	-0.008	23.365	0.000
23	0.1305	-0.006	23.365	0.000
24	0.1337	-0.002	23.365	0.000
25	0.1369	-0.002	23.350	0.000
26	0.1422	-0.010	23.350	0.000
27	0.1474	-0.012	23.360	0.000
28	0.1527	-0.008	23.360	0.000
29	0.1580	-0.006	23.445	0.000
30	0.1633	-0.004	23.445	0.000
31	0.1687	0.000	23.360	0.000
32	0.1740	-0.002	23.360	0.000
33	0.1793	-0.010	23.440	0.000
34	0.1847	-0.018	23.440	0.000
35	0.1900	-0.012	23.440	0.000
36	0.1953	-0.006	23.425	0.000
37	0.2007	-0.002	23.425	0.000
38	0.2046	0.004	23.505	0.000
39	0.2086	-0.002	23.505	0.000
40	0.2126	-0.008	23.525	0.000
41	0.2166	-0.014	23.525	0.000
42	0.2220	-0.020	23.540	0.000
43	0.2273	-0.020	23.540	0.000
44	0.2326	-0.012	23.540	0.000
45	0.2379	-0.004	23.540	0.000
46	0.2433	0.004	23.540	0.000
47	0.2486	-0.002	23.525	0.000
48	0.2539	-0.010	23.525	0.000
49	0.2593	-0.012	23.570	0.000
50	0.2646	-0.014	23.570	0.000
51	0.2699	-0.010	23.690	0.000
52	0.2753	-0.002	23.690	0.000
53	0.2806	0.000	23.690	0.000
54	0.2846	-0.002	23.690	0.000
55	0.2886	-0.008	23.690	0.000
56	0.2926	-0.016	23.615	0.000
57	0.2966	-0.022	23.615	0.000
58	0.3019	-0.016	23.645	0.000
59	0.3073	-0.004	23.645	0.000
60	0.3126	0.000	23.700	0.000
61	0.3179	-0.002	23.700	0.000
62	0.3232	-0.004	23.700	0.000
63	0.3286	-0.012	23.700	0.000
64	0.3339	-0.016	23.695	0.000
65	0.3392	-0.012	23.695	0.000
66	0.3446	-0.008	23.695	0.000
67	0.3486	-0.006	23.710	0.000
68	0.3527	-0.006	23.710	0.000
69	0.3567	-0.012	23.740	0.000
70	0.3608	-0.018	23.740	0.000
71	0.3687	-0.018	23.805	0.000
72	0.3766	-0.016	23.805	0.000
73	0.3807	-0.004	23.745	0.000
74	0.3847	-0.002	23.745	0.000
75	0.3888	-0.002	23.735	0.000
76	0.3929	-0.006	23.735	0.000
77	0.3981	-0.014	23.735	0.000
78	0.4034	-0.012	23.810	0.000
79	0.4086	-0.010	23.810	0.000
80	0.4139	-0.010	23.820	0.000
81	0.4192	-0.006	23.820	0.000
82	0.4245	-0.006	23.860	0.000
83	0.4299	-0.008	23.860	0.000
84	0.4352	-0.014	23.830	0.000
85	0.4406	-0.016	23.830	0.000
86	0.4459	-0.012	23.885	0.000
87	0.4512	-0.010	23.885	0.000
88	0.4565	-0.010	23.885	0.000
89	0.4605	-0.010	23.865	0.000
90	0.4645	-0.012	23.865	0.000
91	0.4685	-0.012	23.815	0.000
92	0.4726	-0.012	23.815	0.000
93	0.4778	-0.008	23.900	0.000
94	0.4831	-0.006	23.900	0.000
95	0.4884	-0.006	23.875	0.000
96	0.4938	-0.010	23.875	0.000
97	0.4992	-0.020	23.890	0.000
98	0.5045	-0.022	23.890	0.000
99	0.5098	-0.014	23.890	0.000
100	0.5151	-0.008	23.940	0.000
101	0.5204	0.002	23.940	0.000
102	0.5257	0.004	23.845	0.000
103	0.5311	0.000	23.845	0.000
104	0.5364	-0.010	23.955	0.000
105	0.5404	-0.024	23.955	0.000
106	0.5444	-0.026	23.915	0.000
107	0.5484	-0.014	23.915	0.000
108	0.5524	-0.010	23.955	0.000
109	0.5578	-0.002	23.955	0.000
110	0.5631	-0.002	23.955	0.000
111	0.5685	-0.008	23.960	0.000
112	0.5738	-0.014	23.960	0.000
113	0.5791	-0.022	23.955	0.000
114	0.5844	-0.020	23.955	0.000
115	0.5898	-0.012	23.990	0.000
116	0.5952	-0.004	23.990	0.000
117	0.6007	-0.004	24.000	0.000
118	0.6046	-0.010	24.000	0.000
119	0.6086	-0.014	23.945	0.000
120	0.6126	-0.020	23.945	0.000
121	0.6165	-0.016	23.945	0.000
122	0.6218	-0.006	23.965	0.000
123	0.6271	-0.006	23.965	0.000
124	0.6324	-0.004	23.975	0.000
125	0.6377	-0.002	23.975	0.000
126	0.6431	-0.006	24.055	0.000
127	0.6485	-0.016	24.055	0.000
128	0.6538	-0.018	24.065	0.000
129	0.6592	-0.014	24.065	0.000
130	0.6645	-0.014	24.065	0.000
131	0.6685	-0.012	24.065	0.000
132	0.6724	-0.014	24.065	0.000
133	0.6764	-0.014	24.025	0.000
134	0.6803	-0.012	24.025	0.000
135	0.6884	-0.010	24.085	0.000
136	0.6964	-0.004	24.085	0.000
137	0.7017	-0.004	24.105	0.000
138	0.7071	-0.008	24.105	0.000
139	0.7124	-0.008	24.035	0.000
140	0.7164	-0.014	24.035	0.000
141	0.7205	-0.022	24.075	0.000
142	0.7245	-0.020	24.075	0.000
143	0.7285	-0.014	24.075	0.000
144	0.7325	-0.012	24.105	0.000
145	0.7365	-0.008	24.105	0.000
146	0.7404	-0.006	24.185	0.000
147	0.7444	-0.010	24.185	0.000
148	0.7523	-0.012	24.150	0.000
149	0.7603	-0.012	24.150	0.000
150	0.7656	-0.010	24.120	0.000
151	0.7710	-0.010	24.120	0.000
152	0.7764	-0.010	24.125	0.000
153	0.7817	-0.014	24.125	0.000
154	0.7870	-0.016	24.125	0.000
155	0.7924	-0.014	24.185	0.000
156	0.7956	-0.010	24.185	0.000
157	0.7987	-0.006	24.190	0.000
158	0.8019	-0.004	24.190	0.000
159	0.8051	-0.008	24.150	0.000
160	0.8083	-0.014	24.150	0.000
161	0.8165	-0.020	24.145	0.000
162	0.8247	-0.020	24.145	0.000
163	0.8300	-0.016	24.145	0.000
164	0.8354	-0.008	24.145	0.000
165	0.8408	-0.002	24.145	0.000
166	0.8460	-0.004	24.180	0.000
167	0.8513	-0.012	24.180	0.000
168	0.8565	-0.026	24.185	0.000
169	0.8605	-0.026	24.185	0.000
170	0.8644	-0.018	24.125	0.000
171	0.8683	-0.008	24.125	0.000
172	0.8722	0.004	24.200	0.000
173	0.8776	0.006	24.200	0.000
174	0.8829	0.000	24.230	0.000
175	0.8882	-0.010	24.230	0.000
176	0.8936	-0.016	24.230	0.000
177	0.8990	-0.026	24.250	0.000
178	0.9043	-0.020	24.250	0.000
179	0.9097	-0.010	24.240	0.000
180	0.9151	-0.008	24.240	0.000
181	0.9205	-0.010	24.215	0.000
182	0.9244	-0.014	24.215	0.000
183	0.9283	-0.012	24.295	0.000
184	0.9322	-0.014	24.295	0.000
185	0.9362	-0.016	24.310	0.000
186	0.9442	-0.010	24.310	0.000
187	0.9522	-0.008	24.310	0.000
188	0.9562	-0.010	24.300	0.000
189	0.9603	-0.016	24.300	0.000
190	0.9643	-0.016	24.330	0.000
191	0.9684	-0.014	24.330	0.000
192	0.9736	-0.012	24.265	0.000
193	0.9789	-0.004	24.265	0.000
194	0.9842	-0.004	24.270	0.000
195	0.9882	-0.008	24.270	0.000
196	0.9921	-0.012	24.270	0.000
197	0.9961	-0.014	24.270	0.000
198	1.0001	-0.020	24.270	0.000
199	1.0081	-0.016	24.305	0.000
200	1.0161	-0.008	24.305	0.000
201	1.0215	-0.008	24.305	0.000
202	1.0269	-0.008	24.305	0.000
203	1.0324	-0.012	24.340	0.000
204	1.0364	-0.016	24.340	0.000
205	1.0404	-0.018	24.325	0.000
206	1.0444	-0.016	24.325	0.000
207	1.0484	-0.008	24.335	0.000
208	1.0515	-0.006	24.335	0.000
209	1.0546	-0.006	24.335	0.000
210	1.0578	-0.008	24.345	0.000
211	1.0609	-0.016	24.345	0.000
212	1.0640	-0.022	24.310	0.000
213	1.0800	-0.016	24.310	0.000
214	1.0853	-0.014	24.375	0.000
215	1.0907	-0.006	24.375	0.000
216	1.0960	-0.002	24.395	0.000
217	1.1013	-0.004	24.395	0.000
218	1.1067	-0.018	24.350	0.000
219	1.1120	-0.030	24.350	0.000
220	1.1173	-0.006	24.350	0.000
221	1.1227	-0.026	24.370	0.000
222	1.1280	-0.010	24.370	0.000
223	1.1333	0.002	24.310	0.000
224	1.1386	-0.006	24.310	0.000
225	1.1439	-0.010	24.400	0.000
226	1.1479	-0.022	24.400	0.000
227	1.1519	-0.018	24.375	0.000
228	1.1559	-0.010	24.375	0.000
229	1.1599	-0.012	24.390	0.000
230	1.1653	-0.012	24.390	0.000
231	1.1706	0.000	24.390	0.000
232	1.1759	-0.012	24.370	0.000
233	1.1812	-0.018	24.370	0.000
234	1.1866	-0.016	24.410	0.000
235	1.1919	-0.016	24.410	0.000
236	1.1959	-0.006	24.365	0.000
237	1.1999	-0.008	24.365	0.000
238	1.2039	-0.016	24.325	0.000
239	1.2079	-0.004	24.325	0.000
240	1.2132	-0.002	24.455	0.000
241	1.2185	0.002	24.455	0.000
242	1.2238	0.008	24.455	0.000
243	1.2292	0.036	24.350	0.000
244	1.2345	0.048	24.350	0.000
245	1.2398	0.056	24.435	0.000
246	1.2452	0.074	24.435	0.000
247	1.2505	0.090	24.415	0.000
248	1.2558	0.088	24.415	0.000
249	1.2598	0.086	24.470	0.000
250	1.2638	0.086	24.470	0.000
251	1.2678	0.088	24.460	0.000
252	1.2718	0.088	24.460	0.000
253	1.2798	0.090	24.460	0.000
254	1.2878	0.094	24.465	0.000
255	1.2918	0.092	24.465	0.000
256	1.2958	0.084	24.450	0.000
257	1.2998	0.078	24.450	0.000
258	1.3039	0.072	24.465	0.000
259	1.3092	0.072	24.465	0.000
260	1.3146	0.072	24.390	0.000
261	1.3199	0.072	24.390	0.000
262	1.3239	0.072	24.430	0.000
263	1.3279	0.068	24.430	0.000
264	1.3318	0.072	24.430	0.000
265	1.3358	0.066	24.395	0.000
266	1.3438	0.064	24.395	0.000
267	1.3518	0.066	24.455	0.000
268	1.3571	0.056	24.455	0.000
269	1.3625	0.052	24.455	0.000
270	1.3678	0.048	24.455	0.000
271	1.3719	0.046	24.430	0.000
272	1.3760	0.056	24.430	0.000
273	1.3800	0.056	24.450	0.000
274	1.3841	0.054	24.450	0.000
275	1.3880	0.050	24.450	0.000
276	1.3919	0.044	24.510	0.000
277	1.3958	0.042	24.510	0.000
278	1.3997	0.036	24.410	0.000
279	1.4078	0.040	24.410	0.000
280	1.4158	0.048	24.535	0.000
281	1.4211	0.044	24.535	0.000
282	1.4265	0.042	24.505	0.000
283	1.4319	0.040	24.505	0.000
284	1.4373	0.034	24.475	0.000
285	1.4426	0.026	24.475	0.000
286	1.4480	0.026	24.475	0.000
287	1.4511	0.032	24.475	0.000
288	1.4543	0.034	24.475	0.000
289	1.4574	0.032	24.615	0.000
290	1.4606	0.030	24.615	0.000
291	1.4637	0.028	24.460	0.000
292	1.4717	0.024	24.460	0.000
293	1.4797	0.020	24.495	0.000
294	1.4851	0.026	24.495	0.000
295	1.4904	0.026	24.565	0.000
296	1.4957	0.030	24.565	0.000
297	1.5010	0.032	24.565	0.000
298	1.5064	0.024	24.485	0.000
299	1.5117	0.020	24.485	0.000
300	1.5156	0.014	24.565	0.000
301	1.5196	0.012	24.565	0.000
302	1.5236	0.018	24.640	0.000
303	1.5276	0.024	24.640	0.000
304	1.5358	0.024	24.570	0.000
305	1.5440	0.024	24.570	0.000
306	1.5480	0.014	24.545	0.000
307	1.5520	0.010	24.545	0.000
308	1.5560	0.008	24.545	0.000
309	1.5600	0.008	24.580	0.000
310	1.5653	0.016	24.580	0.000
311	1.5705	0.024	24.545	0.000
312	1.5758	0.022	24.545	0.000
313	1.5797	0.014	24.530	0.000
314	1.5837	0.006	24.530	0.000
315	1.5876	-0.002	24.540	0.000
316	1.5916	-0.002	24.540	0.000
317	1.5996	0.008	24.575	0.000
318	1.6077	0.022	24.575	0.000
319	1.6131	0.028	24.575	0.000
320	1.6184	0.022	24.600	0.000
321	1.6237	0.012	24.600	0.000
322	1.6277	-0.002	24.630	0.000
323	1.6316	-0.006	24.630	0.000
324	1.6356	-0.004	24.620	0.000
325	1.6395	0.004	24.620	0.000
326	1.6435	0.014	24.635	0.000
327	1.6475	0.018	24.635	0.000
328	1.6515	0.020	24.605	0.000
329	1.6555	0.012	24.605	0.000
330	1.6636	0.008	24.605	0.000
331	1.6716	0.000	24.530	0.000
332	1.6770	-0.002	24.530	0.000
333	1.6824	-0.002	24.625	0.000
334	1.6878	-0.002	24.625	0.000
335	1.6931	-0.002	24.665	0.000
336	1.6984	0.004	24.665	0.000
337	1.7037	0.010	24.570	0.000
338	1.7090	0.010	24.570	0.000
339	1.7143	0.008	24.600	0.000
340	1.7196	0.008	24.600	0.000
341	1.7249	-0.002	24.600	0.000
342	1.7302	-0.006	24.635	0.000
343	1.7355	0.002	24.635	0.000
344	1.7395	0.002	24.680	0.000
345	1.7435	0.004	24.680	0.000
346	1.7475	0.008	24.550	0.000
347	1.7515	0.006	24.550	0.000
348	1.7568	0.004	24.660	0.000
349	1.7622	-0.004	24.660	0.000
350	1.7675	-0.004	24.615	0.000
351	1.7707	-0.002	24.615	0.000
352	1.7739	-0.004	24.615	0.000
353	1.7771	0.004	24.625	0.000
354	1.7803	0.004	24.625	0.000
355	1.7835	-0.002	24.645	0.000
356	1.7993	-0.002	24.645	0.000
357	1.8034	-0.004	24.620	0.000
358	1.8074	-0.004	24.620	0.000
359	1.8114	0.000	24.610	0.000
360	1.8155	0.006	24.610	0.000
361	1.8208	0.006	24.670	0.000
362	1.8261	0.002	24.670	0.000
363	1.8314	-0.008	24.670	0.000
364	1.8346	-0.016	24.730	0.000
365	1.8378	-0.012	24.730	0.000
366	1.8410	-0.002	24.650	0.000
367	1.8442	0.012	24.650	0.000
368	1.8474	0.016	24.730	0.000
369	1.8634	0.010	24.730	0.000
370	1.8687	-0.002	24.705	0.000
371	1.8740	-0.012	24.705	0.000
372	1.8794	-0.022	24.725	0.000
373	1.8834	-0.014	24.725	0.000
374	1.8873	-0.004	24.725	0.000
375	1.8913	0.010	24.650	0.000
376	1.8953	0.016	24.650	0.000
377	1.8993	0.006	24.725	0.000
378	1.9033	-0.006	24.725	0.000
379	1.9073	-0.016	24.680	0.000
380	1.9113	-0.018	24.680	0.000
381	1.9193	-0.008	24.680	0.000
382	1.9273	0.000	24.680	0.000
383	1.9326	0.004	24.725	0.000
384	1.9380	0.004	24.725	0.000
385	1.9433	0.002	24.725	0.000
386	1.9487	-0.010	24.680	0.000
387	1.9540	-0.012	24.680	0.000
388	1.9594	-0.010	24.700	0.000
389	1.9626	-0.006	24.700	0.000
390	1.9657	0.002	24.640	0.000
391	1.9689	-0.002	24.640	0.000
392	1.9721	-0.006	24.760	0.000
393	1.9753	-0.002	24.760	0.000
394	1.9833	-0.004	24.725	0.000
395	1.9914	-0.004	24.725	0.000
396	1.9967	-0.002	24.725	0.000
397	2.0021	-0.002	24.760	0.000
398	2.0074	-0.006	24.760	0.000
399	2.0127	-0.018	24.740	0.000
400	2.0179	-0.014	24.740	0.000
401	2.0232	-0.008	24.710	0.000
402	2.0264	-0.004	24.710	0.000
403	2.0296	0.008	24.725	0.000
404	2.0328	0.006	24.725	0.000
405	2.0360	-0.002	24.750	0.000
406	2.0392	-0.014	24.750	0.000
407	2.0472	-0.022	24.750	0.000
408	2.0552	-0.016	24.730	0.000
409	2.0605	-0.008	24.730	0.000
410	2.0658	-0.002	24.720	0.000
411	2.0712	0.004	24.720	0.000
412	2.0765	0.004	24.770	0.000
413	2.0819	-0.004	24.770	0.000
414	2.0872	-0.016	24.790	0.000
415	2.0912	-0.010	24.790	0.000
416	2.0952	-0.002	24.705	0.000
417	2.0992	0.006	24.705	0.000
418	2.1032	0.014	24.705	0.000
419	2.1111	0.018	24.740	0.000
420	2.1191	0.024	24.740	0.000
421	2.1244	0.024	24.745	0.000
422	2.1298	0.020	24.745	0.000
423	2.1351	0.034	24.705	0.000
424	2.1392	0.044	24.705	0.000
425	2.1432	0.054	24.735	0.000
426	2.1473	0.070	24.735	0.000
427	2.1514	0.074	24.780	0.000
428	2.1553	0.092	24.780	0.000
429	2.1592	0.110	24.780	0.000
430	2.1632	0.128	24.745	0.000
431	2.1671	0.164	24.745	0.000
432	2.1751	0.200	24.680	0.000
433	2.1831	0.236	24.680	0.000
434	2.1884	0.292	24.735	0.000
435	2.1938	0.332	24.735	0.000
436	2.1991	0.438	24.740	0.000
437	2.2044	0.542	24.740	0.000
438	2.2098	0.708	24.765	0.000
439	2.2151	0.952	24.765	0.000
440	2.2183	1.186	24.765	0.000
441	2.2215	1.564	24.780	0.000
442	2.2247	1.986	24.780	0.000
443	2.2279	2.412	24.840	0.000
444	2.2311	2.954	24.840	0.000
445	2.2391	3.360	24.765	0.000
446	2.2471	3.676	24.765	0.000
447	2.2524	3.322	24.785	0.000
448	2.2578	2.698	24.785	0.000
449	2.2632	2.246	24.775	0.000
450	2.2685	1.938	24.775	0.000
451	2.2737	1.794	24.775	0.000
452	2.2790	1.574	24.820	0.000
453	2.2830	1.226	24.820	0.000
454	2.2870	0.886	24.775	0.000
455	2.2910	0.594	24.775	0.000
456	2.2950	0.396	24.785	0.000
457	2.3003	0.278	24.785	0.000
458	2.3056	0.212	24.710	0.000
459	2.3110	0.170	24.710	0.000
460	2.3163	0.142	24.710	0.000
461	2.3217	0.120	24.720	0.000
462	2.3270	0.108	24.720	0.000
463	2.3323	0.106	24.675	0.000
464	2.3376	0.122	24.675	0.000
465	2.3429	0.142	24.760	0.000
466	2.3469	0.162	24.760	0.000
467	2.3509	0.170	24.745	0.000
468	2.3549	0.166	24.745	0.000
469	2.3589	0.146	24.715	0.000
470	2.3669	0.130	24.715	0.000
471	2.3748	0.128	24.715	0.000
472	2.3788	0.132	24.730	0.000
473	2.3828	0.134	24.730	0.000
474	2.3868	0.130	24.740	0.000
475	2.3907	0.126	24.740	0.000
476	2.3961	0.120	24.750	0.000
477	2.4014	0.098	24.750	0.000
478	2.4067	0.092	24.685	0.000
479	2.4121	0.092	24.685	0.000
480	2.4174	0.098	24.675	0.000
481	2.4228	0.104	24.675	0.000
482	2.4282	0.092	24.675	0.000
483	2.4335	0.090	24.735	0.000
484	2.4389	0.088	24.735	0.000
485	2.4442	0.078	24.750	0.000
486	2.4494	0.080	24.750	0.000
487	2.4547	0.082	24.735	0.000
488	2.4601	0.084	24.735	0.000
489	2.4655	0.082	24.700	0.000
490	2.4709	0.070	24.700	0.000
491	2.4740	0.068	24.705	0.000
492	2.4772	0.066	24.705	0.000
493	2.4804	0.062	24.705	0.000
494	2.4835	0.066	24.765	0.000
495	2.4867	0.068	24.765	0.000
496	2.4947	0.062	24.595	0.000
497	2.5026	0.054	24.595	0.000
498	2.5080	0.052	24.740	0.000
499	2.5133	0.052	24.740	0.000
500	2.5186	0.052	24.645	0.000
501	2.5240	0.054	24.645	0.000
502	2.5293	0.056	24.655	0.000
503	2.5346	0.052	24.655	0.000
504	2.5386	0.042	24.655	0.000
505	2.5426	0.042	24.645	0.000
506	2.5466	0.042	24.645	0.000
507	2.5507	0.040	24.685	0.000
508	2.5560	0.040	24.685	0.000
509	2.5613	0.040	24.680	0.000
510	2.5667	0.040	24.680	0.000
511	2.5720	0.038	24.755	0.000
512	2.5774	0.040	24.755	0.000
513	2.5827	0.042	24.725	0.000
514	2.5880	0.042	24.725	0.000
515	2.5934	0.040	24.725	0.000
516	2.5987	0.036	24.680	0.000
517	2.6019	0.032	24.680	0.000
518	2.6051	0.028	24.710	0.000
519	2.6083	0.028	24.710	0.000
520	2.6115	0.028	24.690	0.000
521	2.6147	0.032	24.690	0.000
522	2.6307	0.032	24.665	0.000
523	2.6347	0.028	24.665	0.000
524	2.6387	0.024	24.700	0.000
525	2.6427	0.028	24.700	0.000
526	2.6467	0.030	24.700	0.000
527	2.6520	0.022	24.670	0.000
528	2.6574	0.022	24.670	0.000
529	2.6628	0.026	24.715	0.000
530	2.6667	0.022	24.715	0.000
531	2.6707	0.026	24.785	0.000
532	2.6747	0.026	24.785	0.000
533	2.6787	0.022	24.745	0.000
534	2.6868	0.016	24.745	0.000
535	2.6949	0.012	24.675	0.000
536	2.7001	0.010	24.675	0.000
537	2.7054	0.008	24.675	0.000
538	2.7106	0.014	24.745	0.000
539	2.7153	0.028	24.745	0.000
540	2.7199	0.032	24.765	0.000
541	2.7245	0.032	24.765	0.000
542	2.7291	0.026	24.745	0.000
543	2.7340	0.012	24.745	0.000
544	2.7389	0.006	24.755	0.000
545	2.7438	0.006	24.755	0.000
546	2.7487	0.006	24.735	0.000
547	2.7536	0.012	24.735	0.000
548	2.7585	0.020	24.735	0.000
549	2.7639	0.024	24.730	0.000
550	2.7692	0.020	24.730	0.000
551	2.7746	0.012	24.650	0.000
552	2.7799	0.010	24.650	0.000
553	2.7852	0.008	24.700	0.000
554	2.7905	0.008	24.700	0.000
555	2.7959	0.006	24.765	0.000
556	2.8014	0.006	24.765	0.000
557	2.8068	0.008	24.745	0.000
558	2.8107	0.008	24.745	0.000
559	2.8146	0.008	24.745	0.000
560	2.8185	0.012	24.790	0.000
561	2.8225	0.012	24.790	0.000
562	2.8278	0.014	24.710	0.000
563	2.8332	0.012	24.710	0.000
564	2.8385	0.008	24.825	0.000
565	2.8439	0.008	24.825	0.000
566	2.8493	0.006	24.730	0.000
567	2.8547	0.002	24.730	0.000
568	2.8600	0.004	24.760	0.000
569	2.8652	0.008	24.760	0.000
570	2.8704	0.012	24.760	0.000
571	2.8744	0.012	24.770	0.000
572	2.8784	0.008	24.770	0.000
573	2.8824	0.004	24.765	0.000
574	2.8864	0.002	24.765	0.000
575	2.8917	-0.002	24.700	0.000
576	2.8970	-0.002	24.700	0.000
577	2.9024	0.008	24.730	0.000
578	2.9077	0.010	24.730	0.000
579	2.9130	0.012	24.795	0.000
580	2.9184	0.008	24.795	0.000
581	2.9238	0.004	24.795	0.000
582	2.9292	-0.002	24.810	0.000
583	2.9346	-0.008	24.810	0.000
584	2.9386	-0.006	24.800	0.000
585	2.9425	0.004	24.800	0.000
586	2.9465	0.008	24.805	0.000
587	2.9505	0.018	24.805	0.000
588	2.9585	0.044	24.725	0.000
589	2.9664	0.082	24.725	0.000
590	2.9704	0.138	24.730	0.000
591	2.9744	0.200	24.730	0.000
592	2.9785	0.372	24.730	0.000
593	2.9825	0.702	24.790	0.000
594	2.9879	1.308	24.790	0.000
595	2.9933	2.440	24.810	0.000
596	2.9987	3.872	24.810	0.000
597	3.0018	5.454	24.825	0.000
598	3.0050	5.926	24.825	0.000
599	3.0081	5.508	24.775	0.000
600	3.0113	5.212	24.775	0.000
601	3.0144	5.052	24.725	0.000
602	3.0304	5.274	24.725	0.000
603	3.0357	5.482	24.725	0.000
604	3.0411	5.142	24.760	0.000
605	3.0464	4.926	24.760	0.000
606	3.0504	4.088	24.745	0.000
607	3.0544	3.580	24.745	0.000
608	3.0584	3.310	24.775	0.000
609	3.0624	3.142	24.775	0.000
610	3.0664	3.140	24.685	0.000
611	3.0704	3.068	24.685	0.000
612	3.0743	2.964	24.710	0.000
613	3.0783	2.982	24.710	0.000
614	3.0863	2.712	24.710	0.000
615	3.0944	2.688	24.620	0.000
616	3.0996	2.738	24.620	0.000
617	3.1049	2.852	24.710	0.000
618	3.1102	3.074	24.710	0.000
619	3.1155	3.216	24.640	0.000
620	3.1209	3.374	24.640	0.000
621	3.1262	3.190	24.515	0.000
622	3.1315	2.530	24.515	0.000
623	3.1369	1.998	24.525	0.000
624	3.1422	1.586	24.525	0.000
625	3.1475	1.328	24.525	0.000
626	3.1528	1.202	24.590	0.000
627	3.1582	0.948	24.590	0.000
628	3.1622	0.636	24.545	0.000
629	3.1662	0.376	24.545	0.000
630	3.1702	0.212	24.505	0.000
631	3.1742	0.122	24.505	0.000
632	3.1795	0.066	24.515	0.000
633	3.1849	0.036	24.515	0.000
634	3.1902	0.016	24.530	0.000
635	3.1942	0.002	24.530	0.000
636	3.1983	-0.002	24.530	0.000
637	3.2023	0.002	24.480	0.000
638	3.2063	0.022	24.480	0.000
639	3.2117	0.050	24.540	0.000
640	3.2171	0.076	24.540	0.000
641	3.2225	0.106	24.505	0.000
642	3.2277	0.124	24.505	0.000
643	3.2329	0.116	24.490	0.000
644	3.2381	0.096	24.490	0.000
645	3.2434	0.086	24.555	0.000
646	3.2487	0.082	24.555	0.000
647	3.2541	0.080	24.555	0.000
648	3.2581	0.080	24.465	0.000
649	3.2621	0.082	24.465	0.000
650	3.2661	0.080	24.500	0.000
651	3.2701	0.072	24.500	0.000
652	3.2780	0.068	24.545	0.000
653	3.2860	0.070	24.545	0.000
654	3.2914	0.070	24.455	0.000
655	3.2967	0.068	24.455	0.000
656	3.3020	0.068	24.480	0.000
657	3.3060	0.066	24.480	0.000
658	3.3100	0.066	24.480	0.000
659	3.3140	0.066	24.480	0.000
660	3.3180	0.068	24.480	0.000
661	3.3234	0.070	24.500	0.000
662	3.3287	0.068	24.500	0.000
663	3.3341	0.066	24.455	0.000
664	3.3395	0.058	24.455	0.000
665	3.3449	0.052	24.515	0.000
666	3.3504	0.048	24.515	0.000
667	3.3556	0.046	24.545	0.000
668	3.3608	0.044	24.545	0.000
669	3.3660	0.050	24.545	0.000
670	3.3715	0.054	24.515	0.000
671	3.3769	0.050	24.515	0.000
672	3.3824	0.046	24.490	0.000
673	3.3863	0.046	24.490	0.000
674	3.3902	0.044	24.485	0.000
675	3.3941	0.040	24.485	0.000
676	3.3980	0.036	24.505	0.000
677	3.4033	0.036	24.505	0.000
678	3.4087	0.032	24.555	0.000
679	3.4140	0.032	24.555	0.000
680	3.4193	0.036	24.555	0.000
681	3.4246	0.038	24.520	0.000
682	3.4299	0.040	24.520	0.000
683	3.4352	0.040	24.620	0.000
684	3.4406	0.036	24.620	0.000
685	3.4459	0.032	24.515	0.000
686	3.4499	0.028	24.515	0.000
687	3.4539	0.028	24.555	0.000
688	3.4579	0.030	24.555	0.000
689	3.4620	0.036	24.575	0.000
690	3.4673	0.036	24.575	0.000
691	3.4726	0.030	24.575	0.000
692	3.4780	0.024	24.565	0.000
693	3.4833	0.018	24.565	0.000
694	3.4886	0.012	24.560	0.000
695	3.4940	0.010	24.560	0.000
696	3.4993	0.020	24.495	0.000
697	3.5046	0.030	24.495	0.000
698	3.5100	0.034	24.560	0.000
699	3.5132	0.034	24.560	0.000
700	3.5164	0.022	24.550	0.000
701	3.5196	0.014	24.550	0.000
702	3.5228	0.012	24.550	0.000
703	3.5260	0.010	24.545	0.000
704	3.5432	0.012	24.545	0.000
705	3.5469	0.016	24.540	0.000
706	3.5505	0.022	24.540	0.000
707	3.5542	0.022	24.550	0.000
708	3.5578	0.018	24.550	0.000
709	3.5632	0.016	24.505	0.000
710	3.5685	0.010	24.505	0.000
711	3.5738	0.010	24.560	0.000
712	3.5778	0.014	24.560	0.000
713	3.5818	0.014	24.560	0.000
714	3.5858	0.014	24.580	0.000
715	3.5898	0.014	24.580	0.000
716	3.5978	0.018	24.575	0.000
717	3.6058	0.020	24.575	0.000
718	3.6112	0.016	24.585	0.000
719	3.6165	0.008	24.585	0.000
720	3.6218	0.006	24.605	0.000
721	3.6273	0.008	24.605	0.000
722	3.6328	0.002	24.600	0.000
723	3.6382	0.006	24.600	0.000
724	3.6421	0.010	24.600	0.000
725	3.6461	0.010	24.530	0.000
726	3.6500	0.010	24.530	0.000
727	3.6539	0.006	24.565	0.000
728	3.6592	0.002	24.565	0.000
729	3.6645	0.002	24.590	0.000
730	3.6697	0.008	24.590	0.000
731	3.6751	0.012	24.645	0.000
732	3.6805	0.012	24.645	0.000
733	3.6858	0.012	24.580	0.000
734	3.6912	0.008	24.580	0.000
735	3.6965	0.008	24.580	0.000
736	3.7018	0.006	24.625	0.000
737	3.7058	0.002	24.625	0.000
738	3.7098	0.006	24.645	0.000
739	3.7138	0.006	24.645	0.000
740	3.7178	0.006	24.585	0.000
741	3.7231	0.006	24.585	0.000
742	3.7285	0.004	24.615	0.000
743	3.7338	0.006	24.615	0.000
744	3.7391	0.010	24.625	0.000
745	3.7444	0.006	24.625	0.000
746	3.7498	0.002	24.625	0.000
747	3.7551	-0.002	24.590	0.000
748	3.7604	-0.008	24.590	0.000
749	3.7658	-0.006	24.615	0.000
750	3.7697	0.002	24.615	0.000
751	3.7737	0.006	24.615	0.000
752	3.7777	0.014	24.615	0.000
753	3.7817	0.010	24.640	0.000
754	3.7897	0.008	24.640	0.000
755	3.7977	-0.002	24.620	0.000
756	3.8017	-0.010	24.620	0.000
757	3.8057	-0.010	24.620	0.000
758	3.8097	-0.006	24.685	0.000
759	3.8137	0.020	24.685	0.000
760	3.8190	0.054	24.700	0.000
761	3.8243	0.086	24.700	0.000
762	3.8297	0.162	24.640	0.000
763	3.8337	0.278	24.640	0.000
764	3.8377	0.506	24.660	0.000
765	3.8417	1.074	24.660	0.000
766	3.8457	2.128	24.700	0.000
767	3.8537	3.488	24.700	0.000
768	3.8618	4.864	24.700	0.000
769	3.8672	5.552	24.680	0.000
770	3.8727	5.826	24.680	0.000
771	3.8781	5.900	24.725	0.000
772	3.8821	5.650	24.725	0.000
773	3.8860	5.926	24.640	0.000
774	3.8899	5.436	24.640	0.000
775	3.8939	4.994	24.700	0.000
776	3.9002	4.594	24.700	0.000
777	3.9065	4.330	24.680	0.000
778	3.9129	4.174	24.680	0.000
779	3.9192	3.968	24.680	0.000
780	3.9256	3.758	24.635	0.000
781	3.9297	3.724	24.635	0.000
782	3.9338	3.238	24.615	0.000
783	3.9379	2.932	24.615	0.000
784	3.9420	2.714	24.560	0.000
785	3.9472	2.690	24.560	0.000
786	3.9524	2.900	24.525	0.000
787	3.9576	3.004	24.525	0.000
788	3.9608	3.146	24.585	0.000
789	3.9640	3.068	24.585	0.000
790	3.9672	2.774	24.585	0.000
791	3.9704	2.606	24.525	0.000
792	3.9736	2.588	24.525	0.000
793	3.9816	2.760	24.425	0.000
794	3.9896	2.704	24.425	0.000
795	3.9949	2.094	24.415	0.000
796	4.0002	1.606	24.415	0.000
797	4.0056	1.204	24.495	0.000
798	4.0109	0.938	24.495	0.000
799	4.0163	0.774	24.430	0.000
800	4.0216	0.604	24.430	0.000
801	4.0248	0.414	24.430	0.000
802	4.0280	0.252	24.405	0.000
803	4.0312	0.136	24.405	0.000
804	4.0344	0.066	24.405	0.000
805	4.0375	0.016	24.405	0.000
806	4.0535	-0.010	24.385	0.000
807	4.0575	-0.012	24.385	0.000
808	4.0615	0.002	24.460	0.000
809	4.0656	0.022	24.460	0.000
810	4.0696	0.030	24.415	0.000
811	4.0749	0.040	24.415	0.000
812	4.0803	0.046	24.415	0.000
813	4.0856	0.056	24.440	0.000
814	4.0932	0.076	24.440	0.000
815	4.1007	0.096	24.400	0.000
816	4.1082	0.104	24.400	0.000
817	4.1157	0.102	24.360	0.000
818	4.1233	0.086	24.360	0.000
819	4.1250	0.066	24.455	0.000
820	4.1267	0.044	24.455	0.000
821	4.1284	0.042	24.465	0.000
822	4.1301	0.048	24.465	0.000
823	4.1318	0.058	24.465	0.000
824	4.1336	0.066	24.380	0.000
825	4.1416	0.064	24.380	0.000
826	4.1497	0.060	24.385	0.000
827	4.1536	0.052	24.385	0.000
828	4.1576	0.048	24.450	0.000
829	4.1615	0.052	24.450	0.000
830	4.1654	0.058	24.370	0.000
831	4.1734	0.066	24.370	0.000
832	4.1814	0.064	24.475	0.000
833	4.1868	0.060	24.475	0.000
834	4.1921	0.052	24.475	0.000
835	4.1974	0.042	24.415	0.000
836	4.2027	0.044	24.415	0.000
837	4.2081	0.048	24.440	0.000
838	4.2134	0.042	24.440	0.000
839	4.2166	0.040	24.330	0.000
840	4.2198	0.040	24.330	0.000
841	4.2230	0.040	24.535	0.000
842	4.2262	0.040	24.535	0.000
843	4.2294	0.038	24.535	0.000
844	4.2374	0.042	24.355	0.000
845	4.2454	0.042	24.355	0.000
846	4.2507	0.034	24.375	0.000
847	4.2561	0.030	24.375	0.000
848	4.2614	0.026	24.480	0.000
849	4.2667	0.026	24.480	0.000
850	4.2720	0.032	24.550	0.000
851	4.2774	0.036	24.550	0.000
852	4.2805	0.034	24.445	0.000
853	4.2837	0.028	24.445	0.000
854	4.2869	0.022	24.445	0.000
855	4.2900	0.022	24.415	0.000
856	4.2932	0.024	24.415	0.000
857	4.3096	0.026	24.500	0.000
858	4.3135	0.032	24.500	0.000
859	4.3174	0.034	24.415	0.000
860	4.3213	0.026	24.415	0.000
861	4.3252	0.014	24.475	0.000
862	4.3306	0.012	24.475	0.000
863	4.3359	0.016	24.500	0.000
864	4.3413	0.026	24.500	0.000
865	4.3453	0.034	24.500	0.000
866	4.3493	0.030	24.435	0.000
867	4.3533	0.020	24.435	0.000
868	4.3573	0.012	24.435	0.000
869	4.3652	0.004	24.435	0.000
870	4.3732	-0.002	24.495	0.000
871	4.3787	0.012	24.495	0.000
872	4.3841	0.024	24.450	0.000
873	4.3896	0.030	24.450	0.000
874	4.3935	0.024	24.535	0.000
875	4.3975	0.010	24.535	0.000
876	4.4014	-0.004	24.535	0.000
877	4.4054	-0.006	24.535	0.000
878	4.4093	0.004	24.535	0.000
879	4.4133	0.022	24.435	0.000
880	4.4173	0.034	24.435	0.000
881	4.4212	0.030	24.515	0.000
882	4.4292	0.022	24.515	0.000
883	4.4372	0.008	24.500	0.000
884	4.4425	-0.006	24.500	0.000
885	4.4478	-0.008	24.495	0.000
886	4.4532	0.002	24.495	0.000
887	4.4585	0.014	24.495	0.000
888	4.4638	0.022	24.550	0.000
889	4.4692	0.014	24.550	0.000
890	4.4724	0.010	24.495	0.000
891	4.4756	0.008	24.495	0.000
892	4.4787	-0.002	24.500	0.000
893	4.4819	0.000	24.500	0.000
894	4.4851	0.008	24.495	0.000
895	4.4931	0.008	24.495	0.000
896	4.5012	0.008	24.535	0.000
897	4.5065	0.004	24.535	0.000
898	4.5118	0.006	24.535	0.000
899	4.5171	0.004	24.510	0.000
900	4.5224	-0.002	24.510	0.000
901	4.5277	0.006	24.495	0.000
902	4.5330	0.006	24.495	0.000
903	4.5370	0.000	24.435	0.000
904	4.5410	-0.002	24.435	0.000
905	4.5450	0.002	24.580	0.000
906	4.5490	0.006	24.580	0.000
907	4.5544	0.004	24.610	0.000
908	4.5598	0.006	24.610	0.000
909	4.5651	0.012	24.610	0.000
910	4.5705	0.008	24.535	0.000
911	4.5758	0.000	24.535	0.000
912	4.5811	-0.002	24.595	0.000
913	4.5864	-0.004	24.595	0.000
914	4.5918	-0.002	24.590	0.000
915	4.5971	0.000	24.590	0.000
916	4.6003	0.006	24.540	0.000
917	4.6035	0.008	24.540	0.000
918	4.6066	-0.002	24.580	0.000
919	4.6098	-0.006	24.580	0.000
920	4.6130	-0.004	24.580	0.000
921	4.6290	-0.004	24.605	0.000
922	4.6331	-0.002	24.605	0.000
923	4.6371	0.000	24.585	0.000
924	4.6412	0.004	24.585	0.000
925	4.6452	0.004	24.535	0.000
926	4.6505	-0.004	24.535	0.000
927	4.6557	-0.006	24.565	0.000
928	4.6610	0.004	24.565	0.000
929	4.6642	0.008	24.525	0.000
930	4.6674	0.006	24.525	0.000
931	4.6706	0.024	24.525	0.000
932	4.6738	0.048	24.545	0.000
933	4.6770	0.110	24.545	0.000
934	4.6929	0.188	24.590	0.000
935	4.6983	0.368	24.590	0.000
936	4.7036	0.726	24.615	0.000
937	4.7090	1.346	24.615	0.000
938	4.7143	2.416	24.555	0.000
939	4.7197	3.802	24.555	0.000
940	4.7250	5.014	24.650	0.000
941	4.7282	5.938	24.650	0.000
942	4.7314	5.652	24.650	0.000
943	4.7346	5.540	24.680	0.000
944	4.7378	5.234	24.680	0.000
945	4.7410	5.086	24.615	0.000
946	4.7490	5.132	24.615	0.000
947	4.7570	4.930	24.635	0.000
948	4.7623	4.826	24.635	0.000
949	4.7676	4.592	24.675	0.000
950	4.7729	3.986	24.675	0.000
951	4.7783	3.628	24.535	0.000
952	4.7836	3.364	24.535	0.000
953	4.7890	3.248	24.535	0.000
954	4.7922	3.222	24.530	0.000
955	4.7954	3.072	24.530	0.000
956	4.7986	3.138	24.570	0.000
957	4.8018	2.858	24.570	0.000
958	4.8050	2.752	24.495	0.000
959	4.8129	2.652	24.495	0.000
960	4.8208	2.648	24.495	0.000
961	4.8262	2.844	24.495	0.000
962	4.8315	2.960	24.460	0.000
963	4.8369	3.058	24.460	0.000
964	4.8422	3.326	24.460	0.000
965	4.8475	2.982	24.525	0.000
966	4.8528	2.318	24.525	0.000
967	4.8588	1.728	24.510	0.000
968	4.8648	1.378	24.510	0.000
969	4.8708	1.212	24.515	0.000
970	4.8767	1.072	24.515	0.000
971	4.8827	0.858	24.495	0.000
972	4.8887	0.586	24.495	0.000
973	4.8947	0.352	24.375	0.000
974	4.8979	0.192	24.375	0.000
975	4.9011	0.094	24.375	0.000
976	4.9043	0.032	24.395	0.000
977	4.9075	0.000	24.395	0.000
978	4.9106	-0.022	24.360	0.000
979	4.9160	-0.028	24.360	0.000
980	4.9213	-0.014	24.390	0.000
981	4.9266	0.000	24.390	0.000
982	4.9320	0.016	24.345	0.000
983	4.9373	0.034	24.345	0.000
984	4.9426	0.050	24.360	0.000
985	4.9480	0.072	24.360	0.000
986	4.9533	0.082	24.360	0.000
987	4.9586	0.084	24.355	0.000
988	4.9639	0.084	24.355	0.000
989	4.9693	0.076	24.345	0.000
990	4.9746	0.064	24.345	0.000
991	4.9799	0.054	24.385	0.000
992	4.9853	0.050	24.385	0.000
993	4.9906	0.050	24.430	0.000
994	4.9946	0.052	24.430	0.000
995	4.9986	0.052	24.385	0.000
996	5.0026	0.052	24.385	0.000
997	5.0066	0.050	24.385	0.000
998	5.0119	0.050	24.365	0.000
999	5.0172	0.056	24.365	0.000
1000	5.0226	0.064	24.385	0.000
1001	5.0279	0.060	24.385	0.000
1002	5.0332	0.062	24.435	0.000
1003	5.0385	0.062	24.435	0.000
1004	5.0440	0.050	24.435	0.000
1005	5.0494	0.042	24.435	0.000
1006	5.0549	0.042	24.460	0.000
1007	5.0588	0.040	24.460	0.000
1008	5.0628	0.040	24.460	0.000
1009	5.0667	0.042	24.350	0.000
1010	5.0707	0.042	24.350	0.000
1011	5.0760	0.040	24.360	0.000
1012	5.0813	0.038	24.360	0.000
1013	5.0866	0.038	24.475	0.000
1014	5.0919	0.038	24.475	0.000
1015	5.0972	0.038	24.385	0.000
1016	5.1025	0.036	24.385	0.000
1017	5.1078	0.036	24.450	0.000
1018	5.1132	0.034	24.450	0.000
1019	5.1185	0.032	24.450	0.000
1020	5.1225	0.026	24.500	0.000
1021	5.1265	0.022	24.500	0.000
1022	5.1305	0.026	24.435	0.000
1023	5.1345	0.030	24.435	0.000
1024	5.1425	0.032	24.395	0.000
1025	5.1505	0.032	24.395	0.000
1026	5.1545	0.030	24.440	0.000
1027	5.1585	0.026	24.440	0.000
1028	5.1625	0.020	24.390	0.000
1029	5.1665	0.020	24.390	0.000
1030	5.1718	0.018	24.390	0.000
1031	5.1771	0.022	24.450	0.000
1032	5.1824	0.028	24.450	0.000
1033	5.1864	0.026	24.445	0.000
1034	5.1904	0.022	24.445	0.000
1035	5.1944	0.018	24.440	0.000
1036	5.1984	0.018	24.440	0.000
1037	5.2064	0.016	24.460	0.000
1038	5.2144	0.012	24.460	0.000
1039	5.2198	0.012	24.365	0.000
1040	5.2252	0.010	24.365	0.000
1041	5.2305	0.012	24.365	0.000
1042	5.2346	0.014	24.455	0.000
1043	5.2386	0.014	24.455	0.000
1044	5.2426	0.020	24.415	0.000
1045	5.2466	0.018	24.415	0.000
1046	5.2506	0.016	24.495	0.000
1047	5.2546	0.014	24.495	0.000
1048	5.2586	0.012	24.495	0.000
1049	5.2625	0.008	24.495	0.000
1050	5.2705	0.004	24.445	0.000
1051	5.2784	0.008	24.445	0.000
1052	5.2838	0.012	24.445	0.000
1053	5.2891	0.010	24.500	0.000
1054	5.2945	0.008	24.500	0.000
1055	5.2998	0.010	24.395	0.000
1056	5.3051	0.012	24.395	0.000
1057	5.3105	0.012	24.470	0.000
1058	5.3158	0.006	24.470	0.000
1059	5.3211	0.008	24.470	0.000
1060	5.3264	0.010	24.470	0.000
1061	5.3317	0.008	24.540	0.000
1062	5.3371	0.010	24.540	0.000
1063	5.3424	0.008	24.540	0.000
1064	5.3464	0.004	24.530	0.000
1065	5.3504	0.004	24.530	0.000
1066	5.3544	0.002	24.520	0.000
1067	5.3584	-0.004	24.520	0.000
1068	5.3637	-0.002	24.475	0.000
1069	5.3690	0.004	24.475	0.000
1070	5.3744	0.008	24.510	0.000
1071	5.3784	0.012	24.510	0.000
1072	5.3823	0.012	24.495	0.000
1073	5.3863	0.008	24.495	0.000
1074	5.3903	0.004	24.495	0.000
1075	5.3983	0.002	24.500	0.000
1076	5.4063	0.000	24.500	0.000
1077	5.4103	-0.002	24.555	0.000
1078	5.4143	0.004	24.555	0.000
1079	5.4183	0.008	24.540	0.000
1080	5.4223	0.004	24.540	0.000
1081	5.4276	0.008	24.480	0.000
1082	5.4330	0.008	24.480	0.000
1083	5.4383	0.000	24.565	0.000
1084	5.4423	-0.002	24.565	0.000
1085	5.4463	-0.006	24.565	0.000
1086	5.4503	-0.004	24.580	0.000
1087	5.4542	-0.002	24.580	0.000
1088	5.4623	0.002	24.600	0.000
1089	5.4704	0.006	24.600	0.000
1090	5.4757	0.004	24.615	0.000
1091	5.4809	0.002	24.615	0.000
1092	5.4862	-0.002	24.595	0.000
1093	5.4902	-0.002	24.595	0.000
1094	5.4942	0.000	24.525	0.000
1095	5.4982	-0.002	24.525	0.000
1096	5.5022	0.002	24.525	0.000
1097	5.5062	0.004	24.495	0.000
1098	5.5102	0.004	24.495	0.000
1099	5.5143	-0.002	24.580	0.000
1100	5.5183	-0.002	24.580	0.000
1101	5.5263	-0.004	24.655	0.000
1102	5.5344	-0.006	24.655	0.000
1103	5.5396	-0.004	24.575	0.000
1104	5.5449	-0.006	24.575	0.000
1105	5.5502	-0.002	24.585	0.000
1106	5.5555	0.006	24.585	0.000
1107	5.5608	0.028	24.585	0.000
1108	5.5662	0.062	24.675	0.000
1109	5.5702	0.124	24.675	0.000
1110	5.5742	0.234	24.555	0.000
1111	5.5782	0.452	24.555	0.000
1112	5.5822	0.934	24.600	0.000
1113	5.5875	1.742	24.600	0.000
1114	5.5928	2.742	24.580	0.000
1115	5.5981	3.906	24.580	0.000
1116	5.6035	4.884	24.595	0.000
1117	5.6089	5.518	24.595	0.000
1118	5.6144	5.914	24.595	0.000
1119	5.6196	5.820	24.630	0.000
1120	5.6249	6.058	24.630	0.000
1121	5.6301	5.534	24.605	0.000
1122	5.6341	5.022	24.605	0.000
1123	5.6381	4.708	24.615	0.000
1124	5.6421	4.426	24.615	0.000
1125	5.6461	4.344	24.555	0.000
1126	5.6515	4.144	24.555	0.000
1127	5.6568	3.882	24.550	0.000
1128	5.6621	3.730	24.550	0.000
1129	5.6674	3.196	24.550	0.000
1130	5.6728	2.946	24.545	0.000
1131	5.6781	2.752	24.545	0.000
1132	5.6834	2.712	24.520	0.000
1133	5.6888	2.798	24.520	0.000
1134	5.6941	2.828	24.490	0.000
1135	5.6981	3.112	24.490	0.000
1136	5.7021	3.270	24.515	0.000
1137	5.7062	3.072	24.515	0.000
1138	5.7102	3.024	24.450	0.000
1139	5.7181	2.916	24.450	0.000
1140	5.7261	2.920	24.450	0.000
1141	5.7301	2.734	24.445	0.000
1142	5.7341	2.118	24.445	0.000
1143	5.7381	1.682	24.415	0.000
1144	5.7421	1.358	24.415	0.000
1145	5.7475	1.138	24.435	0.000
1146	5.7528	0.906	24.435	0.000
1147	5.7581	0.628	24.400	0.000
1148	5.7634	0.360	24.400	0.000
1149	5.7687	0.176	24.420	0.000
1150	5.7740	0.084	24.420	0.000
1151	5.7794	0.032	24.420	0.000
1152	5.7848	-0.002	24.350	0.000
1153	5.7903	-0.020	24.350	0.000
1154	5.7955	-0.034	24.380	0.000
1155	5.8008	-0.034	24.380	0.000
1156	5.8061	-0.018	24.355	0.000
1157	5.8115	0.006	24.355	0.000
1158	5.8170	0.030	24.375	0.000
1159	5.8225	0.046	24.375	0.000
1160	5.8256	0.062	24.415	0.000
1161	5.8287	0.070	24.415	0.000
1162	5.8319	0.066	24.415	0.000
1163	5.8350	0.064	24.355	0.000
1164	5.8381	0.072	24.355	0.000
1165	5.8461	0.074	24.350	0.000
1166	5.8541	0.070	24.350	0.000
1167	5.8594	0.062	24.405	0.000
1168	5.8647	0.054	24.405	0.000
1169	5.8701	0.046	24.280	0.000
1170	5.8754	0.040	24.280	0.000
1171	5.8807	0.042	24.395	0.000
1172	5.8860	0.054	24.395	0.000
1173	5.8900	0.058	24.395	0.000
1174	5.8940	0.056	24.415	0.000
1175	5.8980	0.054	24.415	0.000
1176	5.9020	0.054	24.390	0.000
1177	5.9073	0.050	24.390	0.000
1178	5.9126	0.046	24.390	0.000
1179	5.9179	0.048	24.390	0.000
1180	5.9233	0.054	24.450	0.000
1181	5.9286	0.052	24.450	0.000
1182	5.9339	0.044	24.405	0.000
1183	5.9392	0.046	24.405	0.000
1184	5.9445	0.046	24.405	0.000
1185	5.9498	0.040	24.375	0.000
1186	5.9538	0.038	24.375	0.000
1187	5.9578	0.040	24.370	0.000
1188	5.9618	0.036	24.370	0.000
1189	5.9658	0.028	24.425	0.000
1190	5.9739	0.028	24.425	0.000
1191	5.9820	0.034	24.440	0.000
1192	5.9860	0.038	24.440	0.000
1193	5.9900	0.044	24.400	0.000
1194	5.9940	0.042	24.400	0.000
1195	5.9980	0.038	24.400	0.000
1196	6.0033	0.028	24.435	0.000
1197	6.0087	0.014	24.435	0.000
1198	6.0140	0.014	24.400	0.000
1199	6.0171	0.018	24.400	0.000
1200	6.0203	0.028	24.455	0.000
1201	6.0235	0.038	24.455	0.000
1202	6.0267	0.036	24.390	0.000
1203	6.0299	0.036	24.390	0.000
1204	6.0463	0.026	24.410	0.000
1205	6.0514	0.014	24.410	0.000
1206	6.0566	0.014	24.410	0.000
1207	6.0618	0.020	24.450	0.000
1208	6.0658	0.024	24.450	0.000
1209	6.0698	0.022	24.425	0.000
1210	6.0739	0.024	24.425	0.000
1211	6.0779	0.022	24.395	0.000
1212	6.0833	0.012	24.395	0.000
1213	6.0888	0.012	24.470	0.000
1214	6.0943	0.018	24.470	0.000
1215	6.0994	0.016	24.445	0.000
1216	6.1046	0.016	24.445	0.000
1217	6.1098	0.014	24.445	0.000
1218	6.1152	0.014	24.435	0.000
1219	6.1207	0.016	24.435	0.000
1220	6.1261	0.016	24.430	0.000
1221	6.1314	0.022	24.430	0.000
1222	6.1367	0.020	24.390	0.000
1223	6.1419	0.010	24.390	0.000
1224	6.1451	0.004	24.520	0.000
1225	6.1483	0.000	24.520	0.000
1226	6.1515	0.002	24.420	0.000
1227	6.1547	0.010	24.420	0.000
1228	6.1579	0.016	24.420	0.000
1229	6.1659	0.022	24.455	0.000
1230	6.1739	0.020	24.455	0.000
1231	6.1792	0.012	24.475	0.000
1232	6.1845	0.006	24.475	0.000
1233	6.1898	0.002	24.520	0.000
1234	6.1952	0.006	24.520	0.000
1235	6.2005	0.008	24.465	0.000
1236	6.2059	0.006	24.465	0.000
1237	6.2091	0.010	24.580	0.000
1238	6.2123	0.008	24.580	0.000
1239	6.2155	0.000	24.580	0.000
1240	6.2187	0.004	24.550	0.000
1241	6.2219	0.010	24.550	0.000
1242	6.2378	0.010	24.455	0.000
1243	6.2418	0.008	24.455	0.000
1244	6.2458	0.008	24.495	0.000
1245	6.2498	0.008	24.495	0.000
1246	6.2537	0.004	24.525	0.000
1247	6.2591	0.004	24.525	0.000
1248	6.2644	0.010	24.535	0.000
1249	6.2698	0.008	24.535	0.000
1250	6.2737	0.004	24.535	0.000
1251	6.2777	-0.002	24.475	0.000
1252	6.2816	-0.004	24.475	0.000
1253	6.2856	-0.006	24.555	0.000
1254	6.2936	-0.002	24.555	0.000
1255	6.3017	0.006	24.465	0.000
1256	6.3070	0.010	24.465	0.000
1257	6.3124	0.010	24.575	0.000
1258	6.3177	0.012	24.575	0.000
1259	6.3217	0.008	24.580	0.000
1260	6.3257	0.002	24.580	0.000
1261	6.3297	-0.006	24.580	0.000
1262	6.3337	-0.006	24.515	0.000
1263	6.3377	-0.002	24.515	0.000
1264	6.3417	0.002	24.560	0.000
1265	6.3457	0.004	24.560	0.000
1266	6.3498	0.008	24.575	0.000
1267	6.3577	0.006	24.575	0.000
1268	6.3656	0.000	24.555	0.000
1269	6.3711	-0.002	24.555	0.000
1270	6.3766	-0.006	24.660	0.000
1271	6.3821	-0.002	24.660	0.000
1272	6.3873	-0.002	24.660	0.000
1273	6.3925	-0.004	24.535	0.000
1274	6.3976	0.008	24.535	0.000
1275	6.4016	0.004	24.580	0.000
1276	6.4056	-0.002	24.580	0.000
1277	6.4096	0.006	24.615	0.000
1278	6.4136	0.000	24.615	0.000
1279	6.4189	-0.002	24.560	0.000
1280	6.4243	-0.004	24.560	0.000
1281	6.4296	-0.006	24.530	0.000
1282	6.4350	0.004	24.530	0.000
1283	6.4404	0.004	24.530	0.000
1284	6.4458	0.004	24.605	0.000
1285	6.4512	0.004	24.605	0.000
1286	6.4566	-0.006	24.515	0.000
1287	6.4619	-0.006	24.515	0.000
1288	6.4651	0.016	24.560	0.000
1289	6.4682	0.054	24.560	0.000
1290	6.4713	0.138	24.625	0.000
1291	6.4744	0.264	24.625	0.000
1292	6.4775	0.518	24.600	0.000
1293	6.4856	0.940	24.600	0.000
1294	6.4938	1.642	24.600	0.000
1295	6.4991	2.718	24.585	0.000
1296	6.5044	3.954	24.585	0.000
1297	6.5097	5.694	24.610	0.000
1298	6.5150	6.548	24.610	0.000
1299	6.5204	6.294	24.635	0.000
1300	6.5257	5.776	24.635	0.000
1301	6.5289	5.424	24.655	0.000
1302	6.5320	5.318	24.655	0.000
1303	6.5352	5.278	24.600	0.000
1304	6.5384	5.068	24.600	0.000
1305	6.5416	5.126	24.600	0.000
1306	6.5575	4.428	24.560	0.000
1307	6.5630	3.942	24.560	0.000
1308	6.5684	3.458	24.560	0.000
1309	6.5738	3.176	24.560	0.000
1310	6.5778	3.024	24.460	0.000
1311	6.5819	2.942	24.460	0.000
1312	6.5859	3.054	24.565	0.000
1313	6.5899	3.154	24.565	0.000
1314	6.5938	2.954	24.515	0.000
1315	6.5977	2.920	24.515	0.000
1316	6.6017	2.848	24.515	0.000
1317	6.6056	2.862	24.495	0.000
1318	6.6136	3.032	24.495	0.000
1319	6.6215	3.102	24.445	0.000
1320	6.6268	3.320	24.445	0.000
1321	6.6322	3.210	24.505	0.000
1322	6.6375	2.658	24.505	0.000
1323	6.6428	1.978	24.415	0.000
1324	6.6481	1.472	24.415	0.000
1325	6.6535	1.146	24.435	0.000
1326	6.6567	0.992	24.435	0.000
1327	6.6599	0.802	24.435	0.000
1328	6.6631	0.568	24.440	0.000
1329	6.6662	0.346	24.440	0.000
1330	6.6694	0.188	24.395	0.000
1331	6.6774	0.090	24.395	0.000
1332	6.6854	0.026	24.385	0.000
1333	6.6908	-0.016	24.385	0.000
1334	6.6963	-0.034	24.330	0.000
1335	6.7018	-0.038	24.330	0.000
1336	6.7070	-0.032	24.335	0.000
1337	6.7122	-0.012	24.335	0.000
1338	6.7175	0.012	24.335	0.000
1339	6.7214	0.032	24.420	0.000
1340	6.7254	0.050	24.420	0.000
1341	6.7294	0.072	24.370	0.000
1342	6.7333	0.082	24.370	0.000
1343	6.7388	0.084	24.370	0.000
1344	6.7443	0.080	24.370	0.000
1345	6.7497	0.072	24.330	0.000
1346	6.7550	0.066	24.330	0.000
1347	6.7604	0.060	24.305	0.000
1348	6.7657	0.060	24.305	0.000
1349	6.7710	0.058	24.305	0.000
1350	6.7763	0.052	24.360	0.000
1351	6.7816	0.050	24.360	0.000
1352	6.7847	0.046	24.375	0.000
1353	6.7879	0.048	24.375	0.000
1354	6.7911	0.054	24.325	0.000
1355	6.7943	0.060	24.325	0.000
1356	6.7974	0.062	24.400	0.000
1357	6.8176	0.068	24.400	0.000
1358	6.8205	0.066	24.335	0.000
1359	6.8235	0.054	24.335	0.000
1360	6.8264	0.044	24.335	0.000
1361	6.8294	0.044	24.350	0.000
1362	6.8347	0.046	24.350	0.000
1363	6.8401	0.050	24.425	0.000
1364	6.8454	0.056	24.425	0.000
1365	6.8486	0.054	24.350	0.000
1366	6.8518	0.046	24.350	0.000
1367	6.8549	0.040	24.375	0.000
1368	6.8581	0.040	24.375	0.000
1369	6.8613	0.036	24.435	0.000
1370	6.8774	0.040	24.435	0.000
1371	6.8827	0.048	24.435	0.000
1372	6.8880	0.044	24.450	0.000
1373	6.8934	0.036	24.450	0.000
1374	6.8974	0.026	24.460	0.000
1375	6.9014	0.024	24.460	0.000
1376	6.9055	0.030	24.375	0.000
1377	6.9095	0.038	24.375	0.000
1378	6.9127	0.046	24.435	0.000
1379	6.9158	0.042	24.435	0.000
1380	6.9190	0.034	24.435	0.000
1381	6.9222	0.022	24.380	0.000
1382	6.9254	0.012	24.380	0.000
1383	6.9413	0.016	24.450	0.000
1384	6.9468	0.028	24.450	0.000
1385	6.9522	0.038	24.440	0.000
1386	6.9577	0.040	24.440	0.000
1387	6.9629	0.036	24.420	0.000
1388	6.9681	0.024	24.420	0.000
1389	6.9733	0.012	24.410	0.000
1390	6.9765	0.014	24.410	0.000
1391	6.9797	0.022	24.410	0.000
1392	6.9829	0.024	24.415	0.000
1393	6.9861	0.030	24.415	0.000
1394	6.9893	0.030	24.395	0.000
1395	6.9972	0.024	24.395	0.000
1396	7.0052	0.018	24.445	0.000
1397	7.0106	0.014	24.445	0.000
1398	7.0161	0.012	24.455	0.000
1399	7.0215	0.010	24.455	0.000
1400	7.0269	0.010	24.455	0.000
1401	7.0322	0.020	24.455	0.000
1402	7.0375	0.022	24.455	0.000
1403	7.0406	0.022	24.460	0.000
1404	7.0438	0.030	24.460	0.000
1405	7.0469	0.022	24.480	0.000
1406	7.0501	0.014	24.480	0.000
1407	7.0532	0.008	24.445	0.000
1408	7.0695	0.004	24.445	0.000
1409	7.0735	0.006	24.505	0.000
1410	7.0774	0.010	24.505	0.000
1411	7.0813	0.016	24.505	0.000
1412	7.0852	0.020	24.505	0.000
1413	7.0905	0.022	24.505	0.000
1414	7.0959	0.018	24.460	0.000
1415	7.1012	0.012	24.460	0.000
1416	7.1052	0.004	24.440	0.000
1417	7.1092	0.002	24.440	0.000
1418	7.1132	0.008	24.510	0.000
1419	7.1171	0.008	24.510	0.000
1420	7.1252	0.010	24.510	0.000
1421	7.1332	0.022	24.510	0.000
1422	7.1385	0.016	24.495	0.000
1423	7.1439	0.006	24.495	0.000
1424	7.1493	0.004	24.495	0.000
1425	7.1533	-0.002	24.465	0.000
1426	7.1574	0.004	24.465	0.000
1427	7.1614	0.008	24.490	0.000
1428	7.1654	0.012	24.490	0.000
1429	7.1694	0.016	24.520	0.000
1430	7.1733	0.010	24.520	0.000
1431	7.1772	0.008	24.635	0.000
1432	7.1811	0.006	24.635	0.000
1433	7.1891	0.002	24.485	0.000
1434	7.1972	0.002	24.485	0.000
1435	7.2025	0.008	24.485	0.000
1436	7.2078	0.008	24.505	0.000
1437	7.2131	0.002	24.505	0.000
1438	7.2184	0.002	24.480	0.000
1439	7.2238	0.004	24.480	0.000
1440	7.2291	0.006	24.540	0.000
1441	7.2344	0.010	24.540	0.000
1442	7.2397	0.006	24.580	0.000
1443	7.2451	0.004	24.580	0.000
1444	7.2504	0.004	24.580	0.000
1445	7.2557	-0.002	24.580	0.000
1446	7.2610	-0.004	24.580	0.000
1447	7.2650	-0.002	24.485	0.000
1448	7.2690	0.004	24.485	0.000
1449	7.2730	0.010	24.600	0.000
1450	7.2770	0.008	24.600	0.000
1451	7.2824	0.008	24.510	0.000
1452	7.2877	0.008	24.510	0.000
1453	7.2931	-0.002	24.555	0.000
1454	7.2971	-0.010	24.555	0.000
1455	7.3010	-0.008	24.600	0.000
1456	7.3050	-0.008	24.600	0.000
1457	7.3090	-0.002	24.600	0.000
1458	7.3171	0.008	24.595	0.000
1459	7.3252	0.022	24.595	0.000
1460	7.3292	0.046	24.575	0.000
1461	7.3332	0.074	24.575	0.000
1462	7.3372	0.126	24.565	0.000
1463	7.3412	0.232	24.565	0.000
1464	7.3464	0.454	24.595	0.000
1465	7.3517	1.108	24.595	0.000
1466	7.3570	2.160	24.600	0.000
1467	7.3610	3.568	24.600	0.000
1468	7.3650	4.896	24.600	0.000
1469	7.3689	5.490	24.635	0.000
1470	7.3729	5.836	24.635	0.000
1471	7.3811	5.980	24.580	0.000
1472	7.3894	5.832	24.580	0.000
1473	7.3933	6.096	24.570	0.000
1474	7.3971	5.460	24.570	0.000
1475	7.4010	5.072	24.600	0.000
1476	7.4049	4.606	24.600	0.000
1477	7.4104	4.200	24.500	0.000
1478	7.4158	4.074	24.500	0.000
1479	7.4213	3.864	24.500	0.000
1480	7.4244	3.792	24.540	0.000
1481	7.4276	3.642	24.540	0.000
1482	7.4307	3.152	24.460	0.000
1483	7.4338	2.922	24.460	0.000
1484	7.4370	2.782	24.470	0.000
1485	7.4529	2.822	24.470	0.000
1486	7.4584	2.952	24.455	0.000
1487	7.4638	2.970	24.455	0.000
1488	7.4692	3.266	24.460	0.000
1489	7.4744	3.048	24.460	0.000
1490	7.4797	2.820	24.460	0.000
1491	7.4849	2.718	24.450	0.000
1492	7.4881	2.652	24.450	0.000
1493	7.4913	2.672	24.470	0.000
1494	7.4945	2.328	24.470	0.000
1495	7.4977	1.762	24.435	0.000
1496	7.5009	1.364	24.435	0.000
1497	7.5089	1.056	24.480	0.000
1498	7.5169	0.876	24.480	0.000
1499	7.5222	0.704	24.415	0.000
1500	7.5276	0.474	24.415	0.000
1501	7.5329	0.274	24.415	0.000
1502	7.5383	0.140	24.385	0.000
1503	7.5436	0.062	24.385	0.000
1504	7.5489	0.020	24.350	0.000
1505	7.5521	-0.008	24.350	0.000
1506	7.5553	-0.024	24.370	0.000
1507	7.5584	-0.024	24.370	0.000
1508	7.5616	-0.012	24.465	0.000
1509	7.5648	0.002	24.465	0.000
1510	7.5728	0.012	24.455	0.000
1511	7.5808	0.030	24.455	0.000
1512	7.5862	0.048	24.455	0.000
1513	7.5915	0.064	24.420	0.000
1514	7.5968	0.082	24.420	0.000
1515	7.6023	0.090	24.390	0.000
1516	7.6077	0.080	24.390	0.000
1517	7.6131	0.066	24.405	0.000
1518	7.6163	0.056	24.405	0.000
1519	7.6194	0.052	24.365	0.000
1520	7.6226	0.044	24.365	0.000
1521	7.6257	0.050	24.415	0.000
1522	7.6288	0.056	24.415	0.000
1523	7.6447	0.054	24.415	0.000
1524	7.6488	0.048	24.365	0.000
1525	7.6529	0.042	24.365	0.000
1526	7.6569	0.044	24.300	0.000
1527	7.6610	0.050	24.300	0.000
1528	7.6663	0.056	24.365	0.000
1529	7.6717	0.058	24.365	0.000
1530	7.6771	0.054	24.310	0.000
1531	7.6812	0.050	24.310	0.000
1532	7.6853	0.040	24.330	0.000
1533	7.6894	0.036	24.330	0.000
1534	7.6936	0.040	24.330	0.000
1535	7.7011	0.046	24.395	0.000
1536	7.7087	0.042	24.395	0.000
1537	7.7140	0.040	24.340	0.000
1538	7.7193	0.040	24.340	0.000
1539	7.7247	0.036	24.350	0.000
1540	7.7300	0.034	24.350	0.000
1541	7.7353	0.038	24.395	0.000
1542	7.7406	0.042	24.395	0.000
1543	7.7446	0.042	24.395	0.000
1544	7.7486	0.032	24.395	0.000
1545	7.7526	0.026	24.395	0.000
1546	7.7566	0.024	24.395	0.000
1547	7.7619	0.028	24.395	0.000
1548	7.7673	0.030	24.435	0.000
1549	7.7726	0.036	24.435	0.000
1550	7.7780	0.038	24.395	0.000
1551	7.7833	0.034	24.395	0.000
1552	7.7886	0.022	24.380	0.000
1553	7.7940	0.012	24.380	0.000
1554	7.7993	0.016	24.475	0.000
1555	7.8046	0.018	24.475	0.000
1556	7.8078	0.022	24.475	0.000
1557	7.8110	0.030	24.455	0.000
1558	7.8142	0.030	24.455	0.000
1559	7.8174	0.024	24.445	0.000
1560	7.8206	0.024	24.445	0.000
1561	7.8286	0.020	24.430	0.000
1562	7.8366	0.020	24.430	0.000
1563	7.8419	0.024	24.370	0.000
1564	7.8472	0.024	24.370	0.000
1565	7.8526	0.020	24.445	0.000
1566	7.8579	0.010	24.445	0.000
1567	7.8633	0.002	24.445	0.000
1568	7.8686	0.006	24.425	0.000
1569	7.8718	0.016	24.425	0.000
1570	7.8750	0.022	24.505	0.000
1571	7.8782	0.028	24.505	0.000
1572	7.8813	0.026	24.425	0.000
1573	7.8845	0.014	24.425	0.000
1574	7.9005	0.008	24.415	0.000
1575	7.9046	-0.002	24.415	0.000
1576	7.9086	0.004	24.450	0.000
1577	7.9127	0.016	24.450	0.000
1578	7.9167	0.022	24.450	0.000
1579	7.9221	0.024	24.495	0.000
1580	7.9275	0.010	24.495	0.000
1581	7.9328	-0.002	24.515	0.000
1582	7.9367	-0.006	24.515	0.000
1583	7.9406	-0.002	24.530	0.000
1584	7.9445	0.012	24.530	0.000
1585	7.9484	0.026	24.430	0.000
1586	7.9565	0.030	24.430	0.000
1587	7.9647	0.024	24.530	0.000
1588	7.9699	0.002	24.530	0.000
1589	7.9752	-0.004	24.530	0.000
1590	7.9804	-0.004	24.560	0.000
1591	7.9844	-0.002	24.560	0.000
1592	7.9885	0.012	24.515	0.000
1593	7.9925	0.022	24.515	0.000
1594	7.9965	0.014	24.495	0.000
1595	8.0005	0.000	24.495	0.000
1596	8.0045	-0.004	24.490	0.000
1597	8.0085	-0.002	24.490	0.000
1598	8.0126	0.002	24.550	0.000
1599	8.0205	0.008	24.550	0.000
1600	8.0285	0.014	24.550	0.000
1601	8.0339	0.010	24.560	0.000
1602	8.0392	0.006	24.560	0.000
1603	8.0445	-0.002	24.525	0.000
1604	8.0499	-0.002	24.525	0.000
1605	8.0552	0.002	24.505	0.000
1606	8.0605	0.006	24.505	0.000
1607	8.0637	0.008	24.495	0.000
1608	8.0669	0.010	24.495	0.000
1609	8.0701	0.006	24.495	0.000
1610	8.0733	0.002	24.495	0.000
1611	8.0765	-0.002	24.495	0.000
1612	8.0845	0.000	24.495	0.000
1613	8.0924	0.006	24.495	0.000
1614	8.0977	0.004	24.520	0.000
1615	8.1031	0.002	24.520	0.000
1616	8.1084	0.002	24.515	0.000
1617	8.1137	-0.002	24.515	0.000
1618	8.1190	0.002	24.530	0.000
1619	8.1244	-0.002	24.530	0.000
1620	8.1276	0.002	24.535	0.000
1621	8.1308	0.006	24.535	0.000
1622	8.1340	-0.002	24.535	0.000
1623	8.1371	-0.002	24.555	0.000
1624	8.1403	0.002	24.555	0.000
1625	8.1564	0.000	24.505	0.000
1626	8.1604	0.004	24.505	0.000
1627	8.1644	0.000	24.555	0.000
1628	8.1684	-0.002	24.555	0.000
1629	8.1724	-0.002	24.560	0.000
1630	8.1777	-0.010	24.560	0.000
1631	8.1830	-0.002	24.520	0.000
1632	8.1883	0.038	24.520	0.000
1633	8.1916	0.096	24.520	0.000
1634	8.1948	0.212	24.630	0.000
1635	8.1980	0.380	24.630	0.000
1636	8.2013	0.718	24.565	0.000
1637	8.2045	1.294	24.565	0.000
1638	8.2203	2.202	24.535	0.000
1639	8.2256	3.664	24.535	0.000
1640	8.2309	5.236	24.645	0.000
1641	8.2363	6.672	24.645	0.000
1642	8.2404	6.462	24.600	0.000
1643	8.2445	5.786	24.600	0.000
1644	8.2485	5.316	24.600	0.000
1645	8.2526	5.078	24.595	0.000
1646	8.2565	5.150	24.595	0.000
1647	8.2604	5.274	24.615	0.000
1648	8.2643	5.072	24.615	0.000
1649	8.2682	5.062	24.620	0.000
1650	8.2764	4.232	24.620	0.000
1651	8.2846	3.694	24.615	0.000
1652	8.2898	3.294	24.615	0.000
1653	8.2951	3.154	24.535	0.000
1654	8.3004	3.204	24.535	0.000
1655	8.3058	3.136	24.535	0.000
1656	8.3112	3.124	24.530	0.000
1657	8.3166	3.072	24.530	0.000
1658	8.3197	2.768	24.510	0.000
1659	8.3228	2.648	24.510	0.000
1660	8.3259	2.642	24.475	0.000
1661	8.3290	2.734	24.475	0.000
1662	8.3321	2.928	24.500	0.000
1663	8.3401	2.926	24.500	0.000
1664	8.3481	3.192	24.370	0.000
1665	8.3536	3.054	24.370	0.000
1666	8.3590	2.546	24.370	0.000
1667	8.3645	1.880	24.460	0.000
1668	8.3697	1.452	24.460	0.000
1669	8.3750	1.270	24.470	0.000
1670	8.3802	1.184	24.470	0.000
1671	8.3866	1.008	24.430	0.000
1672	8.3930	0.716	24.430	0.000
1673	8.3994	0.432	24.425	0.000
1674	8.4057	0.216	24.425	0.000
1675	8.4121	0.088	24.365	0.000
1676	8.4153	0.024	24.365	0.000
1677	8.4185	-0.010	24.365	0.000
1678	8.4218	-0.030	24.335	0.000
1679	8.4250	-0.032	24.335	0.000
1680	8.4282	-0.026	24.370	0.000
1681	8.4335	-0.012	24.370	0.000
1682	8.4388	-0.002	24.365	0.000
1683	8.4441	0.012	24.365	0.000
1684	8.4473	0.032	24.335	0.000
1685	8.4505	0.050	24.335	0.000
1686	8.4537	0.064	24.390	0.000
1687	8.4569	0.078	24.390	0.000
1688	8.4601	0.080	24.390	0.000
1689	8.4761	0.078	24.415	0.000
1690	8.4814	0.064	24.415	0.000
1691	8.4868	0.052	24.370	0.000
1692	8.4922	0.042	24.370	0.000
1693	8.4962	0.038	24.360	0.000
1694	8.5002	0.038	24.360	0.000
1695	8.5041	0.044	24.515	0.000
1696	8.5081	0.054	24.515	0.000
1697	8.5113	0.058	24.360	0.000
1698	8.5145	0.056	24.360	0.000
1699	8.5177	0.050	24.360	0.000
1700	8.5209	0.046	24.355	0.000
1701	8.5241	0.046	24.355	0.000
1702	8.5401	0.042	24.360	0.000
1703	8.5454	0.044	24.360	0.000
1704	8.5507	0.050	24.325	0.000
1705	8.5561	0.048	24.325	0.000
1706	8.5614	0.046	24.415	0.000
1707	8.5667	0.044	24.415	0.000
1708	8.5720	0.044	24.395	0.000
1709	8.5752	0.038	24.395	0.000
1710	8.5784	0.038	24.395	0.000
1711	8.5815	0.040	24.370	0.000
1712	8.5847	0.032	24.370	0.000
1713	8.5879	0.026	24.410	0.000
1714	8.5959	0.032	24.410	0.000
1715	8.6038	0.032	24.435	0.000
1716	8.6092	0.034	24.435	0.000
1717	8.6146	0.036	24.330	0.000
1718	8.6199	0.038	24.330	0.000
1719	8.6252	0.034	24.455	0.000
1720	8.6306	0.030	24.455	0.000
1721	8.6359	0.026	24.455	0.000
1722	8.6399	0.022	24.425	0.000
1723	8.6439	0.022	24.425	0.000
1724	8.6479	0.024	24.425	0.000
1725	8.6519	0.024	24.425	0.000
1726	8.6572	0.026	24.395	0.000
1727	8.6625	0.028	24.395	0.000
1728	8.6678	0.026	24.365	0.000
1729	8.6732	0.022	24.365	0.000
1730	8.6787	0.018	24.450	0.000
1731	8.6841	0.016	24.450	0.000
1732	8.6894	0.014	24.450	0.000
1733	8.6947	0.014	24.455	0.000
1734	8.7001	0.026	24.455	0.000
1735	8.7040	0.030	24.375	0.000
1736	8.7080	0.024	24.375	0.000
1737	8.7120	0.016	24.430	0.000
1738	8.7159	0.010	24.430	0.000
1739	8.7239	0.004	24.435	0.000
1740	8.7318	0.006	24.435	0.000
1741	8.7359	0.014	24.385	0.000
1742	8.7399	0.022	24.385	0.000
1743	8.7440	0.026	24.385	0.000
1744	8.7481	0.024	24.445	0.000
1745	8.7533	0.016	24.445	0.000
1746	8.7585	0.004	24.470	0.000
1747	8.7638	0.002	24.470	0.000
1748	8.7670	0.006	24.375	0.000
1749	8.7702	0.010	24.375	0.000
1750	8.7734	0.012	24.435	0.000
1751	8.7766	0.012	24.435	0.000
1752	8.7798	0.010	24.475	0.000
1753	8.7958	0.006	24.475	0.000
1754	8.8011	0.006	24.475	0.000
1755	8.8065	0.008	24.435	0.000
1756	8.8118	0.014	24.435	0.000
1757	8.8171	0.018	24.485	0.000
1758	8.8224	0.012	24.485	0.000
1759	8.8277	0.010	24.515	0.000
1760	8.8309	0.008	24.515	0.000
1761	8.8341	0.002	24.525	0.000
1762	8.8373	0.000	24.525	0.000
1763	8.8405	-0.002	24.475	0.000
1764	8.8437	0.004	24.475	0.000
1765	8.8517	0.008	24.475	0.000
1766	8.8597	0.002	24.490	0.000
1767	8.8651	0.002	24.490	0.000
1768	8.8705	0.004	24.510	0.000
1769	8.8759	0.004	24.510	0.000
1770	8.8813	0.008	24.475	0.000
1771	8.8866	0.014	24.475	0.000
1772	8.8919	0.014	24.560	0.000
1773	8.8951	0.010	24.560	0.000
1774	8.8982	0.004	24.535	0.000
1775	8.9014	-0.002	24.535	0.000
1776	8.9045	-0.010	24.535	0.000
1777	8.9077	-0.012	24.535	0.000
1778	8.9156	-0.004	24.535	0.000
1779	8.9236	0.004	24.570	0.000
1780	8.9289	0.008	24.570	0.000
1781	8.9343	0.008	24.550	0.000
1782	8.9397	0.006	24.550	0.000
1783	8.9451	0.008	24.540	0.000
1784	8.9506	0.004	24.540	0.000
1785	8.9560	0.002	24.500	0.000
1786	8.9591	0.004	24.500	0.000
1787	8.9623	-0.002	24.500	0.000
1788	8.9654	-0.002	24.495	0.000
1789	8.9686	0.002	24.495	0.000
1790	8.9717	0.000	24.570	0.000
1791	8.9877	0.002	24.570	0.000
1792	8.9916	0.000	24.530	0.000
1793	8.9956	-0.002	24.530	0.000
1794	8.9996	-0.004	24.565	0.000
1795	9.0036	-0.010	24.565	0.000
1796	9.0089	-0.004	24.605	0.000
1797	9.0143	0.006	24.605	0.000
1798	9.0197	0.010	24.605	0.000
1799	9.0261	0.006	24.565	0.000
1800	9.0325	-0.002	24.565	0.000
1801	9.0388	-0.008	24.590	0.000
1802	9.0452	-0.012	24.590	0.000
1803	9.0516	-0.012	24.540	0.000
1804	9.0556	-0.002	24.540	0.000
1805	9.0596	0.012	24.575	0.000
1806	9.0635	0.012	24.575	0.000
1807	9.0675	0.010	24.695	0.000
1808	9.0716	0.002	24.695	0.000
1809	9.0757	-0.008	24.695	0.000
1810	9.0798	-0.012	24.620	0.000
1811	9.0839	-0.014	24.620	0.000
1812	9.0878	0.014	24.600	0.000
1813	9.0917	0.050	24.600	0.000
1814	9.0956	0.100	24.575	0.000
1815	9.0995	0.208	24.575	0.000
1816	9.1075	0.408	24.605	0.000
1817	9.1155	0.812	24.605	0.000
1818	9.1209	1.738	24.615	0.000
1819	9.1262	2.894	24.615	0.000
1820	9.1316	4.294	24.615	0.000
1821	9.1369	5.316	24.675	0.000
1822	9.1423	5.824	24.675	0.000
1823	9.1476	6.046	24.605	0.000
1824	9.1529	6.004	24.605	0.000
1825	9.1582	6.082	24.630	0.000
1826	9.1635	6.076	24.630	0.000
1827	9.1688	5.536	24.545	0.000
1828	9.1741	5.098	24.545	0.000
1829	9.1794	4.596	24.595	0.000
1830	9.1834	4.262	24.595	0.000
1831	9.1875	4.148	24.595	0.000
1832	9.1915	3.882	24.580	0.000
1833	9.1955	3.702	24.580	0.000
1834	9.2009	3.278	24.545	0.000
1835	9.2063	2.900	24.545	0.000
1836	9.2116	2.586	24.470	0.000
1837	9.2148	2.442	24.470	0.000
1838	9.2180	2.548	24.515	0.000
1839	9.2212	2.720	24.515	0.000
1840	9.2244	2.824	24.515	0.000
1841	9.2276	3.156	24.515	0.000
1842	9.2434	2.978	24.515	0.000
1843	9.2474	2.870	24.485	0.000
1844	9.2513	2.806	24.485	0.000
1845	9.2553	2.900	24.410	0.000
1846	9.2593	3.082	24.410	0.000
1847	9.2647	2.572	24.495	0.000
1848	9.2702	1.904	24.495	0.000
1849	9.2756	1.392	24.515	0.000
1850	9.2787	1.058	24.515	0.000
1851	9.2819	0.888	24.450	0.000
1852	9.2850	0.706	24.450	0.000
1853	9.2882	0.502	24.450	0.000
1854	9.2913	0.332	24.400	0.000
1855	9.3076	0.176	24.400	0.000
1856	9.3129	0.068	24.360	0.000
1857	9.3183	-0.004	24.360	0.000
1858	9.3237	-0.046	24.380	0.000
1859	9.3276	-0.064	24.380	0.000
1860	9.3315	-0.052	24.380	0.000
1861	9.3354	-0.020	24.380	0.000
1862	9.3393	0.014	24.410	0.000
1863	9.3433	0.030	24.410	0.000
1864	9.3473	0.038	24.410	0.000
1865	9.3513	0.042	24.360	0.000
1866	9.3553	0.046	24.360	0.000
1867	9.3634	0.062	24.285	0.000
1868	9.3716	0.078	24.285	0.000
1869	9.3768	0.084	24.425	0.000
1870	9.3820	0.078	24.425	0.000
1871	9.3872	0.062	24.310	0.000
1872	9.3927	0.042	24.310	0.000
1873	9.3981	0.032	24.400	0.000
1874	9.4035	0.032	24.400	0.000
1875	9.4088	0.042	24.400	0.000
1876	9.4141	0.050	24.305	0.000
1877	9.4194	0.056	24.305	0.000
1878	9.4247	0.052	24.350	0.000
1879	9.4300	0.044	24.350	0.000
1880	9.4353	0.046	24.445	0.000
1881	9.4393	0.050	24.445	0.000
1882	9.4433	0.058	24.405	0.000
1883	9.4473	0.062	24.405	0.000
1884	9.4513	0.058	24.390	0.000
1885	9.4566	0.050	24.390	0.000
1886	9.4619	0.038	24.390	0.000
1887	9.4672	0.032	24.415	0.000
1888	9.4726	0.034	24.415	0.000
1889	9.4779	0.042	24.360	0.000
1890	9.4832	0.048	24.360	0.000
1891	9.4885	0.042	24.375	0.000
1892	9.4939	0.042	24.375	0.000
1893	9.4992	0.034	24.445	0.000
1894	9.5032	0.024	24.445	0.000
1895	9.5072	0.036	24.380	0.000
1896	9.5112	0.038	24.380	0.000
1897	9.5152	0.036	24.380	0.000
1898	9.5205	0.036	24.445	0.000
1899	9.5258	0.028	24.445	0.000
1900	9.5311	0.022	24.380	0.000
1901	9.5351	0.018	24.380	0.000
1902	9.5391	0.024	24.395	0.000
1903	9.5431	0.032	24.395	0.000
1904	9.5471	0.038	24.455	0.000
1905	9.5551	0.038	24.455	0.000
1906	9.5632	0.026	24.415	0.000
1907	9.5685	0.016	24.415	0.000
1908	9.5738	0.010	24.415	0.000
1909	9.5791	0.014	24.435	0.000
1910	9.5832	0.028	24.435	0.000
1911	9.5873	0.032	24.420	0.000
1912	9.5914	0.034	24.420	0.000
1913	9.5955	0.024	24.350	0.000
1914	9.5994	0.014	24.350	0.000
1915	9.6033	0.010	24.415	0.000
1916	9.6072	0.008	24.415	0.000
1917	9.6111	0.014	24.530	0.000
1918	9.6192	0.026	24.530	0.000
1919	9.6274	0.030	24.530	0.000
1920	9.6327	0.020	24.460	0.000
1921	9.6381	0.008	24.460	0.000
1922	9.6434	0.004	24.455	0.000
1923	9.6486	0.002	24.455	0.000
1924	9.6539	0.008	24.360	0.000
1925	9.6591	0.020	24.360	0.000
1926	9.6644	0.026	24.460	0.000
1927	9.6698	0.024	24.460	0.000
1928	9.6751	0.012	24.460	0.000
1929	9.6805	0.006	24.460	0.000
1930	9.6858	0.002	24.460	0.000
1931	9.6912	0.004	24.430	0.000
1932	9.6965	0.012	24.430	0.000
1933	9.7019	0.020	24.475	0.000
1934	9.7059	0.018	24.475	0.000
1935	9.7099	0.008	24.445	0.000
1936	9.7139	0.002	24.445	0.000
1937	9.7179	0.002	24.555	0.000
1938	9.7232	0.004	24.555	0.000
1939	9.7286	0.006	24.495	0.000
1940	9.7339	0.014	24.495	0.000
1941	9.7371	0.020	24.495	0.000
1942	9.7403	0.012	24.465	0.000
1943	9.7435	0.000	24.465	0.000
1944	9.7467	-0.002	24.475	0.000
1945	9.7499	-0.002	24.475	0.000
1946	9.7578	0.002	24.470	0.000
1947	9.7658	0.006	24.470	0.000
1948	9.7712	0.008	24.485	0.000
1949	9.7765	0.008	24.485	0.000
1950	9.7818	0.006	24.510	0.000
1951	9.7871	-0.002	24.510	0.000
1952	9.7925	0.006	24.510	0.000
1953	9.7978	0.010	24.475	0.000
1954	9.8018	0.008	24.475	0.000
1955	9.8058	0.008	24.480	0.000
1956	9.8098	0.002	24.480	0.000
1957	9.8138	-0.002	24.515	0.000
1958	9.8218	-0.002	24.515	0.000
1959	9.8298	0.002	24.560	0.000
1960	9.8338	0.004	24.560	0.000
1961	9.8378	0.008	24.495	0.000
1962	9.8418	0.010	24.495	0.000
1963	9.8458	0.008	24.495	0.000
1964	9.8511	-0.002	24.550	0.000
1965	9.8564	-0.002	24.550	0.000
1966	9.8618	-0.002	24.605	0.000
1967	9.8658	-0.002	24.605	0.000
1968	9.8697	0.000	24.560	0.000
1969	9.8737	-0.002	24.560	0.000
1970	9.8777	-0.006	24.495	0.000
1971	9.8857	-0.002	24.495	0.000
1972	9.8937	0.004	24.545	0.000
1973	9.8990	0.000	24.545	0.000
1974	9.9044	0.002	24.545	0.000
1975	9.9097	0.002	24.590	0.000
1976	9.9137	0.000	24.590	0.000
1977	9.9177	0.002	24.520	0.000
1978	9.9217	0.002	24.520	0.000
1979	9.9258	0.004	24.535	0.000
1980	9.9298	0.000	24.535	0.000
1981	9.9338	-0.004	24.535	0.000
1982	9.9378	-0.006	24.535	0.000
1983	9.9418	-0.008	24.565	0.000
1984	9.9497	-0.008	24.565	0.000
1985	9.9577	-0.002	24.565	0.000
1986	9.9630	0.010	24.560	0.000
1987	9.9683	0.012	24.560	0.000
1988	9.9737	0.004	24.615	0.000
1989	9.9790	-0.002	24.615	0.000
1990	9.9843	-0.002	24.625	0.000
1991	9.9896	-0.008	24.625	0.000
1992	9.9928	-0.012	24.535	0.000
1993	9.9960	-0.006	24.535	0.000
1994	9.9992	0.006	24.570	0.000
[truncated: 9,272 more rows]
