# Supplementary material for: Applications of a novel reciprocating positive displacement pump in the simulation of pulsatile arterial blood flow
Source: PLoS One. 2022 Dec 13;17(12):e0270780. doi: 10.1371/journal.pone.0270780 (PMC9746965; doi:10.1371/journal.pone.0270780)
Supplement: S1 File — (ZIP) [file pone.0270780.s001.zip › Supporting Information Data Files/Flow Rates/Ocular and Retina/Retinal Circulation 0033.csv]

Viewer Version	2.91
COM HW Type	RS485/USB Sensor Cable
COM HW Config	Config String: COM10, 115200, ECHOOFF
Sensor Cable Version	1.8
Product Type	Liquid Flow Sensor (SF06 Chip)
Product COM Protocol Config	SHDLC Device Address: 0
Product ID	SLF3S-1300F
Sensor Serial	2109-000156
I2C Address	8
Supply Voltage	3.5 V
Command Address	0x3608
Sampling Time [ms]	5
Scale Factor Flow lin.	500
Scale Factor Temp lin.	200
Scale Factor Custom	1
Sample #	Relative Time[s]	Flow linearized [ml/min]	Temperature linearized [deg C]	Custom []
62	0.3250	-0.006	24.010	0.000
63	0.3302	-0.006	24.010	0.000
64	0.3354	-0.002	24.070	0.000
65	0.3408	0.008	24.070	0.000
66	0.3461	0.006	24.215	0.000
67	0.3514	-0.002	24.215	0.000
68	0.3554	-0.002	24.215	0.000
69	0.3595	-0.004	24.060	0.000
70	0.3635	-0.010	24.060	0.000
71	0.3675	-0.010	24.090	0.000
72	0.3728	-0.002	24.090	0.000
73	0.3781	-0.004	24.055	0.000
74	0.3834	-0.006	24.055	0.000
75	0.3888	-0.002	24.115	0.000
76	0.3941	0.000	24.115	0.000
77	0.3994	0.000	24.135	0.000
78	0.4048	0.002	24.135	0.000
79	0.4101	0.002	24.135	0.000
80	0.4154	-0.006	24.100	0.000
81	0.4207	-0.012	24.100	0.000
82	0.4261	-0.004	24.180	0.000
83	0.4314	-0.008	24.180	0.000
84	0.4353	-0.004	24.205	0.000
85	0.4393	0.004	24.205	0.000
86	0.4433	0.008	24.220	0.000
87	0.4473	0.004	24.220	0.000
88	0.4526	-0.006	24.195	0.000
89	0.4579	-0.006	24.195	0.000
90	0.4633	-0.010	24.195	0.000
91	0.4686	-0.012	24.250	0.000
92	0.4740	-0.004	24.250	0.000
93	0.4794	0.000	24.235	0.000
94	0.4846	0.000	24.235	0.000
95	0.4899	0.006	24.275	0.000
96	0.4951	0.000	24.275	0.000
97	0.5005	-0.010	24.225	0.000
98	0.5059	-0.008	24.225	0.000
99	0.5113	-0.004	24.275	0.000
100	0.5166	0.000	24.275	0.000
101	0.5220	0.002	24.275	0.000
102	0.5273	0.002	24.275	0.000
103	0.5313	0.002	24.275	0.000
104	0.5352	-0.004	24.280	0.000
105	0.5391	-0.014	24.280	0.000
106	0.5431	-0.012	24.295	0.000
107	0.5485	-0.012	24.295	0.000
108	0.5539	-0.008	24.310	0.000
109	0.5594	0.004	24.310	0.000
110	0.5646	0.004	24.350	0.000
111	0.5699	-0.002	24.350	0.000
112	0.5751	0.000	24.350	0.000
113	0.5804	0.000	24.310	0.000
114	0.5857	0.000	24.310	0.000
115	0.5910	0.002	24.350	0.000
116	0.5951	-0.002	24.350	0.000
117	0.5991	-0.010	24.345	0.000
118	0.6031	-0.012	24.345	0.000
119	0.6071	-0.006	24.315	0.000
120	0.6124	-0.008	24.315	0.000
121	0.6177	-0.006	24.400	0.000
122	0.6230	0.004	24.400	0.000
123	0.6283	0.008	24.400	0.000
124	0.6337	-0.002	24.330	0.000
125	0.6390	-0.008	24.330	0.000
126	0.6444	-0.008	24.340	0.000
127	0.6497	-0.010	24.340	0.000
128	0.6551	-0.010	24.395	0.000
129	0.6604	-0.004	24.395	0.000
130	0.6657	0.000	24.370	0.000
131	0.6710	0.004	24.370	0.000
132	0.6763	0.004	24.365	0.000
133	0.6816	0.002	24.365	0.000
134	0.6869	-0.006	24.365	0.000
135	0.6910	-0.012	24.440	0.000
136	0.6950	-0.010	24.440	0.000
137	0.6990	-0.010	24.490	0.000
138	0.7030	-0.008	24.490	0.000
139	0.7083	0.004	24.465	0.000
140	0.7136	0.006	24.465	0.000
141	0.7189	0.002	24.480	0.000
142	0.7243	0.000	24.480	0.000
143	0.7296	-0.002	24.470	0.000
144	0.7349	-0.008	24.470	0.000
145	0.7402	-0.012	24.470	0.000
146	0.7455	-0.004	24.485	0.000
147	0.7509	-0.002	24.485	0.000
148	0.7562	-0.002	24.525	0.000
149	0.7615	0.004	24.525	0.000
150	0.7669	-0.002	24.530	0.000
151	0.7709	-0.006	24.530	0.000
152	0.7749	-0.002	24.520	0.000
153	0.7788	-0.006	24.520	0.000
154	0.7828	-0.010	24.445	0.000
155	0.7882	-0.012	24.445	0.000
156	0.7935	-0.006	24.445	0.000
157	0.7988	-0.006	24.505	0.000
158	0.8043	0.000	24.505	0.000
159	0.8097	0.004	24.495	0.000
160	0.8152	-0.002	24.495	0.000
161	0.8205	-0.002	24.530	0.000
162	0.8257	-0.002	24.530	0.000
163	0.8310	0.000	24.580	0.000
164	0.8365	-0.004	24.580	0.000
165	0.8419	-0.006	24.560	0.000
166	0.8473	-0.004	24.560	0.000
167	0.8512	-0.006	24.560	0.000
168	0.8551	-0.008	24.580	0.000
169	0.8590	-0.006	24.580	0.000
170	0.8629	-0.002	24.595	0.000
171	0.8683	-0.004	24.595	0.000
172	0.8737	-0.002	24.595	0.000
173	0.8790	-0.002	24.595	0.000
174	0.8843	-0.006	24.695	0.000
175	0.8896	-0.006	24.695	0.000
176	0.8950	-0.004	24.565	0.000
177	0.9003	-0.006	24.565	0.000
178	0.9056	-0.006	24.565	0.000
179	0.9110	0.002	24.635	0.000
180	0.9150	0.000	24.635	0.000
181	0.9189	-0.008	24.585	0.000
182	0.9229	-0.006	24.585	0.000
183	0.9269	-0.006	24.600	0.000
184	0.9349	-0.008	24.600	0.000
185	0.9429	-0.004	24.645	0.000
186	0.9469	0.004	24.645	0.000
187	0.9509	0.008	24.630	0.000
188	0.9549	-0.002	24.630	0.000
189	0.9589	-0.006	24.630	0.000
190	0.9642	-0.010	24.655	0.000
191	0.9695	-0.012	24.655	0.000
192	0.9748	-0.006	24.585	0.000
193	0.9812	0.002	24.585	0.000
194	0.9876	0.006	24.580	0.000
195	0.9939	0.002	24.580	0.000
196	1.0003	-0.008	24.680	0.000
197	1.0067	-0.008	24.680	0.000
198	1.0107	-0.012	24.665	0.000
199	1.0147	-0.014	24.665	0.000
200	1.0187	-0.002	24.665	0.000
201	1.0227	0.002	24.765	0.000
202	1.0267	0.002	24.765	0.000
203	1.0307	-0.002	24.640	0.000
204	1.0347	-0.010	24.640	0.000
205	1.0387	-0.010	24.665	0.000
206	1.0440	-0.004	24.665	0.000
207	1.0494	0.000	24.705	0.000
208	1.0547	0.004	24.705	0.000
209	1.0601	-0.002	24.640	0.000
210	1.0654	-0.002	24.640	0.000
211	1.0707	-0.006	24.640	0.000
212	1.0762	-0.010	24.650	0.000
213	1.0816	-0.008	24.650	0.000
214	1.0871	-0.002	24.655	0.000
215	1.0923	0.002	24.655	0.000
216	1.0975	0.004	24.640	0.000
217	1.1028	-0.004	24.640	0.000
218	1.1068	-0.016	24.660	0.000
219	1.1107	-0.012	24.660	0.000
220	1.1147	-0.008	24.745	0.000
221	1.1187	-0.002	24.745	0.000
222	1.1240	0.004	24.745	0.000
223	1.1294	0.006	24.690	0.000
224	1.1347	0.004	24.690	0.000
225	1.1400	-0.006	24.750	0.000
226	1.1454	-0.014	24.750	0.000
227	1.1508	-0.008	24.765	0.000
228	1.1561	-0.012	24.765	0.000
229	1.1615	-0.006	24.790	0.000
230	1.1668	0.002	24.790	0.000
231	1.1700	0.002	24.775	0.000
232	1.1732	-0.004	24.775	0.000
233	1.1763	-0.004	24.775	0.000
234	1.1795	-0.002	24.750	0.000
235	1.1827	-0.004	24.750	0.000
236	1.1907	0.000	24.795	0.000
237	1.1988	-0.002	24.795	0.000
238	1.2041	-0.010	24.790	0.000
239	1.2094	-0.010	24.790	0.000
240	1.2147	-0.008	24.760	0.000
241	1.2200	-0.006	24.760	0.000
242	1.2254	-0.002	24.760	0.000
243	1.2307	0.002	24.805	0.000
244	1.2347	0.006	24.805	0.000
245	1.2387	-0.002	24.805	0.000
246	1.2427	-0.012	24.805	0.000
247	1.2467	-0.010	24.805	0.000
248	1.2547	-0.012	24.805	0.000
249	1.2627	-0.008	24.785	0.000
250	1.2680	0.002	24.785	0.000
251	1.2733	0.004	24.790	0.000
252	1.2786	-0.004	24.790	0.000
253	1.2826	-0.008	24.790	0.000
254	1.2866	-0.010	24.755	0.000
255	1.2906	-0.010	24.755	0.000
256	1.2946	-0.008	24.810	0.000
257	1.2986	0.004	24.810	0.000
258	1.3026	0.006	24.815	0.000
259	1.3066	0.002	24.815	0.000
260	1.3105	-0.002	24.785	0.000
261	1.3185	-0.006	24.785	0.000
262	1.3264	-0.014	24.825	0.000
263	1.3318	-0.010	24.825	0.000
264	1.3371	-0.002	24.825	0.000
265	1.3424	-0.004	24.840	0.000
266	1.3477	-0.004	24.840	0.000
267	1.3531	-0.006	24.810	0.000
268	1.3584	-0.006	24.810	0.000
269	1.3624	-0.006	24.845	0.000
270	1.3664	-0.004	24.845	0.000
271	1.3704	-0.002	24.745	0.000
272	1.3744	-0.004	24.745	0.000
273	1.3797	-0.004	24.865	0.000
274	1.3851	-0.006	24.865	0.000
275	1.3904	-0.012	24.865	0.000
276	1.3957	-0.010	24.805	0.000
277	1.4011	-0.002	24.805	0.000
278	1.4064	0.004	24.830	0.000
279	1.4119	0.006	24.830	0.000
280	1.4173	0.002	24.860	0.000
281	1.4227	-0.006	24.860	0.000
282	1.4266	-0.010	24.915	0.000
283	1.4306	-0.012	24.915	0.000
284	1.4345	-0.008	24.905	0.000
285	1.4384	-0.008	24.905	0.000
286	1.4438	-0.004	24.905	0.000
287	1.4493	0.002	24.905	0.000
288	1.4547	-0.002	24.905	0.000
289	1.4599	-0.004	24.915	0.000
290	1.4652	-0.004	24.915	0.000
291	1.4704	0.000	24.890	0.000
292	1.4758	-0.006	24.890	0.000
293	1.4811	-0.010	24.930	0.000
294	1.4864	-0.008	24.930	0.000
295	1.4920	-0.010	24.910	0.000
296	1.4976	-0.006	24.910	0.000
297	1.5031	0.004	24.910	0.000
298	1.5087	0.004	24.895	0.000
299	1.5143	-0.002	24.895	0.000
300	1.5198	-0.004	24.890	0.000
301	1.5254	-0.008	24.890	0.000
302	1.5294	-0.012	24.920	0.000
303	1.5335	-0.012	24.920	0.000
304	1.5375	-0.004	24.835	0.000
305	1.5416	0.002	24.835	0.000
306	1.5469	0.002	24.955	0.000
307	1.5523	-0.002	24.955	0.000
308	1.5576	-0.002	24.955	0.000
309	1.5615	-0.010	24.910	0.000
310	1.5655	-0.010	24.910	0.000
311	1.5694	0.002	24.860	0.000
312	1.5734	-0.004	24.860	0.000
313	1.5787	-0.004	24.910	0.000
314	1.5840	-0.002	24.910	0.000
315	1.5893	-0.002	25.010	0.000
316	1.5948	-0.010	25.010	0.000
317	1.6002	-0.008	24.920	0.000
318	1.6057	-0.004	24.920	0.000
319	1.6109	-0.006	24.920	0.000
320	1.6161	-0.004	24.925	0.000
321	1.6214	0.002	24.925	0.000
322	1.6253	-0.004	24.920	0.000
323	1.6293	-0.008	24.920	0.000
324	1.6333	-0.002	24.895	0.000
325	1.6373	-0.004	24.895	0.000
326	1.6453	-0.010	24.940	0.000
327	1.6533	-0.008	24.940	0.000
328	1.6587	-0.002	24.925	0.000
329	1.6641	-0.010	24.925	0.000
330	1.6695	-0.008	24.925	0.000
331	1.6734	0.000	24.990	0.000
332	1.6774	-0.008	24.990	0.000
333	1.6814	0.002	24.905	0.000
334	1.6854	0.006	24.905	0.000
335	1.6917	-0.002	24.970	0.000
336	1.6981	-0.010	24.970	0.000
337	1.7044	-0.010	24.970	0.000
338	1.7108	-0.006	24.970	0.000
339	1.7172	-0.006	24.960	0.000
340	1.7213	-0.010	24.960	0.000
341	1.7253	0.004	24.960	0.000
342	1.7294	0.006	24.970	0.000
343	1.7335	-0.010	24.970	0.000
344	1.7388	-0.004	24.960	0.000
345	1.7441	-0.006	24.960	0.000
346	1.7494	-0.012	24.980	0.000
347	1.7534	-0.008	24.980	0.000
348	1.7574	-0.010	25.025	0.000
349	1.7615	-0.006	25.025	0.000
350	1.7655	-0.004	24.990	0.000
351	1.7708	-0.010	24.990	0.000
352	1.7760	-0.006	24.990	0.000
353	1.7813	-0.004	25.000	0.000
354	1.7866	-0.002	25.000	0.000
355	1.7919	0.002	25.015	0.000
356	1.7973	-0.006	25.015	0.000
357	1.8026	-0.004	24.950	0.000
358	1.8079	0.006	24.950	0.000
359	1.8133	-0.006	25.065	0.000
360	1.8164	-0.004	25.065	0.000
361	1.8196	-0.002	25.070	0.000
362	1.8228	-0.008	25.070	0.000
363	1.8260	-0.006	25.070	0.000
364	1.8292	-0.008	25.055	0.000
365	1.8372	-0.010	25.055	0.000
366	1.8452	-0.008	25.015	0.000
367	1.8506	-0.006	25.015	0.000
368	1.8560	0.004	25.065	0.000
369	1.8615	-0.002	25.065	0.000
370	1.8668	-0.008	24.940	0.000
371	1.8721	-0.004	24.940	0.000
372	1.8774	-0.010	25.035	0.000
373	1.8814	-0.012	25.035	0.000
374	1.8853	-0.002	25.035	0.000
375	1.8892	-0.002	24.985	0.000
376	1.8931	-0.006	24.985	0.000
377	1.9011	-0.002	25.040	0.000
378	1.9091	0.002	25.040	0.000
379	1.9132	-0.004	25.065	0.000
380	1.9172	-0.008	25.065	0.000
381	1.9213	0.002	25.010	0.000
382	1.9253	0.004	25.010	0.000
383	1.9306	-0.010	25.010	0.000
384	1.9359	-0.012	25.010	0.000
385	1.9412	-0.010	25.010	0.000
386	1.9452	-0.014	25.010	0.000
387	1.9491	-0.012	25.010	0.000
388	1.9531	-0.002	25.095	0.000
389	1.9571	0.008	25.095	0.000
390	1.9652	0.006	25.095	0.000
391	1.9732	0.002	25.095	0.000
392	1.9786	-0.004	25.075	0.000
393	1.9839	-0.014	25.075	0.000
394	1.9893	-0.016	25.070	0.000
395	1.9932	-0.010	25.070	0.000
396	1.9971	-0.002	25.070	0.000
397	2.0011	0.004	25.070	0.000
398	2.0050	0.006	25.070	0.000
399	2.0090	0.000	25.095	0.000
400	2.0130	-0.014	25.095	0.000
401	2.0170	-0.014	25.055	0.000
402	2.0210	-0.014	25.055	0.000
403	2.0290	-0.012	25.035	0.000
404	2.0369	-0.002	25.035	0.000
405	2.0423	0.008	25.145	0.000
406	2.0476	0.006	25.145	0.000
407	2.0530	0.002	25.145	0.000
408	2.0583	-0.002	25.100	0.000
409	2.0637	-0.008	25.100	0.000
410	2.0690	-0.014	25.010	0.000
411	2.0722	-0.010	25.010	0.000
412	2.0754	-0.006	25.080	0.000
413	2.0786	-0.004	25.080	0.000
414	2.0817	-0.004	25.135	0.000
415	2.0849	-0.002	25.135	0.000
416	2.0930	-0.004	25.155	0.000
417	2.1010	-0.008	25.155	0.000
418	2.1063	-0.004	25.155	0.000
419	2.1117	-0.008	25.115	0.000
420	2.1170	-0.010	25.115	0.000
421	2.1223	-0.006	25.090	0.000
422	2.1277	-0.006	25.090	0.000
423	2.1330	-0.008	25.110	0.000
424	2.1362	-0.010	25.110	0.000
425	2.1394	-0.002	25.115	0.000
426	2.1426	0.002	25.115	0.000
427	2.1458	-0.002	25.175	0.000
428	2.1490	0.002	25.175	0.000
429	2.1649	-0.002	25.175	0.000
430	2.1690	-0.008	25.115	0.000
431	2.1731	-0.008	25.115	0.000
432	2.1772	-0.008	25.135	0.000
433	2.1812	-0.008	25.135	0.000
434	2.1865	-0.008	25.165	0.000
435	2.1918	-0.004	25.165	0.000
436	2.1971	-0.004	25.125	0.000
437	2.2010	-0.008	25.125	0.000
438	2.2050	-0.004	25.165	0.000
439	2.2090	0.000	25.165	0.000
440	2.2129	-0.002	25.165	0.000
441	2.2209	-0.006	25.115	0.000
442	2.2289	-0.006	25.115	0.000
443	2.2342	-0.008	25.110	0.000
444	2.2395	-0.010	25.110	0.000
445	2.2449	-0.004	25.115	0.000
446	2.2489	-0.002	25.115	0.000
447	2.2529	-0.002	25.080	0.000
448	2.2569	-0.006	25.080	0.000
449	2.2609	-0.006	25.135	0.000
450	2.2649	-0.006	25.135	0.000
451	2.2689	-0.010	25.135	0.000
452	2.2729	-0.008	25.135	0.000
453	2.2768	0.000	25.135	0.000
454	2.2848	0.002	25.145	0.000
455	2.2928	0.004	25.145	0.000
456	2.2981	0.004	25.085	0.000
457	2.3034	-0.004	25.085	0.000
458	2.3087	-0.012	25.145	0.000
459	2.3141	-0.014	25.145	0.000
460	2.3195	-0.014	25.170	0.000
461	2.3248	-0.012	25.170	0.000
462	2.3288	-0.002	25.170	0.000
463	2.3328	0.002	25.175	0.000
464	2.3368	-0.004	25.175	0.000
465	2.3408	-0.002	25.220	0.000
466	2.3461	-0.006	25.220	0.000
467	2.3514	-0.010	25.095	0.000
468	2.3568	-0.004	25.095	0.000
469	2.3621	-0.002	25.240	0.000
470	2.3674	0.002	25.240	0.000
471	2.3728	-0.006	25.190	0.000
472	2.3781	-0.008	25.190	0.000
473	2.3834	-0.006	25.190	0.000
474	2.3888	-0.010	25.175	0.000
475	2.3927	-0.008	25.175	0.000
476	2.3967	-0.002	25.150	0.000
477	2.4007	-0.004	25.150	0.000
478	2.4046	-0.006	25.270	0.000
479	2.4126	-0.002	25.270	0.000
480	2.4205	-0.008	25.215	0.000
481	2.4245	-0.006	25.215	0.000
482	2.4286	0.000	25.270	0.000
483	2.4326	-0.002	25.270	0.000
484	2.4366	-0.006	25.270	0.000
485	2.4419	-0.012	25.185	0.000
486	2.4473	-0.006	25.185	0.000
487	2.4527	-0.002	25.175	0.000
488	2.4579	-0.006	25.175	0.000
489	2.4632	0.000	25.170	0.000
490	2.4685	-0.002	25.170	0.000
491	2.4739	-0.004	25.185	0.000
492	2.4792	-0.006	25.185	0.000
493	2.4846	-0.014	25.210	0.000
494	2.4899	-0.012	25.210	0.000
495	2.4951	-0.006	25.210	0.000
496	2.5004	0.002	25.175	0.000
497	2.5045	-0.004	25.175	0.000
498	2.5085	-0.008	25.230	0.000
499	2.5125	-0.004	25.230	0.000
500	2.5166	-0.008	25.195	0.000
501	2.5219	-0.008	25.195	0.000
502	2.5272	0.002	25.200	0.000
503	2.5325	0.000	25.200	0.000
504	2.5380	0.004	25.225	0.000
505	2.5435	0.006	25.225	0.000
506	2.5490	0.004	25.225	0.000
507	2.5542	-0.004	25.265	0.000
508	2.5595	-0.022	25.265	0.000
509	2.5648	-0.010	25.225	0.000
510	2.5701	-0.004	25.225	0.000
511	2.5755	-0.002	25.245	0.000
512	2.5809	0.002	25.245	0.000
513	2.5840	0.006	25.280	0.000
514	2.5872	0.002	25.280	0.000
515	2.5903	0.004	25.265	0.000
516	2.5935	0.004	25.265	0.000
517	2.5966	-0.004	25.265	0.000
518	2.6046	-0.002	25.225	0.000
519	2.6126	0.004	25.225	0.000
520	2.6179	-0.002	25.240	0.000
521	2.6232	-0.004	25.240	0.000
522	2.6285	-0.006	25.220	0.000
523	2.6339	0.000	25.220	0.000
524	2.6392	-0.002	25.265	0.000
525	2.6446	0.004	25.265	0.000
526	2.6477	0.012	25.235	0.000
527	2.6509	-0.002	25.235	0.000
528	2.6540	0.002	25.235	0.000
529	2.6572	0.014	25.165	0.000
530	2.6603	0.004	25.165	0.000
531	2.6770	0.004	25.255	0.000
532	2.6808	0.006	25.255	0.000
533	2.6847	0.008	25.270	0.000
534	2.6885	0.008	25.270	0.000
535	2.6924	0.006	25.200	0.000
536	2.6979	0.008	25.200	0.000
537	2.7033	0.008	25.320	0.000
538	2.7088	0.010	25.320	0.000
539	2.7127	0.014	25.320	0.000
540	2.7166	0.012	25.300	0.000
541	2.7205	0.012	25.300	0.000
542	2.7244	0.014	25.240	0.000
543	2.7325	0.012	25.240	0.000
544	2.7406	0.020	25.305	0.000
545	2.7446	0.014	25.305	0.000
546	2.7485	0.016	25.310	0.000
547	2.7525	0.022	25.310	0.000
548	2.7565	0.014	25.230	0.000
549	2.7618	0.008	25.230	0.000
550	2.7672	0.012	25.230	0.000
551	2.7725	0.014	25.220	0.000
552	2.7757	0.024	25.220	0.000
553	2.7788	0.034	25.280	0.000
554	2.7820	0.026	25.280	0.000
555	2.7851	0.014	25.295	0.000
556	2.7883	0.010	25.295	0.000
557	2.8046	0.002	25.300	0.000
558	2.8099	0.002	25.300	0.000
559	2.8151	0.010	25.320	0.000
560	2.8204	0.022	25.320	0.000
561	2.8258	0.020	25.320	0.000
562	2.8312	0.024	25.270	0.000
563	2.8366	0.024	25.270	0.000
564	2.8406	0.012	25.290	0.000
565	2.8445	0.010	25.290	0.000
566	2.8485	0.012	25.355	0.000
567	2.8524	0.010	25.355	0.000
568	2.8578	0.012	25.255	0.000
569	2.8631	0.018	25.255	0.000
570	2.8684	0.018	25.235	0.000
571	2.8738	0.016	25.235	0.000
572	2.8792	0.004	25.235	0.000
573	2.8846	0.010	25.295	0.000
574	2.8899	0.002	25.295	0.000
575	2.8952	0.004	25.245	0.000
576	2.9006	0.014	25.245	0.000
577	2.9045	0.016	25.300	0.000
578	2.9084	0.016	25.300	0.000
579	2.9123	0.018	25.320	0.000
580	2.9162	0.022	25.320	0.000
581	2.9215	0.016	25.255	0.000
582	2.9268	0.008	25.255	0.000
583	2.9321	0.010	25.255	0.000
584	2.9376	0.010	25.280	0.000
585	2.9431	-0.002	25.280	0.000
586	2.9486	-0.002	25.295	0.000
587	2.9538	0.008	25.295	0.000
588	2.9590	0.012	25.300	0.000
589	2.9642	0.016	25.300	0.000
590	2.9682	0.018	25.265	0.000
591	2.9723	0.018	25.265	0.000
592	2.9763	0.010	25.320	0.000
593	2.9803	0.006	25.320	0.000
594	2.9882	0.000	25.320	0.000
595	2.9962	-0.002	25.340	0.000
596	3.0003	0.002	25.340	0.000
597	3.0044	0.010	25.325	0.000
598	3.0084	0.010	25.325	0.000
599	3.0125	0.010	25.300	0.000
600	3.0178	0.016	25.300	0.000
601	3.0230	0.012	25.405	0.000
602	3.0282	0.008	25.405	0.000
603	3.0322	0.010	25.360	0.000
604	3.0362	0.004	25.360	0.000
605	3.0401	0.000	25.360	0.000
606	3.0441	0.002	25.295	0.000
607	3.0521	0.008	25.295	0.000
608	3.0601	0.006	25.330	0.000
609	3.0655	0.006	25.330	0.000
610	3.0708	0.008	25.330	0.000
611	3.0762	0.004	25.330	0.000
612	3.0802	0.002	25.385	0.000
613	3.0842	0.004	25.385	0.000
614	3.0882	0.008	25.320	0.000
615	3.0922	0.004	25.320	0.000
616	3.0954	0.008	25.320	0.000
617	3.0986	0.008	25.360	0.000
618	3.1018	0.006	25.360	0.000
619	3.1049	0.012	25.365	0.000
620	3.1081	0.010	25.365	0.000
621	3.1241	0.004	25.280	0.000
622	3.1294	-0.004	25.280	0.000
623	3.1348	-0.006	25.320	0.000
624	3.1402	-0.004	25.320	0.000
625	3.1455	0.000	25.385	0.000
626	3.1508	0.010	25.385	0.000
627	3.1561	0.020	25.385	0.000
628	3.1593	0.012	25.320	0.000
629	3.1625	0.008	25.320	0.000
630	3.1657	0.006	25.380	0.000
631	3.1688	-0.002	25.380	0.000
632	3.1720	-0.006	25.405	0.000
633	3.1801	0.000	25.405	0.000
634	3.1881	0.008	25.315	0.000
635	3.1934	0.006	25.315	0.000
636	3.1987	0.006	25.315	0.000
637	3.2041	0.012	25.350	0.000
638	3.2094	-0.002	25.350	0.000
639	3.2147	-0.008	25.385	0.000
640	3.2201	0.004	25.385	0.000
641	3.2233	0.004	25.415	0.000
642	3.2265	-0.002	25.415	0.000
643	3.2297	0.004	25.340	0.000
644	3.2329	0.012	25.340	0.000
645	3.2361	0.008	25.385	0.000
646	3.2520	-0.004	25.385	0.000
647	3.2561	-0.004	25.385	0.000
648	3.2602	-0.004	25.360	0.000
649	3.2642	-0.006	25.360	0.000
650	3.2683	0.002	25.405	0.000
651	3.2736	0.010	25.405	0.000
652	3.2789	0.012	25.345	0.000
653	3.2841	0.006	25.345	0.000
654	3.2873	0.006	25.375	0.000
655	3.2905	0.002	25.375	0.000
656	3.2937	-0.002	25.385	0.000
657	3.2968	-0.002	25.385	0.000
658	3.3000	0.000	25.385	0.000
659	3.3159	0.000	25.380	0.000
660	3.3212	-0.004	25.380	0.000
661	3.3265	0.002	25.385	0.000
662	3.3318	-0.002	25.385	0.000
663	3.3358	-0.002	25.405	0.000
664	3.3398	0.012	25.405	0.000
665	3.3438	0.006	25.365	0.000
666	3.3478	-0.004	25.365	0.000
667	3.3531	0.000	25.450	0.000
668	3.3584	0.008	25.450	0.000
669	3.3637	-0.010	25.450	0.000
670	3.3691	-0.002	25.365	0.000
671	3.3745	0.010	25.365	0.000
672	3.3798	0.006	25.440	0.000
673	3.3852	-0.002	25.440	0.000
674	3.3905	-0.006	25.400	0.000
675	3.3958	0.004	25.400	0.000
676	3.4012	-0.006	25.330	0.000
677	3.4067	-0.004	25.330	0.000
678	3.4121	0.008	25.410	0.000
679	3.4161	0.006	25.410	0.000
680	3.4200	0.006	25.410	0.000
681	3.4240	0.004	25.425	0.000
682	3.4280	-0.002	25.425	0.000
683	3.4332	-0.002	25.365	0.000
684	3.4385	-0.002	25.365	0.000
685	3.4437	-0.002	25.390	0.000
686	3.4490	-0.004	25.390	0.000
687	3.4543	-0.002	25.340	0.000
688	3.4597	0.002	25.340	0.000
689	3.4650	-0.002	25.410	0.000
690	3.4703	0.002	25.410	0.000
691	3.4757	0.008	25.410	0.000
692	3.4797	0.002	25.405	0.000
693	3.4837	-0.002	25.405	0.000
694	3.4877	0.002	25.385	0.000
695	3.4917	-0.002	25.385	0.000
696	3.5000	-0.008	25.465	0.000
697	3.5082	-0.004	25.465	0.000
698	3.5121	-0.002	25.395	0.000
699	3.5160	-0.002	25.395	0.000
700	3.5199	0.004	25.390	0.000
701	3.5237	0.008	25.390	0.000
702	3.5291	0.006	25.390	0.000
703	3.5346	0.002	25.355	0.000
704	3.5400	-0.002	25.355	0.000
705	3.5439	-0.002	25.465	0.000
706	3.5479	-0.008	25.465	0.000
707	3.5518	-0.010	25.435	0.000
708	3.5558	-0.002	25.435	0.000
709	3.5638	0.000	25.465	0.000
710	3.5718	0.006	25.465	0.000
711	3.5771	0.008	25.405	0.000
712	3.5825	0.002	25.405	0.000
713	3.5878	-0.006	25.405	0.000
714	3.5918	-0.008	25.505	0.000
715	3.5958	-0.006	25.505	0.000
716	3.5998	-0.004	25.440	0.000
717	3.6038	0.002	25.440	0.000
718	3.6078	0.008	25.465	0.000
719	3.6117	0.006	25.465	0.000
720	3.6157	0.002	25.475	0.000
721	3.6197	-0.006	25.475	0.000
722	3.6277	-0.010	25.415	0.000
723	3.6357	-0.012	25.415	0.000
724	3.6410	0.002	25.415	0.000
725	3.6463	0.006	25.410	0.000
726	3.6516	0.004	25.410	0.000
727	3.6570	0.004	25.410	0.000
728	3.6623	0.002	25.410	0.000
729	3.6677	-0.004	25.405	0.000
730	3.6709	-0.010	25.405	0.000
731	3.6741	-0.004	25.525	0.000
732	3.6773	0.004	25.525	0.000
733	3.6805	0.006	25.490	0.000
734	3.6837	0.006	25.490	0.000
735	3.6917	0.004	25.490	0.000
736	3.6997	-0.008	25.455	0.000
737	3.7050	-0.014	25.455	0.000
738	3.7103	-0.006	25.475	0.000
739	3.7156	0.002	25.475	0.000
740	3.7211	0.000	25.485	0.000
741	3.7265	0.006	25.485	0.000
742	3.7319	0.008	25.470	0.000
743	3.7350	-0.004	25.470	0.000
744	3.7382	-0.006	25.465	0.000
745	3.7413	-0.008	25.465	0.000
746	3.7444	-0.008	25.465	0.000
747	3.7475	0.000	25.425	0.000
748	3.7555	0.006	25.425	0.000
749	3.7635	0.008	25.450	0.000
750	3.7689	-0.002	25.450	0.000
751	3.7742	-0.010	25.465	0.000
752	3.7796	-0.006	25.465	0.000
753	3.7849	-0.004	25.445	0.000
754	3.7903	0.002	25.445	0.000
755	3.7956	0.008	25.445	0.000
756	3.7991	0.006	25.445	0.000
757	3.8025	-0.002	25.445	0.000
758	3.8060	-0.010	25.515	0.000
759	3.8095	-0.014	25.515	0.000
760	3.8130	-0.012	25.445	0.000
761	3.8202	0.000	25.445	0.000
762	3.8275	0.010	25.415	0.000
763	3.8329	0.008	25.415	0.000
764	3.8383	0.006	25.370	0.000
765	3.8437	-0.002	25.370	0.000
766	3.8490	-0.010	25.510	0.000
767	3.8544	-0.012	25.510	0.000
768	3.8597	-0.002	25.510	0.000
769	3.8637	0.004	25.485	0.000
770	3.8676	0.002	25.485	0.000
771	3.8716	0.004	25.500	0.000
772	3.8755	0.004	25.500	0.000
773	3.8836	-0.006	25.510	0.000
774	3.8917	-0.010	25.510	0.000
775	3.8970	-0.002	25.475	0.000
776	3.9023	-0.002	25.475	0.000
777	3.9076	-0.002	25.445	0.000
778	3.9129	0.000	25.445	0.000
779	3.9182	-0.002	25.445	0.000
780	3.9234	-0.004	25.465	0.000
781	3.9266	-0.008	25.465	0.000
782	3.9298	0.002	25.465	0.000
783	3.9330	0.004	25.465	0.000
784	3.9362	0.000	25.505	0.000
785	3.9394	0.002	25.505	0.000
786	3.9474	-0.008	25.485	0.000
787	3.9554	-0.010	25.485	0.000
788	3.9608	-0.006	25.465	0.000
789	3.9662	-0.006	25.465	0.000
790	3.9716	-0.002	25.465	0.000
791	3.9770	0.002	25.450	0.000
792	3.9824	0.006	25.450	0.000
793	3.9878	0.004	25.530	0.000
794	3.9909	-0.004	25.530	0.000
795	3.9940	-0.002	25.480	0.000
796	3.9972	-0.002	25.480	0.000
797	4.0003	-0.006	25.450	0.000
798	4.0034	-0.002	25.450	0.000
799	4.0114	-0.002	25.465	0.000
800	4.0193	-0.008	25.465	0.000
801	4.0247	-0.010	25.465	0.000
802	4.0301	-0.002	25.515	0.000
803	4.0355	0.002	25.515	0.000
804	4.0408	0.004	25.485	0.000
805	4.0461	0.004	25.485	0.000
806	4.0514	0.002	25.540	0.000
807	4.0546	-0.004	25.540	0.000
808	4.0578	-0.010	25.480	0.000
809	4.0610	-0.008	25.480	0.000
810	4.0642	-0.008	25.460	0.000
811	4.0674	-0.006	25.460	0.000
812	4.0834	0.006	25.460	0.000
813	4.0874	0.004	25.445	0.000
814	4.0914	-0.008	25.445	0.000
815	4.0954	-0.008	25.540	0.000
816	4.0994	-0.008	25.540	0.000
817	4.1047	-0.008	25.505	0.000
818	4.1101	0.004	25.505	0.000
819	4.1154	0.010	25.525	0.000
820	4.1194	0.010	25.525	0.000
821	4.1234	0.002	25.530	0.000
822	4.1274	-0.006	25.530	0.000
823	4.1313	-0.014	25.530	0.000
824	4.1393	-0.018	25.530	0.000
825	4.1473	-0.010	25.530	0.000
826	4.1526	0.000	25.450	0.000
827	4.1579	0.008	25.450	0.000
828	4.1633	0.008	25.500	0.000
829	4.1673	0.008	25.500	0.000
830	4.1713	0.000	25.485	0.000
831	4.1752	-0.008	25.485	0.000
832	4.1792	-0.004	25.530	0.000
833	4.1832	-0.008	25.530	0.000
834	4.1872	-0.012	25.530	0.000
835	4.1912	-0.006	25.490	0.000
836	4.1951	-0.004	25.490	0.000
837	4.2032	-0.002	25.515	0.000
838	4.2112	0.002	25.515	0.000
839	4.2166	0.002	25.475	0.000
840	4.2219	0.000	25.475	0.000
841	4.2273	-0.004	25.560	0.000
842	4.2326	-0.008	25.560	0.000
843	4.2379	-0.004	25.590	0.000
844	4.2432	-0.002	25.590	0.000
845	4.2464	0.002	25.590	0.000
846	4.2496	0.010	25.510	0.000
847	4.2528	0.008	25.510	0.000
848	4.2560	0.002	25.545	0.000
849	4.2592	-0.008	25.545	0.000
850	4.2672	-0.012	25.540	0.000
851	4.2752	-0.010	25.540	0.000
852	4.2805	-0.008	25.595	0.000
853	4.2858	0.004	25.595	0.000
854	4.2911	0.020	25.550	0.000
855	4.2964	0.020	25.550	0.000
856	4.3017	0.014	25.550	0.000
857	4.3070	0.004	25.520	0.000
858	4.3110	-0.010	25.520	0.000
859	4.3150	0.000	25.545	0.000
860	4.3190	0.012	25.545	0.000
861	4.3230	0.016	25.610	0.000
862	4.3312	0.016	25.610	0.000
863	4.3394	0.016	25.555	0.000
864	4.3433	0.002	25.555	0.000
865	4.3473	0.002	25.495	0.000
866	4.3513	0.014	25.495	0.000
867	4.3552	0.032	25.495	0.000
868	4.3605	0.032	25.540	0.000
869	4.3658	0.038	25.540	0.000
870	4.3711	0.028	25.605	0.000
871	4.3743	0.006	25.605	0.000
872	4.3774	0.002	25.550	0.000
873	4.3806	0.020	25.550	0.000
874	4.3838	0.032	25.550	0.000
875	4.3870	0.040	25.550	0.000
876	4.4034	0.050	25.525	0.000
877	4.4086	0.044	25.525	0.000
878	4.4138	0.030	25.525	0.000
879	4.4190	0.030	25.560	0.000
880	4.4231	0.028	25.560	0.000
881	4.4272	0.034	25.550	0.000
882	4.4313	0.046	25.550	0.000
883	4.4353	0.056	25.585	0.000
884	4.4393	0.062	25.585	0.000
885	4.4432	0.060	25.515	0.000
886	4.4471	0.050	25.515	0.000
887	4.4510	0.042	25.520	0.000
888	4.4590	0.046	25.520	0.000
889	4.4670	0.050	25.520	0.000
890	4.4724	0.058	25.590	0.000
891	4.4778	0.072	25.590	0.000
892	4.4832	0.082	25.525	0.000
893	4.4885	0.074	25.525	0.000
894	4.4937	0.074	25.530	0.000
895	4.4990	0.066	25.530	0.000
896	4.5022	0.062	25.530	0.000
897	4.5054	0.068	25.530	0.000
898	4.5085	0.068	25.590	0.000
899	4.5117	0.066	25.590	0.000
900	4.5149	0.072	25.590	0.000
901	4.5229	0.072	25.555	0.000
902	4.5308	0.072	25.555	0.000
903	4.5362	0.076	25.605	0.000
904	4.5415	0.076	25.605	0.000
905	4.5468	0.066	25.580	0.000
906	4.5522	0.062	25.580	0.000
907	4.5577	0.064	25.580	0.000
908	4.5632	0.060	25.580	0.000
909	4.5671	0.060	25.570	0.000
910	4.5710	0.064	25.570	0.000
911	4.5749	0.062	25.570	0.000
912	4.5788	0.056	25.575	0.000
913	4.5869	0.058	25.575	0.000
914	4.5950	0.056	25.590	0.000
915	4.5990	0.056	25.590	0.000
916	4.6029	0.062	25.635	0.000
917	4.6068	0.064	25.635	0.000
918	4.6108	0.062	25.530	0.000
919	4.6162	0.058	25.530	0.000
920	4.6215	0.052	25.595	0.000
921	4.6269	0.050	25.595	0.000
922	4.6309	0.044	25.595	0.000
923	4.6349	0.050	25.575	0.000
924	4.6389	0.058	25.575	0.000
925	4.6429	0.052	25.600	0.000
926	4.6510	0.050	25.600	0.000
927	4.6592	0.052	25.635	0.000
928	4.6644	0.042	25.635	0.000
929	4.6697	0.038	25.550	0.000
930	4.6749	0.046	25.550	0.000
931	4.6789	0.052	25.555	0.000
932	4.6829	0.050	25.555	0.000
933	4.6869	0.050	25.555	0.000
934	4.6909	0.046	25.540	0.000
935	4.6941	0.036	25.540	0.000
936	4.6973	0.030	25.615	0.000
937	4.7005	0.040	25.615	0.000
938	4.7037	0.042	25.610	0.000
939	4.7068	0.048	25.610	0.000
940	4.7235	0.052	25.590	0.000
941	4.7286	0.046	25.590	0.000
942	4.7338	0.038	25.605	0.000
943	4.7390	0.036	25.605	0.000
944	4.7442	0.032	25.605	0.000
945	4.7495	0.032	25.570	0.000
946	4.7548	0.036	25.570	0.000
947	4.7580	0.040	25.580	0.000
948	4.7612	0.038	25.580	0.000
949	4.7644	0.038	25.630	0.000
950	4.7676	0.038	25.630	0.000
951	4.7708	0.036	25.585	0.000
952	4.7788	0.032	25.585	0.000
953	4.7868	0.034	25.520	0.000
954	4.7921	0.040	25.520	0.000
955	4.7974	0.038	25.520	0.000
956	4.8027	0.030	25.635	0.000
957	4.8080	0.030	25.635	0.000
958	4.8133	0.030	25.640	0.000
959	4.8187	0.022	25.640	0.000
960	4.8240	0.024	25.560	0.000
961	4.8293	0.034	25.560	0.000
962	4.8347	0.032	25.605	0.000
963	4.8400	0.030	25.605	0.000
964	4.8453	0.038	25.640	0.000
965	4.8506	0.038	25.640	0.000
966	4.8548	0.028	25.640	0.000
967	4.8589	0.030	25.610	0.000
968	4.8630	0.030	25.610	0.000
969	4.8671	0.018	25.615	0.000
970	4.8723	0.020	25.615	0.000
971	4.8775	0.024	25.650	0.000
972	4.8826	0.026	25.650	0.000
973	4.8866	0.030	25.550	0.000
974	4.8906	0.036	25.550	0.000
975	4.8946	0.032	25.580	0.000
976	4.8986	0.024	25.580	0.000
977	4.9066	0.020	25.580	0.000
978	4.9147	0.018	25.630	0.000
979	4.9200	0.020	25.630	0.000
980	4.9253	0.024	25.630	0.000
981	4.9306	0.026	25.630	0.000
982	4.9347	0.030	25.650	0.000
983	4.9387	0.024	25.650	0.000
984	4.9427	0.020	25.655	0.000
985	4.9468	0.014	25.655	0.000
986	4.9500	0.012	25.580	0.000
987	4.9531	0.020	25.580	0.000
988	4.9563	0.030	25.580	0.000
989	4.9595	0.032	25.610	0.000
990	4.9626	0.030	25.610	0.000
991	4.9793	0.024	25.600	0.000
992	4.9845	0.014	25.600	0.000
993	4.9896	0.010	25.660	0.000
994	4.9948	0.010	25.660	0.000
995	5.0001	0.018	25.670	0.000
996	5.0054	0.024	25.670	0.000
997	5.0107	0.032	25.665	0.000
998	5.0138	0.034	25.665	0.000
999	5.0170	0.018	25.665	0.000
1000	5.0202	0.008	25.675	0.000
1001	5.0234	0.008	25.675	0.000
1002	5.0266	0.008	25.620	0.000
1003	5.0346	0.016	25.620	0.000
1004	5.0426	0.028	25.655	0.000
1005	5.0479	0.034	25.655	0.000
1006	5.0532	0.028	25.665	0.000
1007	5.0586	0.018	25.665	0.000
1008	5.0639	0.010	25.610	0.000
1009	5.0692	0.008	25.610	0.000
1010	5.0745	0.006	25.610	0.000
1011	5.0777	0.016	25.630	0.000
1012	5.0809	0.020	25.630	0.000
1013	5.0841	0.014	25.620	0.000
1014	5.0873	0.016	25.620	0.000
1015	5.0905	0.020	25.590	0.000
1016	5.0985	0.016	25.590	0.000
1017	5.1065	0.020	25.635	0.000
1018	5.1118	0.026	25.635	0.000
1019	5.1171	0.020	25.640	0.000
1020	5.1225	0.010	25.640	0.000
1021	5.1278	0.010	25.640	0.000
1022	5.1332	0.012	25.620	0.000
1023	5.1385	0.006	25.620	0.000
1024	5.1425	0.016	25.610	0.000
1025	5.1465	0.026	25.610	0.000
1026	5.1504	0.016	25.685	0.000
1027	5.1544	0.010	25.685	0.000
1028	5.1624	0.014	25.635	0.000
1029	5.1704	0.008	25.635	0.000
1030	5.1745	0.010	25.645	0.000
1031	5.1785	0.020	25.645	0.000
1032	5.1826	0.018	25.645	0.000
1033	5.1867	0.012	25.675	0.000
1034	5.1919	0.008	25.675	0.000
1035	5.1972	0.006	25.615	0.000
1036	5.2025	0.006	25.615	0.000
1037	5.2056	0.012	25.660	0.000
1038	5.2088	0.024	25.660	0.000
1039	5.2120	0.024	25.630	0.000
1040	5.2152	0.022	25.630	0.000
1041	5.2184	0.014	25.635	0.000
1042	5.2344	0.008	25.635	0.000
1043	5.2398	0.002	25.635	0.000
1044	5.2451	0.002	25.590	0.000
1045	5.2505	0.012	25.590	0.000
1046	5.2545	0.016	25.650	0.000
1047	5.2585	0.014	25.650	0.000
1048	5.2626	0.018	25.695	0.000
1049	5.2666	0.010	25.695	0.000
1050	5.2705	0.004	25.705	0.000
1051	5.2745	0.006	25.705	0.000
1052	5.2784	0.008	25.645	0.000
1053	5.2824	0.012	25.645	0.000
1054	5.2904	0.012	25.645	0.000
1055	5.2984	0.014	25.640	0.000
1056	5.3037	0.008	25.640	0.000
1057	5.3091	0.002	25.580	0.000
1058	5.3144	0.008	25.580	0.000
1059	5.3197	0.012	25.730	0.000
1060	5.3251	0.012	25.730	0.000
1061	5.3304	0.018	25.705	0.000
1062	5.3336	0.016	25.705	0.000
1063	5.3367	0.006	25.690	0.000
1064	5.3399	0.004	25.690	0.000
1065	5.3430	0.006	25.690	0.000
1066	5.3462	0.010	25.650	0.000
1067	5.3545	0.016	25.650	0.000
1068	5.3627	0.012	25.675	0.000
1069	5.3679	0.012	25.675	0.000
1070	5.3731	0.010	25.625	0.000
1071	5.3782	-0.002	25.625	0.000
1072	5.3836	0.002	25.700	0.000
1073	5.3889	0.006	25.700	0.000
1074	5.3942	0.008	25.680	0.000
1075	5.3974	0.014	25.680	0.000
1076	5.4006	0.010	25.680	0.000
1077	5.4039	0.006	25.610	0.000
1078	5.4071	0.010	25.610	0.000
1079	5.4103	0.008	25.655	0.000
1080	5.4291	0.012	25.655	0.000
1081	5.4324	0.014	25.675	0.000
1082	5.4357	0.012	25.675	0.000
1083	5.4390	0.002	25.605	0.000
1084	5.4423	-0.006	25.605	0.000
1085	5.4476	0.000	25.665	0.000
1086	5.4529	0.006	25.665	0.000
1087	5.4583	0.010	25.665	0.000
1088	5.4622	0.024	25.705	0.000
1089	5.4662	0.026	25.705	0.000
1090	5.4702	0.010	25.755	0.000
1091	5.4741	0.002	25.755	0.000
1092	5.4821	-0.002	25.695	0.000
1093	5.4901	-0.004	25.695	0.000
1094	5.4955	0.004	25.675	0.000
1095	5.5008	0.014	25.675	0.000
1096	5.5062	0.018	25.675	0.000
1097	5.5102	0.008	25.660	0.000
1098	5.5143	0.002	25.660	0.000
1099	5.5183	0.002	25.685	0.000
1100	5.5224	-0.002	25.685	0.000
1101	5.5263	0.002	25.725	0.000
1102	5.5303	0.012	25.725	0.000
1103	5.5342	0.016	25.665	0.000
1104	5.5381	0.012	25.665	0.000
1105	5.5461	0.006	25.705	0.000
1106	5.5541	0.004	25.705	0.000
1107	5.5594	-0.004	25.705	0.000
1108	5.5647	-0.004	25.650	0.000
1109	5.5701	0.008	25.650	0.000
1110	5.5754	0.016	25.715	0.000
1111	5.5808	0.012	25.715	0.000
1112	5.5861	0.014	25.665	0.000
1113	5.5901	0.008	25.665	0.000
1114	5.5941	0.004	25.595	0.000
1115	5.5981	0.004	25.595	0.000
1116	5.6020	0.006	25.670	0.000
1117	5.6074	0.004	25.670	0.000
1118	5.6127	0.004	25.670	0.000
1119	5.6180	0.006	25.695	0.000
1120	5.6233	0.004	25.695	0.000
1121	5.6287	0.002	25.745	0.000
1122	5.6340	0.006	25.745	0.000
1123	5.6393	0.008	25.690	0.000
1124	5.6447	0.010	25.690	0.000
1125	5.6500	0.008	25.655	0.000
1126	5.6541	0.004	25.655	0.000
1127	5.6582	-0.004	25.705	0.000
1128	5.6624	-0.004	25.705	0.000
1129	5.6665	0.006	25.705	0.000
1130	5.6717	0.014	25.700	0.000
1131	5.6769	0.014	25.700	0.000
1132	5.6821	0.010	25.755	0.000
1133	5.6874	0.004	25.755	0.000
1134	5.6927	-0.004	25.715	0.000
1135	5.6980	-0.008	25.715	0.000
1136	5.7034	0.006	25.680	0.000
1137	5.7088	0.012	25.680	0.000
1138	5.7142	0.014	25.715	0.000
1139	5.7181	0.018	25.715	0.000
1140	5.7221	0.006	25.715	0.000
1141	5.7261	-0.008	25.800	0.000
1142	5.7300	-0.006	25.800	0.000
1143	5.7380	0.006	25.680	0.000
1144	5.7460	0.012	25.680	0.000
1145	5.7513	0.016	25.705	0.000
1146	5.7567	0.014	25.705	0.000
1147	5.7620	-0.004	25.750	0.000
1148	5.7661	-0.014	25.750	0.000
1149	5.7701	-0.006	25.690	0.000
1150	5.7742	-0.002	25.690	0.000
1151	5.7782	0.012	25.690	0.000
1152	5.7814	0.024	25.680	0.000
1153	5.7845	0.022	25.680	0.000
1154	5.7877	0.004	25.630	0.000
1155	5.7908	-0.012	25.630	0.000
1156	5.7940	-0.014	25.715	0.000
1157	5.8100	-0.008	25.715	0.000
1158	5.8154	0.008	25.680	0.000
1159	5.8208	0.024	25.680	0.000
1160	5.8262	0.022	25.695	0.000
1161	5.8315	0.006	25.695	0.000
1162	5.8368	-0.002	25.695	0.000
1163	5.8421	-0.006	25.750	0.000
1164	5.8474	-0.008	25.750	0.000
1165	5.8527	-0.002	25.675	0.000
1166	5.8580	0.012	25.675	0.000
1167	5.8633	0.020	25.710	0.000
1168	5.8686	0.016	25.710	0.000
1169	5.8739	0.008	25.655	0.000
1170	5.8780	-0.002	25.655	0.000
1171	5.8821	-0.012	25.705	0.000
1172	5.8862	-0.004	25.705	0.000
1173	5.8903	0.008	25.705	0.000
1174	5.8954	0.004	25.695	0.000
1175	5.9006	0.008	25.695	0.000
1176	5.9058	0.006	25.695	0.000
1177	5.9098	0.000	25.695	0.000
1178	5.9138	-0.002	25.695	0.000
1179	5.9178	0.004	25.695	0.000
1180	5.9219	0.006	25.720	0.000
1181	5.9272	0.004	25.720	0.000
1182	5.9325	0.004	25.775	0.000
1183	5.9378	-0.002	25.775	0.000
1184	5.9432	-0.010	25.775	0.000
1185	5.9485	-0.002	25.755	0.000
1186	5.9538	0.014	25.755	0.000
1187	5.9591	0.020	25.715	0.000
1188	5.9645	0.016	25.715	0.000
1189	5.9698	0.006	25.770	0.000
1190	5.9738	-0.008	25.770	0.000
1191	5.9778	-0.014	25.730	0.000
1192	5.9818	-0.012	25.730	0.000
1193	5.9858	0.004	25.755	0.000
1194	5.9939	0.016	25.755	0.000
1195	6.0019	0.018	25.755	0.000
1196	6.0059	0.012	25.705	0.000
1197	6.0098	0.002	25.705	0.000
1198	6.0138	-0.008	25.770	0.000
1199	6.0178	-0.004	25.770	0.000
1200	6.0231	0.006	25.725	0.000
1201	6.0284	0.024	25.725	0.000
1202	6.0338	0.024	25.635	0.000
1203	6.0392	0.028	25.635	0.000
1204	6.0446	0.018	25.725	0.000
1205	6.0501	0.008	25.725	0.000
1206	6.0554	0.006	25.725	0.000
1207	6.0607	0.014	25.755	0.000
1208	6.0661	0.024	25.755	0.000
1209	6.0714	0.032	25.670	0.000
1210	6.0768	0.038	25.670	0.000
1211	6.0821	0.054	25.720	0.000
1212	6.0860	0.030	25.720	0.000
1213	6.0899	0.028	25.715	0.000
1214	6.0939	0.036	25.715	0.000
1215	6.0978	0.038	25.705	0.000
1216	6.1018	0.066	25.705	0.000
1217	6.1058	0.076	25.705	0.000
1218	6.1098	0.064	25.790	0.000
1219	6.1138	0.058	25.790	0.000
1220	6.1218	0.050	25.705	0.000
1221	6.1298	0.044	25.705	0.000
1222	6.1351	0.052	25.705	0.000
1223	6.1405	0.064	25.705	0.000
1224	6.1459	0.070	25.755	0.000
1225	6.1512	0.062	25.755	0.000
1226	6.1565	0.056	25.785	0.000
1227	6.1618	0.046	25.785	0.000
1228	6.1650	0.040	25.785	0.000
1229	6.1681	0.052	25.775	0.000
1230	6.1713	0.080	25.775	0.000
1231	6.1745	0.086	25.720	0.000
1232	6.1777	0.088	25.720	0.000
1233	6.1857	0.086	25.725	0.000
1234	6.1937	0.076	25.725	0.000
1235	6.1991	0.072	25.715	0.000
1236	6.2045	0.082	25.715	0.000
1237	6.2099	0.082	25.795	0.000
1238	6.2151	0.086	25.795	0.000
1239	6.2204	0.086	25.795	0.000
1240	6.2256	0.092	25.745	0.000
1241	6.2288	0.094	25.745	0.000
1242	6.2321	0.086	25.780	0.000
1243	6.2353	0.090	25.780	0.000
1244	6.2385	0.092	25.755	0.000
1245	6.2417	0.084	25.755	0.000
1246	6.2577	0.082	25.755	0.000
1247	6.2617	0.084	25.755	0.000
1248	6.2657	0.076	25.700	0.000
1249	6.2697	0.080	25.700	0.000
1250	6.2737	0.084	25.700	0.000
1251	6.2790	0.090	25.810	0.000
1252	6.2844	0.086	25.810	0.000
1253	6.2898	0.078	25.705	0.000
1254	6.2938	0.076	25.705	0.000
1255	6.2977	0.068	25.795	0.000
1256	6.3017	0.062	25.795	0.000
1257	6.3057	0.076	25.685	0.000
1258	6.3137	0.086	25.685	0.000
1259	6.3216	0.084	25.725	0.000
1260	6.3270	0.084	25.725	0.000
1261	6.3324	0.070	25.725	0.000
1262	6.3379	0.054	25.760	0.000
1263	6.3418	0.052	25.760	0.000
1264	6.3458	0.064	25.805	0.000
1265	6.3498	0.074	25.805	0.000
1266	6.3538	0.076	25.780	0.000
1267	6.3602	0.084	25.780	0.000
1268	6.3665	0.074	25.745	0.000
1269	6.3729	0.052	25.745	0.000
1270	6.3793	0.044	25.740	0.000
1271	6.3856	0.046	25.740	0.000
1272	6.3896	0.054	25.740	0.000
1273	6.3936	0.064	25.775	0.000
1274	6.3976	0.072	25.775	0.000
1275	6.4016	0.064	25.750	0.000
1276	6.4070	0.050	25.750	0.000
1277	6.4123	0.048	25.775	0.000
1278	6.4176	0.044	25.775	0.000
1279	6.4229	0.050	25.740	0.000
1280	6.4282	0.064	25.740	0.000
1281	6.4336	0.066	25.770	0.000
1282	6.4389	0.060	25.770	0.000
1283	6.4442	0.050	25.770	0.000
1284	6.4495	0.042	25.805	0.000
1285	6.4535	0.040	25.805	0.000
1286	6.4575	0.040	25.730	0.000
1287	6.4615	0.054	25.730	0.000
1288	6.4655	0.060	25.730	0.000
1289	6.4709	0.052	25.730	0.000
1290	6.4764	0.048	25.775	0.000
1291	6.4818	0.044	25.775	0.000
1292	6.4850	0.036	25.805	0.000
1293	6.4881	0.038	25.805	0.000
1294	6.4912	0.044	25.805	0.000
1295	6.4944	0.048	25.790	0.000
1296	6.4975	0.046	25.790	0.000
1297	6.5147	0.050	25.790	0.000
1298	6.5184	0.042	25.790	0.000
1299	6.5221	0.032	25.760	0.000
1300	6.5258	0.032	25.760	0.000
1301	6.5294	0.040	25.685	0.000
1302	6.5349	0.036	25.685	0.000
1303	6.5403	0.040	25.795	0.000
1304	6.5457	0.048	25.795	0.000
1305	6.5497	0.042	25.795	0.000
1306	6.5536	0.040	25.765	0.000
1307	6.5575	0.042	25.765	0.000
1308	6.5614	0.036	25.725	0.000
1309	6.5694	0.036	25.725	0.000
1310	6.5773	0.038	25.820	0.000
1311	6.5828	0.036	25.820	0.000
1312	6.5882	0.036	25.760	0.000
1313	6.5936	0.034	25.760	0.000
1314	6.5976	0.036	25.720	0.000
1315	6.6015	0.036	25.720	0.000
1316	6.6055	0.038	25.720	0.000
1317	6.6095	0.040	25.815	0.000
1318	6.6135	0.036	25.815	0.000
1319	6.6175	0.030	25.810	0.000
1320	6.6214	0.028	25.810	0.000
1321	6.6254	0.028	25.745	0.000
1322	6.6334	0.026	25.745	0.000
1323	6.6414	0.028	25.810	0.000
1324	6.6467	0.038	25.810	0.000
1325	6.6521	0.034	25.805	0.000
1326	6.6574	0.028	25.805	0.000
1327	6.6628	0.030	25.805	0.000
1328	6.6681	0.032	25.755	0.000
1329	6.6735	0.030	25.755	0.000
1330	6.6761	0.030	25.830	0.000
1331	6.6787	0.036	25.830	0.000
1332	6.6814	0.036	25.755	0.000
1333	6.6840	0.026	25.755	0.000
1334	6.6867	0.028	25.720	0.000
1335	6.6893	0.028	25.720	0.000
1336	6.7053	0.022	25.755	0.000
1337	6.7106	0.032	25.755	0.000
1338	6.7160	0.030	25.755	0.000
1339	6.7213	0.018	25.750	0.000
1340	6.7267	0.024	25.750	0.000
1341	6.7322	0.024	25.725	0.000
1342	6.7376	0.022	25.725	0.000
1343	6.7415	0.032	25.720	0.000
1344	6.7455	0.034	25.720	0.000
1345	6.7494	0.034	25.740	0.000
1346	6.7533	0.024	25.740	0.000
1347	6.7615	0.018	25.825	0.000
1348	6.7696	0.014	25.825	0.000
1349	6.7735	0.010	25.825	0.000
1350	6.7774	0.016	25.795	0.000
1351	6.7813	0.034	25.795	0.000
1352	6.7852	0.038	25.785	0.000
1353	6.7907	0.032	25.785	0.000
1354	6.7961	0.032	25.755	0.000
1355	6.8016	0.026	25.755	0.000
1356	6.8055	0.014	25.735	0.000
1357	6.8094	0.012	25.735	0.000
1358	6.8133	0.016	25.770	0.000
1359	6.8172	0.020	25.770	0.000
1360	6.8254	0.024	25.770	0.000
1361	6.8335	0.032	25.830	0.000
1362	6.8387	0.026	25.830	0.000
1363	6.8440	0.018	25.755	0.000
1364	6.8492	0.014	25.755	0.000
1365	6.8532	0.018	25.760	0.000
1366	6.8572	0.018	25.760	0.000
1367	6.8612	0.018	25.715	0.000
1368	6.8652	0.026	25.715	0.000
1369	6.8692	0.026	25.780	0.000
1370	6.8731	0.020	25.780	0.000
1371	6.8771	0.018	25.780	0.000
1372	6.8811	0.016	25.795	0.000
1373	6.8891	0.010	25.795	0.000
1374	6.8972	0.016	25.795	0.000
1375	6.9026	0.026	25.795	0.000
1376	6.9080	0.022	25.815	0.000
1377	6.9134	0.022	25.815	0.000
1378	6.9187	0.020	25.805	0.000
1379	6.9240	0.014	25.805	0.000
1380	6.9294	0.012	25.815	0.000
1381	6.9334	0.016	25.815	0.000
1382	6.9374	0.022	25.815	0.000
1383	6.9414	0.018	25.715	0.000
1384	6.9454	0.022	25.715	0.000
1385	6.9507	0.026	25.880	0.000
1386	6.9560	0.012	25.880	0.000
1387	6.9612	0.004	25.730	0.000
1388	6.9665	0.012	25.730	0.000
1389	6.9718	0.016	25.775	0.000
1390	6.9770	0.018	25.775	0.000
1391	6.9824	0.026	25.815	0.000
1392	6.9878	0.026	25.815	0.000
1393	6.9931	0.014	25.815	0.000
1394	6.9963	0.010	25.770	0.000
1395	6.9995	0.014	25.770	0.000
1396	7.0027	0.008	25.810	0.000
1397	7.0059	0.008	25.810	0.000
1398	7.0091	0.018	25.840	0.000
1399	7.0171	0.018	25.840	0.000
1400	7.0251	0.010	25.765	0.000
1401	7.0305	0.014	25.765	0.000
1402	7.0360	0.016	25.750	0.000
1403	7.0414	0.012	25.750	0.000
1404	7.0467	0.016	25.750	0.000
1405	7.0519	0.022	25.835	0.000
1406	7.0572	0.020	25.835	0.000
1407	7.0604	0.012	25.815	0.000
1408	7.0636	0.010	25.815	0.000
1409	7.0667	0.014	25.795	0.000
1410	7.0699	0.008	25.795	0.000
1411	7.0731	0.010	25.765	0.000
1412	7.0891	0.016	25.765	0.000
1413	7.0931	0.014	25.750	0.000
1414	7.0971	0.014	25.750	0.000
1415	7.1011	0.016	25.750	0.000
1416	7.1051	0.014	25.815	0.000
1417	7.1104	0.010	25.815	0.000
1418	7.1157	0.014	25.830	0.000
1419	7.1210	0.012	25.830	0.000
1420	7.1242	0.008	25.765	0.000
1421	7.1274	0.008	25.765	0.000
1422	7.1306	0.010	25.810	0.000
1423	7.1338	0.008	25.810	0.000
1424	7.1370	0.012	25.820	0.000
1425	7.1530	0.018	25.820	0.000
1426	7.1583	0.020	25.820	0.000
1427	7.1636	0.012	25.750	0.000
1428	7.1689	0.010	25.750	0.000
1429	7.1744	0.012	25.795	0.000
1430	7.1799	0.004	25.795	0.000
1431	7.1853	0.008	25.795	0.000
1432	7.1884	0.022	25.795	0.000
1433	7.1916	0.016	25.790	0.000
1434	7.1947	0.012	25.790	0.000
1435	7.1978	0.014	25.810	0.000
1436	7.2009	0.008	25.810	0.000
1437	7.2089	0.004	25.810	0.000
1438	7.2169	0.006	25.810	0.000
1439	7.2223	0.012	25.810	0.000
1440	7.2277	0.016	25.790	0.000
1441	7.2332	0.012	25.790	0.000
1442	7.2384	0.014	25.755	0.000
1443	7.2436	0.010	25.755	0.000
1444	7.2488	0.002	25.775	0.000
1445	7.2529	0.008	25.775	0.000
1446	7.2569	0.010	25.840	0.000
1447	7.2609	0.004	25.840	0.000
1448	7.2649	0.010	25.840	0.000
1449	7.2702	0.016	25.870	0.000
1450	7.2755	0.010	25.870	0.000
1451	7.2808	0.006	25.845	0.000
1452	7.2861	0.010	25.845	0.000
1453	7.2915	0.012	25.775	0.000
1454	7.2969	0.008	25.775	0.000
1455	7.3022	0.014	25.770	0.000
1456	7.3075	0.018	25.770	0.000
1457	7.3128	0.006	25.890	0.000
1458	7.3168	0.008	25.890	0.000
1459	7.3208	0.008	25.890	0.000
1460	7.3248	0.004	25.850	0.000
1461	7.3287	0.008	25.850	0.000
1462	7.3368	0.014	25.830	0.000
1463	7.3448	0.012	25.830	0.000
1464	7.3488	0.008	25.860	0.000
1465	7.3528	0.006	25.860	0.000
1466	7.3568	0.006	25.755	0.000
1467	7.3608	0.006	25.755	0.000
1468	7.3662	0.006	25.875	0.000
1469	7.3717	0.016	25.875	0.000
1470	7.3772	0.014	25.875	0.000
1471	7.3811	0.008	25.865	0.000
1472	7.3850	0.008	25.865	0.000
1473	7.3888	0.000	25.835	0.000
1474	7.3927	-0.004	25.835	0.000
1475	7.4009	0.008	25.840	0.000
1476	7.4091	0.016	25.840	0.000
1477	7.4145	0.010	25.815	0.000
1478	7.4199	0.014	25.815	0.000
1479	7.4252	0.014	25.860	0.000
1480	7.4291	0.006	25.860	0.000
1481	7.4330	0.002	25.860	0.000
1482	7.4368	0.002	25.860	0.000
1483	7.4407	0.008	25.860	0.000
1484	7.4461	0.010	25.840	0.000
1485	7.4516	0.012	25.840	0.000
1486	7.4571	0.012	25.835	0.000
1487	7.4623	0.004	25.835	0.000
1488	7.4675	0.002	25.860	0.000
1489	7.4727	0.010	25.860	0.000
1490	7.4781	0.010	25.840	0.000
1491	7.4834	0.008	25.840	0.000
1492	7.4887	0.014	25.840	0.000
1493	7.4940	0.012	25.820	0.000
1494	7.4994	-0.002	25.820	0.000
1495	7.5047	-0.006	25.830	0.000
1496	7.5079	-0.002	25.830	0.000
1497	7.5111	0.000	25.860	0.000
1498	7.5143	0.010	25.860	0.000
1499	7.5175	0.022	25.870	0.000
1500	7.5207	0.022	25.870	0.000
1501	7.5287	0.008	25.865	0.000
1502	7.5367	0.004	25.865	0.000
1503	7.5421	0.006	25.865	0.000
1504	7.5476	-0.002	25.815	0.000
1505	7.5530	0.002	25.815	0.000
1506	7.5583	0.014	25.790	0.000
1507	7.5637	0.012	25.790	0.000
1508	7.5690	0.008	25.815	0.000
1509	7.5721	0.008	25.815	0.000
1510	7.5753	0.002	25.835	0.000
1511	7.5784	-0.006	25.835	0.000
1512	7.5815	-0.002	25.875	0.000
1513	7.5847	0.012	25.875	0.000
1514	7.6007	0.008	25.875	0.000
1515	7.6047	0.008	25.880	0.000
1516	7.6087	0.014	25.880	0.000
1517	7.6126	0.010	25.895	0.000
1518	7.6166	-0.002	25.895	0.000
1519	7.6220	0.002	25.855	0.000
1520	7.6273	0.004	25.855	0.000
1521	7.6327	0.002	25.825	0.000
1522	7.6358	0.006	25.825	0.000
1523	7.6390	0.010	25.900	0.000
1524	7.6422	0.008	25.900	0.000
1525	7.6454	0.004	25.900	0.000
1526	7.6486	0.006	25.900	0.000
1527	7.6698	0.006	25.900	0.000
1528	7.6725	0.006	25.795	0.000
1529	7.6752	0.008	25.795	0.000
1530	7.6779	0.006	25.870	0.000
1531	7.6806	0.000	25.870	0.000
1532	7.6859	0.002	25.820	0.000
1533	7.6913	0.006	25.820	0.000
1534	7.6966	0.006	25.855	0.000
1535	7.6998	0.006	25.855	0.000
1536	7.7030	0.006	25.855	0.000
1537	7.7062	0.004	25.890	0.000
1538	7.7094	0.002	25.890	0.000
1539	7.7127	0.004	25.830	0.000
1540	7.7286	0.004	25.830	0.000
1541	7.7339	0.004	25.845	0.000
1542	7.7393	0.004	25.845	0.000
1543	7.7447	0.008	25.880	0.000
1544	7.7500	0.004	25.880	0.000
1545	7.7552	-0.002	25.905	0.000
1546	7.7605	0.008	25.905	0.000
1547	7.7637	0.010	25.905	0.000
1548	7.7669	0.004	25.870	0.000
1549	7.7701	0.006	25.870	0.000
1550	7.7733	0.002	25.915	0.000
1551	7.7765	-0.002	25.915	0.000
1552	7.7844	0.002	25.880	0.000
1553	7.7924	0.014	25.880	0.000
1554	7.7978	0.014	25.960	0.000
1555	7.8032	0.006	25.960	0.000
1556	7.8086	0.008	25.880	0.000
1557	7.8138	0.004	25.880	0.000
1558	7.8191	-0.012	25.880	0.000
1559	7.8244	0.000	25.815	0.000
1560	7.8284	0.016	25.815	0.000
1561	7.8324	0.014	25.920	0.000
1562	7.8364	0.022	25.920	0.000
1563	7.8404	0.024	25.910	0.000
1564	7.8484	0.024	25.910	0.000
1565	7.8564	0.014	25.885	0.000
1566	7.8604	0.014	25.885	0.000
1567	7.8644	0.018	25.910	0.000
1568	7.8684	0.012	25.910	0.000
1569	7.8724	0.012	25.910	0.000
1570	7.8777	0.026	25.915	0.000
1571	7.8830	0.026	25.915	0.000
1572	7.8883	0.034	25.815	0.000
1573	7.8923	0.032	25.815	0.000
1574	7.8964	0.034	25.770	0.000
1575	7.9004	0.028	25.770	0.000
1576	7.9044	0.028	25.850	0.000
1577	7.9125	0.044	25.850	0.000
1578	7.9205	0.054	25.890	0.000
1579	7.9258	0.048	25.890	0.000
1580	7.9311	0.052	25.890	0.000
1581	7.9364	0.048	25.880	0.000
1582	7.9405	0.040	25.880	0.000
1583	7.9445	0.046	25.860	0.000
1584	7.9485	0.056	25.860	0.000
1585	7.9526	0.058	25.790	0.000
1586	7.9557	0.058	25.790	0.000
1587	7.9589	0.062	25.825	0.000
1588	7.9620	0.056	25.825	0.000
1589	7.9652	0.058	25.920	0.000
1590	7.9684	0.076	25.920	0.000
1591	7.9843	0.090	25.920	0.000
1592	7.9897	0.080	25.900	0.000
1593	7.9951	0.086	25.900	0.000
1594	8.0004	0.074	25.845	0.000
1595	8.0057	0.058	25.845	0.000
1596	8.0110	0.070	25.780	0.000
1597	8.0163	0.100	25.780	0.000
1598	8.0195	0.102	25.880	0.000
1599	8.0227	0.118	25.880	0.000
1600	8.0259	0.122	25.860	0.000
1601	8.0291	0.104	25.860	0.000
1602	8.0322	0.094	25.860	0.000
1603	8.0402	0.086	25.875	0.000
1604	8.0482	0.086	25.875	0.000
1605	8.0536	0.098	25.920	0.000
1606	8.0589	0.102	25.920	0.000
1607	8.0642	0.110	25.860	0.000
1608	8.0696	0.102	25.860	0.000
1609	8.0749	0.086	25.975	0.000
1610	8.0802	0.084	25.975	0.000
1611	8.0834	0.086	25.930	0.000
1612	8.0866	0.088	25.930	0.000
1613	8.0898	0.098	25.930	0.000
1614	8.0930	0.098	25.910	0.000
1615	8.0962	0.086	25.910	0.000
1616	8.1043	0.082	25.940	0.000
1617	8.1123	0.080	25.940	0.000
1618	8.1177	0.074	25.880	0.000
1619	8.1230	0.082	25.880	0.000
1620	8.1284	0.090	25.925	0.000
1621	8.1336	0.090	25.925	0.000
1622	8.1388	0.082	25.925	0.000
1623	8.1441	0.066	25.945	0.000
1624	8.1481	0.068	25.945	0.000
1625	8.1521	0.072	25.920	0.000
1626	8.1561	0.078	25.920	0.000
1627	8.1602	0.086	25.795	0.000
1628	8.1682	0.086	25.795	0.000
1629	8.1762	0.078	25.870	0.000
1630	8.1816	0.068	25.870	0.000
1631	8.1870	0.060	25.870	0.000
1632	8.1925	0.052	25.870	0.000
1633	8.1964	0.056	25.870	0.000
1634	8.2004	0.070	25.850	0.000
1635	8.2043	0.076	25.850	0.000
1636	8.2083	0.070	25.885	0.000
1637	8.2123	0.070	25.885	0.000
1638	8.2162	0.062	25.885	0.000
1639	8.2202	0.048	25.885	0.000
1640	8.2241	0.050	25.880	0.000
1641	8.2321	0.062	25.880	0.000
1642	8.2400	0.058	25.910	0.000
1643	8.2454	0.062	25.910	0.000
1644	8.2507	0.068	25.910	0.000
1645	8.2560	0.056	25.880	0.000
1646	8.2614	0.046	25.880	0.000
1647	8.2667	0.048	25.875	0.000
1648	8.2721	0.056	25.875	0.000
1649	8.2747	0.062	25.945	0.000
1650	8.2774	0.056	25.945	0.000
1651	8.2801	0.056	25.900	0.000
1652	8.2827	0.046	25.900	0.000
1653	8.2854	0.036	25.950	0.000
1654	8.2880	0.046	25.950	0.000
1655	8.3040	0.054	25.950	0.000
1656	8.3094	0.054	25.860	0.000
1657	8.3147	0.058	25.860	0.000
1658	8.3201	0.054	25.860	0.000
1659	8.3254	0.042	25.860	0.000
1660	8.3307	0.038	25.880	0.000
1661	8.3360	0.038	25.880	0.000
1662	8.3392	0.042	25.905	0.000
1663	8.3424	0.046	25.905	0.000
1664	8.3456	0.052	25.810	0.000
1665	8.3487	0.050	25.810	0.000
1666	8.3519	0.040	25.810	0.000
1667	8.3599	0.038	25.840	0.000
1668	8.3679	0.042	25.840	0.000
1669	8.3732	0.040	25.900	0.000
1670	8.3786	0.040	25.900	0.000
1671	8.3839	0.046	25.825	0.000
1672	8.3893	0.042	25.825	0.000
1673	8.3946	0.038	25.925	0.000
1674	8.4000	0.042	25.925	0.000
1675	8.4031	0.042	25.880	0.000
1676	8.4063	0.038	25.880	0.000
1677	8.4095	0.040	25.880	0.000
1678	8.4127	0.040	25.905	0.000
1679	8.4159	0.030	25.905	0.000
1680	8.4322	0.032	25.945	0.000
1681	8.4362	0.042	25.945	0.000
1682	8.4402	0.040	25.900	0.000
1683	8.4442	0.040	25.900	0.000
1684	8.4481	0.042	25.800	0.000
1685	8.4535	0.034	25.800	0.000
1686	8.4588	0.028	25.925	0.000
1687	8.4641	0.026	25.925	0.000
1688	8.4681	0.034	25.925	0.000
1689	8.4720	0.034	25.965	0.000
1690	8.4759	0.032	25.965	0.000
1691	8.4798	0.044	25.920	0.000
1692	8.4879	0.042	25.920	0.000
1693	8.4960	0.026	25.915	0.000
1694	8.5013	0.028	25.915	0.000
1695	8.5066	0.030	25.880	0.000
1696	8.5119	0.024	25.880	0.000
1697	8.5172	0.030	25.830	0.000
1698	8.5225	0.040	25.830	0.000
1699	8.5278	0.036	25.830	0.000
1700	8.5311	0.036	25.860	0.000
1701	8.5343	0.034	25.860	0.000
1702	8.5375	0.030	25.865	0.000
1703	8.5407	0.022	25.865	0.000
1704	8.5439	0.022	25.850	0.000
1705	8.5533	0.032	25.850	0.000
1706	8.5627	0.030	25.845	0.000
1707	8.5660	0.030	25.845	0.000
1708	8.5693	0.032	25.975	0.000
1709	8.5727	0.024	25.975	0.000
1710	8.5760	0.022	25.975	0.000
1711	8.5840	0.028	25.860	0.000
1712	8.5920	0.030	25.860	0.000
1713	8.5951	0.026	25.940	0.000
1714	8.5983	0.030	25.940	0.000
1715	8.6014	0.030	25.865	0.000
1716	8.6045	0.022	25.865	0.000
1717	8.6077	0.018	25.915	0.000
1718	8.6157	0.024	25.915	0.000
1719	8.6237	0.028	25.910	0.000
1720	8.6290	0.024	25.910	0.000
1721	8.6343	0.028	25.910	0.000
1722	8.6397	0.028	25.880	0.000
1723	8.6450	0.024	25.880	0.000
1724	8.6503	0.024	25.885	0.000
1725	8.6556	0.022	25.885	0.000
1726	8.6597	0.020	25.935	0.000
1727	8.6638	0.022	25.935	0.000
1728	8.6679	0.024	25.970	0.000
1729	8.6720	0.024	25.970	0.000
1730	8.6799	0.024	25.885	0.000
1731	8.6877	0.026	25.885	0.000
1732	8.6918	0.026	25.885	0.000
1733	8.6959	0.020	25.915	0.000
1734	8.7000	0.016	25.915	0.000
1735	8.7041	0.020	25.900	0.000
1736	8.7094	0.018	25.900	0.000
1737	8.7146	0.020	25.850	0.000
1738	8.7199	0.028	25.850	0.000
1739	8.7231	0.022	25.855	0.000
1740	8.7262	0.016	25.855	0.000
1741	8.7294	0.016	25.910	0.000
1742	8.7326	0.018	25.910	0.000
1743	8.7357	0.022	25.910	0.000
1744	8.7516	0.024	25.920	0.000
1745	8.7571	0.024	25.920	0.000
1746	8.7626	0.022	25.910	0.000
1747	8.7680	0.016	25.910	0.000
1748	8.7719	0.020	25.905	0.000
1749	8.7758	0.020	25.905	0.000
1750	8.7797	0.016	25.900	0.000
1751	8.7836	0.020	25.900	0.000
1752	8.7876	0.024	25.910	0.000
1753	8.7916	0.014	25.910	0.000
1754	8.7956	0.012	25.910	0.000
1755	8.7996	0.020	25.855	0.000
1756	8.8076	0.018	25.855	0.000
1757	8.8156	0.020	25.920	0.000
1758	8.8209	0.026	25.920	0.000
1759	8.8263	0.024	26.005	0.000
1760	8.8316	0.016	26.005	0.000
1761	8.8369	0.012	25.920	0.000
1762	8.8423	0.012	25.920	0.000
1763	8.8476	0.012	25.940	0.000
1764	8.8508	0.014	25.940	0.000
1765	8.8540	0.020	25.940	0.000
1766	8.8572	0.020	25.940	0.000
1767	8.8603	0.014	25.940	0.000
1768	8.8635	0.018	25.885	0.000
1769	8.8715	0.016	25.885	0.000
1770	8.8795	0.018	25.905	0.000
1771	8.8848	0.020	25.905	0.000
1772	8.8902	0.018	25.920	0.000
1773	8.8956	0.010	25.920	0.000
1774	8.9010	0.008	25.900	0.000
1775	8.9064	0.012	25.900	0.000
1776	8.9119	0.016	25.900	0.000
1777	8.9157	0.016	25.850	0.000
1778	8.9196	0.022	25.850	0.000
1779	8.9235	0.026	25.930	0.000
1780	8.9274	0.018	25.930	0.000
1781	8.9356	0.010	25.940	0.000
1782	8.9439	0.010	25.940	0.000
1783	8.9478	0.010	25.970	0.000
1784	8.9518	0.016	25.970	0.000
1785	8.9558	0.016	25.975	0.000
1786	8.9598	0.016	25.975	0.000
1787	8.9650	0.010	25.975	0.000
1788	8.9703	0.008	25.940	0.000
1789	8.9756	0.010	25.940	0.000
1790	8.9791	0.010	25.890	0.000
1791	8.9826	0.016	25.890	0.000
1792	8.9861	0.022	25.910	0.000
1793	8.9896	0.020	25.910	0.000
1794	8.9930	0.016	25.890	0.000
1795	9.0004	0.012	25.890	0.000
1796	9.0078	0.014	25.945	0.000
1797	9.0157	0.008	25.945	0.000
1798	9.0237	0.010	25.945	0.000
1799	9.0277	0.014	26.000	0.000
1800	9.0317	0.008	26.000	0.000
1801	9.0356	0.008	25.940	0.000
1802	9.0396	0.014	25.940	0.000
1803	9.0435	0.016	25.860	0.000
1804	9.0475	0.014	25.860	0.000
1805	9.0514	0.014	25.860	0.000
1806	9.0553	0.012	25.860	0.000
1807	9.0634	0.006	25.950	0.000
1808	9.0715	0.006	25.950	0.000
1809	9.0769	0.012	25.950	0.000
1810	9.0822	0.012	25.905	0.000
1811	9.0875	0.006	25.905	0.000
1812	9.0929	0.014	25.945	0.000
1813	9.0982	0.012	25.945	0.000
1814	9.1036	0.010	25.880	0.000
1815	9.1067	0.014	25.880	0.000
1816	9.1099	0.018	25.940	0.000
1817	9.1131	0.014	25.940	0.000
1818	9.1163	0.012	25.935	0.000
1819	9.1195	0.010	25.935	0.000
1820	9.1275	0.008	25.935	0.000
1821	9.1355	0.008	25.945	0.000
1822	9.1408	0.010	25.945	0.000
1823	9.1461	0.014	26.015	0.000
1824	9.1514	0.012	26.015	0.000
1825	9.1568	0.008	25.985	0.000
1826	9.1622	0.008	25.985	0.000
1827	9.1675	0.006	25.920	0.000
1828	9.1707	0.006	25.920	0.000
1829	9.1738	0.012	25.915	0.000
1830	9.1770	0.012	25.915	0.000
1831	9.1801	0.010	25.915	0.000
1832	9.1833	0.016	25.960	0.000
1833	9.1912	0.014	25.960	0.000
1834	9.1992	0.002	25.920	0.000
1835	9.2046	0.002	25.920	0.000
1836	9.2100	0.006	25.900	0.000
1837	9.2153	0.010	25.900	0.000
1838	9.2206	0.014	25.980	0.000
1839	9.2259	0.022	25.980	0.000
1840	9.2312	0.022	25.995	0.000
1841	9.2352	0.004	25.995	0.000
1842	9.2392	0.002	25.995	0.000
1843	9.2432	0.004	25.945	0.000
1844	9.2472	-0.004	25.945	0.000
1845	9.2552	0.008	25.955	0.000
1846	9.2633	0.020	25.955	0.000
1847	9.2687	0.020	25.955	0.000
1848	9.2741	0.012	25.955	0.000
1849	9.2795	0.008	25.910	0.000
1850	9.2834	0.006	25.910	0.000
1851	9.2874	-0.002	25.950	0.000
1852	9.2913	0.004	25.950	0.000
1853	9.2953	0.014	25.950	0.000
1854	9.2993	0.016	25.970	0.000
1855	9.3032	0.012	25.970	0.000
1856	9.3072	0.010	25.995	0.000
1857	9.3112	0.010	25.995	0.000
1858	9.3192	0.002	25.950	0.000
1859	9.3272	0.004	25.950	0.000
1860	9.3325	0.010	25.895	0.000
1861	9.3379	0.004	25.895	0.000
1862	9.3432	0.006	25.940	0.000
1863	9.3486	0.006	25.940	0.000
1864	9.3541	0.006	25.940	0.000
1865	9.3595	0.010	25.975	0.000
1866	9.3621	0.018	25.975	0.000
1867	9.3647	0.016	25.860	0.000
1868	9.3673	0.006	25.860	0.000
1869	9.3699	0.006	25.950	0.000
1870	9.3726	0.004	25.950	0.000
1871	9.3752	0.000	25.930	0.000
1872	9.3912	0.004	25.930	0.000
1873	9.3965	0.014	25.900	0.000
1874	9.4018	0.014	25.900	0.000
1875	9.4072	0.004	25.900	0.000
1876	9.4125	0.004	25.900	0.000
1877	9.4178	0.004	25.900	0.000
1878	9.4232	-0.002	25.935	0.000
1879	9.4291	0.008	25.935	0.000
1880	9.4351	0.024	26.005	0.000
1881	9.4411	0.018	26.005	0.000
1882	9.4470	0.008	25.830	0.000
1883	9.4530	0.002	25.830	0.000
1884	9.4590	-0.002	25.950	0.000
1885	9.4614	-0.008	25.950	0.000
1886	9.4638	-0.002	25.950	0.000
1887	9.4662	0.014	25.900	0.000
1888	9.4686	0.016	25.900	0.000
1889	9.4711	0.012	25.955	0.000
1890	9.4792	0.008	25.955	0.000
1891	9.4874	0.004	26.025	0.000
1892	9.4905	0.002	26.025	0.000
1893	9.4936	0.008	25.960	0.000
1894	9.4968	0.012	25.960	0.000
1895	9.4999	0.012	25.900	0.000
1896	9.5030	0.008	25.900	0.000
1897	9.5190	0.002	25.900	0.000
1898	9.5230	-0.002	25.960	0.000
1899	9.5270	-0.006	25.960	0.000
1900	9.5310	0.004	26.005	0.000
1901	9.5350	0.010	26.005	0.000
1902	9.5404	0.014	25.895	0.000
1903	9.5458	0.020	25.895	0.000
1904	9.5511	0.016	25.995	0.000
1905	9.5543	0.000	25.995	0.000
1906	9.5574	-0.006	25.925	0.000
1907	9.5606	-0.004	25.925	0.000
1908	9.5638	0.000	25.925	0.000
1909	9.5669	0.006	25.960	0.000
1910	9.5829	0.012	25.960	0.000
1911	9.5882	0.028	25.960	0.000
1912	9.5936	0.016	25.960	0.000
1913	9.5990	0.014	25.935	0.000
1914	9.6043	0.014	25.935	0.000
1915	9.6097	0.012	26.060	0.000
1916	9.6150	0.022	26.060	0.000
1917	9.6177	0.036	25.980	0.000
1918	9.6203	0.032	25.980	0.000
1919	9.6230	0.026	25.980	0.000
1920	9.6256	0.024	25.945	0.000
1921	9.6283	0.020	25.945	0.000
1922	9.6309	0.024	25.990	0.000
1923	9.6475	0.036	25.990	0.000
1924	9.6527	0.040	25.960	0.000
1925	9.6580	0.030	25.960	0.000
1926	9.6632	0.034	25.955	0.000
1927	9.6686	0.034	25.955	0.000
1928	9.6739	0.038	25.985	0.000
1929	9.6792	0.048	25.985	0.000
1930	9.6831	0.060	25.985	0.000
1931	9.6870	0.060	25.980	0.000
1932	9.6910	0.056	25.980	0.000
1933	9.6949	0.048	25.980	0.000
1934	9.7002	0.050	25.980	0.000
1935	9.7055	0.056	25.985	0.000
1936	9.7109	0.096	25.985	0.000
1937	9.7163	0.106	25.985	0.000
1938	9.7218	0.106	25.985	0.000
1939	9.7272	0.100	25.950	0.000
1940	9.7325	0.092	25.950	0.000
1941	9.7379	0.108	25.950	0.000
1942	9.7432	0.122	25.975	0.000
1943	9.7463	0.122	25.975	0.000
1944	9.7495	0.134	25.990	0.000
1945	9.7526	0.134	25.990	0.000
1946	9.7557	0.120	25.965	0.000
1947	9.7589	0.114	25.965	0.000
1948	9.7748	0.120	25.960	0.000
1949	9.7788	0.124	25.960	0.000
1950	9.7828	0.130	25.955	0.000
1951	9.7868	0.144	25.955	0.000
1952	9.7909	0.132	25.955	0.000
1953	9.7962	0.124	25.965	0.000
1954	9.8015	0.120	25.965	0.000
1955	9.8068	0.114	25.935	0.000
1956	9.8100	0.114	25.935	0.000
1957	9.8132	0.120	26.045	0.000
1958	9.8163	0.126	26.045	0.000
1959	9.8195	0.124	25.990	0.000
1960	9.8227	0.120	25.990	0.000
1961	9.8388	0.118	25.930	0.000
1962	9.8441	0.106	25.930	0.000
1963	9.8495	0.102	25.930	0.000
1964	9.8548	0.114	25.985	0.000
1965	9.8589	0.120	25.985	0.000
1966	9.8630	0.114	25.915	0.000
1967	9.8670	0.110	25.915	0.000
1968	9.8711	0.100	25.915	0.000
1969	9.8774	0.092	25.915	0.000
1970	9.8837	0.090	25.940	0.000
1971	9.8901	0.094	25.940	0.000
1972	9.8964	0.098	25.935	0.000
1973	9.9027	0.106	25.935	0.000
1974	9.9067	0.110	25.935	0.000
1975	9.9107	0.098	25.960	0.000
1976	9.9146	0.084	25.960	0.000
1977	9.9186	0.080	26.030	0.000
1978	9.9240	0.080	26.030	0.000
1979	9.9293	0.076	26.010	0.000
1980	9.9346	0.086	26.010	0.000
1981	9.9386	0.090	25.880	0.000
1982	9.9426	0.082	25.880	0.000
1983	9.9466	0.088	25.940	0.000
1984	9.9505	0.072	25.940	0.000
1985	9.9559	0.074	25.940	0.000
1986	9.9613	0.082	25.970	0.000
1987	9.9666	0.078	25.970	0.000
1988	9.9721	0.078	25.965	0.000
1989	9.9776	0.072	25.965	0.000
1990	9.9830	0.072	25.965	0.000
1991	9.9882	0.068	25.965	0.000
1992	9.9934	0.074	25.960	0.000
1993	9.9986	0.082	25.960	0.000
1994	10.0026	0.080	25.945	0.000
1995	10.0067	0.076	25.945	0.000
1996	10.0107	0.064	25.945	0.000
1997	10.0148	0.062	26.030	0.000
1998	10.0226	0.060	26.030	0.000
1999	10.0305	0.052	25.960	0.000
2000	10.0345	0.058	25.960	0.000
2001	10.0385	0.064	26.010	0.000
2002	10.0425	0.064	26.010	0.000
2003	10.0465	0.066	25.910	0.000
2004	10.0519	0.062	25.910	0.000
2005	10.0574	0.050	25.995	0.000
2006	10.0628	0.064	25.995	0.000
2007	10.0659	0.050	25.995	0.000
2008	10.0691	0.052	25.995	0.000
2009	10.0722	0.064	25.995	0.000
2010	10.0754	0.058	25.950	0.000
2011	10.0785	0.060	25.950	0.000
2012	10.0945	0.056	25.980	0.000
2013	10.1000	0.054	25.980	0.000
2014	10.1054	0.052	25.900	0.000
2015	10.1108	0.046	25.900	0.000
2016	10.1148	0.050	26.015	0.000
2017	10.1187	0.046	26.015	0.000
2018	10.1227	0.054	26.015	0.000
2019	10.1266	0.054	25.960	0.000
2020	10.1298	0.046	25.960	0.000
2021	10.1330	0.052	25.990	0.000
2022	10.1362	0.050	25.990	0.000
2023	10.1394	0.044	25.940	0.000
2024	10.1426	0.048	25.940	0.000
2025	10.1585	0.052	25.950	0.000
2026	10.1639	0.044	25.950	0.000
2027	10.1693	0.036	25.950	0.000
2028	10.1747	0.044	25.950	0.000
2029	10.1800	0.046	25.950	0.000
2030	10.1853	0.040	26.005	0.000
2031	10.1906	0.044	26.005	0.000
2032	10.1938	0.048	25.990	0.000
2033	10.1970	0.040	25.990	0.000
2034	10.2001	0.038	25.910	0.000
2035	10.2033	0.038	25.910	0.000
2036	10.2065	0.038	26.045	0.000
2037	10.2145	0.044	26.045	0.000
2038	10.2226	0.050	25.940	0.000
2039	10.2279	0.050	25.940	0.000
2040	10.2333	0.040	25.940	0.000
2041	10.2386	0.038	25.955	0.000
2042	10.2440	0.038	25.955	0.000
2043	10.2493	0.030	26.005	0.000
2044	10.2547	0.036	26.005	0.000
2045	10.2600	0.044	25.860	0.000
[truncated: 5,451 more rows]
