# Supplementary material for: Applications of a novel reciprocating positive displacement pump in the simulation of pulsatile arterial blood flow
Source: PLoS One. 2022 Dec 13;17(12):e0270780. doi: 10.1371/journal.pone.0270780 (PMC9746965; doi:10.1371/journal.pone.0270780)
Supplement: S1 File — (ZIP) [file pone.0270780.s001.zip › Supporting Information Data Files/Flow Rates/Ocular and Retina/Total Ocular Blood Flow 1.csv]

Viewer Version	2.91
COM HW Type	RS485/USB Sensor Cable
COM HW Config	Config String: COM10, 115200, ECHOOFF
Sensor Cable Version	1.8
Product Type	Liquid Flow Sensor (SF06 Chip)
Product COM Protocol Config	SHDLC Device Address: 0
Product ID	SLF3S-1300F
Sensor Serial	2109-000156
I2C Address	8
Supply Voltage	3.5 V
Command Address	0x3608
Sampling Time [ms]	5
Scale Factor Flow lin.	500
Scale Factor Temp lin.	200
Scale Factor Custom	1
Sample #	Relative Time[s]	Flow linearized [ml/min]	Temperature linearized [deg C]	Custom []
24	0.1337	-0.010	23.320	0.000
25	0.1394	-0.006	23.380	0.000
26	0.1451	-0.002	23.380	0.000
27	0.1501	-0.004	23.390	0.000
28	0.1550	-0.006	23.390	0.000
29	0.1600	-0.008	23.435	0.000
30	0.1653	-0.008	23.435	0.000
31	0.1707	-0.006	23.405	0.000
32	0.1760	-0.006	23.405	0.000
33	0.1813	-0.008	23.460	0.000
34	0.1866	-0.012	23.460	0.000
35	0.1919	-0.014	23.460	0.000
36	0.1960	-0.016	23.495	0.000
37	0.2001	-0.012	23.495	0.000
38	0.2042	-0.004	23.500	0.000
39	0.2082	-0.002	23.500	0.000
40	0.2135	0.002	23.545	0.000
41	0.2187	-0.002	23.545	0.000
42	0.2239	-0.012	23.520	0.000
43	0.2293	-0.016	23.520	0.000
44	0.2346	-0.016	23.540	0.000
45	0.2400	-0.016	23.540	0.000
46	0.2453	-0.010	23.540	0.000
47	0.2507	-0.002	23.535	0.000
48	0.2560	0.002	23.535	0.000
49	0.2600	-0.004	23.525	0.000
50	0.2639	-0.006	23.525	0.000
51	0.2679	-0.012	23.650	0.000
52	0.2719	-0.020	23.650	0.000
53	0.2772	-0.014	23.625	0.000
54	0.2825	-0.006	23.625	0.000
55	0.2879	-0.006	23.630	0.000
56	0.2932	-0.008	23.630	0.000
57	0.2985	-0.006	23.630	0.000
58	0.3038	-0.010	23.670	0.000
59	0.3091	-0.014	23.670	0.000
60	0.3145	-0.016	23.650	0.000
61	0.3198	-0.008	23.650	0.000
62	0.3252	-0.004	23.690	0.000
63	0.3305	-0.010	23.690	0.000
64	0.3358	-0.012	23.665	0.000
65	0.3411	-0.008	23.665	0.000
66	0.3464	-0.012	23.660	0.000
67	0.3518	-0.012	23.660	0.000
68	0.3571	-0.002	23.660	0.000
69	0.3624	-0.006	23.675	0.000
70	0.3677	-0.012	23.675	0.000
71	0.3717	-0.012	23.815	0.000
72	0.3757	-0.018	23.815	0.000
73	0.3797	-0.020	23.775	0.000
74	0.3837	-0.014	23.775	0.000
75	0.3877	-0.012	23.730	0.000
76	0.3917	-0.006	23.730	0.000
77	0.3957	-0.002	23.785	0.000
78	0.3997	0.002	23.785	0.000
79	0.4077	-0.008	23.785	0.000
80	0.4157	-0.012	23.840	0.000
81	0.4211	-0.012	23.840	0.000
82	0.4264	-0.016	23.835	0.000
83	0.4317	-0.020	23.835	0.000
84	0.4370	-0.012	23.815	0.000
85	0.4424	-0.010	23.815	0.000
86	0.4477	-0.010	23.860	0.000
87	0.4516	-0.010	23.860	0.000
88	0.4556	-0.012	23.855	0.000
89	0.4596	-0.012	23.855	0.000
90	0.4636	-0.014	23.855	0.000
91	0.4689	-0.010	23.790	0.000
92	0.4743	-0.006	23.790	0.000
93	0.4796	-0.006	23.875	0.000
94	0.4849	-0.010	23.875	0.000
95	0.4903	-0.012	23.875	0.000
96	0.4956	-0.012	23.875	0.000
97	0.5009	-0.012	23.830	0.000
98	0.5062	-0.012	23.830	0.000
99	0.5116	-0.012	23.915	0.000
100	0.5156	-0.012	23.915	0.000
101	0.5196	-0.010	23.915	0.000
102	0.5236	-0.012	23.875	0.000
103	0.5276	-0.012	23.875	0.000
104	0.5329	-0.010	23.935	0.000
105	0.5382	-0.008	23.935	0.000
106	0.5435	-0.010	23.935	0.000
107	0.5490	-0.014	23.935	0.000
108	0.5545	-0.018	23.895	0.000
109	0.5600	-0.020	23.895	0.000
110	0.5653	-0.016	23.965	0.000
111	0.5705	-0.010	23.965	0.000
112	0.5758	-0.006	23.965	0.000
113	0.5797	-0.006	23.960	0.000
114	0.5837	-0.004	23.960	0.000
115	0.5876	-0.006	23.980	0.000
116	0.5915	-0.012	23.980	0.000
117	0.5995	-0.016	24.020	0.000
118	0.6075	-0.018	24.020	0.000
119	0.6115	-0.016	23.955	0.000
120	0.6155	-0.012	23.955	0.000
121	0.6195	-0.012	24.045	0.000
122	0.6235	-0.006	24.045	0.000
123	0.6289	-0.006	24.045	0.000
124	0.6342	-0.016	24.075	0.000
125	0.6395	-0.012	24.075	0.000
126	0.6448	-0.018	24.025	0.000
127	0.6501	-0.018	24.025	0.000
128	0.6554	-0.012	24.060	0.000
129	0.6608	-0.010	24.060	0.000
130	0.6661	-0.008	24.020	0.000
131	0.6714	-0.008	24.020	0.000
132	0.6768	-0.008	24.040	0.000
133	0.6822	-0.014	24.040	0.000
134	0.6876	-0.020	24.040	0.000
135	0.6916	-0.014	24.080	0.000
136	0.6955	-0.014	24.080	0.000
137	0.6995	-0.014	24.085	0.000
138	0.7034	-0.006	24.085	0.000
139	0.7088	-0.008	24.120	0.000
140	0.7142	-0.006	24.120	0.000
141	0.7195	-0.010	24.115	0.000
142	0.7250	-0.012	24.115	0.000
143	0.7304	-0.016	24.115	0.000
144	0.7359	-0.020	24.115	0.000
145	0.7412	-0.014	24.115	0.000
146	0.7465	-0.012	24.185	0.000
147	0.7518	-0.012	24.185	0.000
148	0.7571	-0.006	24.125	0.000
149	0.7623	-0.008	24.125	0.000
150	0.7675	-0.010	24.150	0.000
151	0.7707	-0.010	24.150	0.000
152	0.7739	-0.016	24.110	0.000
153	0.7771	-0.016	24.110	0.000
154	0.7803	-0.012	24.165	0.000
155	0.7835	-0.012	24.165	0.000
156	0.7915	-0.012	24.165	0.000
157	0.7996	-0.012	24.145	0.000
158	0.8049	-0.012	24.145	0.000
159	0.8102	-0.012	24.210	0.000
160	0.8155	-0.014	24.210	0.000
161	0.8208	-0.012	24.200	0.000
162	0.8261	-0.014	24.200	0.000
163	0.8314	-0.016	24.215	0.000
164	0.8355	-0.008	24.215	0.000
165	0.8395	-0.008	24.165	0.000
166	0.8435	-0.012	24.165	0.000
167	0.8475	-0.010	24.165	0.000
168	0.8555	-0.010	24.240	0.000
169	0.8635	-0.012	24.240	0.000
170	0.8675	-0.016	24.190	0.000
171	0.8715	-0.016	24.190	0.000
172	0.8755	-0.014	24.255	0.000
173	0.8795	-0.012	24.255	0.000
174	0.8848	-0.010	24.190	0.000
175	0.8901	-0.004	24.190	0.000
176	0.8954	-0.008	24.185	0.000
177	0.8986	-0.012	24.185	0.000
178	0.9018	-0.016	24.185	0.000
179	0.9049	-0.022	24.205	0.000
180	0.9081	-0.022	24.205	0.000
181	0.9113	-0.020	24.270	0.000
182	0.9275	-0.014	24.270	0.000
183	0.9328	-0.008	24.225	0.000
184	0.9380	-0.006	24.225	0.000
185	0.9433	-0.006	24.165	0.000
186	0.9474	-0.006	24.165	0.000
187	0.9515	-0.012	24.290	0.000
188	0.9556	-0.016	24.290	0.000
189	0.9597	-0.014	24.290	0.000
190	0.9637	-0.014	24.290	0.000
191	0.9676	-0.016	24.290	0.000
192	0.9715	-0.010	24.310	0.000
193	0.9755	-0.008	24.310	0.000
194	0.9835	-0.010	24.275	0.000
195	0.9915	-0.012	24.275	0.000
196	0.9967	-0.012	24.155	0.000
197	1.0020	-0.014	24.155	0.000
198	1.0072	-0.016	24.310	0.000
199	1.0126	-0.014	24.310	0.000
200	1.0180	-0.014	24.310	0.000
201	1.0234	-0.014	24.290	0.000
202	1.0265	-0.012	24.290	0.000
203	1.0297	-0.010	24.290	0.000
204	1.0329	-0.012	24.290	0.000
205	1.0361	-0.012	24.315	0.000
206	1.0393	-0.012	24.315	0.000
207	1.0473	-0.012	24.360	0.000
208	1.0553	-0.016	24.360	0.000
209	1.0606	-0.018	24.340	0.000
210	1.0660	-0.014	24.340	0.000
211	1.0713	-0.012	24.340	0.000
212	1.0766	-0.010	24.375	0.000
213	1.0820	-0.004	24.375	0.000
214	1.0873	0.000	24.320	0.000
215	1.0913	-0.008	24.320	0.000
216	1.0953	-0.020	24.320	0.000
217	1.0993	-0.022	24.320	0.000
218	1.1033	-0.028	24.420	0.000
219	1.1086	-0.020	24.420	0.000
220	1.1139	-0.010	24.385	0.000
221	1.1192	-0.010	24.385	0.000
222	1.1245	-0.004	24.385	0.000
223	1.1298	-0.006	24.395	0.000
224	1.1351	-0.014	24.395	0.000
225	1.1404	-0.018	24.370	0.000
226	1.1457	-0.016	24.370	0.000
227	1.1510	-0.012	24.370	0.000
228	1.1564	-0.012	24.370	0.000
229	1.1617	-0.010	24.415	0.000
230	1.1670	-0.012	24.415	0.000
231	1.1724	-0.016	24.425	0.000
232	1.1777	-0.016	24.425	0.000
233	1.1830	-0.014	24.425	0.000
234	1.1885	-0.014	24.380	0.000
235	1.1940	-0.010	24.380	0.000
236	1.1995	-0.010	24.420	0.000
237	1.2034	-0.012	24.420	0.000
238	1.2072	-0.016	24.435	0.000
239	1.2111	-0.014	24.435	0.000
240	1.2150	-0.012	24.425	0.000
241	1.2203	-0.012	24.425	0.000
242	1.2257	-0.010	24.410	0.000
243	1.2310	-0.010	24.410	0.000
244	1.2363	-0.016	24.410	0.000
245	1.2417	-0.020	24.390	0.000
246	1.2470	-0.016	24.390	0.000
247	1.2524	-0.012	24.455	0.000
248	1.2578	-0.012	24.455	0.000
249	1.2631	0.000	24.405	0.000
250	1.2684	-0.010	24.405	0.000
251	1.2737	-0.014	24.440	0.000
252	1.2790	-0.006	24.440	0.000
253	1.2830	0.004	24.490	0.000
254	1.2870	0.014	24.490	0.000
255	1.2910	0.032	24.490	0.000
256	1.2950	0.036	24.445	0.000
257	1.3003	0.046	24.445	0.000
258	1.3056	0.050	24.440	0.000
259	1.3110	0.046	24.440	0.000
260	1.3163	0.062	24.435	0.000
261	1.3217	0.058	24.435	0.000
262	1.3270	0.052	24.495	0.000
263	1.3324	0.068	24.495	0.000
264	1.3377	0.054	24.430	0.000
265	1.3430	0.042	24.430	0.000
266	1.3462	0.044	24.430	0.000
267	1.3495	0.036	24.455	0.000
268	1.3527	0.034	24.455	0.000
269	1.3559	0.046	24.495	0.000
270	1.3591	0.042	24.495	0.000
271	1.3671	0.042	24.490	0.000
272	1.3751	0.040	24.490	0.000
273	1.3804	0.042	24.545	0.000
274	1.3858	0.040	24.545	0.000
275	1.3912	0.036	24.495	0.000
276	1.3965	0.042	24.495	0.000
277	1.4018	0.050	24.495	0.000
278	1.4071	0.040	24.410	0.000
279	1.4111	0.030	24.410	0.000
280	1.4151	0.030	24.475	0.000
281	1.4190	0.028	24.475	0.000
282	1.4230	0.028	24.500	0.000
283	1.4310	0.044	24.500	0.000
284	1.4389	0.056	24.530	0.000
285	1.4429	0.058	24.530	0.000
286	1.4469	0.068	24.495	0.000
287	1.4509	0.070	24.495	0.000
288	1.4549	0.062	24.495	0.000
289	1.4603	0.058	24.505	0.000
290	1.4656	0.060	24.505	0.000
291	1.4710	0.060	24.495	0.000
292	1.4750	0.060	24.495	0.000
293	1.4789	0.062	24.595	0.000
294	1.4829	0.058	24.595	0.000
295	1.4869	0.052	24.535	0.000
296	1.4949	0.052	24.535	0.000
297	1.5029	0.048	24.575	0.000
298	1.5082	0.040	24.575	0.000
299	1.5136	0.036	24.575	0.000
300	1.5190	0.036	24.555	0.000
301	1.5243	0.030	24.555	0.000
302	1.5297	0.032	24.520	0.000
303	1.5351	0.038	24.520	0.000
304	1.5382	0.038	24.555	0.000
305	1.5414	0.038	24.555	0.000
306	1.5446	0.040	24.595	0.000
307	1.5477	0.036	24.595	0.000
308	1.5509	0.030	24.590	0.000
309	1.5589	0.024	24.590	0.000
310	1.5669	0.022	24.590	0.000
311	1.5722	0.022	24.580	0.000
312	1.5776	0.022	24.580	0.000
313	1.5829	0.024	24.545	0.000
314	1.5882	0.022	24.545	0.000
315	1.5935	0.018	24.535	0.000
316	1.5988	0.020	24.535	0.000
317	1.6028	0.020	24.605	0.000
318	1.6068	0.012	24.605	0.000
319	1.6108	0.012	24.605	0.000
320	1.6149	0.016	24.555	0.000
321	1.6202	0.014	24.555	0.000
322	1.6255	0.014	24.535	0.000
323	1.6309	0.018	24.535	0.000
324	1.6362	0.016	24.560	0.000
325	1.6415	0.014	24.560	0.000
326	1.6469	0.014	24.560	0.000
327	1.6523	0.004	24.560	0.000
328	1.6576	0.000	24.600	0.000
329	1.6630	0.004	24.600	0.000
330	1.6662	0.006	24.600	0.000
331	1.6693	0.010	24.620	0.000
332	1.6725	0.014	24.620	0.000
333	1.6757	0.014	24.585	0.000
334	1.6788	0.010	24.585	0.000
335	1.6948	0.008	24.645	0.000
336	1.6988	0.004	24.645	0.000
337	1.7028	0.002	24.650	0.000
338	1.7068	0.004	24.650	0.000
339	1.7108	0.008	24.615	0.000
340	1.7162	0.006	24.615	0.000
341	1.7216	0.002	24.615	0.000
342	1.7271	0.004	24.625	0.000
343	1.7310	0.002	24.625	0.000
344	1.7349	-0.002	24.530	0.000
345	1.7388	0.000	24.530	0.000
346	1.7428	0.000	24.600	0.000
347	1.7508	-0.002	24.600	0.000
348	1.7588	0.002	24.650	0.000
349	1.7641	0.006	24.650	0.000
350	1.7694	0.010	24.625	0.000
351	1.7747	0.006	24.625	0.000
352	1.7787	0.002	24.625	0.000
353	1.7827	-0.002	24.655	0.000
354	1.7867	-0.010	24.655	0.000
355	1.7908	-0.012	24.710	0.000
356	1.7948	-0.006	24.710	0.000
357	1.7988	0.002	24.650	0.000
358	1.8028	0.004	24.650	0.000
359	1.8068	0.008	24.590	0.000
360	1.8148	0.004	24.590	0.000
361	1.8228	-0.006	24.640	0.000
362	1.8281	-0.004	24.640	0.000
363	1.8334	-0.002	24.640	0.000
364	1.8386	-0.002	24.680	0.000
365	1.8440	-0.002	24.680	0.000
366	1.8493	-0.002	24.675	0.000
367	1.8547	-0.008	24.675	0.000
368	1.8579	-0.010	24.695	0.000
369	1.8611	-0.008	24.695	0.000
370	1.8643	-0.002	24.655	0.000
371	1.8675	0.002	24.655	0.000
372	1.8707	0.002	24.640	0.000
373	1.8787	0.000	24.640	0.000
374	1.8867	-0.004	24.640	0.000
375	1.8920	-0.014	24.735	0.000
376	1.8973	-0.016	24.735	0.000
377	1.9026	-0.010	24.685	0.000
378	1.9080	-0.002	24.685	0.000
379	1.9133	0.000	24.690	0.000
380	1.9187	0.002	24.690	0.000
381	1.9227	-0.002	24.705	0.000
382	1.9267	-0.010	24.705	0.000
383	1.9307	-0.012	24.700	0.000
384	1.9346	-0.012	24.700	0.000
385	1.9426	-0.006	24.700	0.000
386	1.9506	0.004	24.720	0.000
387	1.9546	0.002	24.720	0.000
388	1.9586	-0.002	24.695	0.000
389	1.9626	-0.008	24.695	0.000
390	1.9666	-0.014	24.710	0.000
391	1.9720	-0.016	24.710	0.000
392	1.9773	-0.010	24.665	0.000
393	1.9826	-0.006	24.665	0.000
394	1.9858	-0.002	24.735	0.000
395	1.9890	-0.002	24.735	0.000
396	1.9922	-0.008	24.735	0.000
397	1.9954	-0.008	24.685	0.000
398	1.9986	-0.010	24.685	0.000
399	2.0146	-0.012	24.675	0.000
400	2.0200	-0.004	24.675	0.000
401	2.0253	-0.006	24.725	0.000
402	2.0307	-0.010	24.725	0.000
403	2.0347	-0.012	24.670	0.000
404	2.0386	-0.010	24.670	0.000
405	2.0426	-0.004	24.745	0.000
406	2.0466	-0.002	24.745	0.000
407	2.0506	0.002	24.745	0.000
408	2.0546	-0.002	24.680	0.000
409	2.0585	-0.012	24.680	0.000
410	2.0625	-0.018	24.725	0.000
411	2.0705	-0.022	24.725	0.000
412	2.0785	-0.016	24.800	0.000
413	2.0838	-0.002	24.800	0.000
414	2.0891	0.004	24.660	0.000
415	2.0944	0.002	24.660	0.000
416	2.0998	-0.006	24.700	0.000
417	2.1052	-0.016	24.700	0.000
418	2.1106	-0.028	24.700	0.000
419	2.1146	-0.022	24.700	0.000
420	2.1185	-0.006	24.700	0.000
421	2.1225	0.000	24.760	0.000
422	2.1265	0.004	24.760	0.000
423	2.1318	0.008	24.765	0.000
424	2.1371	0.006	24.765	0.000
425	2.1424	-0.002	24.805	0.000
426	2.1477	0.010	24.805	0.000
427	2.1531	0.034	24.705	0.000
428	2.1585	0.050	24.705	0.000
429	2.1638	0.082	24.705	0.000
430	2.1691	0.108	24.785	0.000
431	2.1743	0.138	24.785	0.000
432	2.1783	0.192	24.785	0.000
433	2.1823	0.322	24.785	0.000
434	2.1863	0.536	24.800	0.000
435	2.1903	0.914	24.800	0.000
436	2.1957	1.480	24.750	0.000
437	2.2011	2.368	24.750	0.000
438	2.2065	3.418	24.785	0.000
439	2.2117	4.760	24.785	0.000
440	2.2170	5.546	24.785	0.000
441	2.2223	6.038	24.770	0.000
442	2.2277	6.122	24.770	0.000
443	2.2331	6.160	24.790	0.000
444	2.2386	6.140	24.790	0.000
445	2.2438	6.420	24.770	0.000
446	2.2491	6.080	24.770	0.000
447	2.2543	5.648	24.770	0.000
448	2.2596	5.296	24.770	0.000
449	2.2650	5.140	24.765	0.000
450	2.2703	4.940	24.765	0.000
451	2.2756	4.966	24.765	0.000
452	2.2810	4.600	24.765	0.000
453	2.2863	3.982	24.765	0.000
454	2.2903	3.596	24.640	0.000
455	2.2943	3.484	24.640	0.000
456	2.2983	3.568	24.670	0.000
457	2.3023	3.832	24.670	0.000
458	2.3055	3.740	24.575	0.000
459	2.3087	2.770	24.575	0.000
460	2.3119	1.968	24.635	0.000
461	2.3151	1.456	24.635	0.000
462	2.3183	1.160	24.635	0.000
463	2.3343	1.000	24.580	0.000
464	2.3396	0.834	24.580	0.000
465	2.3450	0.582	24.565	0.000
466	2.3503	0.322	24.565	0.000
467	2.3557	0.138	24.535	0.000
468	2.3611	0.038	24.535	0.000
469	2.3665	-0.010	24.455	0.000
470	2.3696	-0.038	24.455	0.000
471	2.3728	-0.054	24.480	0.000
472	2.3759	-0.064	24.480	0.000
473	2.3791	-0.062	24.480	0.000
474	2.3822	-0.044	24.495	0.000
475	2.3902	-0.016	24.495	0.000
476	2.3982	0.012	24.485	0.000
477	2.4036	0.044	24.485	0.000
478	2.4089	0.074	24.550	0.000
479	2.4142	0.088	24.550	0.000
480	2.4196	0.090	24.540	0.000
481	2.4249	0.082	24.540	0.000
482	2.4303	0.076	24.495	0.000
483	2.4335	0.072	24.495	0.000
484	2.4366	0.070	24.495	0.000
485	2.4398	0.068	24.475	0.000
486	2.4429	0.068	24.475	0.000
487	2.4461	0.060	24.500	0.000
488	2.4541	0.056	24.500	0.000
489	2.4622	0.052	24.500	0.000
490	2.4675	0.054	24.500	0.000
491	2.4728	0.062	24.510	0.000
492	2.4782	0.064	24.510	0.000
493	2.4835	0.070	24.465	0.000
494	2.4889	0.068	24.465	0.000
495	2.4942	0.064	24.465	0.000
496	2.4974	0.056	24.445	0.000
497	2.5005	0.052	24.445	0.000
498	2.5037	0.054	24.440	0.000
499	2.5069	0.050	24.440	0.000
500	2.5100	0.054	24.555	0.000
501	2.5261	0.054	24.555	0.000
502	2.5302	0.044	24.470	0.000
503	2.5342	0.040	24.470	0.000
504	2.5383	0.040	24.475	0.000
505	2.5423	0.040	24.475	0.000
506	2.5476	0.042	24.475	0.000
507	2.5529	0.048	24.535	0.000
508	2.5582	0.048	24.535	0.000
509	2.5622	0.042	24.475	0.000
510	2.5662	0.040	24.475	0.000
511	2.5702	0.034	24.515	0.000
512	2.5741	0.032	24.515	0.000
513	2.5821	0.034	24.440	0.000
514	2.5901	0.036	24.440	0.000
515	2.5955	0.036	24.580	0.000
516	2.6008	0.038	24.580	0.000
517	2.6061	0.034	24.580	0.000
518	2.6101	0.032	24.470	0.000
519	2.6142	0.030	24.470	0.000
520	2.6182	0.026	24.530	0.000
521	2.6222	0.024	24.530	0.000
522	2.6262	0.028	24.585	0.000
523	2.6301	0.024	24.585	0.000
524	2.6340	0.024	24.455	0.000
525	2.6380	0.026	24.455	0.000
526	2.6460	0.026	24.580	0.000
527	2.6541	0.032	24.580	0.000
528	2.6594	0.024	24.580	0.000
529	2.6648	0.014	24.495	0.000
530	2.6701	0.014	24.495	0.000
531	2.6754	0.014	24.540	0.000
532	2.6807	0.016	24.540	0.000
533	2.6860	0.016	24.530	0.000
534	2.6892	0.018	24.530	0.000
535	2.6924	0.022	24.455	0.000
536	2.6956	0.022	24.455	0.000
537	2.6988	0.016	24.530	0.000
538	2.7021	0.012	24.530	0.000
539	2.7100	0.010	24.530	0.000
540	2.7180	0.016	24.580	0.000
541	2.7234	0.020	24.580	0.000
542	2.7288	0.016	24.520	0.000
543	2.7342	0.014	24.520	0.000
544	2.7395	0.010	24.490	0.000
545	2.7449	0.006	24.490	0.000
546	2.7502	0.004	24.555	0.000
547	2.7534	0.004	24.555	0.000
548	2.7565	0.012	24.550	0.000
549	2.7597	0.022	24.550	0.000
550	2.7628	0.022	24.550	0.000
551	2.7660	0.016	24.585	0.000
552	2.7819	0.008	24.585	0.000
553	2.7859	0.004	24.600	0.000
554	2.7900	0.004	24.600	0.000
555	2.7940	0.004	24.545	0.000
556	2.7980	0.008	24.545	0.000
557	2.8033	0.008	24.535	0.000
558	2.8086	0.006	24.535	0.000
559	2.8140	0.006	24.620	0.000
560	2.8180	0.004	24.620	0.000
561	2.8220	0.006	24.620	0.000
562	2.8260	0.008	24.640	0.000
563	2.8300	0.008	24.640	0.000
564	2.8379	0.012	24.570	0.000
565	2.8459	0.012	24.570	0.000
566	2.8512	0.004	24.615	0.000
567	2.8566	-0.002	24.615	0.000
568	2.8619	-0.004	24.575	0.000
569	2.8659	0.002	24.575	0.000
570	2.8698	0.000	24.580	0.000
571	2.8738	0.004	24.580	0.000
572	2.8777	0.010	24.580	0.000
573	2.8831	0.008	24.620	0.000
574	2.8884	0.004	24.620	0.000
575	2.8938	0.002	24.625	0.000
576	2.8991	0.002	24.625	0.000
577	2.9044	0.000	24.635	0.000
578	2.9097	0.002	24.635	0.000
579	2.9150	0.006	24.640	0.000
580	2.9203	0.006	24.640	0.000
581	2.9256	0.002	24.585	0.000
582	2.9310	-0.002	24.585	0.000
583	2.9364	-0.008	24.585	0.000
584	2.9418	-0.006	24.600	0.000
585	2.9457	0.002	24.600	0.000
586	2.9497	0.004	24.635	0.000
587	2.9537	0.006	24.635	0.000
588	2.9577	0.006	24.625	0.000
589	2.9630	0.002	24.625	0.000
590	2.9683	-0.002	24.595	0.000
591	2.9737	-0.002	24.595	0.000
592	2.9790	-0.002	24.685	0.000
593	2.9844	0.000	24.685	0.000
594	2.9897	0.002	24.685	0.000
595	2.9951	0.000	24.660	0.000
596	3.0004	-0.002	24.660	0.000
597	3.0058	0.022	24.585	0.000
598	3.0098	0.074	24.585	0.000
599	3.0137	0.186	24.610	0.000
600	3.0177	0.428	24.610	0.000
601	3.0217	0.992	24.620	0.000
602	3.0296	2.284	24.620	0.000
603	3.0376	4.050	24.725	0.000
604	3.0416	5.894	24.725	0.000
605	3.0456	6.926	24.725	0.000
606	3.0496	7.282	24.655	0.000
607	3.0536	7.470	24.655	0.000
608	3.0589	7.898	24.655	0.000
609	3.0643	7.402	24.655	0.000
610	3.0696	6.840	24.685	0.000
611	3.0749	6.214	24.685	0.000
612	3.0803	5.844	24.575	0.000
613	3.0856	5.522	24.575	0.000
614	3.0909	5.656	24.645	0.000
615	3.0962	5.058	24.645	0.000
616	3.1015	4.464	24.645	0.000
617	3.1069	3.914	24.535	0.000
618	3.1122	3.660	24.535	0.000
619	3.1176	3.468	24.460	0.000
620	3.1215	3.650	24.460	0.000
621	3.1255	3.646	24.510	0.000
622	3.1295	3.572	24.510	0.000
623	3.1335	3.440	24.515	0.000
624	3.1389	3.392	24.515	0.000
625	3.1443	3.442	24.465	0.000
626	3.1496	3.848	24.465	0.000
627	3.1550	3.962	24.465	0.000
628	3.1604	3.844	24.415	0.000
629	3.1658	3.698	24.415	0.000
630	3.1711	3.308	24.370	0.000
631	3.1764	2.484	24.370	0.000
632	3.1816	1.986	24.390	0.000
633	3.1869	1.570	24.390	0.000
634	3.1922	1.264	24.485	0.000
635	3.1974	1.022	24.485	0.000
636	3.2014	0.750	24.370	0.000
637	3.2054	0.462	24.370	0.000
638	3.2094	0.232	24.370	0.000
639	3.2134	0.084	24.390	0.000
640	3.2188	-0.004	24.390	0.000
641	3.2241	-0.062	24.355	0.000
642	3.2295	-0.098	24.355	0.000
643	3.2348	-0.114	24.290	0.000
644	3.2401	-0.106	24.290	0.000
645	3.2454	-0.086	24.315	0.000
646	3.2507	-0.056	24.315	0.000
647	3.2561	-0.018	24.290	0.000
648	3.2614	0.004	24.290	0.000
649	3.2654	0.034	24.290	0.000
650	3.2694	0.056	24.370	0.000
651	3.2734	0.068	24.370	0.000
652	3.2775	0.082	24.355	0.000
653	3.2828	0.076	24.355	0.000
654	3.2881	0.066	24.350	0.000
655	3.2934	0.064	24.350	0.000
656	3.2987	0.052	24.370	0.000
657	3.3041	0.042	24.370	0.000
658	3.3094	0.038	24.385	0.000
659	3.3148	0.036	24.385	0.000
660	3.3202	0.030	24.385	0.000
661	3.3256	0.030	24.325	0.000
662	3.3296	0.046	24.325	0.000
663	3.3336	0.058	24.330	0.000
664	3.3376	0.058	24.330	0.000
665	3.3416	0.066	24.335	0.000
666	3.3496	0.058	24.335	0.000
667	3.3575	0.050	24.360	0.000
668	3.3616	0.044	24.360	0.000
669	3.3656	0.042	24.365	0.000
670	3.3696	0.044	24.365	0.000
671	3.3736	0.046	24.365	0.000
672	3.3789	0.056	24.325	0.000
673	3.3842	0.052	24.325	0.000
674	3.3895	0.040	24.355	0.000
675	3.3935	0.038	24.355	0.000
676	3.3975	0.036	24.370	0.000
677	3.4015	0.034	24.370	0.000
678	3.4054	0.040	24.315	0.000
679	3.4133	0.042	24.315	0.000
680	3.4212	0.042	24.355	0.000
681	3.4266	0.036	24.355	0.000
682	3.4319	0.028	24.355	0.000
683	3.4372	0.024	24.350	0.000
684	3.4425	0.024	24.350	0.000
685	3.4479	0.030	24.440	0.000
686	3.4532	0.040	24.440	0.000
687	3.4572	0.042	24.400	0.000
688	3.4613	0.036	24.400	0.000
689	3.4653	0.028	24.375	0.000
690	3.4693	0.016	24.375	0.000
691	3.4746	0.012	24.375	0.000
692	3.4799	0.014	24.445	0.000
693	3.4852	0.020	24.445	0.000
694	3.4905	0.030	24.370	0.000
695	3.4959	0.034	24.370	0.000
696	3.5012	0.028	24.475	0.000
697	3.5065	0.022	24.475	0.000
698	3.5118	0.014	24.415	0.000
699	3.5171	0.008	24.415	0.000
700	3.5212	0.020	24.460	0.000
701	3.5252	0.028	24.460	0.000
702	3.5292	0.028	24.460	0.000
703	3.5332	0.026	24.415	0.000
704	3.5385	0.018	24.415	0.000
705	3.5438	0.010	24.385	0.000
706	3.5492	0.004	24.385	0.000
707	3.5545	0.006	24.420	0.000
708	3.5598	0.012	24.420	0.000
709	3.5651	0.016	24.395	0.000
710	3.5705	0.018	24.395	0.000
711	3.5758	0.020	24.390	0.000
712	3.5812	0.016	24.390	0.000
713	3.5876	0.010	24.390	0.000
714	3.5939	0.008	24.495	0.000
715	3.6003	0.008	24.495	0.000
716	3.6067	0.010	24.455	0.000
717	3.6131	0.010	24.455	0.000
718	3.6163	0.014	24.395	0.000
719	3.6195	0.018	24.395	0.000
720	3.6227	0.010	24.440	0.000
721	3.6259	0.008	24.440	0.000
722	3.6291	0.004	24.475	0.000
723	3.6344	0.002	24.475	0.000
724	3.6397	0.008	24.475	0.000
725	3.6450	0.010	24.435	0.000
726	3.6504	0.012	24.435	0.000
727	3.6557	0.012	24.485	0.000
728	3.6610	0.004	24.485	0.000
729	3.6664	0.004	24.495	0.000
730	3.6717	0.002	24.495	0.000
731	3.6770	0.004	24.565	0.000
732	3.6824	0.008	24.565	0.000
733	3.6877	0.010	24.540	0.000
734	3.6931	0.012	24.540	0.000
735	3.6984	0.008	24.540	0.000
736	3.7037	-0.002	24.475	0.000
737	3.7091	-0.006	24.475	0.000
738	3.7130	0.000	24.460	0.000
739	3.7170	0.006	24.460	0.000
740	3.7210	0.006	24.480	0.000
741	3.7250	0.010	24.480	0.000
742	3.7304	0.010	24.490	0.000
743	3.7357	-0.002	24.490	0.000
744	3.7411	-0.008	24.600	0.000
745	3.7464	-0.006	24.600	0.000
746	3.7518	-0.002	24.600	0.000
747	3.7572	0.006	24.465	0.000
748	3.7626	0.010	24.465	0.000
749	3.7680	0.016	24.490	0.000
750	3.7734	0.008	24.490	0.000
751	3.7773	-0.002	24.640	0.000
752	3.7812	-0.002	24.640	0.000
753	3.7851	-0.002	24.505	0.000
754	3.7890	-0.002	24.505	0.000
755	3.7930	0.000	24.535	0.000
756	3.7970	0.002	24.535	0.000
757	3.8010	0.004	24.535	0.000
758	3.8050	0.000	24.535	0.000
759	3.8130	-0.002	24.535	0.000
760	3.8210	-0.004	24.535	0.000
761	3.8264	-0.002	24.535	0.000
762	3.8318	0.002	24.580	0.000
763	3.8372	-0.002	24.580	0.000
764	3.8426	0.000	24.630	0.000
765	3.8479	0.002	24.630	0.000
766	3.8532	-0.002	24.530	0.000
767	3.8564	0.006	24.530	0.000
768	3.8595	0.018	24.530	0.000
769	3.8626	0.052	24.575	0.000
770	3.8658	0.126	24.575	0.000
771	3.8689	0.310	24.595	0.000
772	3.8770	0.696	24.595	0.000
773	3.8850	1.494	24.535	0.000
774	3.8903	3.010	24.535	0.000
775	3.8956	5.066	24.585	0.000
776	3.9010	6.958	24.585	0.000
777	3.9064	8.166	24.560	0.000
778	3.9117	7.564	24.560	0.000
779	3.9171	7.104	24.560	0.000
780	3.9211	6.916	24.665	0.000
781	3.9250	7.042	24.665	0.000
782	3.9290	7.022	24.560	0.000
783	3.9330	6.872	24.560	0.000
784	3.9410	5.732	24.620	0.000
785	3.9491	4.862	24.620	0.000
786	3.9531	4.286	24.575	0.000
787	3.9571	4.038	24.575	0.000
788	3.9611	4.006	24.520	0.000
789	3.9651	4.234	24.520	0.000
790	3.9703	3.834	24.520	0.000
791	3.9756	3.390	24.510	0.000
792	3.9809	3.048	24.510	0.000
793	3.9862	3.008	24.480	0.000
794	3.9915	3.180	24.480	0.000
795	3.9968	3.744	24.490	0.000
796	4.0022	3.838	24.490	0.000
797	4.0075	3.784	24.400	0.000
798	4.0128	3.540	24.400	0.000
799	4.0182	3.396	24.385	0.000
800	4.0235	3.470	24.385	0.000
801	4.0288	3.922	24.385	0.000
802	4.0328	3.926	24.400	0.000
803	4.0368	3.106	24.400	0.000
804	4.0408	2.206	24.290	0.000
805	4.0448	1.578	24.290	0.000
806	4.0480	1.194	24.350	0.000
807	4.0512	1.000	24.350	0.000
808	4.0544	0.834	24.345	0.000
809	4.0576	0.606	24.345	0.000
810	4.0608	0.340	24.360	0.000
811	4.0769	0.142	24.360	0.000
812	4.0822	0.030	24.360	0.000
813	4.0875	-0.036	24.380	0.000
814	4.0928	-0.082	24.380	0.000
815	4.0981	-0.112	24.325	0.000
816	4.1034	-0.110	24.325	0.000
817	4.1087	-0.090	24.290	0.000
818	4.1128	-0.066	24.290	0.000
819	4.1168	-0.036	24.360	0.000
820	4.1209	-0.004	24.360	0.000
821	4.1250	0.020	24.310	0.000
822	4.1302	0.042	24.310	0.000
823	4.1355	0.064	24.310	0.000
824	4.1407	0.080	24.290	0.000
825	4.1461	0.078	24.290	0.000
826	4.1514	0.068	24.320	0.000
827	4.1567	0.060	24.320	0.000
828	4.1621	0.048	24.285	0.000
829	4.1674	0.042	24.285	0.000
830	4.1727	0.046	24.260	0.000
831	4.1768	0.048	24.260	0.000
832	4.1809	0.046	24.315	0.000
833	4.1849	0.042	24.315	0.000
834	4.1890	0.036	24.315	0.000
835	4.1943	0.034	24.290	0.000
836	4.1996	0.046	24.290	0.000
837	4.2049	0.062	24.265	0.000
838	4.2103	0.074	24.265	0.000
839	4.2157	0.078	24.375	0.000
840	4.2211	0.070	24.375	0.000
841	4.2263	0.050	24.365	0.000
842	4.2315	0.038	24.365	0.000
843	4.2367	0.036	24.330	0.000
844	4.2399	0.044	24.330	0.000
845	4.2431	0.056	24.330	0.000
846	4.2463	0.062	24.315	0.000
847	4.2495	0.060	24.315	0.000
848	4.2526	0.048	24.320	0.000
849	4.2686	0.036	24.320	0.000
850	4.2740	0.030	24.350	0.000
851	4.2795	0.032	24.350	0.000
852	4.2849	0.038	24.340	0.000
853	4.2889	0.048	24.340	0.000
854	4.2929	0.050	24.300	0.000
855	4.2970	0.042	24.300	0.000
856	4.3010	0.040	24.300	0.000
857	4.3041	0.038	24.370	0.000
858	4.3072	0.032	24.370	0.000
859	4.3104	0.032	24.350	0.000
860	4.3135	0.030	24.350	0.000
861	4.3166	0.024	24.355	0.000
862	4.3380	0.026	24.355	0.000
863	4.3406	0.028	24.400	0.000
864	4.3433	0.032	24.400	0.000
865	4.3460	0.038	24.475	0.000
866	4.3486	0.042	24.475	0.000
867	4.3566	0.042	24.475	0.000
868	4.3645	0.032	24.395	0.000
869	4.3677	0.022	24.395	0.000
870	4.3709	0.018	24.415	0.000
871	4.3741	0.014	24.415	0.000
872	4.3773	0.020	24.415	0.000
873	4.3805	0.032	24.415	0.000
874	4.3885	0.032	24.385	0.000
875	4.3964	0.028	24.385	0.000
876	4.4018	0.022	24.370	0.000
877	4.4071	0.016	24.370	0.000
878	4.4124	0.014	24.370	0.000
879	4.4178	0.022	24.370	0.000
880	4.4231	0.032	24.370	0.000
881	4.4284	0.032	24.450	0.000
882	4.4316	0.026	24.450	0.000
883	4.4348	0.016	24.435	0.000
884	4.4380	0.008	24.435	0.000
885	4.4412	0.008	24.440	0.000
886	4.4445	0.012	24.440	0.000
887	4.4604	0.024	24.395	0.000
888	4.4645	0.032	24.395	0.000
889	4.4685	0.026	24.395	0.000
890	4.4726	0.020	24.370	0.000
891	4.4766	0.012	24.370	0.000
892	4.4819	0.008	24.415	0.000
893	4.4871	0.012	24.415	0.000
894	4.4924	0.022	24.410	0.000
895	4.4965	0.028	24.410	0.000
896	4.5006	0.024	24.430	0.000
897	4.5047	0.012	24.430	0.000
898	4.5088	0.008	24.455	0.000
899	4.5166	0.006	24.455	0.000
900	4.5245	0.008	24.455	0.000
901	4.5299	0.018	24.420	0.000
902	4.5353	0.028	24.420	0.000
903	4.5408	0.022	24.515	0.000
904	4.5447	0.012	24.515	0.000
905	4.5487	0.004	24.415	0.000
906	4.5526	-0.002	24.415	0.000
907	4.5566	0.002	24.460	0.000
908	4.5605	0.010	24.460	0.000
909	4.5645	0.016	24.505	0.000
910	4.5684	0.020	24.505	0.000
911	4.5724	0.018	24.505	0.000
912	4.5804	0.010	24.475	0.000
913	4.5883	0.002	24.475	0.000
914	4.5937	0.002	24.445	0.000
915	4.5990	0.008	24.445	0.000
916	4.6044	0.012	24.410	0.000
917	4.6098	0.016	24.410	0.000
918	4.6153	0.018	24.540	0.000
919	4.6207	0.016	24.540	0.000
920	4.6238	0.010	24.410	0.000
921	4.6270	0.004	24.410	0.000
922	4.6301	0.000	24.410	0.000
923	4.6332	-0.002	24.470	0.000
924	4.6364	0.002	24.470	0.000
925	4.6457	0.004	24.535	0.000
926	4.6550	0.004	24.535	0.000
927	4.6584	0.004	24.510	0.000
928	4.6617	0.010	24.510	0.000
929	4.6651	0.012	24.455	0.000
930	4.6684	0.012	24.455	0.000
931	4.6765	0.006	24.485	0.000
932	4.6846	0.000	24.485	0.000
933	4.6878	0.004	24.485	0.000
934	4.6909	0.000	24.490	0.000
935	4.6940	-0.002	24.490	0.000
936	4.6971	0.004	24.535	0.000
937	4.7003	0.008	24.535	0.000
938	4.7083	0.006	24.545	0.000
939	4.7163	0.002	24.545	0.000
940	4.7216	0.002	24.475	0.000
941	4.7269	0.002	24.475	0.000
942	4.7322	0.004	24.530	0.000
943	4.7377	0.010	24.530	0.000
944	4.7431	0.010	24.530	0.000
945	4.7485	0.004	24.520	0.000
946	4.7516	0.000	24.520	0.000
947	4.7547	-0.004	24.535	0.000
948	4.7579	-0.006	24.535	0.000
949	4.7610	-0.004	24.535	0.000
950	4.7641	0.012	24.535	0.000
951	4.7801	0.048	24.530	0.000
952	4.7855	0.100	24.530	0.000
953	4.7910	0.212	24.520	0.000
954	4.7965	0.456	24.520	0.000
955	4.8005	1.064	24.520	0.000
956	4.8044	2.094	24.610	0.000
957	4.8084	3.706	24.610	0.000
958	4.8124	5.364	24.640	0.000
959	4.8164	6.518	24.640	0.000
960	4.8203	7.048	24.535	0.000
961	4.8242	7.632	24.535	0.000
962	4.8282	7.282	24.515	0.000
963	4.8362	6.916	24.515	0.000
964	4.8441	6.550	24.590	0.000
965	4.8495	6.274	24.590	0.000
966	4.8548	5.944	24.590	0.000
967	4.8602	5.768	24.520	0.000
968	4.8655	5.088	24.520	0.000
969	4.8708	4.524	24.545	0.000
970	4.8761	4.064	24.545	0.000
971	4.8813	3.834	24.570	0.000
972	4.8864	3.698	24.570	0.000
973	4.8915	3.882	24.435	0.000
974	4.8967	3.746	24.435	0.000
975	4.9018	3.406	24.430	0.000
976	4.9070	3.234	24.430	0.000
977	4.9121	3.260	24.430	0.000
978	4.9173	3.436	24.390	0.000
979	4.9224	3.804	24.390	0.000
980	4.9275	3.894	24.415	0.000
981	4.9327	3.570	24.415	0.000
982	4.9378	3.338	24.415	0.000
983	4.9430	3.258	24.415	0.000
984	4.9481	3.382	24.360	0.000
985	4.9521	3.064	24.360	0.000
986	4.9561	2.274	24.385	0.000
987	4.9601	1.636	24.385	0.000
988	4.9641	1.198	24.385	0.000
989	4.9694	0.892	24.335	0.000
990	4.9747	0.706	24.335	0.000
991	4.9800	0.534	24.300	0.000
992	4.9840	0.342	24.300	0.000
993	4.9880	0.172	24.275	0.000
994	4.9920	0.058	24.275	0.000
995	4.9960	-0.018	24.255	0.000
996	5.0014	-0.076	24.255	0.000
997	5.0068	-0.108	24.285	0.000
998	5.0122	-0.104	24.285	0.000
999	5.0175	-0.082	24.285	0.000
1000	5.0228	-0.046	24.255	0.000
1001	5.0281	-0.016	24.255	0.000
1002	5.0335	0.008	24.285	0.000
1003	5.0388	0.026	24.285	0.000
1004	5.0442	0.036	24.345	0.000
1005	5.0482	0.048	24.345	0.000
1006	5.0521	0.064	24.260	0.000
1007	5.0561	0.076	24.260	0.000
1008	5.0600	0.076	24.290	0.000
1009	5.0680	0.066	24.290	0.000
1010	5.0761	0.050	24.290	0.000
1011	5.0801	0.040	24.370	0.000
1012	5.0841	0.034	24.370	0.000
1013	5.0881	0.034	24.305	0.000
1014	5.0921	0.046	24.305	0.000
1015	5.0974	0.056	24.320	0.000
1016	5.1028	0.056	24.320	0.000
1017	5.1081	0.054	24.275	0.000
1018	5.1121	0.050	24.275	0.000
1019	5.1161	0.050	24.260	0.000
1020	5.1200	0.052	24.260	0.000
1021	5.1240	0.060	24.260	0.000
1022	5.1320	0.068	24.355	0.000
1023	5.1400	0.066	24.355	0.000
1024	5.1454	0.056	24.270	0.000
1025	5.1507	0.046	24.270	0.000
1026	5.1560	0.038	24.330	0.000
1027	5.1601	0.040	24.330	0.000
1028	5.1641	0.046	24.350	0.000
1029	5.1681	0.052	24.350	0.000
1030	5.1722	0.054	24.340	0.000
1031	5.1774	0.050	24.340	0.000
1032	5.1826	0.042	24.340	0.000
1033	5.1878	0.032	24.325	0.000
1034	5.1933	0.026	24.325	0.000
1035	5.1988	0.028	24.355	0.000
1036	5.2043	0.034	24.355	0.000
1037	5.2096	0.042	24.340	0.000
1038	5.2149	0.048	24.340	0.000
1039	5.2201	0.046	24.265	0.000
1040	5.2255	0.040	24.265	0.000
1041	5.2308	0.032	24.390	0.000
1042	5.2361	0.026	24.390	0.000
1043	5.2392	0.026	24.390	0.000
1044	5.2424	0.028	24.380	0.000
1045	5.2455	0.034	24.380	0.000
1046	5.2487	0.036	24.290	0.000
1047	5.2518	0.034	24.290	0.000
1048	5.2618	0.030	24.440	0.000
1049	5.2717	0.026	24.440	0.000
1050	5.2748	0.028	24.390	0.000
1051	5.2780	0.028	24.390	0.000
1052	5.2811	0.028	24.370	0.000
1053	5.2842	0.028	24.370	0.000
1054	5.2920	0.028	24.370	0.000
1055	5.2999	0.026	24.440	0.000
1056	5.3031	0.022	24.440	0.000
1057	5.3062	0.018	24.335	0.000
1058	5.3094	0.020	24.335	0.000
1059	5.3126	0.020	24.395	0.000
1060	5.3158	0.014	24.395	0.000
1061	5.3321	0.016	24.365	0.000
1062	5.3361	0.020	24.365	0.000
1063	5.3401	0.018	24.440	0.000
1064	5.3441	0.022	24.440	0.000
1065	5.3482	0.028	24.440	0.000
1066	5.3534	0.024	24.385	0.000
1067	5.3586	0.016	24.385	0.000
1068	5.3638	0.016	24.380	0.000
1069	5.3678	0.014	24.380	0.000
1070	5.3718	0.014	24.415	0.000
1071	5.3758	0.012	24.415	0.000
1072	5.3797	0.018	24.440	0.000
1073	5.3878	0.016	24.440	0.000
1074	5.3958	0.018	24.420	0.000
1075	5.4011	0.018	24.420	0.000
1076	5.4064	0.014	24.420	0.000
1077	5.4118	0.012	24.415	0.000
1078	5.4158	0.014	24.415	0.000
1079	5.4198	0.012	24.415	0.000
1080	5.4238	0.012	24.415	0.000
1081	5.4278	0.012	24.495	0.000
1082	5.4318	0.012	24.495	0.000
1083	5.4357	0.008	24.455	0.000
1084	5.4397	0.006	24.455	0.000
1085	5.4437	0.004	24.450	0.000
1086	5.4517	0.006	24.450	0.000
1087	5.4596	0.012	24.450	0.000
1088	5.4650	0.012	24.485	0.000
1089	5.4703	0.012	24.485	0.000
1090	5.4756	0.014	24.475	0.000
1091	5.4811	0.016	24.475	0.000
1092	5.4866	0.010	24.530	0.000
1093	5.4920	0.010	24.530	0.000
1094	5.4959	0.014	24.405	0.000
1095	5.4998	0.010	24.405	0.000
1096	5.5037	0.004	24.455	0.000
1097	5.5076	0.002	24.455	0.000
1098	5.5130	-0.002	24.455	0.000
1099	5.5183	0.002	24.425	0.000
1100	5.5237	0.006	24.425	0.000
1101	5.5290	0.010	24.545	0.000
1102	5.5344	0.018	24.545	0.000
1103	5.5397	0.014	24.460	0.000
1104	5.5450	0.008	24.460	0.000
1105	5.5504	0.006	24.475	0.000
1106	5.5557	0.004	24.475	0.000
1107	5.5589	-0.002	24.500	0.000
1108	5.5621	-0.002	24.500	0.000
1109	5.5653	0.004	24.500	0.000
1110	5.5684	0.004	24.430	0.000
1111	5.5716	0.008	24.430	0.000
1112	5.5796	0.012	24.475	0.000
1113	5.5876	0.010	24.475	0.000
1114	5.5930	0.008	24.540	0.000
1115	5.5983	0.002	24.540	0.000
1116	5.6036	-0.006	24.510	0.000
1117	5.6090	-0.008	24.510	0.000
1118	5.6143	-0.004	24.460	0.000
1119	5.6196	0.002	24.460	0.000
1120	5.6250	0.008	24.460	0.000
1121	5.6304	0.012	24.530	0.000
1122	5.6358	0.014	24.530	0.000
1123	5.6411	0.008	24.560	0.000
1124	5.6465	0.004	24.560	0.000
1125	5.6519	-0.002	24.455	0.000
1126	5.6559	-0.004	24.455	0.000
1127	5.6599	-0.004	24.530	0.000
1128	5.6639	0.036	24.530	0.000
1129	5.6679	0.094	24.560	0.000
1130	5.6731	0.222	24.560	0.000
1131	5.6783	0.536	24.560	0.000
1132	5.6835	1.144	24.600	0.000
1133	5.6875	2.340	24.600	0.000
1134	5.6915	4.392	24.540	0.000
1135	5.6955	6.482	24.540	0.000
1136	5.6995	7.208	24.525	0.000
1137	5.7075	7.114	24.525	0.000
1138	5.7155	6.970	24.565	0.000
1139	5.7209	7.018	24.565	0.000
1140	5.7262	7.286	24.550	0.000
1141	5.7316	7.566	24.550	0.000
1142	5.7369	6.692	24.550	0.000
1143	5.7422	5.968	24.565	0.000
1144	5.7476	5.156	24.565	0.000
1145	5.7508	4.726	24.550	0.000
1146	5.7540	4.534	24.550	0.000
1147	5.7571	4.584	24.515	0.000
1148	5.7603	4.036	24.515	0.000
1149	5.7635	3.630	24.495	0.000
1150	5.7715	3.216	24.495	0.000
1151	5.7795	3.046	24.370	0.000
1152	5.7848	3.054	24.370	0.000
1153	5.7902	3.506	24.370	0.000
1154	5.7955	3.516	24.455	0.000
1155	5.8009	3.496	24.455	0.000
1156	5.8062	3.460	24.415	0.000
1157	5.8115	3.436	24.415	0.000
1158	5.8147	3.490	24.450	0.000
1159	5.8179	3.864	24.450	0.000
1160	5.8211	3.844	24.360	0.000
1161	5.8243	3.736	24.360	0.000
1162	5.8275	3.412	24.355	0.000
1163	5.8355	2.574	24.355	0.000
1164	5.8435	1.886	24.355	0.000
1165	5.8489	1.510	24.270	0.000
1166	5.8542	1.182	24.270	0.000
1167	5.8596	0.926	24.365	0.000
1168	5.8650	0.664	24.365	0.000
1169	5.8703	0.400	24.305	0.000
1170	5.8756	0.198	24.305	0.000
1171	5.8788	0.070	24.275	0.000
1172	5.8820	-0.002	24.275	0.000
1173	5.8852	-0.046	24.275	0.000
1174	5.8884	-0.084	24.335	0.000
1175	5.8916	-0.100	24.335	0.000
1176	5.9073	-0.092	24.290	0.000
1177	5.9114	-0.068	24.290	0.000
1178	5.9154	-0.030	24.260	0.000
1179	5.9194	0.006	24.260	0.000
1180	5.9234	0.030	24.310	0.000
1181	5.9287	0.054	24.310	0.000
1182	5.9340	0.080	24.330	0.000
1183	5.9394	0.090	24.330	0.000
1184	5.9433	0.104	24.330	0.000
1185	5.9473	0.116	24.325	0.000
1186	5.9513	0.106	24.325	0.000
1187	5.9553	0.096	24.290	0.000
1188	5.9634	0.082	24.290	0.000
1189	5.9714	0.068	24.270	0.000
1190	5.9767	0.056	24.270	0.000
1191	5.9820	0.054	24.270	0.000
1192	5.9873	0.066	24.270	0.000
1193	5.9927	0.076	24.345	0.000
1194	5.9982	0.082	24.345	0.000
1195	6.0036	0.088	24.345	0.000
1196	6.0067	0.094	24.270	0.000
1197	6.0099	0.094	24.270	0.000
1198	6.0131	0.088	24.330	0.000
1199	6.0162	0.082	24.330	0.000
1200	6.0194	0.082	24.280	0.000
1201	6.0273	0.074	24.280	0.000
1202	6.0353	0.074	24.320	0.000
1203	6.0407	0.078	24.320	0.000
1204	6.0461	0.080	24.365	0.000
1205	6.0514	0.082	24.365	0.000
1206	6.0568	0.080	24.365	0.000
1207	6.0621	0.070	24.350	0.000
1208	6.0674	0.060	24.350	0.000
1209	6.0727	0.052	24.325	0.000
1210	6.0781	0.054	24.325	0.000
1211	6.0834	0.062	24.370	0.000
1212	6.0887	0.068	24.370	0.000
1213	6.0940	0.070	24.355	0.000
1214	6.0993	0.064	24.355	0.000
1215	6.1034	0.058	24.390	0.000
1216	6.1074	0.050	24.390	0.000
1217	6.1115	0.044	24.390	0.000
1218	6.1156	0.044	24.315	0.000
1219	6.1208	0.054	24.315	0.000
1220	6.1261	0.062	24.430	0.000
1221	6.1313	0.058	24.430	0.000
1222	6.1345	0.050	24.330	0.000
1223	6.1377	0.046	24.330	0.000
1224	6.1409	0.038	24.325	0.000
1225	6.1441	0.038	24.325	0.000
1226	6.1473	0.048	24.365	0.000
1227	6.1698	0.050	24.365	0.000
1228	6.1718	0.048	24.365	0.000
1229	6.1737	0.046	24.330	0.000
1230	6.1757	0.036	24.330	0.000
1231	6.1776	0.030	24.380	0.000
1232	6.1796	0.036	24.380	0.000
1233	6.1875	0.042	24.360	0.000
1234	6.1954	0.042	24.360	0.000
1235	6.1993	0.042	24.445	0.000
1236	6.2032	0.042	24.445	0.000
1237	6.2072	0.030	24.355	0.000
1238	6.2111	0.020	24.355	0.000
1239	6.2192	0.030	24.355	0.000
1240	6.2272	0.038	24.405	0.000
1241	6.2325	0.038	24.405	0.000
1242	6.2378	0.038	24.400	0.000
1243	6.2431	0.036	24.400	0.000
1244	6.2472	0.026	24.350	0.000
1245	6.2512	0.022	24.350	0.000
1246	6.2553	0.030	24.405	0.000
1247	6.2593	0.036	24.405	0.000
1248	6.2633	0.036	24.380	0.000
1249	6.2672	0.036	24.380	0.000
1250	6.2711	0.022	24.380	0.000
1251	6.2751	0.012	24.375	0.000
1252	6.2831	0.012	24.375	0.000
1253	6.2911	0.020	24.505	0.000
1254	6.2965	0.032	24.505	0.000
1255	6.3019	0.036	24.400	0.000
1256	6.3073	0.036	24.400	0.000
1257	6.3125	0.030	24.435	0.000
1258	6.3178	0.020	24.435	0.000
1259	6.3231	0.014	24.375	0.000
1260	6.3263	0.018	24.375	0.000
1261	6.3295	0.028	24.375	0.000
1262	6.3328	0.028	24.415	0.000
1263	6.3360	0.024	24.415	0.000
1264	6.3392	0.016	24.350	0.000
1265	6.3485	0.004	24.350	0.000
1266	6.3578	0.006	24.375	0.000
1267	6.3622	0.014	24.375	0.000
1268	6.3667	0.022	24.470	0.000
1269	6.3711	0.032	24.470	0.000
1270	6.3765	0.028	24.415	0.000
1271	6.3819	0.022	24.415	0.000
1272	6.3873	0.008	24.415	0.000
1273	6.3905	0.004	24.485	0.000
1274	6.3936	0.006	24.485	0.000
1275	6.3968	0.014	24.485	0.000
1276	6.3999	0.028	24.485	0.000
1277	6.4030	0.030	24.440	0.000
1278	6.4111	0.014	24.440	0.000
1279	6.4191	0.010	24.470	0.000
1280	6.4244	0.008	24.470	0.000
1281	6.4297	0.006	24.560	0.000
1282	6.4350	0.014	24.560	0.000
1283	6.4404	0.020	24.560	0.000
1284	6.4458	0.024	24.535	0.000
1285	6.4512	0.018	24.535	0.000
1286	6.4544	0.006	24.485	0.000
1287	6.4575	-0.004	24.485	0.000
1288	6.4607	-0.002	24.455	0.000
1289	6.4638	0.008	24.455	0.000
1290	6.4670	0.016	24.420	0.000
1291	6.4829	0.024	24.420	0.000
1292	6.4882	0.022	24.540	0.000
1293	6.4936	0.010	24.540	0.000
1294	6.4989	0.002	24.540	0.000
1295	6.5029	0.000	24.505	0.000
1296	6.5069	0.004	24.505	0.000
1297	6.5110	0.012	24.465	0.000
1298	6.5150	0.016	24.465	0.000
1299	6.5203	0.014	24.490	0.000
1300	6.5256	0.008	24.490	0.000
1301	6.5309	0.022	24.535	0.000
1302	6.5364	0.050	24.535	0.000
1303	6.5418	0.126	24.515	0.000
1304	6.5473	0.360	24.515	0.000
1305	6.5525	0.834	24.515	0.000
1306	6.5577	1.826	24.585	0.000
1307	6.5629	3.390	24.585	0.000
1308	6.5683	5.126	24.575	0.000
1309	6.5737	6.596	24.575	0.000
1310	6.5792	7.684	24.585	0.000
1311	6.5823	7.154	24.585	0.000
1312	6.5854	6.830	24.515	0.000
1313	6.5886	6.666	24.515	0.000
1314	6.5917	6.512	24.565	0.000
1315	6.5949	6.304	24.565	0.000
1316	6.6029	6.456	24.565	0.000
1317	6.6109	5.788	24.500	0.000
1318	6.6163	5.086	24.500	0.000
1319	6.6217	4.426	24.510	0.000
1320	6.6271	4.044	24.510	0.000
1321	6.6324	3.846	24.490	0.000
1322	6.6377	3.960	24.490	0.000
1323	6.6430	3.752	24.410	0.000
1324	6.6462	3.490	24.410	0.000
1325	6.6494	3.310	24.370	0.000
1326	6.6526	3.160	24.370	0.000
1327	6.6558	3.202	24.370	0.000
1328	6.6590	3.628	24.425	0.000
1329	6.6669	3.828	24.425	0.000
1330	6.6748	3.668	24.330	0.000
1331	6.6802	3.574	24.330	0.000
1332	6.6856	3.562	24.430	0.000
1333	6.6910	3.550	24.430	0.000
1334	6.6963	3.766	24.370	0.000
1335	6.7016	3.774	24.370	0.000
1336	6.7068	2.820	24.320	0.000
1337	6.7100	2.020	24.320	0.000
1338	6.7133	1.524	24.320	0.000
1339	6.7165	1.232	24.320	0.000
1340	6.7197	1.054	24.320	0.000
1341	6.7229	0.852	24.320	0.000
1342	6.7388	0.562	24.320	0.000
1343	6.7428	0.296	24.325	0.000
1344	6.7468	0.118	24.325	0.000
1345	6.7509	0.032	24.305	0.000
1346	6.7549	-0.014	24.305	0.000
1347	6.7603	-0.044	24.320	0.000
1348	6.7656	-0.066	24.320	0.000
1349	6.7710	-0.070	24.320	0.000
1350	6.7749	-0.056	24.290	0.000
1351	6.7788	-0.032	24.290	0.000
1352	6.7827	-0.002	24.255	0.000
1353	6.7867	0.032	24.255	0.000
1354	6.7948	0.062	24.305	0.000
1355	6.8030	0.088	24.305	0.000
1356	6.8083	0.112	24.250	0.000
1357	6.8136	0.120	24.250	0.000
1358	6.8189	0.124	24.255	0.000
1359	6.8229	0.122	24.255	0.000
1360	6.8270	0.106	24.255	0.000
1361	6.8311	0.088	24.270	0.000
1362	6.8351	0.074	24.270	0.000
1363	6.8383	0.066	24.290	0.000
1364	6.8414	0.068	24.290	0.000
1365	6.8445	0.072	24.330	0.000
1366	6.8477	0.080	24.330	0.000
1367	6.8508	0.088	24.200	0.000
1368	6.8668	0.090	24.200	0.000
1369	6.8721	0.086	24.285	0.000
1370	6.8774	0.080	24.285	0.000
1371	6.8828	0.072	24.285	0.000
1372	6.8881	0.074	24.255	0.000
1373	6.8935	0.080	24.255	0.000
1374	6.8989	0.086	24.325	0.000
1375	6.9020	0.088	24.325	0.000
1376	6.9052	0.082	24.275	0.000
1377	6.9084	0.076	24.275	0.000
1378	6.9116	0.070	24.275	0.000
1379	6.9148	0.062	24.275	0.000
1380	6.9227	0.058	24.340	0.000
1381	6.9307	0.062	24.340	0.000
1382	6.9360	0.068	24.340	0.000
1383	6.9414	0.068	24.330	0.000
1384	6.9467	0.062	24.330	0.000
1385	6.9521	0.056	24.355	0.000
1386	6.9574	0.054	24.355	0.000
1387	6.9628	0.058	24.230	0.000
1388	6.9660	0.056	24.230	0.000
1389	6.9691	0.054	24.250	0.000
1390	6.9723	0.056	24.250	0.000
1391	6.9754	0.054	24.330	0.000
1392	6.9786	0.048	24.330	0.000
1393	6.9946	0.044	24.330	0.000
1394	6.9986	0.046	24.330	0.000
1395	7.0027	0.048	24.330	0.000
1396	7.0067	0.046	24.385	0.000
1397	7.0107	0.046	24.385	0.000
1398	7.0160	0.040	24.270	0.000
1399	7.0213	0.034	24.270	0.000
1400	7.0266	0.036	24.270	0.000
1401	7.0298	0.042	24.270	0.000
1402	7.0330	0.044	24.315	0.000
1403	7.0362	0.048	24.315	0.000
1404	7.0394	0.052	24.315	0.000
1405	7.0425	0.050	24.390	0.000
1406	7.0617	0.040	24.390	0.000
1407	7.0650	0.030	24.360	0.000
1408	7.0683	0.028	24.360	0.000
1409	7.0716	0.028	24.335	0.000
1410	7.0749	0.034	24.335	0.000
1411	7.0802	0.040	24.330	0.000
1412	7.0856	0.038	24.330	0.000
1413	7.0909	0.036	24.365	0.000
1414	7.0948	0.030	24.365	0.000
1415	7.0987	0.026	24.365	0.000
1416	7.1026	0.022	24.385	0.000
1417	7.1065	0.022	24.385	0.000
1418	7.1145	0.026	24.335	0.000
1419	7.1224	0.032	24.335	0.000
1420	7.1279	0.034	24.470	0.000
1421	7.1334	0.030	24.470	0.000
1422	7.1389	0.028	24.330	0.000
1423	7.1441	0.024	24.330	0.000
1424	7.1494	0.026	24.425	0.000
1425	7.1546	0.022	24.425	0.000
1426	7.1578	0.022	24.425	0.000
1427	7.1609	0.022	24.380	0.000
1428	7.1641	0.022	24.380	0.000
1429	7.1673	0.024	24.395	0.000
1430	7.1704	0.026	24.395	0.000
1431	7.1784	0.026	24.380	0.000
1432	7.1864	0.024	24.380	0.000
1433	7.1918	0.022	24.440	0.000
1434	7.1973	0.018	24.440	0.000
1435	7.2027	0.012	24.435	0.000
1436	7.2080	0.010	24.435	0.000
1437	7.2132	0.012	24.435	0.000
1438	7.2184	0.020	24.435	0.000
1439	7.2216	0.024	24.435	0.000
1440	7.2248	0.020	24.415	0.000
1441	7.2280	0.016	24.415	0.000
1442	7.2313	0.014	24.440	0.000
1443	7.2345	0.010	24.440	0.000
1444	7.2504	0.008	24.415	0.000
1445	7.2545	0.016	24.415	0.000
1446	7.2585	0.018	24.425	0.000
1447	7.2625	0.016	24.425	0.000
1448	7.2666	0.020	24.425	0.000
1449	7.2719	0.018	24.460	0.000
1450	7.2772	0.010	24.460	0.000
1451	7.2825	0.006	24.500	0.000
1452	7.2857	0.010	24.500	0.000
1453	7.2889	0.012	24.535	0.000
1454	7.2920	0.012	24.535	0.000
1455	7.2952	0.010	24.505	0.000
1456	7.2984	0.012	24.505	0.000
1457	7.3144	0.014	24.535	0.000
1458	7.3197	0.014	24.535	0.000
1459	7.3250	0.012	24.535	0.000
1460	7.3304	0.010	24.530	0.000
1461	7.3344	0.010	24.530	0.000
1462	7.3384	0.012	24.425	0.000
1463	7.3424	0.006	24.425	0.000
1464	7.3464	0.006	24.495	0.000
1465	7.3504	0.008	24.495	0.000
1466	7.3543	0.004	24.475	0.000
1467	7.3583	-0.002	24.475	0.000
1468	7.3623	0.006	24.465	0.000
1469	7.3703	0.010	24.465	0.000
1470	7.3783	0.010	24.465	0.000
1471	7.3836	0.012	24.440	0.000
1472	7.3890	0.014	24.440	0.000
1473	7.3943	0.010	24.555	0.000
1474	7.3996	0.004	24.555	0.000
1475	7.4050	0.004	24.550	0.000
1476	7.4103	0.002	24.550	0.000
1477	7.4135	0.004	24.530	0.000
1478	7.4166	0.010	24.530	0.000
1479	7.4198	0.010	24.535	0.000
1480	7.4230	0.008	24.535	0.000
1481	7.4262	0.008	24.535	0.000
1482	7.4342	0.006	24.570	0.000
1483	7.4422	0.022	24.570	0.000
1484	7.4476	0.048	24.500	0.000
1485	7.4529	0.112	24.500	0.000
1486	7.4582	0.250	24.560	0.000
1487	7.4637	0.612	24.560	0.000
1488	7.4691	1.502	24.525	0.000
1489	7.4746	2.966	24.525	0.000
1490	7.4785	4.788	24.500	0.000
1491	7.4824	6.270	24.500	0.000
1492	7.4864	7.080	24.500	0.000
1493	7.4903	7.374	24.580	0.000
1494	7.4959	7.768	24.580	0.000
1495	7.5015	7.322	24.540	0.000
1496	7.5072	6.960	24.540	0.000
1497	7.5123	6.528	24.525	0.000
1498	7.5174	6.174	24.525	0.000
1499	7.5226	5.898	24.505	0.000
1500	7.5278	5.896	24.505	0.000
1501	7.5330	5.094	24.465	0.000
1502	7.5383	4.620	24.465	0.000
1503	7.5414	4.130	24.465	0.000
1504	7.5446	3.880	24.420	0.000
1505	7.5478	3.750	24.420	0.000
1506	7.5510	3.910	24.485	0.000
1507	7.5542	3.552	24.485	0.000
1508	7.5701	3.284	24.415	0.000
1509	7.5741	3.148	24.415	0.000
1510	7.5781	3.180	24.490	0.000
1511	7.5821	3.328	24.490	0.000
1512	7.5861	3.830	24.370	0.000
1513	7.5914	3.806	24.370	0.000
1514	7.5967	3.588	24.370	0.000
1515	7.6020	3.428	24.385	0.000
1516	7.6074	3.424	24.385	0.000
1517	7.6128	2.896	24.350	0.000
1518	7.6181	2.220	24.350	0.000
1519	7.6234	1.746	24.300	0.000
1520	7.6287	1.374	24.300	0.000
1521	7.6340	1.078	24.285	0.000
1522	7.6394	0.864	24.285	0.000
1523	7.6449	0.616	24.290	0.000
1524	7.6503	0.372	24.290	0.000
1525	7.6556	0.180	24.290	0.000
1526	7.6609	0.064	24.380	0.000
1527	7.6662	-0.002	24.380	0.000
1528	7.6694	-0.044	24.250	0.000
1529	7.6725	-0.070	24.250	0.000
1530	7.6757	-0.074	24.335	0.000
1531	7.6788	-0.058	24.335	0.000
1532	7.6820	-0.026	24.305	0.000
1533	7.6900	0.010	24.305	0.000
1534	7.6980	0.042	24.275	0.000
1535	7.7034	0.066	24.275	0.000
1536	7.7088	0.088	24.275	0.000
1537	7.7142	0.110	24.320	0.000
1538	7.7196	0.126	24.320	0.000
1539	7.7249	0.136	24.270	0.000
1540	7.7302	0.128	24.270	0.000
1541	7.7334	0.114	24.265	0.000
1542	7.7366	0.100	24.265	0.000
1543	7.7398	0.086	24.270	0.000
1544	7.7429	0.080	24.270	0.000
1545	7.7461	0.088	24.225	0.000
1546	7.7541	0.090	24.225	0.000
1547	7.7620	0.092	24.225	0.000
1548	7.7674	0.094	24.225	0.000
1549	7.7727	0.086	24.225	0.000
1550	7.7781	0.080	24.310	0.000
1551	7.7834	0.084	24.310	0.000
1552	7.7888	0.094	24.265	0.000
1553	7.7941	0.106	24.265	0.000
1554	7.7973	0.114	24.340	0.000
1555	7.8004	0.108	24.340	0.000
1556	7.8036	0.090	24.310	0.000
1557	7.8068	0.076	24.310	0.000
1558	7.8099	0.074	24.310	0.000
1559	7.8259	0.074	24.370	0.000
1560	7.8299	0.080	24.370	0.000
1561	7.8340	0.088	24.270	0.000
1562	7.8380	0.090	24.270	0.000
1563	7.8420	0.078	24.400	0.000
1564	7.8473	0.064	24.400	0.000
1565	7.8527	0.056	24.325	0.000
1566	7.8580	0.052	24.325	0.000
1567	7.8612	0.058	24.395	0.000
1568	7.8644	0.066	24.395	0.000
1569	7.8675	0.068	24.395	0.000
1570	7.8707	0.064	24.330	0.000
1571	7.8739	0.058	24.330	0.000
1572	7.8899	0.050	24.330	0.000
1573	7.8952	0.050	24.330	0.000
1574	7.9006	0.052	24.350	0.000
1575	7.9059	0.056	24.350	0.000
1576	7.9099	0.060	24.385	0.000
1577	7.9140	0.058	24.385	0.000
1578	7.9180	0.054	24.270	0.000
1579	7.9221	0.046	24.270	0.000
1580	7.9260	0.040	24.270	0.000
1581	7.9299	0.042	24.415	0.000
1582	7.9338	0.044	24.415	0.000
1583	7.9378	0.048	24.345	0.000
1584	7.9458	0.056	24.345	0.000
1585	7.9538	0.052	24.385	0.000
1586	7.9592	0.042	24.385	0.000
1587	7.9645	0.038	24.310	0.000
1588	7.9699	0.034	24.310	0.000
1589	7.9753	0.030	24.345	0.000
1590	7.9806	0.032	24.345	0.000
1591	7.9860	0.038	24.345	0.000
1592	7.9891	0.044	24.415	0.000
1593	7.9923	0.044	24.415	0.000
1594	7.9954	0.038	24.380	0.000
1595	7.9985	0.032	24.380	0.000
1596	8.0017	0.026	24.375	0.000
1597	8.0097	0.020	24.375	0.000
1598	8.0176	0.020	24.395	0.000
1599	8.0230	0.024	24.395	0.000
1600	8.0284	0.030	24.390	0.000
1601	8.0338	0.036	24.390	0.000
1602	8.0391	0.040	24.390	0.000
1603	8.0444	0.036	24.390	0.000
1604	8.0498	0.030	24.390	0.000
1605	8.0537	0.024	24.475	0.000
1606	8.0577	0.026	24.475	0.000
1607	8.0617	0.032	24.480	0.000
1608	8.0656	0.036	24.480	0.000
1609	8.0736	0.036	24.425	0.000
1610	8.0816	0.034	24.425	0.000
1611	8.0857	0.026	24.395	0.000
1612	8.0898	0.018	24.395	0.000
1613	8.0939	0.012	24.395	0.000
1614	8.0980	0.010	24.510	0.000
1615	8.1033	0.016	24.510	0.000
1616	8.1086	0.026	24.425	0.000
1617	8.1138	0.028	24.425	0.000
1618	8.1170	0.022	24.445	0.000
1619	8.1201	0.016	24.445	0.000
1620	8.1233	0.012	24.480	0.000
1621	8.1264	0.014	24.480	0.000
1622	8.1296	0.016	24.465	0.000
1623	8.1458	0.020	24.465	0.000
1624	8.1510	0.022	24.465	0.000
1625	8.1563	0.026	24.475	0.000
1626	8.1615	0.022	24.475	0.000
1627	8.1656	0.016	24.385	0.000
1628	8.1697	0.018	24.385	0.000
1629	8.1738	0.018	24.415	0.000
1630	8.1779	0.012	24.415	0.000
1631	8.1818	0.010	24.415	0.000
1632	8.1858	0.014	24.415	0.000
1633	8.1897	0.010	24.430	0.000
1634	8.1936	0.012	24.430	0.000
1635	8.2016	0.024	24.430	0.000
1636	8.2096	0.026	24.525	0.000
1637	8.2149	0.016	24.525	0.000
1638	8.2202	0.012	24.455	0.000
1639	8.2256	0.012	24.455	0.000
1640	8.2309	0.004	24.525	0.000
1641	8.2362	0.002	24.525	0.000
1642	8.2416	0.008	24.435	0.000
1643	8.2448	0.012	24.435	0.000
1644	8.2479	0.012	24.535	0.000
1645	8.2511	0.012	24.535	0.000
1646	8.2543	0.016	24.535	0.000
1647	8.2575	0.010	24.510	0.000
1648	8.2655	0.004	24.510	0.000
1649	8.2734	0.006	24.515	0.000
1650	8.2788	0.012	24.515	0.000
1651	8.2842	0.014	24.530	0.000
1652	8.2895	0.016	24.530	0.000
1653	8.2949	0.014	24.490	0.000
1654	8.3003	0.008	24.490	0.000
1655	8.3056	-0.002	24.500	0.000
1656	8.3088	-0.002	24.500	0.000
1657	8.3120	0.004	24.500	0.000
1658	8.3151	0.016	24.490	0.000
1659	8.3183	0.048	24.490	0.000
1660	8.3215	0.098	24.455	0.000
1661	8.3294	0.186	24.455	0.000
1662	8.3374	0.386	24.575	0.000
1663	8.3427	0.800	24.575	0.000
1664	8.3481	1.718	24.495	0.000
1665	8.3534	3.424	24.495	0.000
1666	8.3587	5.926	24.495	0.000
1667	8.3640	7.664	24.475	0.000
1668	8.3694	7.708	24.475	0.000
1669	8.3733	7.162	24.635	0.000
1670	8.3773	6.808	24.635	0.000
1671	8.3813	6.928	24.515	0.000
1672	8.3853	7.504	24.515	0.000
1673	8.3934	7.120	24.545	0.000
1674	8.4014	6.222	24.545	0.000
1675	8.4069	5.358	24.500	0.000
1676	8.4123	4.636	24.500	0.000
1677	8.4178	4.246	24.500	0.000
1678	8.4217	4.280	24.455	0.000
1679	8.4256	4.220	24.455	0.000
1680	8.4295	3.886	24.450	0.000
1681	8.4335	3.548	24.450	0.000
1682	8.4374	3.296	24.515	0.000
1683	8.4414	3.196	24.515	0.000
1684	8.4453	3.342	24.460	0.000
1685	8.4493	3.608	24.460	0.000
1686	8.4573	3.500	24.395	0.000
1687	8.4653	3.518	24.395	0.000
1688	8.4706	3.558	24.395	0.000
1689	8.4760	3.672	24.345	0.000
1690	8.4813	3.870	24.345	0.000
1691	8.4868	4.248	24.370	0.000
1692	8.4922	3.918	24.370	0.000
1693	8.4977	2.950	24.350	0.000
1694	8.5003	2.024	24.350	0.000
1695	8.5029	1.554	24.325	0.000
1696	8.5054	1.288	24.325	0.000
1697	8.5080	1.114	24.370	0.000
1698	8.5106	0.914	24.370	0.000
1699	8.5132	0.646	24.370	0.000
1700	8.5292	0.334	24.300	0.000
1701	8.5346	0.126	24.300	0.000
1702	8.5399	0.024	24.340	0.000
1703	8.5453	-0.038	24.340	0.000
1704	8.5506	-0.088	24.310	0.000
1705	8.5559	-0.108	24.310	0.000
1706	8.5613	-0.098	24.335	0.000
1707	8.5653	-0.080	24.335	0.000
1708	8.5693	-0.046	24.275	0.000
1709	8.5733	-0.002	24.275	0.000
1710	8.5773	0.030	24.275	0.000
1711	8.5826	0.050	24.275	0.000
1712	8.5879	0.072	24.275	0.000
1713	8.5932	0.090	24.255	0.000
1714	8.5985	0.106	24.255	0.000
1715	8.6039	0.116	24.265	0.000
1716	8.6092	0.124	24.265	0.000
1717	8.6145	0.128	24.325	0.000
1718	8.6198	0.106	24.325	0.000
1719	8.6252	0.092	24.270	0.000
1720	8.6292	0.086	24.270	0.000
1721	8.6331	0.076	24.270	0.000
1722	8.6371	0.082	24.195	0.000
1723	8.6411	0.090	24.195	0.000
1724	8.6491	0.096	24.265	0.000
1725	8.6571	0.100	24.265	0.000
1726	8.6611	0.100	24.295	0.000
1727	8.6651	0.098	24.295	0.000
1728	8.6691	0.090	24.355	0.000
1729	8.6732	0.092	24.355	0.000
1730	8.6785	0.094	24.250	0.000
1731	8.6838	0.090	24.250	0.000
1732	8.6891	0.094	24.250	0.000
1733	8.6931	0.094	24.285	0.000
1734	8.6970	0.090	24.285	0.000
1735	8.7010	0.090	24.330	0.000
1736	8.7050	0.084	24.330	0.000
1737	8.7131	0.080	24.285	0.000
1738	8.7213	0.080	24.285	0.000
1739	8.7266	0.078	24.320	0.000
1740	8.7319	0.078	24.320	0.000
1741	8.7372	0.070	24.335	0.000
1742	8.7425	0.072	24.335	0.000
1743	8.7477	0.072	24.335	0.000
1744	8.7530	0.068	24.310	0.000
1745	8.7570	0.072	24.310	0.000
1746	8.7610	0.072	24.300	0.000
1747	8.7650	0.066	24.300	0.000
1748	8.7690	0.064	24.330	0.000
1749	8.7744	0.062	24.330	0.000
1750	8.7798	0.062	24.325	0.000
1751	8.7853	0.060	24.325	0.000
1752	8.7906	0.054	24.310	0.000
1753	8.7959	0.054	24.310	0.000
1754	8.8013	0.056	24.310	0.000
1755	8.8066	0.060	24.280	0.000
1756	8.8119	0.062	24.280	0.000
1757	8.8172	0.062	24.325	0.000
1758	8.8225	0.060	24.325	0.000
1759	8.8278	0.052	24.350	0.000
1760	8.8331	0.046	24.350	0.000
1761	8.8385	0.042	24.350	0.000
1762	8.8438	0.044	24.350	0.000
1763	8.8491	0.048	24.350	0.000
1764	8.8530	0.054	24.350	0.000
1765	8.8570	0.050	24.350	0.000
1766	8.8610	0.046	24.400	0.000
1767	8.8650	0.040	24.400	0.000
1768	8.8704	0.032	24.415	0.000
1769	8.8758	0.034	24.415	0.000
1770	8.8812	0.040	24.320	0.000
1771	8.8875	0.046	24.320	0.000
1772	8.8938	0.052	24.315	0.000
1773	8.9001	0.048	24.315	0.000
1774	8.9064	0.046	24.355	0.000
1775	8.9127	0.040	24.355	0.000
1776	8.9160	0.032	24.355	0.000
1777	8.9193	0.030	24.380	0.000
1778	8.9225	0.032	24.380	0.000
1779	8.9258	0.032	24.385	0.000
1780	8.9290	0.032	24.385	0.000
1781	8.9344	0.034	24.425	0.000
1782	8.9399	0.036	24.425	0.000
1783	8.9453	0.040	24.395	0.000
1784	8.9491	0.042	24.395	0.000
1785	8.9530	0.038	24.425	0.000
1786	8.9569	0.032	24.425	0.000
1787	8.9608	0.026	24.425	0.000
1788	8.9689	0.024	24.345	0.000
1789	8.9770	0.026	24.345	0.000
1790	8.9822	0.030	24.470	0.000
1791	8.9875	0.032	24.470	0.000
1792	8.9928	0.032	24.435	0.000
1793	8.9968	0.030	24.435	0.000
1794	9.0008	0.024	24.505	0.000
1795	9.0049	0.018	24.505	0.000
1796	9.0089	0.016	24.470	0.000
1797	9.0129	0.020	24.470	0.000
1798	9.0169	0.028	24.470	0.000
1799	9.0208	0.030	24.430	0.000
1800	9.0248	0.030	24.430	0.000
1801	9.0328	0.028	24.450	0.000
1802	9.0408	0.024	24.450	0.000
1803	9.0461	0.024	24.505	0.000
1804	9.0514	0.026	24.505	0.000
1805	9.0567	0.020	24.470	0.000
1806	9.0621	0.020	24.470	0.000
1807	9.0675	0.028	24.490	0.000
1808	9.0728	0.026	24.490	0.000
1809	9.0760	0.022	24.490	0.000
1810	9.0792	0.022	24.500	0.000
1811	9.0824	0.022	24.500	0.000
1812	9.0856	0.016	24.545	0.000
1813	9.0888	0.012	24.545	0.000
1814	9.0968	0.012	24.515	0.000
1815	9.1048	0.008	24.515	0.000
1816	9.1101	0.016	24.580	0.000
1817	9.1154	0.020	24.580	0.000
1818	9.1208	0.018	24.460	0.000
1819	9.1261	0.024	24.460	0.000
1820	9.1314	0.024	24.460	0.000
1821	9.1368	0.022	24.485	0.000
1822	9.1399	0.012	24.485	0.000
1823	9.1431	0.006	24.455	0.000
1824	9.1463	0.008	24.455	0.000
1825	9.1495	0.006	24.485	0.000
1826	9.1527	0.016	24.485	0.000
1827	9.1687	0.026	24.490	0.000
1828	9.1727	0.020	24.490	0.000
1829	9.1767	0.016	24.560	0.000
1830	9.1807	0.012	24.560	0.000
1831	9.1847	0.008	24.560	0.000
1832	9.1900	0.012	24.550	0.000
1833	9.1954	0.038	24.550	0.000
1834	9.2007	0.074	24.515	0.000
1835	9.2047	0.164	24.515	0.000
1836	9.2087	0.372	24.540	0.000
1837	9.2127	0.846	24.540	0.000
1838	9.2167	1.626	24.490	0.000
1839	9.2247	3.000	24.490	0.000
1840	9.2326	4.704	24.495	0.000
1841	9.2381	6.356	24.495	0.000
1842	9.2436	7.532	24.495	0.000
1843	9.2491	8.230	24.500	0.000
1844	9.2530	7.544	24.500	0.000
1845	9.2570	7.152	24.510	0.000
1846	9.2610	6.682	24.510	0.000
1847	9.2650	6.488	24.580	0.000
1848	9.2689	6.250	24.580	0.000
1849	9.2728	6.242	24.505	0.000
1850	9.2767	5.382	24.505	0.000
1851	9.2806	4.742	24.550	0.000
1852	9.2913	4.182	24.550	0.000
1853	9.3019	3.930	24.550	0.000
1854	9.3046	3.792	24.530	0.000
1855	9.3072	4.030	24.530	0.000
1856	9.3099	3.798	24.515	0.000
1857	9.3126	3.550	24.515	0.000
1858	9.3208	3.396	24.435	0.000
1859	9.3291	3.350	24.435	0.000
1860	9.3343	3.478	24.355	0.000
1861	9.3396	3.936	24.355	0.000
1862	9.3448	3.960	24.350	0.000
1863	9.3500	3.776	24.350	0.000
1864	9.3553	3.652	24.350	0.000
1865	9.3605	3.592	24.370	0.000
1866	9.3645	3.626	24.370	0.000
1867	9.3686	3.270	24.310	0.000
1868	9.3726	2.320	24.310	0.000
1869	9.3766	1.654	24.300	0.000
1870	9.3819	1.234	24.300	0.000
1871	9.3872	1.016	24.315	0.000
1872	9.3925	0.874	24.315	0.000
1873	9.3957	0.682	24.280	0.000
1874	9.3989	0.416	24.280	0.000
1875	9.4021	0.190	24.280	0.000
1876	9.4053	0.058	24.330	0.000
1877	9.4085	-0.014	24.330	0.000
1878	9.4165	-0.054	24.300	0.000
1879	9.4245	-0.066	24.300	0.000
1880	9.4298	-0.060	24.290	0.000
1881	9.4351	-0.044	24.290	0.000
1882	9.4404	-0.022	24.300	0.000
1883	9.4458	0.004	24.300	0.000
1884	9.4512	0.038	24.250	0.000
1885	9.4566	0.062	24.250	0.000
1886	9.4606	0.086	24.250	0.000
1887	9.4645	0.112	24.345	0.000
1888	9.4684	0.128	24.345	0.000
1889	9.4723	0.140	24.295	0.000
1890	9.4804	0.146	24.295	0.000
1891	9.4884	0.138	24.310	0.000
1892	9.4938	0.124	24.310	0.000
1893	9.4993	0.112	24.340	0.000
1894	9.5047	0.104	24.340	0.000
1895	9.5086	0.092	24.270	0.000
1896	9.5125	0.088	24.270	0.000
1897	9.5164	0.092	24.270	0.000
1898	9.5203	0.098	24.285	0.000
1899	9.5243	0.104	24.285	0.000
1900	9.5283	0.114	24.315	0.000
1901	9.5323	0.116	24.315	0.000
1902	9.5363	0.116	24.300	0.000
1903	9.5443	0.112	24.300	0.000
1904	9.5524	0.104	24.240	0.000
1905	9.5577	0.096	24.240	0.000
1906	9.5630	0.094	24.360	0.000
1907	9.5683	0.092	24.360	0.000
1908	9.5737	0.100	24.360	0.000
1909	9.5791	0.102	24.295	0.000
1910	9.5844	0.100	24.295	0.000
1911	9.5871	0.094	24.310	0.000
1912	9.5897	0.084	24.310	0.000
1913	9.5924	0.080	24.290	0.000
1914	9.5950	0.074	24.290	0.000
1915	9.5977	0.072	24.230	0.000
1916	9.6003	0.078	24.230	0.000
1917	9.6162	0.082	24.370	0.000
1918	9.6215	0.084	24.370	0.000
1919	9.6269	0.084	24.370	0.000
1920	9.6323	0.082	24.310	0.000
1921	9.6377	0.076	24.310	0.000
1922	9.6432	0.068	24.290	0.000
1923	9.6487	0.064	24.290	0.000
1924	9.6540	0.060	24.370	0.000
1925	9.6592	0.060	24.370	0.000
1926	9.6645	0.060	24.375	0.000
1927	9.6697	0.060	24.375	0.000
1928	9.6750	0.060	24.330	0.000
1929	9.6803	0.070	24.330	0.000
1930	9.6843	0.076	24.330	0.000
1931	9.6883	0.066	24.330	0.000
1932	9.6923	0.058	24.330	0.000
1933	9.6962	0.048	24.405	0.000
1934	9.7016	0.044	24.405	0.000
1935	9.7070	0.042	24.370	0.000
1936	9.7124	0.050	24.370	0.000
1937	9.7156	0.062	24.380	0.000
1938	9.7187	0.066	24.380	0.000
1939	9.7219	0.058	24.395	0.000
1940	9.7250	0.048	24.395	0.000
1941	9.7282	0.036	24.395	0.000
1942	9.7442	0.030	24.440	0.000
1943	9.7482	0.034	24.440	0.000
1944	9.7522	0.048	24.420	0.000
1945	9.7561	0.060	24.420	0.000
1946	9.7601	0.056	24.360	0.000
1947	9.7655	0.050	24.360	0.000
1948	9.7708	0.040	24.325	0.000
1949	9.7761	0.030	24.325	0.000
1950	9.7793	0.034	24.420	0.000
1951	9.7825	0.036	24.420	0.000
1952	9.7857	0.044	24.420	0.000
1953	9.7889	0.046	24.370	0.000
1954	9.7921	0.042	24.370	0.000
1955	9.8082	0.034	24.400	0.000
1956	9.8135	0.028	24.400	0.000
1957	9.8188	0.032	24.450	0.000
1958	9.8241	0.034	24.450	0.000
1959	9.8295	0.038	24.400	0.000
1960	9.8348	0.038	24.400	0.000
1961	9.8402	0.036	24.480	0.000
1962	9.8433	0.028	24.480	0.000
1963	9.8465	0.024	24.480	0.000
1964	9.8497	0.026	24.405	0.000
1965	9.8529	0.038	24.405	0.000
1966	9.8561	0.042	24.385	0.000
1967	9.8641	0.042	24.385	0.000
1968	9.8721	0.034	24.420	0.000
1969	9.8774	0.020	24.420	0.000
1970	9.8827	0.010	24.400	0.000
1971	9.8881	0.012	24.400	0.000
1972	9.8934	0.016	24.440	0.000
1973	9.8988	0.032	24.440	0.000
1974	9.9041	0.042	24.440	0.000
1975	9.9095	0.040	24.415	0.000
1976	9.9148	0.032	24.415	0.000
1977	9.9201	0.024	24.390	0.000
1978	9.9254	0.014	24.390	0.000
1979	9.9307	0.010	24.455	0.000
1980	9.9361	0.016	24.455	0.000
1981	9.9401	0.024	24.420	0.000
1982	9.9441	0.026	24.420	0.000
1983	9.9481	0.028	24.450	0.000
1984	9.9521	0.028	24.450	0.000
1985	9.9574	0.020	24.450	0.000
1986	9.9628	0.020	24.475	0.000
1987	9.9682	0.024	24.475	0.000
1988	9.9735	0.018	24.565	0.000
1989	9.9788	0.014	24.565	0.000
1990	9.9841	0.014	24.480	0.000
1991	9.9894	0.014	24.480	0.000
1992	9.9948	0.018	24.500	0.000
1993	10.0001	0.022	24.500	0.000
1994	10.0041	0.026	24.560	0.000
1995	10.0080	0.026	24.560	0.000
1996	10.0120	0.016	24.560	0.000
1997	10.0160	0.004	24.490	0.000
1998	10.0213	-0.002	24.490	0.000
1999	10.0267	0.002	24.505	0.000
2000	10.0320	0.016	24.505	0.000
2001	10.0359	0.028	24.530	0.000
2002	10.0399	0.032	24.530	0.000
2003	10.0439	0.028	24.490	0.000
2004	10.0478	0.016	24.490	0.000
2005	10.0560	0.004	24.455	0.000
2006	10.0641	-0.002	24.455	0.000
2007	10.0695	0.002	24.455	0.000
[truncated: 10,601 more rows]
