# Supplementary material for: Applications of a novel reciprocating positive displacement pump in the simulation of pulsatile arterial blood flow
Source: PLoS One. 2022 Dec 13;17(12):e0270780. doi: 10.1371/journal.pone.0270780 (PMC9746965; doi:10.1371/journal.pone.0270780)
Supplement: S1 File — (ZIP) [file pone.0270780.s001.zip › Supporting Information Data Files/Flow Rates/Ocular and Retina/Total Retinal Flow (l) 0174.csv]

Viewer Version	2.91
COM HW Type	RS485/USB Sensor Cable
COM HW Config	Config String: COM10, 115200, ECHOOFF
Sensor Cable Version	1.8
Product Type	Liquid Flow Sensor (SF06 Chip)
Product COM Protocol Config	SHDLC Device Address: 0
Product ID	SLF3S-1300F
Sensor Serial	2109-000156
I2C Address	8
Supply Voltage	3.5 V
Command Address	0x3608
Sampling Time [ms]	5
Scale Factor Flow lin.	500
Scale Factor Temp lin.	200
Scale Factor Custom	1
Sample #	Relative Time[s]	Flow linearized [ml/min]	Temperature linearized [deg C]	Custom []
24	0.1320	-0.004	23.370	0.000
25	0.1360	-0.012	23.350	0.000
26	0.1400	-0.016	23.350	0.000
27	0.1440	-0.014	23.360	0.000
28	0.1520	-0.002	23.360	0.000
29	0.1600	0.000	23.380	0.000
30	0.1653	-0.002	23.380	0.000
31	0.1706	0.004	23.400	0.000
32	0.1759	-0.008	23.400	0.000
33	0.1799	-0.018	23.400	0.000
34	0.1839	-0.016	23.450	0.000
35	0.1879	-0.010	23.450	0.000
36	0.1919	-0.002	23.460	0.000
37	0.1973	-0.002	23.460	0.000
38	0.2026	-0.002	23.470	0.000
39	0.2079	-0.006	23.470	0.000
40	0.2132	-0.014	23.420	0.000
41	0.2185	-0.014	23.420	0.000
42	0.2238	-0.012	23.535	0.000
43	0.2292	-0.012	23.535	0.000
44	0.2346	-0.006	23.535	0.000
45	0.2400	-0.002	23.545	0.000
46	0.2453	-0.012	23.545	0.000
47	0.2505	-0.016	23.525	0.000
48	0.2558	-0.006	23.525	0.000
49	0.2598	-0.002	23.600	0.000
50	0.2638	-0.002	23.600	0.000
51	0.2678	0.004	23.635	0.000
52	0.2718	-0.004	23.635	0.000
53	0.2772	-0.018	23.660	0.000
54	0.2826	-0.026	23.660	0.000
55	0.2880	-0.022	23.660	0.000
56	0.2933	-0.016	23.600	0.000
57	0.2985	-0.004	23.600	0.000
58	0.3038	0.010	23.660	0.000
59	0.3091	0.006	23.660	0.000
60	0.3145	-0.004	23.635	0.000
61	0.3198	-0.010	23.635	0.000
62	0.3251	-0.022	23.630	0.000
63	0.3304	-0.028	23.630	0.000
64	0.3357	-0.014	23.720	0.000
65	0.3397	-0.004	23.720	0.000
66	0.3437	-0.002	23.720	0.000
67	0.3477	-0.004	23.705	0.000
68	0.3517	-0.004	23.705	0.000
69	0.3570	-0.010	23.730	0.000
70	0.3623	-0.014	23.730	0.000
71	0.3676	-0.012	23.760	0.000
72	0.3730	-0.010	23.760	0.000
73	0.3783	-0.012	23.745	0.000
74	0.3836	-0.012	23.745	0.000
75	0.3890	-0.010	23.795	0.000
76	0.3944	-0.008	23.795	0.000
77	0.3997	-0.008	23.795	0.000
78	0.4037	-0.006	23.805	0.000
79	0.4077	-0.004	23.805	0.000
80	0.4117	-0.006	23.795	0.000
81	0.4158	-0.010	23.795	0.000
82	0.4237	-0.020	23.820	0.000
83	0.4316	-0.022	23.820	0.000
84	0.4356	-0.016	23.800	0.000
85	0.4396	-0.010	23.800	0.000
86	0.4436	-0.006	23.815	0.000
87	0.4476	0.000	23.815	0.000
88	0.4529	0.002	23.815	0.000
89	0.4582	-0.008	23.875	0.000
90	0.4635	-0.016	23.875	0.000
91	0.4688	-0.024	23.870	0.000
92	0.4742	-0.022	23.870	0.000
93	0.4795	-0.016	23.855	0.000
94	0.4848	-0.006	23.855	0.000
95	0.4902	0.002	23.895	0.000
96	0.4955	-0.002	23.895	0.000
97	0.5009	-0.006	23.925	0.000
98	0.5063	-0.010	23.925	0.000
99	0.5117	-0.016	23.925	0.000
100	0.5156	-0.020	23.885	0.000
101	0.5196	-0.014	23.885	0.000
102	0.5235	-0.010	23.900	0.000
103	0.5275	-0.010	23.900	0.000
104	0.5328	-0.008	23.855	0.000
105	0.5382	-0.008	23.855	0.000
106	0.5435	-0.008	23.940	0.000
107	0.5488	-0.012	23.940	0.000
108	0.5542	-0.010	23.980	0.000
109	0.5595	-0.010	23.980	0.000
110	0.5648	-0.014	23.980	0.000
111	0.5701	-0.012	24.005	0.000
112	0.5755	-0.006	24.005	0.000
113	0.5808	-0.006	23.945	0.000
114	0.5862	-0.006	23.945	0.000
115	0.5916	-0.010	23.965	0.000
116	0.5955	-0.012	23.965	0.000
117	0.5995	-0.018	24.040	0.000
118	0.6035	-0.028	24.040	0.000
119	0.6075	-0.020	24.005	0.000
120	0.6128	-0.012	24.005	0.000
121	0.6181	-0.006	24.005	0.000
122	0.6235	0.002	24.005	0.000
123	0.6288	0.000	24.005	0.000
124	0.6342	-0.004	23.985	0.000
125	0.6396	-0.006	23.985	0.000
126	0.6450	-0.016	24.000	0.000
127	0.6504	-0.020	24.000	0.000
128	0.6558	-0.014	24.080	0.000
129	0.6597	-0.014	24.080	0.000
130	0.6636	-0.012	24.065	0.000
131	0.6676	-0.008	24.065	0.000
132	0.6715	-0.008	24.065	0.000
133	0.6768	-0.006	24.085	0.000
134	0.6821	-0.010	24.085	0.000
135	0.6874	-0.016	24.030	0.000
136	0.6927	-0.014	24.030	0.000
137	0.6981	-0.012	24.095	0.000
138	0.7034	-0.012	24.095	0.000
139	0.7087	-0.012	24.105	0.000
140	0.7141	-0.008	24.105	0.000
141	0.7194	-0.008	24.050	0.000
142	0.7234	-0.010	24.050	0.000
143	0.7274	-0.014	24.050	0.000
144	0.7313	-0.014	24.010	0.000
145	0.7353	-0.014	24.010	0.000
146	0.7433	-0.014	24.130	0.000
147	0.7513	-0.014	24.130	0.000
148	0.7567	-0.008	24.090	0.000
149	0.7620	-0.006	24.090	0.000
150	0.7673	-0.010	24.195	0.000
151	0.7713	-0.012	24.195	0.000
152	0.7753	-0.006	24.150	0.000
153	0.7793	-0.010	24.150	0.000
154	0.7833	-0.016	24.150	0.000
155	0.7887	-0.012	24.240	0.000
156	0.7942	-0.012	24.240	0.000
157	0.7996	-0.016	24.115	0.000
158	0.8050	-0.010	24.115	0.000
159	0.8104	-0.002	24.100	0.000
160	0.8158	-0.004	24.100	0.000
161	0.8211	-0.004	24.135	0.000
162	0.8264	-0.010	24.135	0.000
163	0.8318	-0.022	24.200	0.000
164	0.8356	-0.026	24.200	0.000
165	0.8395	-0.026	24.200	0.000
166	0.8434	-0.016	24.195	0.000
167	0.8473	-0.004	24.195	0.000
168	0.8526	-0.002	24.250	0.000
169	0.8580	0.006	24.250	0.000
170	0.8634	-0.004	24.270	0.000
171	0.8687	-0.016	24.270	0.000
172	0.8741	-0.020	24.140	0.000
173	0.8794	-0.032	24.140	0.000
174	0.8847	-0.020	24.170	0.000
175	0.8901	-0.006	24.170	0.000
176	0.8954	-0.002	24.170	0.000
177	0.9007	0.000	24.255	0.000
178	0.9060	-0.002	24.255	0.000
179	0.9113	-0.008	24.240	0.000
180	0.9145	-0.020	24.240	0.000
181	0.9177	-0.022	24.190	0.000
182	0.9209	-0.016	24.190	0.000
183	0.9241	-0.014	24.215	0.000
184	0.9273	-0.012	24.215	0.000
185	0.9353	-0.008	24.245	0.000
186	0.9433	-0.006	24.245	0.000
187	0.9487	-0.014	24.245	0.000
188	0.9541	-0.018	24.290	0.000
189	0.9596	-0.008	24.290	0.000
190	0.9649	-0.010	24.270	0.000
191	0.9702	-0.016	24.270	0.000
192	0.9755	-0.012	24.250	0.000
193	0.9794	-0.010	24.250	0.000
194	0.9834	-0.010	24.235	0.000
195	0.9873	-0.010	24.235	0.000
196	0.9912	-0.012	24.290	0.000
197	0.9992	-0.008	24.290	0.000
198	1.0072	-0.012	24.290	0.000
199	1.0112	-0.018	24.290	0.000
200	1.0152	-0.016	24.290	0.000
201	1.0192	-0.014	24.270	0.000
202	1.0232	-0.010	24.270	0.000
203	1.0286	-0.006	24.355	0.000
204	1.0339	-0.012	24.355	0.000
205	1.0392	-0.010	24.290	0.000
206	1.0432	-0.012	24.290	0.000
207	1.0472	-0.018	24.290	0.000
208	1.0512	-0.012	24.290	0.000
209	1.0552	-0.008	24.290	0.000
210	1.0632	-0.012	24.325	0.000
211	1.0712	-0.014	24.325	0.000
212	1.0766	-0.010	24.305	0.000
213	1.0820	-0.012	24.305	0.000
214	1.0874	-0.018	24.350	0.000
215	1.0913	-0.012	24.350	0.000
216	1.0953	-0.004	24.285	0.000
217	1.0992	-0.008	24.285	0.000
218	1.1032	-0.016	24.350	0.000
219	1.1085	-0.016	24.350	0.000
220	1.1138	-0.018	24.350	0.000
221	1.1191	-0.018	24.450	0.000
222	1.1245	-0.008	24.450	0.000
223	1.1298	-0.008	24.375	0.000
224	1.1351	-0.006	24.375	0.000
225	1.1404	-0.004	24.355	0.000
226	1.1457	-0.008	24.355	0.000
227	1.1510	-0.016	24.415	0.000
228	1.1564	-0.022	24.415	0.000
229	1.1617	-0.014	24.315	0.000
230	1.1670	-0.012	24.315	0.000
231	1.1702	-0.016	24.315	0.000
232	1.1734	-0.008	24.395	0.000
233	1.1766	-0.008	24.395	0.000
234	1.1798	-0.014	24.425	0.000
235	1.1830	-0.014	24.425	0.000
236	1.1910	-0.012	24.400	0.000
237	1.1990	-0.014	24.400	0.000
238	1.2044	-0.016	24.445	0.000
239	1.2097	-0.012	24.445	0.000
240	1.2151	-0.010	24.415	0.000
241	1.2204	-0.010	24.415	0.000
242	1.2257	-0.008	24.415	0.000
243	1.2311	-0.006	24.395	0.000
244	1.2342	-0.008	24.395	0.000
245	1.2374	-0.014	24.350	0.000
246	1.2406	-0.016	24.350	0.000
247	1.2438	-0.018	24.475	0.000
248	1.2469	-0.018	24.475	0.000
249	1.2629	-0.014	24.420	0.000
250	1.2670	-0.004	24.420	0.000
251	1.2710	-0.004	24.425	0.000
252	1.2750	-0.008	24.425	0.000
253	1.2790	-0.012	24.425	0.000
254	1.2843	-0.016	24.430	0.000
255	1.2897	-0.024	24.430	0.000
256	1.2950	-0.020	24.475	0.000
257	1.2990	-0.010	24.475	0.000
258	1.3030	-0.008	24.450	0.000
259	1.3069	-0.006	24.450	0.000
260	1.3109	-0.004	24.435	0.000
261	1.3189	-0.012	24.435	0.000
262	1.3269	-0.018	24.435	0.000
263	1.3322	-0.030	24.435	0.000
264	1.3375	-0.004	24.435	0.000
265	1.3428	-0.022	24.515	0.000
266	1.3469	-0.008	24.515	0.000
267	1.3509	-0.002	24.430	0.000
268	1.3550	-0.012	24.430	0.000
269	1.3591	-0.014	24.505	0.000
270	1.3643	-0.012	24.505	0.000
271	1.3696	-0.010	24.475	0.000
272	1.3748	-0.014	24.475	0.000
273	1.3803	-0.002	24.425	0.000
274	1.3858	-0.020	24.425	0.000
275	1.3913	-0.014	24.425	0.000
276	1.3965	-0.012	24.455	0.000
277	1.4017	-0.018	24.455	0.000
278	1.4069	-0.016	24.515	0.000
279	1.4122	0.006	24.515	0.000
280	1.4176	-0.002	24.545	0.000
281	1.4229	0.004	24.545	0.000
282	1.4269	-0.004	24.515	0.000
283	1.4309	-0.008	24.515	0.000
284	1.4349	-0.002	24.550	0.000
285	1.4389	0.008	24.550	0.000
286	1.4443	0.006	24.550	0.000
287	1.4496	0.016	24.560	0.000
288	1.4550	0.026	24.560	0.000
289	1.4604	0.018	24.540	0.000
290	1.4658	0.012	24.540	0.000
291	1.4712	0.014	24.535	0.000
292	1.4764	0.026	24.535	0.000
293	1.4816	0.026	24.480	0.000
294	1.4868	0.036	24.480	0.000
295	1.4908	0.034	24.530	0.000
296	1.4948	0.050	24.530	0.000
297	1.4988	0.042	24.530	0.000
298	1.5028	0.044	24.585	0.000
299	1.5108	0.046	24.585	0.000
300	1.5188	0.062	24.540	0.000
301	1.5228	0.052	24.540	0.000
302	1.5268	0.068	24.520	0.000
303	1.5308	0.070	24.520	0.000
304	1.5348	0.082	24.575	0.000
305	1.5402	0.076	24.575	0.000
306	1.5455	0.076	24.485	0.000
307	1.5508	0.082	24.485	0.000
308	1.5540	0.076	24.485	0.000
309	1.5572	0.074	24.560	0.000
310	1.5604	0.076	24.560	0.000
311	1.5636	0.072	24.535	0.000
312	1.5668	0.076	24.535	0.000
313	1.5828	0.076	24.585	0.000
314	1.5881	0.070	24.585	0.000
315	1.5935	0.072	24.595	0.000
316	1.5988	0.062	24.595	0.000
317	1.6028	0.058	24.600	0.000
318	1.6069	0.060	24.600	0.000
319	1.6109	0.048	24.600	0.000
320	1.6149	0.046	24.560	0.000
321	1.6189	0.054	24.560	0.000
322	1.6229	0.054	24.670	0.000
323	1.6268	0.054	24.670	0.000
324	1.6308	0.060	24.560	0.000
325	1.6388	0.054	24.560	0.000
326	1.6468	0.050	24.595	0.000
327	1.6521	0.046	24.595	0.000
328	1.6575	0.046	24.610	0.000
329	1.6629	0.040	24.610	0.000
330	1.6682	0.038	24.610	0.000
331	1.6735	0.042	24.600	0.000
332	1.6788	0.042	24.600	0.000
333	1.6828	0.038	24.585	0.000
334	1.6868	0.034	24.585	0.000
335	1.6907	0.036	24.615	0.000
336	1.6947	0.034	24.615	0.000
337	1.7000	0.032	24.605	0.000
338	1.7053	0.034	24.605	0.000
339	1.7106	0.032	24.620	0.000
340	1.7160	0.032	24.620	0.000
341	1.7215	0.036	24.620	0.000
342	1.7269	0.032	24.725	0.000
343	1.7322	0.028	24.725	0.000
344	1.7374	0.028	24.585	0.000
345	1.7427	0.022	24.585	0.000
346	1.7459	0.020	24.605	0.000
347	1.7491	0.022	24.605	0.000
348	1.7523	0.024	24.605	0.000
349	1.7555	0.026	24.605	0.000
350	1.7587	0.028	24.650	0.000
351	1.7666	0.030	24.650	0.000
352	1.7746	0.022	24.650	0.000
353	1.7799	0.012	24.655	0.000
354	1.7853	0.014	24.655	0.000
355	1.7906	0.010	24.665	0.000
356	1.7959	0.008	24.665	0.000
357	1.8013	0.020	24.700	0.000
358	1.8066	0.026	24.700	0.000
359	1.8106	0.022	24.605	0.000
360	1.8146	0.022	24.605	0.000
361	1.8186	0.020	24.725	0.000
362	1.8225	0.012	24.725	0.000
363	1.8305	0.010	24.725	0.000
364	1.8385	0.012	24.650	0.000
365	1.8425	0.012	24.650	0.000
366	1.8465	0.012	24.665	0.000
367	1.8505	0.012	24.665	0.000
368	1.8545	0.010	24.670	0.000
369	1.8598	0.004	24.670	0.000
370	1.8651	0.012	24.630	0.000
371	1.8704	0.020	24.630	0.000
372	1.8758	0.012	24.665	0.000
373	1.8812	0.006	24.665	0.000
374	1.8866	0.006	24.665	0.000
375	1.8918	0.000	24.685	0.000
376	1.8971	-0.002	24.685	0.000
377	1.9024	0.008	24.665	0.000
378	1.9078	0.014	24.665	0.000
379	1.9131	0.018	24.695	0.000
380	1.9185	0.022	24.695	0.000
381	1.9238	0.022	24.680	0.000
382	1.9291	0.000	24.680	0.000
383	1.9344	-0.012	24.680	0.000
384	1.9394	-0.006	24.670	0.000
385	1.9443	0.002	24.670	0.000
386	1.9492	0.002	24.715	0.000
387	1.9542	0.012	24.715	0.000
388	1.9573	0.018	24.640	0.000
389	1.9604	0.010	24.640	0.000
390	1.9635	0.002	24.580	0.000
391	1.9666	-0.002	24.580	0.000
392	1.9745	-0.008	24.770	0.000
393	1.9824	-0.006	24.770	0.000
394	1.9877	0.002	24.770	0.000
395	1.9931	0.008	24.730	0.000
396	1.9984	0.004	24.730	0.000
397	2.0016	-0.002	24.695	0.000
398	2.0048	0.006	24.695	0.000
399	2.0080	0.008	24.725	0.000
400	2.0113	0.002	24.725	0.000
401	2.0145	0.008	24.650	0.000
402	2.0226	0.014	24.650	0.000
403	2.0308	-0.002	24.700	0.000
404	2.0360	-0.006	24.700	0.000
405	2.0412	-0.010	24.700	0.000
406	2.0464	-0.014	24.745	0.000
407	2.0517	-0.006	24.745	0.000
408	2.0571	0.006	24.730	0.000
409	2.0624	0.010	24.730	0.000
410	2.0678	0.012	24.765	0.000
411	2.0731	0.002	24.765	0.000
412	2.0785	-0.006	24.690	0.000
413	2.0839	-0.012	24.690	0.000
414	2.0892	-0.010	24.750	0.000
415	2.0946	0.006	24.750	0.000
416	2.0985	0.004	24.750	0.000
417	2.1025	0.006	24.775	0.000
418	2.1064	0.012	24.775	0.000
419	2.1103	-0.002	24.705	0.000
420	2.1156	-0.016	24.705	0.000
421	2.1210	-0.018	24.725	0.000
422	2.1263	-0.006	24.725	0.000
423	2.1303	0.002	24.830	0.000
424	2.1343	0.008	24.830	0.000
425	2.1382	0.014	24.765	0.000
426	2.1422	0.004	24.765	0.000
427	2.1502	-0.006	24.765	0.000
428	2.1581	-0.006	24.735	0.000
429	2.1635	-0.010	24.735	0.000
430	2.1688	-0.012	24.730	0.000
431	2.1741	-0.004	24.730	0.000
432	2.1794	0.000	24.780	0.000
433	2.1848	-0.002	24.780	0.000
434	2.1901	-0.006	24.800	0.000
435	2.1941	-0.006	24.800	0.000
436	2.1981	-0.004	24.800	0.000
437	2.2021	-0.002	24.800	0.000
438	2.2061	0.004	24.800	0.000
439	2.2114	-0.002	24.775	0.000
440	2.2167	-0.008	24.775	0.000
441	2.2221	-0.008	24.815	0.000
442	2.2274	-0.004	24.815	0.000
443	2.2328	-0.008	24.765	0.000
444	2.2381	-0.006	24.765	0.000
445	2.2434	0.000	24.805	0.000
446	2.2487	-0.004	24.805	0.000
447	2.2540	-0.008	24.745	0.000
448	2.2580	-0.008	24.745	0.000
449	2.2620	-0.006	24.745	0.000
450	2.2660	-0.008	24.715	0.000
451	2.2700	0.002	24.715	0.000
452	2.2754	0.006	24.775	0.000
453	2.2807	-0.002	24.775	0.000
454	2.2860	-0.006	24.855	0.000
455	2.2914	-0.010	24.855	0.000
456	2.2967	-0.014	24.820	0.000
457	2.3020	-0.014	24.820	0.000
458	2.3073	-0.010	24.795	0.000
459	2.3127	0.000	24.795	0.000
460	2.3180	0.004	24.795	0.000
461	2.3220	-0.002	24.825	0.000
462	2.3260	0.006	24.825	0.000
463	2.3300	-0.010	24.805	0.000
464	2.3340	-0.014	24.805	0.000
465	2.3420	-0.014	24.880	0.000
466	2.3500	-0.008	24.880	0.000
467	2.3540	-0.008	24.815	0.000
468	2.3580	-0.002	24.815	0.000
469	2.3620	-0.004	24.845	0.000
470	2.3660	0.002	24.845	0.000
471	2.3713	-0.014	24.845	0.000
472	2.3766	-0.002	24.855	0.000
473	2.3819	-0.004	24.855	0.000
474	2.3873	-0.006	24.805	0.000
475	2.3926	-0.002	24.805	0.000
476	2.3979	-0.002	24.795	0.000
477	2.4032	-0.010	24.795	0.000
478	2.4086	-0.012	24.795	0.000
479	2.4139	-0.012	24.795	0.000
480	2.4192	-0.014	24.810	0.000
481	2.4246	-0.002	24.810	0.000
482	2.4299	0.002	24.810	0.000
483	2.4339	-0.006	24.820	0.000
484	2.4379	-0.004	24.820	0.000
485	2.4419	-0.008	24.845	0.000
486	2.4459	-0.016	24.845	0.000
487	2.4512	-0.014	24.795	0.000
488	2.4565	-0.012	24.795	0.000
489	2.4619	-0.004	24.885	0.000
490	2.4672	0.000	24.885	0.000
491	2.4726	0.002	24.835	0.000
492	2.4779	0.000	24.835	0.000
493	2.4832	-0.012	24.835	0.000
494	2.4886	-0.018	24.910	0.000
495	2.4939	-0.012	24.910	0.000
496	2.4993	-0.010	24.800	0.000
497	2.5046	-0.006	24.800	0.000
498	2.5100	-0.002	24.925	0.000
499	2.5140	0.008	24.925	0.000
500	2.5180	0.002	24.885	0.000
501	2.5220	-0.014	24.885	0.000
502	2.5260	-0.014	24.855	0.000
503	2.5313	-0.018	24.855	0.000
504	2.5365	-0.020	24.855	0.000
505	2.5418	-0.012	24.855	0.000
506	2.5472	-0.002	24.855	0.000
507	2.5525	-0.004	24.825	0.000
508	2.5579	-0.004	24.825	0.000
509	2.5632	0.000	24.860	0.000
510	2.5685	-0.010	24.860	0.000
511	2.5739	-0.012	24.870	0.000
512	2.5792	-0.004	24.870	0.000
513	2.5845	-0.008	24.950	0.000
514	2.5898	-0.010	24.950	0.000
515	2.5952	-0.008	24.950	0.000
516	2.6005	-0.006	24.865	0.000
517	2.6058	-0.010	24.865	0.000
518	2.6098	-0.012	24.885	0.000
519	2.6138	-0.006	24.885	0.000
520	2.6178	-0.008	24.920	0.000
521	2.6218	-0.016	24.920	0.000
522	2.6271	-0.016	24.910	0.000
523	2.6324	-0.010	24.910	0.000
524	2.6378	-0.012	24.790	0.000
525	2.6431	-0.008	24.790	0.000
526	2.6484	0.000	24.790	0.000
527	2.6537	-0.002	24.815	0.000
528	2.6591	-0.006	24.815	0.000
529	2.6644	-0.010	24.880	0.000
530	2.6697	-0.014	24.880	0.000
531	2.6751	-0.016	24.925	0.000
532	2.6804	-0.010	24.925	0.000
533	2.6858	-0.006	24.870	0.000
534	2.6898	-0.008	24.870	0.000
535	2.6939	-0.006	24.845	0.000
536	2.6979	-0.004	24.845	0.000
537	2.7020	-0.018	24.845	0.000
538	2.7073	-0.018	24.915	0.000
539	2.7125	-0.006	24.915	0.000
540	2.7178	-0.006	24.860	0.000
541	2.7232	-0.008	24.860	0.000
542	2.7286	-0.004	24.870	0.000
543	2.7339	-0.008	24.870	0.000
544	2.7392	-0.012	24.845	0.000
545	2.7445	-0.012	24.845	0.000
546	2.7497	-0.006	24.920	0.000
547	2.7551	-0.006	24.920	0.000
548	2.7604	-0.006	24.920	0.000
549	2.7657	-0.008	24.895	0.000
550	2.7697	-0.012	24.895	0.000
551	2.7737	-0.018	24.920	0.000
552	2.7777	-0.014	24.920	0.000
553	2.7817	-0.008	24.920	0.000
554	2.7870	-0.006	24.920	0.000
555	2.7924	-0.004	24.880	0.000
556	2.7977	-0.004	24.880	0.000
557	2.8030	-0.012	24.975	0.000
558	2.8083	-0.018	24.975	0.000
559	2.8136	-0.016	24.975	0.000
560	2.8190	-0.010	24.980	0.000
561	2.8244	-0.010	24.980	0.000
562	2.8297	-0.004	24.905	0.000
563	2.8337	-0.002	24.905	0.000
564	2.8377	-0.008	24.920	0.000
565	2.8418	-0.014	24.920	0.000
566	2.8458	-0.012	24.895	0.000
567	2.8511	-0.010	24.895	0.000
568	2.8564	-0.010	24.965	0.000
569	2.8618	-0.006	24.965	0.000
570	2.8671	-0.010	24.965	0.000
571	2.8724	-0.014	24.865	0.000
572	2.8778	-0.010	24.865	0.000
573	2.8831	-0.010	24.890	0.000
574	2.8883	-0.012	24.890	0.000
575	2.8936	-0.008	24.885	0.000
576	2.8976	-0.004	24.885	0.000
577	2.9016	-0.012	24.975	0.000
578	2.9056	-0.022	24.975	0.000
579	2.9096	-0.018	24.970	0.000
580	2.9176	-0.010	24.970	0.000
581	2.9255	-0.006	24.970	0.000
582	2.9309	-0.002	24.970	0.000
583	2.9362	0.006	24.970	0.000
584	2.9415	-0.008	24.955	0.000
585	2.9456	-0.024	24.955	0.000
586	2.9496	-0.020	24.970	0.000
587	2.9537	-0.022	24.970	0.000
588	2.9577	-0.018	24.965	0.000
589	2.9617	-0.002	24.965	0.000
590	2.9657	0.002	24.950	0.000
591	2.9697	-0.002	24.950	0.000
592	2.9737	-0.006	24.950	0.000
593	2.9816	-0.018	24.995	0.000
594	2.9896	-0.018	24.995	0.000
595	2.9949	-0.014	24.940	0.000
596	3.0003	-0.008	24.940	0.000
597	3.0056	-0.004	25.015	0.000
598	3.0109	-0.010	25.015	0.000
599	3.0163	-0.016	24.935	0.000
600	3.0216	-0.014	24.935	0.000
601	3.0256	-0.016	24.940	0.000
602	3.0296	-0.014	24.940	0.000
603	3.0337	-0.002	24.940	0.000
604	3.0377	0.002	25.005	0.000
605	3.0430	-0.004	25.005	0.000
606	3.0482	-0.010	24.980	0.000
607	3.0535	-0.016	24.980	0.000
608	3.0588	-0.022	24.980	0.000
609	3.0641	-0.018	24.980	0.000
610	3.0695	-0.010	24.955	0.000
611	3.0748	-0.004	24.955	0.000
612	3.0801	-0.002	24.970	0.000
613	3.0854	-0.006	24.970	0.000
614	3.0894	-0.012	24.970	0.000
615	3.0934	-0.016	24.995	0.000
616	3.0975	-0.014	24.995	0.000
617	3.1015	-0.010	25.015	0.000
618	3.1068	-0.008	25.015	0.000
619	3.1121	-0.006	25.055	0.000
620	3.1175	-0.008	25.055	0.000
621	3.1229	-0.016	24.910	0.000
622	3.1284	-0.022	24.910	0.000
623	3.1338	-0.018	25.015	0.000
624	3.1391	-0.018	25.015	0.000
625	3.1443	-0.010	25.015	0.000
626	3.1495	-0.008	24.990	0.000
627	3.1527	0.004	24.990	0.000
628	3.1559	-0.010	25.010	0.000
629	3.1591	-0.016	25.010	0.000
630	3.1623	-0.010	24.990	0.000
631	3.1655	-0.006	24.990	0.000
632	3.1815	-0.016	25.090	0.000
633	3.1855	-0.008	25.090	0.000
634	3.1895	-0.008	24.960	0.000
635	3.1935	-0.016	24.960	0.000
636	3.1975	-0.016	24.960	0.000
637	3.2029	-0.010	24.990	0.000
638	3.2084	-0.012	24.990	0.000
639	3.2138	-0.012	24.985	0.000
640	3.2177	-0.004	24.985	0.000
641	3.2217	-0.008	25.040	0.000
642	3.2256	-0.018	25.040	0.000
643	3.2295	-0.020	25.080	0.000
644	3.2375	-0.008	25.080	0.000
645	3.2455	-0.012	24.990	0.000
646	3.2508	-0.002	24.990	0.000
647	3.2561	-0.002	24.990	0.000
648	3.2615	-0.010	24.990	0.000
649	3.2654	-0.028	24.990	0.000
650	3.2694	-0.018	25.055	0.000
651	3.2734	-0.022	25.055	0.000
652	3.2774	-0.014	25.035	0.000
653	3.2814	-0.002	25.035	0.000
654	3.2854	0.006	25.015	0.000
655	3.2894	-0.002	25.015	0.000
656	3.2934	-0.010	24.980	0.000
657	3.3014	-0.016	24.980	0.000
658	3.3093	-0.018	24.980	0.000
659	3.3147	-0.018	25.060	0.000
660	3.3201	-0.010	25.060	0.000
661	3.3255	-0.004	25.050	0.000
662	3.3308	-0.012	25.050	0.000
663	3.3361	-0.010	25.030	0.000
664	3.3414	-0.008	25.030	0.000
665	3.3446	-0.012	25.015	0.000
666	3.3478	-0.012	25.015	0.000
667	3.3510	-0.010	24.970	0.000
668	3.3542	-0.010	24.970	0.000
669	3.3574	-0.016	24.970	0.000
670	3.3653	-0.016	25.045	0.000
671	3.3733	-0.016	25.045	0.000
672	3.3786	-0.020	25.015	0.000
673	3.3840	-0.014	25.015	0.000
674	3.3893	-0.006	25.035	0.000
675	3.3946	-0.008	25.035	0.000
676	3.4000	-0.010	24.950	0.000
677	3.4053	-0.006	24.950	0.000
678	3.4085	-0.008	25.090	0.000
679	3.4117	-0.010	25.090	0.000
680	3.4149	-0.002	25.090	0.000
681	3.4181	-0.006	25.055	0.000
682	3.4213	-0.018	25.055	0.000
683	3.4372	-0.018	25.105	0.000
684	3.4413	-0.016	25.105	0.000
685	3.4453	-0.022	25.065	0.000
686	3.4494	-0.022	25.065	0.000
687	3.4534	-0.006	25.020	0.000
688	3.4587	0.002	25.020	0.000
689	3.4640	-0.004	25.130	0.000
690	3.4693	-0.014	25.130	0.000
691	3.4750	-0.014	25.130	0.000
692	3.4807	-0.022	25.045	0.000
693	3.4865	-0.022	25.045	0.000
694	3.4922	-0.006	25.085	0.000
695	3.4979	-0.002	25.085	0.000
696	3.5036	-0.004	25.035	0.000
697	3.5093	-0.004	25.035	0.000
698	3.5150	-0.018	25.035	0.000
699	3.5207	-0.028	25.035	0.000
700	3.5264	-0.020	25.070	0.000
701	3.5321	-0.012	25.070	0.000
702	3.5353	-0.006	25.070	0.000
703	3.5385	-0.004	25.005	0.000
704	3.5417	0.000	25.005	0.000
705	3.5449	-0.012	25.070	0.000
706	3.5481	-0.022	25.070	0.000
707	3.5535	-0.018	25.110	0.000
708	3.5588	-0.008	25.110	0.000
709	3.5641	-0.010	25.045	0.000
710	3.5681	-0.008	25.045	0.000
711	3.5722	-0.004	25.155	0.000
712	3.5762	-0.016	25.155	0.000
713	3.5802	-0.024	25.155	0.000
714	3.5883	-0.010	25.160	0.000
715	3.5964	-0.014	25.160	0.000
716	3.6018	-0.008	25.075	0.000
717	3.6071	-0.004	25.075	0.000
718	3.6125	-0.016	25.135	0.000
719	3.6164	-0.020	25.135	0.000
720	3.6203	-0.024	25.110	0.000
721	3.6242	-0.014	25.110	0.000
722	3.6281	-0.008	25.065	0.000
723	3.6334	-0.010	25.065	0.000
724	3.6387	0.004	25.065	0.000
725	3.6440	-0.008	25.065	0.000
726	3.6495	-0.022	25.065	0.000
727	3.6550	-0.012	25.075	0.000
728	3.6605	-0.012	25.075	0.000
729	3.6657	-0.006	25.145	0.000
730	3.6709	-0.004	25.145	0.000
731	3.6761	-0.008	25.105	0.000
732	3.6815	-0.014	25.105	0.000
733	3.6868	-0.030	25.105	0.000
734	3.6922	-0.022	25.105	0.000
735	3.6954	-0.016	25.105	0.000
736	3.6986	-0.010	25.095	0.000
737	3.7017	0.008	25.095	0.000
738	3.7049	-0.002	25.055	0.000
739	3.7081	-0.010	25.055	0.000
740	3.7161	-0.020	25.175	0.000
741	3.7241	-0.028	25.175	0.000
742	3.7295	-0.018	24.995	0.000
743	3.7349	-0.014	24.995	0.000
744	3.7403	-0.002	25.055	0.000
745	3.7456	-0.002	25.055	0.000
746	3.7509	-0.016	25.055	0.000
747	3.7561	-0.018	25.075	0.000
748	3.7593	-0.020	25.075	0.000
749	3.7625	-0.024	25.105	0.000
750	3.7657	-0.014	25.105	0.000
751	3.7689	0.002	25.105	0.000
752	3.7721	0.002	25.105	0.000
753	3.7881	-0.012	25.190	0.000
754	3.7922	-0.016	25.190	0.000
755	3.7963	-0.018	25.155	0.000
756	3.8004	-0.024	25.155	0.000
757	3.8045	-0.010	25.155	0.000
758	3.8096	0.000	25.115	0.000
759	3.8148	-0.008	25.115	0.000
760	3.8200	-0.010	25.080	0.000
761	3.8232	-0.014	25.080	0.000
762	3.8264	-0.022	25.105	0.000
763	3.8296	-0.018	25.105	0.000
764	3.8328	-0.008	25.055	0.000
765	3.8360	0.002	25.055	0.000
766	3.8520	-0.006	25.075	0.000
767	3.8574	-0.018	25.075	0.000
768	3.8628	-0.020	25.075	0.000
769	3.8681	-0.030	25.140	0.000
770	3.8721	-0.024	25.140	0.000
771	3.8760	-0.008	25.140	0.000
772	3.8799	-0.002	25.140	0.000
773	3.8839	-0.004	25.070	0.000
774	3.8899	-0.006	25.070	0.000
775	3.8959	-0.010	25.140	0.000
776	3.9019	-0.018	25.140	0.000
777	3.9078	-0.016	25.125	0.000
778	3.9138	-0.010	25.125	0.000
779	3.9198	-0.006	25.125	0.000
780	3.9258	-0.008	25.160	0.000
781	3.9318	-0.012	25.160	0.000
782	3.9358	-0.018	25.125	0.000
783	3.9398	-0.026	25.125	0.000
784	3.9438	-0.016	25.085	0.000
785	3.9478	-0.004	25.085	0.000
786	3.9518	-0.010	25.170	0.000
787	3.9558	-0.008	25.170	0.000
788	3.9598	-0.006	25.175	0.000
789	3.9638	-0.020	25.175	0.000
790	3.9691	-0.026	25.175	0.000
791	3.9745	-0.016	25.150	0.000
792	3.9798	-0.010	25.150	0.000
793	3.9851	-0.004	25.135	0.000
794	3.9904	-0.004	25.135	0.000
795	3.9957	-0.008	25.155	0.000
796	4.0011	-0.018	25.155	0.000
797	4.0064	-0.028	25.150	0.000
798	4.0118	-0.018	25.150	0.000
799	4.0173	-0.010	25.135	0.000
800	4.0227	-0.006	25.135	0.000
801	4.0282	0.004	25.135	0.000
802	4.0321	-0.002	25.155	0.000
803	4.0360	-0.018	25.155	0.000
804	4.0399	-0.028	25.075	0.000
805	4.0438	-0.020	25.075	0.000
806	4.0492	-0.020	25.120	0.000
807	4.0546	-0.008	25.120	0.000
808	4.0600	0.000	25.190	0.000
809	4.0653	0.000	25.190	0.000
810	4.0706	-0.016	25.190	0.000
811	4.0759	-0.018	25.190	0.000
812	4.0812	-0.020	25.190	0.000
813	4.0866	-0.018	25.085	0.000
814	4.0920	-0.016	25.085	0.000
815	4.0959	-0.004	25.150	0.000
816	4.0999	-0.010	25.150	0.000
817	4.1039	-0.022	25.140	0.000
818	4.1078	-0.014	25.140	0.000
819	4.1132	-0.016	25.145	0.000
820	4.1185	-0.008	25.145	0.000
821	4.1238	-0.002	25.145	0.000
822	4.1291	0.004	25.105	0.000
823	4.1345	-0.012	25.105	0.000
824	4.1398	-0.024	25.150	0.000
825	4.1451	-0.020	25.150	0.000
826	4.1505	-0.018	25.145	0.000
827	4.1558	-0.020	25.145	0.000
828	4.1616	-0.004	25.125	0.000
829	4.1675	0.004	25.125	0.000
830	4.1733	-0.006	25.110	0.000
831	4.1791	-0.018	25.110	0.000
832	4.1850	-0.020	25.110	0.000
833	4.1908	-0.022	25.185	0.000
834	4.1967	-0.016	25.185	0.000
835	4.2007	-0.008	25.160	0.000
836	4.2047	-0.004	25.160	0.000
837	4.2087	-0.010	25.190	0.000
838	4.2127	-0.012	25.190	0.000
839	4.2186	-0.016	25.160	0.000
840	4.2246	-0.016	25.160	0.000
841	4.2305	-0.014	25.115	0.000
842	4.2334	-0.006	25.115	0.000
843	4.2362	-0.004	25.115	0.000
844	4.2390	-0.012	25.230	0.000
845	4.2419	-0.014	25.230	0.000
846	4.2447	-0.022	25.195	0.000
847	4.2527	-0.028	25.195	0.000
848	4.2607	-0.012	25.135	0.000
849	4.2660	-0.002	25.135	0.000
850	4.2714	-0.004	25.255	0.000
851	4.2767	-0.004	25.255	0.000
852	4.2820	-0.008	25.145	0.000
853	4.2874	-0.020	25.145	0.000
854	4.2927	-0.028	25.145	0.000
855	4.2967	-0.024	25.265	0.000
856	4.3007	-0.010	25.265	0.000
857	4.3047	-0.004	25.240	0.000
858	4.3086	-0.002	25.240	0.000
859	4.3140	-0.002	25.220	0.000
860	4.3194	-0.018	25.220	0.000
861	4.3248	-0.026	25.160	0.000
862	4.3302	-0.020	25.160	0.000
863	4.3356	-0.018	25.220	0.000
864	4.3409	-0.012	25.220	0.000
865	4.3462	-0.004	25.220	0.000
866	4.3514	-0.006	25.215	0.000
867	4.3567	-0.010	25.215	0.000
868	4.3599	-0.012	25.200	0.000
869	4.3630	-0.018	25.200	0.000
870	4.3662	-0.018	25.225	0.000
871	4.3694	-0.012	25.225	0.000
872	4.3726	-0.012	25.135	0.000
873	4.3893	-0.012	25.135	0.000
874	4.3931	-0.012	25.225	0.000
875	4.3970	-0.012	25.225	0.000
876	4.4008	-0.010	25.225	0.000
877	4.4047	-0.012	25.145	0.000
878	4.4100	-0.012	25.145	0.000
879	4.4153	-0.010	25.175	0.000
880	4.4206	-0.016	25.175	0.000
881	4.4247	-0.020	25.185	0.000
882	4.4287	-0.014	25.185	0.000
883	4.4327	-0.012	25.140	0.000
884	4.4368	-0.012	25.140	0.000
885	4.4447	-0.006	25.180	0.000
886	4.4526	-0.004	25.180	0.000
887	4.4579	-0.010	25.180	0.000
888	4.4633	-0.018	25.240	0.000
889	4.4686	-0.020	25.240	0.000
890	4.4726	-0.018	25.265	0.000
891	4.4766	-0.020	25.265	0.000
892	4.4806	-0.012	25.215	0.000
893	4.4846	-0.010	25.215	0.000
894	4.4886	-0.010	25.195	0.000
895	4.4926	-0.008	25.195	0.000
896	4.4966	-0.010	25.265	0.000
897	4.5005	-0.018	25.265	0.000
898	4.5085	-0.016	25.265	0.000
899	4.5165	-0.014	25.220	0.000
900	4.5219	-0.014	25.220	0.000
901	4.5273	-0.014	25.260	0.000
902	4.5328	-0.012	25.260	0.000
903	4.5380	-0.010	25.260	0.000
904	4.5432	-0.010	25.260	0.000
905	4.5485	-0.008	25.195	0.000
906	4.5538	-0.010	25.195	0.000
907	4.5592	-0.016	25.260	0.000
908	4.5645	-0.018	25.260	0.000
909	4.5699	-0.012	25.260	0.000
910	4.5752	-0.012	25.220	0.000
911	4.5806	-0.018	25.220	0.000
912	4.5859	-0.014	25.230	0.000
913	4.5913	-0.012	25.230	0.000
914	4.5966	-0.016	25.205	0.000
915	4.6020	-0.014	25.205	0.000
916	4.6073	-0.012	25.230	0.000
917	4.6127	-0.012	25.230	0.000
918	4.6180	-0.012	25.215	0.000
919	4.6234	-0.008	25.215	0.000
920	4.6274	-0.008	25.215	0.000
921	4.6314	-0.014	25.200	0.000
922	4.6354	-0.012	25.200	0.000
923	4.6394	-0.010	25.210	0.000
924	4.6434	-0.014	25.210	0.000
925	4.6473	-0.016	25.240	0.000
926	4.6513	-0.012	25.240	0.000
927	4.6553	-0.020	25.230	0.000
928	4.6585	-0.020	25.230	0.000
929	4.6617	-0.012	25.205	0.000
930	4.6648	-0.010	25.205	0.000
931	4.6680	-0.012	25.205	0.000
932	4.6712	-0.006	25.200	0.000
933	4.6874	-0.002	25.200	0.000
934	4.6928	-0.012	25.255	0.000
935	4.6982	-0.022	25.255	0.000
936	4.7035	-0.014	25.255	0.000
937	4.7088	-0.018	25.255	0.000
938	4.7140	-0.024	25.250	0.000
939	4.7193	-0.014	25.250	0.000
940	4.7233	-0.010	25.260	0.000
941	4.7272	-0.008	25.260	0.000
942	4.7312	-0.010	25.260	0.000
943	4.7352	-0.012	25.255	0.000
944	4.7406	-0.012	25.255	0.000
945	4.7460	-0.018	25.215	0.000
946	4.7515	-0.014	25.215	0.000
947	4.7567	-0.012	25.255	0.000
948	4.7619	-0.010	25.255	0.000
949	4.7672	-0.010	25.230	0.000
950	4.7725	-0.010	25.230	0.000
951	4.7779	-0.012	25.240	0.000
952	4.7832	-0.016	25.240	0.000
953	4.7872	-0.012	25.240	0.000
954	4.7912	-0.012	25.225	0.000
955	4.7952	-0.020	25.225	0.000
956	4.7992	-0.012	25.295	0.000
957	4.8074	-0.012	25.295	0.000
958	4.8156	-0.020	25.225	0.000
959	4.8195	-0.020	25.225	0.000
960	4.8234	-0.014	25.225	0.000
961	4.8273	-0.010	25.225	0.000
962	4.8312	-0.012	25.285	0.000
963	4.8365	-0.012	25.285	0.000
964	4.8418	-0.006	25.285	0.000
965	4.8472	-0.012	25.240	0.000
966	4.8504	-0.012	25.240	0.000
967	4.8536	-0.012	25.225	0.000
968	4.8568	-0.012	25.225	0.000
969	4.8600	-0.016	25.255	0.000
970	4.8632	-0.008	25.255	0.000
971	4.8792	-0.020	25.280	0.000
972	4.8846	-0.016	25.280	0.000
973	4.8901	-0.012	25.260	0.000
974	4.8955	-0.014	25.260	0.000
975	4.8994	-0.014	25.260	0.000
976	4.9034	-0.008	25.280	0.000
977	4.9073	-0.010	25.280	0.000
978	4.9112	-0.010	25.255	0.000
979	4.9152	-0.012	25.255	0.000
980	4.9192	-0.012	25.265	0.000
981	4.9232	-0.014	25.265	0.000
982	4.9272	-0.024	25.385	0.000
983	4.9352	-0.012	25.385	0.000
984	4.9432	-0.016	25.280	0.000
985	4.9485	-0.018	25.280	0.000
986	4.9538	-0.014	25.280	0.000
987	4.9591	-0.002	25.235	0.000
988	4.9646	-0.008	25.235	0.000
989	4.9700	0.002	25.220	0.000
990	4.9754	-0.008	25.220	0.000
991	4.9786	-0.008	25.280	0.000
992	4.9817	-0.010	25.280	0.000
993	4.9848	-0.002	25.265	0.000
994	4.9880	-0.006	25.265	0.000
995	4.9911	-0.012	25.280	0.000
996	5.0006	-0.002	25.280	0.000
997	5.0102	0.008	25.280	0.000
998	5.0134	-0.004	25.250	0.000
999	5.0166	-0.002	25.250	0.000
1000	5.0199	0.006	25.300	0.000
1001	5.0231	0.000	25.300	0.000
1002	5.0311	0.002	25.315	0.000
1003	5.0391	0.002	25.315	0.000
1004	5.0423	-0.006	25.280	0.000
1005	5.0455	-0.008	25.280	0.000
1006	5.0486	-0.002	25.220	0.000
1007	5.0518	0.006	25.220	0.000
1008	5.0550	0.008	25.220	0.000
1009	5.0630	-0.002	25.270	0.000
1010	5.0710	-0.002	25.270	0.000
1011	5.0763	-0.006	25.290	0.000
1012	5.0816	-0.012	25.290	0.000
1013	5.0868	-0.008	25.310	0.000
1014	5.0924	-0.002	25.310	0.000
1015	5.0979	0.002	25.320	0.000
1016	5.1034	0.004	25.320	0.000
1017	5.1073	0.004	25.200	0.000
1018	5.1112	-0.002	25.200	0.000
1019	5.1150	-0.006	25.200	0.000
1020	5.1189	-0.002	25.250	0.000
1021	5.1269	-0.002	25.250	0.000
1022	5.1350	-0.002	25.295	0.000
1023	5.1390	-0.002	25.295	0.000
1024	5.1430	-0.006	25.300	0.000
1025	5.1471	-0.018	25.300	0.000
1026	5.1511	-0.014	25.290	0.000
1027	5.1563	-0.006	25.290	0.000
1028	5.1616	0.000	25.340	0.000
1029	5.1668	0.006	25.340	0.000
1030	5.1722	0.014	25.340	0.000
1031	5.1775	0.006	25.260	0.000
1032	5.1828	-0.010	25.260	0.000
1033	5.1882	-0.022	25.295	0.000
1034	5.1937	-0.016	25.295	0.000
1035	5.1991	-0.014	25.300	0.000
1036	5.2043	-0.004	25.300	0.000
1037	5.2096	0.008	25.260	0.000
1038	5.2149	0.004	25.260	0.000
1039	5.2203	-0.002	25.340	0.000
1040	5.2258	-0.014	25.340	0.000
1041	5.2313	-0.016	25.340	0.000
1042	5.2365	-0.010	25.270	0.000
1043	5.2418	-0.004	25.270	0.000
1044	5.2471	0.004	25.245	0.000
1045	5.2523	0.002	25.245	0.000
1046	5.2576	-0.010	25.385	0.000
1047	5.2629	-0.012	25.385	0.000
1048	5.2668	-0.014	25.385	0.000
1049	5.2708	-0.010	25.385	0.000
1050	5.2748	0.000	25.260	0.000
1051	5.2788	0.002	25.260	0.000
1052	5.2841	-0.002	25.260	0.000
1053	5.2895	-0.010	25.260	0.000
1054	5.2948	-0.018	25.260	0.000
1055	5.3007	-0.016	25.275	0.000
1056	5.3066	-0.014	25.275	0.000
1057	5.3125	-0.002	25.305	0.000
1058	5.3184	0.006	25.305	0.000
1059	5.3243	-0.004	25.345	0.000
1060	5.3302	-0.012	25.345	0.000
1061	5.3361	-0.010	25.380	0.000
1062	5.3420	-0.020	25.380	0.000
1063	5.3479	-0.018	25.380	0.000
1064	5.3511	-0.004	25.275	0.000
1065	5.3543	0.002	25.275	0.000
1066	5.3574	0.002	25.370	0.000
1067	5.3606	0.002	25.370	0.000
1068	5.3637	-0.010	25.300	0.000
1069	5.3691	-0.020	25.300	0.000
1070	5.3744	-0.020	25.280	0.000
1071	5.3797	-0.014	25.280	0.000
1072	5.3837	-0.010	25.295	0.000
1073	5.3877	-0.008	25.295	0.000
1074	5.3917	-0.002	25.295	0.000
1075	5.3958	-0.008	25.290	0.000
1076	5.4012	-0.010	25.290	0.000
1077	5.4066	-0.010	25.280	0.000
1078	5.4120	-0.010	25.280	0.000
1079	5.4172	-0.008	25.370	0.000
1080	5.4225	-0.008	25.370	0.000
1081	5.4278	-0.012	25.280	0.000
1082	5.4331	-0.016	25.280	0.000
1083	5.4385	-0.014	25.295	0.000
1084	5.4438	-0.008	25.295	0.000
1085	5.4478	-0.004	25.295	0.000
1086	5.4517	-0.004	25.315	0.000
1087	5.4557	-0.004	25.315	0.000
1088	5.4597	-0.008	25.340	0.000
1089	5.4677	-0.018	25.340	0.000
1090	5.4757	-0.020	25.320	0.000
1091	5.4797	-0.014	25.320	0.000
1092	5.4837	-0.012	25.320	0.000
1093	5.4877	-0.008	25.320	0.000
1094	5.4916	-0.004	25.375	0.000
1095	5.4970	-0.008	25.375	0.000
1096	5.5023	-0.010	25.375	0.000
1097	5.5077	-0.010	25.325	0.000
1098	5.5109	-0.010	25.325	0.000
1099	5.5140	-0.010	25.370	0.000
1100	5.5172	-0.010	25.370	0.000
1101	5.5204	-0.010	25.385	0.000
1102	5.5236	-0.010	25.385	0.000
1103	5.5397	-0.016	25.335	0.000
1104	5.5450	-0.010	25.335	0.000
1105	5.5503	-0.004	25.390	0.000
1106	5.5557	-0.010	25.390	0.000
1107	5.5597	-0.012	25.390	0.000
1108	5.5638	-0.012	25.345	0.000
1109	5.5678	-0.020	25.345	0.000
1110	5.5719	-0.020	25.320	0.000
1111	5.5758	-0.010	25.320	0.000
1112	5.5798	-0.004	25.405	0.000
1113	5.5837	0.002	25.405	0.000
1114	5.5876	-0.002	25.445	0.000
1115	5.5956	-0.010	25.445	0.000
1116	5.6035	-0.020	25.340	0.000
1117	5.6089	-0.026	25.340	0.000
1118	5.6144	-0.022	25.340	0.000
1119	5.6198	-0.010	25.320	0.000
1120	5.6251	-0.002	25.320	0.000
1121	5.6303	0.004	25.345	0.000
1122	5.6356	-0.002	25.345	0.000
1123	5.6388	-0.014	25.365	0.000
1124	5.6420	-0.022	25.365	0.000
1125	5.6452	-0.016	25.335	0.000
1126	5.6483	-0.018	25.335	0.000
1127	5.6515	-0.012	25.360	0.000
1128	5.6595	-0.002	25.360	0.000
1129	5.6675	-0.008	25.360	0.000
1130	5.6728	-0.012	25.380	0.000
1131	5.6781	-0.016	25.380	0.000
1132	5.6834	-0.018	25.405	0.000
1133	5.6889	-0.016	25.405	0.000
1134	5.6944	-0.010	25.390	0.000
1135	5.6999	-0.004	25.390	0.000
1136	5.7038	-0.008	25.385	0.000
1137	5.7077	-0.012	25.385	0.000
1138	5.7116	-0.012	25.320	0.000
1139	5.7155	-0.018	25.320	0.000
1140	5.7235	-0.012	25.320	0.000
1141	5.7314	-0.002	25.315	0.000
1142	5.7355	-0.002	25.315	0.000
1143	5.7396	0.002	25.345	0.000
1144	5.7437	-0.010	25.345	0.000
1145	5.7478	-0.004	25.380	0.000
1146	5.7531	-0.012	25.380	0.000
1147	5.7584	-0.004	25.430	0.000
1148	5.7637	-0.002	25.430	0.000
1149	5.7677	0.012	25.335	0.000
1150	5.7716	0.008	25.335	0.000
1151	5.7755	0.014	25.335	0.000
1152	5.7795	0.002	25.435	0.000
1153	5.7875	0.002	25.435	0.000
1154	5.7956	-0.002	25.405	0.000
1155	5.8009	0.004	25.405	0.000
1156	5.8062	0.006	25.470	0.000
1157	5.8115	0.008	25.470	0.000
1158	5.8155	0.012	25.335	0.000
1159	5.8195	0.010	25.335	0.000
1160	5.8235	0.012	25.330	0.000
1161	5.8275	0.014	25.330	0.000
1162	5.8315	0.024	25.330	0.000
1163	5.8355	0.020	25.300	0.000
1164	5.8395	0.024	25.300	0.000
1165	5.8435	0.016	25.405	0.000
1166	5.8514	0.024	25.405	0.000
1167	5.8594	0.016	25.395	0.000
1168	5.8647	0.028	25.395	0.000
1169	5.8701	0.030	25.410	0.000
1170	5.8754	0.028	25.410	0.000
1171	5.8807	0.022	25.370	0.000
1172	5.8860	0.024	25.370	0.000
1173	5.8913	0.014	25.370	0.000
1174	5.8945	0.024	25.330	0.000
1175	5.8977	0.026	25.330	0.000
1176	5.9009	0.032	25.385	0.000
1177	5.9041	0.036	25.385	0.000
1178	5.9073	0.030	25.415	0.000
1179	5.9153	0.026	25.415	0.000
1180	5.9232	0.024	25.345	0.000
1181	5.9286	0.022	25.345	0.000
1182	5.9339	0.024	25.385	0.000
1183	5.9393	0.024	25.385	0.000
1184	5.9446	0.028	25.385	0.000
1185	5.9499	0.030	25.405	0.000
1186	5.9553	0.028	25.405	0.000
1187	5.9592	0.024	25.385	0.000
1188	5.9632	0.026	25.385	0.000
1189	5.9672	0.022	25.420	0.000
1190	5.9712	0.016	25.420	0.000
1191	5.9792	0.012	25.365	0.000
1192	5.9872	0.018	25.365	0.000
1193	5.9912	0.024	25.425	0.000
1194	5.9952	0.022	25.425	0.000
1195	5.9992	0.022	25.425	0.000
1196	6.0032	0.022	25.385	0.000
1197	6.0085	0.014	25.385	0.000
1198	6.0138	0.010	25.385	0.000
1199	6.0192	0.012	25.385	0.000
1200	6.0245	0.012	25.405	0.000
1201	6.0298	0.012	25.405	0.000
1202	6.0351	0.020	25.390	0.000
1203	6.0405	0.016	25.390	0.000
1204	6.0458	0.010	25.340	0.000
1205	6.0511	0.014	25.340	0.000
1206	6.0564	0.010	25.340	0.000
1207	6.0618	0.008	25.400	0.000
1208	6.0671	0.012	25.400	0.000
1209	6.0711	0.010	25.390	0.000
1210	6.0751	0.012	25.390	0.000
1211	6.0791	0.012	25.445	0.000
1212	6.0831	0.012	25.445	0.000
1213	6.0884	0.014	25.410	0.000
1214	6.0938	0.006	25.410	0.000
1215	6.0991	0.010	25.370	0.000
1216	6.1044	0.010	25.370	0.000
1217	6.1097	0.002	25.370	0.000
1218	6.1150	0.004	25.390	0.000
1219	6.1204	0.006	25.390	0.000
1220	6.1258	0.004	25.415	0.000
1221	6.1312	0.006	25.415	0.000
1222	6.1364	0.006	25.385	0.000
1223	6.1417	0.006	25.385	0.000
1224	6.1470	0.014	25.340	0.000
1225	6.1510	0.012	25.340	0.000
1226	6.1550	0.004	25.340	0.000
1227	6.1590	0.000	25.415	0.000
1228	6.1630	-0.002	25.415	0.000
1229	6.1670	0.000	25.425	0.000
1230	6.1710	-0.004	25.425	0.000
1231	6.1750	0.002	25.370	0.000
1232	6.1790	0.012	25.370	0.000
1233	6.1871	0.006	25.465	0.000
1234	6.1951	-0.004	25.465	0.000
1235	6.2006	0.002	25.370	0.000
1236	6.2060	0.004	25.370	0.000
1237	6.2115	0.000	25.370	0.000
1238	6.2167	0.002	25.450	0.000
1239	6.2219	0.010	25.450	0.000
1240	6.2271	0.006	25.355	0.000
1241	6.2310	-0.002	25.355	0.000
1242	6.2350	-0.002	25.385	0.000
1243	6.2390	-0.002	25.385	0.000
1244	6.2430	-0.004	25.445	0.000
1245	6.2484	-0.002	25.445	0.000
1246	6.2539	0.008	25.405	0.000
1247	6.2594	0.002	25.405	0.000
1248	6.2646	-0.004	25.405	0.000
1249	6.2698	0.000	25.455	0.000
1250	6.2749	-0.002	25.455	0.000
1251	6.2804	-0.006	25.405	0.000
1252	6.2858	-0.002	25.405	0.000
1253	6.2912	0.000	25.415	0.000
1254	6.2944	0.000	25.415	0.000
1255	6.2975	-0.002	25.390	0.000
1256	6.3007	-0.002	25.390	0.000
1257	6.3038	0.002	25.395	0.000
1258	6.3070	-0.004	25.395	0.000
1259	6.3150	-0.002	25.395	0.000
1260	6.3229	0.002	25.455	0.000
1261	6.3283	-0.002	25.455	0.000
1262	6.3336	-0.002	25.470	0.000
1263	6.3389	-0.002	25.470	0.000
1264	6.3443	-0.006	25.465	0.000
1265	6.3496	-0.002	25.465	0.000
1266	6.3550	-0.004	25.405	0.000
1267	6.3582	-0.004	25.405	0.000
1268	6.3614	-0.002	25.425	0.000
1269	6.3646	-0.002	25.425	0.000
1270	6.3678	-0.002	25.425	0.000
1271	6.3709	-0.006	25.395	0.000
1272	6.3869	-0.006	25.395	0.000
1273	6.3923	-0.004	25.510	0.000
1274	6.3976	-0.004	25.510	0.000
1275	6.4029	-0.006	25.430	0.000
1276	6.4069	-0.002	25.430	0.000
1277	6.4109	-0.008	25.365	0.000
1278	6.4149	-0.008	25.365	0.000
1279	6.4189	-0.002	25.490	0.000
1280	6.4229	0.000	25.490	0.000
1281	6.4269	-0.002	25.490	0.000
1282	6.4309	-0.002	25.425	0.000
1283	6.4348	-0.004	25.425	0.000
1284	6.4452	-0.006	25.450	0.000
1285	6.4555	-0.014	25.450	0.000
1286	6.4584	-0.016	25.425	0.000
1287	6.4612	-0.004	25.425	0.000
1288	6.4640	-0.002	25.385	0.000
1289	6.4669	0.000	25.385	0.000
1290	6.4748	-0.002	25.445	0.000
1291	6.4827	-0.010	25.445	0.000
1292	6.4859	-0.012	25.445	0.000
1293	6.4891	-0.008	25.425	0.000
1294	6.4923	-0.010	25.425	0.000
1295	6.4955	-0.006	25.400	0.000
1296	6.4987	0.004	25.400	0.000
1297	6.5067	0.000	25.495	0.000
1298	6.5147	-0.006	25.495	0.000
1299	6.5200	-0.008	25.475	0.000
1300	6.5253	-0.010	25.475	0.000
1301	6.5307	-0.012	25.395	0.000
1302	6.5360	-0.008	25.395	0.000
1303	6.5413	-0.004	25.395	0.000
1304	6.5467	-0.004	25.445	0.000
1305	6.5507	-0.008	25.445	0.000
1306	6.5547	-0.004	25.420	0.000
1307	6.5587	-0.004	25.420	0.000
1308	6.5627	-0.010	25.455	0.000
1309	6.5681	-0.008	25.455	0.000
1310	6.5735	-0.008	25.430	0.000
1311	6.5789	-0.010	25.430	0.000
1312	6.5843	-0.004	25.500	0.000
1313	6.5896	-0.004	25.500	0.000
1314	6.5950	0.008	25.500	0.000
1315	6.6003	0.002	25.450	0.000
1316	6.6055	0.008	25.450	0.000
1317	6.6108	0.002	25.510	0.000
1318	6.6140	0.002	25.510	0.000
1319	6.6172	0.006	25.440	0.000
1320	6.6204	0.012	25.440	0.000
1321	6.6236	0.014	25.425	0.000
1322	6.6268	0.020	25.425	0.000
1323	6.6427	0.026	25.520	0.000
1324	6.6467	0.022	25.520	0.000
1325	6.6507	0.028	25.520	0.000
1326	6.6547	0.028	25.520	0.000
1327	6.6587	0.034	25.520	0.000
1328	6.6640	0.030	25.520	0.000
1329	6.6694	0.046	25.520	0.000
1330	6.6747	0.044	25.470	0.000
1331	6.6779	0.052	25.470	0.000
1332	6.6810	0.052	25.485	0.000
1333	6.6842	0.068	25.485	0.000
1334	6.6874	0.070	25.445	0.000
1335	6.6906	0.090	25.445	0.000
1336	6.7066	0.090	25.445	0.000
1337	6.7120	0.120	25.485	0.000
1338	6.7173	0.122	25.485	0.000
1339	6.7226	0.124	25.465	0.000
1340	6.7279	0.130	25.465	0.000
1341	6.7332	0.136	25.460	0.000
1342	6.7386	0.146	25.460	0.000
1343	6.7439	0.182	25.465	0.000
1344	6.7492	0.200	25.465	0.000
1345	6.7545	0.212	25.505	0.000
1346	6.7598	0.228	25.505	0.000
1347	6.7652	0.232	25.505	0.000
1348	6.7705	0.238	25.445	0.000
1349	6.7745	0.234	25.445	0.000
1350	6.7785	0.248	25.470	0.000
1351	6.7825	0.258	25.470	0.000
1352	6.7865	0.248	25.515	0.000
1353	6.7918	0.234	25.515	0.000
1354	6.7972	0.216	25.540	0.000
1355	6.8025	0.200	25.540	0.000
1356	6.8078	0.202	25.470	0.000
1357	6.8131	0.208	25.470	0.000
1358	6.8185	0.198	25.470	0.000
1359	6.8238	0.186	25.495	0.000
1360	6.8291	0.160	25.495	0.000
1361	6.8345	0.148	25.530	0.000
1362	6.8385	0.132	25.530	0.000
1363	6.8425	0.132	25.460	0.000
1364	6.8465	0.148	25.460	0.000
1365	6.8505	0.160	25.510	0.000
1366	6.8559	0.162	25.510	0.000
1367	6.8613	0.142	25.440	0.000
1368	6.8668	0.118	25.440	0.000
1369	6.8707	0.104	25.440	0.000
1370	6.8746	0.098	25.465	0.000
1371	6.8785	0.106	25.465	0.000
1372	6.8824	0.116	25.425	0.000
1373	6.8905	0.122	25.425	0.000
1374	6.8986	0.114	25.435	0.000
1375	6.9026	0.098	25.435	0.000
1376	6.9066	0.088	25.530	0.000
1377	6.9106	0.078	25.530	0.000
1378	6.9146	0.086	25.440	0.000
1379	6.9199	0.096	25.440	0.000
1380	6.9252	0.102	25.440	0.000
1381	6.9305	0.098	25.500	0.000
1382	6.9345	0.076	25.500	0.000
1383	6.9385	0.066	25.540	0.000
1384	6.9424	0.068	25.540	0.000
1385	6.9464	0.062	25.490	0.000
1386	6.9544	0.072	25.490	0.000
1387	6.9624	0.086	25.465	0.000
1388	6.9679	0.080	25.465	0.000
1389	6.9733	0.068	25.515	0.000
1390	6.9787	0.062	25.515	0.000
1391	6.9826	0.058	25.515	0.000
1392	6.9865	0.060	25.520	0.000
1393	6.9904	0.058	25.520	0.000
1394	6.9943	0.066	25.455	0.000
1395	6.9984	0.068	25.455	0.000
1396	7.0024	0.050	25.540	0.000
1397	7.0064	0.046	25.540	0.000
1398	7.0104	0.048	25.495	0.000
1399	7.0184	0.050	25.495	0.000
1400	7.0264	0.054	25.430	0.000
1401	7.0317	0.060	25.430	0.000
1402	7.0370	0.052	25.430	0.000
1403	7.0423	0.044	25.535	0.000
1404	7.0477	0.040	25.535	0.000
1405	7.0530	0.038	25.510	0.000
1406	7.0584	0.044	25.510	0.000
1407	7.0616	0.050	25.445	0.000
1408	7.0648	0.050	25.445	0.000
1409	7.0680	0.050	25.485	0.000
1410	7.0712	0.042	25.485	0.000
1411	7.0744	0.038	25.435	0.000
1412	7.0824	0.032	25.435	0.000
1413	7.0904	0.038	25.435	0.000
1414	7.0957	0.040	25.510	0.000
1415	7.1010	0.044	25.510	0.000
1416	7.1062	0.038	25.405	0.000
1417	7.1117	0.026	25.405	0.000
1418	7.1171	0.026	25.490	0.000
1419	7.1226	0.028	25.490	0.000
1420	7.1265	0.032	25.465	0.000
1421	7.1304	0.040	25.465	0.000
1422	7.1343	0.040	25.485	0.000
1423	7.1382	0.042	25.485	0.000
1424	7.1462	0.028	25.485	0.000
1425	7.1542	0.018	25.445	0.000
1426	7.1582	0.016	25.445	0.000
1427	7.1622	0.020	25.430	0.000
1428	7.1662	0.038	25.430	0.000
1429	7.1702	0.042	25.525	0.000
1430	7.1755	0.030	25.525	0.000
1431	7.1808	0.024	25.555	0.000
1432	7.1862	0.020	25.555	0.000
1433	7.1901	0.014	25.470	0.000
1434	7.1941	0.018	25.470	0.000
1435	7.1981	0.030	25.470	0.000
1436	7.2021	0.036	25.480	0.000
1437	7.2100	0.026	25.480	0.000
1438	7.2180	0.022	25.550	0.000
1439	7.2235	0.016	25.550	0.000
1440	7.2290	0.010	25.440	0.000
1441	7.2345	0.016	25.440	0.000
1442	7.2384	0.030	25.490	0.000
1443	7.2424	0.028	25.490	0.000
1444	7.2464	0.018	25.540	0.000
1445	7.2503	0.014	25.540	0.000
1446	7.2542	0.010	25.540	0.000
1447	7.2582	0.012	25.505	0.000
1448	7.2621	0.018	25.505	0.000
1449	7.2661	0.022	25.465	0.000
1450	7.2740	0.030	25.465	0.000
1451	7.2820	0.020	25.440	0.000
1452	7.2873	0.012	25.440	0.000
1453	7.2927	0.008	25.490	0.000
1454	7.2980	0.002	25.490	0.000
1455	7.3033	0.014	25.505	0.000
1456	7.3087	0.020	25.505	0.000
1457	7.3140	0.018	25.505	0.000
1458	7.3180	0.022	25.475	0.000
1459	7.3220	0.008	25.475	0.000
1460	7.3260	0.004	25.530	0.000
1461	7.3300	0.014	25.530	0.000
1462	7.3354	0.016	25.425	0.000
1463	7.3407	0.024	25.425	0.000
1464	7.3460	0.028	25.555	0.000
1465	7.3514	0.018	25.555	0.000
1466	7.3567	0.000	25.540	0.000
1467	7.3621	-0.008	25.540	0.000
1468	7.3674	-0.006	25.540	0.000
1469	7.3727	0.004	25.510	0.000
1470	7.3780	0.020	25.510	0.000
1471	7.3820	0.030	25.510	0.000
1472	7.3860	0.022	25.510	0.000
1473	7.3900	0.008	25.530	0.000
1474	7.3940	-0.004	25.530	0.000
1475	7.4020	-0.008	25.485	0.000
1476	7.4099	0.000	25.485	0.000
1477	7.4139	0.012	25.510	0.000
1478	7.4179	0.030	25.510	0.000
1479	7.4219	0.030	25.510	0.000
1480	7.4259	0.010	25.445	0.000
1481	7.4313	0.002	25.445	0.000
1482	7.4366	0.000	25.500	0.000
1483	7.4420	-0.004	25.500	0.000
1484	7.4459	0.006	25.520	0.000
1485	7.4499	0.034	25.520	0.000
1486	7.4539	0.036	25.560	0.000
1487	7.4579	0.034	25.560	0.000
1488	7.4659	0.020	25.485	0.000
1489	7.4739	0.034	25.485	0.000
1490	7.4793	0.034	25.485	0.000
1491	7.4847	0.054	25.530	0.000
1492	7.4901	0.068	25.530	0.000
1493	7.4940	0.080	25.580	0.000
1494	7.4980	0.082	25.580	0.000
1495	7.5019	0.088	25.565	0.000
1496	7.5059	0.084	25.565	0.000
1497	7.5099	0.094	25.540	0.000
1498	7.5139	0.120	25.540	0.000
1499	7.5178	0.144	25.475	0.000
1500	7.5218	0.174	25.475	0.000
1501	7.5298	0.190	25.475	0.000
1502	7.5378	0.214	25.530	0.000
1503	7.5431	0.196	25.530	0.000
1504	7.5485	0.218	25.530	0.000
1505	7.5538	0.250	25.530	0.000
1506	7.5592	0.306	25.530	0.000
1507	7.5646	0.322	25.530	0.000
1508	7.5699	0.398	25.445	0.000
1509	7.5731	0.406	25.445	0.000
1510	7.5763	0.406	25.530	0.000
1511	7.5794	0.398	25.530	0.000
1512	7.5826	0.422	25.530	0.000
1513	7.5858	0.470	25.520	0.000
1514	7.5938	0.542	25.520	0.000
1515	7.6018	0.554	25.525	0.000
1516	7.6072	0.580	25.525	0.000
1517	7.6127	0.552	25.515	0.000
1518	7.6181	0.508	25.515	0.000
1519	7.6234	0.512	25.550	0.000
1520	7.6287	0.508	25.550	0.000
1521	7.6340	0.516	25.510	0.000
1522	7.6393	0.518	25.510	0.000
1523	7.6446	0.472	25.510	0.000
1524	7.6499	0.396	25.530	0.000
1525	7.6552	0.346	25.530	0.000
1526	7.6605	0.322	25.505	0.000
1527	7.6658	0.306	25.505	0.000
1528	7.6698	0.290	25.485	0.000
1529	7.6738	0.282	25.485	0.000
1530	7.6778	0.248	25.465	0.000
1531	7.6818	0.204	25.465	0.000
1532	7.6872	0.180	25.500	0.000
1533	7.6925	0.174	25.500	0.000
1534	7.6979	0.186	25.500	0.000
1535	7.7010	0.202	25.510	0.000
1536	7.7042	0.210	25.510	0.000
1537	7.7074	0.194	25.520	0.000
1538	7.7105	0.164	25.520	0.000
1539	7.7137	0.146	25.490	0.000
1540	7.7296	0.132	25.490	0.000
1541	7.7351	0.118	25.470	0.000
1542	7.7405	0.134	25.470	0.000
1543	7.7460	0.140	25.535	0.000
1544	7.7499	0.134	25.535	0.000
1545	7.7538	0.134	25.535	0.000
1546	7.7578	0.114	25.450	0.000
1547	7.7617	0.106	25.450	0.000
1548	7.7656	0.104	25.465	0.000
1549	7.7696	0.112	25.465	0.000
1550	7.7736	0.116	25.425	0.000
1551	7.7775	0.104	25.425	0.000
1552	7.7855	0.100	25.500	0.000
1553	7.7935	0.090	25.500	0.000
1554	7.7989	0.082	25.485	0.000
1555	7.8042	0.086	25.485	0.000
1556	7.8096	0.094	25.485	0.000
1557	7.8150	0.094	25.510	0.000
1558	7.8204	0.088	25.510	0.000
1559	7.8257	0.086	25.490	0.000
1560	7.8289	0.078	25.490	0.000
1561	7.8321	0.064	25.510	0.000
1562	7.8352	0.068	25.510	0.000
1563	7.8384	0.076	25.435	0.000
1564	7.8415	0.068	25.435	0.000
1565	7.8495	0.064	25.530	0.000
1566	7.8575	0.062	25.530	0.000
1567	7.8630	0.050	25.530	0.000
1568	7.8684	0.054	25.485	0.000
1569	7.8739	0.066	25.485	0.000
1570	7.8791	0.066	25.445	0.000
1571	7.8843	0.066	25.445	0.000
1572	7.8895	0.066	25.445	0.000
1573	7.8927	0.058	25.445	0.000
1574	7.8959	0.050	25.465	0.000
1575	7.8991	0.044	25.465	0.000
1576	7.9023	0.048	25.465	0.000
1577	7.9055	0.048	25.465	0.000
1578	7.9135	0.050	25.465	0.000
1579	7.9215	0.054	25.465	0.000
1580	7.9268	0.048	25.465	0.000
1581	7.9321	0.038	25.400	0.000
1582	7.9375	0.044	25.400	0.000
1583	7.9428	0.046	25.480	0.000
1584	7.9481	0.034	25.480	0.000
1585	7.9535	0.036	25.495	0.000
1586	7.9574	0.044	25.495	0.000
1587	7.9614	0.038	25.485	0.000
1588	7.9654	0.034	25.485	0.000
1589	7.9694	0.042	25.485	0.000
1590	7.9775	0.044	25.540	0.000
1591	7.9857	0.038	25.540	0.000
1592	7.9896	0.038	25.405	0.000
1593	7.9935	0.034	25.405	0.000
1594	7.9974	0.030	25.475	0.000
1595	8.0014	0.022	25.475	0.000
1596	8.0068	0.030	25.450	0.000
1597	8.0123	0.036	25.450	0.000
1598	8.0178	0.038	25.435	0.000
1599	8.0209	0.038	25.435	0.000
1600	8.0240	0.034	25.435	0.000
1601	8.0272	0.024	25.390	0.000
1602	8.0303	0.022	25.390	0.000
1603	8.0334	0.022	25.465	0.000
1604	8.0494	0.024	25.465	0.000
1605	8.0547	0.028	25.475	0.000
1606	8.0600	0.036	25.475	0.000
1607	8.0653	0.032	25.430	0.000
1608	8.0694	0.018	25.430	0.000
1609	8.0734	0.016	25.485	0.000
1610	8.0774	0.020	25.485	0.000
1611	8.0814	0.014	25.485	0.000
1612	8.0854	0.022	25.480	0.000
1613	8.0893	0.036	25.480	0.000
1614	8.0933	0.026	25.440	0.000
1615	8.0973	0.016	25.440	0.000
1616	8.1053	0.016	25.490	0.000
1617	8.1133	0.012	25.490	0.000
1618	8.1188	0.012	25.425	0.000
1619	8.1242	0.018	25.425	0.000
1620	8.1297	0.030	25.500	0.000
1621	8.1349	0.028	25.500	0.000
1622	8.1401	0.018	25.500	0.000
1623	8.1453	0.012	25.485	0.000
1624	8.1485	0.012	25.485	0.000
1625	8.1517	0.008	25.455	0.000
1626	8.1549	0.014	25.455	0.000
1627	8.1581	0.024	25.545	0.000
1628	8.1612	0.020	25.545	0.000
1629	8.1693	0.014	25.490	0.000
1630	8.1773	0.010	25.490	0.000
1631	8.1827	0.004	25.465	0.000
1632	8.1880	0.010	25.465	0.000
1633	8.1934	0.018	25.465	0.000
1634	8.1988	0.020	25.405	0.000
1635	8.2042	0.016	25.405	0.000
1636	8.2096	0.014	25.455	0.000
1637	8.2135	0.010	25.455	0.000
1638	8.2174	0.002	25.445	0.000
1639	8.2213	0.006	25.445	0.000
1640	8.2252	0.016	25.405	0.000
1641	8.2332	0.014	25.405	0.000
1642	8.2412	0.008	25.465	0.000
1643	8.2452	0.008	25.465	0.000
1644	8.2492	0.004	25.465	0.000
1645	8.2532	0.000	25.425	0.000
1646	8.2572	0.016	25.425	0.000
1647	8.2625	0.022	25.505	0.000
1648	8.2678	0.014	25.505	0.000
1649	8.2732	0.012	25.490	0.000
1650	8.2771	0.006	25.490	0.000
1651	8.2811	-0.002	25.495	0.000
1652	8.2851	-0.002	25.495	0.000
1653	8.2891	0.004	25.445	0.000
1654	8.2971	0.012	25.445	0.000
1655	8.3051	0.016	25.445	0.000
1656	8.3105	0.012	25.490	0.000
1657	8.3158	0.012	25.490	0.000
1658	8.3211	0.006	25.490	0.000
1659	8.3252	-0.006	25.490	0.000
1660	8.3293	0.004	25.480	0.000
1661	8.3334	0.006	25.480	0.000
1662	8.3375	0.004	25.465	0.000
1663	8.3427	0.034	25.465	0.000
1664	8.3479	0.020	25.460	0.000
1665	8.3531	0.024	25.460	0.000
1666	8.3585	0.032	25.460	0.000
1667	8.3640	0.040	25.490	0.000
1668	8.3695	0.056	25.490	0.000
1669	8.3747	0.062	25.495	0.000
1670	8.3800	0.076	25.495	0.000
1671	8.3852	0.088	25.460	0.000
1672	8.3905	0.086	25.460	0.000
1673	8.3958	0.104	25.450	0.000
1674	8.4011	0.132	25.450	0.000
1675	8.4043	0.140	25.460	0.000
1676	8.4075	0.184	25.460	0.000
1677	8.4107	0.190	25.460	0.000
1678	8.4138	0.222	25.425	0.000
1679	8.4170	0.220	25.425	0.000
1680	8.4250	0.258	25.475	0.000
1681	8.4331	0.288	25.475	0.000
1682	8.4385	0.330	25.525	0.000
1683	8.4439	0.358	25.525	0.000
1684	8.4494	0.422	25.470	0.000
1685	8.4547	0.410	25.470	0.000
1686	8.4599	0.484	25.455	0.000
1687	8.4652	0.514	25.455	0.000
1688	8.4684	0.542	25.455	0.000
1689	8.4715	0.558	25.455	0.000
1690	8.4747	0.552	25.455	0.000
1691	8.4778	0.560	25.480	0.000
1692	8.4810	0.576	25.480	0.000
1693	8.4970	0.580	25.540	0.000
1694	8.5010	0.612	25.540	0.000
1695	8.5050	0.650	25.490	0.000
1696	8.5090	0.660	25.490	0.000
1697	8.5130	0.678	25.405	0.000
1698	8.5184	0.602	25.405	0.000
1699	8.5237	0.560	25.405	0.000
1700	8.5291	0.508	25.445	0.000
1701	8.5355	0.510	25.445	0.000
1702	8.5419	0.512	25.470	0.000
1703	8.5483	0.502	25.470	0.000
1704	8.5547	0.494	25.470	0.000
1705	8.5611	0.404	25.470	0.000
1706	8.5651	0.308	25.450	0.000
1707	8.5690	0.270	25.450	0.000
1708	8.5730	0.234	25.435	0.000
1709	8.5769	0.216	25.435	0.000
1710	8.5809	0.230	25.435	0.000
1711	8.5849	0.224	25.485	0.000
1712	8.5889	0.208	25.485	0.000
1713	8.5928	0.180	25.475	0.000
1714	8.5968	0.152	25.475	0.000
1715	8.6009	0.148	25.405	0.000
1716	8.6049	0.146	25.405	0.000
1717	8.6089	0.158	25.425	0.000
1718	8.6169	0.168	25.425	0.000
1719	8.6249	0.152	25.505	0.000
1720	8.6303	0.144	25.505	0.000
1721	8.6357	0.128	25.505	0.000
1722	8.6411	0.100	25.445	0.000
1723	8.6465	0.104	25.445	0.000
1724	8.6519	0.118	25.335	0.000
1725	8.6573	0.114	25.335	0.000
1726	8.6604	0.110	25.390	0.000
1727	8.6635	0.112	25.390	0.000
1728	8.6666	0.096	25.400	0.000
1729	8.6697	0.082	25.400	0.000
1730	8.6729	0.080	25.375	0.000
1731	8.6809	0.088	25.375	0.000
1732	8.6889	0.090	25.375	0.000
1733	8.6952	0.088	25.410	0.000
1734	8.7015	0.086	25.410	0.000
1735	8.7078	0.080	25.375	0.000
1736	8.7111	0.070	25.375	0.000
1737	8.7143	0.070	25.370	0.000
1738	8.7176	0.074	25.370	0.000
1739	8.7209	0.076	25.400	0.000
1740	8.7249	0.066	25.400	0.000
1741	8.7289	0.060	25.340	0.000
1742	8.7329	0.056	25.340	0.000
1743	8.7369	0.054	25.340	0.000
1744	8.7449	0.058	25.415	0.000
1745	8.7529	0.060	25.415	0.000
1746	8.7581	0.060	25.430	0.000
1747	8.7634	0.060	25.430	0.000
1748	8.7687	0.050	25.405	0.000
1749	8.7741	0.040	25.405	0.000
1750	8.7795	0.042	25.410	0.000
1751	8.7848	0.052	25.410	0.000
1752	8.7888	0.054	25.385	0.000
1753	8.7928	0.056	25.385	0.000
1754	8.7967	0.052	25.385	0.000
1755	8.8007	0.044	25.440	0.000
1756	8.8088	0.038	25.440	0.000
1757	8.8169	0.036	25.405	0.000
1758	8.8209	0.036	25.405	0.000
1759	8.8248	0.038	25.400	0.000
1760	8.8288	0.044	25.400	0.000
1761	8.8328	0.042	25.390	0.000
1762	8.8382	0.034	25.390	0.000
1763	8.8436	0.026	25.425	0.000
1764	8.8490	0.028	25.425	0.000
1765	8.8529	0.038	25.425	0.000
1766	8.8569	0.038	25.335	0.000
1767	8.8608	0.042	25.335	0.000
1768	8.8647	0.040	25.415	0.000
1769	8.8727	0.026	25.415	0.000
1770	8.8806	0.018	25.380	0.000
1771	8.8859	0.022	25.380	0.000
1772	8.8913	0.022	25.365	0.000
1773	8.8966	0.032	25.365	0.000
1774	8.9020	0.042	25.405	0.000
1775	8.9074	0.042	25.405	0.000
1776	8.9128	0.024	25.405	0.000
1777	8.9159	0.016	25.360	0.000
1778	8.9191	0.016	25.360	0.000
1779	8.9223	0.016	25.390	0.000
1780	8.9255	0.026	25.390	0.000
1781	8.9286	0.036	25.430	0.000
1782	8.9366	0.032	25.430	0.000
1783	8.9446	0.020	25.390	0.000
1784	8.9500	0.016	25.390	0.000
1785	8.9554	0.012	25.440	0.000
1786	8.9608	0.006	25.440	0.000
1787	8.9661	0.012	25.440	0.000
1788	8.9714	0.024	25.405	0.000
1789	8.9766	0.024	25.405	0.000
1790	8.9798	0.022	25.370	0.000
1791	8.9830	0.018	25.370	0.000
1792	8.9862	0.020	25.435	0.000
1793	8.9894	0.022	25.435	0.000
1794	8.9926	0.022	25.425	0.000
1795	9.0006	0.020	25.425	0.000
1796	9.0085	0.010	25.425	0.000
1797	9.0139	0.008	25.330	0.000
1798	9.0193	0.012	25.330	0.000
1799	9.0247	0.008	25.445	0.000
1800	9.0300	0.012	25.445	0.000
1801	9.0353	0.024	25.390	0.000
1802	9.0406	0.020	25.390	0.000
1803	9.0446	0.010	25.290	0.000
1804	9.0485	0.008	25.290	0.000
1805	9.0525	0.004	25.345	0.000
1806	9.0565	0.002	25.345	0.000
1807	9.0647	0.010	25.345	0.000
1808	9.0728	0.024	25.360	0.000
1809	9.0768	0.028	25.360	0.000
1810	9.0807	0.018	25.350	0.000
1811	9.0846	0.008	25.350	0.000
1812	9.0885	0.004	25.355	0.000
1813	9.0939	-0.008	25.355	0.000
1814	9.0994	-0.002	25.375	0.000
1815	9.1048	0.014	25.375	0.000
1816	9.1087	0.014	25.395	0.000
1817	9.1126	0.018	25.395	0.000
1818	9.1165	0.020	25.395	0.000
1819	9.1204	0.008	25.385	0.000
1820	9.1284	0.000	25.385	0.000
1821	9.1364	0.002	25.405	0.000
1822	9.1418	0.006	25.405	0.000
1823	9.1471	0.006	25.385	0.000
1824	9.1524	0.002	25.385	0.000
1825	9.1564	0.004	25.345	0.000
1826	9.1604	0.006	25.345	0.000
1827	9.1644	0.008	25.355	0.000
1828	9.1684	0.014	25.355	0.000
1829	9.1724	0.012	25.355	0.000
1830	9.1763	0.010	25.355	0.000
1831	9.1803	0.010	25.355	0.000
1832	9.1843	0.002	25.365	0.000
1833	9.1923	-0.010	25.365	0.000
1834	9.2004	-0.006	25.375	0.000
1835	9.2059	-0.002	25.375	0.000
1836	9.2113	0.004	25.395	0.000
1837	9.2168	0.010	25.395	0.000
1838	9.2221	0.012	25.460	0.000
1839	9.2274	0.016	25.460	0.000
1840	9.2327	0.022	25.460	0.000
1841	9.2359	0.016	25.405	0.000
1842	9.2390	0.028	25.405	0.000
1843	9.2421	0.014	25.430	0.000
1844	9.2453	0.030	25.430	0.000
1845	9.2484	0.052	25.405	0.000
1846	9.2564	0.072	25.405	0.000
1847	9.2643	0.072	25.455	0.000
1848	9.2697	0.100	25.455	0.000
1849	9.2750	0.112	25.335	0.000
1850	9.2804	0.118	25.335	0.000
1851	9.2857	0.124	25.335	0.000
1852	9.2911	0.146	25.440	0.000
1853	9.2964	0.172	25.440	0.000
1854	9.3020	0.202	25.440	0.000
1855	9.3076	0.264	25.440	0.000
1856	9.3131	0.302	25.405	0.000
1857	9.3187	0.334	25.405	0.000
1858	9.3243	0.346	25.425	0.000
1859	9.3298	0.402	25.425	0.000
1860	9.3354	0.408	25.430	0.000
1861	9.3410	0.556	25.430	0.000
1862	9.3465	0.650	25.430	0.000
1863	9.3521	0.738	25.410	0.000
1864	9.3577	0.750	25.410	0.000
1865	9.3633	0.772	25.385	0.000
1866	9.3688	0.732	25.385	0.000
1867	9.3744	0.730	25.400	0.000
1868	9.3800	0.682	25.400	0.000
1869	9.3855	0.748	25.480	0.000
1870	9.3911	0.708	25.480	0.000
1871	9.3943	0.734	25.380	0.000
1872	9.3975	0.750	25.380	0.000
1873	9.4007	0.672	25.380	0.000
1874	9.4040	0.590	25.415	0.000
1875	9.4072	0.532	25.415	0.000
1876	9.4126	0.504	25.400	0.000
1877	9.4180	0.460	25.400	0.000
1878	9.4233	0.430	25.380	0.000
1879	9.4273	0.396	25.380	0.000
1880	9.4313	0.340	25.405	0.000
1881	9.4352	0.286	25.405	0.000
1882	9.4392	0.258	25.380	0.000
1883	9.4445	0.234	25.380	0.000
1884	9.4499	0.216	25.380	0.000
1885	9.4553	0.202	25.405	0.000
1886	9.4606	0.190	25.405	0.000
1887	9.4659	0.164	25.365	0.000
1888	9.4712	0.152	25.365	0.000
1889	9.4765	0.150	25.405	0.000
1890	9.4819	0.142	25.405	0.000
1891	9.4872	0.144	25.390	0.000
1892	9.4904	0.152	25.390	0.000
1893	9.4936	0.146	25.445	0.000
1894	9.4968	0.134	25.445	0.000
1895	9.4999	0.126	25.445	0.000
1896	9.5031	0.114	25.415	0.000
1897	9.5111	0.106	25.415	0.000
1898	9.5191	0.098	25.400	0.000
1899	9.5244	0.096	25.400	0.000
1900	9.5297	0.094	25.315	0.000
1901	9.5350	0.090	25.315	0.000
1902	9.5404	0.092	25.405	0.000
1903	9.5458	0.088	25.405	0.000
1904	9.5512	0.080	25.400	0.000
1905	9.5544	0.078	25.400	0.000
1906	9.5575	0.076	25.400	0.000
1907	9.5607	0.062	25.445	0.000
1908	9.5639	0.066	25.445	0.000
1909	9.5671	0.074	25.275	0.000
1910	9.5830	0.070	25.275	0.000
1911	9.5884	0.070	25.320	0.000
1912	9.5938	0.072	25.320	0.000
1913	9.5992	0.068	25.365	0.000
1914	9.6032	0.058	25.365	0.000
1915	9.6072	0.052	25.340	0.000
1916	9.6111	0.048	25.340	0.000
1917	9.6151	0.044	25.340	0.000
1918	9.6191	0.038	25.450	0.000
1919	9.6231	0.050	25.450	0.000
1920	9.6271	0.054	25.325	0.000
1921	9.6311	0.054	25.325	0.000
1922	9.6391	0.058	25.375	0.000
1923	9.6471	0.052	25.375	0.000
1924	9.6524	0.038	25.390	0.000
1925	9.6577	0.030	25.390	0.000
1926	9.6630	0.028	25.430	0.000
1927	9.6684	0.030	25.430	0.000
1928	9.6737	0.036	25.430	0.000
1929	9.6790	0.044	25.305	0.000
1930	9.6822	0.048	25.305	0.000
1931	9.6854	0.042	25.360	0.000
1932	9.6886	0.036	25.360	0.000
1933	9.6918	0.026	25.350	0.000
1934	9.6950	0.012	25.350	0.000
1935	9.7037	0.020	25.265	0.000
1936	9.7124	0.036	25.265	0.000
1937	9.7174	0.038	25.365	0.000
1938	9.7224	0.042	25.365	0.000
1939	9.7274	0.042	25.365	0.000
1940	9.7326	0.028	25.295	0.000
1941	9.7378	0.010	25.295	0.000
1942	9.7431	0.010	25.280	0.000
1943	9.7463	0.016	25.280	0.000
1944	9.7494	0.020	25.395	0.000
1945	9.7526	0.028	25.395	0.000
1946	9.7558	0.036	25.320	0.000
1947	9.7590	0.026	25.320	0.000
1948	9.7670	0.014	25.310	0.000
1949	9.7749	0.016	25.310	0.000
1950	9.7804	0.022	25.310	0.000
1951	9.7858	0.018	25.305	0.000
1952	9.7912	0.014	25.305	0.000
1953	9.7965	0.022	25.330	0.000
1954	9.8017	0.016	25.330	0.000
1955	9.8070	0.006	25.290	0.000
1956	9.8102	0.014	25.290	0.000
1957	9.8133	0.018	25.280	0.000
1958	9.8165	0.022	25.280	0.000
1959	9.8197	0.026	25.360	0.000
1960	9.8229	0.016	25.360	0.000
1961	9.8389	0.004	25.360	0.000
1962	9.8429	-0.002	25.305	0.000
1963	9.8469	0.006	25.305	0.000
1964	9.8509	0.008	25.335	0.000
1965	9.8549	0.016	25.335	0.000
1966	9.8602	0.028	25.405	0.000
1967	9.8654	0.022	25.405	0.000
1968	9.8707	0.008	25.340	0.000
1969	9.8739	0.006	25.340	0.000
1970	9.8771	0.002	25.420	0.000
1971	9.8803	-0.006	25.420	0.000
1972	9.8836	0.006	25.420	0.000
1973	9.8868	0.020	25.365	0.000
1974	9.9029	0.018	25.365	0.000
1975	9.9082	0.012	25.300	0.000
1976	9.9136	0.010	25.300	0.000
1977	9.9189	0.008	25.280	0.000
1978	9.9229	0.002	25.280	0.000
1979	9.9269	-0.002	25.370	0.000
1980	9.9309	0.002	25.370	0.000
1981	9.9349	0.004	25.280	0.000
1982	9.9388	0.006	25.280	0.000
1983	9.9428	0.010	25.280	0.000
1984	9.9468	0.004	25.320	0.000
1985	9.9507	0.006	25.320	0.000
1986	9.9587	0.018	25.375	0.000
1987	9.9668	0.012	25.375	0.000
1988	9.9721	0.004	25.340	0.000
1989	9.9774	-0.002	25.340	0.000
1990	9.9827	-0.008	25.330	0.000
1991	9.9881	-0.006	25.330	0.000
1992	9.9935	0.000	25.340	0.000
1993	9.9988	0.008	25.340	0.000
1994	10.0020	0.014	25.340	0.000
1995	10.0052	0.010	25.300	0.000
1996	10.0084	0.010	25.300	0.000
1997	10.0115	0.004	25.365	0.000
1998	10.0147	-0.012	25.365	0.000
1999	10.0227	-0.008	25.385	0.000
2000	10.0306	0.004	25.385	0.000
2001	10.0360	0.004	25.365	0.000
2002	10.0413	0.002	25.365	0.000
2003	10.0466	0.002	25.380	0.000
2004	10.0520	-0.002	25.380	0.000
2005	10.0573	0.000	25.380	0.000
2006	10.0626	0.002	25.340	0.000
2007	10.0666	0.004	25.340	0.000
[truncated: 10,113 more rows]
