# Supplementary material for: Applications of a novel reciprocating positive displacement pump in the simulation of pulsatile arterial blood flow
Source: PLoS One. 2022 Dec 13;17(12):e0270780. doi: 10.1371/journal.pone.0270780 (PMC9746965; doi:10.1371/journal.pone.0270780)
Supplement: S1 File — (ZIP) [file pone.0270780.s001.zip › Supporting Information Data Files/Flow Rates/Ocular and Retina/Total Retinal Flow (m) 0261.csv]

Viewer Version	2.91
COM HW Type	RS485/USB Sensor Cable
COM HW Config	Config String: COM10, 115200, ECHOOFF
Sensor Cable Version	1.8
Product Type	Liquid Flow Sensor (SF06 Chip)
Product COM Protocol Config	SHDLC Device Address: 0
Product ID	SLF3S-1300F
Sensor Serial	2109-000156
I2C Address	8
Supply Voltage	3.5 V
Command Address	0x3608
Sampling Time [ms]	5
Scale Factor Flow lin.	500
Scale Factor Temp lin.	200
Scale Factor Custom	1
Sample #	Relative Time[s]	Flow linearized [ml/min]	Temperature linearized [deg C]	Custom []
24	0.1321	-0.004	23.550	0.000
25	0.1361	-0.004	23.585	0.000
26	0.1400	-0.002	23.585	0.000
27	0.1440	0.000	23.595	0.000
28	0.1519	-0.008	23.595	0.000
29	0.1599	-0.012	23.550	0.000
30	0.1653	-0.008	23.550	0.000
31	0.1706	-0.008	23.600	0.000
32	0.1759	-0.010	23.600	0.000
33	0.1799	-0.002	23.600	0.000
34	0.1839	-0.002	23.600	0.000
35	0.1879	-0.010	23.600	0.000
36	0.1919	-0.014	23.620	0.000
37	0.1986	-0.012	23.620	0.000
38	0.2054	-0.014	23.685	0.000
39	0.2121	-0.010	23.685	0.000
40	0.2189	-0.004	23.790	0.000
41	0.2256	0.000	23.790	0.000
42	0.2292	-0.002	23.835	0.000
43	0.2327	-0.006	23.835	0.000
44	0.2362	-0.008	23.790	0.000
45	0.2397	-0.014	23.790	0.000
46	0.2451	-0.020	23.790	0.000
47	0.2504	-0.012	23.775	0.000
48	0.2557	-0.008	23.775	0.000
49	0.2597	-0.008	23.855	0.000
50	0.2637	-0.002	23.855	0.000
51	0.2677	0.002	23.760	0.000
52	0.2717	-0.004	23.760	0.000
53	0.2770	-0.006	23.855	0.000
54	0.2824	-0.008	23.855	0.000
55	0.2877	-0.016	23.865	0.000
56	0.2930	-0.020	23.865	0.000
57	0.2983	-0.020	23.865	0.000
58	0.3036	-0.012	23.845	0.000
59	0.3090	-0.002	23.845	0.000
60	0.3143	0.002	23.860	0.000
61	0.3197	0.006	23.860	0.000
62	0.3237	-0.004	23.910	0.000
63	0.3276	-0.018	23.910	0.000
64	0.3316	-0.022	23.915	0.000
65	0.3356	-0.022	23.915	0.000
66	0.3437	-0.014	23.915	0.000
67	0.3518	-0.004	23.915	0.000
68	0.3558	-0.002	23.915	0.000
69	0.3598	-0.006	23.955	0.000
70	0.3637	-0.008	23.955	0.000
71	0.3677	-0.014	23.980	0.000
72	0.3730	-0.014	23.980	0.000
73	0.3783	-0.012	23.985	0.000
74	0.3836	-0.004	23.985	0.000
75	0.3889	-0.002	24.000	0.000
76	0.3943	-0.008	24.000	0.000
77	0.3997	-0.012	24.005	0.000
78	0.4050	-0.014	24.005	0.000
79	0.4104	-0.016	24.005	0.000
80	0.4157	-0.012	24.040	0.000
81	0.4211	-0.004	24.040	0.000
82	0.4264	-0.002	23.970	0.000
83	0.4317	-0.004	23.970	0.000
84	0.4357	-0.008	24.085	0.000
85	0.4397	-0.014	24.085	0.000
86	0.4437	-0.022	24.045	0.000
87	0.4477	-0.020	24.045	0.000
88	0.4530	-0.010	24.105	0.000
89	0.4583	-0.006	24.105	0.000
90	0.4635	-0.002	24.105	0.000
91	0.4688	-0.002	24.120	0.000
92	0.4742	-0.012	24.120	0.000
93	0.4795	-0.020	24.080	0.000
94	0.4848	-0.016	24.080	0.000
95	0.4902	-0.014	24.065	0.000
96	0.4956	-0.010	24.065	0.000
97	0.5009	-0.006	24.150	0.000
98	0.5062	-0.004	24.150	0.000
99	0.5115	-0.010	24.145	0.000
100	0.5155	-0.014	24.145	0.000
101	0.5195	-0.012	24.145	0.000
102	0.5235	-0.010	24.145	0.000
103	0.5275	-0.010	24.145	0.000
104	0.5329	-0.010	24.145	0.000
105	0.5382	-0.008	24.145	0.000
106	0.5435	-0.014	24.125	0.000
107	0.5488	-0.016	24.125	0.000
108	0.5542	-0.010	24.205	0.000
109	0.5595	-0.010	24.205	0.000
110	0.5648	-0.010	24.165	0.000
111	0.5702	-0.004	24.165	0.000
112	0.5755	-0.012	24.165	0.000
113	0.5796	-0.022	24.125	0.000
114	0.5837	-0.022	24.125	0.000
115	0.5877	-0.016	24.230	0.000
116	0.5918	-0.008	24.230	0.000
117	0.5971	-0.004	24.215	0.000
118	0.6023	-0.002	24.215	0.000
119	0.6076	-0.004	24.185	0.000
120	0.6129	-0.016	24.185	0.000
121	0.6183	-0.022	24.165	0.000
122	0.6236	-0.014	24.165	0.000
123	0.6290	-0.012	24.165	0.000
124	0.6344	-0.002	24.225	0.000
125	0.6398	0.000	24.225	0.000
126	0.6438	-0.006	24.170	0.000
127	0.6478	-0.016	24.170	0.000
128	0.6517	-0.020	24.270	0.000
129	0.6557	-0.022	24.270	0.000
130	0.6636	-0.014	24.290	0.000
131	0.6716	-0.008	24.290	0.000
132	0.6769	-0.004	24.230	0.000
133	0.6822	-0.008	24.230	0.000
134	0.6875	-0.012	24.230	0.000
135	0.6915	-0.012	24.315	0.000
136	0.6955	-0.018	24.315	0.000
137	0.6995	-0.014	24.255	0.000
138	0.7035	-0.006	24.255	0.000
139	0.7076	-0.006	24.270	0.000
140	0.7116	-0.010	24.270	0.000
141	0.7157	-0.012	24.310	0.000
142	0.7197	-0.012	24.310	0.000
143	0.7276	-0.018	24.375	0.000
144	0.7354	-0.018	24.375	0.000
145	0.7408	-0.008	24.375	0.000
146	0.7462	-0.004	24.315	0.000
147	0.7516	-0.008	24.315	0.000
148	0.7569	-0.010	24.350	0.000
149	0.7622	-0.010	24.350	0.000
150	0.7675	-0.016	24.305	0.000
151	0.7715	-0.020	24.305	0.000
152	0.7755	-0.014	24.290	0.000
153	0.7795	-0.010	24.290	0.000
154	0.7835	-0.010	24.370	0.000
155	0.7889	-0.008	24.370	0.000
156	0.7943	-0.010	24.370	0.000
157	0.7997	-0.012	24.380	0.000
158	0.8050	-0.012	24.380	0.000
159	0.8103	-0.008	24.395	0.000
160	0.8156	-0.010	24.395	0.000
161	0.8209	-0.012	24.405	0.000
162	0.8262	-0.014	24.405	0.000
163	0.8314	-0.014	24.405	0.000
164	0.8346	-0.014	24.405	0.000
165	0.8378	-0.014	24.375	0.000
166	0.8410	-0.008	24.375	0.000
167	0.8442	-0.006	24.375	0.000
168	0.8474	-0.010	24.370	0.000
169	0.8555	-0.014	24.370	0.000
170	0.8637	-0.022	24.475	0.000
171	0.8689	-0.022	24.475	0.000
172	0.8741	-0.010	24.435	0.000
173	0.8793	-0.006	24.435	0.000
174	0.8846	-0.002	24.390	0.000
175	0.8899	0.002	24.390	0.000
176	0.8952	-0.008	24.495	0.000
177	0.8992	-0.022	24.495	0.000
178	0.9032	-0.024	24.495	0.000
179	0.9072	-0.022	24.390	0.000
180	0.9112	-0.016	24.390	0.000
181	0.9192	-0.006	24.515	0.000
182	0.9271	-0.002	24.515	0.000
183	0.9325	0.004	24.465	0.000
184	0.9379	-0.010	24.465	0.000
185	0.9432	-0.018	24.525	0.000
186	0.9473	-0.018	24.525	0.000
187	0.9514	-0.024	24.450	0.000
188	0.9555	-0.016	24.450	0.000
189	0.9596	-0.006	24.450	0.000
190	0.9648	-0.008	24.515	0.000
191	0.9700	-0.010	24.515	0.000
192	0.9752	-0.014	24.455	0.000
193	0.9807	-0.014	24.455	0.000
194	0.9861	-0.012	24.555	0.000
195	0.9915	-0.012	24.555	0.000
196	0.9968	-0.010	24.535	0.000
197	1.0021	-0.006	24.535	0.000
198	1.0074	-0.008	24.495	0.000
199	1.0128	-0.012	24.495	0.000
200	1.0181	-0.018	24.495	0.000
201	1.0235	-0.016	24.600	0.000
202	1.0275	-0.010	24.600	0.000
203	1.0314	-0.014	24.580	0.000
204	1.0353	-0.016	24.580	0.000
205	1.0393	-0.012	24.535	0.000
206	1.0446	-0.014	24.535	0.000
207	1.0499	-0.018	24.570	0.000
208	1.0552	-0.010	24.570	0.000
209	1.0606	-0.008	24.585	0.000
210	1.0659	-0.008	24.585	0.000
211	1.0713	-0.004	24.585	0.000
212	1.0767	-0.008	24.535	0.000
213	1.0821	-0.018	24.535	0.000
214	1.0875	-0.024	24.550	0.000
215	1.0906	-0.016	24.550	0.000
216	1.0938	-0.010	24.545	0.000
217	1.0969	-0.010	24.545	0.000
218	1.1001	-0.008	24.475	0.000
219	1.1032	-0.006	24.475	0.000
220	1.1112	-0.012	24.570	0.000
221	1.1191	-0.022	24.570	0.000
222	1.1245	-0.020	24.570	0.000
223	1.1298	-0.016	24.620	0.000
224	1.1352	-0.008	24.620	0.000
225	1.1406	-0.004	24.560	0.000
226	1.1460	-0.006	24.560	0.000
227	1.1515	-0.010	24.645	0.000
228	1.1554	-0.022	24.645	0.000
229	1.1593	-0.026	24.560	0.000
230	1.1632	-0.018	24.560	0.000
231	1.1671	-0.012	24.560	0.000
232	1.1751	-0.002	24.565	0.000
233	1.1831	0.004	24.565	0.000
234	1.1871	-0.006	24.620	0.000
235	1.1911	-0.014	24.620	0.000
236	1.1951	-0.022	24.575	0.000
237	1.1991	-0.030	24.575	0.000
238	1.2045	-0.020	24.645	0.000
239	1.2099	-0.008	24.645	0.000
240	1.2153	-0.004	24.635	0.000
241	1.2193	-0.004	24.635	0.000
242	1.2232	-0.014	24.635	0.000
243	1.2272	-0.018	24.660	0.000
244	1.2311	-0.018	24.660	0.000
245	1.2391	-0.018	24.640	0.000
246	1.2471	-0.002	24.640	0.000
247	1.2526	0.004	24.640	0.000
248	1.2581	-0.010	24.640	0.000
249	1.2637	-0.012	24.645	0.000
250	1.2675	-0.024	24.645	0.000
251	1.2714	-0.034	24.710	0.000
252	1.2753	-0.018	24.710	0.000
253	1.2792	-0.008	24.710	0.000
254	1.2832	0.000	24.660	0.000
255	1.2871	-0.002	24.660	0.000
256	1.2911	-0.006	24.690	0.000
257	1.2950	-0.014	24.690	0.000
258	1.3032	-0.026	24.560	0.000
259	1.3114	-0.018	24.560	0.000
260	1.3166	-0.008	24.690	0.000
261	1.3218	-0.012	24.690	0.000
262	1.3271	-0.010	24.695	0.000
263	1.3324	-0.010	24.695	0.000
264	1.3377	-0.022	24.695	0.000
265	1.3430	-0.020	24.615	0.000
266	1.3462	-0.012	24.615	0.000
267	1.3494	-0.010	24.685	0.000
268	1.3526	-0.006	24.685	0.000
269	1.3558	-0.006	24.710	0.000
270	1.3590	-0.012	24.710	0.000
271	1.3670	-0.018	24.680	0.000
272	1.3750	-0.022	24.680	0.000
273	1.3803	-0.016	24.745	0.000
274	1.3856	-0.008	24.745	0.000
275	1.3910	-0.008	24.745	0.000
276	1.3963	-0.004	24.700	0.000
277	1.4017	-0.012	24.700	0.000
278	1.4070	-0.020	24.660	0.000
279	1.4110	-0.018	24.660	0.000
280	1.4150	-0.022	24.700	0.000
281	1.4190	-0.014	24.700	0.000
282	1.4230	-0.004	24.740	0.000
283	1.4310	-0.002	24.740	0.000
284	1.4390	-0.010	24.725	0.000
285	1.4430	-0.018	24.725	0.000
286	1.4470	-0.020	24.725	0.000
287	1.4510	-0.018	24.665	0.000
288	1.4550	-0.016	24.665	0.000
289	1.4603	-0.014	24.745	0.000
290	1.4656	-0.012	24.745	0.000
291	1.4708	-0.012	24.765	0.000
292	1.4748	-0.014	24.765	0.000
293	1.4788	-0.012	24.735	0.000
294	1.4828	-0.012	24.735	0.000
295	1.4868	-0.008	24.730	0.000
296	1.4950	-0.002	24.730	0.000
297	1.5033	-0.008	24.730	0.000
298	1.5084	-0.008	24.715	0.000
299	1.5136	-0.024	24.715	0.000
300	1.5188	-0.012	24.815	0.000
301	1.5228	-0.018	24.815	0.000
302	1.5268	-0.018	24.795	0.000
303	1.5308	-0.008	24.795	0.000
304	1.5348	-0.008	24.785	0.000
305	1.5401	-0.006	24.785	0.000
306	1.5454	0.004	24.690	0.000
307	1.5507	-0.002	24.690	0.000
308	1.5562	0.002	24.690	0.000
309	1.5616	0.020	24.745	0.000
310	1.5671	0.008	24.745	0.000
311	1.5723	0.018	24.710	0.000
312	1.5776	0.014	24.710	0.000
313	1.5828	0.012	24.845	0.000
314	1.5881	0.020	24.845	0.000
315	1.5935	0.026	24.860	0.000
316	1.5988	0.042	24.860	0.000
317	1.6028	0.064	24.730	0.000
318	1.6068	0.062	24.730	0.000
319	1.6108	0.046	24.730	0.000
320	1.6148	0.044	24.800	0.000
321	1.6203	0.042	24.800	0.000
322	1.6257	0.040	24.825	0.000
323	1.6311	0.048	24.825	0.000
324	1.6363	0.064	24.710	0.000
325	1.6416	0.070	24.710	0.000
326	1.6468	0.058	24.770	0.000
327	1.6522	0.046	24.770	0.000
328	1.6575	0.038	24.810	0.000
329	1.6628	0.040	24.810	0.000
330	1.6660	0.040	24.810	0.000
331	1.6692	0.044	24.845	0.000
332	1.6723	0.060	24.845	0.000
333	1.6755	0.046	24.845	0.000
334	1.6787	0.038	24.845	0.000
335	1.6947	0.034	24.810	0.000
336	1.6987	0.030	24.810	0.000
337	1.7028	0.040	24.760	0.000
338	1.7069	0.042	24.760	0.000
339	1.7109	0.040	24.920	0.000
340	1.7162	0.040	24.920	0.000
341	1.7215	0.036	24.920	0.000
342	1.7267	0.028	24.895	0.000
343	1.7307	0.026	24.895	0.000
344	1.7347	0.034	24.830	0.000
345	1.7387	0.040	24.830	0.000
346	1.7427	0.038	24.895	0.000
347	1.7507	0.032	24.895	0.000
348	1.7587	0.024	24.835	0.000
349	1.7640	0.014	24.835	0.000
350	1.7694	0.018	24.860	0.000
351	1.7747	0.026	24.860	0.000
352	1.7787	0.026	24.860	0.000
353	1.7827	0.032	24.800	0.000
354	1.7866	0.034	24.800	0.000
355	1.7906	0.020	24.860	0.000
356	1.7946	0.010	24.860	0.000
357	1.7987	0.010	24.890	0.000
358	1.8027	0.012	24.890	0.000
359	1.8067	0.020	24.920	0.000
360	1.8146	0.028	24.920	0.000
361	1.8226	0.026	24.860	0.000
362	1.8280	0.022	24.860	0.000
363	1.8334	0.016	24.860	0.000
364	1.8389	0.010	24.855	0.000
365	1.8442	0.004	24.855	0.000
366	1.8495	0.006	24.870	0.000
367	1.8548	0.010	24.870	0.000
368	1.8580	0.016	24.840	0.000
369	1.8611	0.022	24.840	0.000
370	1.8643	0.022	24.870	0.000
371	1.8674	0.014	24.870	0.000
372	1.8706	0.012	24.875	0.000
373	1.8786	0.008	24.875	0.000
374	1.8866	0.004	24.875	0.000
375	1.8919	0.002	24.915	0.000
376	1.8972	0.004	24.915	0.000
377	1.9025	0.008	24.930	0.000
378	1.9080	0.008	24.930	0.000
379	1.9134	0.012	24.900	0.000
380	1.9189	0.010	24.900	0.000
381	1.9220	0.016	24.890	0.000
382	1.9251	0.012	24.890	0.000
383	1.9283	0.002	24.820	0.000
384	1.9314	0.002	24.820	0.000
385	1.9345	-0.002	24.820	0.000
386	1.9425	-0.004	24.910	0.000
387	1.9505	0.008	24.910	0.000
388	1.9559	0.012	24.920	0.000
389	1.9613	0.006	24.920	0.000
390	1.9667	0.012	24.965	0.000
391	1.9719	0.008	24.965	0.000
392	1.9772	0.000	24.990	0.000
393	1.9825	-0.002	24.990	0.000
394	1.9857	-0.002	24.905	0.000
395	1.9888	0.004	24.905	0.000
396	1.9920	0.004	24.905	0.000
397	1.9952	0.004	24.920	0.000
398	1.9984	0.006	24.920	0.000
399	2.0144	0.004	24.930	0.000
400	2.0184	0.002	24.930	0.000
401	2.0224	0.000	24.930	0.000
402	2.0264	-0.006	24.930	0.000
403	2.0304	-0.002	24.890	0.000
404	2.0357	-0.002	24.890	0.000
405	2.0410	-0.004	24.945	0.000
406	2.0463	0.002	24.945	0.000
407	2.0504	0.004	24.945	0.000
408	2.0544	0.006	24.950	0.000
409	2.0584	0.006	24.950	0.000
410	2.0624	0.002	24.990	0.000
411	2.0704	-0.002	24.990	0.000
412	2.0784	-0.010	24.885	0.000
413	2.0837	-0.014	24.885	0.000
414	2.0891	-0.002	24.965	0.000
415	2.0944	0.002	24.965	0.000
416	2.0998	0.002	24.900	0.000
417	2.1051	0.010	24.900	0.000
418	2.1105	0.012	24.900	0.000
419	2.1137	-0.004	24.970	0.000
420	2.1168	-0.010	24.970	0.000
421	2.1200	-0.010	24.990	0.000
422	2.1231	-0.012	24.990	0.000
423	2.1263	-0.004	24.940	0.000
424	2.1343	0.002	24.940	0.000
425	2.1423	0.002	24.965	0.000
426	2.1477	0.002	24.965	0.000
427	2.1530	-0.002	25.005	0.000
428	2.1584	-0.004	25.005	0.000
429	2.1637	-0.008	25.005	0.000
430	2.1690	-0.010	24.995	0.000
431	2.1743	-0.008	24.995	0.000
432	2.1775	-0.004	24.960	0.000
433	2.1807	-0.002	24.960	0.000
434	2.1838	0.002	25.010	0.000
435	2.1870	0.002	25.010	0.000
436	2.1902	-0.002	24.845	0.000
437	2.1984	-0.006	24.845	0.000
438	2.2066	-0.012	25.025	0.000
439	2.2119	-0.012	25.025	0.000
440	2.2173	-0.010	25.025	0.000
441	2.2227	-0.004	25.005	0.000
442	2.2278	0.002	25.005	0.000
443	2.2330	0.000	24.910	0.000
444	2.2382	-0.006	24.910	0.000
445	2.2422	-0.004	24.965	0.000
446	2.2462	-0.004	24.965	0.000
447	2.2501	-0.002	25.035	0.000
448	2.2541	-0.006	25.035	0.000
449	2.2623	-0.012	24.950	0.000
450	2.2705	-0.012	24.950	0.000
451	2.2745	-0.008	24.950	0.000
452	2.2784	-0.010	25.040	0.000
453	2.2824	-0.004	25.040	0.000
454	2.2863	0.002	25.010	0.000
455	2.2916	0.000	25.010	0.000
456	2.2969	-0.004	25.015	0.000
457	2.3021	-0.012	25.015	0.000
458	2.3061	-0.014	25.070	0.000
459	2.3101	-0.012	25.070	0.000
460	2.3141	-0.014	25.055	0.000
461	2.3180	-0.008	25.055	0.000
462	2.3260	0.000	25.055	0.000
463	2.3340	-0.006	24.995	0.000
464	2.3395	-0.006	24.995	0.000
465	2.3450	-0.004	25.010	0.000
466	2.3504	-0.008	25.010	0.000
467	2.3544	-0.006	25.010	0.000
468	2.3583	-0.008	25.010	0.000
469	2.3623	-0.008	24.975	0.000
470	2.3662	-0.008	24.975	0.000
471	2.3716	-0.012	25.010	0.000
472	2.3770	-0.002	25.010	0.000
473	2.3824	0.000	25.010	0.000
474	2.3877	-0.006	24.970	0.000
475	2.3930	-0.006	24.970	0.000
476	2.3983	-0.014	25.000	0.000
477	2.4037	-0.020	25.000	0.000
478	2.4090	-0.018	25.005	0.000
479	2.4144	-0.018	25.005	0.000
480	2.4197	-0.010	25.030	0.000
481	2.4250	0.002	25.030	0.000
482	2.4304	0.004	24.995	0.000
483	2.4335	0.000	24.995	0.000
484	2.4367	-0.008	24.995	0.000
485	2.4398	-0.012	25.050	0.000
486	2.4430	-0.016	25.050	0.000
487	2.4461	-0.020	25.035	0.000
488	2.4541	-0.012	25.035	0.000
489	2.4621	-0.002	25.035	0.000
490	2.4675	0.002	25.035	0.000
491	2.4729	0.002	25.050	0.000
492	2.4783	0.000	25.050	0.000
493	2.4836	-0.010	25.035	0.000
494	2.4889	-0.024	25.035	0.000
495	2.4942	-0.020	25.035	0.000
496	2.4982	-0.014	25.080	0.000
497	2.5022	-0.010	25.080	0.000
498	2.5061	0.000	25.090	0.000
499	2.5101	0.002	25.090	0.000
500	2.5181	-0.004	25.105	0.000
501	2.5262	-0.012	25.105	0.000
502	2.5302	-0.014	25.045	0.000
503	2.5342	-0.016	25.045	0.000
504	2.5382	-0.018	25.115	0.000
505	2.5422	-0.012	25.115	0.000
506	2.5476	-0.002	25.115	0.000
507	2.5530	-0.008	25.050	0.000
508	2.5583	-0.010	25.050	0.000
509	2.5622	-0.006	25.085	0.000
510	2.5662	-0.008	25.085	0.000
511	2.5701	-0.006	25.125	0.000
512	2.5740	-0.002	25.125	0.000
513	2.5822	-0.012	25.055	0.000
514	2.5903	-0.020	25.055	0.000
515	2.5956	-0.016	25.110	0.000
516	2.6010	-0.014	25.110	0.000
517	2.6063	-0.012	25.110	0.000
518	2.6103	-0.002	25.090	0.000
519	2.6143	0.004	25.090	0.000
520	2.6183	-0.002	25.080	0.000
521	2.6223	-0.012	25.080	0.000
522	2.6254	-0.022	25.055	0.000
523	2.6285	-0.026	25.055	0.000
524	2.6317	-0.020	25.095	0.000
525	2.6348	-0.006	25.095	0.000
526	2.6379	0.002	25.175	0.000
527	2.6539	-0.002	25.175	0.000
528	2.6593	0.000	25.175	0.000
529	2.6646	-0.006	25.095	0.000
530	2.6700	-0.016	25.095	0.000
531	2.6753	-0.020	25.115	0.000
532	2.6805	-0.016	25.115	0.000
533	2.6858	-0.012	25.130	0.000
534	2.6891	-0.012	25.130	0.000
535	2.6923	-0.012	25.135	0.000
536	2.6955	-0.008	25.135	0.000
537	2.6987	-0.012	25.095	0.000
538	2.7019	-0.010	25.095	0.000
539	2.7099	-0.004	25.095	0.000
540	2.7179	-0.006	25.155	0.000
541	2.7232	-0.008	25.155	0.000
542	2.7285	-0.012	25.165	0.000
543	2.7339	-0.014	25.165	0.000
544	2.7392	-0.012	25.140	0.000
545	2.7445	-0.014	25.140	0.000
546	2.7499	-0.012	25.195	0.000
547	2.7552	-0.008	25.195	0.000
548	2.7605	-0.010	25.160	0.000
549	2.7658	-0.012	25.160	0.000
550	2.7712	-0.012	25.160	0.000
551	2.7765	-0.016	25.085	0.000
552	2.7818	-0.010	25.085	0.000
553	2.7858	-0.004	25.150	0.000
554	2.7899	-0.008	25.150	0.000
555	2.7939	-0.010	25.135	0.000
556	2.7980	-0.008	25.135	0.000
557	2.8033	-0.014	25.105	0.000
558	2.8086	-0.020	25.105	0.000
559	2.8140	-0.014	25.205	0.000
560	2.8179	-0.010	25.205	0.000
561	2.8218	-0.010	25.205	0.000
562	2.8257	-0.012	25.155	0.000
563	2.8297	-0.008	25.155	0.000
564	2.8377	-0.006	25.140	0.000
565	2.8457	-0.010	25.140	0.000
566	2.8511	-0.010	25.185	0.000
567	2.8566	-0.012	25.185	0.000
568	2.8620	-0.016	25.100	0.000
569	2.8659	-0.016	25.100	0.000
570	2.8699	-0.012	25.150	0.000
571	2.8738	-0.012	25.150	0.000
572	2.8778	-0.008	25.150	0.000
573	2.8818	-0.006	25.140	0.000
574	2.8857	-0.008	25.140	0.000
575	2.8897	-0.012	25.210	0.000
576	2.8937	-0.014	25.210	0.000
577	2.9017	-0.022	25.200	0.000
578	2.9097	-0.022	25.200	0.000
579	2.9150	-0.014	25.150	0.000
580	2.9204	-0.008	25.150	0.000
581	2.9258	-0.010	25.140	0.000
582	2.9311	-0.008	25.140	0.000
583	2.9365	-0.004	25.140	0.000
584	2.9418	-0.010	25.115	0.000
585	2.9450	-0.016	25.115	0.000
586	2.9481	-0.014	25.140	0.000
587	2.9513	-0.012	25.140	0.000
588	2.9545	-0.014	25.105	0.000
589	2.9576	-0.008	25.105	0.000
590	2.9657	-0.008	25.240	0.000
591	2.9737	-0.014	25.240	0.000
592	2.9790	-0.014	25.190	0.000
593	2.9843	-0.006	25.190	0.000
594	2.9897	-0.008	25.190	0.000
595	2.9951	-0.018	25.175	0.000
596	3.0004	-0.018	25.175	0.000
597	3.0058	-0.014	25.170	0.000
598	3.0090	-0.020	25.170	0.000
599	3.0122	-0.014	25.220	0.000
600	3.0153	-0.006	25.220	0.000
601	3.0185	-0.002	25.200	0.000
602	3.0216	0.002	25.200	0.000
603	3.0296	-0.004	25.260	0.000
604	3.0375	-0.018	25.260	0.000
605	3.0429	-0.032	25.260	0.000
606	3.0483	-0.028	25.220	0.000
607	3.0537	-0.016	25.220	0.000
608	3.0590	-0.010	25.185	0.000
609	3.0643	0.004	25.185	0.000
610	3.0696	0.006	25.260	0.000
611	3.0736	-0.002	25.260	0.000
612	3.0775	-0.016	25.260	0.000
613	3.0815	-0.026	25.260	0.000
614	3.0855	-0.028	25.205	0.000
615	3.0935	-0.026	25.205	0.000
616	3.1015	-0.012	25.205	0.000
617	3.1055	-0.002	25.170	0.000
618	3.1095	-0.006	25.170	0.000
619	3.1135	-0.004	25.165	0.000
620	3.1175	-0.002	25.165	0.000
621	3.1228	-0.010	25.175	0.000
622	3.1281	-0.016	25.175	0.000
623	3.1334	-0.012	25.215	0.000
624	3.1387	-0.012	25.215	0.000
625	3.1441	-0.020	25.215	0.000
626	3.1495	-0.018	25.135	0.000
627	3.1548	-0.014	25.135	0.000
628	3.1601	-0.016	25.165	0.000
629	3.1655	-0.014	25.165	0.000
630	3.1708	-0.008	25.210	0.000
631	3.1761	-0.010	25.210	0.000
632	3.1813	-0.008	25.205	0.000
633	3.1867	-0.010	25.205	0.000
634	3.1920	-0.014	25.165	0.000
635	3.1974	-0.014	25.165	0.000
636	3.2014	-0.010	25.165	0.000
637	3.2054	-0.008	25.220	0.000
638	3.2094	-0.008	25.220	0.000
639	3.2134	-0.010	25.200	0.000
640	3.2188	-0.010	25.200	0.000
641	3.2242	-0.014	25.200	0.000
642	3.2296	-0.020	25.200	0.000
643	3.2350	-0.020	25.245	0.000
644	3.2403	-0.018	25.245	0.000
645	3.2457	-0.014	25.260	0.000
646	3.2509	-0.012	25.260	0.000
647	3.2561	-0.008	25.260	0.000
648	3.2613	-0.010	25.190	0.000
649	3.2654	-0.012	25.190	0.000
650	3.2694	-0.010	25.240	0.000
651	3.2735	-0.008	25.240	0.000
652	3.2776	-0.012	25.180	0.000
653	3.2828	-0.010	25.180	0.000
654	3.2881	-0.012	25.170	0.000
655	3.2933	-0.018	25.170	0.000
656	3.2987	-0.014	25.220	0.000
657	3.3041	-0.012	25.220	0.000
658	3.3094	-0.010	25.220	0.000
659	3.3148	-0.014	25.195	0.000
660	3.3201	-0.012	25.195	0.000
661	3.3254	-0.012	25.215	0.000
662	3.3286	-0.018	25.215	0.000
663	3.3318	-0.014	25.150	0.000
664	3.3349	-0.010	25.150	0.000
665	3.3381	-0.006	25.285	0.000
666	3.3413	-0.010	25.285	0.000
667	3.3573	-0.012	25.240	0.000
668	3.3613	-0.014	25.240	0.000
669	3.3653	-0.020	25.240	0.000
670	3.3693	-0.012	25.240	0.000
671	3.3734	-0.004	25.240	0.000
672	3.3788	-0.006	25.245	0.000
673	3.3842	-0.010	25.245	0.000
674	3.3896	-0.008	25.245	0.000
675	3.3935	-0.016	25.245	0.000
676	3.3975	-0.028	25.235	0.000
677	3.4014	-0.022	25.235	0.000
678	3.4053	-0.012	25.240	0.000
679	3.4133	-0.008	25.240	0.000
680	3.4213	-0.010	25.240	0.000
681	3.4266	-0.006	25.255	0.000
682	3.4320	-0.008	25.255	0.000
683	3.4373	-0.014	25.305	0.000
684	3.4413	-0.014	25.305	0.000
685	3.4453	-0.012	25.280	0.000
686	3.4493	-0.014	25.280	0.000
687	3.4533	-0.010	25.240	0.000
688	3.4573	-0.012	25.240	0.000
689	3.4613	-0.018	25.280	0.000
690	3.4653	-0.012	25.280	0.000
691	3.4692	-0.008	25.280	0.000
692	3.4772	-0.010	25.350	0.000
693	3.4852	-0.010	25.350	0.000
694	3.4907	-0.008	25.220	0.000
695	3.4962	-0.012	25.220	0.000
696	3.5017	-0.022	25.240	0.000
697	3.5069	-0.020	25.240	0.000
698	3.5121	-0.012	25.305	0.000
699	3.5173	-0.010	25.305	0.000
700	3.5205	-0.004	25.280	0.000
701	3.5236	-0.002	25.280	0.000
702	3.5268	-0.008	25.280	0.000
703	3.5299	-0.022	25.275	0.000
704	3.5331	-0.026	25.275	0.000
705	3.5410	-0.020	25.265	0.000
706	3.5490	-0.018	25.265	0.000
707	3.5543	-0.006	25.260	0.000
708	3.5596	0.004	25.260	0.000
709	3.5650	-0.006	25.300	0.000
710	3.5704	-0.016	25.300	0.000
711	3.5758	-0.016	25.275	0.000
712	3.5813	-0.022	25.275	0.000
713	3.5852	-0.020	25.275	0.000
714	3.5891	-0.008	25.295	0.000
715	3.5931	-0.006	25.295	0.000
716	3.5970	-0.010	25.270	0.000
717	3.6050	-0.012	25.270	0.000
718	3.6130	-0.014	25.290	0.000
719	3.6170	-0.018	25.290	0.000
720	3.6210	-0.018	25.310	0.000
721	3.6249	-0.008	25.310	0.000
722	3.6289	-0.002	25.285	0.000
723	3.6342	-0.008	25.285	0.000
724	3.6396	-0.012	25.285	0.000
725	3.6449	-0.014	25.350	0.000
726	3.6503	-0.024	25.350	0.000
727	3.6556	-0.026	25.310	0.000
728	3.6610	-0.018	25.310	0.000
729	3.6663	-0.014	25.260	0.000
730	3.6716	-0.010	25.260	0.000
731	3.6769	-0.002	25.315	0.000
732	3.6822	-0.002	25.315	0.000
733	3.6876	-0.012	25.300	0.000
734	3.6930	-0.014	25.300	0.000
735	3.6969	-0.012	25.300	0.000
736	3.7009	-0.014	25.295	0.000
737	3.7048	-0.020	25.295	0.000
738	3.7088	-0.012	25.365	0.000
739	3.7142	-0.012	25.365	0.000
740	3.7195	-0.016	25.255	0.000
741	3.7249	-0.012	25.255	0.000
742	3.7302	-0.012	25.365	0.000
743	3.7355	-0.016	25.365	0.000
744	3.7409	-0.014	25.365	0.000
745	3.7462	-0.012	25.365	0.000
746	3.7515	-0.012	25.365	0.000
747	3.7568	-0.014	25.335	0.000
748	3.7621	-0.012	25.335	0.000
749	3.7675	-0.008	25.300	0.000
750	3.7729	-0.012	25.300	0.000
751	3.7768	-0.010	25.310	0.000
752	3.7808	-0.010	25.310	0.000
753	3.7848	-0.018	25.300	0.000
754	3.7887	-0.022	25.300	0.000
755	3.7941	-0.014	25.375	0.000
756	3.7996	-0.014	25.375	0.000
757	3.8050	-0.016	25.375	0.000
758	3.8103	-0.006	25.320	0.000
759	3.8157	-0.008	25.320	0.000
760	3.8211	-0.012	25.320	0.000
761	3.8263	-0.014	25.320	0.000
762	3.8316	-0.016	25.340	0.000
763	3.8368	-0.014	25.340	0.000
764	3.8408	-0.014	25.335	0.000
765	3.8448	-0.008	25.335	0.000
766	3.8487	-0.006	25.340	0.000
767	3.8527	-0.010	25.340	0.000
768	3.8607	-0.006	25.340	0.000
769	3.8687	-0.014	25.305	0.000
770	3.8727	-0.024	25.305	0.000
771	3.8767	-0.020	25.355	0.000
772	3.8807	-0.018	25.355	0.000
773	3.8847	-0.020	25.260	0.000
774	3.8900	-0.014	25.260	0.000
775	3.8953	-0.006	25.340	0.000
776	3.9007	-0.006	25.340	0.000
777	3.9039	-0.010	25.300	0.000
778	3.9071	-0.012	25.300	0.000
779	3.9103	-0.014	25.300	0.000
780	3.9135	-0.022	25.305	0.000
781	3.9167	-0.018	25.305	0.000
782	3.9326	-0.012	25.410	0.000
783	3.9380	-0.010	25.410	0.000
784	3.9433	-0.006	25.330	0.000
785	3.9487	-0.004	25.330	0.000
786	3.9527	-0.014	25.355	0.000
787	3.9567	-0.022	25.355	0.000
788	3.9607	-0.016	25.355	0.000
789	3.9647	-0.016	25.355	0.000
790	3.9701	-0.018	25.355	0.000
791	3.9755	-0.014	25.345	0.000
792	3.9808	-0.008	25.345	0.000
793	3.9862	-0.010	25.305	0.000
794	3.9915	-0.016	25.305	0.000
795	3.9969	-0.010	25.360	0.000
796	4.0022	-0.010	25.360	0.000
797	4.0074	-0.014	25.305	0.000
798	4.0127	-0.014	25.305	0.000
799	4.0180	-0.014	25.340	0.000
800	4.0233	-0.020	25.340	0.000
801	4.0286	-0.018	25.340	0.000
802	4.0326	-0.012	25.370	0.000
803	4.0366	-0.010	25.370	0.000
804	4.0407	-0.008	25.365	0.000
805	4.0447	-0.002	25.365	0.000
806	4.0500	-0.010	25.365	0.000
807	4.0553	-0.018	25.365	0.000
808	4.0606	-0.020	25.380	0.000
809	4.0660	-0.018	25.380	0.000
810	4.0713	-0.016	25.410	0.000
811	4.0766	-0.012	25.410	0.000
812	4.0819	-0.002	25.410	0.000
813	4.0872	-0.004	25.375	0.000
814	4.0925	-0.012	25.375	0.000
815	4.0965	-0.014	25.345	0.000
816	4.1005	-0.022	25.345	0.000
817	4.1045	-0.028	25.355	0.000
818	4.1085	-0.018	25.355	0.000
819	4.1138	-0.010	25.365	0.000
820	4.1191	-0.006	25.365	0.000
821	4.1245	-0.004	25.360	0.000
822	4.1298	-0.006	25.360	0.000
823	4.1351	-0.012	25.360	0.000
824	4.1405	-0.022	25.425	0.000
825	4.1458	-0.022	25.425	0.000
826	4.1512	-0.012	25.360	0.000
827	4.1565	-0.012	25.360	0.000
828	4.1619	-0.008	25.305	0.000
829	4.1672	-0.004	25.305	0.000
830	4.1725	-0.012	25.365	0.000
831	4.1778	-0.010	25.365	0.000
832	4.1831	-0.004	25.405	0.000
833	4.1884	0.002	25.405	0.000
834	4.1938	0.010	25.405	0.000
835	4.1991	0.002	25.445	0.000
836	4.2044	0.002	25.445	0.000
837	4.2084	0.004	25.425	0.000
838	4.2124	-0.004	25.425	0.000
839	4.2165	0.010	25.340	0.000
840	4.2205	0.024	25.340	0.000
841	4.2269	0.022	25.400	0.000
842	4.2332	0.030	25.400	0.000
843	4.2396	0.016	25.405	0.000
844	4.2460	0.012	25.405	0.000
845	4.2524	0.012	25.405	0.000
846	4.2564	0.018	25.380	0.000
847	4.2604	0.036	25.380	0.000
848	4.2644	0.044	25.370	0.000
849	4.2684	0.048	25.370	0.000
850	4.2737	0.052	25.385	0.000
851	4.2791	0.036	25.385	0.000
852	4.2844	0.036	25.355	0.000
853	4.2884	0.038	25.355	0.000
854	4.2924	0.044	25.370	0.000
855	4.2964	0.060	25.370	0.000
856	4.3004	0.070	25.370	0.000
857	4.3057	0.060	25.435	0.000
858	4.3111	0.056	25.435	0.000
859	4.3164	0.048	25.445	0.000
860	4.3217	0.048	25.445	0.000
861	4.3270	0.048	25.480	0.000
862	4.3324	0.056	25.480	0.000
863	4.3379	0.054	25.420	0.000
864	4.3434	0.042	25.420	0.000
865	4.3488	0.038	25.385	0.000
866	4.3527	0.038	25.385	0.000
867	4.3566	0.032	25.385	0.000
868	4.3604	0.038	25.440	0.000
869	4.3643	0.052	25.440	0.000
870	4.3697	0.046	25.460	0.000
871	4.3750	0.040	25.460	0.000
872	4.3804	0.030	25.365	0.000
873	4.3858	0.024	25.365	0.000
874	4.3911	0.018	25.440	0.000
875	4.3965	0.022	25.440	0.000
876	4.4018	0.038	25.370	0.000
877	4.4071	0.042	25.370	0.000
878	4.4124	0.032	25.370	0.000
879	4.4156	0.028	25.425	0.000
880	4.4188	0.016	25.425	0.000
881	4.4220	0.008	25.425	0.000
882	4.4252	0.016	25.425	0.000
883	4.4284	0.016	25.440	0.000
884	4.4443	0.022	25.440	0.000
885	4.4482	0.026	25.415	0.000
886	4.4522	0.024	25.415	0.000
887	4.4562	0.018	25.385	0.000
888	4.4602	0.006	25.385	0.000
889	4.4656	0.014	25.385	0.000
890	4.4710	0.024	25.440	0.000
891	4.4763	0.016	25.440	0.000
892	4.4816	0.014	25.420	0.000
893	4.4869	0.014	25.420	0.000
894	4.4923	0.004	25.465	0.000
895	4.4977	-0.002	25.465	0.000
896	4.5031	0.006	25.480	0.000
897	4.5085	0.010	25.480	0.000
898	4.5137	0.014	25.360	0.000
899	4.5189	0.016	25.360	0.000
900	4.5241	0.014	25.360	0.000
901	4.5295	0.004	25.425	0.000
902	4.5350	-0.006	25.425	0.000
903	4.5404	0.000	25.465	0.000
904	4.5443	0.012	25.465	0.000
905	4.5483	0.010	25.445	0.000
906	4.5522	0.012	25.445	0.000
907	4.5562	0.008	25.385	0.000
908	4.5615	-0.004	25.385	0.000
909	4.5669	-0.006	25.410	0.000
910	4.5722	0.000	25.410	0.000
911	4.5775	0.002	25.410	0.000
912	4.5828	0.008	25.410	0.000
913	4.5881	0.014	25.410	0.000
914	4.5935	0.010	25.425	0.000
915	4.5988	-0.004	25.425	0.000
916	4.6041	-0.008	25.470	0.000
917	4.6076	-0.006	25.470	0.000
918	4.6110	-0.006	25.465	0.000
919	4.6144	0.004	25.465	0.000
920	4.6179	0.010	25.475	0.000
921	4.6213	0.004	25.475	0.000
922	4.6287	-0.002	25.475	0.000
923	4.6361	-0.002	25.550	0.000
924	4.6415	-0.006	25.550	0.000
925	4.6468	-0.008	25.510	0.000
926	4.6521	0.000	25.510	0.000
927	4.6574	0.004	25.405	0.000
928	4.6627	-0.002	25.405	0.000
929	4.6680	-0.004	25.460	0.000
930	4.6722	-0.006	25.460	0.000
931	4.6763	-0.004	25.410	0.000
932	4.6804	-0.002	25.410	0.000
933	4.6845	0.004	25.410	0.000
934	4.6897	0.006	25.405	0.000
935	4.6950	-0.006	25.405	0.000
936	4.7002	-0.008	25.475	0.000
937	4.7055	-0.006	25.475	0.000
938	4.7108	-0.010	25.505	0.000
939	4.7161	-0.006	25.505	0.000
940	4.7214	0.002	25.390	0.000
941	4.7268	0.002	25.390	0.000
942	4.7321	-0.002	25.440	0.000
943	4.7376	-0.008	25.440	0.000
944	4.7430	-0.018	25.440	0.000
945	4.7485	-0.018	25.475	0.000
946	4.7537	-0.006	25.475	0.000
947	4.7588	0.006	25.480	0.000
948	4.7640	0.006	25.480	0.000
949	4.7694	-0.002	25.555	0.000
950	4.7748	-0.002	25.555	0.000
951	4.7802	-0.008	25.500	0.000
952	4.7842	-0.022	25.500	0.000
953	4.7883	-0.014	25.445	0.000
954	4.7924	-0.002	25.445	0.000
955	4.7964	-0.002	25.445	0.000
956	4.8003	0.000	25.435	0.000
957	4.8043	-0.004	25.435	0.000
958	4.8082	-0.012	25.445	0.000
959	4.8121	-0.012	25.445	0.000
960	4.8201	-0.006	25.395	0.000
961	4.8280	-0.002	25.395	0.000
962	4.8334	-0.002	25.485	0.000
963	4.8387	-0.004	25.485	0.000
964	4.8441	-0.008	25.435	0.000
965	4.8495	-0.016	25.435	0.000
966	4.8548	-0.020	25.435	0.000
967	4.8602	-0.012	25.420	0.000
968	4.8655	-0.006	25.420	0.000
969	4.8708	-0.006	25.495	0.000
970	4.8761	-0.002	25.495	0.000
971	4.8814	-0.004	25.480	0.000
972	4.8867	-0.018	25.480	0.000
973	4.8920	-0.018	25.530	0.000
974	4.8960	-0.004	25.530	0.000
975	4.9000	-0.004	25.525	0.000
976	4.9040	-0.002	25.525	0.000
977	4.9079	0.002	25.525	0.000
978	4.9134	-0.008	25.460	0.000
979	4.9188	-0.016	25.460	0.000
980	4.9242	-0.018	25.465	0.000
981	4.9281	-0.016	25.465	0.000
982	4.9320	-0.012	25.515	0.000
983	4.9359	-0.002	25.515	0.000
984	4.9398	-0.002	25.485	0.000
985	4.9478	-0.008	25.485	0.000
986	4.9558	-0.014	25.465	0.000
987	4.9598	-0.012	25.465	0.000
988	4.9638	-0.012	25.465	0.000
989	4.9678	-0.008	25.530	0.000
990	4.9718	0.000	25.530	0.000
991	4.9774	-0.006	25.505	0.000
992	4.9830	-0.012	25.505	0.000
993	4.9886	-0.020	25.500	0.000
994	4.9924	-0.024	25.500	0.000
995	4.9962	-0.014	25.465	0.000
996	5.0001	-0.010	25.465	0.000
997	5.0039	-0.002	25.470	0.000
998	5.0121	0.002	25.470	0.000
999	5.0202	-0.008	25.470	0.000
1000	5.0242	-0.012	25.505	0.000
1001	5.0281	-0.012	25.505	0.000
1002	5.0321	-0.010	25.480	0.000
1003	5.0360	0.010	25.480	0.000
1004	5.0413	0.010	25.505	0.000
1005	5.0465	0.004	25.505	0.000
1006	5.0517	0.012	25.475	0.000
1007	5.0571	0.002	25.475	0.000
1008	5.0625	0.002	25.460	0.000
1009	5.0678	0.000	25.460	0.000
1010	5.0733	0.012	25.460	0.000
1011	5.0787	0.038	25.445	0.000
1012	5.0841	0.046	25.445	0.000
1013	5.0894	0.044	25.525	0.000
1014	5.0947	0.046	25.525	0.000
1015	5.1000	0.042	25.485	0.000
1016	5.1053	0.042	25.485	0.000
1017	5.1105	0.054	25.465	0.000
1018	5.1158	0.068	25.465	0.000
1019	5.1190	0.074	25.465	0.000
1020	5.1222	0.080	25.590	0.000
1021	5.1254	0.094	25.590	0.000
1022	5.1286	0.100	25.465	0.000
1023	5.1318	0.102	25.465	0.000
1024	5.1420	0.122	25.500	0.000
1025	5.1522	0.148	25.500	0.000
1026	5.1551	0.164	25.545	0.000
1027	5.1580	0.178	25.545	0.000
1028	5.1609	0.184	25.485	0.000
1029	5.1638	0.180	25.485	0.000
1030	5.1720	0.186	25.485	0.000
1031	5.1802	0.222	25.520	0.000
1032	5.1833	0.246	25.520	0.000
1033	5.1864	0.264	25.505	0.000
1034	5.1896	0.298	25.505	0.000
1035	5.1927	0.332	25.450	0.000
1036	5.1958	0.298	25.450	0.000
1037	5.2038	0.282	25.485	0.000
1038	5.2117	0.288	25.485	0.000
1039	5.2171	0.300	25.460	0.000
1040	5.2224	0.320	25.460	0.000
1041	5.2278	0.316	25.460	0.000
1042	5.2331	0.282	25.525	0.000
1043	5.2384	0.242	25.525	0.000
1044	5.2438	0.224	25.465	0.000
1045	5.2470	0.208	25.465	0.000
1046	5.2501	0.192	25.545	0.000
1047	5.2533	0.188	25.545	0.000
1048	5.2565	0.184	25.540	0.000
1049	5.2597	0.168	25.540	0.000
1050	5.2756	0.156	25.495	0.000
1051	5.2796	0.152	25.495	0.000
1052	5.2836	0.144	25.495	0.000
1053	5.2876	0.144	25.465	0.000
1054	5.2916	0.140	25.465	0.000
1055	5.2970	0.134	25.510	0.000
1056	5.3023	0.122	25.510	0.000
1057	5.3077	0.112	25.525	0.000
1058	5.3141	0.114	25.525	0.000
1059	5.3205	0.116	25.530	0.000
1060	5.3269	0.110	25.530	0.000
1061	5.3332	0.118	25.520	0.000
1062	5.3396	0.110	25.520	0.000
1063	5.3436	0.094	25.520	0.000
1064	5.3476	0.084	25.510	0.000
1065	5.3516	0.074	25.510	0.000
1066	5.3556	0.068	25.515	0.000
1067	5.3609	0.078	25.515	0.000
1068	5.3662	0.086	25.585	0.000
1069	5.3715	0.088	25.585	0.000
1070	5.3756	0.082	25.505	0.000
1071	5.3797	0.076	25.505	0.000
1072	5.3838	0.074	25.540	0.000
1073	5.3879	0.062	25.540	0.000
1074	5.3932	0.062	25.540	0.000
1075	5.3984	0.080	25.530	0.000
1076	5.4036	0.078	25.530	0.000
1077	5.4089	0.066	25.530	0.000
1078	5.4142	0.060	25.530	0.000
1079	5.4196	0.052	25.555	0.000
1080	5.4250	0.046	25.555	0.000
1081	5.4305	0.050	25.510	0.000
1082	5.4360	0.058	25.510	0.000
1083	5.4398	0.062	25.540	0.000
1084	5.4437	0.056	25.540	0.000
1085	5.4476	0.050	25.540	0.000
1086	5.4515	0.042	25.560	0.000
1087	5.4568	0.040	25.560	0.000
1088	5.4621	0.048	25.550	0.000
1089	5.4675	0.054	25.550	0.000
1090	5.4729	0.052	25.495	0.000
1091	5.4783	0.050	25.495	0.000
1092	5.4838	0.044	25.490	0.000
1093	5.4891	0.030	25.490	0.000
1094	5.4945	0.024	25.575	0.000
1095	5.4999	0.034	25.575	0.000
1096	5.5062	0.040	25.575	0.000
1097	5.5125	0.044	25.510	0.000
1098	5.5188	0.052	25.510	0.000
1099	5.5251	0.046	25.485	0.000
1100	5.5315	0.038	25.485	0.000
1101	5.5347	0.028	25.630	0.000
1102	5.5379	0.026	25.630	0.000
1103	5.5411	0.028	25.465	0.000
1104	5.5443	0.032	25.465	0.000
1105	5.5476	0.040	25.560	0.000
1106	5.5530	0.036	25.560	0.000
1107	5.5585	0.030	25.560	0.000
1108	5.5640	0.032	25.620	0.000
1109	5.5671	0.024	25.620	0.000
1110	5.5702	0.018	25.465	0.000
1111	5.5733	0.024	25.465	0.000
1112	5.5764	0.034	25.520	0.000
1113	5.5795	0.034	25.520	0.000
1114	5.5954	0.024	25.545	0.000
1115	5.6008	0.026	25.545	0.000
1116	5.6061	0.026	25.540	0.000
1117	5.6115	0.014	25.540	0.000
1118	5.6155	0.016	25.540	0.000
1119	5.6195	0.024	25.530	0.000
1120	5.6234	0.026	25.530	0.000
1121	5.6274	0.024	25.555	0.000
1122	5.6314	0.026	25.555	0.000
1123	5.6354	0.024	25.595	0.000
1124	5.6394	0.024	25.595	0.000
1125	5.6434	0.024	25.570	0.000
1126	5.6514	0.020	25.570	0.000
1127	5.6593	0.016	25.590	0.000
1128	5.6647	0.014	25.590	0.000
1129	5.6700	0.016	25.590	0.000
1130	5.6754	0.016	25.545	0.000
1131	5.6807	0.018	25.545	0.000
1132	5.6860	0.018	25.570	0.000
1133	5.6913	0.014	25.570	0.000
1134	5.6945	0.012	25.530	0.000
1135	5.6977	0.016	25.530	0.000
1136	5.7009	0.018	25.580	0.000
1137	5.7041	0.012	25.580	0.000
1138	5.7073	0.018	25.540	0.000
1139	5.7153	0.018	25.540	0.000
1140	5.7233	0.012	25.540	0.000
1141	5.7287	0.006	25.550	0.000
1142	5.7340	0.008	25.550	0.000
1143	5.7394	0.008	25.590	0.000
1144	5.7447	0.012	25.590	0.000
1145	5.7500	0.018	25.550	0.000
1146	5.7553	0.016	25.550	0.000
1147	5.7585	0.016	25.525	0.000
1148	5.7617	0.014	25.525	0.000
1149	5.7649	0.010	25.570	0.000
1150	5.7681	0.008	25.570	0.000
1151	5.7713	0.006	25.570	0.000
1152	5.7872	0.012	25.610	0.000
1153	5.7912	0.016	25.610	0.000
1154	5.7952	0.012	25.585	0.000
1155	5.7992	0.010	25.585	0.000
1156	5.8032	0.008	25.530	0.000
1157	5.8085	-0.002	25.530	0.000
1158	5.8139	0.002	25.510	0.000
1159	5.8193	0.010	25.510	0.000
1160	5.8232	0.008	25.610	0.000
1161	5.8272	0.010	25.610	0.000
1162	5.8312	0.012	25.610	0.000
1163	5.8352	0.014	25.565	0.000
1164	5.8451	0.008	25.565	0.000
1165	5.8550	0.002	25.610	0.000
1166	5.8580	0.004	25.610	0.000
1167	5.8611	0.004	25.555	0.000
1168	5.8641	0.004	25.555	0.000
1169	5.8672	0.010	25.600	0.000
1170	5.8725	0.012	25.600	0.000
1171	5.8779	0.008	25.595	0.000
1172	5.8832	0.008	25.595	0.000
1173	5.8872	0.002	25.595	0.000
1174	5.8912	-0.004	25.550	0.000
1175	5.8952	-0.006	25.550	0.000
1176	5.8992	0.008	25.570	0.000
1177	5.9071	0.036	25.570	0.000
1178	5.9150	0.032	25.530	0.000
1179	5.9205	0.036	25.530	0.000
1180	5.9259	0.042	25.610	0.000
1181	5.9313	0.034	25.610	0.000
1182	5.9366	0.040	25.515	0.000
1183	5.9419	0.060	25.515	0.000
1184	5.9472	0.084	25.515	0.000
1185	5.9524	0.110	25.575	0.000
1186	5.9577	0.144	25.575	0.000
1187	5.9630	0.166	25.590	0.000
1188	5.9683	0.168	25.590	0.000
1189	5.9735	0.180	25.530	0.000
1190	5.9788	0.218	25.530	0.000
1191	5.9841	0.260	25.560	0.000
1192	5.9881	0.338	25.560	0.000
1193	5.9922	0.482	25.555	0.000
1194	5.9963	0.568	25.555	0.000
1195	6.0003	0.620	25.555	0.000
1196	6.0056	0.658	25.550	0.000
1197	6.0108	0.728	25.550	0.000
1198	6.0160	0.832	25.560	0.000
1199	6.0200	0.994	25.560	0.000
1200	6.0240	1.164	25.610	0.000
1201	6.0280	1.228	25.610	0.000
1202	6.0320	1.242	25.550	0.000
1203	6.0375	1.252	25.550	0.000
1204	6.0429	1.228	25.535	0.000
1205	6.0484	1.244	25.535	0.000
1206	6.0536	1.288	25.535	0.000
1207	6.0588	1.376	25.465	0.000
1208	6.0640	1.386	25.465	0.000
1209	6.0694	1.336	25.570	0.000
1210	6.0747	1.188	25.570	0.000
1211	6.0801	1.020	25.575	0.000
1212	6.0833	0.852	25.575	0.000
1213	6.0865	0.810	25.575	0.000
1214	6.0897	0.800	25.575	0.000
1215	6.0928	0.724	25.530	0.000
1216	6.0960	0.594	25.530	0.000
1217	6.1120	0.470	25.530	0.000
1218	6.1175	0.362	25.575	0.000
1219	6.1229	0.298	25.575	0.000
1220	6.1283	0.264	25.550	0.000
1221	6.1322	0.260	25.550	0.000
1222	6.1362	0.250	25.550	0.000
1223	6.1401	0.234	25.550	0.000
1224	6.1440	0.204	25.490	0.000
1225	6.1472	0.166	25.490	0.000
1226	6.1504	0.156	25.485	0.000
1227	6.1536	0.166	25.485	0.000
1228	6.1568	0.176	25.485	0.000
1229	6.1600	0.188	25.505	0.000
1230	6.1759	0.182	25.505	0.000
1231	6.1813	0.158	25.610	0.000
1232	6.1867	0.128	25.610	0.000
1233	6.1921	0.118	25.570	0.000
1234	6.1973	0.120	25.570	0.000
1235	6.2026	0.120	25.560	0.000
1236	6.2078	0.122	25.560	0.000
1237	6.2118	0.128	25.530	0.000
1238	6.2158	0.116	25.530	0.000
1239	6.2198	0.094	25.530	0.000
1240	6.2238	0.088	25.395	0.000
1241	6.2292	0.092	25.395	0.000
1242	6.2346	0.094	25.480	0.000
1243	6.2400	0.102	25.480	0.000
1244	6.2454	0.080	25.535	0.000
1245	6.2508	0.086	25.535	0.000
1246	6.2562	0.080	25.410	0.000
1247	6.2614	0.076	25.410	0.000
1248	6.2667	0.064	25.465	0.000
1249	6.2719	0.094	25.465	0.000
1250	6.2759	0.104	25.465	0.000
1251	6.2799	0.062	25.475	0.000
1252	6.2839	0.052	25.475	0.000
1253	6.2879	0.070	25.465	0.000
1254	6.2939	0.054	25.465	0.000
1255	6.2998	0.038	25.375	0.000
1256	6.3058	0.056	25.375	0.000
1257	6.3105	0.090	25.530	0.000
1258	6.3151	0.074	25.530	0.000
1259	6.3198	0.046	25.440	0.000
1260	6.3251	0.050	25.440	0.000
1261	6.3304	0.052	25.440	0.000
1262	6.3358	0.034	25.445	0.000
1263	6.3411	0.026	25.445	0.000
1264	6.3464	0.046	25.450	0.000
1265	6.3517	0.058	25.450	0.000
1266	6.3570	0.044	25.440	0.000
1267	6.3623	0.034	25.440	0.000
1268	6.3676	0.038	25.400	0.000
1269	6.3729	0.040	25.400	0.000
1270	6.3782	0.040	25.430	0.000
1271	6.3835	0.044	25.430	0.000
1272	6.3888	0.050	25.430	0.000
1273	6.3941	0.042	25.450	0.000
1274	6.3994	0.028	25.450	0.000
1275	6.4047	0.016	25.435	0.000
1276	6.4087	0.022	25.435	0.000
1277	6.4127	0.036	25.420	0.000
1278	6.4167	0.040	25.420	0.000
1279	6.4207	0.042	25.470	0.000
1280	6.4260	0.044	25.470	0.000
1281	6.4314	0.024	25.345	0.000
1282	6.4368	0.010	25.345	0.000
1283	6.4421	0.012	25.345	0.000
1284	6.4474	0.026	25.395	0.000
1285	6.4528	0.038	25.395	0.000
1286	6.4581	0.038	25.405	0.000
1287	6.4635	0.028	25.405	0.000
1288	6.4688	0.016	25.360	0.000
1289	6.4742	0.006	25.360	0.000
1290	6.4795	0.008	25.455	0.000
1291	6.4848	0.022	25.455	0.000
1292	6.4902	0.032	25.410	0.000
1293	6.4955	0.036	25.410	0.000
1294	6.5009	0.032	25.410	0.000
1295	6.5048	0.014	25.465	0.000
1296	6.5088	0.002	25.465	0.000
1297	6.5127	0.004	25.355	0.000
1298	6.5167	0.016	25.355	0.000
1299	6.5220	0.024	25.445	0.000
1300	6.5273	0.028	25.445	0.000
1301	6.5325	0.030	25.425	0.000
1302	6.5366	0.016	25.425	0.000
1303	6.5406	0.004	25.440	0.000
1304	6.5446	0.010	25.440	0.000
1305	6.5486	0.010	25.440	0.000
1306	6.5540	0.016	25.400	0.000
1307	6.5595	0.024	25.400	0.000
1308	6.5649	0.016	25.415	0.000
1309	6.5702	0.004	25.415	0.000
1310	6.5755	-0.002	25.405	0.000
1311	6.5809	0.004	25.405	0.000
1312	6.5861	0.008	25.455	0.000
1313	6.5914	0.012	25.455	0.000
1314	6.5966	0.024	25.445	0.000
1315	6.6006	0.024	25.445	0.000
1316	6.6046	0.008	25.445	0.000
1317	6.6086	-0.002	25.485	0.000
1318	6.6126	0.002	25.485	0.000
1319	6.6205	0.008	25.340	0.000
1320	6.6285	0.010	25.340	0.000
1321	6.6326	0.020	25.430	0.000
1322	6.6366	0.020	25.430	0.000
1323	6.6407	0.006	25.450	0.000
1324	6.6448	0.000	25.450	0.000
1325	6.6501	-0.002	25.450	0.000
1326	6.6554	-0.004	25.450	0.000
1327	6.6607	0.006	25.450	0.000
1328	6.6639	0.016	25.450	0.000
1329	6.6671	0.014	25.450	0.000
1330	6.6702	0.006	25.435	0.000
1331	6.6734	0.004	25.435	0.000
1332	6.6766	-0.002	25.375	0.000
1333	6.6925	-0.006	25.375	0.000
1334	6.6978	0.008	25.400	0.000
1335	6.7032	0.012	25.400	0.000
1336	6.7085	0.006	25.450	0.000
1337	6.7125	0.002	25.450	0.000
1338	6.7164	0.000	25.450	0.000
1339	6.7204	-0.006	25.465	0.000
1340	6.7244	-0.002	25.465	0.000
1341	6.7284	0.008	25.425	0.000
1342	6.7324	0.012	25.425	0.000
1343	6.7364	0.014	25.380	0.000
1344	6.7404	0.010	25.380	0.000
1345	6.7483	0.000	25.380	0.000
1346	6.7563	-0.006	25.380	0.000
1347	6.7616	-0.008	25.400	0.000
1348	6.7670	0.002	25.400	0.000
1349	6.7723	0.006	25.400	0.000
1350	6.7777	0.004	25.430	0.000
1351	6.7830	0.026	25.430	0.000
1352	6.7884	0.022	25.420	0.000
1353	6.7924	0.024	25.420	0.000
1354	6.7964	0.040	25.535	0.000
1355	6.8003	0.054	25.535	0.000
1356	6.8043	0.080	25.430	0.000
1357	6.8097	0.128	25.430	0.000
1358	6.8152	0.160	25.425	0.000
1359	6.8206	0.192	25.425	0.000
1360	6.8259	0.210	25.425	0.000
1361	6.8312	0.270	25.395	0.000
1362	6.8365	0.364	25.395	0.000
1363	6.8418	0.464	25.345	0.000
1364	6.8472	0.592	25.345	0.000
1365	6.8525	0.704	25.455	0.000
1366	6.8565	0.778	25.455	0.000
1367	6.8604	0.886	25.340	0.000
1368	6.8644	0.974	25.340	0.000
1369	6.8683	1.090	25.475	0.000
1370	6.8765	1.174	25.475	0.000
1371	6.8846	1.264	25.475	0.000
1372	6.8886	1.328	25.370	0.000
1373	6.8926	1.326	25.370	0.000
1374	6.8966	1.296	25.410	0.000
1375	6.9006	1.268	25.410	0.000
1376	6.9059	1.292	25.445	0.000
1377	6.9112	1.342	25.445	0.000
1378	6.9165	1.366	25.440	0.000
1379	6.9197	1.394	25.440	0.000
1380	6.9228	1.570	25.395	0.000
1381	6.9260	1.558	25.395	0.000
1382	6.9291	1.440	25.395	0.000
1383	6.9323	1.360	25.450	0.000
1384	6.9483	1.328	25.450	0.000
1385	6.9536	1.344	25.465	0.000
1386	6.9589	1.272	25.465	0.000
1387	6.9642	1.124	25.375	0.000
1388	6.9683	0.930	25.375	0.000
1389	6.9725	0.760	25.385	0.000
1390	6.9766	0.632	25.385	0.000
1391	6.9807	0.536	25.375	0.000
1392	6.9870	0.446	25.375	0.000
1393	6.9933	0.362	25.375	0.000
1394	6.9996	0.286	25.330	0.000
1395	7.0059	0.242	25.330	0.000
1396	7.0123	0.206	25.350	0.000
1397	7.0162	0.168	25.350	0.000
1398	7.0202	0.160	25.400	0.000
1399	7.0241	0.164	25.400	0.000
1400	7.0281	0.154	25.370	0.000
1401	7.0335	0.144	25.370	0.000
1402	7.0389	0.140	25.330	0.000
1403	7.0444	0.136	25.330	0.000
1404	7.0496	0.130	25.330	0.000
1405	7.0549	0.136	25.350	0.000
1406	7.0602	0.144	25.350	0.000
1407	7.0655	0.134	25.300	0.000
1408	7.0708	0.120	25.300	0.000
1409	7.0761	0.106	25.305	0.000
1410	7.0801	0.086	25.305	0.000
1411	7.0841	0.072	25.360	0.000
1412	7.0881	0.084	25.360	0.000
1413	7.0921	0.094	25.335	0.000
1414	7.0976	0.094	25.335	0.000
1415	7.1031	0.100	25.335	0.000
1416	7.1085	0.092	25.320	0.000
1417	7.1117	0.076	25.320	0.000
1418	7.1149	0.068	25.280	0.000
1419	7.1181	0.068	25.280	0.000
1420	7.1213	0.070	25.280	0.000
1421	7.1245	0.070	25.280	0.000
1422	7.1325	0.068	25.305	0.000
1423	7.1405	0.062	25.305	0.000
1424	7.1458	0.052	25.305	0.000
1425	7.1512	0.050	25.365	0.000
1426	7.1565	0.058	25.365	0.000
1427	7.1617	0.060	25.220	0.000
1428	7.1669	0.066	25.220	0.000
1429	7.1722	0.062	25.280	0.000
1430	7.1762	0.048	25.280	0.000
1431	7.1801	0.038	25.310	0.000
1432	7.1841	0.038	25.310	0.000
1433	7.1881	0.038	25.260	0.000
1434	7.1962	0.044	25.260	0.000
1435	7.2043	0.050	25.260	0.000
1436	7.2083	0.048	25.255	0.000
1437	7.2124	0.042	25.255	0.000
1438	7.2164	0.030	25.230	0.000
1439	7.2204	0.028	25.230	0.000
1440	7.2258	0.030	25.300	0.000
1441	7.2311	0.036	25.300	0.000
1442	7.2364	0.046	25.255	0.000
1443	7.2403	0.046	25.255	0.000
1444	7.2442	0.036	25.300	0.000
1445	7.2481	0.028	25.300	0.000
1446	7.2520	0.020	25.300	0.000
1447	7.2602	0.014	25.285	0.000
1448	7.2683	0.026	25.285	0.000
1449	7.2736	0.034	25.240	0.000
1450	7.2789	0.034	25.240	0.000
1451	7.2842	0.036	25.220	0.000
1452	7.2895	0.030	25.220	0.000
1453	7.2948	0.022	25.255	0.000
1454	7.3001	0.016	25.255	0.000
1455	7.3054	0.016	25.280	0.000
1456	7.3107	0.022	25.280	0.000
1457	7.3160	0.018	25.280	0.000
1458	7.3213	0.014	25.220	0.000
1459	7.3266	0.018	25.220	0.000
1460	7.3319	0.014	25.300	0.000
1461	7.3359	0.016	25.300	0.000
1462	7.3400	0.026	25.290	0.000
1463	7.3440	0.026	25.290	0.000
1464	7.3480	0.024	25.285	0.000
1465	7.3533	0.018	25.285	0.000
1466	7.3586	0.008	25.235	0.000
1467	7.3639	0.004	25.235	0.000
1468	7.3672	-0.002	25.235	0.000
1469	7.3704	0.010	25.245	0.000
1470	7.3736	0.024	25.245	0.000
1471	7.3768	0.026	25.280	0.000
1472	7.3800	0.028	25.280	0.000
1473	7.3880	0.022	25.215	0.000
1474	7.3959	0.004	25.215	0.000
1475	7.4013	-0.004	25.225	0.000
1476	7.4067	0.000	25.225	0.000
1477	7.4121	0.008	25.240	0.000
1478	7.4173	0.008	25.240	0.000
1479	7.4225	0.016	25.240	0.000
1480	7.4278	0.020	25.235	0.000
1481	7.4318	0.010	25.235	0.000
1482	7.4358	0.006	25.270	0.000
1483	7.4398	0.004	25.270	0.000
1484	7.4438	0.008	25.345	0.000
1485	7.4518	0.006	25.345	0.000
1486	7.4597	0.006	25.295	0.000
1487	7.4637	0.006	25.295	0.000
1488	7.4677	0.004	25.315	0.000
1489	7.4717	0.004	25.315	0.000
1490	7.4757	0.008	25.315	0.000
1491	7.4810	0.010	25.235	0.000
1492	7.4864	0.006	25.235	0.000
1493	7.4918	0.006	25.295	0.000
1494	7.4971	-0.002	25.295	0.000
1495	7.5024	-0.002	25.335	0.000
1496	7.5077	0.006	25.335	0.000
1497	7.5132	0.004	25.260	0.000
1498	7.5187	0.002	25.260	0.000
1499	7.5241	0.010	25.265	0.000
1500	7.5294	0.012	25.265	0.000
1501	7.5346	0.006	25.265	0.000
1502	7.5399	-0.002	25.305	0.000
1503	7.5439	0.006	25.305	0.000
1504	7.5479	0.002	25.240	0.000
1505	7.5519	-0.014	25.240	0.000
1506	7.5560	-0.008	25.195	0.000
1507	7.5605	-0.002	25.195	0.000
1508	7.5651	-0.004	25.320	0.000
1509	7.5697	0.008	25.320	0.000
1510	7.5743	0.012	25.285	0.000
1511	7.5810	0.008	25.285	0.000
1512	7.5876	0.002	25.285	0.000
1513	7.5930	-0.004	25.330	0.000
1514	7.5983	-0.002	25.330	0.000
1515	7.6036	-0.004	25.280	0.000
1516	7.6090	-0.002	25.280	0.000
1517	7.6143	0.008	25.245	0.000
1518	7.6196	0.004	25.245	0.000
1519	7.6236	0.002	25.220	0.000
1520	7.6276	-0.002	25.220	0.000
1521	7.6316	-0.010	25.275	0.000
1522	7.6357	-0.006	25.275	0.000
1523	7.6410	-0.002	25.275	0.000
1524	7.6464	-0.006	25.280	0.000
1525	7.6517	0.008	25.280	0.000
1526	7.6571	0.024	25.295	0.000
1527	7.6625	0.034	25.295	0.000
1528	7.6679	0.036	25.365	0.000
1529	7.6732	0.042	25.365	0.000
1530	7.6786	0.064	25.330	0.000
1531	7.6839	0.084	25.330	0.000
1532	7.6878	0.106	25.290	0.000
1533	7.6918	0.148	25.290	0.000
1534	7.6957	0.206	25.290	0.000
1535	7.6996	0.258	25.295	0.000
1536	7.7078	0.346	25.295	0.000
1537	7.7159	0.452	25.230	0.000
1538	7.7199	0.542	25.230	0.000
1539	7.7239	0.648	25.300	0.000
1540	7.7278	0.810	25.300	0.000
1541	7.7318	0.914	25.325	0.000
1542	7.7371	1.034	25.325	0.000
1543	7.7424	1.344	25.270	0.000
1544	7.7478	1.528	25.270	0.000
1545	7.7517	1.580	25.270	0.000
1546	7.7556	1.528	25.280	0.000
1547	7.7596	1.478	25.280	0.000
1548	7.7635	1.434	25.300	0.000
1549	7.7715	1.422	25.300	0.000
1550	7.7795	1.392	25.320	0.000
1551	7.7848	1.302	25.320	0.000
1552	7.7901	1.212	25.295	0.000
1553	7.7955	1.196	25.295	0.000
1554	7.7995	1.172	25.260	0.000
1555	7.8035	1.140	25.260	0.000
1556	7.8075	1.108	25.260	0.000
1557	7.8115	1.100	25.300	0.000
1558	7.8147	1.132	25.300	0.000
1559	7.8179	1.140	25.340	0.000
1560	7.8211	1.036	25.340	0.000
1561	7.8243	0.952	25.305	0.000
1562	7.8275	0.844	25.305	0.000
1563	7.8436	0.790	25.225	0.000
1564	7.8489	0.754	25.225	0.000
1565	7.8542	0.654	25.245	0.000
1566	7.8595	0.530	25.245	0.000
1567	7.8648	0.430	25.245	0.000
1568	7.8702	0.330	25.280	0.000
1569	7.8755	0.262	25.280	0.000
1570	7.8787	0.232	25.225	0.000
1571	7.8819	0.220	25.225	0.000
1572	7.8851	0.198	25.260	0.000
1573	7.8883	0.178	25.260	0.000
1574	7.8915	0.172	25.215	0.000
1575	7.8995	0.152	25.215	0.000
1576	7.9075	0.132	25.160	0.000
1577	7.9128	0.136	25.160	0.000
1578	7.9181	0.138	25.160	0.000
1579	7.9235	0.132	25.160	0.000
1580	7.9288	0.138	25.160	0.000
1581	7.9341	0.136	25.135	0.000
1582	7.9395	0.126	25.135	0.000
1583	7.9427	0.118	25.165	0.000
1584	7.9458	0.108	25.165	0.000
1585	7.9490	0.096	25.200	0.000
1586	7.9522	0.092	25.200	0.000
1587	7.9554	0.092	25.130	0.000
1588	7.9714	0.088	25.130	0.000
1589	7.9754	0.082	25.130	0.000
1590	7.9794	0.082	25.210	0.000
1591	7.9834	0.080	25.210	0.000
1592	7.9874	0.074	25.145	0.000
1593	7.9927	0.074	25.145	0.000
1594	7.9980	0.080	25.220	0.000
1595	8.0034	0.066	25.220	0.000
1596	8.0074	0.060	25.220	0.000
1597	8.0113	0.070	25.220	0.000
1598	8.0153	0.062	25.220	0.000
1599	8.0193	0.060	25.220	0.000
1600	8.0274	0.070	25.220	0.000
1601	8.0356	0.068	25.195	0.000
1602	8.0409	0.056	25.195	0.000
1603	8.0462	0.046	25.125	0.000
1604	8.0515	0.040	25.125	0.000
1605	8.0555	0.034	25.095	0.000
1606	8.0594	0.042	25.095	0.000
1607	8.0634	0.052	25.205	0.000
1608	8.0674	0.054	25.205	0.000
1609	8.0713	0.048	25.175	0.000
1610	8.0753	0.044	25.175	0.000
1611	8.0792	0.044	25.175	0.000
1612	8.0832	0.038	25.180	0.000
1613	8.0912	0.032	25.180	0.000
1614	8.0993	0.034	25.125	0.000
1615	8.1047	0.034	25.125	0.000
1616	8.1102	0.028	25.215	0.000
1617	8.1157	0.032	25.215	0.000
1618	8.1208	0.038	25.200	0.000
1619	8.1260	0.034	25.200	0.000
1620	8.1312	0.036	25.220	0.000
1621	8.1352	0.038	25.220	0.000
1622	8.1392	0.028	25.220	0.000
1623	8.1432	0.024	25.200	0.000
1624	8.1472	0.024	25.200	0.000
1625	8.1525	0.020	25.190	0.000
1626	8.1579	0.020	25.190	0.000
1627	8.1632	0.028	25.155	0.000
1628	8.1685	0.026	25.155	0.000
1629	8.1738	0.020	25.205	0.000
1630	8.1792	0.028	25.205	0.000
1631	8.1846	0.032	25.155	0.000
1632	8.1900	0.018	25.155	0.000
1633	8.1954	0.012	25.155	0.000
1634	8.1985	0.012	25.175	0.000
1635	8.2017	0.012	25.175	0.000
1636	8.2049	0.014	25.225	0.000
1637	8.2080	0.020	25.225	0.000
1638	8.2112	0.028	25.235	0.000
1639	8.2192	0.024	25.235	0.000
1640	8.2272	0.014	25.180	0.000
1641	8.2325	0.014	25.180	0.000
1642	8.2378	0.006	25.200	0.000
1643	8.2432	0.000	25.200	0.000
1644	8.2485	0.012	25.200	0.000
1645	8.2538	0.024	25.140	0.000
1646	8.2591	0.020	25.140	0.000
1647	8.2655	0.020	25.175	0.000
1648	8.2719	0.016	25.175	0.000
1649	8.2782	0.006	25.200	0.000
1650	8.2846	0.000	25.200	0.000
1651	8.2910	0.002	25.150	0.000
1652	8.2950	0.006	25.150	0.000
1653	8.2990	0.012	25.190	0.000
1654	8.3030	0.018	25.190	0.000
1655	8.3070	0.020	25.190	0.000
1656	8.3110	0.008	25.180	0.000
1657	8.3150	0.002	25.180	0.000
1658	8.3190	0.006	25.190	0.000
1659	8.3230	0.002	25.190	0.000
1660	8.3284	0.008	25.200	0.000
1661	8.3338	0.014	25.200	0.000
1662	8.3392	0.014	25.175	0.000
1663	8.3445	0.008	25.175	0.000
1664	8.3498	0.006	25.210	0.000
1665	8.3551	0.000	25.210	0.000
1666	8.3605	-0.002	25.210	0.000
1667	8.3659	0.002	25.170	0.000
1668	8.3714	0.012	25.170	0.000
1669	8.3753	0.010	25.140	0.000
1670	8.3792	0.000	25.140	0.000
1671	8.3831	0.002	25.250	0.000
1672	8.3870	0.002	25.250	0.000
1673	8.3923	-0.002	25.255	0.000
1674	8.3977	0.004	25.255	0.000
1675	8.4030	0.012	25.280	0.000
1676	8.4084	0.012	25.280	0.000
1677	8.4137	0.006	25.280	0.000
1678	8.4191	0.000	25.145	0.000
1679	8.4244	-0.010	25.145	0.000
1680	8.4297	-0.010	25.255	0.000
1681	8.4350	-0.004	25.255	0.000
1682	8.4403	0.006	25.190	0.000
1683	8.4457	0.012	25.190	0.000
1684	8.4510	0.012	25.220	0.000
1685	8.4542	0.010	25.220	0.000
1686	8.4574	0.002	25.230	0.000
1687	8.4606	-0.008	25.230	0.000
1688	8.4638	-0.006	25.230	0.000
1689	8.4670	-0.006	25.225	0.000
1690	8.4749	-0.006	25.225	0.000
1691	8.4829	0.006	25.160	0.000
1692	8.4883	0.008	25.160	0.000
1693	8.4936	0.004	25.185	0.000
1694	8.4989	0.008	25.185	0.000
1695	8.5042	0.008	25.155	0.000
1696	8.5095	-0.002	25.155	0.000
1697	8.5148	0.006	25.240	0.000
1698	8.5188	0.010	25.240	0.000
1699	8.5228	0.018	25.240	0.000
1700	8.5268	0.034	25.190	0.000
1701	8.5308	0.052	25.190	0.000
1702	8.5387	0.090	25.220	0.000
1703	8.5467	0.152	25.220	0.000
1704	8.5507	0.196	25.260	0.000
1705	8.5548	0.250	25.260	0.000
1706	8.5588	0.298	25.240	0.000
1707	8.5628	0.352	25.240	0.000
1708	8.5682	0.480	25.200	0.000
1709	8.5735	0.684	25.200	0.000
1710	8.5789	0.890	25.200	0.000
1711	8.5830	1.072	25.170	0.000
1712	8.5870	1.160	25.170	0.000
1713	8.5911	1.210	25.240	0.000
1714	8.5952	1.190	25.240	0.000
1715	8.6030	1.212	25.270	0.000
1716	8.6107	1.272	25.270	0.000
1717	8.6161	1.342	25.255	0.000
1718	8.6215	1.450	25.255	0.000
1719	8.6269	1.506	25.295	0.000
1720	8.6310	1.420	25.295	0.000
1721	8.6350	1.336	25.295	0.000
1722	8.6391	1.288	25.245	0.000
1723	8.6432	1.216	25.245	0.000
1724	8.6471	1.238	25.185	0.000
1725	8.6510	1.322	25.185	0.000
1726	8.6549	1.496	25.300	0.000
1727	8.6588	1.582	25.300	0.000
1728	8.6668	1.484	25.215	0.000
1729	8.6748	1.430	25.215	0.000
1730	8.6802	1.270	25.190	0.000
1731	8.6856	1.230	25.190	0.000
1732	8.6910	1.222	25.190	0.000
1733	8.6963	1.138	25.230	0.000
1734	8.7016	0.960	25.230	0.000
1735	8.7069	0.810	25.200	0.000
1736	8.7108	0.670	25.200	0.000
1737	8.7148	0.542	25.150	0.000
1738	8.7188	0.434	25.150	0.000
1739	8.7228	0.366	25.190	0.000
1740	8.7282	0.306	25.190	0.000
1741	8.7336	0.266	25.190	0.000
1742	8.7390	0.230	25.190	0.000
1743	8.7442	0.198	25.190	0.000
1744	8.7494	0.164	25.140	0.000
1745	8.7547	0.150	25.140	0.000
1746	8.7601	0.142	25.115	0.000
1747	8.7655	0.140	25.115	0.000
1748	8.7709	0.142	25.170	0.000
1749	8.7741	0.144	25.170	0.000
1750	8.7773	0.142	25.055	0.000
1751	8.7804	0.134	25.055	0.000
1752	8.7836	0.126	25.160	0.000
1753	8.7868	0.116	25.160	0.000
1754	8.8027	0.104	25.160	0.000
1755	8.8067	0.104	25.120	0.000
1756	8.8107	0.106	25.120	0.000
1757	8.8147	0.110	25.100	0.000
1758	8.8187	0.106	25.100	0.000
1759	8.8241	0.100	25.145	0.000
1760	8.8295	0.088	25.145	0.000
1761	8.8349	0.078	25.150	0.000
1762	8.8380	0.074	25.150	0.000
1763	8.8412	0.070	25.085	0.000
1764	8.8444	0.070	25.085	0.000
1765	8.8475	0.086	25.085	0.000
1766	8.8507	0.090	25.135	0.000
1767	8.8667	0.080	25.135	0.000
1768	8.8720	0.070	25.095	0.000
1769	8.8773	0.064	25.095	0.000
1770	8.8826	0.054	25.135	0.000
1771	8.8866	0.050	25.135	0.000
1772	8.8906	0.052	25.070	0.000
1773	8.8946	0.056	25.070	0.000
1774	8.8986	0.058	25.100	0.000
1775	8.9050	0.056	25.100	0.000
1776	8.9114	0.056	25.100	0.000
1777	8.9178	0.052	25.110	0.000
1778	8.9242	0.042	25.110	0.000
1779	8.9306	0.044	25.105	0.000
1780	8.9348	0.046	25.105	0.000
1781	8.9391	0.042	25.075	0.000
1782	8.9433	0.046	25.075	0.000
1783	8.9475	0.044	25.135	0.000
1784	8.9513	0.038	25.135	0.000
1785	8.9551	0.040	25.010	0.000
1786	8.9589	0.036	25.010	0.000
1787	8.9626	0.032	25.010	0.000
1788	8.9666	0.034	25.085	0.000
1789	8.9706	0.038	25.085	0.000
1790	8.9746	0.040	25.095	0.000
1791	8.9786	0.030	25.095	0.000
1792	8.9865	0.030	25.135	0.000
1793	8.9945	0.034	25.135	0.000
1794	8.9999	0.028	25.080	0.000
1795	9.0053	0.026	25.080	0.000
1796	9.0108	0.036	25.115	0.000
1797	9.0160	0.032	25.115	0.000
1798	9.0212	0.026	25.115	0.000
1799	9.0265	0.026	25.070	0.000
1800	9.0305	0.022	25.070	0.000
1801	9.0345	0.014	25.165	0.000
1802	9.0385	0.014	25.165	0.000
1803	9.0425	0.024	25.040	0.000
1804	9.0505	0.028	25.040	0.000
1805	9.0585	0.028	25.085	0.000
1806	9.0624	0.028	25.085	0.000
1807	9.0664	0.020	25.135	0.000
1808	9.0704	0.014	25.135	0.000
1809	9.0744	0.014	25.135	0.000
1810	9.0797	0.012	25.200	0.000
1811	9.0850	0.012	25.200	0.000
1812	9.0904	0.020	25.175	0.000
1813	9.0944	0.024	25.175	0.000
1814	9.0984	0.018	25.100	0.000
1815	9.1025	0.014	25.100	0.000
1816	9.1065	0.016	25.050	0.000
1817	9.1145	0.010	25.050	0.000
1818	9.1224	0.006	25.050	0.000
1819	9.1278	0.016	25.135	0.000
1820	9.1331	0.014	25.135	0.000
1821	9.1385	0.008	25.040	0.000
1822	9.1424	0.012	25.040	0.000
1823	9.1464	0.016	25.055	0.000
1824	9.1504	0.014	25.055	0.000
1825	9.1543	0.004	25.160	0.000
1826	9.1583	0.006	25.160	0.000
1827	9.1623	0.010	25.175	0.000
1828	9.1663	0.004	25.175	0.000
1829	9.1703	0.008	25.175	0.000
1830	9.1783	0.014	25.095	0.000
1831	9.1863	0.008	25.095	0.000
1832	9.1917	0.010	25.160	0.000
1833	9.1972	0.008	25.160	0.000
1834	9.2026	0.004	25.155	0.000
1835	9.2079	0.002	25.155	0.000
1836	9.2131	0.004	25.050	0.000
1837	9.2184	0.012	25.050	0.000
1838	9.2223	0.006	25.105	0.000
1839	9.2263	0.002	25.105	0.000
1840	9.2303	0.010	25.105	0.000
1841	9.2343	0.006	25.165	0.000
1842	9.2396	0.004	25.165	0.000
1843	9.2449	0.014	25.135	0.000
1844	9.2502	0.004	25.135	0.000
1845	9.2557	-0.002	25.155	0.000
1846	9.2612	0.006	25.155	0.000
1847	9.2667	0.002	25.120	0.000
1848	9.2719	-0.002	25.120	0.000
1849	9.2770	-0.002	25.115	0.000
1850	9.2822	0.000	25.115	0.000
1851	9.2862	0.002	25.115	0.000
1852	9.2902	0.004	25.185	0.000
1853	9.2941	0.012	25.185	0.000
1854	9.2981	0.010	25.130	0.000
1855	9.3035	0.004	25.130	0.000
1856	9.3088	0.006	25.125	0.000
1857	9.3141	-0.004	25.125	0.000
1858	9.3195	-0.014	25.190	0.000
1859	9.3248	-0.002	25.190	0.000
1860	9.3302	0.006	25.170	0.000
1861	9.3356	0.008	25.170	0.000
1862	9.3410	0.008	25.170	0.000
1863	9.3465	0.008	25.080	0.000
1864	9.3504	-0.002	25.080	0.000
1865	9.3543	-0.010	25.095	0.000
1866	9.3582	-0.008	25.095	0.000
1867	9.3621	0.002	25.115	0.000
1868	9.3703	0.004	25.115	0.000
1869	9.3785	0.010	25.115	0.000
1870	9.3824	0.024	25.115	0.000
1871	9.3863	0.018	25.140	0.000
1872	9.3902	0.016	25.140	0.000
1873	9.3941	0.026	25.140	0.000
1874	9.3995	0.032	25.135	0.000
1875	9.4048	0.054	25.135	0.000
1876	9.4102	0.096	25.120	0.000
1877	9.4142	0.134	25.120	0.000
1878	9.4182	0.170	25.235	0.000
1879	9.4222	0.230	25.235	0.000
1880	9.4262	0.278	25.140	0.000
1881	9.4342	0.328	25.140	0.000
1882	9.4421	0.412	25.140	0.000
1883	9.4475	0.530	25.140	0.000
1884	9.4528	0.688	25.140	0.000
1885	9.4581	0.894	25.225	0.000
1886	9.4635	1.094	25.225	0.000
1887	9.4689	1.312	25.180	0.000
1888	9.4742	1.648	25.180	0.000
1889	9.4795	1.708	25.130	0.000
1890	9.4849	1.710	25.130	0.000
1891	9.4902	1.634	25.205	0.000
1892	9.4955	1.598	25.205	0.000
1893	9.5008	1.682	25.165	0.000
1894	9.5061	1.684	25.165	0.000
1895	9.5102	1.602	25.165	0.000
1896	9.5142	1.506	25.175	0.000
1897	9.5182	1.380	25.175	0.000
1898	9.5222	1.336	25.175	0.000
1899	9.5275	1.306	25.175	0.000
1900	9.5328	1.274	25.120	0.000
1901	9.5380	1.222	25.120	0.000
1902	9.5420	1.188	25.205	0.000
1903	9.5460	1.156	25.205	0.000
1904	9.5500	1.084	25.235	0.000
1905	9.5540	0.958	25.235	0.000
1906	9.5593	0.878	25.235	0.000
1907	9.5646	0.774	25.135	0.000
1908	9.5699	0.660	25.135	0.000
1909	9.5753	0.558	25.135	0.000
1910	9.5806	0.476	25.135	0.000
1911	9.5859	0.408	25.115	0.000
1912	9.5912	0.344	25.115	0.000
1913	9.5966	0.294	25.115	0.000
1914	9.6019	0.248	25.115	0.000
1915	9.6060	0.194	25.120	0.000
1916	9.6102	0.162	25.120	0.000
1917	9.6143	0.160	25.120	0.000
1918	9.6185	0.162	25.065	0.000
1919	9.6264	0.150	25.065	0.000
1920	9.6342	0.148	25.100	0.000
1921	9.6383	0.144	25.100	0.000
1922	9.6423	0.126	25.075	0.000
1923	9.6464	0.118	25.075	0.000
1924	9.6504	0.128	25.100	0.000
1925	9.6556	0.134	25.100	0.000
1926	9.6608	0.132	25.135	0.000
1927	9.6660	0.128	25.135	0.000
1928	9.6700	0.114	25.135	0.000
1929	9.6740	0.094	25.055	0.000
1930	9.6780	0.084	25.055	0.000
1931	9.6820	0.084	25.035	0.000
1932	9.6901	0.082	25.035	0.000
1933	9.6983	0.092	25.005	0.000
1934	9.7036	0.102	25.005	0.000
1935	9.7089	0.092	25.055	0.000
1936	9.7142	0.084	25.055	0.000
1937	9.7182	0.078	25.055	0.000
1938	9.7222	0.062	25.055	0.000
1939	9.7261	0.054	25.055	0.000
1940	9.7301	0.064	25.155	0.000
1941	9.7333	0.068	25.155	0.000
1942	9.7364	0.070	25.050	0.000
1943	9.7396	0.070	25.050	0.000
1944	9.7428	0.062	25.035	0.000
1945	9.7459	0.056	25.035	0.000
1946	9.7619	0.042	25.045	0.000
1947	9.7672	0.040	25.045	0.000
1948	9.7726	0.046	25.040	0.000
1949	9.7779	0.046	25.040	0.000
1950	9.7833	0.050	25.040	0.000
1951	9.7886	0.052	25.055	0.000
1952	9.7940	0.048	25.055	0.000
1953	9.7993	0.048	25.020	0.000
1954	9.8046	0.046	25.020	0.000
1955	9.8099	0.038	25.085	0.000
1956	9.8153	0.038	25.085	0.000
1957	9.8206	0.036	24.970	0.000
1958	9.8259	0.036	24.970	0.000
1959	9.8303	0.036	25.075	0.000
1960	9.8347	0.032	25.075	0.000
1961	9.8390	0.038	25.075	0.000
1962	9.8434	0.038	25.055	0.000
1963	9.8482	0.030	25.055	0.000
1964	9.8530	0.034	25.050	0.000
1965	9.8578	0.024	25.050	0.000
1966	9.8618	0.020	25.140	0.000
1967	9.8658	0.032	25.140	0.000
1968	9.8698	0.030	25.055	0.000
1969	9.8738	0.024	25.055	0.000
1970	9.8818	0.026	25.070	0.000
1971	9.8898	0.022	25.070	0.000
1972	9.8939	0.018	25.070	0.000
1973	9.8980	0.016	25.095	0.000
1974	9.9020	0.022	25.095	0.000
1975	9.9061	0.030	25.115	0.000
1976	9.9113	0.028	25.115	0.000
1977	9.9165	0.026	25.075	0.000
1978	9.9217	0.020	25.075	0.000
1979	9.9257	0.008	25.075	0.000
1980	9.9297	0.006	25.075	0.000
1981	9.9337	0.014	25.015	0.000
1982	9.9377	0.016	25.015	0.000
1983	9.9457	0.024	25.015	0.000
1984	9.9537	0.032	25.075	0.000
1985	9.9591	0.022	25.075	0.000
1986	9.9645	0.016	25.075	0.000
1987	9.9699	0.008	25.075	0.000
1988	9.9739	0.000	25.065	0.000
1989	9.9779	0.004	25.065	0.000
1990	9.9818	0.012	25.095	0.000
1991	9.9858	0.020	25.095	0.000
1992	9.9912	0.020	25.100	0.000
1993	9.9965	0.012	25.100	0.000
1994	10.0018	0.012	25.100	0.000
1995	10.0072	0.004	25.070	0.000
1996	10.0125	0.000	25.070	0.000
1997	10.0178	0.006	25.075	0.000
1998	10.0231	0.014	25.075	0.000
1999	10.0285	0.016	25.065	0.000
2000	10.0338	0.018	25.065	0.000
2001	10.0392	0.016	25.045	0.000
2002	10.0447	0.008	25.045	0.000
2003	10.0501	0.004	25.160	0.000
2004	10.0554	0.004	25.160	0.000
2005	10.0606	0.002	25.160	0.000
2006	10.0659	0.002	25.095	0.000
2007	10.0711	0.004	25.095	0.000
[truncated: 10,114 more rows]
