# Supplementary material for: Applications of a novel reciprocating positive displacement pump in the simulation of pulsatile arterial blood flow
Source: PLoS One. 2022 Dec 13;17(12):e0270780. doi: 10.1371/journal.pone.0270780 (PMC9746965; doi:10.1371/journal.pone.0270780)
Supplement: S1 File — (ZIP) [file pone.0270780.s001.zip › Supporting Information Data Files/Flow Rates/Ocular and Retina/Total Retinal Flow (u) 0348.csv]

Viewer Version	2.91
COM HW Type	RS485/USB Sensor Cable
COM HW Config	Config String: COM10, 115200, ECHOOFF
Sensor Cable Version	1.8
Product Type	Liquid Flow Sensor (SF06 Chip)
Product COM Protocol Config	SHDLC Device Address: 0
Product ID	SLF3S-1300F
Sensor Serial	2109-000156
I2C Address	8
Supply Voltage	3.5 V
Command Address	0x3608
Sampling Time [ms]	5
Scale Factor Flow lin.	500
Scale Factor Temp lin.	200
Scale Factor Custom	1
Sample #	Relative Time[s]	Flow linearized [ml/min]	Temperature linearized [deg C]	Custom []
11	0.0679	-0.008	23.420	0.000
12	0.0719	-0.012	23.420	0.000
13	0.0759	-0.006	23.420	0.000
14	0.0798	0.004	23.430	0.000
15	0.0878	-0.002	23.430	0.000
16	0.0958	0.002	23.440	0.000
17	0.1012	0.002	23.440	0.000
18	0.1066	-0.008	23.500	0.000
19	0.1120	-0.008	23.500	0.000
20	0.1160	-0.012	23.465	0.000
21	0.1200	-0.002	23.465	0.000
22	0.1240	-0.002	23.525	0.000
23	0.1280	-0.008	23.525	0.000
24	0.1320	0.002	23.525	0.000
25	0.1359	-0.006	23.490	0.000
26	0.1399	-0.004	23.490	0.000
27	0.1439	-0.004	23.525	0.000
28	0.1519	-0.008	23.525	0.000
29	0.1599	-0.006	23.640	0.000
30	0.1652	-0.014	23.640	0.000
31	0.1705	-0.006	23.630	0.000
32	0.1758	-0.010	23.630	0.000
33	0.1811	-0.008	23.570	0.000
34	0.1864	0.004	23.570	0.000
35	0.1917	0.004	23.570	0.000
36	0.1957	-0.002	23.695	0.000
37	0.1997	-0.014	23.695	0.000
38	0.2037	-0.012	23.715	0.000
39	0.2077	-0.018	23.715	0.000
40	0.2130	-0.022	23.695	0.000
41	0.2183	-0.002	23.695	0.000
42	0.2236	-0.006	23.680	0.000
43	0.2290	0.002	23.680	0.000
44	0.2343	0.006	23.775	0.000
45	0.2396	-0.006	23.775	0.000
46	0.2450	-0.006	23.775	0.000
47	0.2503	-0.014	23.710	0.000
48	0.2556	-0.010	23.710	0.000
49	0.2596	-0.010	23.810	0.000
50	0.2636	-0.010	23.810	0.000
51	0.2676	-0.002	23.840	0.000
52	0.2716	-0.006	23.840	0.000
53	0.2770	-0.006	23.785	0.000
54	0.2823	-0.006	23.785	0.000
55	0.2876	-0.004	23.860	0.000
56	0.2929	-0.012	23.860	0.000
57	0.2983	-0.016	23.860	0.000
58	0.3036	-0.008	23.795	0.000
59	0.3089	-0.014	23.795	0.000
60	0.3143	-0.006	23.825	0.000
61	0.3196	-0.004	23.825	0.000
62	0.3249	-0.004	23.875	0.000
63	0.3302	-0.002	23.875	0.000
64	0.3356	-0.008	23.895	0.000
65	0.3409	-0.010	23.895	0.000
66	0.3462	-0.018	23.950	0.000
67	0.3516	-0.014	23.950	0.000
68	0.3569	-0.006	23.950	0.000
69	0.3622	-0.008	23.910	0.000
70	0.3675	0.000	23.910	0.000
71	0.3715	0.006	23.910	0.000
72	0.3755	-0.002	23.910	0.000
73	0.3795	-0.016	23.965	0.000
74	0.3836	-0.016	23.965	0.000
75	0.3889	-0.012	23.940	0.000
76	0.3942	-0.028	23.940	0.000
77	0.3996	-0.010	24.020	0.000
78	0.4049	-0.002	24.020	0.000
79	0.4102	0.002	24.020	0.000
80	0.4155	0.004	23.980	0.000
81	0.4208	-0.008	23.980	0.000
82	0.4262	-0.008	23.975	0.000
83	0.4315	-0.020	23.975	0.000
84	0.4368	-0.022	24.020	0.000
85	0.4421	-0.010	24.020	0.000
86	0.4474	-0.012	24.040	0.000
87	0.4515	-0.004	24.040	0.000
88	0.4555	-0.004	23.975	0.000
89	0.4595	-0.008	23.975	0.000
90	0.4635	-0.014	23.975	0.000
91	0.4688	-0.014	23.990	0.000
92	0.4742	-0.008	23.990	0.000
93	0.4795	-0.008	24.065	0.000
94	0.4848	-0.002	24.065	0.000
95	0.4901	-0.002	24.070	0.000
96	0.4954	-0.010	24.070	0.000
97	0.5008	-0.012	24.060	0.000
98	0.5061	-0.014	24.060	0.000
99	0.5115	-0.012	24.105	0.000
100	0.5148	-0.012	24.105	0.000
101	0.5181	-0.004	24.105	0.000
102	0.5214	-0.002	24.085	0.000
103	0.5246	-0.014	24.085	0.000
104	0.5279	-0.010	24.145	0.000
105	0.5357	-0.016	24.145	0.000
106	0.5434	-0.016	24.155	0.000
107	0.5488	-0.006	24.155	0.000
108	0.5542	0.000	24.205	0.000
109	0.5596	0.004	24.205	0.000
110	0.5649	-0.006	24.175	0.000
111	0.5701	-0.014	24.175	0.000
112	0.5753	-0.018	24.175	0.000
113	0.5793	-0.028	24.195	0.000
114	0.5833	-0.016	24.195	0.000
115	0.5873	-0.008	24.225	0.000
116	0.5913	-0.002	24.225	0.000
117	0.5994	0.008	24.215	0.000
118	0.6074	-0.002	24.215	0.000
119	0.6114	-0.006	24.185	0.000
120	0.6153	-0.012	24.185	0.000
121	0.6193	-0.024	24.285	0.000
122	0.6233	-0.016	24.285	0.000
123	0.6287	-0.018	24.285	0.000
124	0.6340	-0.010	24.255	0.000
125	0.6394	-0.006	24.255	0.000
126	0.6448	-0.006	24.245	0.000
127	0.6502	0.000	24.245	0.000
128	0.6557	-0.010	24.270	0.000
129	0.6609	-0.006	24.270	0.000
130	0.6661	-0.014	24.295	0.000
131	0.6713	-0.020	24.295	0.000
132	0.6767	-0.010	24.300	0.000
133	0.6820	-0.022	24.300	0.000
134	0.6874	-0.012	24.300	0.000
135	0.6914	-0.002	24.220	0.000
136	0.6954	-0.008	24.220	0.000
137	0.6995	-0.002	24.220	0.000
138	0.7035	-0.002	24.220	0.000
139	0.7088	-0.016	24.290	0.000
140	0.7141	-0.020	24.290	0.000
141	0.7194	-0.018	24.320	0.000
142	0.7248	-0.018	24.320	0.000
143	0.7301	-0.010	24.250	0.000
144	0.7354	-0.002	24.250	0.000
145	0.7408	0.006	24.250	0.000
146	0.7462	0.004	24.310	0.000
147	0.7515	-0.014	24.310	0.000
148	0.7569	-0.016	24.320	0.000
149	0.7623	-0.022	24.320	0.000
150	0.7677	-0.024	24.260	0.000
151	0.7709	-0.012	24.260	0.000
152	0.7740	-0.008	24.295	0.000
153	0.7771	0.002	24.295	0.000
154	0.7802	0.002	24.335	0.000
155	0.7834	-0.006	24.335	0.000
156	0.7913	-0.010	24.335	0.000
157	0.7993	-0.016	24.345	0.000
158	0.8046	-0.016	24.345	0.000
159	0.8100	-0.014	24.420	0.000
160	0.8153	-0.018	24.420	0.000
161	0.8207	-0.018	24.395	0.000
162	0.8261	-0.012	24.395	0.000
163	0.8315	-0.014	24.370	0.000
164	0.8354	-0.008	24.370	0.000
165	0.8394	0.004	24.410	0.000
166	0.8434	-0.002	24.410	0.000
167	0.8473	-0.002	24.410	0.000
168	0.8553	-0.010	24.450	0.000
169	0.8634	-0.020	24.450	0.000
170	0.8674	-0.020	24.415	0.000
171	0.8714	-0.022	24.415	0.000
172	0.8755	-0.006	24.480	0.000
173	0.8795	0.002	24.480	0.000
174	0.8848	0.006	24.455	0.000
175	0.8900	-0.004	24.455	0.000
176	0.8953	-0.020	24.500	0.000
177	0.8993	-0.030	24.500	0.000
178	0.9033	-0.028	24.500	0.000
179	0.9073	-0.016	24.435	0.000
180	0.9113	-0.006	24.435	0.000
181	0.9195	0.006	24.455	0.000
182	0.9278	0.016	24.455	0.000
183	0.9317	-0.008	24.455	0.000
184	0.9355	-0.020	24.455	0.000
185	0.9394	-0.022	24.450	0.000
186	0.9433	-0.028	24.450	0.000
187	0.9486	-0.016	24.530	0.000
188	0.9540	-0.006	24.530	0.000
189	0.9594	-0.002	24.530	0.000
190	0.9633	0.000	24.425	0.000
191	0.9673	-0.014	24.425	0.000
192	0.9713	-0.012	24.510	0.000
193	0.9752	-0.012	24.510	0.000
194	0.9832	-0.018	24.505	0.000
195	0.9912	-0.008	24.505	0.000
196	0.9966	-0.006	24.465	0.000
197	1.0019	-0.014	24.465	0.000
198	1.0073	-0.010	24.470	0.000
199	1.0126	-0.014	24.470	0.000
200	1.0179	-0.014	24.470	0.000
201	1.0233	-0.006	24.470	0.000
202	1.0264	-0.004	24.470	0.000
203	1.0296	-0.004	24.475	0.000
204	1.0328	-0.012	24.475	0.000
205	1.0360	-0.022	24.455	0.000
206	1.0392	-0.018	24.455	0.000
207	1.0473	-0.022	24.525	0.000
208	1.0554	-0.014	24.525	0.000
209	1.0607	0.002	24.555	0.000
210	1.0660	0.000	24.555	0.000
211	1.0713	-0.006	24.555	0.000
212	1.0766	-0.010	24.535	0.000
213	1.0818	-0.026	24.535	0.000
214	1.0871	-0.028	24.590	0.000
215	1.0903	-0.016	24.590	0.000
216	1.0935	-0.006	24.495	0.000
217	1.0967	0.006	24.495	0.000
218	1.0999	0.002	24.545	0.000
219	1.1031	-0.002	24.545	0.000
220	1.1112	-0.012	24.560	0.000
221	1.1194	-0.030	24.560	0.000
222	1.1247	-0.024	24.560	0.000
223	1.1300	-0.018	24.540	0.000
224	1.1354	-0.016	24.540	0.000
225	1.1406	-0.004	24.530	0.000
226	1.1458	-0.008	24.530	0.000
227	1.1510	-0.008	24.560	0.000
228	1.1551	-0.004	24.560	0.000
229	1.1592	-0.004	24.610	0.000
230	1.1633	-0.006	24.610	0.000
231	1.1674	-0.012	24.600	0.000
232	1.1752	-0.016	24.600	0.000
233	1.1830	-0.024	24.600	0.000
234	1.1883	-0.026	24.550	0.000
235	1.1937	-0.016	24.550	0.000
236	1.1990	-0.006	24.580	0.000
237	1.2030	-0.002	24.580	0.000
238	1.2069	-0.006	24.680	0.000
239	1.2109	-0.004	24.680	0.000
240	1.2149	-0.012	24.620	0.000
241	1.2189	-0.020	24.620	0.000
242	1.2229	-0.014	24.620	0.000
243	1.2269	-0.006	24.555	0.000
244	1.2309	-0.006	24.555	0.000
245	1.2392	-0.006	24.595	0.000
246	1.2474	-0.012	24.595	0.000
247	1.2526	-0.018	24.660	0.000
248	1.2578	-0.024	24.660	0.000
249	1.2630	-0.014	24.640	0.000
250	1.2683	0.000	24.640	0.000
251	1.2737	0.004	24.630	0.000
252	1.2790	0.008	24.630	0.000
253	1.2843	0.012	24.630	0.000
254	1.2896	0.008	24.630	0.000
255	1.2949	0.006	24.630	0.000
256	1.3002	0.010	24.640	0.000
257	1.3055	0.024	24.640	0.000
258	1.3108	0.036	24.670	0.000
259	1.3148	0.040	24.670	0.000
260	1.3188	0.034	24.660	0.000
261	1.3228	0.034	24.660	0.000
262	1.3268	0.032	24.650	0.000
263	1.3323	0.034	24.650	0.000
264	1.3378	0.036	24.650	0.000
265	1.3433	0.040	24.600	0.000
266	1.3472	0.052	24.600	0.000
267	1.3512	0.048	24.630	0.000
268	1.3551	0.026	24.630	0.000
269	1.3591	0.036	24.680	0.000
270	1.3644	0.034	24.680	0.000
271	1.3698	0.030	24.665	0.000
272	1.3751	0.040	24.665	0.000
273	1.3804	0.046	24.715	0.000
274	1.3856	0.046	24.715	0.000
275	1.3909	0.034	24.715	0.000
276	1.3962	0.026	24.730	0.000
277	1.4016	0.022	24.730	0.000
278	1.4069	0.026	24.695	0.000
279	1.4101	0.026	24.695	0.000
280	1.4133	0.036	24.765	0.000
281	1.4165	0.036	24.765	0.000
282	1.4196	0.026	24.680	0.000
283	1.4228	0.020	24.680	0.000
284	1.4388	0.018	24.660	0.000
285	1.4428	0.018	24.660	0.000
286	1.4468	0.032	24.660	0.000
287	1.4508	0.032	24.680	0.000
288	1.4549	0.032	24.680	0.000
289	1.4602	0.030	24.660	0.000
290	1.4655	0.018	24.660	0.000
291	1.4708	0.010	24.735	0.000
292	1.4748	0.012	24.735	0.000
293	1.4788	0.020	24.730	0.000
294	1.4828	0.024	24.730	0.000
295	1.4868	0.024	24.660	0.000
296	1.4948	0.018	24.660	0.000
297	1.5028	0.016	24.660	0.000
298	1.5081	0.008	24.680	0.000
299	1.5134	0.006	24.680	0.000
300	1.5187	0.020	24.705	0.000
301	1.5227	0.016	24.705	0.000
302	1.5267	0.022	24.800	0.000
303	1.5307	0.026	24.800	0.000
304	1.5347	0.010	24.760	0.000
305	1.5401	0.008	24.760	0.000
306	1.5455	0.004	24.715	0.000
307	1.5509	0.002	24.715	0.000
308	1.5561	0.010	24.715	0.000
309	1.5614	0.008	24.685	0.000
310	1.5666	0.018	24.685	0.000
311	1.5721	0.014	24.750	0.000
312	1.5776	0.006	24.750	0.000
313	1.5831	0.014	24.805	0.000
314	1.5883	0.012	24.805	0.000
315	1.5936	0.008	24.745	0.000
316	1.5989	0.010	24.745	0.000
317	1.6029	0.010	24.785	0.000
318	1.6069	0.004	24.785	0.000
319	1.6109	-0.002	24.785	0.000
320	1.6149	0.006	24.750	0.000
321	1.6202	0.008	24.750	0.000
322	1.6256	0.010	24.735	0.000
323	1.6310	0.016	24.735	0.000
324	1.6362	0.004	24.745	0.000
325	1.6415	-0.002	24.745	0.000
326	1.6467	0.002	24.790	0.000
327	1.6521	0.002	24.790	0.000
328	1.6575	0.006	24.835	0.000
329	1.6629	0.010	24.835	0.000
330	1.6661	0.016	24.835	0.000
331	1.6692	0.008	24.760	0.000
332	1.6723	-0.004	24.760	0.000
333	1.6755	-0.008	24.800	0.000
334	1.6786	-0.012	24.800	0.000
335	1.6946	-0.010	24.845	0.000
336	1.6987	0.006	24.845	0.000
337	1.7027	0.010	24.800	0.000
338	1.7068	0.012	24.800	0.000
339	1.7108	0.008	24.825	0.000
340	1.7162	0.004	24.825	0.000
341	1.7215	0.002	24.825	0.000
342	1.7268	-0.006	24.845	0.000
343	1.7307	-0.002	24.845	0.000
344	1.7347	0.008	24.760	0.000
345	1.7386	0.004	24.760	0.000
346	1.7426	-0.002	24.760	0.000
347	1.7505	-0.002	24.760	0.000
348	1.7585	-0.010	24.795	0.000
349	1.7638	-0.010	24.795	0.000
350	1.7692	0.002	24.770	0.000
351	1.7745	0.002	24.770	0.000
352	1.7786	0.002	24.770	0.000
353	1.7826	0.002	24.820	0.000
354	1.7866	-0.002	24.820	0.000
355	1.7906	-0.004	24.820	0.000
356	1.7946	-0.010	24.820	0.000
357	1.7986	-0.002	24.830	0.000
358	1.8025	0.004	24.830	0.000
359	1.8065	0.000	24.825	0.000
360	1.8145	-0.002	24.825	0.000
361	1.8225	-0.002	24.835	0.000
362	1.8278	-0.010	24.835	0.000
363	1.8332	-0.006	24.835	0.000
364	1.8386	0.002	24.820	0.000
365	1.8440	-0.004	24.820	0.000
366	1.8494	-0.002	24.840	0.000
367	1.8548	0.002	24.840	0.000
368	1.8579	-0.004	24.830	0.000
369	1.8611	-0.004	24.830	0.000
370	1.8642	-0.002	24.810	0.000
371	1.8673	0.002	24.810	0.000
372	1.8705	-0.004	24.890	0.000
373	1.8785	-0.012	24.890	0.000
374	1.8865	-0.004	24.890	0.000
375	1.8918	-0.012	24.870	0.000
376	1.8971	-0.008	24.870	0.000
377	1.9024	0.006	24.875	0.000
378	1.9077	0.002	24.875	0.000
379	1.9131	-0.002	24.890	0.000
380	1.9184	-0.002	24.890	0.000
381	1.9216	-0.014	24.905	0.000
382	1.9248	-0.012	24.905	0.000
383	1.9280	-0.010	24.885	0.000
384	1.9312	-0.008	24.885	0.000
385	1.9344	0.002	24.885	0.000
386	1.9503	0.006	24.930	0.000
387	1.9544	0.004	24.930	0.000
388	1.9585	-0.002	24.865	0.000
389	1.9625	-0.012	24.865	0.000
390	1.9666	-0.012	24.840	0.000
391	1.9718	-0.010	24.840	0.000
392	1.9771	-0.018	24.985	0.000
393	1.9824	-0.008	24.985	0.000
394	1.9863	0.006	24.890	0.000
395	1.9903	-0.002	24.890	0.000
396	1.9943	-0.002	24.890	0.000
397	1.9983	-0.002	24.970	0.000
398	2.0064	-0.006	24.970	0.000
399	2.0144	-0.008	24.950	0.000
400	2.0197	-0.010	24.950	0.000
401	2.0250	-0.008	24.930	0.000
402	2.0304	-0.008	24.930	0.000
403	2.0343	-0.010	24.980	0.000
404	2.0383	0.000	24.980	0.000
405	2.0423	-0.004	24.840	0.000
406	2.0463	-0.010	24.840	0.000
407	2.0503	-0.006	24.840	0.000
408	2.0543	-0.008	24.920	0.000
409	2.0582	-0.012	24.920	0.000
410	2.0622	-0.008	24.920	0.000
411	2.0704	-0.006	24.920	0.000
412	2.0786	-0.010	24.940	0.000
413	2.0839	0.000	24.940	0.000
414	2.0892	0.000	24.950	0.000
415	2.0945	-0.008	24.950	0.000
416	2.0998	-0.010	24.970	0.000
417	2.1050	-0.010	24.970	0.000
418	2.1102	-0.008	24.970	0.000
419	2.1142	-0.012	24.885	0.000
420	2.1182	-0.010	24.885	0.000
421	2.1222	-0.006	24.890	0.000
422	2.1262	-0.010	24.890	0.000
423	2.1316	-0.010	24.940	0.000
424	2.1371	-0.006	24.940	0.000
425	2.1426	-0.008	24.955	0.000
426	2.1479	-0.006	24.955	0.000
427	2.1531	0.000	24.930	0.000
428	2.1584	-0.004	24.930	0.000
429	2.1637	-0.012	24.930	0.000
430	2.1689	-0.012	24.940	0.000
431	2.1742	-0.014	24.940	0.000
432	2.1782	-0.002	24.935	0.000
433	2.1822	-0.002	24.935	0.000
434	2.1862	-0.002	24.970	0.000
435	2.1902	0.000	24.970	0.000
436	2.1955	-0.018	24.945	0.000
437	2.2009	-0.024	24.945	0.000
438	2.2062	-0.018	25.000	0.000
439	2.2116	-0.018	25.000	0.000
440	2.2169	-0.002	25.000	0.000
441	2.2222	0.010	24.935	0.000
442	2.2276	0.004	24.935	0.000
443	2.2330	-0.002	24.975	0.000
444	2.2384	-0.012	24.975	0.000
445	2.2424	-0.014	24.965	0.000
446	2.2463	-0.012	24.965	0.000
447	2.2503	-0.010	24.955	0.000
448	2.2542	-0.004	24.955	0.000
449	2.2622	0.000	24.990	0.000
450	2.2702	-0.012	24.990	0.000
451	2.2742	-0.012	24.990	0.000
452	2.2782	-0.012	24.955	0.000
453	2.2822	-0.018	24.955	0.000
454	2.2862	-0.012	24.930	0.000
455	2.2916	-0.004	24.930	0.000
456	2.2970	-0.008	24.970	0.000
457	2.3024	-0.008	24.970	0.000
458	2.3063	-0.010	25.085	0.000
459	2.3103	-0.008	25.085	0.000
460	2.3143	-0.006	25.015	0.000
461	2.3182	-0.006	25.015	0.000
462	2.3262	-0.004	25.015	0.000
463	2.3341	-0.010	25.015	0.000
464	2.3395	-0.014	25.015	0.000
465	2.3448	-0.012	25.050	0.000
466	2.3502	-0.014	25.050	0.000
467	2.3542	-0.008	25.035	0.000
468	2.3582	-0.002	25.035	0.000
469	2.3623	-0.008	24.990	0.000
470	2.3663	-0.006	24.990	0.000
471	2.3703	-0.012	25.045	0.000
472	2.3742	-0.020	25.045	0.000
473	2.3782	-0.016	25.045	0.000
474	2.3821	-0.008	25.075	0.000
475	2.3901	-0.002	25.075	0.000
476	2.3980	0.004	25.035	0.000
477	2.4034	-0.004	25.035	0.000
478	2.4088	-0.008	25.030	0.000
479	2.4142	-0.016	25.030	0.000
480	2.4196	-0.026	25.075	0.000
481	2.4250	-0.014	25.075	0.000
482	2.4304	-0.008	25.075	0.000
483	2.4335	-0.008	25.075	0.000
484	2.4367	-0.004	25.075	0.000
485	2.4398	-0.006	25.035	0.000
486	2.4430	-0.018	25.035	0.000
487	2.4461	-0.020	24.950	0.000
488	2.4541	-0.010	24.950	0.000
489	2.4620	-0.008	25.075	0.000
490	2.4674	-0.002	25.075	0.000
491	2.4727	0.002	24.960	0.000
492	2.4781	-0.004	24.960	0.000
493	2.4834	-0.014	25.065	0.000
494	2.4887	-0.022	25.065	0.000
495	2.4940	-0.016	25.065	0.000
496	2.4972	-0.010	25.035	0.000
497	2.5004	-0.010	25.035	0.000
498	2.5035	-0.002	25.080	0.000
499	2.5067	-0.008	25.080	0.000
500	2.5099	-0.022	25.045	0.000
501	2.5258	-0.016	25.045	0.000
502	2.5298	-0.014	24.995	0.000
503	2.5339	-0.014	24.995	0.000
504	2.5379	-0.004	25.075	0.000
505	2.5419	-0.004	25.075	0.000
506	2.5472	-0.006	25.075	0.000
507	2.5526	-0.012	25.045	0.000
508	2.5579	-0.014	25.045	0.000
509	2.5619	-0.008	25.100	0.000
510	2.5658	-0.006	25.100	0.000
511	2.5698	-0.002	25.040	0.000
512	2.5738	-0.006	25.040	0.000
513	2.5819	-0.020	25.060	0.000
514	2.5901	-0.024	25.060	0.000
515	2.5954	-0.028	25.070	0.000
516	2.6007	-0.018	25.070	0.000
517	2.6060	-0.010	25.070	0.000
518	2.6100	0.000	25.075	0.000
519	2.6140	0.008	25.075	0.000
520	2.6180	-0.004	25.110	0.000
521	2.6220	-0.012	25.110	0.000
522	2.6259	-0.020	25.050	0.000
523	2.6299	-0.022	25.050	0.000
524	2.6338	-0.014	25.145	0.000
525	2.6378	-0.010	25.145	0.000
526	2.6460	-0.002	25.090	0.000
527	2.6542	-0.008	25.090	0.000
528	2.6594	-0.014	25.090	0.000
529	2.6646	-0.012	25.105	0.000
530	2.6698	-0.020	25.105	0.000
531	2.6752	-0.012	25.075	0.000
532	2.6805	-0.004	25.075	0.000
533	2.6858	-0.008	25.105	0.000
534	2.6891	-0.006	25.105	0.000
535	2.6923	-0.014	25.035	0.000
536	2.6955	-0.022	25.035	0.000
537	2.6987	-0.018	25.070	0.000
538	2.7019	-0.014	25.070	0.000
539	2.7099	-0.004	25.070	0.000
540	2.7179	-0.002	25.110	0.000
541	2.7232	-0.004	25.110	0.000
542	2.7285	-0.006	25.065	0.000
543	2.7338	-0.020	25.065	0.000
544	2.7393	-0.024	25.095	0.000
545	2.7447	-0.014	25.095	0.000
546	2.7502	-0.010	25.075	0.000
547	2.7533	-0.010	25.075	0.000
548	2.7564	-0.006	25.085	0.000
549	2.7595	-0.008	25.085	0.000
550	2.7627	-0.012	25.085	0.000
551	2.7658	-0.022	25.155	0.000
552	2.7818	-0.026	25.155	0.000
553	2.7858	-0.014	25.155	0.000
554	2.7898	-0.012	25.155	0.000
555	2.7938	-0.008	25.130	0.000
556	2.7978	0.002	25.130	0.000
557	2.8032	-0.004	25.110	0.000
558	2.8085	-0.012	25.110	0.000
559	2.8139	-0.008	25.170	0.000
560	2.8179	-0.016	25.170	0.000
561	2.8218	-0.022	25.170	0.000
562	2.8258	-0.012	25.095	0.000
563	2.8298	-0.014	25.095	0.000
564	2.8378	-0.010	25.135	0.000
565	2.8458	-0.008	25.135	0.000
566	2.8511	-0.012	25.090	0.000
567	2.8564	-0.014	25.090	0.000
568	2.8617	-0.010	25.155	0.000
569	2.8657	-0.012	25.155	0.000
570	2.8697	-0.012	25.150	0.000
571	2.8737	-0.012	25.150	0.000
572	2.8777	-0.006	25.150	0.000
573	2.8817	-0.006	25.120	0.000
574	2.8857	-0.014	25.120	0.000
575	2.8897	-0.016	25.175	0.000
576	2.8937	-0.012	25.175	0.000
577	2.9017	-0.016	25.175	0.000
578	2.9096	-0.012	25.175	0.000
579	2.9150	-0.012	25.140	0.000
580	2.9203	-0.010	25.140	0.000
581	2.9257	-0.012	25.180	0.000
582	2.9310	-0.016	25.180	0.000
583	2.9364	-0.012	25.180	0.000
584	2.9417	-0.010	25.140	0.000
585	2.9449	-0.012	25.140	0.000
586	2.9480	-0.002	25.175	0.000
587	2.9512	-0.004	25.175	0.000
588	2.9543	-0.014	25.175	0.000
589	2.9575	-0.012	25.175	0.000
590	2.9655	-0.018	25.120	0.000
591	2.9735	-0.022	25.120	0.000
592	2.9789	-0.010	25.120	0.000
593	2.9842	-0.006	25.135	0.000
594	2.9896	-0.010	25.135	0.000
595	2.9949	-0.008	25.105	0.000
596	3.0003	-0.012	25.105	0.000
597	3.0056	-0.018	25.185	0.000
598	3.0096	-0.016	25.185	0.000
599	3.0136	-0.012	25.100	0.000
600	3.0175	-0.010	25.100	0.000
601	3.0215	-0.010	25.200	0.000
602	3.0269	-0.008	25.200	0.000
603	3.0322	-0.008	25.200	0.000
604	3.0376	-0.004	25.120	0.000
605	3.0430	-0.004	25.120	0.000
606	3.0485	0.002	25.130	0.000
607	3.0539	-0.002	25.130	0.000
608	3.0591	0.004	25.130	0.000
609	3.0644	0.012	25.130	0.000
610	3.0696	0.004	25.100	0.000
611	3.0736	0.008	25.100	0.000
612	3.0776	0.024	25.075	0.000
613	3.0815	0.032	25.075	0.000
614	3.0855	0.046	25.075	0.000
615	3.0935	0.050	25.210	0.000
616	3.1015	0.056	25.210	0.000
617	3.1069	0.052	25.225	0.000
618	3.1123	0.044	25.225	0.000
619	3.1178	0.058	25.220	0.000
620	3.1217	0.076	25.220	0.000
621	3.1257	0.082	25.165	0.000
622	3.1296	0.092	25.165	0.000
623	3.1336	0.094	25.135	0.000
624	3.1376	0.082	25.135	0.000
625	3.1415	0.076	25.135	0.000
626	3.1455	0.080	25.175	0.000
627	3.1495	0.088	25.175	0.000
628	3.1575	0.118	25.135	0.000
629	3.1655	0.150	25.135	0.000
630	3.1708	0.166	25.115	0.000
631	3.1761	0.168	25.115	0.000
632	3.1815	0.156	25.190	0.000
633	3.1869	0.146	25.190	0.000
634	3.1923	0.128	25.210	0.000
635	3.1977	0.124	25.210	0.000
636	3.2009	0.136	25.210	0.000
637	3.2041	0.132	25.215	0.000
638	3.2072	0.130	25.215	0.000
639	3.2104	0.120	25.205	0.000
640	3.2135	0.108	25.205	0.000
641	3.2215	0.098	25.215	0.000
642	3.2295	0.088	25.215	0.000
643	3.2349	0.090	25.195	0.000
644	3.2403	0.090	25.195	0.000
645	3.2457	0.082	25.260	0.000
646	3.2510	0.080	25.260	0.000
647	3.2562	0.084	25.260	0.000
648	3.2615	0.074	25.220	0.000
649	3.2647	0.068	25.220	0.000
650	3.2679	0.078	25.220	0.000
651	3.2711	0.074	25.220	0.000
652	3.2742	0.066	25.240	0.000
653	3.2774	0.064	25.240	0.000
654	3.2855	0.060	25.230	0.000
655	3.2935	0.056	25.230	0.000
656	3.2988	0.054	25.235	0.000
657	3.3041	0.052	25.235	0.000
658	3.3094	0.056	25.235	0.000
659	3.3148	0.050	25.200	0.000
660	3.3201	0.048	25.200	0.000
661	3.3255	0.050	25.250	0.000
662	3.3287	0.044	25.250	0.000
663	3.3319	0.048	25.225	0.000
664	3.3351	0.044	25.225	0.000
665	3.3383	0.038	25.300	0.000
666	3.3414	0.048	25.300	0.000
667	3.3574	0.034	25.200	0.000
668	3.3614	0.026	25.200	0.000
669	3.3654	0.038	25.200	0.000
670	3.3695	0.038	25.205	0.000
671	3.3735	0.036	25.205	0.000
672	3.3788	0.036	25.275	0.000
673	3.3841	0.034	25.275	0.000
674	3.3894	0.030	25.260	0.000
675	3.3926	0.020	25.260	0.000
676	3.3958	0.018	25.205	0.000
677	3.3990	0.024	25.205	0.000
678	3.4021	0.034	25.260	0.000
679	3.4053	0.038	25.260	0.000
680	3.4213	0.040	25.260	0.000
681	3.4267	0.036	25.260	0.000
682	3.4320	0.016	25.260	0.000
683	3.4374	0.014	25.255	0.000
684	3.4414	0.014	25.255	0.000
685	3.4454	0.010	25.235	0.000
686	3.4494	0.026	25.235	0.000
687	3.4534	0.034	25.290	0.000
688	3.4573	0.026	25.290	0.000
689	3.4613	0.024	25.185	0.000
690	3.4653	0.014	25.185	0.000
691	3.4693	0.010	25.185	0.000
692	3.4773	0.010	25.285	0.000
693	3.4853	0.012	25.285	0.000
694	3.4906	0.022	25.300	0.000
695	3.4960	0.018	25.300	0.000
696	3.5013	0.012	25.210	0.000
697	3.5067	0.014	25.210	0.000
698	3.5121	0.008	25.275	0.000
699	3.5175	0.010	25.275	0.000
700	3.5206	0.010	25.285	0.000
701	3.5238	0.008	25.285	0.000
702	3.5270	0.016	25.285	0.000
703	3.5301	0.020	25.210	0.000
704	3.5333	0.012	25.210	0.000
705	3.5413	0.014	25.305	0.000
706	3.5493	0.014	25.305	0.000
707	3.5547	0.010	25.270	0.000
708	3.5600	0.006	25.270	0.000
709	3.5654	0.002	25.285	0.000
710	3.5707	0.008	25.285	0.000
711	3.5760	0.010	25.325	0.000
712	3.5814	0.006	25.325	0.000
713	3.5845	0.010	25.325	0.000
714	3.5877	0.010	25.225	0.000
715	3.5909	0.004	25.225	0.000
716	3.5941	0.004	25.305	0.000
717	3.5973	0.004	25.305	0.000
718	3.6132	0.002	25.270	0.000
719	3.6172	0.004	25.270	0.000
720	3.6213	0.008	25.320	0.000
721	3.6253	0.006	25.320	0.000
722	3.6294	0.006	25.255	0.000
723	3.6347	0.008	25.255	0.000
724	3.6400	0.008	25.255	0.000
725	3.6453	0.002	25.265	0.000
726	3.6492	0.002	25.265	0.000
727	3.6532	0.002	25.265	0.000
728	3.6572	0.000	25.265	0.000
729	3.6611	0.004	25.275	0.000
730	3.6691	0.012	25.275	0.000
731	3.6771	0.004	25.300	0.000
732	3.6825	-0.002	25.300	0.000
733	3.6879	0.002	25.260	0.000
734	3.6933	-0.002	25.260	0.000
735	3.6973	0.004	25.260	0.000
736	3.7013	0.004	25.275	0.000
737	3.7053	0.000	25.275	0.000
738	3.7093	0.006	25.255	0.000
739	3.7146	-0.002	25.255	0.000
740	3.7200	-0.008	25.230	0.000
741	3.7254	0.002	25.230	0.000
742	3.7307	0.004	25.305	0.000
743	3.7360	0.002	25.305	0.000
744	3.7413	0.006	25.330	0.000
745	3.7465	0.000	25.330	0.000
746	3.7518	-0.008	25.330	0.000
747	3.7570	-0.008	25.300	0.000
748	3.7624	-0.006	25.300	0.000
749	3.7677	-0.004	25.325	0.000
750	3.7730	-0.002	25.325	0.000
751	3.7762	0.004	25.365	0.000
752	3.7794	0.004	25.365	0.000
753	3.7826	-0.002	25.290	0.000
754	3.7858	0.002	25.290	0.000
755	3.7890	0.000	25.330	0.000
756	3.7970	-0.004	25.330	0.000
757	3.8050	0.004	25.330	0.000
758	3.8103	0.002	25.285	0.000
759	3.8157	-0.004	25.285	0.000
760	3.8210	-0.004	25.245	0.000
761	3.8263	-0.012	25.245	0.000
762	3.8316	-0.010	25.270	0.000
763	3.8369	-0.004	25.270	0.000
764	3.8402	0.000	25.295	0.000
765	3.8434	-0.002	25.295	0.000
766	3.8466	0.002	25.320	0.000
767	3.8498	0.008	25.320	0.000
768	3.8531	0.008	25.320	0.000
769	3.8611	0.012	25.360	0.000
770	3.8690	0.026	25.360	0.000
771	3.8744	0.038	25.290	0.000
772	3.8798	0.056	25.290	0.000
773	3.8852	0.070	25.300	0.000
774	3.8906	0.092	25.300	0.000
775	3.8959	0.120	25.335	0.000
776	3.9013	0.138	25.335	0.000
777	3.9044	0.158	25.335	0.000
778	3.9076	0.192	25.335	0.000
779	3.9107	0.234	25.335	0.000
780	3.9139	0.282	25.300	0.000
781	3.9170	0.352	25.300	0.000
782	3.9330	0.404	25.375	0.000
783	3.9383	0.454	25.375	0.000
784	3.9437	0.510	25.260	0.000
785	3.9490	0.584	25.260	0.000
786	3.9531	0.674	25.300	0.000
787	3.9571	0.754	25.300	0.000
788	3.9611	0.830	25.360	0.000
789	3.9652	0.866	25.360	0.000
790	3.9715	0.888	25.360	0.000
791	3.9779	0.928	25.245	0.000
792	3.9842	0.964	25.245	0.000
793	3.9906	1.054	25.305	0.000
794	3.9969	1.086	25.305	0.000
795	4.0009	1.088	25.455	0.000
796	4.0049	1.112	25.455	0.000
797	4.0089	1.128	25.280	0.000
798	4.0129	1.170	25.280	0.000
799	4.0183	1.190	25.320	0.000
800	4.0236	1.178	25.320	0.000
801	4.0289	1.236	25.320	0.000
802	4.0321	1.256	25.275	0.000
803	4.0353	1.186	25.275	0.000
804	4.0384	1.082	25.315	0.000
805	4.0416	0.948	25.315	0.000
806	4.0448	0.824	25.385	0.000
807	4.0528	0.708	25.385	0.000
808	4.0608	0.600	25.350	0.000
809	4.0662	0.492	25.350	0.000
810	4.0716	0.400	25.320	0.000
811	4.0770	0.330	25.320	0.000
812	4.0824	0.288	25.320	0.000
813	4.0877	0.254	25.270	0.000
814	4.0930	0.224	25.270	0.000
815	4.0962	0.212	25.320	0.000
816	4.0993	0.192	25.320	0.000
817	4.1025	0.172	25.235	0.000
818	4.1056	0.160	25.235	0.000
819	4.1087	0.150	25.320	0.000
820	4.1168	0.152	25.320	0.000
821	4.1248	0.164	25.220	0.000
822	4.1301	0.172	25.220	0.000
823	4.1355	0.168	25.220	0.000
824	4.1408	0.154	25.280	0.000
825	4.1461	0.134	25.280	0.000
826	4.1515	0.120	25.340	0.000
827	4.1568	0.114	25.340	0.000
828	4.1608	0.114	25.280	0.000
829	4.1648	0.120	25.280	0.000
830	4.1688	0.118	25.255	0.000
831	4.1728	0.116	25.255	0.000
832	4.1807	0.110	25.280	0.000
833	4.1886	0.098	25.280	0.000
834	4.1927	0.094	25.280	0.000
835	4.1968	0.094	25.285	0.000
836	4.2009	0.092	25.285	0.000
837	4.2051	0.090	25.260	0.000
838	4.2103	0.088	25.260	0.000
839	4.2155	0.086	25.240	0.000
840	4.2208	0.080	25.240	0.000
841	4.2271	0.080	25.260	0.000
842	4.2335	0.078	25.260	0.000
843	4.2399	0.078	25.205	0.000
844	4.2463	0.072	25.205	0.000
845	4.2527	0.064	25.205	0.000
846	4.2567	0.066	25.210	0.000
847	4.2607	0.058	25.210	0.000
848	4.2646	0.058	25.195	0.000
849	4.2686	0.066	25.195	0.000
850	4.2740	0.062	25.265	0.000
851	4.2793	0.066	25.265	0.000
852	4.2846	0.064	25.260	0.000
853	4.2878	0.050	25.260	0.000
854	4.2910	0.050	25.260	0.000
855	4.2943	0.048	25.260	0.000
856	4.2975	0.046	25.260	0.000
857	4.3007	0.050	25.210	0.000
858	4.3087	0.050	25.210	0.000
859	4.3167	0.052	25.230	0.000
860	4.3219	0.046	25.230	0.000
861	4.3272	0.042	25.265	0.000
862	4.3325	0.044	25.265	0.000
863	4.3379	0.038	25.165	0.000
864	4.3432	0.038	25.165	0.000
865	4.3486	0.044	25.145	0.000
866	4.3518	0.040	25.145	0.000
867	4.3551	0.038	25.145	0.000
868	4.3583	0.038	25.245	0.000
869	4.3615	0.036	25.245	0.000
870	4.3648	0.038	25.220	0.000
871	4.3726	0.040	25.220	0.000
872	4.3805	0.034	25.185	0.000
873	4.3858	0.034	25.185	0.000
874	4.3912	0.024	25.250	0.000
875	4.3965	0.022	25.250	0.000
876	4.4019	0.032	25.240	0.000
877	4.4073	0.034	25.240	0.000
878	4.4127	0.036	25.240	0.000
879	4.4167	0.040	25.210	0.000
880	4.4206	0.038	25.210	0.000
881	4.4246	0.024	25.200	0.000
882	4.4285	0.018	25.200	0.000
883	4.4366	0.018	25.200	0.000
884	4.4447	0.020	25.200	0.000
885	4.4486	0.026	25.200	0.000
886	4.4526	0.028	25.200	0.000
887	4.4565	0.028	25.215	0.000
888	4.4605	0.026	25.215	0.000
889	4.4659	0.022	25.215	0.000
890	4.4714	0.020	25.195	0.000
891	4.4768	0.018	25.195	0.000
892	4.4807	0.018	25.180	0.000
893	4.4846	0.018	25.180	0.000
894	4.4886	0.016	25.200	0.000
895	4.4925	0.014	25.200	0.000
896	4.5006	0.014	25.265	0.000
897	4.5087	0.018	25.265	0.000
898	4.5140	0.022	25.220	0.000
899	4.5193	0.026	25.220	0.000
900	4.5247	0.022	25.220	0.000
901	4.5287	0.016	25.290	0.000
902	4.5326	0.008	25.290	0.000
903	4.5366	0.004	25.265	0.000
904	4.5406	0.008	25.265	0.000
905	4.5445	0.012	25.240	0.000
906	4.5485	0.020	25.240	0.000
907	4.5525	0.024	25.185	0.000
908	4.5564	0.016	25.185	0.000
909	4.5644	0.010	25.250	0.000
910	4.5724	0.008	25.250	0.000
911	4.5777	0.000	25.250	0.000
912	4.5831	0.002	25.200	0.000
913	4.5884	0.016	25.200	0.000
914	4.5937	0.012	25.175	0.000
915	4.5991	0.018	25.175	0.000
916	4.6044	0.018	25.260	0.000
917	4.6076	0.006	25.260	0.000
918	4.6108	0.010	25.225	0.000
919	4.6140	-0.002	25.225	0.000
920	4.6172	-0.002	25.375	0.000
921	4.6203	0.006	25.375	0.000
922	4.6283	0.004	25.375	0.000
923	4.6363	0.016	25.240	0.000
924	4.6417	0.016	25.240	0.000
925	4.6470	0.016	25.265	0.000
926	4.6523	0.016	25.265	0.000
927	4.6577	0.004	25.220	0.000
928	4.6630	0.002	25.220	0.000
929	4.6683	-0.002	25.230	0.000
930	4.6723	-0.002	25.230	0.000
931	4.6763	0.004	25.220	0.000
932	4.6803	0.008	25.220	0.000
933	4.6842	0.012	25.220	0.000
934	4.6922	0.008	25.290	0.000
935	4.7002	0.006	25.290	0.000
936	4.7042	0.008	25.260	0.000
937	4.7082	0.002	25.260	0.000
938	4.7121	-0.002	25.215	0.000
939	4.7161	0.000	25.215	0.000
940	4.7215	0.004	25.245	0.000
941	4.7268	0.004	25.245	0.000
942	4.7322	0.002	25.260	0.000
943	4.7363	0.018	25.260	0.000
944	4.7405	0.030	25.260	0.000
945	4.7446	0.038	25.280	0.000
946	4.7488	0.054	25.280	0.000
947	4.7565	0.068	25.250	0.000
948	4.7641	0.102	25.250	0.000
949	4.7696	0.156	25.270	0.000
950	4.7750	0.232	25.270	0.000
951	4.7804	0.368	25.285	0.000
952	4.7843	0.474	25.285	0.000
953	4.7883	0.608	25.250	0.000
954	4.7922	0.756	25.250	0.000
955	4.7961	0.958	25.250	0.000
956	4.8015	1.220	25.240	0.000
957	4.8068	1.418	25.240	0.000
958	4.8122	1.580	25.285	0.000
959	4.8176	1.670	25.285	0.000
960	4.8230	1.728	25.265	0.000
961	4.8284	1.800	25.265	0.000
962	4.8336	1.808	25.305	0.000
963	4.8388	1.808	25.305	0.000
964	4.8441	1.784	25.270	0.000
965	4.8495	1.726	25.270	0.000
966	4.8548	1.636	25.270	0.000
967	4.8602	1.666	25.255	0.000
968	4.8634	1.828	25.255	0.000
969	4.8666	1.728	25.265	0.000
970	4.8698	1.690	25.265	0.000
971	4.8729	1.656	25.340	0.000
972	4.8761	1.648	25.340	0.000
973	4.8841	1.682	25.275	0.000
974	4.8921	1.578	25.275	0.000
975	4.8975	1.480	25.280	0.000
976	4.9028	1.386	25.280	0.000
977	4.9082	1.374	25.280	0.000
978	4.9135	1.266	25.155	0.000
979	4.9189	1.104	25.155	0.000
980	4.9243	0.928	25.190	0.000
981	4.9274	0.784	25.190	0.000
982	4.9306	0.646	25.170	0.000
983	4.9337	0.524	25.170	0.000
984	4.9369	0.406	25.240	0.000
985	4.9400	0.308	25.240	0.000
986	4.9480	0.250	25.185	0.000
987	4.9560	0.212	25.185	0.000
988	4.9614	0.174	25.185	0.000
989	4.9669	0.144	25.220	0.000
990	4.9723	0.122	25.220	0.000
991	4.9778	0.106	25.100	0.000
992	4.9833	0.092	25.100	0.000
993	4.9888	0.096	25.115	0.000
994	4.9918	0.106	25.115	0.000
995	4.9949	0.104	25.110	0.000
996	4.9979	0.118	25.110	0.000
997	5.0009	0.124	25.105	0.000
998	5.0039	0.118	25.105	0.000
999	5.0208	0.108	25.105	0.000
1000	5.0246	0.098	25.115	0.000
1001	5.0283	0.092	25.115	0.000
1002	5.0321	0.072	25.160	0.000
1003	5.0359	0.068	25.160	0.000
1004	5.0412	0.072	25.110	0.000
1005	5.0465	0.064	25.110	0.000
1006	5.0518	0.070	25.070	0.000
1007	5.0571	0.076	25.070	0.000
1008	5.0625	0.072	25.070	0.000
1009	5.0678	0.064	25.075	0.000
1010	5.0732	0.058	25.075	0.000
1011	5.0785	0.066	25.085	0.000
1012	5.0838	0.056	25.085	0.000
1013	5.0891	0.054	25.060	0.000
1014	5.0944	0.060	25.060	0.000
1015	5.0997	0.054	24.975	0.000
1016	5.1051	0.046	24.975	0.000
1017	5.1104	0.050	25.075	0.000
1018	5.1158	0.054	25.075	0.000
1019	5.1198	0.056	25.075	0.000
1020	5.1238	0.052	25.035	0.000
1021	5.1278	0.042	25.035	0.000
1022	5.1318	0.036	25.045	0.000
1023	5.1371	0.034	25.045	0.000
1024	5.1424	0.030	25.175	0.000
1025	5.1477	0.034	25.175	0.000
1026	5.1531	0.044	25.065	0.000
1027	5.1585	0.046	25.065	0.000
1028	5.1639	0.044	25.080	0.000
1029	5.1692	0.034	25.080	0.000
1030	5.1745	0.026	25.080	0.000
1031	5.1798	0.026	25.045	0.000
1032	5.1838	0.018	25.045	0.000
1033	5.1879	0.026	25.055	0.000
1034	5.1920	0.040	25.055	0.000
1035	5.1961	0.040	25.010	0.000
1036	5.2013	0.036	25.010	0.000
1037	5.2065	0.028	25.115	0.000
1038	5.2117	0.022	25.115	0.000
1039	5.2170	0.012	25.135	0.000
1040	5.2223	0.008	25.135	0.000
1041	5.2276	0.018	25.135	0.000
1042	5.2330	0.024	25.035	0.000
1043	5.2383	0.026	25.035	0.000
1044	5.2436	0.028	25.010	0.000
1045	5.2489	0.022	25.010	0.000
1046	5.2543	0.020	25.015	0.000
1047	5.2596	0.022	25.015	0.000
1048	5.2650	0.018	25.070	0.000
1049	5.2703	0.012	25.070	0.000
1050	5.2756	0.016	25.055	0.000
1051	5.2810	0.018	25.055	0.000
1052	5.2863	0.008	25.055	0.000
1053	5.2916	0.010	25.000	0.000
1054	5.2956	0.012	25.000	0.000
1055	5.2996	0.016	25.075	0.000
1056	5.3036	0.018	25.075	0.000
1057	5.3076	0.014	25.025	0.000
1058	5.3130	0.014	25.025	0.000
1059	5.3184	0.012	25.055	0.000
1060	5.3238	0.010	25.055	0.000
1061	5.3292	0.010	25.080	0.000
1062	5.3346	0.008	25.080	0.000
1063	5.3399	0.008	25.080	0.000
1064	5.3451	0.002	24.995	0.000
1065	5.3504	0.006	24.995	0.000
1066	5.3556	0.006	25.075	0.000
1067	5.3610	0.010	25.075	0.000
1068	5.3664	0.018	25.050	0.000
1069	5.3718	0.010	25.050	0.000
1070	5.3758	0.010	25.035	0.000
1071	5.3799	0.010	25.035	0.000
1072	5.3839	0.004	25.095	0.000
1073	5.3879	0.000	25.095	0.000
1074	5.3932	0.002	25.095	0.000
1075	5.3985	0.014	25.060	0.000
1076	5.4039	0.008	25.060	0.000
1077	5.4091	0.006	25.135	0.000
1078	5.4144	0.010	25.135	0.000
1079	5.4196	-0.004	25.055	0.000
1080	5.4249	0.000	25.055	0.000
1081	5.4302	0.004	25.060	0.000
1082	5.4355	0.002	25.060	0.000
1083	5.4395	0.010	25.125	0.000
1084	5.4435	0.008	25.125	0.000
1085	5.4475	0.004	25.125	0.000
1086	5.4514	-0.002	25.135	0.000
1087	5.4568	-0.010	25.135	0.000
1088	5.4621	-0.004	25.085	0.000
1089	5.4674	0.002	25.085	0.000
1090	5.4728	0.002	25.095	0.000
1091	5.4781	0.010	25.095	0.000
1092	5.4835	0.006	25.125	0.000
1093	5.4888	-0.002	25.125	0.000
1094	5.4941	0.000	25.095	0.000
1095	5.4994	-0.002	25.095	0.000
1096	5.5034	0.002	25.095	0.000
1097	5.5074	0.006	25.075	0.000
1098	5.5114	0.006	25.075	0.000
1099	5.5154	0.002	25.115	0.000
1100	5.5234	-0.002	25.115	0.000
1101	5.5314	-0.002	25.055	0.000
1102	5.5354	-0.002	25.055	0.000
1103	5.5394	-0.004	25.025	0.000
1104	5.5434	0.004	25.025	0.000
1105	5.5474	0.004	25.095	0.000
1106	5.5527	-0.002	25.095	0.000
1107	5.5580	-0.008	25.095	0.000
1108	5.5634	-0.004	25.075	0.000
1109	5.5687	-0.004	25.075	0.000
1110	5.5740	-0.006	25.130	0.000
1111	5.5793	0.004	25.130	0.000
1112	5.5847	0.002	25.185	0.000
1113	5.5900	-0.002	25.185	0.000
1114	5.5954	-0.004	25.085	0.000
1115	5.6007	-0.006	25.085	0.000
1116	5.6061	-0.002	25.080	0.000
1117	5.6115	-0.004	25.080	0.000
1118	5.6154	-0.002	25.080	0.000
1119	5.6194	0.018	25.135	0.000
1120	5.6234	0.030	25.135	0.000
1121	5.6273	0.052	25.155	0.000
1122	5.6327	0.084	25.155	0.000
1123	5.6380	0.120	25.075	0.000
1124	5.6434	0.190	25.075	0.000
1125	5.6488	0.338	25.155	0.000
1126	5.6541	0.522	25.155	0.000
1127	5.6595	0.678	25.055	0.000
1128	5.6648	0.876	25.055	0.000
1129	5.6701	1.118	25.055	0.000
1130	5.6754	1.466	25.135	0.000
1131	5.6809	1.888	25.135	0.000
1132	5.6863	2.102	25.140	0.000
1133	5.6917	2.174	25.140	0.000
1134	5.6957	2.042	25.150	0.000
1135	5.6996	1.872	25.150	0.000
1136	5.7035	1.794	25.055	0.000
1137	5.7074	1.750	25.055	0.000
1138	5.7128	1.810	25.085	0.000
1139	5.7181	1.810	25.085	0.000
1140	5.7235	1.768	25.085	0.000
1141	5.7288	1.752	25.095	0.000
1142	5.7341	1.838	25.095	0.000
1143	5.7394	1.874	25.085	0.000
1144	5.7447	1.724	25.085	0.000
1145	5.7500	1.656	25.145	0.000
1146	5.7554	1.624	25.145	0.000
1147	5.7617	1.650	25.095	0.000
1148	5.7681	1.714	25.095	0.000
1149	5.7745	1.668	25.060	0.000
1150	5.7809	1.570	25.060	0.000
1151	5.7873	1.446	25.060	0.000
1152	5.7905	1.384	25.120	0.000
1153	5.7936	1.208	25.120	0.000
1154	5.7968	1.000	25.115	0.000
1155	5.8000	0.824	25.115	0.000
1156	5.8032	0.696	25.030	0.000
1157	5.8085	0.602	25.030	0.000
1158	5.8139	0.530	25.055	0.000
1159	5.8192	0.430	25.055	0.000
1160	5.8247	0.332	25.060	0.000
1161	5.8302	0.256	25.060	0.000
1162	5.8357	0.196	25.060	0.000
1163	5.8410	0.148	25.025	0.000
1164	5.8464	0.124	25.025	0.000
1165	5.8517	0.120	25.040	0.000
1166	5.8557	0.122	25.040	0.000
1167	5.8596	0.118	24.985	0.000
1168	5.8636	0.116	24.985	0.000
1169	5.8676	0.116	24.935	0.000
1170	5.8728	0.108	24.935	0.000
1171	5.8781	0.110	25.000	0.000
1172	5.8834	0.114	25.000	0.000
1173	5.8873	0.110	25.000	0.000
1174	5.8913	0.102	25.005	0.000
1175	5.8953	0.096	25.005	0.000
1176	5.8992	0.090	24.940	0.000
1177	5.9073	0.082	24.940	0.000
1178	5.9155	0.084	24.930	0.000
1179	5.9208	0.088	24.930	0.000
1180	5.9261	0.084	24.995	0.000
1181	5.9314	0.076	24.995	0.000
1182	5.9367	0.074	24.930	0.000
1183	5.9419	0.068	24.930	0.000
1184	5.9472	0.058	24.930	0.000
1185	5.9504	0.060	24.970	0.000
1186	5.9537	0.066	24.970	0.000
1187	5.9569	0.062	24.930	0.000
1188	5.9602	0.060	24.930	0.000
1189	5.9634	0.056	25.000	0.000
1190	5.9713	0.054	25.000	0.000
1191	5.9791	0.054	25.005	0.000
1192	5.9844	0.052	25.005	0.000
1193	5.9898	0.054	24.970	0.000
1194	5.9951	0.048	24.970	0.000
1195	6.0005	0.046	24.970	0.000
1196	6.0059	0.048	24.935	0.000
1197	6.0112	0.044	24.935	0.000
1198	6.0152	0.046	24.985	0.000
1199	6.0192	0.050	24.985	0.000
1200	6.0232	0.040	24.970	0.000
1201	6.0272	0.036	24.970	0.000
1202	6.0326	0.036	24.950	0.000
1203	6.0380	0.030	24.950	0.000
1204	6.0434	0.032	24.920	0.000
1205	6.0486	0.042	24.920	0.000
1206	6.0538	0.044	24.920	0.000
1207	6.0591	0.038	24.945	0.000
1208	6.0645	0.034	24.945	0.000
1209	6.0699	0.024	24.960	0.000
1210	6.0754	0.014	24.960	0.000
1211	6.0785	0.016	24.935	0.000
1212	6.0817	0.026	24.935	0.000
1213	6.0848	0.034	24.955	0.000
1214	6.0880	0.034	24.955	0.000
1215	6.0911	0.036	24.960	0.000
1216	6.1075	0.032	24.960	0.000
1217	6.1114	0.020	24.960	0.000
1218	6.1153	0.018	24.910	0.000
1219	6.1192	0.024	24.910	0.000
1220	6.1231	0.020	24.970	0.000
1221	6.1284	0.018	24.970	0.000
1222	6.1337	0.022	24.975	0.000
1223	6.1391	0.016	24.975	0.000
1224	6.1423	0.008	24.980	0.000
1225	6.1454	0.012	24.980	0.000
1226	6.1486	0.022	25.010	0.000
1227	6.1518	0.030	25.010	0.000
1228	6.1550	0.030	25.010	0.000
1229	6.1711	0.024	24.995	0.000
1230	6.1764	0.014	24.995	0.000
1231	6.1817	-0.002	24.910	0.000
1232	6.1870	-0.002	24.910	0.000
1233	6.1923	0.004	24.960	0.000
1234	6.1976	0.008	24.960	0.000
1235	6.2029	0.024	24.985	0.000
1236	6.2083	0.032	24.985	0.000
1237	6.2136	0.018	24.950	0.000
1238	6.2189	0.006	24.950	0.000
1239	6.2242	0.004	24.950	0.000
1240	6.2296	0.002	24.920	0.000
1241	6.2349	0.006	24.920	0.000
1242	6.2389	0.018	25.000	0.000
1243	6.2429	0.018	25.000	0.000
1244	6.2469	0.014	25.005	0.000
1245	6.2508	0.010	25.005	0.000
1246	6.2562	0.006	25.035	0.000
1247	6.2616	0.004	25.035	0.000
1248	6.2670	0.006	25.030	0.000
1249	6.2710	0.012	25.030	0.000
1250	6.2750	0.012	25.030	0.000
1251	6.2790	0.004	25.085	0.000
1252	6.2830	0.004	25.085	0.000
1253	6.2883	0.006	24.995	0.000
1254	6.2936	0.006	24.995	0.000
1255	6.2990	0.010	24.930	0.000
1256	6.3043	0.010	24.930	0.000
1257	6.3096	0.004	24.970	0.000
1258	6.3150	-0.006	24.970	0.000
1259	6.3203	-0.008	25.040	0.000
1260	6.3256	-0.004	25.040	0.000
1261	6.3309	-0.002	25.040	0.000
1262	6.3341	0.012	25.025	0.000
1263	6.3373	0.022	25.025	0.000
1264	6.3405	0.014	25.035	0.000
1265	6.3437	0.008	25.035	0.000
1266	6.3469	-0.004	25.055	0.000
1267	6.3648	-0.012	25.055	0.000
1268	6.3684	-0.006	24.940	0.000
1269	6.3719	-0.002	24.940	0.000
1270	6.3754	0.006	24.930	0.000
1271	6.3789	0.016	24.930	0.000
1272	6.3843	0.010	24.930	0.000
1273	6.3898	0.008	25.010	0.000
1274	6.3952	-0.002	25.010	0.000
1275	6.3983	-0.008	25.010	0.000
1276	6.4015	-0.002	25.010	0.000
1277	6.4046	0.002	24.995	0.000
1278	6.4077	0.002	24.995	0.000
1279	6.4109	0.002	24.945	0.000
1280	6.4268	0.004	24.945	0.000
1281	6.4321	-0.004	24.985	0.000
1282	6.4374	-0.002	24.985	0.000
1283	6.4427	0.004	24.985	0.000
1284	6.4480	-0.004	24.995	0.000
1285	6.4534	-0.006	24.995	0.000
1286	6.4587	-0.008	25.075	0.000
1287	6.4627	-0.006	25.075	0.000
1288	6.4667	-0.004	25.055	0.000
1289	6.4707	-0.002	25.055	0.000
1290	6.4747	0.006	25.010	0.000
1291	6.4800	0.010	25.010	0.000
1292	6.4853	0.006	25.055	0.000
1293	6.4907	0.004	25.055	0.000
1294	6.4960	-0.004	25.055	0.000
1295	6.5013	-0.002	25.060	0.000
1296	6.5066	0.018	25.060	0.000
1297	6.5119	0.038	25.055	0.000
1298	6.5173	0.064	25.055	0.000
1299	6.5226	0.100	25.055	0.000
1300	6.5267	0.158	25.055	0.000
1301	6.5307	0.254	25.100	0.000
1302	6.5348	0.446	25.100	0.000
1303	6.5389	0.644	25.030	0.000
1304	6.5441	0.866	25.030	0.000
1305	6.5494	1.070	25.030	0.000
1306	6.5546	1.318	25.075	0.000
1307	6.5601	1.688	25.075	0.000
1308	6.5656	1.880	25.085	0.000
1309	6.5710	2.028	25.085	0.000
1310	6.5764	2.166	25.075	0.000
1311	6.5817	2.104	25.075	0.000
1312	6.5871	2.082	25.090	0.000
1313	6.5910	2.000	25.090	0.000
1314	6.5949	1.880	25.105	0.000
1315	6.5987	1.804	25.105	0.000
1316	6.6026	1.726	25.105	0.000
1317	6.6106	1.822	25.055	0.000
1318	6.6186	1.928	25.055	0.000
1319	6.6227	2.246	25.155	0.000
1320	6.6267	2.226	25.155	0.000
1321	6.6307	2.006	25.005	0.000
1322	6.6348	1.774	25.005	0.000
1323	6.6401	1.674	25.100	0.000
1324	6.6454	1.768	25.100	0.000
1325	6.6506	1.778	25.015	0.000
1326	6.6570	1.790	25.015	0.000
1327	6.6634	1.756	25.015	0.000
1328	6.6698	1.570	25.030	0.000
1329	6.6761	1.496	25.030	0.000
1330	6.6825	1.326	25.015	0.000
1331	6.6866	1.072	25.015	0.000
1332	6.6906	0.894	24.995	0.000
1333	6.6947	0.760	24.995	0.000
1334	6.6987	0.684	24.890	0.000
1335	6.7027	0.586	24.890	0.000
1336	6.7067	0.486	25.050	0.000
1337	6.7107	0.394	25.050	0.000
1338	6.7146	0.292	25.050	0.000
1339	6.7186	0.220	24.920	0.000
1340	6.7226	0.182	24.920	0.000
1341	6.7266	0.146	24.950	0.000
1342	6.7306	0.108	24.950	0.000
1343	6.7386	0.110	25.010	0.000
1344	6.7466	0.106	25.010	0.000
1345	6.7519	0.102	24.950	0.000
1346	6.7571	0.108	24.950	0.000
1347	6.7624	0.110	24.880	0.000
1348	6.7677	0.116	24.880	0.000
1349	6.7731	0.108	24.880	0.000
1350	6.7784	0.108	25.010	0.000
1351	6.7838	0.112	25.010	0.000
1352	6.7891	0.094	24.960	0.000
1353	6.7944	0.092	24.960	0.000
1354	6.7998	0.084	24.985	0.000
1355	6.8051	0.068	24.985	0.000
1356	6.8104	0.068	24.970	0.000
1357	6.8144	0.066	24.970	0.000
1358	6.8184	0.070	24.920	0.000
1359	6.8224	0.074	24.920	0.000
1360	6.8263	0.080	24.920	0.000
1361	6.8317	0.072	24.825	0.000
1362	6.8370	0.058	24.825	0.000
1363	6.8424	0.056	24.865	0.000
1364	6.8464	0.056	24.865	0.000
1365	6.8504	0.064	24.920	0.000
1366	6.8544	0.066	24.920	0.000
1367	6.8584	0.070	24.825	0.000
1368	6.8663	0.062	24.825	0.000
1369	6.8743	0.044	24.960	0.000
1370	6.8784	0.042	24.960	0.000
1371	6.8825	0.040	24.960	0.000
1372	6.8866	0.040	24.865	0.000
1373	6.8908	0.052	24.865	0.000
1374	6.8961	0.056	24.915	0.000
1375	6.9014	0.050	24.915	0.000
1376	6.9067	0.038	24.910	0.000
1377	6.9106	0.030	24.910	0.000
1378	6.9145	0.028	24.875	0.000
1379	6.9184	0.030	24.875	0.000
1380	6.9223	0.038	24.810	0.000
1381	6.9303	0.042	24.810	0.000
1382	6.9383	0.042	24.810	0.000
1383	6.9436	0.034	24.910	0.000
1384	6.9490	0.028	24.910	0.000
1385	6.9543	0.026	24.820	0.000
1386	6.9583	0.028	24.820	0.000
1387	6.9623	0.040	24.865	0.000
1388	6.9663	0.038	24.865	0.000
1389	6.9703	0.028	24.860	0.000
1390	6.9743	0.024	24.860	0.000
1391	6.9783	0.016	24.980	0.000
1392	6.9823	0.014	24.980	0.000
1393	6.9863	0.020	24.980	0.000
1394	6.9943	0.042	24.895	0.000
1395	7.0023	0.040	24.895	0.000
1396	7.0076	0.022	24.855	0.000
1397	7.0129	0.020	24.855	0.000
1398	7.0183	0.006	24.870	0.000
1399	7.0236	-0.002	24.870	0.000
1400	7.0290	0.010	24.860	0.000
1401	7.0343	0.036	24.860	0.000
1402	7.0384	0.038	24.865	0.000
1403	7.0424	0.024	24.865	0.000
1404	7.0464	0.018	24.865	0.000
1405	7.0505	0.002	24.885	0.000
1406	7.0558	-0.008	24.885	0.000
1407	7.0611	0.004	24.890	0.000
1408	7.0664	0.018	24.890	0.000
1409	7.0716	0.030	24.970	0.000
1410	7.0769	0.028	24.970	0.000
1411	7.0822	0.024	24.915	0.000
1412	7.0876	0.008	24.915	0.000
1413	7.0930	-0.004	24.910	0.000
1414	7.0983	0.006	24.910	0.000
1415	7.1037	0.014	24.910	0.000
1416	7.1090	0.020	24.900	0.000
1417	7.1143	0.022	24.900	0.000
1418	7.1196	0.016	24.870	0.000
1419	7.1249	0.002	24.870	0.000
1420	7.1302	-0.004	24.955	0.000
1421	7.1342	0.006	24.955	0.000
1422	7.1382	0.012	24.950	0.000
1423	7.1423	0.020	24.950	0.000
1424	7.1463	0.016	24.890	0.000
1425	7.1516	0.004	24.890	0.000
1426	7.1569	-0.006	24.890	0.000
1427	7.1622	-0.016	24.945	0.000
1428	7.1680	-0.002	24.945	0.000
1429	7.1737	0.012	24.940	0.000
1430	7.1794	0.022	24.940	0.000
1431	7.1852	0.028	24.915	0.000
1432	7.1909	0.006	24.915	0.000
1433	7.1966	-0.010	24.915	0.000
1434	7.2024	-0.014	24.915	0.000
1435	7.2081	-0.010	24.950	0.000
1436	7.2121	0.006	24.950	0.000
1437	7.2162	0.024	24.950	0.000
1438	7.2202	0.030	24.975	0.000
1439	7.2243	0.020	24.975	0.000
1440	7.2295	-0.002	24.970	0.000
1441	7.2348	-0.012	24.970	0.000
1442	7.2400	-0.010	24.995	0.000
1443	7.2432	-0.004	24.995	0.000
1444	7.2465	0.006	24.950	0.000
1445	7.2497	0.016	24.950	0.000
1446	7.2529	0.010	24.950	0.000
1447	7.2561	-0.002	24.940	0.000
1448	7.2640	-0.006	24.940	0.000
1449	7.2720	-0.010	24.975	0.000
1450	7.2774	-0.002	24.975	0.000
1451	7.2827	0.004	24.975	0.000
1452	7.2881	0.010	24.975	0.000
1453	7.2934	0.008	24.960	0.000
1454	7.2987	-0.002	24.960	0.000
1455	7.3041	-0.006	24.985	0.000
1456	7.3072	-0.010	24.985	0.000
1457	7.3104	-0.002	24.985	0.000
1458	7.3136	0.010	24.975	0.000
1459	7.3168	0.008	24.975	0.000
1460	7.3200	0.002	24.970	0.000
1461	7.3280	-0.006	24.970	0.000
1462	7.3360	-0.004	24.930	0.000
1463	7.3413	-0.014	24.930	0.000
1464	7.3466	-0.004	25.035	0.000
1465	7.3519	0.010	25.035	0.000
1466	7.3572	0.006	25.000	0.000
1467	7.3625	0.016	25.000	0.000
1468	7.3679	0.026	25.000	0.000
1469	7.3719	0.024	25.010	0.000
1470	7.3759	0.050	25.010	0.000
1471	7.3799	0.082	24.980	0.000
1472	7.3839	0.142	24.980	0.000
1473	7.3921	0.284	24.990	0.000
1474	7.4003	0.426	24.990	0.000
1475	7.4042	0.588	25.010	0.000
1476	7.4081	0.750	25.010	0.000
1477	7.4121	0.942	25.020	0.000
1478	7.4160	1.286	25.020	0.000
1479	7.4214	1.710	25.020	0.000
1480	7.4267	1.944	24.960	0.000
1481	7.4321	2.112	24.960	0.000
1482	7.4361	2.122	25.010	0.000
1483	7.4400	2.036	25.010	0.000
1484	7.4439	2.006	25.060	0.000
1485	7.4479	2.012	25.060	0.000
1486	7.4560	2.032	24.990	0.000
1487	7.4641	1.924	24.990	0.000
1488	7.4693	1.852	25.030	0.000
1489	7.4745	1.830	25.030	0.000
1490	7.4797	2.024	25.030	0.000
1491	7.4851	2.146	24.930	0.000
1492	7.4904	2.144	24.930	0.000
1493	7.4958	2.068	24.950	0.000
1494	7.5010	1.986	24.950	0.000
1495	7.5063	1.994	25.015	0.000
1496	7.5116	1.936	25.015	0.000
1497	7.5169	1.736	24.995	0.000
1498	7.5222	1.630	24.995	0.000
1499	7.5274	1.566	24.930	0.000
1500	7.5327	1.564	24.930	0.000
1501	7.5367	1.594	24.930	0.000
1502	7.5407	1.504	24.885	0.000
1503	7.5447	1.214	24.885	0.000
1504	7.5487	0.938	24.950	0.000
1505	7.5540	0.768	24.950	0.000
1506	7.5593	0.674	24.930	0.000
1507	7.5646	0.590	24.930	0.000
1508	7.5686	0.518	24.940	0.000
1509	7.5726	0.428	24.940	0.000
1510	7.5766	0.314	24.905	0.000
1511	7.5806	0.224	24.905	0.000
1512	7.5860	0.174	24.905	0.000
1513	7.5914	0.144	24.870	0.000
1514	7.5968	0.128	24.870	0.000
1515	7.6022	0.124	24.880	0.000
1516	7.6076	0.122	24.880	0.000
1517	7.6130	0.108	24.875	0.000
1518	7.6182	0.102	24.875	0.000
1519	7.6235	0.102	24.820	0.000
1520	7.6287	0.100	24.820	0.000
1521	7.6327	0.108	24.825	0.000
1522	7.6367	0.124	24.825	0.000
1523	7.6407	0.116	24.825	0.000
1524	7.6447	0.100	24.875	0.000
1525	7.6526	0.092	24.875	0.000
1526	7.6606	0.082	24.825	0.000
1527	7.6647	0.080	24.825	0.000
1528	7.6688	0.084	24.860	0.000
1529	7.6729	0.088	24.860	0.000
1530	7.6770	0.088	24.850	0.000
1531	7.6822	0.078	24.850	0.000
1532	7.6874	0.070	24.865	0.000
1533	7.6927	0.062	24.865	0.000
1534	7.6966	0.058	24.865	0.000
1535	7.7006	0.072	24.930	0.000
1536	7.7046	0.078	24.930	0.000
1537	7.7086	0.076	24.845	0.000
1538	7.7168	0.070	24.845	0.000
1539	7.7250	0.060	24.845	0.000
1540	7.7302	0.050	24.845	0.000
1541	7.7354	0.044	24.945	0.000
1542	7.7406	0.052	24.945	0.000
1543	7.7447	0.056	24.905	0.000
1544	7.7488	0.054	24.905	0.000
1545	7.7529	0.058	24.905	0.000
1546	7.7570	0.052	24.820	0.000
1547	7.7609	0.042	24.820	0.000
1548	7.7648	0.038	24.925	0.000
1549	7.7687	0.048	24.925	0.000
1550	7.7726	0.048	24.945	0.000
1551	7.7806	0.038	24.945	0.000
1552	7.7886	0.046	24.840	0.000
1553	7.7940	0.044	24.840	0.000
1554	7.7993	0.030	24.830	0.000
1555	7.8046	0.030	24.830	0.000
1556	7.8099	0.040	24.830	0.000
1557	7.8152	0.042	24.870	0.000
1558	7.8205	0.042	24.870	0.000
1559	7.8259	0.042	24.880	0.000
1560	7.8314	0.032	24.880	0.000
1561	7.8368	0.024	24.870	0.000
1562	7.8422	0.016	24.870	0.000
1563	7.8476	0.026	24.895	0.000
1564	7.8530	0.038	24.895	0.000
1565	7.8584	0.038	24.840	0.000
1566	7.8624	0.044	24.840	0.000
1567	7.8664	0.040	24.840	0.000
1568	7.8704	0.020	24.890	0.000
1569	7.8744	0.018	24.890	0.000
1570	7.8797	0.018	24.890	0.000
1571	7.8851	0.020	24.890	0.000
1572	7.8904	0.028	24.890	0.000
1573	7.8957	0.028	24.890	0.000
1574	7.9010	0.024	24.855	0.000
1575	7.9064	0.016	24.855	0.000
1576	7.9117	0.018	24.895	0.000
1577	7.9170	0.014	24.895	0.000
1578	7.9223	0.018	24.895	0.000
1579	7.9263	0.030	24.905	0.000
1580	7.9304	0.026	24.905	0.000
1581	7.9344	0.024	24.945	0.000
1582	7.9384	0.016	24.945	0.000
1583	7.9438	0.018	24.900	0.000
1584	7.9493	0.018	24.900	0.000
1585	7.9548	0.018	24.865	0.000
1586	7.9587	0.026	24.865	0.000
1587	7.9626	0.010	24.825	0.000
1588	7.9665	0.006	24.825	0.000
1589	7.9704	0.010	24.825	0.000
1590	7.9786	0.010	24.915	0.000
1591	7.9868	0.012	24.915	0.000
1592	7.9907	0.016	24.840	0.000
1593	7.9946	0.030	24.840	0.000
1594	7.9985	0.022	24.930	0.000
1595	8.0023	0.008	24.930	0.000
1596	8.0077	0.012	24.950	0.000
1597	8.0130	0.004	24.950	0.000
1598	8.0183	0.006	24.930	0.000
1599	8.0236	0.014	24.930	0.000
1600	8.0290	0.016	24.930	0.000
1601	8.0343	0.010	24.910	0.000
1602	8.0398	0.006	24.910	0.000
1603	8.0453	0.012	24.920	0.000
1604	8.0507	0.008	24.920	0.000
1605	8.0559	0.008	24.865	0.000
1606	8.0611	0.016	24.865	0.000
1607	8.0663	0.014	24.865	0.000
1608	8.0703	0.012	24.865	0.000
1609	8.0743	0.006	24.875	0.000
1610	8.0783	0.004	24.875	0.000
1611	8.0823	0.004	24.875	0.000
1612	8.0863	0.004	24.970	0.000
1613	8.0903	0.014	24.970	0.000
1614	8.0943	0.012	24.895	0.000
1615	8.0983	0.004	24.895	0.000
1616	8.1063	0.006	24.910	0.000
1617	8.1143	0.008	24.910	0.000
1618	8.1198	0.006	24.940	0.000
1619	8.1252	0.006	24.940	0.000
1620	8.1307	0.008	24.970	0.000
1621	8.1359	0.010	24.970	0.000
1622	8.1412	0.012	24.970	0.000
1623	8.1464	0.006	24.930	0.000
1624	8.1503	-0.004	24.930	0.000
1625	8.1543	-0.004	24.950	0.000
1626	8.1583	-0.004	24.950	0.000
1627	8.1622	0.002	24.970	0.000
1628	8.1676	0.004	24.970	0.000
1629	8.1729	0.008	24.950	0.000
1630	8.1783	0.012	24.950	0.000
1631	8.1836	0.004	24.990	0.000
1632	8.1889	0.006	24.990	0.000
1633	8.1942	0.006	24.990	0.000
1634	8.1995	-0.002	24.950	0.000
1635	8.2049	0.004	24.950	0.000
1636	8.2102	0.006	24.990	0.000
1637	8.2142	0.000	24.990	0.000
1638	8.2182	-0.008	24.950	0.000
1639	8.2222	-0.008	24.950	0.000
1640	8.2262	0.004	24.890	0.000
1641	8.2343	0.010	24.890	0.000
1642	8.2424	0.012	24.990	0.000
1643	8.2463	0.008	24.990	0.000
1644	8.2502	0.006	24.990	0.000
1645	8.2542	-0.004	24.985	0.000
1646	8.2581	-0.006	24.985	0.000
1647	8.2635	-0.004	25.035	0.000
1648	8.2689	0.002	25.035	0.000
1649	8.2743	0.026	24.955	0.000
1650	8.2782	0.038	24.955	0.000
1651	8.2822	0.058	24.985	0.000
1652	8.2861	0.092	24.985	0.000
1653	8.2901	0.180	25.010	0.000
1654	8.2981	0.288	25.010	0.000
1655	8.3062	0.402	25.010	0.000
1656	8.3116	0.552	25.035	0.000
1657	8.3170	0.746	25.035	0.000
1658	8.3224	0.996	24.930	0.000
1659	8.3263	1.260	24.930	0.000
1660	8.3303	1.550	25.010	0.000
1661	8.3342	1.822	25.010	0.000
1662	8.3381	1.930	24.970	0.000
1663	8.3434	2.044	24.970	0.000
1664	8.3487	2.044	25.010	0.000
1665	8.3540	1.930	25.010	0.000
1666	8.3594	1.910	25.010	0.000
1667	8.3647	1.946	24.910	0.000
1668	8.3701	1.984	24.910	0.000
1669	8.3754	1.992	25.010	0.000
1670	8.3807	2.202	25.010	0.000
1671	8.3860	2.124	24.990	0.000
1672	8.3914	1.880	24.990	0.000
1673	8.3967	1.798	24.940	0.000
1674	8.4021	1.810	24.940	0.000
1675	8.4060	1.910	24.995	0.000
1676	8.4100	1.938	24.995	0.000
1677	8.4139	1.880	24.995	0.000
1678	8.4179	1.714	24.930	0.000
1679	8.4233	1.516	24.930	0.000
1680	8.4287	1.452	24.970	0.000
1681	8.4341	1.450	24.970	0.000
1682	8.4395	1.368	24.910	0.000
1683	8.4449	1.154	24.910	0.000
1684	8.4503	0.978	24.980	0.000
1685	8.4555	0.840	24.980	0.000
1686	8.4607	0.700	24.930	0.000
1687	8.4659	0.588	24.930	0.000
1688	8.4700	0.482	24.930	0.000
1689	8.4740	0.368	24.930	0.000
1690	8.4781	0.294	24.930	0.000
1691	8.4821	0.226	24.925	0.000
1692	8.4874	0.166	24.925	0.000
1693	8.4926	0.138	24.900	0.000
1694	8.4979	0.114	24.900	0.000
1695	8.5032	0.106	24.925	0.000
1696	8.5085	0.112	24.925	0.000
1697	8.5138	0.116	24.870	0.000
1698	8.5192	0.114	24.870	0.000
1699	8.5245	0.106	24.870	0.000
1700	8.5298	0.100	24.815	0.000
1701	8.5352	0.096	24.815	0.000
1702	8.5405	0.096	24.895	0.000
1703	8.5458	0.100	24.895	0.000
1704	8.5511	0.114	24.875	0.000
1705	8.5565	0.108	24.875	0.000
1706	8.5618	0.098	24.860	0.000
1707	8.5671	0.080	24.860	0.000
1708	8.5725	0.066	24.905	0.000
1709	8.5778	0.064	24.905	0.000
1710	8.5818	0.062	24.905	0.000
1711	8.5858	0.076	24.840	0.000
1712	8.5898	0.078	24.840	0.000
1713	8.5938	0.066	24.845	0.000
1714	8.5979	0.068	24.845	0.000
1715	8.6019	0.060	24.845	0.000
1716	8.6059	0.062	24.845	0.000
1717	8.6100	0.062	24.805	0.000
1718	8.6179	0.062	24.805	0.000
1719	8.6258	0.064	24.870	0.000
1720	8.6313	0.050	24.870	0.000
1721	8.6367	0.046	24.870	0.000
1722	8.6421	0.040	24.805	0.000
1723	8.6461	0.040	24.805	0.000
1724	8.6501	0.052	24.830	0.000
1725	8.6541	0.050	24.830	0.000
1726	8.6581	0.050	24.910	0.000
1727	8.6633	0.042	24.910	0.000
1728	8.6685	0.038	24.785	0.000
1729	8.6738	0.040	24.785	0.000
1730	8.6791	0.040	24.890	0.000
1731	8.6845	0.050	24.890	0.000
1732	8.6898	0.052	24.890	0.000
1733	8.6951	0.042	24.850	0.000
1734	8.7005	0.034	24.850	0.000
1735	8.7058	0.020	24.935	0.000
1736	8.7111	0.010	24.935	0.000
1737	8.7164	0.022	24.845	0.000
1738	8.7218	0.034	24.845	0.000
1739	8.7258	0.040	24.775	0.000
1740	8.7297	0.048	24.775	0.000
1741	8.7337	0.040	24.910	0.000
1742	8.7377	0.026	24.910	0.000
1743	8.7431	0.016	24.910	0.000
1744	8.7484	0.014	24.900	0.000
1745	8.7538	0.020	24.900	0.000
1746	8.7590	0.018	24.820	0.000
1747	8.7643	0.028	24.820	0.000
1748	8.7696	0.036	24.885	0.000
1749	8.7750	0.024	24.885	0.000
1750	8.7803	0.018	24.865	0.000
1751	8.7857	0.022	24.865	0.000
1752	8.7915	0.022	24.875	0.000
1753	8.7973	0.018	24.875	0.000
1754	8.8031	0.020	24.875	0.000
1755	8.8089	0.018	24.890	0.000
1756	8.8147	0.010	24.890	0.000
1757	8.8205	0.012	24.930	0.000
1758	8.8262	0.016	24.930	0.000
1759	8.8320	0.016	24.845	0.000
1760	8.8378	0.022	24.845	0.000
1761	8.8436	0.024	24.860	0.000
1762	8.8468	0.018	24.860	0.000
1763	8.8500	0.008	24.830	0.000
1764	8.8532	0.006	24.830	0.000
1765	8.8564	0.002	24.830	0.000
1766	8.8595	0.006	24.910	0.000
1767	8.8649	0.018	24.910	0.000
1768	8.8702	0.022	24.930	0.000
1769	8.8755	0.026	24.930	0.000
1770	8.8809	0.014	24.905	0.000
1771	8.8863	0.008	24.905	0.000
1772	8.8917	0.004	24.845	0.000
1773	8.8971	-0.002	24.845	0.000
1774	8.9025	0.004	24.875	0.000
1775	8.9079	0.010	24.875	0.000
1776	8.9133	0.014	24.875	0.000
1777	8.9187	0.010	24.905	0.000
1778	8.9241	0.008	24.905	0.000
1779	8.9295	0.012	24.890	0.000
1780	8.9335	0.004	24.890	0.000
1781	8.9375	0.012	24.890	0.000
1782	8.9415	0.010	24.890	0.000
1783	8.9455	-0.004	24.860	0.000
1784	8.9508	0.004	24.860	0.000
1785	8.9561	0.000	24.845	0.000
1786	8.9615	-0.002	24.845	0.000
1787	8.9655	0.012	24.845	0.000
1788	8.9695	0.014	24.940	0.000
1789	8.9735	0.020	24.940	0.000
1790	8.9775	0.018	24.910	0.000
1791	8.9854	-0.002	24.910	0.000
1792	8.9934	-0.006	24.900	0.000
1793	8.9974	-0.014	24.900	0.000
1794	9.0014	-0.012	24.840	0.000
1795	9.0054	0.004	24.840	0.000
1796	9.0094	0.016	24.880	0.000
1797	9.0147	0.018	24.880	0.000
1798	9.0201	0.018	24.880	0.000
1799	9.0254	0.006	24.940	0.000
1800	9.0294	-0.008	24.940	0.000
1801	9.0334	-0.010	24.965	0.000
1802	9.0374	-0.006	24.965	0.000
1803	9.0414	0.002	24.910	0.000
1804	9.0494	0.008	24.910	0.000
1805	9.0573	0.012	24.945	0.000
1806	9.0627	0.008	24.945	0.000
1807	9.0680	-0.006	24.895	0.000
1808	9.0734	0.002	24.895	0.000
1809	9.0774	0.002	24.895	0.000
1810	9.0814	-0.002	24.950	0.000
1811	9.0854	0.004	24.950	0.000
1812	9.0894	-0.002	24.915	0.000
1813	9.0958	-0.008	24.915	0.000
1814	9.1022	-0.004	24.925	0.000
1815	9.1085	0.002	24.925	0.000
1816	9.1149	0.004	24.975	0.000
1817	9.1212	0.004	24.975	0.000
1818	9.1253	0.004	24.900	0.000
1819	9.1293	-0.004	24.900	0.000
1820	9.1333	-0.004	24.900	0.000
1821	9.1373	0.020	25.000	0.000
1822	9.1427	0.038	25.000	0.000
1823	9.1480	0.066	24.940	0.000
1824	9.1534	0.108	24.940	0.000
1825	9.1574	0.204	24.960	0.000
1826	9.1614	0.286	24.960	0.000
1827	9.1653	0.382	24.960	0.000
1828	9.1693	0.522	24.960	0.000
1829	9.1746	0.716	24.935	0.000
1830	9.1799	1.006	24.935	0.000
1831	9.1853	1.332	24.935	0.000
1832	9.1906	1.614	24.955	0.000
1833	9.1959	1.814	24.955	0.000
1834	9.2012	1.918	24.990	0.000
1835	9.2066	1.996	24.990	0.000
1836	9.2120	2.002	24.990	0.000
1837	9.2173	1.950	24.990	0.000
1838	9.2213	1.920	24.995	0.000
1839	9.2253	1.876	24.995	0.000
1840	9.2293	1.798	24.980	0.000
1841	9.2333	1.852	24.980	0.000
1842	9.2386	2.218	24.980	0.000
1843	9.2440	2.158	24.910	0.000
1844	9.2494	1.990	24.910	0.000
1845	9.2547	1.876	24.950	0.000
1846	9.2600	1.752	24.950	0.000
1847	9.2652	1.736	25.020	0.000
1848	9.2707	1.694	25.020	0.000
1849	9.2762	1.656	24.990	0.000
1850	9.2816	1.624	24.990	0.000
1851	9.2855	1.532	24.890	0.000
1852	9.2894	1.526	24.890	0.000
1853	9.2933	1.520	24.890	0.000
1854	9.2972	1.422	24.955	0.000
1855	9.3052	1.248	24.955	0.000
1856	9.3132	1.048	24.950	0.000
1857	9.3172	0.898	24.950	0.000
1858	9.3212	0.800	24.935	0.000
1859	9.3253	0.732	24.935	0.000
1860	9.3293	0.644	24.865	0.000
1861	9.3346	0.532	24.865	0.000
1862	9.3399	0.420	24.865	0.000
1863	9.3452	0.306	24.890	0.000
1864	9.3505	0.236	24.890	0.000
1865	9.3559	0.184	24.910	0.000
1866	9.3612	0.154	24.910	0.000
1867	9.3666	0.124	24.840	0.000
1868	9.3719	0.106	24.840	0.000
1869	9.3773	0.096	24.805	0.000
1870	9.3826	0.096	24.805	0.000
1871	9.3879	0.108	24.950	0.000
1872	9.3932	0.112	24.950	0.000
1873	9.3985	0.116	24.950	0.000
1874	9.4038	0.108	24.805	0.000
1875	9.4091	0.102	24.805	0.000
1876	9.4131	0.104	24.835	0.000
1877	9.4171	0.090	24.835	0.000
1878	9.4211	0.098	24.815	0.000
1879	9.4251	0.100	24.815	0.000
1880	9.4306	0.090	24.785	0.000
1881	9.4360	0.086	24.785	0.000
1882	9.4414	0.074	24.795	0.000
1883	9.4467	0.068	24.795	0.000
1884	9.4520	0.066	24.795	0.000
1885	9.4574	0.066	24.890	0.000
1886	9.4626	0.072	24.890	0.000
1887	9.4679	0.068	24.795	0.000
1888	9.4732	0.058	24.795	0.000
1889	9.4772	0.064	24.755	0.000
1890	9.4812	0.064	24.755	0.000
1891	9.4851	0.058	24.790	0.000
1892	9.4891	0.062	24.790	0.000
1893	9.4944	0.058	24.910	0.000
1894	9.4997	0.048	24.910	0.000
1895	9.5050	0.046	24.910	0.000
1896	9.5103	0.042	24.790	0.000
1897	9.5156	0.046	24.790	0.000
1898	9.5210	0.046	24.785	0.000
1899	9.5263	0.054	24.785	0.000
1900	9.5316	0.062	24.820	0.000
1901	9.5370	0.044	24.820	0.000
1902	9.5410	0.040	24.765	0.000
1903	9.5450	0.038	24.765	0.000
1904	9.5490	0.032	24.790	0.000
1905	9.5530	0.034	24.790	0.000
1906	9.5610	0.040	24.790	0.000
1907	9.5690	0.042	24.855	0.000
1908	9.5730	0.040	24.855	0.000
1909	9.5769	0.038	24.835	0.000
1910	9.5809	0.034	24.835	0.000
1911	9.5849	0.026	24.845	0.000
1912	9.5903	0.030	24.845	0.000
1913	9.5956	0.030	24.850	0.000
1914	9.6010	0.032	24.850	0.000
1915	9.6063	0.026	24.830	0.000
1916	9.6116	0.024	24.830	0.000
1917	9.6170	0.022	24.830	0.000
1918	9.6223	0.016	24.845	0.000
1919	9.6275	0.022	24.845	0.000
1920	9.6328	0.032	24.830	0.000
1921	9.6382	0.034	24.830	0.000
1922	9.6435	0.036	24.805	0.000
1923	9.6489	0.030	24.805	0.000
1924	9.6542	0.020	24.790	0.000
1925	9.6596	0.010	24.790	0.000
1926	9.6649	0.012	24.805	0.000
1927	9.6689	0.010	24.805	0.000
1928	9.6729	0.016	24.805	0.000
1929	9.6769	0.024	24.850	0.000
1930	9.6808	0.028	24.850	0.000
1931	9.6862	0.030	24.800	0.000
1932	9.6915	0.018	24.800	0.000
1933	9.6968	0.016	24.865	0.000
1934	9.7022	0.008	24.865	0.000
1935	9.7075	-0.002	24.865	0.000
1936	9.7128	0.014	24.865	0.000
1937	9.7181	0.016	24.865	0.000
1938	9.7234	0.016	24.865	0.000
1939	9.7288	0.022	24.865	0.000
1940	9.7328	0.014	24.870	0.000
1941	9.7368	0.012	24.870	0.000
1942	9.7408	0.004	24.925	0.000
1943	9.7448	0.006	24.925	0.000
1944	9.7503	0.016	24.850	0.000
1945	9.7557	0.014	24.850	0.000
1946	9.7612	0.018	24.850	0.000
1947	9.7664	0.018	24.850	0.000
1948	9.7716	0.008	24.880	0.000
1949	9.7768	0.004	24.880	0.000
1950	9.7821	0.008	24.880	0.000
1951	9.7875	0.006	24.895	0.000
1952	9.7929	0.006	24.895	0.000
1953	9.7968	0.014	24.770	0.000
1954	9.8008	0.008	24.770	0.000
1955	9.8048	0.008	24.880	0.000
1956	9.8088	0.002	24.880	0.000
1957	9.8169	0.002	24.935	0.000
1958	9.8249	0.010	24.935	0.000
1959	9.8289	0.008	24.920	0.000
1960	9.8328	0.012	24.920	0.000
1961	9.8368	0.012	24.920	0.000
1962	9.8407	0.004	24.875	0.000
1963	9.8460	-0.002	24.875	0.000
1964	9.8514	-0.008	24.900	0.000
1965	9.8567	-0.004	24.900	0.000
1966	9.8607	0.004	24.915	0.000
1967	9.8647	0.012	24.915	0.000
1968	9.8687	0.012	24.920	0.000
1969	9.8727	0.010	24.920	0.000
1970	9.8807	0.006	24.875	0.000
1971	9.8887	-0.006	24.875	0.000
1972	9.8940	-0.004	24.875	0.000
1973	9.8993	0.002	24.925	0.000
1974	9.9046	0.008	24.925	0.000
1975	9.9087	0.010	24.930	0.000
1976	9.9127	0.006	24.930	0.000
1977	9.9168	0.012	24.950	0.000
1978	9.9208	0.002	24.950	0.000
1979	9.9261	-0.010	24.990	0.000
1980	9.9314	0.000	24.990	0.000
1981	9.9366	-0.002	24.965	0.000
1982	9.9419	-0.002	24.965	0.000
1983	9.9472	0.006	24.965	0.000
1984	9.9526	0.004	24.915	0.000
1985	9.9579	-0.004	24.915	0.000
1986	9.9633	-0.004	24.825	0.000
1987	9.9686	-0.002	24.825	0.000
1988	9.9739	0.002	24.960	0.000
1989	9.9793	0.000	24.960	0.000
1990	9.9846	0.004	24.895	0.000
1991	9.9878	0.002	24.895	0.000
1992	9.9910	-0.002	24.980	0.000
1993	9.9942	-0.002	24.980	0.000
1994	9.9974	-0.002	24.980	0.000
[truncated: 11,129 more rows]
