# Supplementary material for: Applications of a novel reciprocating positive displacement pump in the simulation of pulsatile arterial blood flow
Source: PLoS One. 2022 Dec 13;17(12):e0270780. doi: 10.1371/journal.pone.0270780 (PMC9746965; doi:10.1371/journal.pone.0270780)
Supplement: S1 File — (ZIP) [file pone.0270780.s001.zip › Supporting Information Data Files/Flow Rates/Ocular and Retina/Total Retinal Flow 2 - (l) 0.068.csv]

Viewer Version	2.91
COM HW Type	RS485/USB Sensor Cable
COM HW Config	Config String: COM10, 115200, ECHOOFF
Sensor Cable Version	1.8
Product Type	Liquid Flow Sensor (SF06 Chip)
Product COM Protocol Config	SHDLC Device Address: 0
Product ID	SLF3S-1300F
Sensor Serial	2109-000156
I2C Address	8
Supply Voltage	3.5 V
Command Address	0x3608
Sampling Time [ms]	5
Scale Factor Flow lin.	500
Scale Factor Temp lin.	200
Scale Factor Custom	1
Sample #	Relative Time[s]	Flow linearized [ml/min]	Temperature linearized [deg C]	Custom []
11	0.0680	-0.002	23.165	0.000
12	0.0719	-0.002	23.165	0.000
13	0.0758	-0.002	23.165	0.000
14	0.0797	-0.006	23.155	0.000
15	0.0877	-0.010	23.155	0.000
16	0.0957	-0.010	23.255	0.000
17	0.0997	-0.012	23.255	0.000
18	0.1037	-0.010	23.225	0.000
19	0.1077	-0.006	23.225	0.000
20	0.1118	-0.008	23.305	0.000
21	0.1171	-0.010	23.305	0.000
22	0.1224	-0.012	23.260	0.000
23	0.1277	-0.012	23.260	0.000
24	0.1322	-0.010	23.260	0.000
25	0.1368	-0.012	23.285	0.000
26	0.1414	-0.008	23.285	0.000
27	0.1460	-0.004	23.355	0.000
28	0.1505	-0.004	23.355	0.000
29	0.1551	-0.008	23.400	0.000
30	0.1597	-0.010	23.400	0.000
31	0.1676	-0.012	23.385	0.000
32	0.1756	-0.016	23.385	0.000
33	0.1796	-0.018	23.465	0.000
34	0.1836	-0.010	23.465	0.000
35	0.1876	-0.008	23.465	0.000
36	0.1916	-0.010	23.470	0.000
37	0.1969	-0.014	23.470	0.000
38	0.2022	-0.012	23.415	0.000
39	0.2074	-0.012	23.415	0.000
40	0.2128	-0.014	23.480	0.000
41	0.2181	-0.012	23.480	0.000
42	0.2235	-0.010	23.490	0.000
43	0.2288	-0.018	23.490	0.000
44	0.2341	-0.022	23.515	0.000
45	0.2394	-0.018	23.515	0.000
46	0.2447	-0.014	23.515	0.000
47	0.2500	-0.008	23.540	0.000
48	0.2554	0.000	23.540	0.000
49	0.2607	-0.004	23.540	0.000
50	0.2660	-0.010	23.540	0.000
51	0.2714	-0.016	23.545	0.000
52	0.2754	-0.022	23.545	0.000
53	0.2794	-0.020	23.575	0.000
54	0.2834	-0.018	23.575	0.000
55	0.2873	-0.012	23.670	0.000
56	0.2927	-0.010	23.670	0.000
57	0.2980	-0.018	23.670	0.000
58	0.3034	-0.014	23.575	0.000
59	0.3087	-0.012	23.575	0.000
60	0.3140	-0.016	23.650	0.000
61	0.3194	-0.010	23.650	0.000
62	0.3247	-0.008	23.645	0.000
63	0.3300	-0.010	23.645	0.000
64	0.3353	-0.016	23.680	0.000
65	0.3393	-0.020	23.680	0.000
66	0.3433	-0.022	23.685	0.000
67	0.3473	-0.018	23.685	0.000
68	0.3513	-0.014	23.685	0.000
69	0.3566	-0.012	23.640	0.000
70	0.3620	-0.012	23.640	0.000
71	0.3673	-0.012	23.680	0.000
72	0.3726	-0.014	23.680	0.000
73	0.3780	-0.022	23.745	0.000
74	0.3833	-0.022	23.745	0.000
75	0.3886	-0.016	23.795	0.000
76	0.3939	-0.010	23.795	0.000
77	0.3993	-0.010	23.720	0.000
78	0.4033	-0.010	23.720	0.000
79	0.4073	-0.012	23.720	0.000
80	0.4112	-0.016	23.715	0.000
81	0.4152	-0.024	23.715	0.000
82	0.4232	-0.022	23.775	0.000
83	0.4312	-0.014	23.775	0.000
84	0.4352	-0.014	23.750	0.000
85	0.4392	-0.012	23.750	0.000
86	0.4432	-0.010	23.815	0.000
87	0.4472	-0.012	23.815	0.000
88	0.4526	-0.018	23.845	0.000
89	0.4579	-0.018	23.845	0.000
90	0.4632	-0.012	23.845	0.000
91	0.4686	-0.014	23.805	0.000
92	0.4739	-0.018	23.805	0.000
93	0.4793	-0.020	23.795	0.000
94	0.4846	-0.020	23.795	0.000
95	0.4899	-0.018	23.850	0.000
96	0.4953	-0.018	23.850	0.000
97	0.5006	-0.014	23.875	0.000
98	0.5059	-0.008	23.875	0.000
99	0.5112	-0.012	23.855	0.000
100	0.5166	-0.014	23.855	0.000
101	0.5219	-0.014	23.855	0.000
102	0.5273	-0.016	23.860	0.000
103	0.5305	-0.018	23.860	0.000
104	0.5336	-0.016	23.915	0.000
105	0.5368	-0.014	23.915	0.000
106	0.5400	-0.014	23.960	0.000
107	0.5432	-0.018	23.960	0.000
108	0.5513	-0.018	23.955	0.000
109	0.5595	-0.016	23.955	0.000
110	0.5649	-0.018	23.955	0.000
111	0.5703	-0.018	23.920	0.000
112	0.5757	-0.018	23.920	0.000
113	0.5808	-0.014	23.960	0.000
114	0.5860	-0.012	23.960	0.000
115	0.5912	-0.014	23.940	0.000
116	0.5952	-0.016	23.940	0.000
117	0.5992	-0.016	24.000	0.000
118	0.6032	-0.016	24.000	0.000
119	0.6072	-0.022	24.015	0.000
120	0.6125	-0.024	24.015	0.000
121	0.6178	-0.016	24.015	0.000
122	0.6231	-0.012	23.980	0.000
123	0.6284	-0.014	23.980	0.000
124	0.6338	-0.014	23.965	0.000
125	0.6391	-0.012	23.965	0.000
126	0.6444	-0.014	23.945	0.000
127	0.6498	-0.016	23.945	0.000
128	0.6551	-0.016	23.955	0.000
129	0.6591	-0.016	23.955	0.000
130	0.6631	-0.020	24.065	0.000
131	0.6671	-0.022	24.065	0.000
132	0.6710	-0.018	24.065	0.000
133	0.6791	-0.016	24.080	0.000
134	0.6871	-0.012	24.080	0.000
135	0.6911	-0.010	24.030	0.000
136	0.6951	-0.016	24.030	0.000
137	0.6991	-0.018	24.065	0.000
138	0.7031	-0.026	24.065	0.000
139	0.7084	-0.030	24.005	0.000
140	0.7138	-0.022	24.005	0.000
141	0.7191	-0.016	24.015	0.000
142	0.7231	-0.012	24.015	0.000
143	0.7271	-0.008	24.015	0.000
144	0.7311	-0.010	23.995	0.000
145	0.7351	-0.016	23.995	0.000
146	0.7431	-0.024	24.055	0.000
147	0.7511	-0.022	24.055	0.000
148	0.7564	-0.018	24.120	0.000
149	0.7618	-0.016	24.120	0.000
150	0.7671	-0.010	24.135	0.000
151	0.7711	-0.010	24.135	0.000
152	0.7752	-0.012	24.055	0.000
153	0.7792	-0.020	24.055	0.000
154	0.7832	-0.026	24.055	0.000
155	0.7885	-0.024	24.095	0.000
156	0.7938	-0.028	24.095	0.000
157	0.7990	-0.024	24.100	0.000
158	0.8044	-0.016	24.100	0.000
159	0.8097	-0.012	24.135	0.000
160	0.8151	-0.012	24.135	0.000
161	0.8204	-0.012	24.195	0.000
162	0.8258	-0.010	24.195	0.000
163	0.8311	-0.012	24.155	0.000
164	0.8364	-0.018	24.155	0.000
165	0.8417	-0.020	24.155	0.000
166	0.8470	-0.024	24.245	0.000
167	0.8516	-0.026	24.245	0.000
168	0.8561	-0.022	24.135	0.000
169	0.8607	-0.016	24.135	0.000
170	0.8652	-0.014	24.130	0.000
171	0.8698	-0.012	24.130	0.000
172	0.8744	-0.014	24.185	0.000
173	0.8789	-0.018	24.185	0.000
174	0.8842	-0.020	24.110	0.000
175	0.8896	-0.024	24.110	0.000
176	0.8949	-0.016	24.110	0.000
177	0.9002	-0.014	24.140	0.000
178	0.9056	-0.018	24.140	0.000
179	0.9109	-0.014	24.225	0.000
180	0.9163	-0.014	24.225	0.000
181	0.9216	-0.014	24.170	0.000
182	0.9269	-0.018	24.170	0.000
183	0.9309	-0.020	24.200	0.000
184	0.9349	-0.018	24.200	0.000
185	0.9389	-0.020	24.175	0.000
186	0.9429	-0.020	24.175	0.000
187	0.9482	-0.020	24.175	0.000
188	0.9536	-0.020	24.245	0.000
189	0.9589	-0.014	24.245	0.000
190	0.9642	-0.016	24.250	0.000
191	0.9696	-0.018	24.250	0.000
192	0.9749	-0.018	24.310	0.000
193	0.9802	-0.024	24.310	0.000
194	0.9856	-0.024	24.225	0.000
195	0.9909	-0.016	24.225	0.000
196	0.9949	-0.014	24.145	0.000
197	0.9990	-0.012	24.145	0.000
198	1.0030	-0.008	24.145	0.000
199	1.0070	-0.010	24.265	0.000
200	1.0151	-0.018	24.265	0.000
201	1.0232	-0.024	24.315	0.000
202	1.0271	-0.030	24.315	0.000
203	1.0311	-0.030	24.270	0.000
204	1.0350	-0.020	24.270	0.000
205	1.0389	-0.016	24.315	0.000
206	1.0443	-0.014	24.315	0.000
207	1.0496	-0.012	24.305	0.000
208	1.0549	-0.016	24.305	0.000
209	1.0589	-0.014	24.305	0.000
210	1.0629	-0.016	24.285	0.000
211	1.0669	-0.020	24.285	0.000
212	1.0709	-0.018	24.270	0.000
213	1.0790	-0.018	24.270	0.000
214	1.0872	-0.020	24.330	0.000
215	1.0925	-0.020	24.330	0.000
216	1.0978	-0.022	24.255	0.000
217	1.1032	-0.016	24.255	0.000
218	1.1071	-0.012	24.300	0.000
219	1.1110	-0.014	24.300	0.000
220	1.1150	-0.018	24.300	0.000
221	1.1189	-0.024	24.330	0.000
222	1.1229	-0.024	24.330	0.000
223	1.1269	-0.020	24.330	0.000
224	1.1309	-0.016	24.330	0.000
225	1.1349	-0.014	24.290	0.000
226	1.1428	-0.010	24.290	0.000
227	1.1507	-0.014	24.280	0.000
228	1.1561	-0.018	24.280	0.000
229	1.1615	-0.020	24.360	0.000
230	1.1668	-0.026	24.360	0.000
231	1.1723	-0.024	24.360	0.000
232	1.1777	-0.022	24.365	0.000
233	1.1831	-0.016	24.365	0.000
234	1.1863	-0.012	24.365	0.000
235	1.1894	-0.014	24.365	0.000
236	1.1926	-0.016	24.340	0.000
237	1.1957	-0.016	24.340	0.000
238	1.1988	-0.022	24.415	0.000
239	1.2068	-0.026	24.415	0.000
240	1.2148	-0.024	24.350	0.000
241	1.2201	-0.026	24.350	0.000
242	1.2254	-0.018	24.350	0.000
243	1.2308	-0.012	24.350	0.000
244	1.2362	-0.014	24.350	0.000
245	1.2417	-0.010	24.475	0.000
246	1.2472	-0.012	24.475	0.000
247	1.2511	-0.018	24.390	0.000
248	1.2550	-0.022	24.390	0.000
249	1.2588	-0.034	24.400	0.000
250	1.2627	-0.030	24.400	0.000
251	1.2681	-0.018	24.425	0.000
252	1.2734	-0.014	24.425	0.000
253	1.2788	-0.006	24.425	0.000
254	1.2842	-0.010	24.365	0.000
255	1.2897	-0.018	24.365	0.000
256	1.2951	-0.020	24.395	0.000
257	1.3003	-0.030	24.395	0.000
258	1.3055	-0.024	24.385	0.000
259	1.3108	-0.020	24.385	0.000
260	1.3147	-0.014	24.415	0.000
261	1.3187	-0.008	24.415	0.000
262	1.3227	-0.016	24.370	0.000
263	1.3267	-0.024	24.370	0.000
264	1.3348	-0.024	24.370	0.000
265	1.3429	-0.028	24.420	0.000
266	1.3469	-0.018	24.420	0.000
267	1.3509	-0.014	24.425	0.000
268	1.3549	-0.020	24.425	0.000
269	1.3590	-0.020	24.370	0.000
270	1.3642	-0.020	24.370	0.000
271	1.3694	-0.020	24.495	0.000
272	1.3747	-0.014	24.495	0.000
273	1.3787	-0.012	24.460	0.000
274	1.3826	-0.012	24.460	0.000
275	1.3866	-0.016	24.460	0.000
276	1.3906	-0.024	24.530	0.000
277	1.3986	-0.028	24.530	0.000
278	1.4066	-0.028	24.475	0.000
279	1.4119	-0.020	24.475	0.000
280	1.4173	-0.012	24.520	0.000
281	1.4226	-0.008	24.520	0.000
282	1.4279	-0.012	24.445	0.000
283	1.4332	-0.016	24.445	0.000
284	1.4386	-0.022	24.510	0.000
285	1.4418	-0.030	24.510	0.000
286	1.4450	-0.026	24.510	0.000
287	1.4482	-0.022	24.420	0.000
288	1.4514	-0.014	24.420	0.000
289	1.4546	-0.012	24.435	0.000
290	1.4626	-0.016	24.435	0.000
291	1.4706	-0.020	24.600	0.000
292	1.4759	-0.026	24.600	0.000
293	1.4812	-0.028	24.505	0.000
294	1.4865	-0.018	24.505	0.000
295	1.4919	-0.012	24.495	0.000
296	1.4972	-0.010	24.495	0.000
297	1.5026	-0.010	24.495	0.000
298	1.5058	-0.016	24.555	0.000
299	1.5089	-0.024	24.555	0.000
300	1.5121	-0.024	24.565	0.000
301	1.5153	-0.026	24.565	0.000
302	1.5185	-0.018	24.490	0.000
303	1.5266	-0.018	24.490	0.000
304	1.5347	-0.018	24.480	0.000
305	1.5400	-0.018	24.480	0.000
306	1.5453	-0.022	24.520	0.000
307	1.5506	-0.010	24.520	0.000
308	1.5559	-0.020	24.520	0.000
309	1.5612	-0.014	24.495	0.000
310	1.5665	-0.010	24.495	0.000
311	1.5718	-0.012	24.535	0.000
312	1.5771	-0.028	24.535	0.000
313	1.5824	-0.020	24.535	0.000
314	1.5878	-0.020	24.535	0.000
315	1.5932	-0.004	24.530	0.000
316	1.5986	0.002	24.530	0.000
317	1.6026	0.004	24.515	0.000
318	1.6066	0.004	24.515	0.000
319	1.6106	-0.004	24.515	0.000
320	1.6146	-0.014	24.530	0.000
321	1.6199	-0.010	24.530	0.000
322	1.6252	-0.004	24.505	0.000
323	1.6304	0.002	24.505	0.000
324	1.6344	0.004	24.525	0.000
325	1.6384	0.002	24.525	0.000
326	1.6424	-0.010	24.565	0.000
327	1.6464	-0.006	24.565	0.000
328	1.6544	-0.008	24.600	0.000
329	1.6624	-0.014	24.600	0.000
330	1.6678	0.004	24.600	0.000
331	1.6732	0.008	24.560	0.000
332	1.6787	-0.002	24.560	0.000
333	1.6826	-0.008	24.615	0.000
334	1.6865	-0.010	24.615	0.000
335	1.6905	-0.002	24.545	0.000
336	1.6944	-0.004	24.545	0.000
337	1.6984	-0.006	24.510	0.000
338	1.7024	0.010	24.510	0.000
339	1.7064	0.008	24.570	0.000
340	1.7103	0.002	24.570	0.000
341	1.7183	0.006	24.570	0.000
342	1.7263	0.004	24.575	0.000
343	1.7317	0.004	24.575	0.000
344	1.7370	0.008	24.525	0.000
345	1.7423	-0.002	24.525	0.000
346	1.7476	0.010	24.540	0.000
347	1.7529	0.012	24.540	0.000
348	1.7583	0.002	24.595	0.000
349	1.7615	0.008	24.595	0.000
350	1.7647	0.002	24.645	0.000
351	1.7679	0.006	24.645	0.000
352	1.7711	0.006	24.645	0.000
353	1.7743	0.002	24.620	0.000
354	1.7822	0.004	24.620	0.000
355	1.7902	-0.002	24.565	0.000
356	1.7955	-0.002	24.565	0.000
357	1.8009	0.004	24.610	0.000
358	1.8063	-0.002	24.610	0.000
359	1.8116	-0.004	24.615	0.000
360	1.8169	0.002	24.615	0.000
361	1.8222	0.002	24.610	0.000
362	1.8262	-0.002	24.610	0.000
363	1.8302	-0.002	24.610	0.000
364	1.8342	0.000	24.605	0.000
365	1.8381	0.002	24.605	0.000
366	1.8462	-0.004	24.630	0.000
367	1.8542	-0.006	24.630	0.000
368	1.8582	-0.002	24.615	0.000
369	1.8622	-0.002	24.615	0.000
370	1.8662	-0.006	24.640	0.000
371	1.8702	-0.002	24.640	0.000
372	1.8757	0.002	24.640	0.000
373	1.8812	-0.006	24.640	0.000
374	1.8867	-0.004	24.640	0.000
375	1.8905	-0.006	24.600	0.000
376	1.8944	-0.006	24.600	0.000
377	1.8983	-0.006	24.675	0.000
378	1.9021	-0.008	24.675	0.000
379	1.9102	0.000	24.670	0.000
380	1.9183	0.002	24.670	0.000
381	1.9236	-0.008	24.620	0.000
382	1.9288	-0.010	24.620	0.000
383	1.9341	-0.012	24.630	0.000
384	1.9381	-0.016	24.630	0.000
385	1.9421	-0.010	24.630	0.000
386	1.9461	-0.010	24.670	0.000
387	1.9501	-0.002	24.670	0.000
388	1.9541	0.000	24.640	0.000
389	1.9581	-0.008	24.640	0.000
390	1.9621	-0.004	24.660	0.000
391	1.9661	-0.006	24.660	0.000
392	1.9741	-0.010	24.680	0.000
393	1.9820	-0.008	24.680	0.000
394	1.9873	-0.010	24.680	0.000
395	1.9927	-0.010	24.680	0.000
396	1.9980	-0.010	24.680	0.000
397	2.0034	-0.008	24.680	0.000
398	2.0088	-0.010	24.680	0.000
399	2.0142	-0.010	24.740	0.000
400	2.0182	-0.008	24.740	0.000
401	2.0221	-0.016	24.665	0.000
402	2.0261	-0.014	24.665	0.000
403	2.0301	-0.012	24.745	0.000
404	2.0354	-0.014	24.745	0.000
405	2.0407	-0.008	24.660	0.000
406	2.0461	-0.010	24.660	0.000
407	2.0514	-0.010	24.660	0.000
408	2.0567	-0.012	24.690	0.000
409	2.0620	-0.016	24.690	0.000
410	2.0674	-0.010	24.705	0.000
411	2.0727	-0.010	24.705	0.000
412	2.0780	-0.014	24.700	0.000
413	2.0820	-0.010	24.700	0.000
414	2.0860	-0.012	24.710	0.000
415	2.0900	-0.016	24.710	0.000
416	2.0940	-0.014	24.680	0.000
417	2.1020	-0.014	24.680	0.000
418	2.1100	-0.010	24.680	0.000
419	2.1140	-0.008	24.655	0.000
420	2.1181	-0.012	24.655	0.000
421	2.1221	-0.010	24.725	0.000
422	2.1262	-0.016	24.725	0.000
423	2.1315	-0.018	24.745	0.000
424	2.1367	-0.016	24.745	0.000
425	2.1420	-0.016	24.660	0.000
426	2.1460	-0.010	24.660	0.000
427	2.1500	-0.012	24.705	0.000
428	2.1540	-0.010	24.705	0.000
429	2.1579	-0.012	24.705	0.000
430	2.1661	-0.022	24.750	0.000
431	2.1743	-0.024	24.750	0.000
432	2.1782	-0.018	24.740	0.000
433	2.1822	-0.020	24.740	0.000
434	2.1861	-0.014	24.690	0.000
435	2.1900	-0.008	24.690	0.000
436	2.1954	-0.006	24.785	0.000
437	2.2008	-0.012	24.785	0.000
438	2.2062	-0.018	24.765	0.000
439	2.2101	-0.020	24.765	0.000
440	2.2140	-0.020	24.765	0.000
441	2.2180	-0.014	24.700	0.000
442	2.2219	-0.010	24.700	0.000
443	2.2299	-0.010	24.765	0.000
444	2.2379	-0.010	24.765	0.000
445	2.2433	-0.018	24.650	0.000
446	2.2488	-0.028	24.650	0.000
447	2.2542	-0.026	24.660	0.000
448	2.2596	-0.026	24.660	0.000
449	2.2649	-0.018	24.805	0.000
450	2.2702	-0.008	24.805	0.000
451	2.2734	-0.004	24.805	0.000
452	2.2765	-0.008	24.780	0.000
453	2.2796	-0.016	24.780	0.000
454	2.2828	-0.018	24.765	0.000
455	2.2859	-0.030	24.765	0.000
456	2.2939	-0.028	24.790	0.000
457	2.3019	-0.020	24.790	0.000
458	2.3072	-0.012	24.775	0.000
459	2.3125	-0.004	24.775	0.000
460	2.3179	-0.012	24.755	0.000
461	2.3232	-0.016	24.755	0.000
462	2.3286	-0.014	24.755	0.000
463	2.3340	-0.022	24.790	0.000
464	2.3372	-0.022	24.790	0.000
465	2.3403	-0.018	24.805	0.000
466	2.3434	-0.014	24.805	0.000
467	2.3466	-0.016	24.850	0.000
468	2.3497	-0.024	24.850	0.000
469	2.3578	-0.018	24.865	0.000
470	2.3658	-0.016	24.865	0.000
471	2.3711	-0.016	24.790	0.000
472	2.3764	-0.012	24.790	0.000
473	2.3818	-0.010	24.790	0.000
474	2.3871	-0.010	24.755	0.000
475	2.3924	-0.014	24.755	0.000
476	2.3977	-0.024	24.750	0.000
477	2.4009	-0.024	24.750	0.000
478	2.4042	-0.024	24.765	0.000
479	2.4074	-0.026	24.765	0.000
480	2.4106	-0.018	24.740	0.000
481	2.4138	-0.012	24.740	0.000
482	2.4297	-0.006	24.815	0.000
483	2.4351	-0.004	24.815	0.000
484	2.4405	-0.012	24.815	0.000
485	2.4459	-0.010	24.800	0.000
486	2.4499	-0.024	24.800	0.000
487	2.4539	-0.022	24.820	0.000
488	2.4578	-0.008	24.820	0.000
489	2.4618	0.000	24.785	0.000
490	2.4658	0.004	24.785	0.000
491	2.4697	0.004	24.810	0.000
492	2.4737	-0.008	24.810	0.000
493	2.4777	-0.012	24.755	0.000
494	2.4857	-0.016	24.755	0.000
495	2.4937	-0.010	24.755	0.000
496	2.4991	-0.010	24.805	0.000
497	2.5045	0.002	24.805	0.000
498	2.5100	0.010	24.770	0.000
499	2.5140	0.008	24.770	0.000
500	2.5179	-0.002	24.775	0.000
501	2.5219	0.004	24.775	0.000
502	2.5259	-0.004	24.810	0.000
503	2.5298	-0.004	24.810	0.000
504	2.5338	-0.004	24.855	0.000
505	2.5377	-0.002	24.855	0.000
506	2.5417	0.010	24.855	0.000
507	2.5497	0.018	24.795	0.000
508	2.5577	0.014	24.795	0.000
509	2.5630	0.014	24.790	0.000
510	2.5683	0.004	24.790	0.000
511	2.5737	-0.002	24.835	0.000
512	2.5790	-0.002	24.835	0.000
513	2.5843	0.008	24.805	0.000
514	2.5896	0.010	24.805	0.000
515	2.5928	0.014	24.845	0.000
516	2.5960	0.016	24.845	0.000
517	2.5992	0.018	24.845	0.000
518	2.6024	0.016	24.850	0.000
519	2.6056	0.020	24.850	0.000
520	2.6136	0.014	24.845	0.000
521	2.6216	0.016	24.845	0.000
522	2.6269	0.022	24.895	0.000
523	2.6322	0.018	24.895	0.000
524	2.6375	0.024	24.835	0.000
525	2.6429	0.028	24.835	0.000
526	2.6482	0.020	24.835	0.000
527	2.6536	0.018	24.850	0.000
528	2.6568	0.014	24.850	0.000
529	2.6600	0.010	24.835	0.000
530	2.6632	0.010	24.835	0.000
531	2.6664	0.014	24.890	0.000
532	2.6696	0.018	24.890	0.000
533	2.6856	0.022	24.795	0.000
534	2.6896	0.014	24.795	0.000
535	2.6937	0.012	24.810	0.000
536	2.6977	0.010	24.810	0.000
537	2.7017	0.004	24.810	0.000
538	2.7071	0.008	24.855	0.000
539	2.7125	0.014	24.855	0.000
540	2.7178	0.014	24.890	0.000
541	2.7210	0.012	24.890	0.000
542	2.7241	0.010	24.895	0.000
543	2.7272	0.000	24.895	0.000
544	2.7303	-0.002	24.850	0.000
545	2.7335	0.006	24.850	0.000
546	2.7495	0.012	24.880	0.000
547	2.7549	0.018	24.880	0.000
548	2.7603	0.010	24.880	0.000
549	2.7657	0.006	24.845	0.000
550	2.7696	-0.002	24.845	0.000
551	2.7736	-0.008	24.905	0.000
552	2.7775	-0.004	24.905	0.000
553	2.7814	0.000	24.875	0.000
554	2.7854	0.010	24.875	0.000
555	2.7894	0.012	24.830	0.000
556	2.7934	0.002	24.830	0.000
557	2.7974	-0.002	24.855	0.000
558	2.8055	-0.008	24.855	0.000
559	2.8135	-0.010	24.855	0.000
560	2.8188	0.000	24.930	0.000
561	2.8241	0.004	24.930	0.000
562	2.8295	0.010	24.895	0.000
563	2.8348	0.004	24.895	0.000
564	2.8401	0.000	24.920	0.000
565	2.8455	-0.002	24.920	0.000
566	2.8487	-0.010	24.980	0.000
567	2.8519	-0.008	24.980	0.000
568	2.8551	-0.002	24.910	0.000
569	2.8583	-0.002	24.910	0.000
570	2.8615	-0.004	24.910	0.000
571	2.8694	-0.004	24.910	0.000
572	2.8773	-0.002	24.910	0.000
573	2.8827	-0.006	24.935	0.000
574	2.8881	-0.008	24.935	0.000
575	2.8935	-0.002	24.930	0.000
576	2.8988	-0.002	24.930	0.000
577	2.9041	-0.010	24.930	0.000
578	2.9094	-0.012	24.930	0.000
579	2.9134	-0.006	24.935	0.000
580	2.9174	-0.008	24.935	0.000
581	2.9214	-0.008	24.935	0.000
582	2.9253	-0.004	24.935	0.000
583	2.9334	0.000	24.935	0.000
584	2.9414	-0.002	25.015	0.000
585	2.9454	-0.010	25.015	0.000
586	2.9494	-0.010	24.865	0.000
587	2.9534	-0.012	24.865	0.000
588	2.9574	-0.012	24.910	0.000
589	2.9628	-0.008	24.910	0.000
590	2.9682	-0.010	24.970	0.000
591	2.9736	-0.002	24.970	0.000
592	2.9767	-0.006	24.970	0.000
593	2.9799	-0.010	24.920	0.000
594	2.9830	-0.008	24.920	0.000
595	2.9862	-0.012	24.935	0.000
596	2.9894	-0.008	24.935	0.000
597	3.0052	-0.006	24.970	0.000
598	3.0106	-0.010	24.970	0.000
599	3.0159	-0.010	24.885	0.000
600	3.0213	-0.016	24.885	0.000
601	3.0253	-0.014	24.895	0.000
602	3.0293	-0.014	24.895	0.000
603	3.0332	-0.008	24.895	0.000
604	3.0372	-0.004	24.990	0.000
605	3.0412	-0.014	24.990	0.000
606	3.0452	-0.014	24.935	0.000
607	3.0492	-0.014	24.935	0.000
608	3.0532	-0.012	24.945	0.000
609	3.0611	-0.004	24.945	0.000
610	3.0691	-0.004	24.935	0.000
611	3.0746	-0.002	24.935	0.000
612	3.0800	-0.008	24.930	0.000
613	3.0855	-0.022	24.930	0.000
614	3.0907	-0.024	24.930	0.000
615	3.0960	-0.024	24.970	0.000
616	3.1012	-0.016	24.970	0.000
617	3.1052	-0.008	25.000	0.000
618	3.1092	-0.004	25.000	0.000
619	3.1132	-0.002	24.960	0.000
620	3.1172	-0.010	24.960	0.000
621	3.1225	-0.016	24.985	0.000
622	3.1279	-0.014	24.985	0.000
623	3.1333	-0.016	24.950	0.000
624	3.1387	-0.018	24.950	0.000
625	3.1441	-0.014	24.950	0.000
626	3.1495	-0.010	24.965	0.000
627	3.1547	-0.010	24.965	0.000
628	3.1600	-0.014	24.990	0.000
629	3.1653	-0.014	24.990	0.000
630	3.1685	-0.016	25.015	0.000
631	3.1717	-0.016	25.015	0.000
632	3.1748	-0.012	24.935	0.000
633	3.1780	-0.012	24.935	0.000
634	3.1812	-0.014	25.050	0.000
635	3.1971	-0.012	25.050	0.000
636	3.2012	-0.012	25.050	0.000
637	3.2052	-0.014	24.950	0.000
638	3.2092	-0.012	24.950	0.000
639	3.2132	-0.010	24.950	0.000
640	3.2185	-0.012	24.950	0.000
641	3.2239	-0.020	24.990	0.000
642	3.2292	-0.020	24.990	0.000
643	3.2324	-0.020	25.005	0.000
644	3.2356	-0.018	25.005	0.000
645	3.2388	-0.008	24.930	0.000
646	3.2420	-0.006	24.930	0.000
647	3.2452	-0.008	24.930	0.000
648	3.2610	-0.018	24.960	0.000
649	3.2663	-0.032	24.960	0.000
650	3.2717	-0.026	24.950	0.000
651	3.2770	-0.020	24.950	0.000
652	3.2810	-0.014	24.950	0.000
653	3.2851	-0.002	24.950	0.000
654	3.2891	0.000	24.955	0.000
655	3.2931	-0.010	24.955	0.000
656	3.2970	-0.010	24.970	0.000
657	3.3010	-0.020	24.970	0.000
658	3.3050	-0.014	24.970	0.000
659	3.3090	-0.012	24.910	0.000
660	3.3170	-0.012	24.910	0.000
661	3.3250	-0.008	24.975	0.000
662	3.3304	-0.008	24.975	0.000
663	3.3357	-0.008	24.990	0.000
664	3.3411	-0.008	24.990	0.000
665	3.3464	-0.004	24.960	0.000
666	3.3517	0.008	24.960	0.000
667	3.3571	0.008	24.990	0.000
668	3.3602	0.006	24.990	0.000
669	3.3634	-0.002	24.990	0.000
670	3.3666	-0.008	24.960	0.000
671	3.3698	-0.012	24.960	0.000
672	3.3730	-0.008	24.990	0.000
673	3.3809	0.008	24.990	0.000
674	3.3889	0.016	25.030	0.000
675	3.3943	0.020	25.030	0.000
676	3.3997	0.014	25.035	0.000
677	3.4050	0.004	25.035	0.000
678	3.4104	-0.004	25.025	0.000
679	3.4157	-0.002	25.025	0.000
680	3.4210	0.008	25.025	0.000
681	3.4242	0.024	25.055	0.000
682	3.4274	0.024	25.055	0.000
683	3.4306	0.028	25.055	0.000
684	3.4338	0.014	25.055	0.000
685	3.4370	0.002	24.970	0.000
686	3.4449	0.006	24.970	0.000
687	3.4529	0.006	25.040	0.000
688	3.4583	0.010	25.040	0.000
689	3.4636	0.020	25.015	0.000
690	3.4690	0.020	25.015	0.000
691	3.4744	0.020	25.015	0.000
692	3.4798	0.012	25.005	0.000
693	3.4852	0.010	25.005	0.000
694	3.4891	0.016	24.955	0.000
695	3.4931	0.016	24.955	0.000
696	3.4970	0.016	25.045	0.000
697	3.5009	0.012	25.045	0.000
698	3.5089	0.008	25.085	0.000
699	3.5169	0.008	25.085	0.000
700	3.5222	0.008	25.020	0.000
701	3.5276	0.008	25.020	0.000
702	3.5329	0.020	25.020	0.000
703	3.5369	0.020	25.065	0.000
704	3.5409	0.018	25.065	0.000
705	3.5449	0.010	24.990	0.000
706	3.5489	0.004	24.990	0.000
707	3.5529	0.008	25.025	0.000
708	3.5569	0.008	25.025	0.000
709	3.5609	0.016	24.970	0.000
710	3.5649	0.018	24.970	0.000
711	3.5729	0.014	25.010	0.000
712	3.5809	0.012	25.010	0.000
713	3.5862	0.004	25.010	0.000
714	3.5915	0.002	24.990	0.000
715	3.5968	0.002	24.990	0.000
716	3.6022	0.004	25.010	0.000
717	3.6075	0.012	25.010	0.000
718	3.6129	0.010	25.025	0.000
719	3.6155	0.008	25.025	0.000
720	3.6182	0.010	25.130	0.000
721	3.6208	0.006	25.130	0.000
722	3.6235	0.008	25.095	0.000
723	3.6261	0.012	25.095	0.000
724	3.6288	0.004	25.095	0.000
725	3.6454	0.004	25.060	0.000
726	3.6506	0.002	25.060	0.000
727	3.6557	-0.004	25.035	0.000
728	3.6609	0.000	25.035	0.000
729	3.6662	0.006	25.065	0.000
730	3.6715	0.018	25.065	0.000
731	3.6769	0.016	25.050	0.000
732	3.6800	0.008	25.050	0.000
733	3.6832	0.002	25.045	0.000
734	3.6864	-0.010	25.045	0.000
735	3.6896	-0.010	25.045	0.000
736	3.6928	-0.002	25.070	0.000
737	3.7008	0.006	25.070	0.000
738	3.7088	0.012	25.115	0.000
739	3.7142	0.010	25.115	0.000
740	3.7196	0.008	25.065	0.000
741	3.7251	0.002	25.065	0.000
742	3.7305	-0.010	25.115	0.000
743	3.7358	-0.010	25.115	0.000
744	3.7412	-0.004	25.075	0.000
745	3.7443	0.002	25.075	0.000
746	3.7474	0.006	25.075	0.000
747	3.7505	0.002	25.045	0.000
748	3.7537	0.002	25.045	0.000
749	3.7568	0.002	25.115	0.000
750	3.7727	-0.002	25.115	0.000
751	3.7767	0.000	25.035	0.000
752	3.7807	-0.002	25.035	0.000
753	3.7847	-0.004	25.130	0.000
754	3.7887	0.002	25.130	0.000
755	3.7941	0.004	25.100	0.000
756	3.7994	0.006	25.100	0.000
757	3.8048	0.002	25.100	0.000
758	3.8101	-0.004	25.085	0.000
759	3.8154	-0.004	25.085	0.000
760	3.8207	-0.008	25.110	0.000
761	3.8261	-0.014	25.110	0.000
762	3.8314	-0.008	25.080	0.000
763	3.8367	0.004	25.080	0.000
764	3.8420	0.010	25.040	0.000
765	3.8474	0.000	25.040	0.000
766	3.8527	-0.002	25.090	0.000
767	3.8568	-0.002	25.090	0.000
768	3.8609	-0.010	25.090	0.000
769	3.8650	-0.012	25.055	0.000
770	3.8692	-0.010	25.055	0.000
771	3.8744	-0.006	25.070	0.000
772	3.8797	-0.002	25.070	0.000
773	3.8849	-0.004	25.085	0.000
774	3.8888	-0.004	25.085	0.000
775	3.8928	-0.008	25.115	0.000
776	3.8967	-0.006	25.115	0.000
777	3.9006	0.002	25.080	0.000
778	3.9086	-0.002	25.080	0.000
779	3.9167	-0.004	25.080	0.000
780	3.9220	-0.004	25.090	0.000
781	3.9273	-0.006	25.090	0.000
782	3.9326	-0.010	25.055	0.000
783	3.9380	-0.008	25.055	0.000
784	3.9433	-0.002	25.095	0.000
785	3.9486	-0.004	25.095	0.000
786	3.9518	-0.004	25.105	0.000
787	3.9550	-0.006	25.105	0.000
788	3.9582	-0.014	25.125	0.000
789	3.9614	-0.014	25.125	0.000
790	3.9646	-0.010	25.125	0.000
791	3.9726	-0.006	25.135	0.000
792	3.9806	0.002	25.135	0.000
793	3.9859	0.000	25.075	0.000
794	3.9913	-0.008	25.075	0.000
795	3.9966	-0.010	25.110	0.000
796	4.0020	-0.012	25.110	0.000
797	4.0073	-0.012	25.055	0.000
798	4.0126	-0.008	25.055	0.000
799	4.0158	-0.008	25.175	0.000
800	4.0190	-0.004	25.175	0.000
801	4.0221	-0.006	25.175	0.000
802	4.0253	-0.008	25.055	0.000
803	4.0285	-0.008	25.055	0.000
804	4.0366	-0.010	25.185	0.000
805	4.0447	-0.002	25.185	0.000
806	4.0500	-0.006	25.125	0.000
807	4.0552	-0.012	25.125	0.000
808	4.0605	-0.014	25.210	0.000
809	4.0659	-0.014	25.210	0.000
810	4.0714	-0.010	25.095	0.000
811	4.0769	-0.008	25.095	0.000
812	4.0808	-0.004	25.095	0.000
813	4.0847	-0.002	25.135	0.000
814	4.0886	-0.008	25.135	0.000
815	4.0925	-0.012	25.135	0.000
816	4.1006	-0.020	25.135	0.000
817	4.1086	-0.020	25.125	0.000
818	4.1126	-0.012	25.125	0.000
819	4.1166	-0.002	25.240	0.000
820	4.1205	-0.002	25.240	0.000
821	4.1245	-0.004	25.175	0.000
822	4.1298	-0.008	25.175	0.000
823	4.1351	-0.016	25.175	0.000
824	4.1405	-0.022	25.035	0.000
825	4.1437	-0.018	25.035	0.000
826	4.1468	-0.014	25.150	0.000
827	4.1500	-0.006	25.150	0.000
828	4.1532	0.000	25.135	0.000
829	4.1564	-0.004	25.135	0.000
830	4.1723	-0.004	25.130	0.000
831	4.1777	-0.014	25.130	0.000
832	4.1830	-0.018	25.175	0.000
833	4.1883	-0.012	25.175	0.000
834	4.1924	-0.014	25.175	0.000
835	4.1966	-0.016	25.130	0.000
836	4.2007	-0.012	25.130	0.000
837	4.2048	-0.008	25.160	0.000
838	4.2100	-0.002	25.160	0.000
839	4.2152	-0.012	25.100	0.000
840	4.2205	-0.012	25.100	0.000
841	4.2258	-0.010	25.175	0.000
842	4.2312	-0.012	25.175	0.000
843	4.2366	-0.016	25.140	0.000
844	4.2419	-0.020	25.140	0.000
845	4.2471	-0.018	25.140	0.000
846	4.2524	-0.010	25.155	0.000
847	4.2579	-0.012	25.155	0.000
848	4.2633	-0.008	25.230	0.000
849	4.2688	-0.004	25.230	0.000
850	4.2719	-0.004	25.245	0.000
851	4.2750	-0.006	25.245	0.000
852	4.2782	-0.018	25.170	0.000
853	4.2813	-0.020	25.170	0.000
854	4.2845	-0.014	25.240	0.000
855	4.2924	-0.020	25.240	0.000
856	4.3004	-0.014	25.240	0.000
857	4.3057	-0.004	25.160	0.000
858	4.3110	-0.004	25.160	0.000
859	4.3164	-0.010	25.220	0.000
860	4.3217	-0.012	25.220	0.000
861	4.3271	-0.016	25.180	0.000
862	4.3324	-0.014	25.180	0.000
863	4.3356	-0.020	25.240	0.000
864	4.3388	-0.014	25.240	0.000
865	4.3420	-0.006	25.180	0.000
866	4.3452	-0.012	25.180	0.000
867	4.3484	-0.010	25.180	0.000
868	4.3643	-0.010	25.215	0.000
869	4.3683	-0.014	25.215	0.000
870	4.3723	-0.016	25.165	0.000
871	4.3763	-0.020	25.165	0.000
872	4.3803	-0.016	25.200	0.000
873	4.3857	-0.014	25.200	0.000
874	4.3910	-0.010	25.155	0.000
875	4.3963	-0.008	25.155	0.000
876	4.3995	-0.012	25.235	0.000
877	4.4027	-0.010	25.235	0.000
878	4.4059	-0.010	25.235	0.000
879	4.4091	-0.014	25.125	0.000
880	4.4123	-0.008	25.125	0.000
881	4.4283	-0.016	25.175	0.000
882	4.4336	-0.014	25.175	0.000
883	4.4389	-0.010	25.215	0.000
884	4.4443	-0.018	25.215	0.000
885	4.4483	-0.014	25.185	0.000
886	4.4523	-0.014	25.185	0.000
887	4.4564	-0.012	25.190	0.000
888	4.4604	-0.014	25.190	0.000
889	4.4657	-0.022	25.190	0.000
890	4.4711	-0.020	25.090	0.000
891	4.4764	-0.014	25.090	0.000
892	4.4817	-0.008	25.180	0.000
893	4.4870	-0.008	25.180	0.000
894	4.4923	-0.010	25.200	0.000
895	4.4976	-0.012	25.200	0.000
896	4.5029	-0.016	25.140	0.000
897	4.5083	-0.022	25.140	0.000
898	4.5136	-0.020	25.125	0.000
899	4.5189	-0.014	25.125	0.000
900	4.5242	-0.008	25.125	0.000
901	4.5283	-0.004	25.255	0.000
902	4.5323	-0.010	25.255	0.000
903	4.5364	-0.012	25.165	0.000
904	4.5404	-0.016	25.165	0.000
905	4.5436	-0.022	25.195	0.000
906	4.5467	-0.018	25.195	0.000
907	4.5499	-0.016	25.195	0.000
908	4.5530	-0.012	25.195	0.000
909	4.5562	-0.014	25.240	0.000
910	4.5721	-0.020	25.240	0.000
911	4.5775	-0.012	25.240	0.000
912	4.5830	-0.010	25.205	0.000
913	4.5884	-0.014	25.205	0.000
914	4.5936	-0.010	25.165	0.000
915	4.5989	-0.010	25.165	0.000
916	4.6041	-0.018	25.135	0.000
917	4.6073	-0.026	25.135	0.000
918	4.6105	-0.028	25.150	0.000
919	4.6137	-0.022	25.150	0.000
920	4.6169	-0.012	25.255	0.000
921	4.6201	-0.008	25.255	0.000
922	4.6281	-0.002	25.255	0.000
923	4.6361	-0.006	25.155	0.000
924	4.6415	-0.012	25.155	0.000
925	4.6469	-0.018	25.215	0.000
926	4.6523	-0.022	25.215	0.000
927	4.6576	-0.024	25.170	0.000
928	4.6628	-0.020	25.170	0.000
929	4.6681	-0.014	25.145	0.000
930	4.6713	-0.014	25.145	0.000
931	4.6745	-0.012	25.265	0.000
932	4.6777	-0.008	25.265	0.000
933	4.6809	-0.016	25.265	0.000
934	4.6841	-0.016	25.255	0.000
935	4.7000	-0.014	25.255	0.000
936	4.7041	-0.022	25.195	0.000
937	4.7082	-0.024	25.195	0.000
938	4.7123	-0.022	25.230	0.000
939	4.7163	-0.012	25.230	0.000
940	4.7216	-0.010	25.260	0.000
941	4.7269	-0.010	25.260	0.000
942	4.7322	-0.008	25.205	0.000
943	4.7354	-0.010	25.205	0.000
944	4.7385	-0.018	25.205	0.000
945	4.7417	-0.028	25.190	0.000
946	4.7448	-0.028	25.190	0.000
947	4.7480	-0.016	25.250	0.000
948	4.7646	-0.010	25.250	0.000
949	4.7685	-0.002	25.280	0.000
950	4.7723	-0.006	25.280	0.000
951	4.7761	-0.012	25.175	0.000
952	4.7800	-0.020	25.175	0.000
953	4.7853	-0.030	25.240	0.000
954	4.7906	-0.028	25.240	0.000
955	4.7960	-0.016	25.240	0.000
956	4.7999	-0.008	25.295	0.000
957	4.8039	-0.006	25.295	0.000
958	4.8079	-0.008	25.280	0.000
959	4.8119	-0.016	25.280	0.000
960	4.8199	-0.024	25.250	0.000
961	4.8278	-0.022	25.250	0.000
962	4.8333	-0.018	25.185	0.000
963	4.8388	-0.020	25.185	0.000
964	4.8443	-0.018	25.185	0.000
965	4.8495	-0.014	25.135	0.000
966	4.8547	-0.016	25.135	0.000
967	4.8599	-0.016	25.190	0.000
968	4.8631	-0.014	25.190	0.000
969	4.8663	-0.010	25.230	0.000
970	4.8695	-0.006	25.230	0.000
971	4.8726	-0.016	25.210	0.000
972	4.8758	-0.022	25.210	0.000
973	4.8838	-0.020	25.215	0.000
974	4.8919	-0.024	25.215	0.000
975	4.8972	-0.018	25.215	0.000
976	4.9025	-0.008	25.195	0.000
977	4.9078	-0.006	25.195	0.000
978	4.9132	-0.006	25.205	0.000
979	4.9186	-0.012	25.205	0.000
980	4.9240	-0.024	25.210	0.000
981	4.9272	-0.030	25.210	0.000
982	4.9304	-0.032	25.220	0.000
983	4.9335	-0.022	25.220	0.000
984	4.9367	-0.014	25.240	0.000
985	4.9399	-0.008	25.240	0.000
986	4.9479	-0.008	25.240	0.000
987	4.9559	-0.014	25.225	0.000
988	4.9612	-0.018	25.225	0.000
989	4.9665	-0.022	25.230	0.000
990	4.9718	-0.024	25.230	0.000
991	4.9771	-0.022	25.175	0.000
992	4.9825	-0.014	25.175	0.000
993	4.9878	-0.008	25.245	0.000
994	4.9918	-0.012	25.245	0.000
995	4.9958	-0.016	25.305	0.000
996	4.9998	-0.014	25.305	0.000
997	5.0037	-0.016	25.305	0.000
998	5.0117	-0.022	25.225	0.000
999	5.0197	-0.018	25.225	0.000
1000	5.0251	-0.018	25.300	0.000
1001	5.0304	-0.022	25.300	0.000
1002	5.0357	-0.016	25.215	0.000
1003	5.0397	-0.016	25.215	0.000
1004	5.0437	-0.014	25.300	0.000
1005	5.0478	-0.012	25.300	0.000
1006	5.0518	-0.016	25.200	0.000
1007	5.0549	-0.016	25.200	0.000
1008	5.0581	-0.020	25.200	0.000
1009	5.0613	-0.016	25.260	0.000
1010	5.0645	-0.014	25.260	0.000
1011	5.0677	-0.012	25.260	0.000
1012	5.0836	-0.012	25.260	0.000
1013	5.0891	-0.020	25.240	0.000
1014	5.0946	-0.026	25.240	0.000
1015	5.1000	-0.022	25.260	0.000
1016	5.1054	-0.022	25.260	0.000
1017	5.1107	-0.016	25.210	0.000
1018	5.1161	-0.016	25.210	0.000
1019	5.1192	-0.010	25.210	0.000
1020	5.1223	-0.012	25.230	0.000
1021	5.1254	-0.020	25.230	0.000
1022	5.1285	-0.014	25.280	0.000
1023	5.1316	-0.014	25.280	0.000
1024	5.1397	-0.016	25.300	0.000
1025	5.1478	-0.008	25.300	0.000
1026	5.1531	-0.012	25.220	0.000
1027	5.1583	-0.020	25.220	0.000
1028	5.1636	-0.026	25.200	0.000
1029	5.1691	-0.032	25.200	0.000
1030	5.1745	-0.024	25.200	0.000
1031	5.1800	-0.014	25.295	0.000
1032	5.1843	-0.008	25.295	0.000
1033	5.1885	-0.006	25.280	0.000
1034	5.1928	-0.010	25.280	0.000
1035	5.1971	-0.018	25.335	0.000
1036	5.2019	-0.032	25.335	0.000
1037	5.2068	-0.032	25.265	0.000
1038	5.2116	-0.020	25.265	0.000
1039	5.2169	-0.010	25.260	0.000
1040	5.2222	-0.010	25.260	0.000
1041	5.2275	-0.008	25.260	0.000
1042	5.2329	-0.012	25.290	0.000
1043	5.2382	-0.020	25.290	0.000
1044	5.2435	-0.026	25.225	0.000
1045	5.2475	-0.024	25.225	0.000
1046	5.2515	-0.014	25.320	0.000
1047	5.2555	-0.014	25.320	0.000
1048	5.2595	-0.016	25.220	0.000
1049	5.2676	-0.014	25.220	0.000
1050	5.2757	-0.022	25.300	0.000
1051	5.2797	-0.024	25.300	0.000
1052	5.2838	-0.016	25.300	0.000
1053	5.2879	-0.014	25.350	0.000
1054	5.2919	-0.014	25.350	0.000
1055	5.2971	-0.016	25.280	0.000
1056	5.3023	-0.018	25.280	0.000
1057	5.3075	-0.018	25.270	0.000
1058	5.3115	-0.020	25.270	0.000
1059	5.3155	-0.016	25.250	0.000
1060	5.3194	-0.012	25.250	0.000
1061	5.3234	-0.012	25.280	0.000
1062	5.3316	-0.018	25.280	0.000
1063	5.3397	-0.022	25.280	0.000
1064	5.3451	-0.024	25.295	0.000
1065	5.3504	-0.022	25.295	0.000
1066	5.3558	-0.014	25.305	0.000
1067	5.3598	-0.008	25.305	0.000
1068	5.3637	-0.010	25.285	0.000
1069	5.3677	-0.016	25.285	0.000
1070	5.3716	-0.022	25.300	0.000
1071	5.3756	-0.028	25.300	0.000
1072	5.3795	-0.028	25.220	0.000
1073	5.3835	-0.018	25.220	0.000
1074	5.3874	-0.014	25.220	0.000
1075	5.3955	-0.012	25.280	0.000
1076	5.4035	-0.010	25.280	0.000
1077	5.4088	-0.020	25.350	0.000
1078	5.4142	-0.022	25.350	0.000
1079	5.4195	-0.020	25.295	0.000
1080	5.4249	-0.018	25.295	0.000
1081	5.4303	-0.008	25.290	0.000
1082	5.4357	-0.014	25.290	0.000
1083	5.4388	-0.016	25.335	0.000
1084	5.4420	-0.026	25.335	0.000
1085	5.4451	-0.030	25.335	0.000
1086	5.4482	-0.020	25.305	0.000
1087	5.4514	-0.018	25.305	0.000
1088	5.4594	-0.012	25.365	0.000
1089	5.4674	-0.010	25.365	0.000
1090	5.4727	-0.016	25.300	0.000
1091	5.4781	-0.022	25.300	0.000
1092	5.4835	-0.028	25.340	0.000
1093	5.4888	-0.024	25.340	0.000
1094	5.4941	-0.012	25.310	0.000
1095	5.4994	-0.010	25.310	0.000
1096	5.5026	-0.004	25.310	0.000
1097	5.5058	-0.008	25.345	0.000
1098	5.5090	-0.024	25.345	0.000
1099	5.5122	-0.032	25.280	0.000
1100	5.5154	-0.034	25.280	0.000
1101	5.5314	-0.026	25.240	0.000
1102	5.5354	-0.012	25.240	0.000
1103	5.5394	-0.008	25.340	0.000
1104	5.5434	-0.006	25.340	0.000
1105	5.5474	-0.012	25.265	0.000
1106	5.5527	-0.020	25.265	0.000
1107	5.5581	-0.024	25.265	0.000
1108	5.5634	-0.030	25.300	0.000
1109	5.5666	-0.018	25.300	0.000
1110	5.5698	-0.012	25.345	0.000
1111	5.5730	-0.016	25.345	0.000
1112	5.5762	-0.018	25.340	0.000
1113	5.5794	-0.022	25.340	0.000
1114	5.5953	-0.022	25.260	0.000
1115	5.6007	-0.018	25.260	0.000
1116	5.6061	-0.014	25.340	0.000
1117	5.6115	-0.010	25.340	0.000
1118	5.6156	-0.018	25.340	0.000
1119	5.6196	-0.024	25.255	0.000
1120	5.6236	-0.020	25.255	0.000
1121	5.6277	-0.024	25.300	0.000
1122	5.6316	-0.016	25.300	0.000
1123	5.6355	-0.010	25.300	0.000
1124	5.6394	-0.012	25.300	0.000
1125	5.6433	-0.014	25.220	0.000
1126	5.6513	-0.018	25.220	0.000
1127	5.6593	-0.022	25.335	0.000
1128	5.6646	-0.024	25.335	0.000
1129	5.6700	-0.022	25.335	0.000
1130	5.6753	-0.016	25.295	0.000
1131	5.6806	-0.016	25.295	0.000
1132	5.6860	-0.022	25.325	0.000
1133	5.6913	-0.022	25.325	0.000
1134	5.6945	-0.020	25.295	0.000
1135	5.6977	-0.018	25.295	0.000
1136	5.7009	-0.014	25.260	0.000
1137	5.7041	-0.012	25.260	0.000
1138	5.7073	-0.012	25.305	0.000
1139	5.7153	-0.016	25.305	0.000
1140	5.7232	-0.024	25.305	0.000
1141	5.7286	-0.026	25.260	0.000
1142	5.7339	-0.020	25.260	0.000
1143	5.7393	-0.014	25.270	0.000
1144	5.7446	-0.012	25.270	0.000
1145	5.7499	-0.012	25.335	0.000
1146	5.7552	-0.014	25.335	0.000
1147	5.7584	-0.022	25.385	0.000
1148	5.7616	-0.028	25.385	0.000
1149	5.7648	-0.028	25.335	0.000
1150	5.7680	-0.020	25.335	0.000
1151	5.7712	-0.014	25.335	0.000
1152	5.7872	-0.010	25.365	0.000
1153	5.7913	-0.008	25.365	0.000
1154	5.7953	-0.014	25.270	0.000
1155	5.7994	-0.022	25.270	0.000
1156	5.8035	-0.028	25.380	0.000
1157	5.8087	-0.028	25.380	0.000
1158	5.8140	-0.018	25.345	0.000
1159	5.8192	-0.014	25.345	0.000
1160	5.8224	-0.010	25.330	0.000
1161	5.8256	-0.014	25.330	0.000
1162	5.8287	-0.024	25.330	0.000
1163	5.8319	-0.024	25.350	0.000
1164	5.8351	-0.028	25.350	0.000
1165	5.8511	-0.026	25.365	0.000
1166	5.8564	-0.014	25.365	0.000
1167	5.8618	-0.014	25.380	0.000
1168	5.8671	-0.010	25.380	0.000
1169	5.8711	-0.016	25.305	0.000
1170	5.8751	-0.016	25.305	0.000
1171	5.8791	-0.016	25.365	0.000
1172	5.8831	-0.026	25.365	0.000
1173	5.8884	-0.020	25.365	0.000
1174	5.8938	-0.016	25.330	0.000
1175	5.8991	-0.018	25.330	0.000
1176	5.9044	-0.014	25.355	0.000
1177	5.9098	-0.020	25.355	0.000
1178	5.9151	-0.018	25.365	0.000
1179	5.9204	-0.014	25.365	0.000
1180	5.9258	-0.018	25.295	0.000
1181	5.9311	-0.018	25.295	0.000
1182	5.9364	-0.022	25.360	0.000
1183	5.9417	-0.016	25.360	0.000
1184	5.9470	-0.024	25.360	0.000
1185	5.9502	-0.028	25.330	0.000
1186	5.9534	-0.020	25.330	0.000
1187	5.9566	-0.016	25.350	0.000
1188	5.9598	-0.012	25.350	0.000
1189	5.9630	-0.010	25.405	0.000
1190	5.9711	-0.018	25.405	0.000
1191	5.9792	-0.014	25.385	0.000
1192	5.9845	-0.022	25.385	0.000
1193	5.9898	-0.026	25.305	0.000
1194	5.9951	-0.016	25.305	0.000
1195	6.0004	-0.024	25.305	0.000
1196	6.0058	-0.020	25.340	0.000
1197	6.0112	-0.012	25.340	0.000
1198	6.0175	-0.024	25.370	0.000
1199	6.0239	-0.020	25.370	0.000
1200	6.0302	-0.016	25.315	0.000
1201	6.0366	-0.018	25.315	0.000
1202	6.0430	-0.016	25.330	0.000
1203	6.0462	-0.018	25.330	0.000
1204	6.0494	-0.018	25.395	0.000
1205	6.0527	-0.020	25.395	0.000
1206	6.0559	-0.018	25.395	0.000
1207	6.0591	-0.016	25.320	0.000
1208	6.0644	-0.018	25.320	0.000
1209	6.0697	-0.016	25.280	0.000
1210	6.0750	-0.020	25.280	0.000
1211	6.0782	-0.028	25.385	0.000
1212	6.0814	-0.024	25.385	0.000
1213	6.0846	-0.022	25.310	0.000
1214	6.0877	-0.024	25.310	0.000
1215	6.0909	-0.016	25.360	0.000
1216	6.1069	-0.016	25.360	0.000
1217	6.1123	-0.012	25.360	0.000
1218	6.1177	-0.010	25.440	0.000
1219	6.1231	-0.020	25.440	0.000
1220	6.1271	-0.016	25.310	0.000
1221	6.1310	-0.020	25.310	0.000
1222	6.1349	-0.026	25.365	0.000
1223	6.1389	-0.022	25.365	0.000
1224	6.1421	-0.018	25.365	0.000
1225	6.1453	-0.014	25.365	0.000
1226	6.1485	-0.016	25.355	0.000
1227	6.1517	-0.018	25.355	0.000
1228	6.1549	-0.014	25.355	0.000
1229	6.1709	-0.024	25.325	0.000
1230	6.1762	-0.026	25.325	0.000
1231	6.1815	-0.022	25.405	0.000
1232	6.1868	-0.024	25.405	0.000
1233	6.1922	-0.016	25.360	0.000
1234	6.1976	-0.020	25.360	0.000
1235	6.2030	-0.018	25.385	0.000
1236	6.2061	-0.012	25.385	0.000
1237	6.2093	-0.016	25.390	0.000
1238	6.2125	-0.016	25.390	0.000
1239	6.2156	-0.018	25.390	0.000
1240	6.2188	-0.022	25.405	0.000
1241	6.2269	-0.018	25.405	0.000
1242	6.2350	-0.020	25.340	0.000
1243	6.2403	-0.020	25.340	0.000
1244	6.2455	-0.016	25.380	0.000
1245	6.2508	-0.016	25.380	0.000
1246	6.2561	-0.012	25.345	0.000
1247	6.2614	-0.018	25.345	0.000
1248	6.2667	-0.024	25.420	0.000
1249	6.2707	-0.022	25.420	0.000
1250	6.2747	-0.026	25.420	0.000
1251	6.2787	-0.024	25.390	0.000
1252	6.2827	-0.018	25.390	0.000
1253	6.2880	-0.014	25.345	0.000
1254	6.2934	-0.012	25.345	0.000
1255	6.2987	-0.012	25.440	0.000
1256	6.3040	-0.016	25.440	0.000
1257	6.3094	-0.020	25.375	0.000
1258	6.3147	-0.026	25.375	0.000
1259	6.3200	-0.026	25.395	0.000
1260	6.3253	-0.026	25.395	0.000
1261	6.3306	-0.018	25.395	0.000
1262	6.3346	-0.014	25.360	0.000
1263	6.3386	-0.018	25.360	0.000
1264	6.3426	-0.016	25.445	0.000
1265	6.3466	-0.018	25.445	0.000
1266	6.3549	-0.020	25.350	0.000
1267	6.3631	-0.020	25.350	0.000
1268	6.3671	-0.022	25.365	0.000
1269	6.3711	-0.018	25.365	0.000
1270	6.3751	-0.012	25.430	0.000
1271	6.3791	-0.018	25.430	0.000
1272	6.3843	-0.020	25.430	0.000
1273	6.3895	-0.016	25.390	0.000
1274	6.3947	-0.020	25.390	0.000
1275	6.3987	-0.018	25.455	0.000
1276	6.4026	-0.020	25.455	0.000
1277	6.4066	-0.018	25.360	0.000
1278	6.4106	-0.018	25.360	0.000
1279	6.4188	-0.022	25.325	0.000
1280	6.4270	-0.026	25.325	0.000
1281	6.4322	-0.024	25.345	0.000
1282	6.4374	-0.020	25.345	0.000
1283	6.4426	-0.016	25.345	0.000
1284	6.4479	-0.018	25.415	0.000
1285	6.4533	-0.016	25.415	0.000
1286	6.4586	-0.018	25.395	0.000
1287	6.4618	-0.022	25.395	0.000
1288	6.4650	-0.026	25.375	0.000
1289	6.4683	-0.020	25.375	0.000
1290	6.4715	-0.010	25.420	0.000
1291	6.4747	-0.010	25.420	0.000
1292	6.4826	-0.014	25.395	0.000
1293	6.4906	-0.014	25.395	0.000
1294	6.4960	-0.026	25.395	0.000
1295	6.5013	-0.032	25.350	0.000
1296	6.5066	-0.032	25.350	0.000
1297	6.5120	-0.026	25.380	0.000
1298	6.5174	-0.018	25.380	0.000
1299	6.5228	-0.012	25.360	0.000
1300	6.5260	-0.006	25.360	0.000
1301	6.5291	-0.012	25.420	0.000
1302	6.5323	-0.016	25.420	0.000
1303	6.5354	-0.020	25.425	0.000
1304	6.5386	-0.024	25.425	0.000
1305	6.5466	-0.022	25.425	0.000
1306	6.5546	-0.028	25.405	0.000
1307	6.5599	-0.022	25.405	0.000
1308	6.5653	-0.020	25.380	0.000
1309	6.5706	-0.022	25.380	0.000
1310	6.5760	-0.012	25.420	0.000
1311	6.5813	-0.014	25.420	0.000
1312	6.5866	-0.016	25.340	0.000
1313	6.5898	-0.018	25.340	0.000
1314	6.5930	-0.026	25.420	0.000
1315	6.5962	-0.028	25.420	0.000
1316	6.5994	-0.028	25.420	0.000
1317	6.6026	-0.016	25.365	0.000
1318	6.6185	-0.006	25.365	0.000
1319	6.6225	-0.008	25.415	0.000
1320	6.6265	-0.008	25.415	0.000
1321	6.6306	-0.022	25.465	0.000
1322	6.6346	-0.038	25.465	0.000
1323	6.6399	-0.036	25.445	0.000
1324	6.6453	-0.030	25.445	0.000
1325	6.6507	-0.018	25.380	0.000
1326	6.6538	-0.002	25.380	0.000
1327	6.6570	0.002	25.380	0.000
1328	6.6602	-0.006	25.420	0.000
1329	6.6633	-0.024	25.420	0.000
1330	6.6665	-0.038	25.470	0.000
1331	6.6824	-0.040	25.470	0.000
1332	6.6878	-0.034	25.455	0.000
1333	6.6931	-0.018	25.455	0.000
1334	6.6985	-0.008	25.405	0.000
1335	6.7025	-0.006	25.405	0.000
1336	6.7065	-0.012	25.385	0.000
1337	6.7105	-0.022	25.385	0.000
1338	6.7145	-0.028	25.385	0.000
1339	6.7198	-0.024	25.400	0.000
1340	6.7252	-0.018	25.400	0.000
1341	6.7305	-0.014	25.435	0.000
1342	6.7358	-0.014	25.435	0.000
1343	6.7412	-0.022	25.460	0.000
1344	6.7465	-0.026	25.460	0.000
1345	6.7518	-0.026	25.435	0.000
1346	6.7571	-0.020	25.435	0.000
1347	6.7624	-0.012	25.415	0.000
1348	6.7678	-0.012	25.415	0.000
1349	6.7731	-0.012	25.415	0.000
1350	6.7784	-0.016	25.425	0.000
1351	6.7816	-0.026	25.425	0.000
1352	6.7848	-0.030	25.430	0.000
1353	6.7880	-0.028	25.430	0.000
1354	6.7912	-0.016	25.410	0.000
1355	6.7944	-0.010	25.410	0.000
1356	6.8034	-0.012	25.395	0.000
1357	6.8125	-0.010	25.395	0.000
1358	6.8171	-0.022	25.465	0.000
1359	6.8218	-0.038	25.465	0.000
1360	6.8264	-0.030	25.465	0.000
1361	6.8317	-0.026	25.455	0.000
1362	6.8370	-0.018	25.455	0.000
1363	6.8423	-0.014	25.390	0.000
1364	6.8463	-0.010	25.390	0.000
1365	6.8503	-0.008	25.510	0.000
1366	6.8544	-0.024	25.510	0.000
1367	6.8584	-0.028	25.415	0.000
1368	6.8663	-0.022	25.415	0.000
1369	6.8743	-0.020	25.430	0.000
1370	6.8783	-0.014	25.430	0.000
1371	6.8823	-0.012	25.430	0.000
1372	6.8864	-0.016	25.440	0.000
1373	6.8904	-0.018	25.440	0.000
1374	6.8958	-0.020	25.415	0.000
1375	6.9013	-0.024	25.415	0.000
1376	6.9067	-0.024	25.400	0.000
1377	6.9105	-0.020	25.400	0.000
1378	6.9144	-0.024	25.380	0.000
1379	6.9183	-0.030	25.380	0.000
1380	6.9221	-0.020	25.465	0.000
1381	6.9304	-0.020	25.465	0.000
1382	6.9386	-0.014	25.465	0.000
1383	6.9438	-0.008	25.410	0.000
1384	6.9490	-0.008	25.410	0.000
1385	6.9542	-0.012	25.445	0.000
1386	6.9583	-0.030	25.445	0.000
1387	6.9623	-0.034	25.420	0.000
1388	6.9664	-0.024	25.420	0.000
1389	6.9704	-0.022	25.500	0.000
1390	6.9768	-0.016	25.500	0.000
1391	6.9831	-0.012	25.405	0.000
1392	6.9895	-0.012	25.405	0.000
1393	6.9959	-0.022	25.405	0.000
1394	7.0022	-0.026	25.385	0.000
1395	7.0062	-0.024	25.385	0.000
1396	7.0102	-0.020	25.405	0.000
1397	7.0143	-0.014	25.405	0.000
1398	7.0183	-0.008	25.455	0.000
1399	7.0236	-0.014	25.455	0.000
1400	7.0289	-0.020	25.405	0.000
1401	7.0343	-0.018	25.405	0.000
1402	7.0369	-0.024	25.460	0.000
1403	7.0396	-0.024	25.460	0.000
1404	7.0423	-0.018	25.460	0.000
1405	7.0449	-0.022	25.455	0.000
1406	7.0476	-0.024	25.455	0.000
1407	7.0503	-0.026	25.430	0.000
1408	7.0662	-0.026	25.430	0.000
1409	7.0715	-0.018	25.460	0.000
1410	7.0768	-0.012	25.460	0.000
1411	7.0821	-0.010	25.420	0.000
1412	7.0874	-0.008	25.420	0.000
1413	7.0928	-0.012	25.425	0.000
1414	7.0982	-0.022	25.425	0.000
1415	7.1021	-0.034	25.425	0.000
1416	7.1061	-0.030	25.440	0.000
1417	7.1100	-0.020	25.440	0.000
1418	7.1140	-0.012	25.410	0.000
1419	7.1220	-0.010	25.410	0.000
1420	7.1301	-0.012	25.435	0.000
1421	7.1341	-0.014	25.435	0.000
1422	7.1381	-0.028	25.465	0.000
1423	7.1421	-0.038	25.465	0.000
1424	7.1461	-0.028	25.460	0.000
1425	7.1514	-0.018	25.460	0.000
1426	7.1567	-0.012	25.460	0.000
1427	7.1620	-0.006	25.525	0.000
1428	7.1660	-0.010	25.525	0.000
1429	7.1700	-0.018	25.515	0.000
1430	7.1740	-0.030	25.515	0.000
1431	7.1781	-0.034	25.445	0.000
1432	7.1861	-0.028	25.445	0.000
1433	7.1942	-0.020	25.610	0.000
1434	7.1995	-0.012	25.610	0.000
1435	7.2048	-0.012	25.425	0.000
1436	7.2101	-0.012	25.425	0.000
1437	7.2141	-0.014	25.425	0.000
1438	7.2180	-0.020	25.470	0.000
1439	7.2220	-0.020	25.470	0.000
1440	7.2260	-0.020	25.465	0.000
1441	7.2313	-0.020	25.465	0.000
1442	7.2366	-0.020	25.460	0.000
1443	7.2419	-0.020	25.460	0.000
1444	7.2472	-0.024	25.385	0.000
1445	7.2526	-0.020	25.385	0.000
1446	7.2579	-0.016	25.480	0.000
1447	7.2632	-0.014	25.480	0.000
1448	7.2686	-0.014	25.480	0.000
1449	7.2740	-0.016	25.460	0.000
1450	7.2793	-0.020	25.460	0.000
1451	7.2846	-0.022	25.465	0.000
1452	7.2899	-0.022	25.465	0.000
1453	7.2939	-0.022	25.470	0.000
1454	7.2979	-0.018	25.470	0.000
1455	7.3018	-0.012	25.410	0.000
1456	7.3058	-0.020	25.410	0.000
1457	7.3112	-0.018	25.410	0.000
1458	7.3165	-0.014	25.465	0.000
1459	7.3218	-0.022	25.465	0.000
1460	7.3272	-0.022	25.495	0.000
1461	7.3325	-0.014	25.495	0.000
1462	7.3378	-0.016	25.530	0.000
1463	7.3435	-0.020	25.530	0.000
1464	7.3492	-0.026	25.465	0.000
1465	7.3549	-0.016	25.465	0.000
1466	7.3579	-0.016	25.485	0.000
1467	7.3609	-0.018	25.485	0.000
1468	7.3638	-0.018	25.485	0.000
1469	7.3668	-0.016	25.505	0.000
1470	7.3698	-0.016	25.505	0.000
1471	7.3778	-0.020	25.435	0.000
1472	7.3858	-0.018	25.435	0.000
1473	7.3911	-0.018	25.425	0.000
1474	7.3964	-0.020	25.425	0.000
1475	7.4018	-0.018	25.450	0.000
1476	7.4071	-0.020	25.450	0.000
1477	7.4124	-0.024	25.495	0.000
1478	7.4177	-0.022	25.495	0.000
1479	7.4218	-0.020	25.495	0.000
1480	7.4258	-0.020	25.495	0.000
1481	7.4298	-0.018	25.495	0.000
1482	7.4338	-0.020	25.470	0.000
1483	7.4418	-0.014	25.470	0.000
1484	7.4498	-0.012	25.490	0.000
1485	7.4539	-0.014	25.490	0.000
1486	7.4580	-0.014	25.510	0.000
1487	7.4621	-0.018	25.510	0.000
1488	7.4663	-0.026	25.490	0.000
1489	7.4714	-0.026	25.490	0.000
1490	7.4766	-0.028	25.490	0.000
1491	7.4818	-0.020	25.405	0.000
1492	7.4858	-0.012	25.405	0.000
1493	7.4897	-0.012	25.520	0.000
1494	7.4937	-0.012	25.520	0.000
1495	7.4977	-0.016	25.465	0.000
1496	7.5059	-0.020	25.465	0.000
1497	7.5140	-0.028	25.540	0.000
1498	7.5193	-0.030	25.540	0.000
1499	7.5245	-0.020	25.435	0.000
1500	7.5298	-0.018	25.435	0.000
1501	7.5351	-0.016	25.435	0.000
1502	7.5405	-0.014	25.505	0.000
1503	7.5458	-0.020	25.505	0.000
1504	7.5485	-0.020	25.465	0.000
1505	7.5512	-0.024	25.465	0.000
1506	7.5539	-0.020	25.485	0.000
1507	7.5566	-0.014	25.485	0.000
1508	7.5592	-0.014	25.580	0.000
1509	7.5619	-0.016	25.580	0.000
1510	7.5778	-0.022	25.505	0.000
1511	7.5831	-0.022	25.505	0.000
1512	7.5884	-0.022	25.505	0.000
1513	7.5938	-0.020	25.495	0.000
1514	7.5991	-0.012	25.495	0.000
1515	7.6044	-0.012	25.545	0.000
1516	7.6098	-0.016	25.545	0.000
1517	7.6151	-0.020	25.470	0.000
1518	7.6204	-0.030	25.470	0.000
1519	7.6257	-0.030	25.510	0.000
1520	7.6310	-0.022	25.510	0.000
1521	7.6363	-0.016	25.455	0.000
1522	7.6417	-0.010	25.455	0.000
1523	7.6456	-0.010	25.455	0.000
1524	7.6496	-0.018	25.485	0.000
1525	7.6536	-0.024	25.485	0.000
1526	7.6576	-0.026	25.530	0.000
1527	7.6630	-0.028	25.530	0.000
1528	7.6683	-0.020	25.475	0.000
1529	7.6736	-0.012	25.475	0.000
1530	7.6768	-0.012	25.445	0.000
1531	7.6800	-0.018	25.445	0.000
1532	7.6832	-0.022	25.445	0.000
1533	7.6865	-0.024	25.445	0.000
1534	7.6897	-0.028	25.445	0.000
1535	7.7056	-0.020	25.505	0.000
1536	7.7096	-0.012	25.505	0.000
1537	7.7136	-0.012	25.495	0.000
1538	7.7176	-0.018	25.495	0.000
1539	7.7216	-0.022	25.585	0.000
1540	7.7269	-0.026	25.585	0.000
1541	7.7323	-0.022	25.530	0.000
1542	7.7376	-0.018	25.530	0.000
1543	7.7430	-0.010	25.530	0.000
1544	7.7484	-0.008	25.530	0.000
1545	7.7538	-0.010	25.530	0.000
1546	7.7591	-0.022	25.540	0.000
1547	7.7645	-0.032	25.540	0.000
1548	7.7699	-0.034	25.440	0.000
1549	7.7752	-0.024	25.440	0.000
1550	7.7805	-0.018	25.490	0.000
1551	7.7859	-0.016	25.490	0.000
1552	7.7899	-0.014	25.530	0.000
1553	7.7939	-0.018	25.530	0.000
1554	7.7980	-0.024	25.550	0.000
1555	7.8020	-0.022	25.550	0.000
1556	7.8072	-0.020	25.550	0.000
1557	7.8124	-0.018	25.505	0.000
1558	7.8176	-0.018	25.505	0.000
1559	7.8216	-0.014	25.520	0.000
1560	7.8256	-0.020	25.520	0.000
1561	7.8296	-0.020	25.470	0.000
1562	7.8336	-0.020	25.470	0.000
1563	7.8417	-0.014	25.530	0.000
1564	7.8498	-0.016	25.530	0.000
1565	7.8552	-0.016	25.515	0.000
1566	7.8605	-0.016	25.515	0.000
1567	7.8659	-0.030	25.515	0.000
1568	7.8698	-0.030	25.500	0.000
1569	7.8737	-0.022	25.500	0.000
1570	7.8776	-0.022	25.485	0.000
1571	7.8816	-0.012	25.485	0.000
1572	7.8856	-0.014	25.435	0.000
1573	7.8896	-0.014	25.435	0.000
1574	7.8935	-0.016	25.510	0.000
1575	7.8975	-0.024	25.510	0.000
1576	7.9055	-0.032	25.500	0.000
1577	7.9135	-0.032	25.500	0.000
1578	7.9189	-0.020	25.500	0.000
1579	7.9242	-0.018	25.530	0.000
1580	7.9296	-0.018	25.530	0.000
1581	7.9349	-0.008	25.535	0.000
1582	7.9403	-0.014	25.535	0.000
1583	7.9457	-0.022	25.495	0.000
1584	7.9488	-0.022	25.495	0.000
1585	7.9520	-0.022	25.510	0.000
1586	7.9552	-0.018	25.510	0.000
1587	7.9583	-0.018	25.545	0.000
1588	7.9615	-0.022	25.545	0.000
1589	7.9695	-0.016	25.545	0.000
1590	7.9775	-0.018	25.505	0.000
1591	7.9828	-0.022	25.505	0.000
1592	7.9882	-0.014	25.530	0.000
1593	7.9935	-0.012	25.530	0.000
1594	7.9988	-0.018	25.545	0.000
1595	8.0041	-0.026	25.545	0.000
1596	8.0094	-0.032	25.570	0.000
1597	8.0151	-0.030	25.570	0.000
1598	8.0208	-0.024	25.570	0.000
1599	8.0265	-0.016	25.570	0.000
1600	8.0322	-0.010	25.570	0.000
1601	8.0380	-0.012	25.510	0.000
1602	8.0437	-0.016	25.510	0.000
1603	8.0494	-0.026	25.470	0.000
1604	8.0534	-0.030	25.470	0.000
1605	8.0574	-0.022	25.550	0.000
1606	8.0614	-0.016	25.550	0.000
1607	8.0654	-0.010	25.530	0.000
1608	8.0707	-0.008	25.530	0.000
1609	8.0760	-0.010	25.545	0.000
1610	8.0813	-0.022	25.545	0.000
1611	8.0853	-0.030	25.545	0.000
1612	8.0894	-0.032	25.465	0.000
1613	8.0934	-0.028	25.465	0.000
1614	8.0974	-0.024	25.515	0.000
1615	8.1028	-0.014	25.515	0.000
1616	8.1082	-0.014	25.470	0.000
1617	8.1136	-0.012	25.470	0.000
1618	8.1189	-0.018	25.520	0.000
1619	8.1241	-0.020	25.520	0.000
1620	8.1293	-0.018	25.555	0.000
1621	8.1348	-0.024	25.555	0.000
1622	8.1403	-0.022	25.555	0.000
1623	8.1457	-0.020	25.540	0.000
1624	8.1496	-0.026	25.540	0.000
1625	8.1535	-0.024	25.500	0.000
1626	8.1574	-0.016	25.500	0.000
1627	8.1613	-0.018	25.535	0.000
1628	8.1667	-0.018	25.535	0.000
1629	8.1720	-0.014	25.435	0.000
1630	8.1774	-0.016	25.435	0.000
1631	8.1827	-0.020	25.545	0.000
1632	8.1881	-0.022	25.545	0.000
1633	8.1934	-0.020	25.545	0.000
1634	8.1988	-0.022	25.540	0.000
1635	8.2042	-0.020	25.540	0.000
1636	8.2095	-0.014	25.645	0.000
1637	8.2127	-0.024	25.645	0.000
1638	8.2159	-0.020	25.490	0.000
1639	8.2190	-0.012	25.490	0.000
1640	8.2222	-0.020	25.550	0.000
1641	8.2254	-0.024	25.550	0.000
1642	8.2413	-0.024	25.465	0.000
1643	8.2453	-0.020	25.465	0.000
1644	8.2493	-0.022	25.465	0.000
1645	8.2533	-0.020	25.545	0.000
1646	8.2574	-0.014	25.545	0.000
1647	8.2627	-0.016	25.560	0.000
1648	8.2680	-0.016	25.560	0.000
1649	8.2733	-0.020	25.560	0.000
1650	8.2791	-0.028	25.560	0.000
1651	8.2849	-0.026	25.575	0.000
1652	8.2907	-0.024	25.575	0.000
1653	8.2965	-0.020	25.510	0.000
1654	8.3023	-0.016	25.510	0.000
1655	8.3081	-0.012	25.510	0.000
1656	8.3139	-0.010	25.540	0.000
1657	8.3197	-0.014	25.540	0.000
1658	8.3255	-0.020	25.530	0.000
1659	8.3314	-0.026	25.530	0.000
1660	8.3372	-0.032	25.630	0.000
1661	8.3404	-0.028	25.630	0.000
1662	8.3436	-0.024	25.550	0.000
1663	8.3469	-0.012	25.550	0.000
1664	8.3501	-0.006	25.530	0.000
1665	8.3534	-0.014	25.530	0.000
1666	8.3587	-0.020	25.530	0.000
1667	8.3641	-0.018	25.530	0.000
1668	8.3695	-0.024	25.530	0.000
1669	8.3735	-0.030	25.590	0.000
1670	8.3776	-0.026	25.590	0.000
1671	8.3816	-0.022	25.520	0.000
1672	8.3856	-0.016	25.520	0.000
1673	8.3933	-0.020	25.535	0.000
1674	8.4011	-0.018	25.535	0.000
1675	8.4064	-0.014	25.510	0.000
1676	8.4117	-0.016	25.510	0.000
1677	8.4171	-0.020	25.510	0.000
1678	8.4211	-0.024	25.560	0.000
1679	8.4250	-0.024	25.560	0.000
1680	8.4290	-0.022	25.540	0.000
1681	8.4330	-0.020	25.540	0.000
1682	8.4394	-0.016	25.525	0.000
1683	8.4458	-0.010	25.525	0.000
1684	8.4522	-0.014	25.605	0.000
1685	8.4587	-0.024	25.605	0.000
1686	8.4651	-0.024	25.530	0.000
1687	8.4691	-0.024	25.530	0.000
1688	8.4731	-0.020	25.530	0.000
1689	8.4771	-0.018	25.520	0.000
1690	8.4811	-0.018	25.520	0.000
1691	8.4864	-0.012	25.570	0.000
1692	8.4917	-0.020	25.570	0.000
1693	8.4970	-0.024	25.610	0.000
1694	8.5012	-0.022	25.610	0.000
1695	8.5054	-0.018	25.585	0.000
1696	8.5095	-0.018	25.585	0.000
1697	8.5137	-0.024	25.545	0.000
1698	8.5188	-0.020	25.545	0.000
1699	8.5240	-0.022	25.545	0.000
1700	8.5291	-0.030	25.580	0.000
1701	8.5344	-0.026	25.580	0.000
1702	8.5397	-0.016	25.490	0.000
1703	8.5450	-0.010	25.490	0.000
1704	8.5503	-0.010	25.530	0.000
1705	8.5556	-0.014	25.530	0.000
1706	8.5609	-0.014	25.590	0.000
1707	8.5650	-0.024	25.590	0.000
1708	8.5691	-0.028	25.620	0.000
1709	8.5731	-0.028	25.620	0.000
1710	8.5772	-0.022	25.620	0.000
1711	8.5824	-0.014	25.560	0.000
1712	8.5877	-0.014	25.560	0.000
1713	8.5929	-0.012	25.565	0.000
1714	8.5983	-0.020	25.565	0.000
1715	8.6037	-0.032	25.600	0.000
1716	8.6092	-0.024	25.600	0.000
1717	8.6144	-0.024	25.565	0.000
1718	8.6197	-0.018	25.565	0.000
1719	8.6250	-0.012	25.570	0.000
1720	8.6290	-0.012	25.570	0.000
1721	8.6330	-0.016	25.570	0.000
1722	8.6370	-0.024	25.595	0.000
1723	8.6410	-0.026	25.595	0.000
1724	8.6489	-0.024	25.560	0.000
1725	8.6568	-0.024	25.560	0.000
1726	8.6623	-0.020	25.585	0.000
1727	8.6677	-0.016	25.585	0.000
1728	8.6731	-0.014	25.600	0.000
1729	8.6771	-0.022	25.600	0.000
1730	8.6811	-0.020	25.590	0.000
1731	8.6851	-0.016	25.590	0.000
1732	8.6891	-0.016	25.590	0.000
1733	8.6930	-0.020	25.565	0.000
1734	8.6970	-0.022	25.565	0.000
1735	8.7009	-0.020	25.515	0.000
1736	8.7049	-0.020	25.515	0.000
1737	8.7129	-0.018	25.570	0.000
1738	8.7208	-0.016	25.570	0.000
1739	8.7262	-0.018	25.560	0.000
1740	8.7315	-0.014	25.560	0.000
1741	8.7369	-0.022	25.545	0.000
1742	8.7422	-0.026	25.545	0.000
1743	8.7475	-0.020	25.545	0.000
1744	8.7529	-0.022	25.515	0.000
1745	8.7583	-0.024	25.515	0.000
1746	8.7637	-0.020	25.535	0.000
1747	8.7691	-0.020	25.535	0.000
1748	8.7745	-0.020	25.535	0.000
1749	8.7799	-0.018	25.535	0.000
1750	8.7853	-0.016	25.555	0.000
1751	8.7907	-0.018	25.555	0.000
1752	8.7961	-0.018	25.570	0.000
1753	8.8016	-0.024	25.570	0.000
1754	8.8070	-0.028	25.570	0.000
1755	8.8124	-0.020	25.580	0.000
1756	8.8178	-0.016	25.580	0.000
1757	8.8232	-0.016	25.590	0.000
1758	8.8286	-0.016	25.590	0.000
1759	8.8340	-0.018	25.590	0.000
1760	8.8394	-0.022	25.590	0.000
1761	8.8448	-0.026	25.595	0.000
1762	8.8480	-0.024	25.595	0.000
1763	8.8512	-0.020	25.600	0.000
1764	8.8543	-0.018	25.600	0.000
1765	8.8575	-0.016	25.600	0.000
1766	8.8607	-0.020	25.595	0.000
1767	8.8661	-0.018	25.595	0.000
1768	8.8716	-0.022	25.595	0.000
1769	8.8770	-0.016	25.595	0.000
1770	8.8813	-0.014	25.575	0.000
1771	8.8855	-0.020	25.575	0.000
1772	8.8898	-0.022	25.620	0.000
1773	8.8940	-0.030	25.620	0.000
1774	8.8990	-0.030	25.575	0.000
1775	8.9040	-0.020	25.575	0.000
1776	8.9090	-0.018	25.575	0.000
1777	8.9142	-0.010	25.570	0.000
1778	8.9195	-0.008	25.570	0.000
1779	8.9247	-0.014	25.620	0.000
1780	8.9300	-0.022	25.620	0.000
1781	8.9353	-0.036	25.535	0.000
1782	8.9406	-0.036	25.535	0.000
1783	8.9446	-0.024	25.615	0.000
1784	8.9487	-0.014	25.615	0.000
1785	8.9527	-0.006	25.625	0.000
1786	8.9567	-0.004	25.625	0.000
1787	8.9647	-0.014	25.625	0.000
1788	8.9727	-0.026	25.580	0.000
1789	8.9780	-0.034	25.580	0.000
1790	8.9833	-0.030	25.605	0.000
1791	8.9887	-0.022	25.605	0.000
1792	8.9927	-0.014	25.600	0.000
1793	8.9967	-0.006	25.600	0.000
1794	9.0007	-0.014	25.555	0.000
1795	9.0047	-0.026	25.555	0.000
1796	9.0087	-0.030	25.560	0.000
1797	9.0127	-0.032	25.560	0.000
1798	9.0167	-0.022	25.560	0.000
1799	9.0206	-0.014	25.655	0.000
1800	9.0287	-0.012	25.655	0.000
1801	9.0368	-0.010	25.580	0.000
1802	9.0422	-0.016	25.580	0.000
1803	9.0476	-0.028	25.555	0.000
1804	9.0530	-0.030	25.555	0.000
1805	9.0569	-0.018	25.485	0.000
1806	9.0609	-0.012	25.485	0.000
1807	9.0648	-0.018	25.610	0.000
1808	9.0688	-0.020	25.610	0.000
1809	9.0751	-0.024	25.610	0.000
1810	9.0815	-0.032	25.595	0.000
1811	9.0879	-0.028	25.595	0.000
1812	9.0942	-0.012	25.540	0.000
1813	9.1006	-0.006	25.540	0.000
1814	9.1046	-0.008	25.590	0.000
1815	9.1086	-0.020	25.590	0.000
1816	9.1126	-0.030	25.580	0.000
1817	9.1166	-0.038	25.580	0.000
1818	9.1220	-0.036	25.540	0.000
1819	9.1275	-0.020	25.540	0.000
1820	9.1329	-0.008	25.540	0.000
1821	9.1381	0.002	25.570	0.000
1822	9.1434	-0.006	25.570	0.000
1823	9.1487	-0.020	25.620	0.000
1824	9.1540	-0.032	25.620	0.000
1825	9.1592	-0.038	25.575	0.000
1826	9.1645	-0.032	25.575	0.000
1827	9.1685	-0.022	25.580	0.000
1828	9.1725	-0.014	25.580	0.000
1829	9.1765	-0.008	25.600	0.000
1830	9.1805	-0.010	25.600	0.000
1831	9.1858	-0.022	25.600	0.000
1832	9.1911	-0.028	25.640	0.000
1833	9.1965	-0.026	25.640	0.000
1834	9.2018	-0.020	25.595	0.000
1835	9.2071	-0.018	25.595	0.000
1836	9.2124	-0.020	25.610	0.000
1837	9.2164	-0.018	25.610	0.000
1838	9.2204	-0.018	25.670	0.000
1839	9.2244	-0.016	25.670	0.000
1840	9.2284	-0.018	25.665	0.000
1841	9.2337	-0.016	25.665	0.000
1842	9.2390	-0.012	25.665	0.000
1843	9.2444	-0.024	25.640	0.000
1844	9.2497	-0.030	25.640	0.000
1845	9.2551	-0.032	25.575	0.000
1846	9.2605	-0.032	25.575	0.000
1847	9.2658	-0.020	25.620	0.000
1848	9.2711	-0.012	25.620	0.000
1849	9.2764	-0.006	25.625	0.000
1850	9.2804	-0.008	25.625	0.000
1851	9.2844	-0.022	25.600	0.000
1852	9.2884	-0.026	25.600	0.000
1853	9.2924	-0.026	25.600	0.000
1854	9.3004	-0.020	25.625	0.000
1855	9.3084	-0.016	25.625	0.000
1856	9.3124	-0.018	25.620	0.000
1857	9.3164	-0.014	25.620	0.000
1858	9.3203	-0.018	25.595	0.000
1859	9.3243	-0.032	25.595	0.000
1860	9.3297	-0.028	25.635	0.000
1861	9.3351	-0.024	25.635	0.000
1862	9.3405	-0.014	25.575	0.000
1863	9.3445	-0.010	25.575	0.000
1864	9.3484	-0.010	25.575	0.000
1865	9.3524	-0.016	25.620	0.000
1866	9.3563	-0.028	25.620	0.000
1867	9.3643	-0.026	25.595	0.000
1868	9.3723	-0.024	25.595	0.000
1869	9.3778	-0.024	25.670	0.000
1870	9.3832	-0.018	25.670	0.000
1871	9.3887	-0.014	25.610	0.000
1872	9.3926	-0.016	25.610	0.000
1873	9.3965	-0.020	25.550	0.000
1874	9.4004	-0.028	25.550	0.000
1875	9.4044	-0.020	25.550	0.000
1876	9.4076	-0.014	25.570	0.000
1877	9.4108	-0.018	25.570	0.000
1878	9.4140	-0.014	25.570	0.000
1879	9.4172	-0.018	25.570	0.000
1880	9.4204	-0.026	25.695	0.000
1881	9.4363	-0.024	25.695	0.000
1882	9.4416	-0.024	25.610	0.000
1883	9.4469	-0.022	25.610	0.000
1884	9.4522	-0.016	25.615	0.000
1885	9.4575	-0.012	25.615	0.000
1886	9.4629	-0.014	25.615	0.000
1887	9.4682	-0.018	25.625	0.000
1888	9.4735	-0.022	25.625	0.000
1889	9.4789	-0.022	25.675	0.000
1890	9.4842	-0.022	25.675	0.000
1891	9.4896	-0.028	25.605	0.000
1892	9.4950	-0.028	25.605	0.000
1893	9.5003	-0.022	25.590	0.000
1894	9.5057	-0.014	25.590	0.000
1895	9.5111	-0.014	25.610	0.000
1896	9.5151	-0.012	25.610	0.000
1897	9.5191	-0.012	25.610	0.000
1898	9.5231	-0.020	25.660	0.000
1899	9.5271	-0.032	25.660	0.000
1900	9.5325	-0.032	25.585	0.000
1901	9.5380	-0.024	25.585	0.000
1902	9.5435	-0.016	25.680	0.000
1903	9.5474	-0.010	25.680	0.000
1904	9.5513	-0.008	25.650	0.000
1905	9.5551	-0.014	25.650	0.000
1906	9.5590	-0.022	25.615	0.000
1907	9.5644	-0.032	25.615	0.000
1908	9.5697	-0.028	25.615	0.000
1909	9.5751	-0.018	25.630	0.000
1910	9.5804	-0.018	25.630	0.000
1911	9.5857	-0.012	25.630	0.000
1912	9.5910	-0.012	25.630	0.000
1913	9.5965	-0.022	25.610	0.000
1914	9.6019	-0.026	25.610	0.000
1915	9.6074	-0.026	25.565	0.000
1916	9.6113	-0.026	25.565	0.000
1917	9.6153	-0.018	25.590	0.000
1918	9.6192	-0.014	25.590	0.000
1919	9.6232	-0.016	25.590	0.000
1920	9.6312	-0.024	25.605	0.000
1921	9.6392	-0.022	25.605	0.000
1922	9.6432	-0.022	25.570	0.000
1923	9.6473	-0.024	25.570	0.000
1924	9.6513	-0.016	25.590	0.000
1925	9.6553	-0.008	25.590	0.000
1926	9.6606	-0.014	25.605	0.000
1927	9.6658	-0.018	25.605	0.000
1928	9.6711	-0.026	25.625	0.000
1929	9.6751	-0.032	25.625	0.000
1930	9.6791	-0.034	25.625	0.000
1931	9.6831	-0.026	25.640	0.000
1932	9.6871	-0.008	25.640	0.000
1933	9.6950	-0.008	25.610	0.000
1934	9.7030	-0.012	25.610	0.000
1935	9.7084	-0.014	25.575	0.000
1936	9.7138	-0.030	25.575	0.000
1937	9.7192	-0.030	25.645	0.000
1938	9.7232	-0.022	25.645	0.000
1939	9.7271	-0.022	25.645	0.000
1940	9.7310	-0.016	25.605	0.000
1941	9.7350	-0.016	25.605	0.000
1942	9.7403	-0.014	25.625	0.000
1943	9.7456	-0.018	25.625	0.000
1944	9.7510	-0.026	25.630	0.000
1945	9.7563	-0.020	25.630	0.000
1946	9.7616	-0.018	25.580	0.000
1947	9.7670	-0.024	25.580	0.000
1948	9.7723	-0.022	25.610	0.000
1949	9.7777	-0.028	25.610	0.000
1950	9.7831	-0.020	25.610	0.000
1951	9.7884	-0.010	25.590	0.000
1952	9.7937	-0.010	25.590	0.000
1953	9.7991	-0.012	25.650	0.000
1954	9.8044	-0.020	25.650	0.000
1955	9.8097	-0.028	25.690	0.000
1956	9.8150	-0.032	25.690	0.000
1957	9.8203	-0.030	25.605	0.000
1958	9.8257	-0.022	25.605	0.000
1959	9.8310	-0.016	25.610	0.000
1960	9.8350	-0.006	25.610	0.000
1961	9.8390	-0.004	25.610	0.000
1962	9.8430	-0.016	25.665	0.000
1963	9.8470	-0.030	25.665	0.000
1964	9.8523	-0.036	25.665	0.000
1965	9.8577	-0.034	25.665	0.000
1966	9.8631	-0.026	25.625	0.000
1967	9.8684	-0.020	25.625	0.000
1968	9.8737	-0.010	25.580	0.000
1969	9.8790	-0.008	25.580	0.000
1970	9.8843	-0.012	25.655	0.000
1971	9.8896	-0.016	25.655	0.000
1972	9.8949	-0.030	25.655	0.000
1973	9.8989	-0.026	25.605	0.000
1974	9.9030	-0.020	25.605	0.000
1975	9.9070	-0.018	25.645	0.000
1976	9.9111	-0.012	25.645	0.000
1977	9.9164	-0.018	25.645	0.000
1978	9.9217	-0.022	25.645	0.000
1979	9.9270	-0.020	25.670	0.000
1980	9.9310	-0.024	25.670	0.000
1981	9.9349	-0.020	25.600	0.000
1982	9.9389	-0.020	25.600	0.000
1983	9.9428	-0.020	25.600	0.000
1984	9.9508	-0.016	25.610	0.000
1985	9.9588	-0.022	25.610	0.000
1986	9.9642	-0.022	25.610	0.000
1987	9.9695	-0.018	25.610	0.000
1988	9.9749	-0.016	25.675	0.000
1989	9.9789	-0.014	25.675	0.000
1990	9.9829	-0.020	25.665	0.000
1991	9.9869	-0.022	25.665	0.000
1992	9.9908	-0.028	25.645	0.000
1993	9.9972	-0.032	25.645	0.000
1994	10.0036	-0.020	25.645	0.000
[truncated: 9,696 more rows]
