# Supplementary material for: Applications of a novel reciprocating positive displacement pump in the simulation of pulsatile arterial blood flow
Source: PLoS One. 2022 Dec 13;17(12):e0270780. doi: 10.1371/journal.pone.0270780 (PMC9746965; doi:10.1371/journal.pone.0270780)
Supplement: S1 File — (ZIP) [file pone.0270780.s001.zip › Supporting Information Data Files/Flow Rates/Ocular and Retina/Total Retinal Flow 2 - (m) 0.08.csv]

Viewer Version	2.91
COM HW Type	RS485/USB Sensor Cable
COM HW Config	Config String: COM10, 115200, ECHOOFF
Sensor Cable Version	1.8
Product Type	Liquid Flow Sensor (SF06 Chip)
Product COM Protocol Config	SHDLC Device Address: 0
Product ID	SLF3S-1300F
Sensor Serial	2109-000156
I2C Address	8
Supply Voltage	3.5 V
Command Address	0x3608
Sampling Time [ms]	5
Scale Factor Flow lin.	500
Scale Factor Temp lin.	200
Scale Factor Custom	1
Sample #	Relative Time[s]	Flow linearized [ml/min]	Temperature linearized [deg C]	Custom []
0	0.0160	0.002	23.280	0.000
1	0.0200	0.004	23.280	0.000
2	0.0240	0.002	23.280	0.000
3	0.0280	-0.006	23.330	0.000
4	0.0320	-0.004	23.330	0.000
5	0.0373	0.000	23.380	0.000
6	0.0427	-0.002	23.380	0.000
7	0.0480	-0.002	23.435	0.000
8	0.0533	-0.008	23.435	0.000
9	0.0587	-0.008	23.400	0.000
10	0.0640	-0.010	23.400	0.000
11	0.0693	-0.012	23.465	0.000
12	0.0747	-0.002	23.465	0.000
13	0.0800	0.004	23.465	0.000
14	0.0853	0.004	23.540	0.000
15	0.0907	0.008	23.540	0.000
16	0.0961	-0.008	23.565	0.000
17	0.1000	-0.024	23.565	0.000
18	0.1040	-0.022	23.540	0.000
19	0.1080	-0.018	23.540	0.000
20	0.1120	-0.008	23.550	0.000
21	0.1173	0.002	23.550	0.000
22	0.1226	0.006	23.615	0.000
23	0.1280	0.006	23.615	0.000
24	0.1333	-0.010	23.615	0.000
25	0.1386	-0.022	23.665	0.000
26	0.1439	-0.020	23.665	0.000
27	0.1492	-0.026	23.665	0.000
28	0.1546	-0.008	23.665	0.000
29	0.1599	0.004	23.725	0.000
30	0.1652	-0.010	23.725	0.000
31	0.1706	-0.014	23.690	0.000
32	0.1759	-0.010	23.690	0.000
33	0.1812	-0.018	23.735	0.000
34	0.1865	-0.018	23.735	0.000
35	0.1919	-0.008	23.735	0.000
36	0.1959	-0.002	23.795	0.000
37	0.1999	-0.002	23.795	0.000
38	0.2039	-0.010	23.740	0.000
39	0.2079	-0.020	23.740	0.000
40	0.2132	-0.018	23.750	0.000
41	0.2185	-0.016	23.750	0.000
42	0.2239	-0.006	23.850	0.000
43	0.2292	-0.002	23.850	0.000
44	0.2346	-0.014	23.795	0.000
45	0.2399	-0.012	23.795	0.000
46	0.2452	-0.020	23.795	0.000
47	0.2505	-0.028	23.835	0.000
48	0.2558	-0.018	23.835	0.000
49	0.2598	-0.006	23.795	0.000
50	0.2638	-0.002	23.795	0.000
51	0.2678	-0.002	23.815	0.000
52	0.2718	-0.010	23.815	0.000
53	0.2772	-0.022	23.955	0.000
54	0.2825	-0.032	23.955	0.000
55	0.2878	-0.020	23.835	0.000
56	0.2931	-0.008	23.835	0.000
57	0.2985	-0.010	23.835	0.000
58	0.3038	-0.008	24.020	0.000
59	0.3092	-0.004	24.020	0.000
60	0.3145	-0.016	23.915	0.000
61	0.3199	-0.024	23.915	0.000
62	0.3239	-0.018	24.025	0.000
63	0.3278	-0.010	24.025	0.000
64	0.3318	-0.008	24.035	0.000
65	0.3358	-0.012	24.035	0.000
66	0.3438	-0.016	24.000	0.000
67	0.3518	-0.026	24.000	0.000
68	0.3558	-0.024	24.000	0.000
69	0.3598	-0.008	24.030	0.000
70	0.3638	-0.004	24.030	0.000
71	0.3678	-0.004	24.000	0.000
72	0.3731	-0.004	24.000	0.000
73	0.3784	-0.016	24.105	0.000
74	0.3837	-0.030	24.105	0.000
75	0.3891	-0.034	24.065	0.000
76	0.3945	-0.022	24.065	0.000
77	0.3998	-0.010	24.065	0.000
78	0.4052	-0.004	24.065	0.000
79	0.4106	-0.002	24.065	0.000
80	0.4159	-0.012	24.095	0.000
81	0.4213	-0.024	24.095	0.000
82	0.4267	-0.024	24.050	0.000
83	0.4321	-0.022	24.050	0.000
84	0.4360	-0.016	24.165	0.000
85	0.4399	-0.004	24.165	0.000
86	0.4439	0.000	24.115	0.000
87	0.4478	-0.010	24.115	0.000
88	0.4531	-0.026	24.150	0.000
89	0.4585	-0.032	24.150	0.000
90	0.4638	-0.024	24.150	0.000
91	0.4693	-0.016	24.125	0.000
92	0.4747	-0.004	24.125	0.000
93	0.4802	0.002	24.155	0.000
94	0.4854	-0.012	24.155	0.000
95	0.4906	-0.020	24.105	0.000
96	0.4958	-0.018	24.105	0.000
97	0.5011	-0.030	24.145	0.000
98	0.5065	-0.024	24.145	0.000
99	0.5118	-0.006	24.135	0.000
100	0.5171	-0.002	24.135	0.000
101	0.5224	-0.016	24.135	0.000
102	0.5277	-0.030	24.180	0.000
103	0.5329	-0.024	24.180	0.000
104	0.5382	-0.014	24.220	0.000
105	0.5435	-0.014	24.220	0.000
106	0.5487	-0.006	24.290	0.000
107	0.5540	-0.004	24.290	0.000
108	0.5593	-0.016	24.285	0.000
109	0.5646	-0.018	24.285	0.000
110	0.5698	-0.024	24.245	0.000
111	0.5738	-0.032	24.245	0.000
112	0.5778	-0.020	24.245	0.000
113	0.5818	-0.008	24.250	0.000
114	0.5858	-0.012	24.250	0.000
115	0.5912	-0.012	24.210	0.000
116	0.5965	-0.024	24.210	0.000
117	0.6019	-0.016	24.250	0.000
118	0.6072	-0.010	24.250	0.000
119	0.6125	-0.018	24.270	0.000
120	0.6179	-0.012	24.270	0.000
121	0.6232	-0.016	24.325	0.000
122	0.6286	-0.016	24.325	0.000
123	0.6339	-0.008	24.325	0.000
124	0.6393	-0.020	24.270	0.000
125	0.6446	-0.022	24.270	0.000
126	0.6486	-0.016	24.285	0.000
127	0.6526	-0.020	24.285	0.000
128	0.6566	-0.022	24.330	0.000
129	0.6606	-0.024	24.330	0.000
130	0.6660	-0.024	24.350	0.000
131	0.6713	-0.014	24.350	0.000
132	0.6766	-0.008	24.350	0.000
133	0.6806	-0.008	24.365	0.000
134	0.6846	-0.006	24.365	0.000
135	0.6886	-0.014	24.310	0.000
136	0.6926	-0.016	24.310	0.000
137	0.6981	-0.016	24.370	0.000
138	0.7036	-0.034	24.370	0.000
139	0.7090	-0.030	24.390	0.000
140	0.7143	-0.012	24.390	0.000
141	0.7197	-0.014	24.315	0.000
142	0.7250	-0.010	24.315	0.000
143	0.7303	-0.014	24.315	0.000
144	0.7357	-0.020	24.345	0.000
145	0.7410	-0.018	24.345	0.000
146	0.7441	-0.022	24.385	0.000
147	0.7473	-0.016	24.385	0.000
148	0.7504	-0.014	24.460	0.000
149	0.7535	-0.014	24.460	0.000
150	0.7567	-0.002	24.435	0.000
151	0.7726	-0.012	24.435	0.000
152	0.7767	-0.034	24.475	0.000
153	0.7808	-0.026	24.475	0.000
154	0.7849	-0.024	24.475	0.000
155	0.7890	-0.030	24.430	0.000
156	0.7943	-0.016	24.430	0.000
157	0.7996	-0.010	24.495	0.000
158	0.8050	-0.008	24.495	0.000
159	0.8081	-0.010	24.410	0.000
160	0.8112	-0.016	24.410	0.000
161	0.8144	-0.016	24.355	0.000
162	0.8175	-0.026	24.355	0.000
163	0.8206	-0.026	24.435	0.000
164	0.8369	-0.008	24.435	0.000
165	0.8421	-0.010	24.435	0.000
166	0.8474	-0.020	24.505	0.000
167	0.8526	-0.016	24.505	0.000
168	0.8566	-0.024	24.435	0.000
169	0.8606	-0.024	24.435	0.000
170	0.8646	-0.018	24.530	0.000
171	0.8686	-0.016	24.530	0.000
172	0.8725	-0.010	24.520	0.000
173	0.8765	-0.010	24.520	0.000
174	0.8805	-0.018	24.545	0.000
175	0.8845	-0.026	24.545	0.000
176	0.8925	-0.024	24.545	0.000
177	0.9005	-0.018	24.480	0.000
178	0.9058	-0.012	24.480	0.000
179	0.9111	-0.010	24.495	0.000
180	0.9165	-0.010	24.495	0.000
181	0.9218	-0.014	24.510	0.000
182	0.9271	-0.028	24.510	0.000
183	0.9325	-0.026	24.595	0.000
184	0.9364	-0.022	24.595	0.000
185	0.9404	-0.024	24.580	0.000
186	0.9444	-0.010	24.580	0.000
187	0.9484	-0.010	24.580	0.000
188	0.9538	-0.014	24.525	0.000
189	0.9591	-0.020	24.525	0.000
190	0.9645	-0.022	24.555	0.000
191	0.9698	-0.018	24.555	0.000
192	0.9751	-0.018	24.565	0.000
193	0.9805	-0.016	24.565	0.000
194	0.9858	-0.012	24.560	0.000
195	0.9911	-0.018	24.560	0.000
196	0.9965	-0.028	24.605	0.000
197	0.9997	-0.024	24.605	0.000
198	1.0028	-0.018	24.605	0.000
199	1.0060	-0.012	24.480	0.000
200	1.0092	-0.010	24.480	0.000
201	1.0123	-0.014	24.540	0.000
202	1.0283	-0.024	24.540	0.000
203	1.0323	-0.030	24.555	0.000
204	1.0363	-0.026	24.555	0.000
205	1.0403	-0.014	24.615	0.000
206	1.0443	-0.008	24.615	0.000
207	1.0497	-0.006	24.625	0.000
208	1.0550	-0.004	24.625	0.000
209	1.0603	-0.018	24.625	0.000
210	1.0643	-0.034	24.625	0.000
211	1.0683	-0.036	24.625	0.000
212	1.0723	-0.036	24.570	0.000
213	1.0763	-0.016	24.570	0.000
214	1.0843	-0.006	24.590	0.000
215	1.0922	-0.006	24.590	0.000
216	1.0976	-0.012	24.585	0.000
217	1.1029	-0.014	24.585	0.000
218	1.1082	-0.014	24.620	0.000
219	1.1122	-0.034	24.620	0.000
220	1.1162	-0.024	24.620	0.000
221	1.1202	-0.010	24.585	0.000
222	1.1242	-0.014	24.585	0.000
223	1.1295	-0.018	24.620	0.000
224	1.1348	-0.026	24.620	0.000
225	1.1402	-0.026	24.610	0.000
226	1.1455	-0.026	24.610	0.000
227	1.1508	-0.022	24.610	0.000
228	1.1562	-0.010	24.610	0.000
229	1.1615	-0.014	24.675	0.000
230	1.1668	-0.016	24.675	0.000
231	1.1721	-0.012	24.675	0.000
232	1.1775	-0.016	24.600	0.000
233	1.1828	-0.012	24.600	0.000
234	1.1881	-0.020	24.625	0.000
235	1.1921	-0.012	24.625	0.000
236	1.1961	-0.010	24.655	0.000
237	1.2002	-0.022	24.655	0.000
238	1.2042	-0.032	24.695	0.000
239	1.2095	-0.032	24.695	0.000
240	1.2148	-0.022	24.685	0.000
241	1.2201	-0.014	24.685	0.000
242	1.2255	-0.012	24.685	0.000
243	1.2308	-0.016	24.620	0.000
244	1.2361	-0.004	24.620	0.000
245	1.2415	-0.004	24.725	0.000
246	1.2468	-0.020	24.725	0.000
247	1.2522	-0.020	24.695	0.000
248	1.2563	-0.014	24.695	0.000
249	1.2603	-0.014	24.745	0.000
250	1.2644	-0.016	24.745	0.000
251	1.2685	-0.016	24.745	0.000
252	1.2738	-0.014	24.745	0.000
253	1.2791	0.002	24.745	0.000
254	1.2844	-0.006	24.685	0.000
255	1.2897	-0.006	24.685	0.000
256	1.2951	-0.010	24.690	0.000
257	1.3004	-0.020	24.690	0.000
258	1.3057	-0.008	24.715	0.000
259	1.3110	-0.006	24.715	0.000
260	1.3163	-0.006	24.755	0.000
261	1.3195	-0.002	24.755	0.000
262	1.3227	0.010	24.795	0.000
263	1.3258	0.000	24.795	0.000
264	1.3290	-0.006	24.795	0.000
265	1.3322	-0.008	24.725	0.000
266	1.3482	-0.010	24.725	0.000
267	1.3522	0.008	24.705	0.000
268	1.3562	0.004	24.705	0.000
269	1.3602	0.000	24.770	0.000
270	1.3642	0.004	24.770	0.000
271	1.3695	-0.004	24.690	0.000
272	1.3749	0.002	24.690	0.000
273	1.3802	-0.004	24.765	0.000
274	1.3834	-0.010	24.765	0.000
275	1.3866	-0.002	24.765	0.000
276	1.3898	-0.004	24.820	0.000
277	1.3930	-0.002	24.820	0.000
278	1.3961	0.000	24.795	0.000
279	1.4121	-0.006	24.795	0.000
280	1.4175	-0.002	24.745	0.000
281	1.4228	0.006	24.745	0.000
282	1.4282	-0.002	24.770	0.000
283	1.4322	-0.004	24.770	0.000
284	1.4362	-0.006	24.825	0.000
285	1.4403	-0.002	24.825	0.000
286	1.4443	0.006	24.825	0.000
287	1.4482	-0.006	24.765	0.000
288	1.4522	-0.008	24.765	0.000
289	1.4561	-0.002	24.820	0.000
290	1.4601	-0.014	24.820	0.000
291	1.4681	-0.012	24.845	0.000
292	1.4761	-0.010	24.845	0.000
293	1.4814	-0.006	24.770	0.000
294	1.4867	0.006	24.770	0.000
295	1.4920	-0.002	24.825	0.000
296	1.4974	-0.008	24.825	0.000
297	1.5028	-0.008	24.825	0.000
298	1.5082	-0.020	24.825	0.000
299	1.5114	-0.010	24.825	0.000
300	1.5145	-0.002	24.865	0.000
301	1.5177	-0.006	24.865	0.000
302	1.5209	0.002	24.850	0.000
303	1.5240	-0.006	24.850	0.000
304	1.5321	-0.012	24.850	0.000
305	1.5401	-0.010	24.850	0.000
306	1.5454	-0.016	24.845	0.000
307	1.5507	-0.006	24.845	0.000
308	1.5560	0.010	24.845	0.000
309	1.5615	-0.002	24.865	0.000
310	1.5669	-0.012	24.865	0.000
311	1.5724	-0.018	24.930	0.000
312	1.5755	-0.024	24.930	0.000
313	1.5786	-0.016	24.875	0.000
314	1.5818	-0.012	24.875	0.000
315	1.5849	0.002	24.830	0.000
316	1.5881	0.012	24.830	0.000
317	1.6044	-0.008	24.830	0.000
318	1.6083	-0.016	24.830	0.000
319	1.6122	-0.018	24.830	0.000
320	1.6161	-0.024	24.845	0.000
321	1.6201	-0.014	24.845	0.000
322	1.6253	-0.006	24.865	0.000
323	1.6306	-0.004	24.865	0.000
324	1.6359	-0.006	24.845	0.000
325	1.6399	-0.014	24.845	0.000
326	1.6439	-0.020	24.865	0.000
327	1.6479	-0.012	24.865	0.000
328	1.6519	-0.012	24.890	0.000
329	1.6599	-0.004	24.890	0.000
330	1.6679	0.002	24.890	0.000
331	1.6732	-0.012	24.910	0.000
332	1.6786	-0.016	24.910	0.000
333	1.6839	-0.024	24.865	0.000
334	1.6880	-0.026	24.865	0.000
335	1.6920	-0.008	24.855	0.000
336	1.6960	-0.008	24.855	0.000
337	1.7000	-0.006	24.875	0.000
338	1.7040	-0.004	24.875	0.000
339	1.7080	-0.014	24.880	0.000
340	1.7119	-0.018	24.880	0.000
341	1.7159	-0.022	24.880	0.000
342	1.7240	-0.016	24.845	0.000
343	1.7321	-0.010	24.845	0.000
344	1.7374	-0.012	24.890	0.000
345	1.7427	-0.012	24.890	0.000
346	1.7480	-0.020	24.890	0.000
347	1.7533	-0.024	24.890	0.000
348	1.7586	-0.016	24.885	0.000
349	1.7639	-0.006	24.885	0.000
350	1.7671	-0.004	24.920	0.000
351	1.7703	-0.010	24.920	0.000
352	1.7735	-0.012	24.920	0.000
353	1.7767	-0.018	24.895	0.000
354	1.7799	-0.024	24.895	0.000
355	1.7879	-0.020	24.995	0.000
356	1.7959	-0.012	24.995	0.000
357	1.8012	-0.008	24.940	0.000
358	1.8064	-0.008	24.940	0.000
359	1.8117	-0.012	24.920	0.000
360	1.8170	-0.020	24.920	0.000
361	1.8223	-0.028	24.920	0.000
362	1.8277	-0.020	24.920	0.000
363	1.8317	-0.010	24.920	0.000
364	1.8357	-0.012	24.980	0.000
365	1.8397	-0.008	24.980	0.000
366	1.8437	-0.012	24.820	0.000
367	1.8517	-0.014	24.820	0.000
368	1.8597	-0.018	24.900	0.000
369	1.8637	-0.024	24.900	0.000
370	1.8677	-0.022	24.855	0.000
371	1.8717	-0.016	24.855	0.000
372	1.8757	-0.012	24.925	0.000
373	1.8810	-0.020	24.925	0.000
374	1.8864	-0.020	24.925	0.000
375	1.8917	-0.014	24.940	0.000
376	1.8970	-0.016	24.940	0.000
377	1.9023	-0.012	24.910	0.000
378	1.9077	-0.008	24.910	0.000
379	1.9130	-0.010	24.955	0.000
380	1.9184	-0.010	24.955	0.000
381	1.9237	-0.018	24.945	0.000
382	1.9290	-0.024	24.945	0.000
383	1.9343	-0.024	25.025	0.000
384	1.9396	-0.022	25.025	0.000
385	1.9436	-0.018	25.025	0.000
386	1.9476	-0.012	24.900	0.000
387	1.9516	-0.010	24.900	0.000
388	1.9556	-0.016	24.995	0.000
389	1.9610	-0.020	24.995	0.000
390	1.9663	-0.020	24.970	0.000
391	1.9716	-0.014	24.970	0.000
392	1.9769	-0.014	24.925	0.000
393	1.9823	-0.018	24.925	0.000
394	1.9876	-0.010	24.985	0.000
395	1.9929	-0.016	24.985	0.000
396	1.9982	-0.026	24.985	0.000
397	2.0035	-0.016	25.005	0.000
398	2.0089	-0.016	25.005	0.000
399	2.0142	-0.016	24.990	0.000
400	2.0195	-0.014	24.990	0.000
401	2.0235	-0.014	25.045	0.000
402	2.0275	-0.014	25.045	0.000
403	2.0316	-0.024	24.985	0.000
404	2.0356	-0.026	24.985	0.000
405	2.0409	-0.020	25.010	0.000
406	2.0463	-0.016	25.010	0.000
407	2.0517	-0.010	25.010	0.000
408	2.0569	-0.002	25.060	0.000
409	2.0622	-0.002	25.060	0.000
410	2.0675	-0.012	25.000	0.000
411	2.0728	-0.012	25.000	0.000
412	2.0782	-0.016	25.065	0.000
413	2.0835	-0.014	25.065	0.000
414	2.0875	-0.014	25.040	0.000
415	2.0915	-0.006	25.040	0.000
416	2.0955	0.018	24.975	0.000
417	2.0995	0.004	24.975	0.000
418	2.1048	-0.004	24.975	0.000
419	2.1101	-0.008	24.990	0.000
420	2.1154	-0.004	24.990	0.000
421	2.1208	0.008	24.980	0.000
422	2.1261	-0.004	24.980	0.000
423	2.1314	0.016	24.950	0.000
424	2.1367	0.008	24.950	0.000
425	2.1421	-0.004	24.985	0.000
426	2.1474	0.002	24.985	0.000
427	2.1528	0.000	25.010	0.000
428	2.1582	-0.012	25.010	0.000
429	2.1636	-0.002	25.010	0.000
430	2.1690	0.014	25.075	0.000
431	2.1744	0.020	25.075	0.000
432	2.1798	0.004	24.990	0.000
433	2.1837	0.004	24.990	0.000
434	2.1876	0.020	25.130	0.000
435	2.1915	0.012	25.130	0.000
436	2.1955	0.000	25.035	0.000
437	2.2008	0.002	25.035	0.000
438	2.2062	0.012	25.010	0.000
439	2.2116	0.014	25.010	0.000
440	2.2155	0.004	25.010	0.000
441	2.2195	0.008	25.065	0.000
442	2.2235	0.006	25.065	0.000
443	2.2274	0.008	25.050	0.000
444	2.2355	0.002	25.050	0.000
445	2.2435	-0.004	25.090	0.000
446	2.2488	0.008	25.090	0.000
447	2.2542	0.006	24.990	0.000
448	2.2595	-0.002	24.990	0.000
449	2.2648	0.008	25.100	0.000
450	2.2702	0.012	25.100	0.000
451	2.2755	0.010	25.100	0.000
452	2.2787	0.006	25.065	0.000
453	2.2819	0.008	25.065	0.000
454	2.2851	0.018	25.045	0.000
455	2.2882	-0.016	25.045	0.000
456	2.2914	0.000	25.015	0.000
457	2.2994	-0.004	25.015	0.000
458	2.3074	0.004	25.090	0.000
459	2.3128	-0.018	25.090	0.000
460	2.3183	-0.008	25.080	0.000
461	2.3237	0.024	25.080	0.000
462	2.3289	0.004	25.080	0.000
463	2.3341	-0.010	25.095	0.000
464	2.3393	0.004	25.095	0.000
465	2.3426	0.010	25.095	0.000
466	2.3458	0.002	25.095	0.000
467	2.3490	-0.018	25.140	0.000
468	2.3522	-0.002	25.140	0.000
469	2.3554	0.002	25.125	0.000
470	2.3633	-0.006	25.125	0.000
471	2.3713	-0.002	25.055	0.000
472	2.3766	-0.002	25.055	0.000
473	2.3820	-0.002	25.055	0.000
474	2.3873	-0.002	25.110	0.000
475	2.3927	-0.010	25.110	0.000
476	2.3980	-0.006	25.210	0.000
477	2.4034	-0.002	25.210	0.000
478	2.4065	-0.002	25.185	0.000
479	2.4097	-0.006	25.185	0.000
480	2.4129	-0.004	25.170	0.000
481	2.4161	0.012	25.170	0.000
482	2.4192	-0.010	25.090	0.000
483	2.4352	-0.008	25.090	0.000
484	2.4392	0.006	25.090	0.000
485	2.4433	-0.004	25.075	0.000
486	2.4473	-0.018	25.075	0.000
487	2.4513	-0.028	25.100	0.000
488	2.4566	-0.008	25.100	0.000
489	2.4619	-0.004	25.085	0.000
490	2.4673	-0.012	25.085	0.000
491	2.4713	-0.008	25.090	0.000
492	2.4752	0.006	25.090	0.000
493	2.4792	0.008	25.105	0.000
494	2.4832	-0.012	25.105	0.000
495	2.4913	-0.014	25.105	0.000
496	2.4995	-0.010	25.175	0.000
497	2.5048	-0.010	25.175	0.000
498	2.5101	-0.010	25.130	0.000
499	2.5154	-0.008	25.130	0.000
500	2.5193	0.002	25.180	0.000
501	2.5233	0.006	25.180	0.000
502	2.5273	-0.008	25.145	0.000
503	2.5312	-0.014	25.145	0.000
504	2.5365	-0.014	25.095	0.000
505	2.5419	-0.030	25.095	0.000
506	2.5472	-0.030	25.095	0.000
507	2.5525	-0.014	25.120	0.000
508	2.5579	0.000	25.120	0.000
509	2.5632	0.002	25.125	0.000
510	2.5686	-0.002	25.125	0.000
511	2.5741	-0.006	25.120	0.000
512	2.5795	0.000	25.120	0.000
513	2.5848	-0.024	25.150	0.000
514	2.5902	-0.026	25.150	0.000
515	2.5955	-0.006	25.135	0.000
516	2.5994	-0.012	25.135	0.000
517	2.6033	-0.006	25.135	0.000
518	2.6072	-0.024	25.195	0.000
519	2.6112	-0.006	25.195	0.000
520	2.6165	-0.002	25.125	0.000
521	2.6218	-0.022	25.125	0.000
522	2.6272	-0.012	25.055	0.000
523	2.6326	-0.006	25.055	0.000
524	2.6380	-0.008	25.165	0.000
525	2.6434	-0.016	25.165	0.000
526	2.6486	-0.020	25.200	0.000
527	2.6539	-0.010	25.200	0.000
528	2.6591	-0.014	25.200	0.000
529	2.6623	-0.016	25.105	0.000
530	2.6655	-0.010	25.105	0.000
531	2.6687	-0.006	25.205	0.000
532	2.6719	-0.016	25.205	0.000
533	2.6751	-0.028	25.210	0.000
534	2.6911	-0.014	25.210	0.000
535	2.6951	-0.012	25.200	0.000
536	2.6991	-0.018	25.200	0.000
537	2.7031	-0.012	25.175	0.000
538	2.7071	-0.008	25.175	0.000
539	2.7124	-0.008	25.175	0.000
540	2.7178	-0.018	25.135	0.000
541	2.7231	-0.022	25.135	0.000
542	2.7271	-0.020	25.170	0.000
543	2.7311	-0.016	25.170	0.000
544	2.7351	-0.010	25.135	0.000
545	2.7390	-0.006	25.135	0.000
546	2.7471	-0.006	25.245	0.000
547	2.7551	-0.010	25.245	0.000
548	2.7604	-0.014	25.145	0.000
549	2.7657	-0.024	25.145	0.000
550	2.7710	-0.034	25.145	0.000
551	2.7750	-0.024	25.155	0.000
552	2.7790	-0.016	25.155	0.000
553	2.7830	-0.006	25.145	0.000
554	2.7869	-0.002	25.145	0.000
555	2.7910	-0.008	25.150	0.000
556	2.7950	-0.008	25.150	0.000
557	2.7990	-0.020	25.175	0.000
558	2.8030	-0.032	25.175	0.000
559	2.8110	-0.026	25.175	0.000
560	2.8190	-0.024	25.235	0.000
561	2.8243	-0.012	25.235	0.000
562	2.8297	-0.004	25.175	0.000
563	2.8351	-0.008	25.175	0.000
564	2.8405	-0.010	25.200	0.000
565	2.8459	-0.018	25.200	0.000
566	2.8513	-0.034	25.170	0.000
567	2.8544	-0.028	25.170	0.000
568	2.8576	-0.020	25.280	0.000
569	2.8607	-0.022	25.280	0.000
570	2.8638	-0.008	25.280	0.000
571	2.8670	-0.002	25.190	0.000
572	2.8749	-0.010	25.190	0.000
573	2.8829	-0.012	25.215	0.000
574	2.8882	-0.026	25.215	0.000
575	2.8935	-0.026	25.215	0.000
576	2.8988	-0.016	25.215	0.000
577	2.9042	-0.020	25.140	0.000
578	2.9095	-0.012	25.140	0.000
579	2.9149	-0.010	25.200	0.000
580	2.9189	-0.016	25.200	0.000
581	2.9229	-0.018	25.200	0.000
582	2.9269	-0.024	25.260	0.000
583	2.9308	-0.020	25.260	0.000
584	2.9388	-0.014	25.155	0.000
585	2.9468	-0.016	25.155	0.000
586	2.9508	-0.020	25.240	0.000
587	2.9548	-0.012	25.240	0.000
588	2.9588	-0.014	25.220	0.000
589	2.9628	-0.010	25.220	0.000
590	2.9681	-0.010	25.260	0.000
591	2.9735	-0.006	25.260	0.000
592	2.9788	-0.002	25.260	0.000
593	2.9841	-0.010	25.280	0.000
594	2.9895	-0.018	25.280	0.000
595	2.9948	-0.016	25.175	0.000
596	3.0001	-0.012	25.175	0.000
597	3.0055	-0.008	25.215	0.000
598	3.0108	0.000	25.215	0.000
599	3.0161	-0.002	25.225	0.000
600	3.0214	-0.010	25.225	0.000
601	3.0267	-0.012	25.255	0.000
602	3.0307	-0.022	25.255	0.000
603	3.0347	-0.018	25.255	0.000
604	3.0387	-0.014	25.235	0.000
605	3.0427	-0.008	25.235	0.000
606	3.0480	0.004	25.180	0.000
607	3.0533	0.002	25.180	0.000
608	3.0586	-0.004	25.290	0.000
609	3.0628	-0.004	25.290	0.000
610	3.0669	-0.010	25.205	0.000
611	3.0711	-0.014	25.205	0.000
612	3.0753	-0.016	25.300	0.000
613	3.0829	-0.018	25.300	0.000
614	3.0906	-0.014	25.300	0.000
615	3.0959	-0.010	25.240	0.000
616	3.1012	-0.008	25.240	0.000
617	3.1065	-0.002	25.210	0.000
618	3.1105	-0.002	25.210	0.000
619	3.1145	0.004	25.280	0.000
620	3.1185	-0.006	25.280	0.000
621	3.1225	-0.016	25.245	0.000
622	3.1279	-0.020	25.245	0.000
623	3.1332	-0.022	25.245	0.000
624	3.1386	-0.016	25.245	0.000
625	3.1439	-0.006	25.245	0.000
626	3.1492	0.006	25.245	0.000
627	3.1545	0.002	25.245	0.000
628	3.1598	-0.004	25.235	0.000
629	3.1652	-0.014	25.235	0.000
630	3.1705	-0.032	25.200	0.000
631	3.1758	-0.024	25.200	0.000
632	3.1811	-0.016	25.295	0.000
633	3.1865	-0.006	25.295	0.000
634	3.1905	0.010	25.320	0.000
635	3.1945	0.000	25.320	0.000
636	3.1986	-0.008	25.320	0.000
637	3.2026	-0.014	25.340	0.000
638	3.2079	-0.030	25.340	0.000
639	3.2132	-0.020	25.300	0.000
640	3.2186	-0.012	25.300	0.000
641	3.2240	-0.012	25.300	0.000
642	3.2293	0.002	25.300	0.000
643	3.2347	-0.010	25.285	0.000
644	3.2400	-0.016	25.285	0.000
645	3.2453	-0.012	25.290	0.000
646	3.2506	-0.014	25.290	0.000
647	3.2545	-0.006	25.290	0.000
648	3.2585	-0.006	25.295	0.000
649	3.2625	-0.008	25.295	0.000
650	3.2665	-0.012	25.285	0.000
651	3.2744	-0.026	25.285	0.000
652	3.2824	-0.018	25.290	0.000
653	3.2864	-0.012	25.290	0.000
654	3.2904	-0.010	25.320	0.000
655	3.2945	0.002	25.320	0.000
656	3.2985	-0.002	25.295	0.000
657	3.3038	-0.016	25.295	0.000
658	3.3091	-0.024	25.295	0.000
659	3.3145	-0.032	25.315	0.000
660	3.3199	-0.022	25.315	0.000
661	3.3254	-0.010	25.360	0.000
662	3.3308	-0.004	25.360	0.000
663	3.3363	0.002	25.315	0.000
664	3.3417	-0.004	25.315	0.000
665	3.3472	-0.018	25.295	0.000
666	3.3526	-0.022	25.295	0.000
667	3.3580	-0.020	25.330	0.000
668	3.3635	-0.014	25.330	0.000
669	3.3689	-0.004	25.330	0.000
670	3.3744	-0.004	25.340	0.000
671	3.3784	-0.012	25.340	0.000
672	3.3824	-0.020	25.365	0.000
673	3.3864	-0.024	25.365	0.000
674	3.3905	-0.018	25.330	0.000
675	3.3958	-0.012	25.330	0.000
676	3.4011	-0.004	25.365	0.000
677	3.4064	-0.004	25.365	0.000
678	3.4104	-0.008	25.320	0.000
679	3.4144	-0.016	25.320	0.000
680	3.4184	-0.024	25.320	0.000
681	3.4223	-0.024	25.420	0.000
682	3.4277	-0.016	25.420	0.000
683	3.4331	-0.010	25.290	0.000
684	3.4385	-0.008	25.290	0.000
685	3.4439	-0.010	25.340	0.000
686	3.4492	-0.012	25.340	0.000
687	3.4546	-0.018	25.325	0.000
688	3.4600	-0.022	25.325	0.000
689	3.4653	-0.016	25.360	0.000
690	3.4707	-0.010	25.360	0.000
691	3.4746	-0.012	25.360	0.000
692	3.4785	-0.008	25.295	0.000
693	3.4824	-0.010	25.295	0.000
694	3.4863	-0.014	25.340	0.000
695	3.4945	-0.012	25.340	0.000
696	3.5027	-0.022	25.400	0.000
697	3.5067	-0.014	25.400	0.000
698	3.5106	-0.016	25.325	0.000
699	3.5146	-0.026	25.325	0.000
700	3.5186	-0.016	25.355	0.000
701	3.5239	-0.012	25.355	0.000
702	3.5292	-0.008	25.355	0.000
703	3.5346	-0.004	25.280	0.000
704	3.5385	-0.010	25.280	0.000
705	3.5425	-0.010	25.325	0.000
706	3.5464	-0.016	25.325	0.000
707	3.5504	-0.030	25.290	0.000
708	3.5584	-0.028	25.290	0.000
709	3.5664	-0.020	25.285	0.000
710	3.5717	-0.012	25.285	0.000
711	3.5770	-0.002	25.300	0.000
712	3.5823	-0.006	25.300	0.000
713	3.5863	-0.010	25.300	0.000
714	3.5903	-0.022	25.290	0.000
715	3.5943	-0.032	25.290	0.000
716	3.5983	-0.022	25.300	0.000
717	3.6015	-0.020	25.300	0.000
718	3.6047	-0.010	25.395	0.000
719	3.6079	0.004	25.395	0.000
720	3.6111	-0.002	25.320	0.000
721	3.6143	-0.016	25.320	0.000
722	3.6303	-0.024	25.295	0.000
723	3.6357	-0.028	25.295	0.000
724	3.6411	-0.026	25.295	0.000
725	3.6465	-0.018	25.320	0.000
726	3.6517	-0.012	25.320	0.000
727	3.6570	-0.006	25.355	0.000
728	3.6623	-0.010	25.355	0.000
729	3.6676	-0.016	25.345	0.000
730	3.6729	-0.014	25.345	0.000
731	3.6783	-0.016	25.405	0.000
732	3.6836	-0.018	25.405	0.000
733	3.6889	-0.014	25.435	0.000
734	3.6942	-0.014	25.435	0.000
735	3.6996	-0.022	25.435	0.000
736	3.7049	-0.020	25.330	0.000
737	3.7102	-0.018	25.330	0.000
738	3.7155	-0.016	25.310	0.000
739	3.7209	-0.010	25.310	0.000
740	3.7262	-0.010	25.345	0.000
741	3.7302	-0.012	25.345	0.000
742	3.7342	-0.020	25.365	0.000
743	3.7381	-0.020	25.365	0.000
744	3.7421	-0.018	25.405	0.000
745	3.7475	-0.020	25.405	0.000
746	3.7528	-0.014	25.405	0.000
747	3.7582	-0.012	25.385	0.000
748	3.7621	-0.012	25.385	0.000
749	3.7661	-0.012	25.340	0.000
750	3.7701	-0.012	25.340	0.000
751	3.7741	-0.016	25.340	0.000
752	3.7794	-0.018	25.340	0.000
753	3.7847	-0.016	25.340	0.000
754	3.7900	-0.016	25.340	0.000
755	3.7954	-0.020	25.370	0.000
756	3.8007	-0.022	25.370	0.000
757	3.8061	-0.016	25.370	0.000
758	3.8114	-0.012	25.420	0.000
759	3.8168	-0.018	25.420	0.000
760	3.8221	-0.016	25.405	0.000
761	3.8261	-0.014	25.405	0.000
762	3.8301	-0.022	25.335	0.000
763	3.8340	-0.018	25.335	0.000
764	3.8380	-0.014	25.400	0.000
765	3.8434	-0.016	25.400	0.000
766	3.8487	-0.010	25.415	0.000
767	3.8540	-0.008	25.415	0.000
768	3.8595	-0.010	25.415	0.000
769	3.8650	-0.018	25.365	0.000
770	3.8705	-0.022	25.365	0.000
771	3.8757	-0.032	25.380	0.000
772	3.8809	-0.030	25.380	0.000
773	3.8861	-0.016	25.420	0.000
774	3.8901	-0.010	25.420	0.000
775	3.8941	-0.002	25.370	0.000
776	3.8981	-0.002	25.370	0.000
777	3.9021	-0.006	25.330	0.000
778	3.9101	-0.022	25.330	0.000
779	3.9181	-0.036	25.330	0.000
780	3.9221	-0.026	25.380	0.000
781	3.9261	-0.026	25.380	0.000
782	3.9301	-0.016	25.345	0.000
783	3.9341	-0.006	25.345	0.000
784	3.9395	-0.008	25.420	0.000
785	3.9449	-0.010	25.420	0.000
786	3.9503	-0.028	25.390	0.000
787	3.9542	-0.030	25.390	0.000
788	3.9581	-0.018	25.400	0.000
789	3.9620	-0.014	25.400	0.000
790	3.9660	-0.012	25.400	0.000
791	3.9740	0.000	25.365	0.000
792	3.9820	-0.008	25.365	0.000
793	3.9874	-0.018	25.405	0.000
794	3.9927	-0.018	25.405	0.000
795	3.9981	-0.028	25.385	0.000
796	4.0020	-0.022	25.385	0.000
797	4.0060	-0.016	25.465	0.000
798	4.0099	-0.018	25.465	0.000
799	4.0139	-0.008	25.415	0.000
800	4.0171	-0.012	25.415	0.000
801	4.0203	-0.016	25.415	0.000
802	4.0234	-0.014	25.445	0.000
803	4.0266	-0.014	25.445	0.000
804	4.0298	-0.016	25.365	0.000
805	4.0458	-0.024	25.365	0.000
806	4.0512	-0.026	25.395	0.000
807	4.0565	-0.016	25.395	0.000
808	4.0619	-0.022	25.415	0.000
809	4.0673	-0.024	25.415	0.000
810	4.0726	-0.010	25.385	0.000
811	4.0780	-0.006	25.385	0.000
812	4.0811	-0.010	25.385	0.000
813	4.0843	-0.010	25.390	0.000
814	4.0875	-0.020	25.390	0.000
815	4.0907	-0.022	25.405	0.000
816	4.0939	-0.024	25.405	0.000
817	4.1018	-0.020	25.400	0.000
818	4.1098	-0.014	25.400	0.000
819	4.1151	-0.012	25.465	0.000
820	4.1205	-0.016	25.465	0.000
821	4.1258	-0.014	25.475	0.000
822	4.1311	-0.018	25.475	0.000
823	4.1365	-0.020	25.475	0.000
824	4.1418	-0.010	25.440	0.000
825	4.1458	-0.014	25.440	0.000
826	4.1498	-0.016	25.435	0.000
827	4.1538	-0.014	25.435	0.000
828	4.1578	-0.026	25.360	0.000
829	4.1658	-0.028	25.360	0.000
830	4.1738	-0.022	25.415	0.000
831	4.1779	-0.016	25.415	0.000
832	4.1820	-0.008	25.455	0.000
833	4.1861	-0.012	25.455	0.000
834	4.1902	-0.016	25.455	0.000
835	4.1954	-0.018	25.480	0.000
836	4.2006	-0.030	25.480	0.000
837	4.2059	-0.024	25.465	0.000
838	4.2099	-0.010	25.465	0.000
839	4.2139	-0.008	25.405	0.000
840	4.2179	-0.008	25.405	0.000
841	4.2219	-0.010	25.480	0.000
842	4.2299	-0.024	25.480	0.000
843	4.2379	-0.034	25.385	0.000
844	4.2433	-0.028	25.385	0.000
845	4.2487	-0.018	25.385	0.000
846	4.2540	-0.006	25.445	0.000
847	4.2580	-0.006	25.445	0.000
848	4.2619	-0.008	25.465	0.000
849	4.2659	-0.016	25.465	0.000
850	4.2699	-0.032	25.445	0.000
851	4.2738	-0.030	25.445	0.000
852	4.2778	-0.026	25.430	0.000
853	4.2818	-0.024	25.430	0.000
854	4.2858	-0.008	25.465	0.000
855	4.2938	-0.008	25.465	0.000
856	4.3019	-0.014	25.465	0.000
857	4.3072	-0.016	25.470	0.000
858	4.3126	-0.022	25.470	0.000
859	4.3180	-0.024	25.425	0.000
860	4.3232	-0.016	25.425	0.000
861	4.3285	-0.016	25.405	0.000
862	4.3338	-0.012	25.405	0.000
863	4.3370	-0.012	25.435	0.000
864	4.3402	-0.016	25.435	0.000
865	4.3434	-0.018	25.490	0.000
866	4.3466	-0.018	25.490	0.000
867	4.3498	-0.016	25.490	0.000
868	4.3578	-0.014	25.455	0.000
869	4.3659	-0.018	25.455	0.000
870	4.3711	-0.022	25.445	0.000
871	4.3764	-0.024	25.445	0.000
872	4.3817	-0.024	25.455	0.000
873	4.3870	-0.020	25.455	0.000
874	4.3923	-0.014	25.455	0.000
875	4.3976	-0.008	25.455	0.000
876	4.4008	-0.010	25.415	0.000
877	4.4040	-0.012	25.415	0.000
878	4.4072	-0.020	25.415	0.000
879	4.4104	-0.028	25.485	0.000
880	4.4136	-0.026	25.485	0.000
881	4.4296	-0.022	25.455	0.000
882	4.4336	-0.012	25.455	0.000
883	4.4376	-0.010	25.470	0.000
884	4.4416	-0.012	25.470	0.000
885	4.4456	-0.010	25.435	0.000
886	4.4510	-0.022	25.435	0.000
887	4.4564	-0.020	25.470	0.000
888	4.4619	-0.020	25.470	0.000
889	4.4658	-0.024	25.470	0.000
890	4.4697	-0.012	25.495	0.000
891	4.4737	-0.014	25.495	0.000
892	4.4776	-0.020	25.405	0.000
893	4.4856	-0.020	25.405	0.000
894	4.4936	-0.024	25.485	0.000
895	4.4989	-0.014	25.485	0.000
896	4.5042	-0.012	25.530	0.000
897	4.5096	-0.018	25.530	0.000
898	4.5136	-0.010	25.445	0.000
899	4.5176	-0.014	25.445	0.000
900	4.5216	-0.028	25.445	0.000
901	4.5256	-0.022	25.430	0.000
902	4.5309	-0.020	25.430	0.000
903	4.5362	-0.024	25.480	0.000
904	4.5415	-0.020	25.480	0.000
905	4.5469	-0.010	25.465	0.000
906	4.5522	-0.012	25.465	0.000
907	4.5575	-0.026	25.465	0.000
908	4.5630	-0.022	25.465	0.000
909	4.5684	-0.014	25.490	0.000
910	4.5739	-0.016	25.490	0.000
911	4.5791	-0.012	25.490	0.000
912	4.5844	-0.012	25.455	0.000
913	4.5897	-0.012	25.455	0.000
914	4.5928	-0.016	25.450	0.000
915	4.5960	-0.024	25.450	0.000
916	4.5992	-0.028	25.505	0.000
917	4.6024	-0.028	25.505	0.000
918	4.6056	-0.018	25.465	0.000
919	4.6135	-0.014	25.465	0.000
920	4.6215	-0.012	25.435	0.000
921	4.6270	-0.010	25.435	0.000
922	4.6324	-0.014	25.435	0.000
923	4.6378	-0.022	25.505	0.000
924	4.6432	-0.020	25.505	0.000
925	4.6485	-0.020	25.495	0.000
926	4.6538	-0.016	25.495	0.000
927	4.6570	-0.016	25.500	0.000
928	4.6601	-0.012	25.500	0.000
929	4.6633	-0.012	25.510	0.000
930	4.6664	-0.020	25.510	0.000
931	4.6695	-0.026	25.520	0.000
932	4.6775	-0.022	25.520	0.000
933	4.6855	-0.018	25.520	0.000
934	4.6908	-0.018	25.530	0.000
935	4.6961	-0.016	25.530	0.000
936	4.7014	-0.020	25.505	0.000
937	4.7071	-0.018	25.505	0.000
938	4.7127	-0.018	25.445	0.000
939	4.7183	-0.018	25.445	0.000
940	4.7221	-0.010	25.465	0.000
941	4.7259	-0.012	25.465	0.000
942	4.7296	-0.014	25.530	0.000
943	4.7334	-0.022	25.530	0.000
944	4.7413	-0.030	25.530	0.000
945	4.7493	-0.024	25.510	0.000
946	4.7546	-0.026	25.510	0.000
947	4.7600	-0.016	25.510	0.000
948	4.7653	-0.004	25.510	0.000
949	4.7693	-0.004	25.485	0.000
950	4.7733	-0.012	25.485	0.000
951	4.7773	-0.024	25.500	0.000
952	4.7814	-0.028	25.500	0.000
953	4.7845	-0.032	25.525	0.000
954	4.7877	-0.026	25.525	0.000
955	4.7909	-0.016	25.525	0.000
956	4.7941	-0.010	25.485	0.000
957	4.7973	-0.012	25.485	0.000
958	4.8133	-0.016	25.505	0.000
959	4.8186	-0.014	25.505	0.000
960	4.8240	-0.020	25.475	0.000
961	4.8293	-0.022	25.475	0.000
962	4.8346	-0.012	25.615	0.000
963	4.8400	-0.010	25.615	0.000
964	4.8453	-0.020	25.525	0.000
965	4.8493	-0.022	25.525	0.000
966	4.8533	-0.018	25.525	0.000
967	4.8573	-0.024	25.525	0.000
968	4.8612	-0.020	25.525	0.000
969	4.8667	-0.014	25.530	0.000
970	4.8722	-0.008	25.530	0.000
971	4.8776	-0.012	25.480	0.000
972	4.8828	-0.020	25.480	0.000
973	4.8881	-0.018	25.510	0.000
974	4.8933	-0.030	25.510	0.000
975	4.8987	-0.028	25.510	0.000
976	4.9042	-0.014	25.540	0.000
977	4.9096	-0.014	25.540	0.000
978	4.9128	-0.014	25.435	0.000
979	4.9159	-0.014	25.435	0.000
980	4.9191	-0.020	25.415	0.000
981	4.9222	-0.026	25.415	0.000
982	4.9253	-0.024	25.545	0.000
983	4.9333	-0.018	25.545	0.000
984	4.9413	-0.012	25.500	0.000
985	4.9467	-0.010	25.500	0.000
986	4.9520	-0.010	25.500	0.000
987	4.9573	-0.018	25.495	0.000
988	4.9626	-0.024	25.495	0.000
989	4.9679	-0.020	25.500	0.000
990	4.9733	-0.018	25.500	0.000
991	4.9765	-0.016	25.445	0.000
992	4.9797	-0.016	25.445	0.000
993	4.9829	-0.014	25.485	0.000
994	4.9861	-0.024	25.485	0.000
995	4.9893	-0.024	25.465	0.000
996	5.0052	-0.014	25.465	0.000
997	5.0092	-0.018	25.465	0.000
998	5.0132	-0.014	25.550	0.000
999	5.0172	-0.008	25.550	0.000
1000	5.0212	-0.020	25.530	0.000
1001	5.0266	-0.028	25.530	0.000
1002	5.0320	-0.028	25.510	0.000
1003	5.0374	-0.020	25.510	0.000
1004	5.0413	-0.012	25.525	0.000
1005	5.0453	-0.014	25.525	0.000
1006	5.0492	-0.008	25.515	0.000
1007	5.0531	-0.012	25.515	0.000
1008	5.0611	-0.026	25.515	0.000
1009	5.0691	-0.026	25.465	0.000
1010	5.0744	-0.026	25.465	0.000
1011	5.0797	-0.020	25.520	0.000
1012	5.0851	-0.010	25.520	0.000
1013	5.0891	-0.008	25.535	0.000
1014	5.0931	-0.014	25.535	0.000
1015	5.0970	-0.020	25.630	0.000
1016	5.1010	-0.028	25.630	0.000
1017	5.1066	-0.026	25.550	0.000
1018	5.1121	-0.024	25.550	0.000
1019	5.1176	-0.014	25.550	0.000
1020	5.1232	-0.006	25.530	0.000
1021	5.1287	-0.014	25.530	0.000
1022	5.1342	-0.018	25.565	0.000
1023	5.1392	-0.016	25.565	0.000
1024	5.1442	-0.024	25.510	0.000
1025	5.1492	-0.022	25.510	0.000
1026	5.1545	-0.012	25.570	0.000
1027	5.1598	-0.012	25.570	0.000
1028	5.1651	-0.014	25.550	0.000
1029	5.1691	-0.024	25.550	0.000
1030	5.1731	-0.028	25.550	0.000
1031	5.1770	-0.030	25.580	0.000
1032	5.1810	-0.026	25.580	0.000
1033	5.1874	-0.010	25.530	0.000
1034	5.1938	-0.002	25.530	0.000
1035	5.2002	-0.008	25.535	0.000
1036	5.2066	-0.012	25.535	0.000
1037	5.2130	-0.018	25.555	0.000
1038	5.2170	-0.030	25.555	0.000
1039	5.2211	-0.026	25.530	0.000
1040	5.2251	-0.014	25.530	0.000
1041	5.2292	-0.014	25.530	0.000
1042	5.2346	-0.012	25.560	0.000
1043	5.2400	-0.012	25.560	0.000
1044	5.2453	-0.024	25.575	0.000
1045	5.2493	-0.030	25.575	0.000
1046	5.2532	-0.026	25.540	0.000
1047	5.2571	-0.016	25.540	0.000
1048	5.2610	-0.012	25.530	0.000
1049	5.2663	-0.010	25.530	0.000
1050	5.2717	-0.006	25.570	0.000
1051	5.2770	-0.020	25.570	0.000
1052	5.2823	-0.028	25.570	0.000
1053	5.2876	-0.022	25.570	0.000
1054	5.2929	-0.024	25.570	0.000
1055	5.2982	-0.022	25.565	0.000
1056	5.3036	-0.010	25.565	0.000
1057	5.3089	-0.012	25.570	0.000
1058	5.3129	-0.016	25.570	0.000
1059	5.3169	-0.016	25.570	0.000
1060	5.3209	-0.022	25.570	0.000
1061	5.3249	-0.022	25.530	0.000
1062	5.3329	-0.018	25.530	0.000
1063	5.3408	-0.016	25.530	0.000
1064	5.3448	-0.014	25.610	0.000
1065	5.3488	-0.022	25.610	0.000
1066	5.3528	-0.018	25.610	0.000
1067	5.3568	-0.014	25.610	0.000
1068	5.3622	-0.022	25.550	0.000
1069	5.3676	-0.018	25.550	0.000
1070	5.3730	-0.010	25.565	0.000
1071	5.3783	-0.014	25.565	0.000
1072	5.3835	-0.020	25.550	0.000
1073	5.3888	-0.026	25.550	0.000
1074	5.3942	-0.030	25.550	0.000
1075	5.3995	-0.026	25.540	0.000
1076	5.4048	-0.016	25.540	0.000
1077	5.4102	-0.004	25.550	0.000
1078	5.4155	-0.006	25.550	0.000
1079	5.4209	-0.014	25.570	0.000
1080	5.4249	-0.018	25.570	0.000
1081	5.4289	-0.026	25.620	0.000
1082	5.4329	-0.032	25.620	0.000
1083	5.4370	-0.022	25.550	0.000
1084	5.4409	-0.012	25.550	0.000
1085	5.4449	-0.012	25.550	0.000
1086	5.4489	-0.010	25.560	0.000
1087	5.4528	-0.014	25.560	0.000
1088	5.4609	-0.024	25.575	0.000
1089	5.4689	-0.030	25.575	0.000
1090	5.4742	-0.022	25.595	0.000
1091	5.4796	-0.016	25.595	0.000
1092	5.4849	-0.018	25.550	0.000
1093	5.4902	-0.014	25.550	0.000
1094	5.4955	-0.014	25.560	0.000
1095	5.5008	-0.022	25.560	0.000
1096	5.5040	-0.020	25.560	0.000
1097	5.5072	-0.018	25.555	0.000
1098	5.5104	-0.012	25.555	0.000
1099	5.5136	-0.012	25.655	0.000
1100	5.5168	-0.016	25.655	0.000
1101	5.5248	-0.022	25.550	0.000
1102	5.5328	-0.034	25.550	0.000
1103	5.5382	-0.028	25.560	0.000
1104	5.5435	-0.020	25.560	0.000
1105	5.5488	-0.016	25.550	0.000
1106	5.5541	-0.002	25.550	0.000
1107	5.5594	-0.006	25.550	0.000
1108	5.5647	-0.014	25.635	0.000
1109	5.5687	-0.018	25.635	0.000
1110	5.5727	-0.028	25.605	0.000
1111	5.5767	-0.024	25.605	0.000
1112	5.5807	-0.022	25.625	0.000
1113	5.5889	-0.014	25.625	0.000
1114	5.5970	-0.010	25.640	0.000
1115	5.6009	-0.018	25.640	0.000
1116	5.6049	-0.026	25.550	0.000
1117	5.6088	-0.020	25.550	0.000
1118	5.6128	-0.024	25.550	0.000
1119	5.6182	-0.020	25.590	0.000
1120	5.6236	-0.008	25.590	0.000
1121	5.6290	-0.012	25.605	0.000
1122	5.6329	-0.018	25.605	0.000
1123	5.6369	-0.014	25.620	0.000
1124	5.6408	-0.024	25.620	0.000
1125	5.6448	-0.024	25.535	0.000
1126	5.6529	-0.024	25.535	0.000
1127	5.6610	-0.020	25.545	0.000
1128	5.6663	-0.010	25.545	0.000
1129	5.6716	-0.026	25.545	0.000
1130	5.6768	-0.020	25.645	0.000
1131	5.6808	-0.012	25.645	0.000
1132	5.6849	-0.020	25.580	0.000
1133	5.6889	-0.012	25.580	0.000
1134	5.6929	-0.010	25.625	0.000
1135	5.6961	-0.016	25.625	0.000
1136	5.6992	-0.014	25.570	0.000
1137	5.7024	-0.024	25.570	0.000
1138	5.7056	-0.032	25.535	0.000
1139	5.7088	-0.026	25.535	0.000
1140	5.7247	-0.024	25.535	0.000
1141	5.7300	-0.008	25.660	0.000
1142	5.7354	-0.012	25.660	0.000
1143	5.7408	-0.018	25.570	0.000
1144	5.7461	-0.010	25.570	0.000
1145	5.7515	-0.020	25.615	0.000
1146	5.7569	-0.026	25.615	0.000
1147	5.7601	-0.016	25.600	0.000
1148	5.7632	-0.014	25.600	0.000
1149	5.7664	-0.016	25.625	0.000
1150	5.7695	-0.018	25.625	0.000
1151	5.7727	-0.020	25.625	0.000
1152	5.7836	-0.022	25.550	0.000
1153	5.7945	-0.022	25.550	0.000
1154	5.7970	-0.018	25.595	0.000
1155	5.7995	-0.012	25.595	0.000
1156	5.8021	-0.014	25.590	0.000
1157	5.8046	-0.020	25.590	0.000
1158	5.8127	-0.018	25.560	0.000
1159	5.8208	-0.020	25.560	0.000
1160	5.8247	-0.018	25.600	0.000
1161	5.8286	-0.016	25.600	0.000
1162	5.8326	-0.020	25.600	0.000
1163	5.8365	-0.018	25.620	0.000
1164	5.8419	-0.014	25.620	0.000
1165	5.8473	-0.024	25.585	0.000
1166	5.8527	-0.022	25.585	0.000
1167	5.8580	-0.018	25.665	0.000
1168	5.8633	-0.018	25.665	0.000
1169	5.8686	-0.012	25.600	0.000
1170	5.8740	-0.012	25.600	0.000
1171	5.8794	-0.012	25.595	0.000
1172	5.8847	-0.016	25.595	0.000
1173	5.8887	-0.024	25.595	0.000
1174	5.8927	-0.022	25.605	0.000
1175	5.8966	-0.030	25.605	0.000
1176	5.9006	-0.030	25.555	0.000
1177	5.9085	-0.018	25.555	0.000
1178	5.9165	-0.014	25.675	0.000
1179	5.9218	-0.016	25.675	0.000
1180	5.9272	-0.012	25.680	0.000
1181	5.9326	-0.010	25.680	0.000
1182	5.9366	-0.020	25.710	0.000
1183	5.9406	-0.022	25.710	0.000
1184	5.9446	-0.024	25.710	0.000
1185	5.9486	-0.020	25.615	0.000
1186	5.9526	-0.018	25.615	0.000
1187	5.9565	-0.022	25.695	0.000
1188	5.9605	-0.016	25.695	0.000
1189	5.9645	-0.014	25.690	0.000
1190	5.9725	-0.026	25.690	0.000
1191	5.9805	-0.016	25.615	0.000
1192	5.9858	-0.012	25.615	0.000
1193	5.9912	-0.020	25.615	0.000
1194	5.9965	-0.018	25.615	0.000
1195	6.0019	-0.012	25.615	0.000
1196	6.0073	-0.016	25.630	0.000
1197	6.0127	-0.022	25.630	0.000
1198	6.0153	-0.018	25.575	0.000
1199	6.0180	-0.018	25.575	0.000
1200	6.0206	-0.020	25.665	0.000
1201	6.0232	-0.022	25.665	0.000
1202	6.0258	-0.014	25.650	0.000
1203	6.0285	-0.018	25.650	0.000
1204	6.0444	-0.024	25.650	0.000
1205	6.0497	-0.018	25.650	0.000
1206	6.0550	-0.014	25.650	0.000
1207	6.0604	-0.020	25.670	0.000
1208	6.0657	-0.016	25.670	0.000
1209	6.0710	-0.014	25.645	0.000
1210	6.0763	-0.014	25.645	0.000
1211	6.0803	-0.020	25.660	0.000
1212	6.0843	-0.022	25.660	0.000
1213	6.0883	-0.022	25.620	0.000
1214	6.0923	-0.022	25.620	0.000
1215	6.0976	-0.016	25.665	0.000
1216	6.1029	-0.012	25.665	0.000
1217	6.1082	-0.012	25.665	0.000
1218	6.1137	-0.010	25.625	0.000
1219	6.1192	-0.014	25.625	0.000
1220	6.1247	-0.024	25.615	0.000
1221	6.1300	-0.028	25.615	0.000
1222	6.1353	-0.026	25.635	0.000
1223	6.1406	-0.020	25.635	0.000
1224	6.1446	-0.014	25.650	0.000
1225	6.1485	-0.012	25.650	0.000
1226	6.1524	-0.014	25.690	0.000
1227	6.1563	-0.020	25.690	0.000
1228	6.1643	-0.028	25.690	0.000
1229	6.1723	-0.030	25.625	0.000
1230	6.1764	-0.022	25.625	0.000
1231	6.1805	-0.012	25.650	0.000
1232	6.1846	-0.006	25.650	0.000
1233	6.1887	-0.006	25.675	0.000
1234	6.1939	-0.010	25.675	0.000
1235	6.1991	-0.018	25.675	0.000
1236	6.2044	-0.032	25.675	0.000
1237	6.2084	-0.032	25.615	0.000
1238	6.2123	-0.022	25.615	0.000
1239	6.2163	-0.016	25.615	0.000
1240	6.2203	-0.016	25.620	0.000
1241	6.2283	-0.012	25.620	0.000
1242	6.2363	-0.014	25.635	0.000
1243	6.2416	-0.016	25.635	0.000
1244	6.2469	-0.016	25.650	0.000
1245	6.2523	-0.014	25.650	0.000
1246	6.2563	-0.016	25.610	0.000
1247	6.2603	-0.022	25.610	0.000
1248	6.2643	-0.028	25.700	0.000
1249	6.2683	-0.026	25.700	0.000
1250	6.2722	-0.024	25.700	0.000
1251	6.2762	-0.016	25.710	0.000
1252	6.2802	-0.004	25.710	0.000
1253	6.2841	-0.010	25.710	0.000
1254	6.2921	-0.018	25.710	0.000
1255	6.3002	-0.020	25.670	0.000
1256	6.3055	-0.036	25.670	0.000
1257	6.3109	-0.034	25.715	0.000
1258	6.3162	-0.016	25.715	0.000
1259	6.3216	-0.008	25.725	0.000
1260	6.3269	-0.004	25.725	0.000
1261	6.3323	-0.008	25.725	0.000
1262	6.3363	-0.016	25.675	0.000
1263	6.3402	-0.024	25.675	0.000
1264	6.3442	-0.032	25.695	0.000
1265	6.3481	-0.026	25.695	0.000
1266	6.3534	-0.016	25.780	0.000
1267	6.3587	-0.012	25.780	0.000
1268	6.3641	-0.010	25.640	0.000
1269	6.3695	-0.014	25.640	0.000
1270	6.3749	-0.022	25.660	0.000
1271	6.3804	-0.026	25.660	0.000
1272	6.3856	-0.026	25.660	0.000
1273	6.3909	-0.022	25.630	0.000
1274	6.3961	-0.016	25.630	0.000
1275	6.3993	-0.012	25.700	0.000
1276	6.4025	-0.016	25.700	0.000
1277	6.4057	-0.018	25.715	0.000
1278	6.4089	-0.024	25.715	0.000
1279	6.4121	-0.022	25.680	0.000
1280	6.4280	-0.014	25.680	0.000
1281	6.4320	-0.012	25.655	0.000
1282	6.4360	-0.004	25.655	0.000
1283	6.4400	-0.014	25.655	0.000
1284	6.4440	-0.028	25.675	0.000
1285	6.4494	-0.028	25.675	0.000
1286	6.4547	-0.030	25.675	0.000
1287	6.4601	-0.026	25.675	0.000
1288	6.4633	-0.012	25.700	0.000
1289	6.4665	-0.006	25.700	0.000
1290	6.4696	-0.008	25.680	0.000
1291	6.4728	-0.018	25.680	0.000
1292	6.4760	-0.028	25.675	0.000
1293	6.4919	-0.028	25.675	0.000
1294	6.4974	-0.026	25.675	0.000
1295	6.5028	-0.020	25.640	0.000
1296	6.5083	-0.010	25.640	0.000
1297	6.5122	-0.010	25.685	0.000
1298	6.5161	-0.018	25.685	0.000
1299	6.5200	-0.014	25.670	0.000
1300	6.5239	-0.022	25.670	0.000
1301	6.5292	-0.024	25.735	0.000
1302	6.5345	-0.016	25.735	0.000
1303	6.5398	-0.018	25.665	0.000
1304	6.5453	-0.016	25.665	0.000
1305	6.5508	-0.016	25.665	0.000
1306	6.5563	-0.020	25.635	0.000
1307	6.5616	-0.020	25.635	0.000
1308	6.5670	-0.018	25.650	0.000
1309	6.5723	-0.018	25.650	0.000
1310	6.5776	-0.020	25.675	0.000
1311	6.5829	-0.024	25.675	0.000
1312	6.5882	-0.024	25.705	0.000
1313	6.5913	-0.014	25.705	0.000
1314	6.5945	-0.014	25.675	0.000
1315	6.5976	-0.010	25.675	0.000
1316	6.6008	-0.010	25.675	0.000
1317	6.6039	-0.016	25.715	0.000
1318	6.6119	-0.014	25.715	0.000
1319	6.6199	-0.020	25.640	0.000
1320	6.6254	-0.030	25.640	0.000
1321	6.6308	-0.026	25.715	0.000
1322	6.6363	-0.026	25.715	0.000
1323	6.6416	-0.020	25.660	0.000
1324	6.6469	-0.016	25.660	0.000
1325	6.6522	-0.022	25.670	0.000
1326	6.6553	-0.012	25.670	0.000
1327	6.6585	-0.014	25.670	0.000
1328	6.6616	-0.012	25.675	0.000
1329	6.6647	-0.012	25.675	0.000
1330	6.6678	-0.022	25.700	0.000
1331	6.6838	-0.018	25.700	0.000
1332	6.6879	-0.020	25.725	0.000
1333	6.6919	-0.020	25.725	0.000
1334	6.6960	-0.018	25.715	0.000
1335	6.7000	-0.018	25.715	0.000
1336	6.7053	-0.014	25.660	0.000
1337	6.7106	-0.018	25.660	0.000
1338	6.7159	-0.020	25.660	0.000
1339	6.7199	-0.024	25.760	0.000
1340	6.7239	-0.022	25.760	0.000
1341	6.7278	-0.018	25.760	0.000
1342	6.7318	-0.016	25.760	0.000
1343	6.7399	-0.012	25.675	0.000
1344	6.7479	-0.018	25.675	0.000
1345	6.7532	-0.022	25.770	0.000
1346	6.7586	-0.016	25.770	0.000
1347	6.7639	-0.024	25.655	0.000
1348	6.7678	-0.024	25.655	0.000
1349	6.7718	-0.016	25.655	0.000
1350	6.7758	-0.012	25.735	0.000
1351	6.7798	-0.012	25.735	0.000
1352	6.7838	-0.014	25.695	0.000
1353	6.7877	-0.018	25.695	0.000
1354	6.7917	-0.024	25.715	0.000
1355	6.7957	-0.030	25.715	0.000
1356	6.8037	-0.020	25.685	0.000
1357	6.8116	-0.018	25.685	0.000
1358	6.8170	-0.020	25.715	0.000
1359	6.8224	-0.012	25.715	0.000
1360	6.8278	-0.010	25.715	0.000
1361	6.8331	-0.018	25.715	0.000
1362	6.8384	-0.024	25.715	0.000
1363	6.8437	-0.016	25.720	0.000
1364	6.8469	-0.020	25.720	0.000
1365	6.8501	-0.018	25.650	0.000
1366	6.8532	-0.014	25.650	0.000
1367	6.8564	-0.018	25.700	0.000
1368	6.8596	-0.016	25.700	0.000
1369	6.8678	-0.018	25.715	0.000
1370	6.8759	-0.024	25.715	0.000
1371	6.8812	-0.022	25.715	0.000
1372	6.8864	-0.020	25.655	0.000
1373	6.8916	-0.016	25.655	0.000
1374	6.8969	-0.018	25.745	0.000
1375	6.9023	-0.016	25.745	0.000
1376	6.9076	-0.008	25.705	0.000
1377	6.9116	-0.014	25.705	0.000
1378	6.9156	-0.030	25.700	0.000
1379	6.9196	-0.026	25.700	0.000
1380	6.9236	-0.022	25.680	0.000
1381	6.9290	-0.022	25.680	0.000
1382	6.9344	-0.014	25.680	0.000
1383	6.9398	-0.010	25.695	0.000
1384	6.9450	-0.008	25.695	0.000
1385	6.9503	-0.014	25.755	0.000
1386	6.9556	-0.026	25.755	0.000
1387	6.9609	-0.026	25.735	0.000
1388	6.9663	-0.026	25.735	0.000
1389	6.9716	-0.026	25.785	0.000
1390	6.9748	-0.014	25.785	0.000
1391	6.9780	-0.012	25.725	0.000
1392	6.9812	-0.012	25.725	0.000
1393	6.9844	-0.012	25.725	0.000
1394	6.9876	-0.024	25.720	0.000
1395	7.0035	-0.026	25.720	0.000
1396	7.0075	-0.024	25.665	0.000
1397	7.0116	-0.024	25.665	0.000
1398	7.0156	-0.016	25.725	0.000
1399	7.0196	-0.014	25.725	0.000
1400	7.0249	-0.010	25.760	0.000
1401	7.0302	-0.010	25.760	0.000
1402	7.0355	-0.020	25.690	0.000
1403	7.0419	-0.020	25.690	0.000
1404	7.0483	-0.022	25.690	0.000
1405	7.0547	-0.024	25.695	0.000
1406	7.0611	-0.020	25.695	0.000
1407	7.0675	-0.018	25.735	0.000
1408	7.0715	-0.018	25.735	0.000
1409	7.0756	-0.016	25.695	0.000
1410	7.0796	-0.018	25.695	0.000
1411	7.0837	-0.016	25.705	0.000
1412	7.0890	-0.020	25.705	0.000
1413	7.0942	-0.020	25.740	0.000
1414	7.0995	-0.016	25.740	0.000
1415	7.1035	-0.016	25.740	0.000
1416	7.1074	-0.018	25.670	0.000
1417	7.1114	-0.012	25.670	0.000
1418	7.1154	-0.016	25.665	0.000
1419	7.1208	-0.020	25.665	0.000
1420	7.1262	-0.022	25.730	0.000
1421	7.1316	-0.024	25.730	0.000
1422	7.1370	-0.024	25.645	0.000
1423	7.1424	-0.024	25.645	0.000
1424	7.1477	-0.014	25.790	0.000
1425	7.1530	-0.012	25.790	0.000
1426	7.1582	-0.010	25.790	0.000
1427	7.1635	-0.014	25.770	0.000
1428	7.1667	-0.026	25.770	0.000
1429	7.1698	-0.022	25.705	0.000
1430	7.1730	-0.022	25.705	0.000
1431	7.1762	-0.022	25.750	0.000
1432	7.1794	-0.016	25.750	0.000
1433	7.1873	-0.012	25.775	0.000
1434	7.1953	-0.008	25.775	0.000
1435	7.2007	-0.018	25.695	0.000
1436	7.2060	-0.026	25.695	0.000
1437	7.2114	-0.016	25.695	0.000
1438	7.2167	-0.022	25.745	0.000
1439	7.2220	-0.020	25.745	0.000
1440	7.2273	-0.014	25.720	0.000
1441	7.2305	-0.022	25.720	0.000
1442	7.2337	-0.024	25.775	0.000
1443	7.2369	-0.026	25.775	0.000
1444	7.2401	-0.024	25.735	0.000
1445	7.2433	-0.018	25.735	0.000
1446	7.2593	-0.018	25.710	0.000
1447	7.2633	-0.006	25.710	0.000
1448	7.2673	-0.006	25.710	0.000
1449	7.2713	-0.018	25.710	0.000
1450	7.2754	-0.022	25.710	0.000
1451	7.2808	-0.026	25.815	0.000
1452	7.2861	-0.030	25.815	0.000
1453	7.2915	-0.020	25.840	0.000
1454	7.2955	-0.012	25.840	0.000
1455	7.2994	-0.012	25.715	0.000
1456	7.3034	-0.014	25.715	0.000
1457	7.3073	-0.018	25.715	0.000
1458	7.3153	-0.024	25.795	0.000
1459	7.3232	-0.024	25.795	0.000
1460	7.3285	-0.028	25.730	0.000
1461	7.3339	-0.016	25.730	0.000
1462	7.3392	-0.006	25.725	0.000
1463	7.3445	-0.012	25.725	0.000
1464	7.3498	-0.012	25.755	0.000
1465	7.3551	-0.018	25.755	0.000
1466	7.3591	-0.026	25.780	0.000
1467	7.3631	-0.028	25.780	0.000
1468	7.3671	-0.026	25.780	0.000
1469	7.3711	-0.024	25.745	0.000
1470	7.3765	-0.018	25.745	0.000
1471	7.3818	-0.014	25.725	0.000
1472	7.3872	-0.014	25.725	0.000
1473	7.3926	-0.014	25.795	0.000
1474	7.3979	-0.018	25.795	0.000
1475	7.4033	-0.014	25.715	0.000
1476	7.4087	-0.016	25.715	0.000
1477	7.4141	-0.018	25.725	0.000
1478	7.4195	-0.016	25.725	0.000
1479	7.4234	-0.020	25.725	0.000
1480	7.4273	-0.026	25.805	0.000
1481	7.4312	-0.020	25.805	0.000
1482	7.4351	-0.016	25.720	0.000
1483	7.4404	-0.014	25.720	0.000
1484	7.4457	-0.008	25.775	0.000
1485	7.4511	-0.014	25.775	0.000
1486	7.4564	-0.020	25.675	0.000
1487	7.4618	-0.026	25.675	0.000
1488	7.4672	-0.036	25.720	0.000
1489	7.4726	-0.030	25.720	0.000
1490	7.4781	-0.020	25.720	0.000
1491	7.4835	-0.006	25.720	0.000
1492	7.4888	-0.006	25.720	0.000
1493	7.4940	-0.014	25.770	0.000
1494	7.4992	-0.016	25.770	0.000
1495	7.5045	-0.022	25.770	0.000
1496	7.5097	-0.028	25.770	0.000
1497	7.5150	-0.024	25.755	0.000
1498	7.5190	-0.008	25.755	0.000
1499	7.5230	-0.012	25.775	0.000
1500	7.5270	-0.016	25.775	0.000
1501	7.5310	-0.018	25.775	0.000
1502	7.5364	-0.030	25.675	0.000
1503	7.5417	-0.028	25.675	0.000
1504	7.5471	-0.022	25.710	0.000
1505	7.5516	-0.014	25.710	0.000
1506	7.5561	-0.010	25.795	0.000
1507	7.5607	-0.020	25.795	0.000
1508	7.5652	-0.016	25.705	0.000
1509	7.5698	-0.016	25.705	0.000
1510	7.5744	-0.028	25.795	0.000
1511	7.5790	-0.018	25.795	0.000
1512	7.5871	-0.012	25.795	0.000
1513	7.5952	-0.014	25.715	0.000
1514	7.5993	-0.014	25.715	0.000
1515	7.6033	-0.022	25.715	0.000
1516	7.6073	-0.028	25.715	0.000
1517	7.6114	-0.028	25.745	0.000
1518	7.6145	-0.024	25.745	0.000
1519	7.6176	-0.012	25.755	0.000
1520	7.6208	-0.006	25.755	0.000
1521	7.6239	-0.010	25.795	0.000
1522	7.6270	-0.012	25.795	0.000
1523	7.6430	-0.024	25.795	0.000
1524	7.6483	-0.038	25.755	0.000
1525	7.6537	-0.030	25.755	0.000
1526	7.6590	-0.026	25.795	0.000
1527	7.6643	-0.014	25.795	0.000
1528	7.6697	0.002	25.760	0.000
1529	7.6750	-0.004	25.760	0.000
1530	7.6782	-0.016	25.850	0.000
1531	7.6813	-0.022	25.850	0.000
1532	7.6845	-0.032	25.830	0.000
1533	7.6877	-0.028	25.830	0.000
1534	7.6909	-0.016	25.830	0.000
1535	7.6989	-0.010	25.820	0.000
1536	7.7069	-0.008	25.820	0.000
1537	7.7122	-0.020	25.785	0.000
1538	7.7175	-0.026	25.785	0.000
1539	7.7228	-0.024	25.775	0.000
1540	7.7282	-0.030	25.775	0.000
1541	7.7335	-0.022	25.755	0.000
1542	7.7389	-0.010	25.755	0.000
1543	7.7428	-0.014	25.775	0.000
1544	7.7468	-0.012	25.775	0.000
1545	7.7508	-0.016	25.775	0.000
1546	7.7548	-0.022	25.740	0.000
1547	7.7628	-0.018	25.740	0.000
1548	7.7708	-0.014	25.725	0.000
1549	7.7748	-0.014	25.725	0.000
1550	7.7788	-0.016	25.735	0.000
1551	7.7828	-0.022	25.735	0.000
1552	7.7868	-0.024	25.760	0.000
1553	7.7921	-0.022	25.760	0.000
1554	7.7975	-0.022	25.775	0.000
1555	7.8028	-0.018	25.775	0.000
1556	7.8068	-0.016	25.775	0.000
1557	7.8108	-0.016	25.780	0.000
1558	7.8148	-0.018	25.780	0.000
1559	7.8188	-0.020	25.770	0.000
1560	7.8268	-0.024	25.770	0.000
1561	7.8348	-0.016	25.720	0.000
1562	7.8402	-0.010	25.720	0.000
1563	7.8455	-0.012	25.785	0.000
1564	7.8509	-0.016	25.785	0.000
1565	7.8548	-0.020	25.795	0.000
1566	7.8588	-0.022	25.795	0.000
1567	7.8628	-0.036	25.795	0.000
1568	7.8668	-0.038	25.755	0.000
1569	7.8700	0.004	25.755	0.000
1570	7.8732	-0.024	25.795	0.000
1571	7.8764	-0.006	25.795	0.000
1572	7.8796	0.010	25.810	0.000
1573	7.8828	-0.026	25.810	0.000
1574	7.8988	-0.032	25.815	0.000
1575	7.9041	-0.052	25.815	0.000
1576	7.9095	-0.012	25.780	0.000
1577	7.9148	-0.006	25.780	0.000
1578	7.9201	-0.034	25.780	0.000
1579	7.9254	-0.014	25.815	0.000
1580	7.9308	0.006	25.815	0.000
1581	7.9339	-0.012	25.785	0.000
1582	7.9371	-0.040	25.785	0.000
1583	7.9403	-0.030	25.795	0.000
1584	7.9435	-0.002	25.795	0.000
1585	7.9467	-0.014	25.755	0.000
1586	7.9547	-0.030	25.755	0.000
1587	7.9627	-0.022	25.845	0.000
1588	7.9681	-0.012	25.845	0.000
1589	7.9734	-0.018	25.845	0.000
1590	7.9787	-0.028	25.780	0.000
1591	7.9841	-0.016	25.780	0.000
1592	7.9895	-0.002	25.725	0.000
1593	7.9949	-0.018	25.725	0.000
1594	7.9980	-0.030	25.840	0.000
1595	8.0012	-0.022	25.840	0.000
1596	8.0044	-0.020	25.760	0.000
1597	8.0075	-0.020	25.760	0.000
1598	8.0107	-0.024	25.815	0.000
1599	8.0187	-0.012	25.815	0.000
1600	8.0267	-0.004	25.815	0.000
1601	8.0320	-0.018	25.755	0.000
1602	8.0374	-0.024	25.755	0.000
1603	8.0427	-0.022	25.745	0.000
1604	8.0481	-0.026	25.745	0.000
1605	8.0535	-0.022	25.860	0.000
1606	8.0589	-0.014	25.860	0.000
1607	8.0621	-0.014	25.830	0.000
1608	8.0652	-0.012	25.830	0.000
1609	8.0683	-0.016	25.775	0.000
1610	8.0715	-0.024	25.775	0.000
1611	8.0746	-0.022	25.775	0.000
1612	8.0905	-0.026	25.830	0.000
1613	8.0946	-0.020	25.830	0.000
1614	8.0986	-0.016	25.845	0.000
1615	8.1026	-0.022	25.845	0.000
1616	8.1066	-0.010	25.815	0.000
1617	8.1121	-0.012	25.815	0.000
1618	8.1177	-0.020	25.820	0.000
1619	8.1232	-0.010	25.820	0.000
1620	8.1263	-0.020	25.815	0.000
1621	8.1294	-0.022	25.815	0.000
1622	8.1324	-0.022	25.815	0.000
1623	8.1355	-0.038	25.830	0.000
1624	8.1386	-0.026	25.830	0.000
1625	8.1546	-0.018	25.795	0.000
1626	8.1599	-0.012	25.795	0.000
1627	8.1652	-0.004	25.730	0.000
1628	8.1705	-0.008	25.730	0.000
1629	8.1758	-0.012	25.775	0.000
1630	8.1811	-0.018	25.775	0.000
1631	8.1864	-0.036	25.865	0.000
1632	8.1904	-0.034	25.865	0.000
1633	8.1944	-0.020	25.865	0.000
1634	8.1984	-0.014	25.815	0.000
1635	8.2024	-0.010	25.815	0.000
1636	8.2077	-0.012	25.770	0.000
1637	8.2131	-0.016	25.770	0.000
1638	8.2184	-0.024	25.805	0.000
1639	8.2237	-0.032	25.805	0.000
1640	8.2291	-0.024	25.830	0.000
1641	8.2344	-0.012	25.830	0.000
1642	8.2399	-0.016	25.860	0.000
1643	8.2453	-0.010	25.860	0.000
1644	8.2508	-0.012	25.860	0.000
1645	8.2539	-0.024	25.860	0.000
1646	8.2570	-0.020	25.860	0.000
1647	8.2601	-0.024	25.750	0.000
1648	8.2633	-0.022	25.750	0.000
1649	8.2664	-0.014	25.820	0.000
1650	8.2746	-0.014	25.820	0.000
1651	8.2827	-0.020	25.855	0.000
1652	8.2880	-0.020	25.855	0.000
1653	8.2933	-0.024	25.795	0.000
1654	8.2986	-0.026	25.795	0.000
1655	8.3040	-0.018	25.795	0.000
1656	8.3093	-0.012	25.805	0.000
1657	8.3147	-0.012	25.805	0.000
1658	8.3179	-0.014	25.850	0.000
1659	8.3210	-0.018	25.850	0.000
1660	8.3241	-0.026	25.820	0.000
1661	8.3273	-0.026	25.820	0.000
1662	8.3304	-0.028	25.810	0.000
1663	8.3464	-0.010	25.810	0.000
1664	8.3504	-0.012	25.775	0.000
1665	8.3544	-0.014	25.775	0.000
1666	8.3584	-0.016	25.775	0.000
1667	8.3624	-0.032	25.840	0.000
1668	8.3677	-0.036	25.840	0.000
1669	8.3730	-0.018	25.910	0.000
1670	8.3783	-0.024	25.910	0.000
1671	8.3815	-0.004	25.870	0.000
1672	8.3847	-0.002	25.870	0.000
1673	8.3879	-0.016	25.840	0.000
1674	8.3911	-0.018	25.840	0.000
1675	8.3943	-0.030	25.780	0.000
1676	8.4103	-0.022	25.780	0.000
1677	8.4156	-0.014	25.780	0.000
1678	8.4209	-0.018	25.815	0.000
1679	8.4262	-0.010	25.815	0.000
1680	8.4302	-0.008	25.815	0.000
1681	8.4342	-0.032	25.815	0.000
1682	8.4382	-0.038	25.770	0.000
1683	8.4422	-0.026	25.770	0.000
1684	8.4462	-0.020	25.835	0.000
1685	8.4502	-0.014	25.835	0.000
1686	8.4542	-0.008	25.850	0.000
1687	8.4582	-0.012	25.850	0.000
1688	8.4662	-0.014	25.850	0.000
1689	8.4742	-0.030	25.855	0.000
1690	8.4796	-0.028	25.855	0.000
1691	8.4851	-0.016	25.850	0.000
1692	8.4906	-0.012	25.850	0.000
1693	8.4958	-0.008	25.850	0.000
1694	8.5010	-0.010	25.850	0.000
1695	8.5062	-0.022	25.790	0.000
1696	8.5101	-0.034	25.790	0.000
1697	8.5141	-0.038	25.880	0.000
1698	8.5181	-0.026	25.880	0.000
1699	8.5221	-0.012	25.880	0.000
1700	8.5275	-0.010	25.875	0.000
1701	8.5330	-0.006	25.875	0.000
1702	8.5385	-0.008	25.805	0.000
1703	8.5438	-0.020	25.805	0.000
1704	8.5492	-0.026	25.870	0.000
1705	8.5545	-0.030	25.870	0.000
1706	8.5597	-0.024	25.775	0.000
1707	8.5649	-0.012	25.775	0.000
1708	8.5701	-0.014	25.860	0.000
1709	8.5733	-0.018	25.860	0.000
1710	8.5766	-0.020	25.860	0.000
1711	8.5798	-0.026	25.875	0.000
1712	8.5830	-0.024	25.875	0.000
1713	8.5862	-0.016	25.805	0.000
1714	8.6022	-0.014	25.805	0.000
1715	8.6062	-0.016	25.835	0.000
1716	8.6102	-0.020	25.835	0.000
1717	8.6142	-0.020	25.805	0.000
1718	8.6182	-0.020	25.805	0.000
1719	8.6235	-0.026	25.805	0.000
1720	8.6288	-0.014	25.805	0.000
1721	8.6341	-0.006	25.805	0.000
1722	8.6405	-0.016	25.790	0.000
1723	8.6469	-0.022	25.790	0.000
1724	8.6532	-0.020	25.880	0.000
1725	8.6596	-0.034	25.880	0.000
1726	8.6659	-0.030	25.835	0.000
1727	8.6700	-0.012	25.835	0.000
1728	8.6740	-0.008	25.865	0.000
1729	8.6780	-0.004	25.865	0.000
1730	8.6820	-0.010	25.870	0.000
1731	8.6860	-0.018	25.870	0.000
1732	8.6901	-0.030	25.870	0.000
1733	8.6941	-0.038	25.830	0.000
1734	8.6981	-0.038	25.830	0.000
1735	8.7021	-0.024	25.880	0.000
1736	8.7060	-0.014	25.880	0.000
1737	8.7100	-0.008	25.885	0.000
1738	8.7139	-0.008	25.885	0.000
1739	8.7220	-0.014	25.825	0.000
1740	8.7302	-0.012	25.825	0.000
1741	8.7354	-0.016	25.835	0.000
1742	8.7407	-0.030	25.835	0.000
1743	8.7460	-0.026	25.835	0.000
1744	8.7513	-0.012	25.815	0.000
1745	8.7567	-0.018	25.815	0.000
1746	8.7621	-0.018	25.830	0.000
1747	8.7653	-0.004	25.830	0.000
1748	8.7684	-0.010	25.815	0.000
1749	8.7716	-0.020	25.815	0.000
1750	8.7748	-0.046	25.830	0.000
1751	8.7779	-0.030	25.830	0.000
1752	8.7860	-0.012	25.795	0.000
1753	8.7940	-0.022	25.795	0.000
1754	8.7993	-0.018	25.795	0.000
1755	8.8046	-0.004	25.890	0.000
1756	8.8099	-0.004	25.890	0.000
1757	8.8153	-0.018	25.870	0.000
1758	8.8206	-0.030	25.870	0.000
1759	8.8260	-0.024	25.825	0.000
1760	8.8292	-0.018	25.825	0.000
1761	8.8324	-0.026	25.860	0.000
1762	8.8356	-0.026	25.860	0.000
1763	8.8388	-0.016	25.875	0.000
1764	8.8420	-0.012	25.875	0.000
1765	8.8500	-0.012	25.875	0.000
1766	8.8581	-0.014	25.820	0.000
1767	8.8633	-0.010	25.820	0.000
1768	8.8686	-0.010	25.815	0.000
1769	8.8738	-0.034	25.815	0.000
1770	8.8793	-0.036	25.870	0.000
1771	8.8847	-0.022	25.870	0.000
1772	8.8902	-0.024	25.845	0.000
1773	8.8941	-0.018	25.845	0.000
1774	8.8980	-0.006	25.895	0.000
1775	8.9019	-0.002	25.895	0.000
1776	8.9058	-0.004	25.895	0.000
1777	8.9138	-0.018	25.830	0.000
1778	8.9217	-0.032	25.830	0.000
1779	8.9272	-0.032	25.800	0.000
1780	8.9328	-0.030	25.800	0.000
1781	8.9383	-0.024	25.895	0.000
1782	8.9422	-0.018	25.895	0.000
1783	8.9461	-0.014	25.895	0.000
1784	8.9500	-0.008	25.895	0.000
1785	8.9539	-0.012	25.840	0.000
1786	8.9571	-0.022	25.840	0.000
1787	8.9602	-0.022	25.840	0.000
1788	8.9634	-0.020	25.935	0.000
1789	8.9666	-0.026	25.935	0.000
1790	8.9698	-0.016	25.875	0.000
1791	8.9858	-0.012	25.875	0.000
1792	8.9911	-0.016	25.900	0.000
1793	8.9965	-0.014	25.900	0.000
1794	9.0018	-0.018	25.860	0.000
1795	9.0072	-0.018	25.860	0.000
1796	9.0126	-0.024	25.900	0.000
1797	9.0180	-0.028	25.900	0.000
1798	9.0225	-0.018	25.900	0.000
1799	9.0271	-0.018	25.860	0.000
1800	9.0316	-0.018	25.860	0.000
1801	9.0361	-0.010	25.860	0.000
1802	9.0406	-0.012	25.860	0.000
1803	9.0451	-0.014	25.885	0.000
1804	9.0497	-0.016	25.885	0.000
1805	9.0550	-0.028	25.850	0.000
1806	9.0604	-0.028	25.850	0.000
1807	9.0657	-0.024	25.895	0.000
1808	9.0710	-0.024	25.895	0.000
1809	9.0763	-0.014	25.895	0.000
1810	9.0816	-0.014	25.865	0.000
1811	9.0870	-0.012	25.865	0.000
1812	9.0924	-0.006	25.880	0.000
1813	9.0979	-0.022	25.880	0.000
1814	9.1018	-0.022	25.850	0.000
1815	9.1057	-0.018	25.850	0.000
1816	9.1097	-0.032	25.870	0.000
1817	9.1136	-0.024	25.870	0.000
1818	9.1191	-0.016	25.810	0.000
1819	9.1245	-0.020	25.810	0.000
1820	9.1300	-0.012	25.810	0.000
1821	9.1352	-0.014	25.860	0.000
1822	9.1405	-0.012	25.860	0.000
1823	9.1457	-0.014	25.800	0.000
1824	9.1510	-0.022	25.800	0.000
1825	9.1563	-0.018	25.840	0.000
1826	9.1617	-0.024	25.840	0.000
1827	9.1649	-0.024	25.885	0.000
1828	9.1681	-0.018	25.885	0.000
1829	9.1713	-0.020	25.860	0.000
1830	9.1745	-0.014	25.860	0.000
1831	9.1777	-0.012	25.860	0.000
1832	9.1857	-0.022	25.890	0.000
1833	9.1937	-0.026	25.890	0.000
1834	9.1990	-0.022	25.815	0.000
1835	9.2043	-0.022	25.815	0.000
1836	9.2096	-0.018	25.865	0.000
1837	9.2149	-0.016	25.865	0.000
1838	9.2202	-0.008	25.915	0.000
1839	9.2255	-0.010	25.915	0.000
1840	9.2287	-0.018	25.880	0.000
1841	9.2319	-0.022	25.880	0.000
1842	9.2351	-0.026	25.880	0.000
1843	9.2383	-0.026	25.870	0.000
1844	9.2415	-0.024	25.870	0.000
1845	9.2576	-0.010	25.880	0.000
1846	9.2629	-0.014	25.880	0.000
1847	9.2682	-0.020	25.850	0.000
1848	9.2735	-0.012	25.850	0.000
1849	9.2776	-0.020	25.890	0.000
1850	9.2816	-0.024	25.890	0.000
1851	9.2856	-0.020	25.895	0.000
1852	9.2896	-0.014	25.895	0.000
1853	9.2936	-0.016	25.895	0.000
1854	9.2976	-0.022	25.875	0.000
1855	9.3015	-0.022	25.875	0.000
1856	9.3055	-0.018	25.890	0.000
1857	9.3136	-0.018	25.890	0.000
1858	9.3217	-0.020	25.840	0.000
1859	9.3269	-0.014	25.840	0.000
1860	9.3322	-0.018	25.910	0.000
1861	9.3374	-0.020	25.910	0.000
1862	9.3429	-0.016	25.895	0.000
1863	9.3483	-0.020	25.895	0.000
1864	9.3538	-0.016	25.895	0.000
1865	9.3569	-0.012	25.870	0.000
1866	9.3601	-0.014	25.870	0.000
1867	9.3632	-0.016	25.815	0.000
1868	9.3663	-0.024	25.815	0.000
1869	9.3694	-0.028	25.845	0.000
1870	9.3774	-0.022	25.845	0.000
1871	9.3853	-0.022	25.880	0.000
1872	9.3907	-0.014	25.880	0.000
1873	9.3960	-0.014	25.890	0.000
1874	9.4014	-0.014	25.890	0.000
1875	9.4067	-0.012	25.890	0.000
1876	9.4120	-0.024	25.895	0.000
1877	9.4174	-0.030	25.895	0.000
1878	9.4214	-0.020	25.880	0.000
1879	9.4254	-0.020	25.880	0.000
1880	9.4293	-0.020	25.900	0.000
1881	9.4333	-0.012	25.900	0.000
1882	9.4388	-0.014	25.865	0.000
1883	9.4443	-0.018	25.865	0.000
1884	9.4497	-0.022	25.810	0.000
1885	9.4550	-0.024	25.810	0.000
1886	9.4602	-0.016	25.810	0.000
1887	9.4655	-0.016	25.910	0.000
1888	9.4708	-0.014	25.910	0.000
1889	9.4762	-0.008	25.880	0.000
1890	9.4815	-0.020	25.880	0.000
1891	9.4847	-0.028	25.895	0.000
1892	9.4879	-0.026	25.895	0.000
1893	9.4910	-0.026	25.860	0.000
1894	9.4942	-0.018	25.860	0.000
1895	9.4973	-0.008	25.880	0.000
1896	9.5133	-0.008	25.880	0.000
1897	9.5173	-0.012	25.880	0.000
1898	9.5213	-0.020	25.850	0.000
1899	9.5253	-0.024	25.850	0.000
1900	9.5293	-0.028	25.855	0.000
1901	9.5346	-0.026	25.855	0.000
1902	9.5400	-0.016	25.915	0.000
1903	9.5453	-0.010	25.915	0.000
1904	9.5493	-0.016	25.875	0.000
1905	9.5532	-0.024	25.875	0.000
1906	9.5572	-0.024	25.915	0.000
1907	9.5611	-0.030	25.915	0.000
1908	9.5692	-0.024	25.915	0.000
1909	9.5772	-0.014	25.960	0.000
1910	9.5826	-0.014	25.960	0.000
1911	9.5881	-0.008	25.865	0.000
1912	9.5935	-0.006	25.865	0.000
1913	9.5975	-0.016	25.880	0.000
1914	9.6015	-0.022	25.880	0.000
1915	9.6055	-0.022	25.920	0.000
1916	9.6095	-0.024	25.920	0.000
1917	9.6147	-0.020	25.860	0.000
1918	9.6199	-0.024	25.860	0.000
1919	9.6251	-0.016	25.860	0.000
1920	9.6305	-0.016	25.865	0.000
1921	9.6358	-0.022	25.865	0.000
1922	9.6412	-0.014	25.840	0.000
1923	9.6466	-0.018	25.840	0.000
1924	9.6521	-0.022	25.900	0.000
1925	9.6575	-0.018	25.900	0.000
1926	9.6628	-0.020	25.835	0.000
1927	9.6680	-0.020	25.835	0.000
1928	9.6732	-0.018	25.885	0.000
1929	9.6764	-0.018	25.885	0.000
1930	9.6796	-0.016	25.885	0.000
1931	9.6828	-0.016	25.910	0.000
1932	9.6860	-0.016	25.910	0.000
1933	9.6892	-0.016	25.860	0.000
1934	9.6972	-0.024	25.860	0.000
1935	9.7051	-0.020	25.965	0.000
1936	9.7105	-0.014	25.965	0.000
1937	9.7159	-0.022	25.870	0.000
1938	9.7213	-0.022	25.870	0.000
1939	9.7267	-0.008	25.870	0.000
1940	9.7321	-0.018	25.890	0.000
1941	9.7375	-0.026	25.890	0.000
1942	9.7406	-0.020	25.965	0.000
1943	9.7437	-0.024	25.965	0.000
1944	9.7469	-0.022	25.850	0.000
1945	9.7500	-0.016	25.850	0.000
1946	9.7531	-0.014	25.900	0.000
1947	9.7691	-0.012	25.900	0.000
1948	9.7731	-0.014	25.885	0.000
1949	9.7771	-0.014	25.885	0.000
1950	9.7811	-0.014	25.885	0.000
1951	9.7851	-0.026	25.880	0.000
1952	9.7905	-0.026	25.880	0.000
1953	9.7958	-0.022	25.915	0.000
1954	9.8011	-0.028	25.915	0.000
1955	9.8043	-0.022	25.940	0.000
1956	9.8075	-0.014	25.940	0.000
1957	9.8107	-0.014	25.925	0.000
1958	9.8139	-0.010	25.925	0.000
1959	9.8170	-0.012	25.935	0.000
1960	9.8331	-0.020	25.935	0.000
1961	9.8384	-0.022	25.935	0.000
1962	9.8436	-0.028	25.920	0.000
1963	9.8489	-0.020	25.920	0.000
1964	9.8530	-0.016	25.825	0.000
1965	9.8570	-0.020	25.825	0.000
1966	9.8610	-0.010	25.920	0.000
1967	9.8650	-0.010	25.920	0.000
1968	9.8703	-0.020	25.900	0.000
1969	9.8756	-0.018	25.900	0.000
1970	9.8809	-0.026	25.920	0.000
1971	9.8863	-0.028	25.920	0.000
1972	9.8916	-0.018	25.920	0.000
1973	9.8970	-0.020	25.955	0.000
1974	9.9023	-0.018	25.955	0.000
1975	9.9076	-0.012	25.925	0.000
1976	9.9129	-0.018	25.925	0.000
1977	9.9182	-0.016	25.915	0.000
1978	9.9236	-0.018	25.915	0.000
1979	9.9289	-0.024	25.945	0.000
1980	9.9329	-0.016	25.945	0.000
1981	9.9369	-0.020	25.880	0.000
1982	9.9409	-0.024	25.880	0.000
1983	9.9449	-0.014	25.880	0.000
[truncated: 11,774 more rows]
