# Supplementary material for: Applications of a novel reciprocating positive displacement pump in the simulation of pulsatile arterial blood flow
Source: PLoS One. 2022 Dec 13;17(12):e0270780. doi: 10.1371/journal.pone.0270780 (PMC9746965; doi:10.1371/journal.pone.0270780)
Supplement: S1 File — (ZIP) [file pone.0270780.s001.zip › Supporting Information Data Files/Flow Rates/Ocular and Retina/Total Retinal Flow 2 - (u) 0.092.csv]

Viewer Version	2.91
COM HW Type	RS485/USB Sensor Cable
COM HW Config	Config String: COM10, 115200, ECHOOFF
Sensor Cable Version	1.8
Product Type	Liquid Flow Sensor (SF06 Chip)
Product COM Protocol Config	SHDLC Device Address: 0
Product ID	SLF3S-1300F
Sensor Serial	2109-000156
I2C Address	8
Supply Voltage	3.5 V
Command Address	0x3608
Sampling Time [ms]	5
Scale Factor Flow lin.	500
Scale Factor Temp lin.	200
Scale Factor Custom	1
Sample #	Relative Time[s]	Flow linearized [ml/min]	Temperature linearized [deg C]	Custom []
24	0.1333	-0.012	23.705	0.000
25	0.1388	-0.008	23.695	0.000
26	0.1443	-0.010	23.695	0.000
27	0.1494	-0.016	23.730	0.000
28	0.1546	-0.012	23.730	0.000
29	0.1598	-0.016	23.740	0.000
30	0.1653	-0.014	23.740	0.000
31	0.1707	-0.006	23.710	0.000
32	0.1762	-0.008	23.710	0.000
33	0.1801	-0.002	23.835	0.000
34	0.1840	-0.002	23.835	0.000
35	0.1879	-0.010	23.835	0.000
36	0.1918	-0.012	23.855	0.000
37	0.1971	-0.018	23.855	0.000
38	0.2024	-0.024	23.895	0.000
39	0.2078	-0.012	23.895	0.000
40	0.2131	-0.012	23.895	0.000
41	0.2184	-0.010	23.895	0.000
42	0.2237	-0.002	23.900	0.000
43	0.2291	-0.008	23.900	0.000
44	0.2345	-0.012	23.885	0.000
45	0.2399	-0.014	23.885	0.000
46	0.2452	-0.024	23.885	0.000
47	0.2505	-0.014	23.940	0.000
48	0.2558	-0.008	23.940	0.000
49	0.2610	-0.010	23.940	0.000
50	0.2663	-0.004	23.940	0.000
51	0.2716	-0.010	24.030	0.000
52	0.2756	-0.010	24.030	0.000
53	0.2796	-0.014	23.990	0.000
54	0.2836	-0.024	23.990	0.000
55	0.2876	-0.014	23.920	0.000
56	0.2929	-0.010	23.920	0.000
57	0.2983	-0.014	23.920	0.000
58	0.3036	-0.012	24.010	0.000
59	0.3089	-0.014	24.010	0.000
60	0.3142	-0.018	24.015	0.000
61	0.3196	-0.012	24.015	0.000
62	0.3249	-0.016	23.975	0.000
63	0.3302	-0.010	23.975	0.000
64	0.3355	-0.006	24.060	0.000
65	0.3395	-0.016	24.060	0.000
66	0.3435	-0.010	24.040	0.000
67	0.3475	-0.008	24.040	0.000
68	0.3515	-0.018	24.040	0.000
69	0.3569	-0.008	24.125	0.000
70	0.3622	-0.014	24.125	0.000
71	0.3675	-0.018	24.070	0.000
72	0.3728	-0.008	24.070	0.000
73	0.3782	-0.018	24.150	0.000
74	0.3835	-0.016	24.150	0.000
75	0.3888	-0.012	24.145	0.000
76	0.3942	-0.018	24.145	0.000
77	0.3995	-0.016	24.205	0.000
78	0.4048	-0.016	24.205	0.000
79	0.4102	-0.014	24.205	0.000
80	0.4155	-0.014	24.125	0.000
81	0.4208	-0.008	24.125	0.000
82	0.4261	-0.010	24.175	0.000
83	0.4315	-0.014	24.175	0.000
84	0.4368	-0.012	24.190	0.000
85	0.4421	-0.016	24.190	0.000
86	0.4474	-0.014	24.165	0.000
87	0.4514	-0.018	24.165	0.000
88	0.4554	-0.022	24.330	0.000
89	0.4594	-0.014	24.330	0.000
90	0.4634	-0.016	24.330	0.000
91	0.4688	-0.008	24.225	0.000
92	0.4741	-0.006	24.225	0.000
93	0.4794	-0.014	24.315	0.000
94	0.4847	-0.012	24.315	0.000
95	0.4901	-0.016	24.230	0.000
96	0.4954	-0.028	24.230	0.000
97	0.5007	-0.018	24.270	0.000
98	0.5061	-0.010	24.270	0.000
99	0.5114	-0.006	24.335	0.000
100	0.5167	-0.004	24.335	0.000
101	0.5221	-0.016	24.335	0.000
102	0.5274	-0.020	24.245	0.000
103	0.5314	-0.026	24.245	0.000
104	0.5354	-0.030	24.290	0.000
105	0.5394	-0.010	24.290	0.000
106	0.5434	-0.008	24.330	0.000
107	0.5487	-0.004	24.330	0.000
108	0.5540	-0.004	24.345	0.000
109	0.5594	-0.016	24.345	0.000
110	0.5647	-0.028	24.330	0.000
111	0.5701	-0.024	24.330	0.000
112	0.5755	-0.020	24.330	0.000
113	0.5808	-0.018	24.340	0.000
114	0.5861	-0.010	24.340	0.000
115	0.5914	-0.010	24.395	0.000
116	0.5954	-0.012	24.395	0.000
117	0.5994	-0.014	24.280	0.000
118	0.6034	-0.014	24.280	0.000
119	0.6074	-0.014	24.395	0.000
120	0.6127	-0.016	24.395	0.000
121	0.6180	-0.012	24.395	0.000
122	0.6233	-0.016	24.395	0.000
123	0.6287	-0.016	24.395	0.000
124	0.6340	-0.012	24.350	0.000
125	0.6394	-0.014	24.350	0.000
126	0.6447	-0.020	24.420	0.000
127	0.6501	-0.016	24.420	0.000
128	0.6555	-0.014	24.375	0.000
129	0.6594	-0.020	24.375	0.000
130	0.6634	-0.018	24.415	0.000
131	0.6673	-0.014	24.415	0.000
132	0.6712	-0.012	24.490	0.000
133	0.6793	-0.014	24.490	0.000
134	0.6873	-0.012	24.490	0.000
135	0.6914	-0.010	24.395	0.000
136	0.6954	-0.020	24.395	0.000
137	0.6995	-0.024	24.435	0.000
138	0.7035	-0.016	24.435	0.000
139	0.7088	-0.020	24.500	0.000
140	0.7140	-0.022	24.500	0.000
141	0.7193	-0.012	24.555	0.000
142	0.7246	-0.008	24.555	0.000
143	0.7299	-0.012	24.430	0.000
144	0.7352	-0.012	24.430	0.000
145	0.7406	-0.014	24.430	0.000
146	0.7460	-0.018	24.570	0.000
147	0.7514	-0.018	24.570	0.000
148	0.7567	-0.014	24.475	0.000
149	0.7620	-0.012	24.475	0.000
150	0.7673	-0.020	24.520	0.000
151	0.7713	-0.020	24.520	0.000
152	0.7753	-0.012	24.455	0.000
153	0.7793	-0.018	24.455	0.000
154	0.7833	-0.014	24.515	0.000
155	0.7887	-0.010	24.515	0.000
156	0.7941	-0.016	24.515	0.000
157	0.7995	-0.018	24.520	0.000
158	0.8048	-0.016	24.520	0.000
159	0.8101	-0.024	24.500	0.000
160	0.8154	-0.018	24.500	0.000
161	0.8207	-0.010	24.515	0.000
162	0.8261	-0.010	24.515	0.000
163	0.8314	-0.014	24.475	0.000
164	0.8367	-0.016	24.475	0.000
165	0.8420	-0.018	24.570	0.000
166	0.8473	-0.022	24.570	0.000
167	0.8513	-0.024	24.570	0.000
168	0.8553	-0.010	24.585	0.000
169	0.8593	-0.006	24.585	0.000
170	0.8633	-0.014	24.560	0.000
171	0.8686	-0.012	24.560	0.000
172	0.8739	-0.014	24.620	0.000
173	0.8793	-0.030	24.620	0.000
174	0.8846	-0.022	24.580	0.000
175	0.8899	-0.012	24.580	0.000
176	0.8952	-0.016	24.535	0.000
177	0.9006	-0.016	24.535	0.000
178	0.9059	-0.010	24.535	0.000
179	0.9113	-0.010	24.615	0.000
180	0.9152	-0.018	24.615	0.000
181	0.9192	-0.018	24.650	0.000
182	0.9232	-0.014	24.650	0.000
183	0.9272	-0.018	24.600	0.000
184	0.9352	-0.024	24.600	0.000
185	0.9432	-0.018	24.590	0.000
186	0.9472	-0.022	24.590	0.000
187	0.9512	-0.026	24.620	0.000
188	0.9552	-0.008	24.620	0.000
189	0.9592	-0.010	24.620	0.000
190	0.9645	-0.014	24.620	0.000
191	0.9699	-0.008	24.620	0.000
192	0.9752	-0.014	24.720	0.000
193	0.9809	-0.018	24.720	0.000
194	0.9866	-0.020	24.635	0.000
195	0.9922	-0.020	24.635	0.000
196	0.9979	-0.012	24.615	0.000
197	1.0036	-0.016	24.615	0.000
198	1.0093	-0.014	24.725	0.000
199	1.0150	-0.012	24.725	0.000
200	1.0190	-0.024	24.725	0.000
201	1.0230	-0.020	24.695	0.000
202	1.0270	-0.012	24.695	0.000
203	1.0310	-0.022	24.580	0.000
204	1.0363	-0.016	24.580	0.000
205	1.0417	-0.008	24.755	0.000
206	1.0470	-0.016	24.755	0.000
207	1.0510	-0.022	24.580	0.000
208	1.0550	-0.018	24.580	0.000
209	1.0591	-0.012	24.680	0.000
210	1.0631	-0.020	24.680	0.000
211	1.0684	-0.020	24.680	0.000
212	1.0737	-0.012	24.705	0.000
213	1.0790	-0.016	24.705	0.000
214	1.0843	-0.022	24.700	0.000
215	1.0897	-0.016	24.700	0.000
216	1.0950	-0.012	24.680	0.000
217	1.1003	-0.016	24.680	0.000
218	1.1057	-0.012	24.705	0.000
219	1.1110	-0.012	24.705	0.000
220	1.1164	-0.022	24.775	0.000
221	1.1218	-0.018	24.775	0.000
222	1.1273	-0.020	24.775	0.000
223	1.1326	-0.020	24.725	0.000
224	1.1379	-0.014	24.725	0.000
225	1.1432	-0.012	24.680	0.000
226	1.1472	-0.012	24.680	0.000
227	1.1511	-0.020	24.725	0.000
228	1.1551	-0.024	24.725	0.000
229	1.1591	-0.018	24.705	0.000
230	1.1644	-0.020	24.705	0.000
231	1.1697	-0.014	24.765	0.000
232	1.1750	-0.004	24.765	0.000
233	1.1790	-0.014	24.765	0.000
234	1.1830	-0.018	24.775	0.000
235	1.1869	-0.014	24.775	0.000
236	1.1909	-0.024	24.755	0.000
237	1.1990	-0.030	24.755	0.000
238	1.2070	-0.022	24.870	0.000
239	1.2123	-0.010	24.870	0.000
240	1.2176	-0.012	24.780	0.000
241	1.2230	-0.012	24.780	0.000
242	1.2283	-0.012	24.715	0.000
243	1.2337	-0.018	24.715	0.000
244	1.2390	-0.018	24.715	0.000
245	1.2422	-0.022	24.800	0.000
246	1.2454	-0.018	24.800	0.000
247	1.2486	-0.018	24.845	0.000
248	1.2518	-0.018	24.845	0.000
249	1.2550	-0.010	24.750	0.000
250	1.2629	-0.020	24.750	0.000
251	1.2709	-0.014	24.820	0.000
252	1.2762	-0.008	24.820	0.000
253	1.2816	-0.018	24.750	0.000
254	1.2870	-0.012	24.750	0.000
255	1.2923	-0.014	24.750	0.000
256	1.2977	-0.026	24.745	0.000
257	1.3030	-0.026	24.745	0.000
258	1.3062	-0.028	24.840	0.000
259	1.3094	-0.018	24.840	0.000
260	1.3125	-0.020	24.830	0.000
261	1.3157	-0.020	24.830	0.000
262	1.3189	-0.004	24.825	0.000
263	1.3269	-0.006	24.825	0.000
264	1.3350	-0.016	24.800	0.000
265	1.3403	-0.012	24.800	0.000
266	1.3456	-0.020	24.800	0.000
267	1.3509	-0.022	24.815	0.000
268	1.3562	-0.016	24.815	0.000
269	1.3616	-0.020	24.860	0.000
270	1.3669	-0.022	24.860	0.000
271	1.3709	-0.016	24.870	0.000
272	1.3749	-0.014	24.870	0.000
273	1.3789	-0.016	24.845	0.000
274	1.3829	-0.020	24.845	0.000
275	1.3911	-0.026	24.845	0.000
276	1.3992	-0.016	24.770	0.000
277	1.4032	-0.018	24.770	0.000
278	1.4071	-0.018	24.850	0.000
279	1.4111	-0.008	24.850	0.000
280	1.4151	-0.012	24.820	0.000
281	1.4203	-0.014	24.820	0.000
282	1.4256	-0.016	24.885	0.000
283	1.4309	-0.026	24.885	0.000
284	1.4349	-0.026	24.830	0.000
285	1.4389	-0.024	24.830	0.000
286	1.4429	-0.022	24.830	0.000
287	1.4469	-0.012	24.845	0.000
288	1.4549	-0.012	24.845	0.000
289	1.4628	-0.008	24.845	0.000
290	1.4682	-0.006	24.845	0.000
291	1.4737	-0.016	24.930	0.000
292	1.4791	-0.018	24.930	0.000
293	1.4831	-0.022	24.850	0.000
294	1.4871	-0.034	24.850	0.000
295	1.4911	-0.022	24.825	0.000
296	1.4950	-0.014	24.825	0.000
297	1.4990	-0.016	24.825	0.000
298	1.5029	-0.008	24.870	0.000
299	1.5068	-0.010	24.870	0.000
300	1.5108	-0.018	24.900	0.000
301	1.5188	-0.022	24.900	0.000
302	1.5268	-0.024	24.880	0.000
303	1.5321	-0.016	24.880	0.000
304	1.5374	-0.012	24.910	0.000
305	1.5428	-0.012	24.910	0.000
306	1.5481	-0.012	24.920	0.000
307	1.5534	-0.020	24.920	0.000
308	1.5587	-0.024	24.920	0.000
309	1.5641	-0.022	24.870	0.000
310	1.5695	-0.020	24.870	0.000
311	1.5749	-0.018	24.925	0.000
312	1.5803	-0.014	24.925	0.000
313	1.5857	-0.020	24.870	0.000
314	1.5911	-0.012	24.870	0.000
315	1.5965	-0.030	24.870	0.000
316	1.6006	-0.014	24.870	0.000
317	1.6046	-0.012	24.970	0.000
318	1.6086	-0.012	24.970	0.000
319	1.6126	-0.012	24.970	0.000
320	1.6179	-0.018	24.985	0.000
321	1.6232	-0.022	24.985	0.000
322	1.6286	-0.020	24.925	0.000
323	1.6327	-0.018	24.925	0.000
324	1.6368	-0.026	24.950	0.000
325	1.6409	-0.008	24.950	0.000
326	1.6450	-0.008	24.985	0.000
327	1.6502	-0.018	24.985	0.000
328	1.6554	-0.012	24.965	0.000
329	1.6606	-0.028	24.965	0.000
330	1.6660	-0.022	24.965	0.000
331	1.6715	-0.020	24.970	0.000
332	1.6769	-0.022	24.970	0.000
333	1.6821	-0.004	24.930	0.000
334	1.6873	-0.002	24.930	0.000
335	1.6926	-0.002	24.945	0.000
336	1.6969	-0.010	24.945	0.000
337	1.7012	-0.006	24.965	0.000
338	1.7055	-0.016	24.965	0.000
339	1.7099	-0.014	24.950	0.000
340	1.7148	-0.012	24.950	0.000
341	1.7197	0.000	24.950	0.000
342	1.7246	0.004	24.930	0.000
343	1.7299	-0.008	24.930	0.000
344	1.7352	-0.014	24.975	0.000
345	1.7406	0.008	24.975	0.000
346	1.7459	-0.002	24.990	0.000
347	1.7513	0.006	24.990	0.000
348	1.7566	0.008	25.075	0.000
349	1.7606	0.004	25.075	0.000
350	1.7646	0.010	24.995	0.000
351	1.7686	-0.002	24.995	0.000
352	1.7725	-0.006	24.995	0.000
353	1.7806	0.008	24.990	0.000
354	1.7886	0.014	24.990	0.000
355	1.7939	0.018	25.035	0.000
356	1.7993	0.010	25.035	0.000
357	1.8046	-0.002	25.085	0.000
358	1.8086	-0.006	25.085	0.000
359	1.8126	-0.008	25.000	0.000
360	1.8165	-0.006	25.000	0.000
361	1.8205	0.014	25.055	0.000
362	1.8245	0.034	25.055	0.000
363	1.8285	0.022	25.055	0.000
364	1.8325	0.016	25.005	0.000
365	1.8365	0.006	25.005	0.000
366	1.8447	-0.010	25.010	0.000
367	1.8528	-0.004	25.010	0.000
368	1.8582	0.004	25.010	0.000
369	1.8635	0.006	25.010	0.000
370	1.8688	0.014	25.005	0.000
371	1.8742	0.008	25.005	0.000
372	1.8795	-0.002	25.050	0.000
373	1.8849	-0.002	25.050	0.000
374	1.8880	-0.002	25.050	0.000
375	1.8911	0.006	25.005	0.000
376	1.8943	0.010	25.005	0.000
377	1.8974	0.008	25.130	0.000
378	1.9005	0.008	25.130	0.000
379	1.9085	-0.002	25.035	0.000
380	1.9165	-0.008	25.035	0.000
381	1.9219	-0.002	25.040	0.000
382	1.9273	0.004	25.040	0.000
383	1.9327	0.008	25.010	0.000
384	1.9380	0.002	25.010	0.000
385	1.9433	-0.004	25.010	0.000
386	1.9487	-0.008	25.035	0.000
387	1.9518	-0.008	25.035	0.000
388	1.9550	-0.006	25.085	0.000
389	1.9582	0.006	25.085	0.000
390	1.9613	0.014	25.035	0.000
391	1.9645	0.010	25.035	0.000
392	1.9725	0.008	25.070	0.000
393	1.9805	-0.008	25.070	0.000
394	1.9859	-0.016	25.035	0.000
395	1.9912	-0.012	25.035	0.000
396	1.9966	-0.012	25.035	0.000
397	2.0019	0.002	25.060	0.000
398	2.0072	0.016	25.060	0.000
399	2.0125	0.004	25.055	0.000
400	2.0165	0.002	25.055	0.000
401	2.0204	-0.002	25.130	0.000
402	2.0244	-0.014	25.130	0.000
403	2.0284	-0.014	25.055	0.000
404	2.0364	-0.014	25.055	0.000
405	2.0445	-0.002	25.035	0.000
406	2.0498	0.004	25.035	0.000
407	2.0551	-0.006	25.035	0.000
408	2.0604	-0.002	25.125	0.000
409	2.0644	-0.004	25.125	0.000
410	2.0684	-0.008	25.075	0.000
411	2.0724	-0.002	25.075	0.000
412	2.0764	-0.004	25.085	0.000
413	2.0804	-0.010	25.085	0.000
414	2.0844	-0.004	25.095	0.000
415	2.0884	-0.006	25.095	0.000
416	2.0924	-0.010	25.085	0.000
417	2.1004	-0.002	25.085	0.000
418	2.1084	0.004	25.085	0.000
419	2.1137	0.002	25.075	0.000
420	2.1191	-0.008	25.075	0.000
421	2.1244	-0.018	25.150	0.000
422	2.1297	-0.020	25.150	0.000
423	2.1351	-0.022	25.095	0.000
424	2.1404	-0.010	25.095	0.000
425	2.1436	0.010	25.115	0.000
426	2.1468	0.004	25.115	0.000
427	2.1499	-0.002	25.130	0.000
428	2.1531	-0.006	25.130	0.000
429	2.1563	-0.026	25.130	0.000
430	2.1643	-0.028	25.105	0.000
431	2.1724	-0.012	25.105	0.000
432	2.1777	-0.006	25.135	0.000
433	2.1830	0.002	25.135	0.000
434	2.1884	0.006	25.095	0.000
435	2.1938	-0.004	25.095	0.000
436	2.1992	-0.010	25.145	0.000
437	2.2046	-0.014	25.145	0.000
438	2.2085	-0.010	25.105	0.000
439	2.2125	-0.006	25.105	0.000
440	2.2164	-0.016	25.105	0.000
441	2.2204	-0.012	25.055	0.000
442	2.2258	-0.012	25.055	0.000
443	2.2311	-0.020	25.175	0.000
444	2.2365	-0.010	25.175	0.000
445	2.2418	-0.002	25.105	0.000
446	2.2470	-0.002	25.105	0.000
447	2.2523	0.002	25.100	0.000
448	2.2576	-0.008	25.100	0.000
449	2.2629	-0.018	25.155	0.000
450	2.2683	-0.020	25.155	0.000
451	2.2723	-0.026	25.155	0.000
452	2.2763	-0.012	25.180	0.000
453	2.2803	-0.008	25.180	0.000
454	2.2843	-0.004	25.125	0.000
455	2.2922	0.004	25.125	0.000
456	2.3002	-0.012	25.095	0.000
457	2.3042	-0.028	25.095	0.000
458	2.3082	-0.016	25.140	0.000
459	2.3122	-0.024	25.140	0.000
460	2.3162	-0.020	25.155	0.000
461	2.3216	0.002	25.155	0.000
462	2.3270	0.004	25.155	0.000
463	2.3324	-0.002	25.150	0.000
464	2.3364	-0.008	25.150	0.000
465	2.3403	-0.014	25.190	0.000
466	2.3442	-0.018	25.190	0.000
467	2.3482	-0.020	25.095	0.000
468	2.3562	-0.012	25.095	0.000
469	2.3642	-0.004	25.130	0.000
470	2.3696	-0.018	25.130	0.000
471	2.3750	-0.018	25.175	0.000
472	2.3804	-0.010	25.175	0.000
473	2.3844	-0.022	25.175	0.000
474	2.3884	-0.016	25.250	0.000
475	2.3925	-0.008	25.250	0.000
476	2.3965	-0.010	25.170	0.000
477	2.4004	-0.012	25.170	0.000
478	2.4043	-0.018	25.155	0.000
479	2.4082	-0.018	25.155	0.000
480	2.4122	-0.014	25.140	0.000
481	2.4202	-0.010	25.140	0.000
482	2.4281	-0.002	25.145	0.000
483	2.4335	-0.008	25.145	0.000
484	2.4388	-0.020	25.145	0.000
485	2.4442	-0.018	25.230	0.000
486	2.4495	-0.024	25.230	0.000
487	2.4548	-0.026	25.190	0.000
488	2.4601	-0.008	25.190	0.000
489	2.4633	-0.002	25.185	0.000
490	2.4665	-0.008	25.185	0.000
491	2.4696	-0.004	25.260	0.000
492	2.4728	-0.010	25.260	0.000
493	2.4760	-0.030	25.135	0.000
494	2.4840	-0.024	25.135	0.000
495	2.4920	-0.014	25.135	0.000
496	2.4975	-0.014	25.200	0.000
497	2.5029	-0.012	25.200	0.000
498	2.5083	-0.002	25.145	0.000
499	2.5136	-0.006	25.145	0.000
500	2.5189	-0.012	25.220	0.000
501	2.5243	-0.018	25.220	0.000
502	2.5282	-0.002	25.155	0.000
503	2.5321	-0.010	25.155	0.000
504	2.5361	-0.010	25.235	0.000
505	2.5400	-0.004	25.235	0.000
506	2.5482	-0.002	25.235	0.000
507	2.5564	-0.008	25.320	0.000
508	2.5603	0.006	25.320	0.000
509	2.5642	0.008	25.220	0.000
510	2.5681	0.010	25.220	0.000
511	2.5721	0.010	25.210	0.000
512	2.5773	0.014	25.210	0.000
513	2.5826	0.002	25.175	0.000
514	2.5879	-0.002	25.175	0.000
515	2.5933	-0.006	25.210	0.000
516	2.5987	0.008	25.210	0.000
517	2.6042	0.010	25.210	0.000
518	2.6095	0.018	25.195	0.000
519	2.6149	0.024	25.195	0.000
520	2.6203	0.016	25.230	0.000
521	2.6255	0.014	25.230	0.000
522	2.6307	0.018	25.200	0.000
523	2.6359	0.006	25.200	0.000
524	2.6399	0.020	25.305	0.000
525	2.6438	0.032	25.305	0.000
526	2.6478	0.026	25.250	0.000
527	2.6518	0.026	25.250	0.000
528	2.6571	0.020	25.250	0.000
529	2.6625	0.016	25.315	0.000
530	2.6678	0.016	25.315	0.000
531	2.6731	0.016	25.215	0.000
532	2.6785	0.032	25.215	0.000
533	2.6838	0.040	25.225	0.000
534	2.6892	0.034	25.225	0.000
535	2.6946	0.038	25.200	0.000
536	2.6999	0.028	25.200	0.000
537	2.7052	0.016	25.240	0.000
538	2.7105	0.014	25.240	0.000
539	2.7158	0.010	25.240	0.000
540	2.7198	0.012	25.265	0.000
541	2.7239	0.022	25.265	0.000
542	2.7279	0.024	25.280	0.000
543	2.7319	0.028	25.280	0.000
544	2.7372	0.032	25.285	0.000
545	2.7425	0.020	25.285	0.000
546	2.7478	0.016	25.280	0.000
547	2.7531	0.012	25.280	0.000
548	2.7584	0.012	25.285	0.000
549	2.7637	0.014	25.285	0.000
550	2.7690	0.010	25.285	0.000
551	2.7744	0.018	25.235	0.000
552	2.7798	0.024	25.235	0.000
553	2.7838	0.010	25.260	0.000
554	2.7879	0.012	25.260	0.000
555	2.7919	0.010	25.215	0.000
556	2.7960	0.006	25.215	0.000
557	2.8039	0.010	25.255	0.000
558	2.8118	0.008	25.255	0.000
559	2.8158	0.012	25.200	0.000
560	2.8198	0.018	25.200	0.000
561	2.8238	0.014	25.200	0.000
562	2.8278	0.016	25.275	0.000
563	2.8331	0.010	25.275	0.000
564	2.8384	-0.004	25.225	0.000
565	2.8436	-0.002	25.225	0.000
566	2.8490	0.006	25.310	0.000
567	2.8544	0.002	25.310	0.000
568	2.8598	0.006	25.265	0.000
569	2.8651	0.018	25.265	0.000
570	2.8704	0.012	25.245	0.000
571	2.8757	0.004	25.245	0.000
572	2.8810	-0.002	25.245	0.000
573	2.8863	-0.002	25.295	0.000
574	2.8916	0.004	25.295	0.000
575	2.8957	0.002	25.325	0.000
576	2.8998	0.004	25.325	0.000
577	2.9038	0.004	25.285	0.000
578	2.9079	0.004	25.285	0.000
579	2.9118	0.004	25.220	0.000
580	2.9158	-0.002	25.220	0.000
581	2.9197	0.002	25.300	0.000
582	2.9237	0.012	25.300	0.000
583	2.9317	0.006	25.300	0.000
584	2.9396	-0.002	25.320	0.000
585	2.9449	-0.004	25.320	0.000
586	2.9503	-0.008	25.300	0.000
587	2.9556	-0.012	25.300	0.000
588	2.9609	-0.004	25.310	0.000
589	2.9662	0.004	25.310	0.000
590	2.9716	0.004	25.300	0.000
591	2.9755	0.004	25.300	0.000
592	2.9795	-0.002	25.305	0.000
593	2.9835	-0.002	25.305	0.000
594	2.9875	-0.008	25.305	0.000
595	2.9929	-0.008	25.295	0.000
596	2.9983	0.008	25.295	0.000
597	3.0037	0.002	25.300	0.000
598	3.0090	-0.004	25.300	0.000
599	3.0143	-0.002	25.340	0.000
600	3.0195	-0.016	25.340	0.000
601	3.0249	-0.010	25.385	0.000
602	3.0302	-0.006	25.385	0.000
603	3.0355	-0.010	25.305	0.000
604	3.0396	0.002	25.305	0.000
605	3.0437	0.004	25.305	0.000
606	3.0478	0.002	25.280	0.000
607	3.0519	0.004	25.280	0.000
608	3.0571	-0.008	25.335	0.000
609	3.0623	-0.006	25.335	0.000
610	3.0675	-0.006	25.360	0.000
611	3.0729	-0.014	25.360	0.000
612	3.0782	-0.010	25.320	0.000
613	3.0836	-0.012	25.320	0.000
614	3.0890	-0.006	25.365	0.000
615	3.0943	0.002	25.365	0.000
616	3.0997	-0.004	25.365	0.000
617	3.1038	-0.004	25.340	0.000
618	3.1079	-0.002	25.340	0.000
619	3.1119	-0.008	25.345	0.000
620	3.1160	-0.012	25.345	0.000
621	3.1239	-0.014	25.240	0.000
622	3.1318	-0.014	25.240	0.000
623	3.1357	-0.008	25.385	0.000
624	3.1397	-0.006	25.385	0.000
625	3.1436	-0.004	25.345	0.000
626	3.1475	0.002	25.345	0.000
627	3.1529	-0.002	25.345	0.000
628	3.1583	-0.014	25.380	0.000
629	3.1637	-0.010	25.380	0.000
630	3.1689	-0.016	25.350	0.000
631	3.1742	-0.016	25.350	0.000
632	3.1795	-0.004	25.310	0.000
633	3.1848	-0.002	25.310	0.000
634	3.1902	0.000	25.360	0.000
635	3.1956	-0.004	25.360	0.000
636	3.2010	-0.014	25.340	0.000
637	3.2065	-0.016	25.340	0.000
638	3.2119	-0.020	25.340	0.000
639	3.2159	-0.018	25.300	0.000
640	3.2199	-0.008	25.300	0.000
641	3.2239	-0.006	25.360	0.000
642	3.2278	-0.006	25.360	0.000
643	3.2332	-0.008	25.365	0.000
644	3.2385	-0.010	25.365	0.000
645	3.2438	-0.008	25.415	0.000
646	3.2491	-0.008	25.415	0.000
647	3.2543	-0.010	25.330	0.000
648	3.2596	-0.008	25.330	0.000
649	3.2650	-0.010	25.330	0.000
650	3.2704	-0.018	25.370	0.000
651	3.2758	-0.018	25.370	0.000
652	3.2810	-0.018	25.300	0.000
653	3.2862	-0.016	25.300	0.000
654	3.2914	-0.008	25.355	0.000
655	3.2954	-0.006	25.355	0.000
656	3.2994	-0.006	25.345	0.000
657	3.3034	-0.002	25.345	0.000
658	3.3074	-0.010	25.305	0.000
659	3.3127	-0.018	25.305	0.000
660	3.3181	-0.016	25.305	0.000
661	3.3234	-0.018	25.315	0.000
662	3.3287	-0.012	25.315	0.000
663	3.3340	-0.010	25.385	0.000
664	3.3393	-0.006	25.385	0.000
665	3.3447	-0.002	25.455	0.000
666	3.3502	-0.014	25.455	0.000
667	3.3556	-0.014	25.350	0.000
668	3.3595	-0.014	25.350	0.000
669	3.3635	-0.022	25.445	0.000
670	3.3674	-0.014	25.445	0.000
671	3.3713	-0.006	25.445	0.000
672	3.3795	-0.010	25.375	0.000
673	3.3877	-0.002	25.375	0.000
674	3.3917	-0.010	25.325	0.000
675	3.3957	-0.010	25.325	0.000
676	3.3997	-0.002	25.405	0.000
677	3.4038	-0.006	25.405	0.000
678	3.4089	-0.008	25.330	0.000
679	3.4141	-0.004	25.330	0.000
680	3.4192	-0.010	25.340	0.000
681	3.4246	-0.006	25.340	0.000
682	3.4299	-0.010	25.340	0.000
683	3.4353	-0.010	25.330	0.000
684	3.4406	-0.006	25.330	0.000
685	3.4459	-0.012	25.405	0.000
686	3.4512	-0.012	25.405	0.000
687	3.4565	-0.006	25.415	0.000
688	3.4619	-0.014	25.415	0.000
689	3.4672	-0.002	25.325	0.000
690	3.4726	0.002	25.325	0.000
691	3.4779	-0.008	25.375	0.000
692	3.4832	-0.002	25.375	0.000
693	3.4872	-0.006	25.375	0.000
694	3.4912	-0.008	25.365	0.000
695	3.4952	-0.006	25.365	0.000
696	3.4992	-0.018	25.400	0.000
697	3.5045	-0.014	25.400	0.000
698	3.5098	-0.010	25.405	0.000
699	3.5152	-0.016	25.405	0.000
700	3.5205	-0.010	25.475	0.000
701	3.5258	-0.002	25.475	0.000
702	3.5312	0.002	25.475	0.000
703	3.5365	0.002	25.360	0.000
704	3.5418	-0.002	25.360	0.000
705	3.5472	-0.008	25.390	0.000
706	3.5512	-0.012	25.390	0.000
707	3.5552	-0.014	25.395	0.000
708	3.5592	-0.010	25.395	0.000
709	3.5632	-0.010	25.380	0.000
710	3.5685	-0.006	25.380	0.000
711	3.5738	-0.006	25.445	0.000
712	3.5791	-0.010	25.445	0.000
713	3.5844	-0.014	25.445	0.000
714	3.5898	-0.010	25.385	0.000
715	3.5951	-0.008	25.385	0.000
716	3.6005	-0.014	25.440	0.000
717	3.6058	-0.008	25.440	0.000
718	3.6111	-0.002	25.445	0.000
719	3.6151	-0.010	25.445	0.000
720	3.6191	-0.006	25.405	0.000
721	3.6231	-0.004	25.405	0.000
722	3.6271	-0.010	25.425	0.000
723	3.6351	-0.012	25.425	0.000
724	3.6430	-0.014	25.425	0.000
725	3.6470	-0.008	25.445	0.000
726	3.6510	-0.012	25.445	0.000
727	3.6550	-0.010	25.425	0.000
728	3.6590	0.002	25.425	0.000
729	3.6644	-0.006	25.415	0.000
730	3.6697	-0.010	25.415	0.000
731	3.6750	-0.008	25.425	0.000
732	3.6790	-0.014	25.425	0.000
733	3.6830	-0.020	25.375	0.000
734	3.6870	-0.014	25.375	0.000
735	3.6910	-0.008	25.375	0.000
736	3.6990	-0.008	25.420	0.000
737	3.7070	-0.004	25.420	0.000
738	3.7123	-0.002	25.405	0.000
739	3.7177	-0.008	25.405	0.000
740	3.7230	-0.016	25.390	0.000
741	3.7270	-0.018	25.390	0.000
742	3.7310	-0.010	25.415	0.000
743	3.7350	-0.014	25.415	0.000
744	3.7390	-0.010	25.445	0.000
745	3.7430	0.002	25.445	0.000
746	3.7470	-0.010	25.445	0.000
747	3.7510	-0.014	25.530	0.000
748	3.7550	-0.014	25.530	0.000
749	3.7630	-0.024	25.455	0.000
750	3.7709	-0.008	25.455	0.000
751	3.7763	-0.002	25.440	0.000
752	3.7816	-0.006	25.440	0.000
753	3.7869	-0.006	25.445	0.000
754	3.7923	-0.012	25.445	0.000
755	3.7976	-0.016	25.460	0.000
756	3.8029	-0.014	25.460	0.000
757	3.8069	-0.016	25.460	0.000
758	3.8109	-0.006	25.450	0.000
759	3.8149	-0.002	25.450	0.000
760	3.8189	-0.008	25.440	0.000
761	3.8242	-0.004	25.440	0.000
762	3.8296	-0.020	25.440	0.000
763	3.8349	-0.026	25.440	0.000
764	3.8402	-0.012	25.340	0.000
765	3.8455	-0.010	25.340	0.000
766	3.8509	-0.008	25.445	0.000
767	3.8562	-0.002	25.445	0.000
768	3.8616	-0.006	25.445	0.000
769	3.8669	-0.014	25.385	0.000
770	3.8709	-0.024	25.385	0.000
771	3.8749	-0.020	25.455	0.000
772	3.8789	-0.014	25.455	0.000
773	3.8829	-0.014	25.470	0.000
774	3.8909	-0.004	25.470	0.000
775	3.8989	0.002	25.550	0.000
776	3.9029	-0.010	25.550	0.000
777	3.9068	-0.012	25.475	0.000
778	3.9108	-0.008	25.475	0.000
779	3.9148	-0.016	25.475	0.000
780	3.9201	-0.018	25.490	0.000
781	3.9255	-0.010	25.490	0.000
782	3.9308	-0.014	25.450	0.000
783	3.9348	-0.014	25.450	0.000
784	3.9388	-0.010	25.450	0.000
785	3.9428	-0.008	25.450	0.000
786	3.9468	-0.010	25.510	0.000
787	3.9548	-0.016	25.510	0.000
788	3.9628	-0.014	25.530	0.000
789	3.9682	-0.018	25.530	0.000
790	3.9735	-0.026	25.530	0.000
791	3.9788	-0.010	25.425	0.000
792	3.9828	-0.002	25.425	0.000
793	3.9868	-0.014	25.470	0.000
794	3.9908	-0.010	25.470	0.000
795	3.9948	-0.008	25.500	0.000
796	3.9988	-0.020	25.500	0.000
797	4.0028	-0.024	25.455	0.000
798	4.0068	-0.018	25.455	0.000
799	4.0108	-0.006	25.400	0.000
800	4.0188	-0.006	25.400	0.000
801	4.0268	-0.012	25.400	0.000
802	4.0321	-0.010	25.530	0.000
803	4.0375	-0.014	25.530	0.000
804	4.0428	-0.016	25.550	0.000
805	4.0481	-0.010	25.550	0.000
806	4.0534	-0.014	25.485	0.000
807	4.0587	-0.014	25.485	0.000
808	4.0627	-0.008	25.520	0.000
809	4.0668	-0.016	25.520	0.000
810	4.0708	-0.026	25.465	0.000
811	4.0748	-0.014	25.465	0.000
812	4.0801	-0.010	25.465	0.000
813	4.0854	-0.014	25.490	0.000
814	4.0907	-0.010	25.490	0.000
815	4.0961	-0.008	25.570	0.000
816	4.1014	-0.014	25.570	0.000
817	4.1067	-0.020	25.510	0.000
818	4.1120	-0.018	25.510	0.000
819	4.1174	-0.018	25.430	0.000
820	4.1227	-0.020	25.430	0.000
821	4.1267	-0.014	25.460	0.000
822	4.1307	-0.006	25.460	0.000
823	4.1347	-0.006	25.460	0.000
824	4.1387	-0.008	25.455	0.000
825	4.1440	-0.010	25.455	0.000
826	4.1493	-0.020	25.545	0.000
827	4.1546	-0.030	25.545	0.000
828	4.1600	-0.024	25.495	0.000
829	4.1653	-0.016	25.495	0.000
830	4.1706	-0.014	25.485	0.000
831	4.1759	-0.004	25.485	0.000
832	4.1813	0.002	25.500	0.000
833	4.1866	-0.008	25.500	0.000
834	4.1906	-0.018	25.500	0.000
835	4.1946	-0.022	25.555	0.000
836	4.1986	-0.028	25.555	0.000
837	4.2026	-0.020	25.485	0.000
838	4.2106	-0.008	25.485	0.000
839	4.2186	-0.012	25.540	0.000
840	4.2239	-0.008	25.540	0.000
841	4.2293	-0.006	25.550	0.000
842	4.2346	-0.016	25.550	0.000
843	4.2386	-0.020	25.460	0.000
844	4.2426	-0.026	25.460	0.000
845	4.2466	-0.020	25.460	0.000
846	4.2506	-0.016	25.485	0.000
847	4.2559	-0.022	25.485	0.000
848	4.2612	-0.010	25.470	0.000
849	4.2665	-0.002	25.470	0.000
850	4.2719	-0.012	25.510	0.000
851	4.2772	-0.008	25.510	0.000
852	4.2825	-0.008	25.475	0.000
853	4.2878	-0.024	25.475	0.000
854	4.2932	-0.020	25.550	0.000
855	4.2985	-0.008	25.550	0.000
856	4.3038	-0.016	25.550	0.000
857	4.3091	-0.016	25.530	0.000
858	4.3145	-0.014	25.530	0.000
859	4.3185	-0.016	25.565	0.000
860	4.3225	-0.016	25.565	0.000
861	4.3265	-0.016	25.500	0.000
862	4.3305	-0.012	25.500	0.000
863	4.3358	-0.010	25.470	0.000
864	4.3412	-0.016	25.470	0.000
865	4.3465	-0.012	25.495	0.000
866	4.3518	-0.018	25.495	0.000
867	4.3572	-0.024	25.495	0.000
868	4.3625	-0.014	25.530	0.000
869	4.3678	-0.006	25.530	0.000
870	4.3731	-0.016	25.475	0.000
871	4.3784	-0.010	25.475	0.000
872	4.3824	-0.012	25.570	0.000
873	4.3864	-0.020	25.570	0.000
874	4.3904	-0.018	25.555	0.000
875	4.3944	-0.016	25.555	0.000
876	4.3997	-0.022	25.530	0.000
877	4.4051	-0.014	25.530	0.000
878	4.4104	-0.010	25.530	0.000
879	4.4157	-0.006	25.530	0.000
880	4.4210	-0.012	25.530	0.000
881	4.4264	-0.018	25.540	0.000
882	4.4318	-0.012	25.540	0.000
883	4.4371	-0.026	25.535	0.000
884	4.4425	-0.032	25.535	0.000
885	4.4478	-0.012	25.525	0.000
886	4.4531	-0.010	25.525	0.000
887	4.4583	-0.014	25.550	0.000
888	4.4637	0.002	25.550	0.000
889	4.4690	-0.006	25.550	0.000
890	4.4744	-0.022	25.485	0.000
891	4.4784	-0.024	25.485	0.000
892	4.4824	-0.022	25.510	0.000
893	4.4864	-0.016	25.510	0.000
894	4.4904	-0.010	25.485	0.000
895	4.4957	-0.010	25.485	0.000
896	4.5011	-0.008	25.625	0.000
897	4.5065	-0.020	25.625	0.000
898	4.5118	-0.032	25.525	0.000
899	4.5171	-0.026	25.525	0.000
900	4.5224	-0.022	25.525	0.000
901	4.5278	-0.014	25.600	0.000
902	4.5331	0.000	25.600	0.000
903	4.5384	-0.008	25.580	0.000
904	4.5439	-0.014	25.580	0.000
905	4.5493	-0.008	25.605	0.000
906	4.5548	-0.028	25.605	0.000
907	4.5587	-0.024	25.550	0.000
908	4.5626	-0.014	25.550	0.000
909	4.5665	-0.016	25.560	0.000
910	4.5705	-0.006	25.560	0.000
911	4.5758	-0.010	25.560	0.000
912	4.5811	-0.016	25.560	0.000
913	4.5864	-0.018	25.560	0.000
914	4.5917	-0.026	25.540	0.000
915	4.5970	-0.016	25.540	0.000
916	4.6023	-0.018	25.530	0.000
917	4.6076	-0.024	25.530	0.000
918	4.6129	-0.012	25.575	0.000
919	4.6182	-0.008	25.575	0.000
920	4.6235	-0.014	25.610	0.000
921	4.6289	-0.014	25.610	0.000
922	4.6342	-0.012	25.610	0.000
923	4.6396	-0.020	25.610	0.000
924	4.6450	-0.020	25.610	0.000
925	4.6503	-0.018	25.575	0.000
926	4.6543	-0.014	25.575	0.000
927	4.6583	-0.012	25.615	0.000
928	4.6623	-0.016	25.615	0.000
929	4.6663	-0.014	25.485	0.000
930	4.6717	-0.020	25.485	0.000
931	4.6771	-0.028	25.550	0.000
932	4.6825	-0.016	25.550	0.000
933	4.6878	-0.018	25.550	0.000
934	4.6930	-0.014	25.550	0.000
935	4.6983	-0.008	25.550	0.000
936	4.7037	-0.012	25.610	0.000
937	4.7091	-0.016	25.610	0.000
938	4.7145	-0.010	25.610	0.000
939	4.7198	-0.014	25.610	0.000
940	4.7251	-0.020	25.630	0.000
941	4.7304	-0.022	25.630	0.000
942	4.7357	-0.020	25.550	0.000
943	4.7410	-0.014	25.550	0.000
944	4.7463	-0.020	25.550	0.000
945	4.7516	-0.018	25.585	0.000
946	4.7569	-0.012	25.585	0.000
947	4.7622	-0.022	25.600	0.000
948	4.7662	-0.018	25.600	0.000
949	4.7702	-0.010	25.540	0.000
950	4.7742	-0.018	25.540	0.000
951	4.7782	-0.010	25.550	0.000
952	4.7836	-0.010	25.550	0.000
953	4.7889	-0.022	25.610	0.000
954	4.7943	-0.020	25.610	0.000
955	4.7974	-0.020	25.610	0.000
956	4.8006	-0.020	25.625	0.000
957	4.8038	-0.014	25.625	0.000
958	4.8070	-0.014	25.640	0.000
959	4.8102	-0.010	25.640	0.000
960	4.8181	-0.012	25.580	0.000
961	4.8261	-0.020	25.580	0.000
962	4.8315	-0.022	25.610	0.000
963	4.8368	-0.020	25.610	0.000
964	4.8421	-0.018	25.585	0.000
965	4.8475	-0.010	25.585	0.000
966	4.8528	-0.012	25.585	0.000
967	4.8581	-0.018	25.590	0.000
968	4.8639	-0.014	25.590	0.000
969	4.8697	-0.018	25.595	0.000
970	4.8754	-0.028	25.595	0.000
971	4.8812	-0.022	25.565	0.000
972	4.8870	-0.020	25.565	0.000
973	4.8928	-0.016	25.630	0.000
974	4.8985	-0.012	25.630	0.000
975	4.9043	-0.008	25.630	0.000
976	4.9082	-0.008	25.630	0.000
977	4.9122	-0.016	25.630	0.000
978	4.9161	-0.024	25.670	0.000
979	4.9200	-0.022	25.670	0.000
980	4.9241	-0.026	25.585	0.000
981	4.9281	-0.020	25.585	0.000
982	4.9321	-0.010	25.630	0.000
983	4.9362	-0.010	25.630	0.000
984	4.9414	-0.008	25.660	0.000
985	4.9467	-0.010	25.660	0.000
986	4.9520	-0.020	25.605	0.000
987	4.9573	-0.020	25.605	0.000
988	4.9626	-0.022	25.605	0.000
989	4.9679	-0.028	25.550	0.000
990	4.9733	-0.022	25.550	0.000
991	4.9786	-0.022	25.635	0.000
992	4.9839	-0.014	25.635	0.000
993	4.9893	-0.010	25.635	0.000
994	4.9946	-0.014	25.635	0.000
995	4.9999	-0.012	25.525	0.000
996	5.0040	-0.016	25.525	0.000
997	5.0080	-0.024	25.610	0.000
998	5.0121	-0.016	25.610	0.000
999	5.0161	-0.014	25.610	0.000
1000	5.0214	-0.016	25.675	0.000
1001	5.0266	-0.012	25.675	0.000
1002	5.0319	-0.014	25.650	0.000
1003	5.0372	-0.018	25.650	0.000
1004	5.0425	-0.020	25.650	0.000
1005	5.0479	-0.022	25.650	0.000
1006	5.0532	-0.016	25.625	0.000
1007	5.0586	-0.014	25.625	0.000
1008	5.0639	-0.016	25.605	0.000
1009	5.0679	-0.012	25.605	0.000
1010	5.0719	-0.018	25.605	0.000
1011	5.0758	-0.022	25.660	0.000
1012	5.0798	-0.014	25.660	0.000
1013	5.0878	-0.018	25.630	0.000
1014	5.0958	-0.016	25.630	0.000
1015	5.0998	-0.012	25.695	0.000
1016	5.1038	-0.022	25.695	0.000
1017	5.1078	-0.018	25.735	0.000
1018	5.1118	-0.018	25.735	0.000
1019	5.1171	-0.028	25.665	0.000
1020	5.1224	-0.020	25.665	0.000
1021	5.1277	-0.014	25.665	0.000
1022	5.1317	-0.010	25.630	0.000
1023	5.1357	-0.010	25.630	0.000
1024	5.1397	-0.014	25.675	0.000
1025	5.1437	-0.018	25.675	0.000
1026	5.1517	-0.022	25.590	0.000
1027	5.1597	-0.026	25.590	0.000
1028	5.1650	-0.022	25.550	0.000
1029	5.1704	-0.010	25.550	0.000
1030	5.1757	-0.010	25.590	0.000
1031	5.1797	-0.012	25.590	0.000
1032	5.1837	-0.016	25.590	0.000
1033	5.1877	-0.028	25.630	0.000
1034	5.1917	-0.020	25.630	0.000
1035	5.1970	-0.022	25.670	0.000
1036	5.2024	-0.018	25.670	0.000
1037	5.2077	-0.008	25.625	0.000
1038	5.2130	-0.012	25.625	0.000
1039	5.2183	-0.014	25.565	0.000
1040	5.2237	-0.016	25.565	0.000
1041	5.2290	-0.026	25.580	0.000
1042	5.2344	-0.016	25.580	0.000
1043	5.2397	-0.016	25.580	0.000
1044	5.2450	-0.026	25.680	0.000
1045	5.2503	-0.018	25.680	0.000
1046	5.2556	-0.020	25.690	0.000
1047	5.2596	-0.020	25.690	0.000
1048	5.2636	-0.010	25.650	0.000
1049	5.2676	-0.010	25.650	0.000
1050	5.2716	-0.010	25.675	0.000
1051	5.2769	-0.006	25.675	0.000
1052	5.2823	-0.024	25.585	0.000
1053	5.2876	-0.022	25.585	0.000
1054	5.2929	-0.022	25.585	0.000
1055	5.2983	-0.026	25.630	0.000
1056	5.3036	-0.014	25.630	0.000
1057	5.3090	-0.010	25.675	0.000
1058	5.3143	-0.010	25.675	0.000
1059	5.3197	-0.012	25.615	0.000
1060	5.3237	-0.022	25.615	0.000
1061	5.3278	-0.016	25.650	0.000
1062	5.3318	-0.020	25.650	0.000
1063	5.3359	-0.022	25.675	0.000
1064	5.3411	-0.016	25.675	0.000
1065	5.3464	-0.012	25.675	0.000
1066	5.3517	-0.018	25.630	0.000
1067	5.3571	-0.018	25.630	0.000
1068	5.3624	-0.020	25.600	0.000
1069	5.3678	-0.020	25.600	0.000
1070	5.3731	-0.012	25.620	0.000
1071	5.3783	-0.012	25.620	0.000
1072	5.3836	-0.016	25.635	0.000
1073	5.3876	-0.016	25.635	0.000
1074	5.3916	-0.022	25.625	0.000
1075	5.3956	-0.020	25.625	0.000
1076	5.3996	-0.020	25.625	0.000
1077	5.4076	-0.018	25.595	0.000
1078	5.4156	-0.004	25.595	0.000
1079	5.4210	-0.010	25.670	0.000
1080	5.4264	-0.022	25.670	0.000
1081	5.4318	-0.024	25.590	0.000
1082	5.4359	-0.032	25.590	0.000
1083	5.4400	-0.026	25.650	0.000
1084	5.4440	-0.010	25.650	0.000
1085	5.4481	-0.004	25.675	0.000
1086	5.4533	-0.006	25.675	0.000
1087	5.4584	-0.010	25.675	0.000
1088	5.4635	-0.018	25.675	0.000
1089	5.4689	-0.030	25.675	0.000
1090	5.4743	-0.036	25.620	0.000
1091	5.4796	-0.022	25.620	0.000
1092	5.4849	-0.012	25.605	0.000
1093	5.4902	-0.014	25.605	0.000
1094	5.4955	-0.010	25.685	0.000
1095	5.5008	-0.010	25.685	0.000
1096	5.5061	-0.026	25.675	0.000
1097	5.5115	-0.020	25.675	0.000
1098	5.5154	-0.012	25.675	0.000
1099	5.5194	-0.014	25.620	0.000
1100	5.5234	-0.014	25.620	0.000
1101	5.5274	-0.014	25.710	0.000
1102	5.5328	-0.022	25.710	0.000
1103	5.5382	-0.024	25.735	0.000
1104	5.5437	-0.030	25.735	0.000
1105	5.5490	-0.018	25.685	0.000
1106	5.5544	-0.006	25.685	0.000
1107	5.5597	-0.008	25.655	0.000
1108	5.5650	-0.010	25.655	0.000
1109	5.5702	-0.020	25.655	0.000
1110	5.5754	-0.028	25.675	0.000
1111	5.5795	-0.020	25.675	0.000
1112	5.5835	-0.024	25.700	0.000
1113	5.5875	-0.026	25.700	0.000
1114	5.5916	-0.008	25.695	0.000
1115	5.5970	-0.012	25.695	0.000
1116	5.6024	-0.018	25.685	0.000
1117	5.6078	-0.014	25.685	0.000
1118	5.6131	-0.016	25.630	0.000
1119	5.6184	-0.018	25.630	0.000
1120	5.6237	-0.018	25.630	0.000
1121	5.6291	-0.018	25.745	0.000
1122	5.6344	-0.014	25.745	0.000
1123	5.6398	-0.020	25.695	0.000
1124	5.6436	-0.016	25.695	0.000
1125	5.6475	-0.010	25.785	0.000
1126	5.6514	-0.020	25.785	0.000
1127	5.6553	-0.022	25.670	0.000
1128	5.6633	-0.016	25.670	0.000
1129	5.6714	-0.024	25.650	0.000
1130	5.6768	-0.020	25.650	0.000
1131	5.6823	-0.012	25.650	0.000
1132	5.6878	-0.018	25.690	0.000
1133	5.6917	-0.014	25.690	0.000
1134	5.6957	-0.010	25.675	0.000
1135	5.6997	-0.020	25.675	0.000
1136	5.7037	-0.026	25.675	0.000
1137	5.7089	-0.026	25.675	0.000
1138	5.7141	-0.018	25.675	0.000
1139	5.7193	-0.018	25.675	0.000
1140	5.7246	-0.020	25.675	0.000
1141	5.7300	-0.004	25.675	0.000
1142	5.7353	-0.008	25.675	0.000
1143	5.7406	-0.022	25.715	0.000
1144	5.7460	-0.020	25.715	0.000
1145	5.7513	-0.020	25.645	0.000
1146	5.7566	-0.026	25.645	0.000
1147	5.7619	-0.028	25.700	0.000
1148	5.7673	-0.014	25.700	0.000
1149	5.7713	-0.010	25.730	0.000
1150	5.7753	-0.012	25.730	0.000
1151	5.7793	-0.012	25.730	0.000
1152	5.7833	-0.016	25.715	0.000
1153	5.7887	-0.018	25.715	0.000
1154	5.7941	-0.020	25.680	0.000
1155	5.7995	-0.026	25.680	0.000
1156	5.8047	-0.028	25.725	0.000
1157	5.8100	-0.026	25.725	0.000
1158	5.8152	-0.012	25.645	0.000
1159	5.8207	-0.012	25.645	0.000
1160	5.8261	-0.012	25.680	0.000
1161	5.8315	-0.002	25.680	0.000
1162	5.8354	-0.012	25.680	0.000
1163	5.8394	-0.030	25.735	0.000
1164	5.8433	-0.034	25.735	0.000
1165	5.8472	-0.032	25.685	0.000
1166	5.8527	-0.024	25.685	0.000
1167	5.8581	-0.014	25.710	0.000
1168	5.8635	-0.004	25.710	0.000
1169	5.8687	-0.002	25.690	0.000
1170	5.8740	-0.014	25.690	0.000
1171	5.8792	-0.022	25.685	0.000
1172	5.8845	-0.024	25.685	0.000
1173	5.8898	-0.026	25.685	0.000
1174	5.8951	-0.016	25.655	0.000
1175	5.8991	-0.012	25.655	0.000
1176	5.9031	-0.026	25.740	0.000
1177	5.9071	-0.022	25.740	0.000
1178	5.9111	-0.016	25.740	0.000
1179	5.9192	-0.026	25.740	0.000
1180	5.9273	-0.014	25.735	0.000
1181	5.9313	0.000	25.735	0.000
1182	5.9352	-0.006	25.735	0.000
1183	5.9392	-0.016	25.735	0.000
1184	5.9431	-0.028	25.735	0.000
1185	5.9484	-0.034	25.755	0.000
1186	5.9538	-0.032	25.755	0.000
1187	5.9591	-0.028	25.735	0.000
1188	5.9644	-0.002	25.735	0.000
1189	5.9697	0.004	25.720	0.000
1190	5.9750	-0.012	25.720	0.000
1191	5.9804	-0.014	25.675	0.000
1192	5.9857	-0.028	25.675	0.000
1193	5.9910	-0.040	25.715	0.000
1194	5.9964	-0.032	25.715	0.000
1195	6.0017	-0.018	25.715	0.000
1196	6.0070	-0.010	25.660	0.000
1197	6.0123	0.002	25.660	0.000
1198	6.0176	-0.002	25.720	0.000
1199	6.0230	-0.014	25.720	0.000
1200	6.0270	-0.026	25.695	0.000
1201	6.0310	-0.034	25.695	0.000
1202	6.0349	-0.026	25.710	0.000
1203	6.0389	-0.024	25.710	0.000
1204	6.0443	-0.026	25.735	0.000
1205	6.0496	-0.010	25.735	0.000
1206	6.0550	-0.012	25.735	0.000
1207	6.0603	-0.016	25.745	0.000
1208	6.0656	-0.008	25.745	0.000
1209	6.0709	-0.018	25.710	0.000
1210	6.0763	-0.018	25.710	0.000
1211	6.0817	-0.018	25.730	0.000
1212	6.0870	-0.026	25.730	0.000
1213	6.0910	-0.030	25.715	0.000
1214	6.0950	-0.026	25.715	0.000
1215	6.0989	-0.016	25.740	0.000
1216	6.1029	-0.006	25.740	0.000
1217	6.1083	-0.006	25.740	0.000
1218	6.1136	-0.006	25.760	0.000
1219	6.1189	-0.020	25.760	0.000
1220	6.1243	-0.032	25.705	0.000
1221	6.1296	-0.028	25.705	0.000
1222	6.1349	-0.020	25.690	0.000
1223	6.1403	-0.024	25.690	0.000
1224	6.1456	-0.008	25.780	0.000
1225	6.1510	-0.004	25.780	0.000
1226	6.1550	-0.016	25.740	0.000
1227	6.1591	-0.020	25.740	0.000
1228	6.1631	-0.022	25.740	0.000
1229	6.1672	-0.024	25.765	0.000
1230	6.1750	-0.022	25.765	0.000
1231	6.1829	-0.018	25.730	0.000
1232	6.1869	-0.010	25.730	0.000
1233	6.1909	-0.016	25.735	0.000
1234	6.1949	-0.024	25.735	0.000
1235	6.1989	-0.016	25.740	0.000
1236	6.2042	-0.014	25.740	0.000
1237	6.2096	-0.022	25.750	0.000
1238	6.2149	-0.014	25.750	0.000
1239	6.2202	-0.014	25.750	0.000
1240	6.2255	-0.026	25.745	0.000
1241	6.2308	-0.022	25.745	0.000
1242	6.2362	-0.024	25.780	0.000
1243	6.2416	-0.020	25.780	0.000
1244	6.2471	-0.002	25.745	0.000
1245	6.2524	-0.006	25.745	0.000
1246	6.2578	-0.012	25.745	0.000
1247	6.2631	-0.020	25.745	0.000
1248	6.2672	-0.032	25.745	0.000
1249	6.2712	-0.026	25.745	0.000
1250	6.2752	-0.028	25.745	0.000
1251	6.2793	-0.020	25.775	0.000
1252	6.2846	-0.008	25.775	0.000
1253	6.2900	-0.014	25.740	0.000
1254	6.2953	-0.014	25.740	0.000
1255	6.3005	-0.014	25.780	0.000
1256	6.3057	-0.020	25.780	0.000
1257	6.3108	-0.016	25.720	0.000
1258	6.3162	-0.014	25.720	0.000
1259	6.3216	-0.022	25.705	0.000
1260	6.3269	-0.028	25.705	0.000
1261	6.3323	-0.022	25.705	0.000
1262	6.3376	-0.016	25.750	0.000
1263	6.3430	-0.012	25.750	0.000
1264	6.3483	-0.010	25.750	0.000
1265	6.3536	-0.008	25.750	0.000
1266	6.3589	-0.014	25.775	0.000
1267	6.3642	-0.036	25.775	0.000
1268	6.3695	-0.034	25.770	0.000
1269	6.3748	-0.026	25.770	0.000
1270	6.3788	-0.028	25.750	0.000
1271	6.3828	-0.004	25.750	0.000
1272	6.3867	0.004	25.750	0.000
1273	6.3907	-0.006	25.755	0.000
1274	6.3961	-0.012	25.755	0.000
1275	6.4014	-0.026	25.730	0.000
1276	6.4068	-0.034	25.730	0.000
1277	6.4108	-0.032	25.755	0.000
1278	6.4147	-0.024	25.755	0.000
1279	6.4187	-0.010	25.815	0.000
1280	6.4227	-0.002	25.815	0.000
1281	6.4307	-0.008	25.735	0.000
1282	6.4387	-0.012	25.735	0.000
1283	6.4427	-0.024	25.735	0.000
1284	6.4467	-0.042	25.770	0.000
1285	6.4507	-0.028	25.770	0.000
1286	6.4547	-0.020	25.815	0.000
1287	6.4600	-0.016	25.815	0.000
1288	6.4653	-0.006	25.800	0.000
1289	6.4706	-0.012	25.800	0.000
1290	6.4760	-0.018	25.820	0.000
1291	6.4814	-0.018	25.820	0.000
1292	6.4868	-0.024	25.755	0.000
1293	6.4921	-0.020	25.755	0.000
1294	6.4974	-0.016	25.755	0.000
1295	6.5027	-0.016	25.775	0.000
1296	6.5080	-0.014	25.775	0.000
1297	6.5133	-0.018	25.755	0.000
1298	6.5187	-0.016	25.755	0.000
1299	6.5227	-0.014	25.750	0.000
1300	6.5266	-0.022	25.750	0.000
1301	6.5306	-0.016	25.765	0.000
1302	6.5346	-0.018	25.765	0.000
1303	6.5386	-0.030	25.775	0.000
1304	6.5426	-0.022	25.775	0.000
1305	6.5466	-0.012	25.775	0.000
1306	6.5506	-0.014	25.735	0.000
1307	6.5588	-0.012	25.735	0.000
1308	6.5670	-0.014	25.730	0.000
1309	6.5723	-0.018	25.730	0.000
1310	6.5775	-0.024	25.845	0.000
1311	6.5828	-0.028	25.845	0.000
1312	6.5881	-0.016	25.805	0.000
1313	6.5933	-0.014	25.805	0.000
1314	6.5986	-0.020	25.840	0.000
1315	6.6027	-0.014	25.840	0.000
1316	6.6068	-0.016	25.840	0.000
1317	6.6109	-0.026	25.755	0.000
1318	6.6150	-0.020	25.755	0.000
1319	6.6202	-0.016	25.745	0.000
1320	6.6254	-0.012	25.745	0.000
1321	6.6306	-0.008	25.780	0.000
1322	6.6359	-0.014	25.780	0.000
1323	6.6412	-0.022	25.775	0.000
1324	6.6466	-0.026	25.775	0.000
1325	6.6519	-0.028	25.760	0.000
1326	6.6572	-0.020	25.760	0.000
1327	6.6626	-0.014	25.760	0.000
1328	6.6666	-0.010	25.870	0.000
1329	6.6705	-0.006	25.870	0.000
1330	6.6745	-0.020	25.700	0.000
1331	6.6785	-0.024	25.700	0.000
1332	6.6838	-0.024	25.725	0.000
1333	6.6892	-0.030	25.725	0.000
1334	6.6945	-0.020	25.765	0.000
1335	6.6998	-0.010	25.765	0.000
1336	6.7051	-0.012	25.765	0.000
1337	6.7105	-0.014	25.765	0.000
1338	6.7158	-0.020	25.765	0.000
1339	6.7211	-0.024	25.765	0.000
1340	6.7265	-0.018	25.765	0.000
1341	6.7305	-0.022	25.750	0.000
1342	6.7344	-0.020	25.750	0.000
1343	6.7384	-0.010	25.850	0.000
1344	6.7424	-0.012	25.850	0.000
1345	6.7504	-0.016	25.795	0.000
1346	6.7584	-0.016	25.795	0.000
1347	6.7638	-0.026	25.775	0.000
1348	6.7691	-0.026	25.775	0.000
1349	6.7744	-0.020	25.775	0.000
1350	6.7784	-0.022	25.745	0.000
1351	6.7824	-0.014	25.745	0.000
1352	6.7864	-0.008	25.770	0.000
1353	6.7904	-0.012	25.770	0.000
1354	6.7944	-0.008	25.775	0.000
1355	6.7984	-0.014	25.775	0.000
1356	6.8023	-0.028	25.735	0.000
1357	6.8063	-0.028	25.735	0.000
1358	6.8144	-0.030	25.825	0.000
1359	6.8224	-0.026	25.825	0.000
1360	6.8277	-0.016	25.825	0.000
1361	6.8331	-0.018	25.795	0.000
1362	6.8384	-0.012	25.795	0.000
1363	6.8437	-0.008	25.825	0.000
1364	6.8490	-0.018	25.825	0.000
1365	6.8543	-0.020	25.770	0.000
1366	6.8583	-0.026	25.770	0.000
1367	6.8623	-0.022	25.830	0.000
1368	6.8663	-0.010	25.830	0.000
1369	6.8703	-0.014	25.775	0.000
1370	6.8756	-0.016	25.775	0.000
1371	6.8809	-0.016	25.775	0.000
1372	6.8863	-0.024	25.755	0.000
1373	6.8916	-0.024	25.755	0.000
1374	6.8969	-0.024	25.735	0.000
1375	6.9023	-0.024	25.735	0.000
1376	6.9076	-0.012	25.845	0.000
1377	6.9129	-0.010	25.845	0.000
1378	6.9182	-0.014	25.860	0.000
1379	6.9222	-0.022	25.860	0.000
1380	6.9263	-0.028	25.780	0.000
1381	6.9303	-0.022	25.780	0.000
1382	6.9343	-0.014	25.780	0.000
1383	6.9396	-0.014	25.795	0.000
1384	6.9450	-0.008	25.795	0.000
1385	6.9504	-0.012	25.790	0.000
1386	6.9556	-0.024	25.790	0.000
1387	6.9609	-0.026	25.795	0.000
1388	6.9662	-0.032	25.795	0.000
1389	6.9715	-0.028	25.860	0.000
1390	6.9769	-0.018	25.860	0.000
1391	6.9822	-0.006	25.795	0.000
1392	6.9863	-0.002	25.795	0.000
1393	6.9903	-0.012	25.795	0.000
1394	6.9944	-0.022	25.840	0.000
1395	6.9985	-0.024	25.840	0.000
1396	7.0064	-0.028	25.795	0.000
1397	7.0143	-0.024	25.795	0.000
1398	7.0183	-0.016	25.840	0.000
1399	7.0222	-0.012	25.840	0.000
1400	7.0262	-0.010	25.785	0.000
1401	7.0302	-0.010	25.785	0.000
1402	7.0355	-0.020	25.820	0.000
1403	7.0408	-0.026	25.820	0.000
1404	7.0461	-0.022	25.820	0.000
1405	7.0501	-0.030	25.730	0.000
1406	7.0541	-0.022	25.730	0.000
1407	7.0581	-0.016	25.755	0.000
1408	7.0621	-0.018	25.755	0.000
1409	7.0701	-0.010	25.835	0.000
1410	7.0782	-0.008	25.835	0.000
1411	7.0836	-0.014	25.800	0.000
1412	7.0890	-0.018	25.800	0.000
1413	7.0944	-0.030	25.850	0.000
1414	7.0984	-0.022	25.850	0.000
1415	7.1023	-0.016	25.850	0.000
1416	7.1063	-0.020	25.745	0.000
1417	7.1103	-0.012	25.745	0.000
1418	7.1156	-0.010	25.780	0.000
1419	7.1209	-0.024	25.780	0.000
1420	7.1262	-0.022	25.765	0.000
1421	7.1315	-0.028	25.765	0.000
1422	7.1369	-0.026	25.795	0.000
1423	7.1423	-0.016	25.795	0.000
1424	7.1475	-0.008	25.840	0.000
1425	7.1528	-0.006	25.840	0.000
1426	7.1580	-0.012	25.840	0.000
1427	7.1634	-0.022	25.840	0.000
1428	7.1687	-0.022	25.840	0.000
1429	7.1740	-0.024	25.825	0.000
1430	7.1780	-0.028	25.825	0.000
1431	7.1820	-0.014	25.850	0.000
1432	7.1860	-0.014	25.850	0.000
1433	7.1900	-0.018	25.860	0.000
1434	7.1953	-0.016	25.860	0.000
1435	7.2007	-0.024	25.830	0.000
1436	7.2060	-0.026	25.830	0.000
1437	7.2114	-0.020	25.830	0.000
1438	7.2168	-0.016	25.800	0.000
1439	7.2221	-0.010	25.800	0.000
1440	7.2275	-0.010	25.880	0.000
1441	7.2328	-0.016	25.880	0.000
1442	7.2382	-0.018	25.770	0.000
1443	7.2421	-0.024	25.770	0.000
1444	7.2460	-0.020	25.825	0.000
1445	7.2500	-0.014	25.825	0.000
1446	7.2539	-0.024	25.900	0.000
1447	7.2620	-0.016	25.900	0.000
1448	7.2701	-0.010	25.900	0.000
1449	7.2741	-0.026	25.835	0.000
1450	7.2781	-0.024	25.835	0.000
1451	7.2821	-0.018	25.765	0.000
1452	7.2861	-0.024	25.765	0.000
1453	7.2913	-0.018	25.810	0.000
1454	7.2966	-0.014	25.810	0.000
1455	7.3019	-0.012	25.880	0.000
1456	7.3073	-0.012	25.880	0.000
1457	7.3126	-0.018	25.885	0.000
1458	7.3180	-0.018	25.885	0.000
1459	7.3233	-0.026	25.885	0.000
1460	7.3286	-0.032	25.815	0.000
1461	7.3339	-0.018	25.815	0.000
1462	7.3393	-0.016	25.850	0.000
1463	7.3446	-0.016	25.850	0.000
1464	7.3499	-0.002	25.810	0.000
1465	7.3539	-0.004	25.810	0.000
1466	7.3579	-0.018	25.735	0.000
1467	7.3619	-0.022	25.735	0.000
1468	7.3659	-0.026	25.790	0.000
1469	7.3713	-0.034	25.790	0.000
1470	7.3766	-0.028	25.790	0.000
1471	7.3819	-0.016	25.860	0.000
1472	7.3873	-0.010	25.860	0.000
1473	7.3926	-0.006	25.905	0.000
1474	7.3979	-0.010	25.905	0.000
1475	7.4033	-0.014	25.890	0.000
1476	7.4086	-0.030	25.890	0.000
1477	7.4140	-0.036	25.875	0.000
1478	7.4193	-0.022	25.875	0.000
1479	7.4247	-0.022	25.840	0.000
1480	7.4300	-0.012	25.840	0.000
1481	7.4327	-0.004	25.840	0.000
1482	7.4353	-0.010	25.855	0.000
1483	7.4380	-0.020	25.855	0.000
1484	7.4406	-0.024	25.835	0.000
1485	7.4433	-0.028	25.835	0.000
1486	7.4459	-0.022	25.815	0.000
1487	7.4619	-0.016	25.815	0.000
1488	7.4673	-0.012	25.870	0.000
1489	7.4728	-0.010	25.870	0.000
1490	7.4782	-0.016	25.770	0.000
1491	7.4835	-0.018	25.770	0.000
1492	7.4888	-0.022	25.770	0.000
1493	7.4941	-0.026	25.805	0.000
1494	7.4993	-0.018	25.805	0.000
1495	7.5046	-0.016	25.775	0.000
1496	7.5099	-0.020	25.775	0.000
1497	7.5152	-0.012	25.830	0.000
1498	7.5204	-0.014	25.830	0.000
1499	7.5257	-0.024	25.865	0.000
1500	7.5297	-0.024	25.865	0.000
1501	7.5337	-0.018	25.860	0.000
1502	7.5377	-0.022	25.860	0.000
1503	7.5417	-0.024	25.860	0.000
1504	7.5470	-0.016	25.860	0.000
1505	7.5523	-0.010	25.860	0.000
1506	7.5577	-0.016	25.880	0.000
1507	7.5617	-0.024	25.880	0.000
1508	7.5658	-0.012	25.910	0.000
1509	7.5699	-0.016	25.910	0.000
1510	7.5740	-0.024	25.760	0.000
1511	7.5820	-0.010	25.760	0.000
1512	7.5900	-0.014	25.905	0.000
1513	7.5952	-0.024	25.905	0.000
1514	7.6005	-0.022	25.905	0.000
1515	7.6057	-0.022	25.815	0.000
1516	7.6098	-0.026	25.815	0.000
1517	7.6138	-0.020	25.885	0.000
1518	7.6179	-0.010	25.885	0.000
1519	7.6220	-0.012	25.840	0.000
1520	7.6251	-0.016	25.840	0.000
1521	7.6282	-0.018	25.845	0.000
1522	7.6314	-0.020	25.845	0.000
1523	7.6345	-0.026	25.850	0.000
1524	7.6376	-0.024	25.850	0.000
1525	7.6536	-0.014	25.850	0.000
1526	7.6590	-0.018	25.815	0.000
1527	7.6643	-0.016	25.815	0.000
1528	7.6696	-0.012	25.835	0.000
1529	7.6750	-0.020	25.835	0.000
1530	7.6803	-0.024	25.880	0.000
1531	7.6856	-0.018	25.880	0.000
1532	7.6896	-0.020	25.880	0.000
1533	7.6936	-0.022	25.880	0.000
1534	7.6976	-0.016	25.930	0.000
1535	7.7015	-0.014	25.930	0.000
1536	7.7070	-0.018	25.930	0.000
1537	7.7125	-0.020	25.840	0.000
1538	7.7180	-0.014	25.840	0.000
1539	7.7232	-0.014	25.815	0.000
1540	7.7284	-0.022	25.815	0.000
1541	7.7336	-0.018	25.855	0.000
1542	7.7390	-0.018	25.855	0.000
1543	7.7445	-0.030	25.815	0.000
1544	7.7499	-0.022	25.815	0.000
1545	7.7538	-0.012	25.860	0.000
1546	7.7577	-0.014	25.860	0.000
1547	7.7617	-0.008	25.860	0.000
1548	7.7656	-0.012	25.870	0.000
1549	7.7709	-0.022	25.870	0.000
1550	7.7762	-0.028	25.840	0.000
1551	7.7815	-0.032	25.840	0.000
1552	7.7868	-0.028	25.845	0.000
1553	7.7922	-0.022	25.845	0.000
1554	7.7975	-0.012	25.890	0.000
1555	7.8028	0.002	25.890	0.000
1556	7.8081	-0.006	25.890	0.000
1557	7.8134	-0.018	25.845	0.000
1558	7.8174	-0.020	25.845	0.000
1559	7.8214	-0.034	25.830	0.000
1560	7.8255	-0.036	25.830	0.000
1561	7.8295	-0.016	25.850	0.000
1562	7.8374	-0.010	25.850	0.000
1563	7.8454	-0.008	25.895	0.000
1564	7.8509	-0.008	25.895	0.000
1565	7.8564	-0.014	25.855	0.000
1566	7.8619	-0.028	25.855	0.000
1567	7.8659	-0.034	25.855	0.000
1568	7.8699	-0.024	25.870	0.000
1569	7.8739	-0.010	25.870	0.000
1570	7.8779	-0.010	25.820	0.000
1571	7.8818	-0.012	25.820	0.000
1572	7.8857	-0.012	25.850	0.000
1573	7.8896	-0.028	25.850	0.000
1574	7.8936	-0.036	25.880	0.000
1575	7.9015	-0.020	25.880	0.000
1576	7.9094	-0.018	25.900	0.000
1577	7.9148	-0.014	25.900	0.000
1578	7.9201	-0.006	25.900	0.000
1579	7.9255	-0.016	25.900	0.000
1580	7.9308	-0.022	25.900	0.000
1581	7.9362	-0.030	25.875	0.000
1582	7.9416	-0.024	25.875	0.000
1583	7.9469	-0.012	25.840	0.000
1584	7.9522	-0.016	25.840	0.000
1585	7.9575	-0.014	25.930	0.000
1586	7.9628	-0.006	25.930	0.000
1587	7.9682	-0.026	25.855	0.000
1588	7.9735	-0.026	25.855	0.000
1589	7.9775	-0.024	25.855	0.000
1590	7.9814	-0.030	25.870	0.000
1591	7.9854	-0.012	25.870	0.000
1592	7.9894	-0.006	25.910	0.000
1593	7.9947	-0.018	25.910	0.000
1594	8.0001	-0.008	25.880	0.000
1595	8.0054	-0.018	25.880	0.000
1596	8.0107	-0.026	25.885	0.000
1597	8.0160	-0.026	25.885	0.000
1598	8.0214	-0.024	25.900	0.000
1599	8.0267	-0.012	25.900	0.000
1600	8.0320	-0.012	25.900	0.000
1601	8.0373	-0.020	25.860	0.000
1602	8.0414	-0.008	25.860	0.000
1603	8.0456	-0.022	25.880	0.000
1604	8.0497	-0.030	25.880	0.000
1605	8.0538	-0.016	25.940	0.000
1606	8.0591	-0.026	25.940	0.000
1607	8.0643	-0.020	25.815	0.000
1608	8.0696	-0.012	25.815	0.000
1609	8.0735	-0.018	25.840	0.000
1610	8.0774	-0.016	25.840	0.000
1611	8.0814	-0.014	25.840	0.000
1612	8.0853	-0.014	25.920	0.000
1613	8.0935	-0.016	25.920	0.000
1614	8.1018	-0.020	25.890	0.000
1615	8.1056	-0.018	25.890	0.000
1616	8.1095	-0.022	25.860	0.000
1617	8.1134	-0.028	25.860	0.000
1618	8.1172	-0.018	25.895	0.000
1619	8.1226	-0.014	25.895	0.000
1620	8.1279	-0.016	25.880	0.000
1621	8.1332	-0.008	25.880	0.000
1622	8.1372	-0.010	25.880	0.000
1623	8.1412	-0.022	25.860	0.000
1624	8.1452	-0.026	25.860	0.000
1625	8.1492	-0.028	25.850	0.000
1626	8.1572	-0.022	25.850	0.000
1627	8.1653	-0.016	25.935	0.000
1628	8.1706	-0.012	25.935	0.000
1629	8.1759	-0.010	25.940	0.000
1630	8.1812	-0.020	25.940	0.000
1631	8.1852	-0.028	25.875	0.000
1632	8.1892	-0.024	25.875	0.000
1633	8.1932	-0.018	25.875	0.000
1634	8.1972	-0.020	25.940	0.000
1635	8.2025	-0.012	25.940	0.000
1636	8.2078	-0.010	25.865	0.000
1637	8.2132	-0.018	25.865	0.000
1638	8.2185	-0.020	25.865	0.000
1639	8.2238	-0.026	25.865	0.000
1640	8.2292	-0.020	25.910	0.000
1641	8.2345	-0.010	25.910	0.000
1642	8.2398	-0.014	25.895	0.000
1643	8.2451	-0.014	25.895	0.000
1644	8.2504	-0.016	25.895	0.000
1645	8.2558	-0.022	25.840	0.000
1646	8.2611	-0.024	25.840	0.000
1647	8.2651	-0.028	25.895	0.000
1648	8.2691	-0.018	25.895	0.000
1649	8.2731	-0.008	25.815	0.000
1650	8.2771	-0.020	25.815	0.000
1651	8.2824	-0.018	25.920	0.000
1652	8.2878	-0.014	25.920	0.000
1653	8.2931	-0.028	25.960	0.000
1654	8.2985	-0.028	25.960	0.000
1655	8.3039	-0.020	25.960	0.000
1656	8.3093	-0.018	25.920	0.000
1657	8.3146	-0.014	25.920	0.000
1658	8.3199	-0.018	25.940	0.000
1659	8.3251	-0.014	25.940	0.000
1660	8.3292	-0.010	25.925	0.000
1661	8.3332	-0.018	25.925	0.000
1662	8.3372	-0.014	25.920	0.000
1663	8.3412	-0.012	25.920	0.000
1664	8.3492	-0.024	25.940	0.000
1665	8.3572	-0.022	25.940	0.000
1666	8.3612	-0.024	25.940	0.000
1667	8.3652	-0.028	25.900	0.000
1668	8.3693	-0.018	25.900	0.000
1669	8.3733	-0.012	25.870	0.000
1670	8.3786	-0.006	25.870	0.000
1671	8.3839	-0.008	25.860	0.000
1672	8.3892	-0.022	25.860	0.000
1673	8.3931	-0.030	25.925	0.000
1674	8.3971	-0.028	25.925	0.000
1675	8.4011	-0.028	25.915	0.000
1676	8.4051	-0.018	25.915	0.000
1677	8.4133	-0.010	25.915	0.000
1678	8.4215	-0.012	25.920	0.000
1679	8.4267	-0.012	25.920	0.000
1680	8.4319	-0.024	25.895	0.000
1681	8.4371	-0.030	25.895	0.000
1682	8.4411	-0.020	25.905	0.000
1683	8.4451	-0.016	25.905	0.000
1684	8.4491	-0.012	25.890	0.000
1685	8.4531	-0.006	25.890	0.000
1686	8.4571	-0.014	25.915	0.000
1687	8.4611	-0.024	25.915	0.000
1688	8.4651	-0.028	25.915	0.000
1689	8.4691	-0.034	25.930	0.000
1690	8.4771	-0.016	25.930	0.000
1691	8.4851	-0.010	25.980	0.000
1692	8.4904	-0.010	25.980	0.000
1693	8.4957	-0.006	25.925	0.000
1694	8.5011	-0.016	25.925	0.000
1695	8.5064	-0.026	25.840	0.000
1696	8.5117	-0.032	25.840	0.000
1697	8.5171	-0.032	25.955	0.000
1698	8.5203	-0.016	25.955	0.000
1699	8.5234	-0.010	25.955	0.000
1700	8.5266	-0.014	25.930	0.000
1701	8.5298	-0.012	25.930	0.000
1702	8.5330	-0.016	25.935	0.000
1703	8.5410	-0.026	25.935	0.000
1704	8.5490	-0.026	25.920	0.000
1705	8.5543	-0.022	25.920	0.000
1706	8.5597	-0.016	25.880	0.000
1707	8.5650	-0.010	25.880	0.000
1708	8.5704	-0.016	25.910	0.000
1709	8.5757	-0.020	25.910	0.000
1710	8.5810	-0.018	25.910	0.000
1711	8.5842	-0.024	25.900	0.000
1712	8.5874	-0.018	25.900	0.000
1713	8.5906	-0.010	25.915	0.000
1714	8.5938	-0.012	25.915	0.000
1715	8.5970	-0.012	25.865	0.000
1716	8.6050	-0.028	25.865	0.000
1717	8.6130	-0.028	25.905	0.000
1718	8.6183	-0.020	25.905	0.000
1719	8.6236	-0.026	25.920	0.000
1720	8.6290	-0.020	25.920	0.000
1721	8.6343	-0.008	25.920	0.000
1722	8.6396	-0.008	25.850	0.000
1723	8.6450	-0.016	25.850	0.000
1724	8.6482	-0.020	26.000	0.000
1725	8.6513	-0.026	26.000	0.000
1726	8.6545	-0.026	25.915	0.000
1727	8.6577	-0.024	25.915	0.000
1728	8.6608	-0.026	25.885	0.000
1729	8.6769	-0.022	25.885	0.000
1730	8.6822	-0.014	25.920	0.000
1731	8.6876	-0.008	25.920	0.000
1732	8.6929	-0.010	25.920	0.000
1733	8.6968	-0.014	25.915	0.000
1734	8.7008	-0.010	25.915	0.000
1735	8.7048	-0.022	25.900	0.000
1736	8.7088	-0.036	25.900	0.000
1737	8.7136	-0.024	25.915	0.000
1738	8.7185	-0.020	25.915	0.000
1739	8.7233	-0.020	25.910	0.000
1740	8.7282	-0.008	25.910	0.000
1741	8.7324	-0.006	25.900	0.000
1742	8.7366	-0.016	25.900	0.000
1743	8.7408	-0.020	25.900	0.000
1744	8.7487	-0.030	25.980	0.000
1745	8.7567	-0.030	25.980	0.000
1746	8.7620	-0.024	25.915	0.000
1747	8.7673	-0.018	25.915	0.000
1748	8.7727	-0.006	25.945	0.000
1749	8.7767	-0.012	25.945	0.000
1750	8.7807	-0.024	25.900	0.000
1751	8.7847	-0.020	25.900	0.000
1752	8.7887	-0.030	25.920	0.000
1753	8.7940	-0.030	25.920	0.000
1754	8.7993	-0.010	25.920	0.000
1755	8.8046	-0.008	25.940	0.000
1756	8.8100	-0.010	25.940	0.000
1757	8.8153	-0.008	25.955	0.000
1758	8.8206	-0.018	25.955	0.000
1759	8.8260	-0.028	25.975	0.000
1760	8.8313	-0.032	25.975	0.000
1761	8.8366	-0.022	25.930	0.000
1762	8.8406	-0.010	25.930	0.000
1763	8.8446	-0.020	25.910	0.000
1764	8.8486	-0.012	25.910	0.000
1765	8.8526	-0.016	25.910	0.000
1766	8.8579	-0.028	25.930	0.000
1767	8.8633	-0.018	25.930	0.000
1768	8.8686	-0.014	25.935	0.000
1769	8.8741	-0.024	25.935	0.000
1770	8.8795	-0.012	25.955	0.000
1771	8.8850	-0.012	25.955	0.000
1772	8.8903	-0.024	26.025	0.000
1773	8.8957	-0.028	26.025	0.000
1774	8.9011	-0.022	25.905	0.000
1775	8.9050	-0.016	25.905	0.000
1776	8.9089	-0.016	25.905	0.000
1777	8.9128	-0.018	25.920	0.000
1778	8.9168	-0.010	25.920	0.000
1779	8.9246	-0.022	26.005	0.000
1780	8.9325	-0.026	26.005	0.000
1781	8.9380	-0.014	25.920	0.000
1782	8.9435	-0.020	25.920	0.000
1783	8.9490	-0.020	25.880	0.000
1784	8.9529	-0.008	25.880	0.000
1785	8.9568	-0.012	25.875	0.000
1786	8.9607	-0.026	25.875	0.000
1787	8.9646	-0.022	25.875	0.000
1788	8.9686	-0.022	25.850	0.000
1789	8.9726	-0.020	25.850	0.000
1790	8.9766	-0.016	25.995	0.000
1791	8.9806	-0.012	25.995	0.000
1792	8.9886	-0.012	25.920	0.000
1793	8.9966	-0.022	25.920	0.000
1794	9.0019	-0.022	25.825	0.000
1795	9.0072	-0.014	25.825	0.000
1796	9.0126	-0.022	25.955	0.000
1797	9.0179	-0.014	25.955	0.000
1798	9.0233	-0.012	25.955	0.000
1799	9.0287	-0.030	25.930	0.000
1800	9.0327	-0.030	25.930	0.000
1801	9.0368	-0.024	25.975	0.000
1802	9.0408	-0.018	25.975	0.000
1803	9.0449	-0.012	25.960	0.000
1804	9.0501	0.000	25.960	0.000
1805	9.0553	-0.004	25.940	0.000
1806	9.0604	-0.024	25.940	0.000
1807	9.0658	-0.028	25.960	0.000
1808	9.0711	-0.030	25.960	0.000
1809	9.0765	-0.030	25.960	0.000
1810	9.0818	-0.022	25.975	0.000
1811	9.0871	-0.004	25.975	0.000
1812	9.0924	-0.002	25.850	0.000
1813	9.0964	-0.016	25.850	0.000
1814	9.1004	-0.018	25.905	0.000
1815	9.1044	-0.020	25.905	0.000
1816	9.1084	-0.032	25.980	0.000
1817	9.1138	-0.028	25.980	0.000
1818	9.1191	-0.014	25.980	0.000
1819	9.1244	-0.012	25.980	0.000
1820	9.1297	-0.018	25.980	0.000
1821	9.1350	-0.020	25.885	0.000
1822	9.1404	-0.020	25.885	0.000
1823	9.1457	-0.028	25.965	0.000
1824	9.1510	-0.028	25.965	0.000
1825	9.1563	-0.012	25.940	0.000
1826	9.1604	-0.008	25.940	0.000
1827	9.1645	-0.016	25.980	0.000
1828	9.1685	-0.012	25.980	0.000
1829	9.1726	-0.020	25.970	0.000
1830	9.1805	-0.032	25.970	0.000
1831	9.1884	-0.018	25.970	0.000
1832	9.1924	-0.016	25.980	0.000
1833	9.1964	-0.012	25.980	0.000
1834	9.2004	-0.008	25.955	0.000
1835	9.2044	-0.020	25.955	0.000
1836	9.2097	-0.022	25.935	0.000
1837	9.2151	-0.032	25.935	0.000
1838	9.2204	-0.032	25.975	0.000
1839	9.2244	-0.018	25.975	0.000
1840	9.2285	-0.014	25.890	0.000
1841	9.2326	-0.004	25.890	0.000
1842	9.2366	-0.014	25.890	0.000
1843	9.2446	-0.024	25.880	0.000
1844	9.2525	-0.016	25.880	0.000
1845	9.2578	-0.022	25.965	0.000
1846	9.2631	-0.034	25.965	0.000
1847	9.2683	-0.020	25.930	0.000
1848	9.2724	-0.010	25.930	0.000
1849	9.2765	-0.016	26.005	0.000
1850	9.2806	-0.020	26.005	0.000
1851	9.2847	-0.012	25.930	0.000
1852	9.2886	-0.012	25.930	0.000
1853	9.2925	-0.022	25.930	0.000
1854	9.2964	-0.018	25.970	0.000
1855	9.3003	-0.014	25.970	0.000
1856	9.3084	-0.022	26.010	0.000
1857	9.3164	-0.030	26.010	0.000
1858	9.3218	-0.020	25.965	0.000
1859	9.3271	-0.014	25.965	0.000
1860	9.3325	-0.022	25.845	0.000
1861	9.3378	-0.014	25.845	0.000
1862	9.3431	-0.012	26.005	0.000
1863	9.3484	-0.020	26.005	0.000
1864	9.3516	-0.018	26.005	0.000
1865	9.3548	-0.026	25.960	0.000
1866	9.3580	-0.026	25.960	0.000
1867	9.3612	-0.016	25.960	0.000
1868	9.3643	-0.010	25.960	0.000
1869	9.3724	-0.010	25.965	0.000
1870	9.3804	-0.014	25.965	0.000
1871	9.3857	-0.016	25.895	0.000
1872	9.3910	-0.020	25.895	0.000
1873	9.3963	-0.036	25.955	0.000
1874	9.4017	-0.026	25.955	0.000
1875	9.4070	-0.012	25.955	0.000
1876	9.4124	-0.018	25.990	0.000
1877	9.4169	-0.014	25.990	0.000
1878	9.4215	-0.004	25.955	0.000
1879	9.4261	-0.016	25.955	0.000
1880	9.4306	-0.022	25.965	0.000
1881	9.4352	-0.024	25.965	0.000
1882	9.4397	-0.020	26.000	0.000
1883	9.4443	-0.014	26.000	0.000
1884	9.4496	-0.020	25.955	0.000
1885	9.4550	-0.016	25.955	0.000
1886	9.4603	-0.018	25.955	0.000
1887	9.4656	-0.020	25.940	0.000
1888	9.4709	-0.012	25.940	0.000
1889	9.4762	-0.018	25.950	0.000
1890	9.4815	-0.022	25.950	0.000
1891	9.4868	-0.012	25.975	0.000
1892	9.4921	-0.018	25.975	0.000
1893	9.4961	-0.028	25.980	0.000
1894	9.5001	-0.030	25.980	0.000
1895	9.5041	-0.016	26.010	0.000
1896	9.5081	-0.012	26.010	0.000
1897	9.5161	-0.014	26.010	0.000
1898	9.5241	-0.008	25.920	0.000
1899	9.5280	-0.014	25.920	0.000
1900	9.5320	-0.026	25.935	0.000
1901	9.5360	-0.026	25.935	0.000
1902	9.5400	-0.022	26.015	0.000
1903	9.5454	-0.020	26.015	0.000
1904	9.5507	-0.016	26.030	0.000
1905	9.5560	-0.008	26.030	0.000
1906	9.5600	-0.010	25.955	0.000
1907	9.5640	-0.032	25.955	0.000
1908	9.5680	-0.024	25.955	0.000
1909	9.5720	-0.028	25.995	0.000
1910	9.5800	-0.026	25.995	0.000
1911	9.5880	-0.008	25.995	0.000
1912	9.5933	-0.010	25.995	0.000
1913	9.5987	-0.014	25.940	0.000
1914	9.6040	-0.012	25.940	0.000
1915	9.6080	-0.016	26.005	0.000
1916	9.6120	-0.020	26.005	0.000
1917	9.6160	-0.028	25.940	0.000
1918	9.6199	-0.028	25.940	0.000
1919	9.6253	-0.012	25.940	0.000
1920	9.6306	-0.020	25.960	0.000
1921	9.6360	-0.024	25.960	0.000
1922	9.6413	-0.014	25.955	0.000
1923	9.6467	-0.016	25.955	0.000
1924	9.6520	-0.014	26.005	0.000
1925	9.6575	-0.012	26.005	0.000
1926	9.6629	-0.020	26.025	0.000
1927	9.6683	-0.018	26.025	0.000
1928	9.6737	-0.020	25.950	0.000
1929	9.6791	-0.022	25.950	0.000
1930	9.6844	-0.014	25.950	0.000
1931	9.6884	-0.024	26.005	0.000
1932	9.6924	-0.016	26.005	0.000
1933	9.6963	-0.010	25.965	0.000
1934	9.7003	-0.012	25.965	0.000
1935	9.7056	-0.010	26.005	0.000
1936	9.7110	-0.014	26.005	0.000
1937	9.7164	-0.020	25.940	0.000
1938	9.7216	-0.012	25.940	0.000
1939	9.7268	-0.014	25.970	0.000
1940	9.7320	-0.016	25.970	0.000
1941	9.7375	-0.012	25.970	0.000
1942	9.7430	-0.006	26.035	0.000
1943	9.7484	-0.014	26.035	0.000
1944	9.7537	-0.014	25.940	0.000
1945	9.7589	-0.012	25.940	0.000
1946	9.7642	-0.012	25.955	0.000
1947	9.7695	-0.008	25.955	0.000
1948	9.7747	-0.002	25.940	0.000
1949	9.7800	-0.004	25.940	0.000
1950	9.7840	-0.008	25.965	0.000
1951	9.7880	-0.012	25.965	0.000
1952	9.7920	-0.006	25.965	0.000
1953	9.7960	-0.006	25.960	0.000
1954	9.8013	-0.010	25.960	0.000
1955	9.8067	-0.004	25.980	0.000
1956	9.8120	-0.002	25.980	0.000
1957	9.8184	-0.006	26.065	0.000
1958	9.8248	-0.004	26.065	0.000
1959	9.8311	-0.004	25.960	0.000
1960	9.8375	-0.010	25.960	0.000
1961	9.8439	-0.004	25.980	0.000
1962	9.8479	-0.008	25.980	0.000
1963	9.8519	-0.010	25.980	0.000
1964	9.8559	-0.010	25.950	0.000
1965	9.8599	-0.010	25.950	0.000
1966	9.8639	0.000	25.965	0.000
1967	9.8680	-0.006	25.965	0.000
1968	9.8720	-0.008	26.025	0.000
1969	9.8760	-0.002	26.025	0.000
1970	9.8792	-0.010	26.005	0.000
1971	9.8823	-0.012	26.005	0.000
1972	9.8855	-0.008	26.005	0.000
1973	9.8887	-0.012	26.005	0.000
1974	9.8919	-0.008	26.005	0.000
1975	9.9079	-0.004	26.035	0.000
1976	9.9132	-0.008	26.035	0.000
1977	9.9185	-0.002	25.980	0.000
1978	9.9238	-0.006	25.980	0.000
1979	9.9292	-0.010	26.010	0.000
1980	9.9345	-0.010	26.010	0.000
1981	9.9398	-0.014	25.985	0.000
1982	9.9438	-0.010	25.985	0.000
1983	9.9478	-0.008	25.980	0.000
1984	9.9518	-0.010	25.980	0.000
1985	9.9558	-0.002	25.980	0.000
1986	9.9611	-0.002	25.985	0.000
1987	9.9664	-0.010	25.985	0.000
1988	9.9718	-0.012	26.030	0.000
1989	9.9771	-0.012	26.030	0.000
1990	9.9824	-0.018	25.995	0.000
1991	9.9877	-0.016	25.995	0.000
1992	9.9930	-0.012	26.010	0.000
1993	9.9984	-0.002	26.010	0.000
1994	10.0037	0.000	26.030	0.000
1995	10.0077	-0.010	26.030	0.000
1996	10.0117	-0.008	26.030	0.000
1997	10.0157	-0.010	26.020	0.000
1998	10.0197	-0.020	26.020	0.000
1999	10.0250	-0.014	25.990	0.000
2000	10.0303	-0.010	25.990	0.000
2001	10.0357	-0.008	25.970	0.000
2002	10.0410	-0.004	25.970	0.000
2003	10.0463	-0.012	26.065	0.000
2004	10.0516	-0.010	26.065	0.000
2005	10.0569	-0.012	26.000	0.000
2006	10.0622	-0.018	26.000	0.000
2007	10.0676	-0.006	26.000	0.000
[truncated: 9,676 more rows]
