# Supplementary material for: Applications of a novel reciprocating positive displacement pump in the simulation of pulsatile arterial blood flow
Source: PLoS One. 2022 Dec 13;17(12):e0270780. doi: 10.1371/journal.pone.0270780 (PMC9746965; doi:10.1371/journal.pone.0270780)
Supplement: S1 File — (ZIP) [file pone.0270780.s001.zip › Supporting Information Data Files/Flow Rates/Splenic/Splenic Caudal Normal (l) 05.csv]

Viewer Version	2.91
COM HW Type	RS485/USB Sensor Cable
COM HW Config	Config String: COM10, 115200, ECHOOFF
Sensor Cable Version	1.8
Product Type	Liquid Flow Sensor (SF06 Chip)
Product COM Protocol Config	SHDLC Device Address: 0
Product ID	SLF3S-1300F
Sensor Serial	2109-000156
I2C Address	8
Supply Voltage	3.5 V
Command Address	0x3608
Sampling Time [ms]	5
Scale Factor Flow lin.	500
Scale Factor Temp lin.	200
Scale Factor Custom	1
Sample #	Relative Time[s]	Flow linearized [ml/min]	Temperature linearized [deg C]	Custom []
49	0.2599	-0.012	23.620	0.000
50	0.2640	-0.008	23.620	0.000
51	0.2680	-0.002	23.680	0.000
52	0.2721	0.002	23.680	0.000
53	0.2773	0.010	23.680	0.000
54	0.2825	0.006	23.680	0.000
55	0.2877	0.002	23.705	0.000
56	0.2930	-0.002	23.705	0.000
57	0.2984	0.002	23.705	0.000
58	0.3038	0.000	23.710	0.000
59	0.3091	-0.008	23.710	0.000
60	0.3143	-0.006	23.775	0.000
61	0.3196	0.000	23.775	0.000
62	0.3236	-0.002	23.750	0.000
63	0.3277	-0.004	23.750	0.000
64	0.3317	0.006	23.790	0.000
65	0.3357	0.012	23.790	0.000
66	0.3437	0.006	23.775	0.000
67	0.3516	-0.002	23.775	0.000
68	0.3570	-0.010	23.775	0.000
69	0.3623	-0.016	23.855	0.000
70	0.3677	-0.012	23.855	0.000
71	0.3717	-0.004	23.795	0.000
72	0.3757	0.008	23.795	0.000
73	0.3797	0.018	23.820	0.000
74	0.3836	0.016	23.820	0.000
75	0.3876	0.006	23.910	0.000
76	0.3916	-0.014	23.910	0.000
77	0.3956	-0.018	23.825	0.000
78	0.3996	-0.012	23.825	0.000
79	0.4075	-0.008	23.825	0.000
80	0.4155	0.006	23.850	0.000
81	0.4208	0.014	23.850	0.000
82	0.4262	0.012	23.880	0.000
83	0.4315	0.002	23.880	0.000
84	0.4368	-0.006	23.900	0.000
85	0.4422	-0.014	23.900	0.000
86	0.4475	-0.008	23.950	0.000
87	0.4515	0.002	23.950	0.000
88	0.4555	0.004	23.965	0.000
89	0.4595	0.004	23.965	0.000
90	0.4635	0.004	23.965	0.000
91	0.4688	0.000	23.890	0.000
92	0.4742	-0.006	23.890	0.000
93	0.4795	-0.002	23.900	0.000
94	0.4848	0.004	23.900	0.000
95	0.4901	-0.002	23.980	0.000
96	0.4954	-0.004	23.980	0.000
97	0.5008	-0.002	23.920	0.000
98	0.5061	-0.010	23.920	0.000
99	0.5114	-0.010	24.000	0.000
100	0.5154	0.002	24.000	0.000
101	0.5194	0.008	24.000	0.000
102	0.5234	0.010	24.025	0.000
103	0.5274	0.006	24.025	0.000
104	0.5327	0.002	23.955	0.000
105	0.5381	-0.008	23.955	0.000
106	0.5434	-0.012	24.040	0.000
107	0.5487	-0.008	24.040	0.000
108	0.5541	-0.002	24.015	0.000
109	0.5594	-0.002	24.015	0.000
110	0.5647	0.004	23.990	0.000
111	0.5701	0.004	23.990	0.000
112	0.5754	0.002	23.990	0.000
113	0.5794	-0.002	23.945	0.000
114	0.5834	-0.008	23.945	0.000
115	0.5874	-0.006	24.020	0.000
116	0.5914	-0.002	24.020	0.000
117	0.5994	0.000	24.105	0.000
118	0.6074	0.000	24.105	0.000
119	0.6114	-0.002	24.100	0.000
120	0.6154	0.002	24.100	0.000
121	0.6194	0.002	24.025	0.000
122	0.6234	-0.004	24.025	0.000
123	0.6287	-0.004	24.025	0.000
124	0.6340	-0.002	24.085	0.000
125	0.6394	-0.010	24.085	0.000
126	0.6447	-0.012	24.070	0.000
127	0.6500	-0.002	24.070	0.000
128	0.6553	0.004	24.115	0.000
129	0.6606	0.008	24.115	0.000
130	0.6660	0.014	24.150	0.000
131	0.6713	0.012	24.150	0.000
132	0.6766	-0.002	24.110	0.000
133	0.6819	-0.014	24.110	0.000
134	0.6873	-0.020	24.110	0.000
135	0.6926	-0.014	24.125	0.000
136	0.6979	-0.004	24.125	0.000
137	0.7033	0.010	24.120	0.000
138	0.7073	0.012	24.120	0.000
139	0.7113	0.008	24.140	0.000
140	0.7154	0.002	24.140	0.000
141	0.7194	-0.010	24.165	0.000
142	0.7247	-0.016	24.165	0.000
143	0.7300	-0.010	24.155	0.000
144	0.7354	0.002	24.155	0.000
145	0.7407	0.008	24.155	0.000
146	0.7460	0.008	24.200	0.000
147	0.7513	0.000	24.200	0.000
148	0.7567	-0.006	24.260	0.000
149	0.7621	-0.010	24.260	0.000
150	0.7674	-0.004	24.205	0.000
151	0.7706	-0.002	24.205	0.000
152	0.7738	-0.004	24.225	0.000
153	0.7770	0.006	24.225	0.000
154	0.7802	0.002	24.195	0.000
155	0.7834	-0.002	24.195	0.000
156	0.7914	-0.008	24.195	0.000
157	0.7994	-0.004	24.275	0.000
158	0.8047	0.006	24.275	0.000
159	0.8100	0.004	24.235	0.000
160	0.8153	0.006	24.235	0.000
161	0.8207	0.000	24.275	0.000
162	0.8260	-0.008	24.275	0.000
163	0.8314	-0.010	24.315	0.000
164	0.8367	-0.010	24.315	0.000
165	0.8420	-0.008	24.290	0.000
166	0.8473	0.002	24.290	0.000
167	0.8526	0.010	24.290	0.000
168	0.8579	0.010	24.290	0.000
169	0.8632	-0.002	24.290	0.000
170	0.8672	-0.004	24.300	0.000
171	0.8712	-0.006	24.300	0.000
172	0.8752	-0.012	24.335	0.000
173	0.8792	-0.010	24.335	0.000
174	0.8845	0.004	24.300	0.000
175	0.8899	0.004	24.300	0.000
176	0.8952	0.000	24.325	0.000
177	0.9005	0.004	24.325	0.000
178	0.9058	0.000	24.325	0.000
179	0.9112	-0.004	24.295	0.000
180	0.9166	-0.002	24.295	0.000
181	0.9220	-0.004	24.310	0.000
182	0.9274	-0.002	24.310	0.000
183	0.9328	-0.002	24.245	0.000
184	0.9382	-0.006	24.245	0.000
185	0.9435	-0.008	24.350	0.000
186	0.9475	-0.004	24.350	0.000
187	0.9515	0.004	24.200	0.000
188	0.9554	0.008	24.200	0.000
189	0.9594	0.002	24.200	0.000
190	0.9647	0.002	24.350	0.000
191	0.9699	0.002	24.350	0.000
192	0.9752	-0.010	24.320	0.000
193	0.9805	-0.008	24.320	0.000
194	0.9859	-0.004	24.375	0.000
195	0.9912	-0.006	24.375	0.000
196	0.9966	-0.002	24.340	0.000
197	1.0019	0.000	24.340	0.000
198	1.0072	-0.004	24.400	0.000
199	1.0126	-0.006	24.400	0.000
200	1.0181	-0.002	24.400	0.000
201	1.0235	0.000	24.395	0.000
202	1.0274	0.002	24.395	0.000
203	1.0313	-0.002	24.395	0.000
204	1.0352	0.002	24.395	0.000
205	1.0392	0.000	24.330	0.000
206	1.0445	0.002	24.330	0.000
207	1.0499	0.002	24.330	0.000
208	1.0553	-0.006	24.330	0.000
209	1.0606	-0.004	24.430	0.000
210	1.0659	-0.002	24.430	0.000
211	1.0713	-0.008	24.430	0.000
212	1.0765	-0.010	24.435	0.000
213	1.0818	-0.004	24.435	0.000
214	1.0871	0.002	24.335	0.000
215	1.0911	0.002	24.335	0.000
216	1.0951	0.000	24.435	0.000
217	1.0991	0.008	24.435	0.000
218	1.1031	0.000	24.440	0.000
219	1.1086	-0.008	24.440	0.000
220	1.1140	-0.006	24.435	0.000
221	1.1194	-0.010	24.435	0.000
222	1.1247	-0.010	24.435	0.000
223	1.1299	-0.004	24.415	0.000
224	1.1352	0.004	24.415	0.000
225	1.1405	0.008	24.480	0.000
226	1.1458	0.004	24.480	0.000
227	1.1511	-0.002	24.465	0.000
228	1.1551	-0.006	24.465	0.000
229	1.1591	-0.012	24.405	0.000
230	1.1631	-0.006	24.405	0.000
231	1.1671	-0.002	24.425	0.000
232	1.1751	0.000	24.425	0.000
233	1.1831	0.010	24.425	0.000
234	1.1884	0.010	24.465	0.000
235	1.1937	-0.002	24.465	0.000
236	1.1990	-0.010	24.505	0.000
237	1.2030	-0.012	24.505	0.000
238	1.2071	-0.012	24.470	0.000
239	1.2111	-0.006	24.470	0.000
240	1.2152	0.000	24.460	0.000
241	1.2191	0.006	24.460	0.000
242	1.2231	0.004	24.485	0.000
243	1.2271	0.000	24.485	0.000
244	1.2311	-0.002	24.485	0.000
245	1.2390	-0.008	24.515	0.000
246	1.2470	-0.006	24.515	0.000
247	1.2524	-0.002	24.480	0.000
248	1.2578	0.000	24.480	0.000
249	1.2632	0.000	24.485	0.000
250	1.2685	-0.002	24.485	0.000
251	1.2737	-0.002	24.495	0.000
252	1.2790	0.000	24.495	0.000
253	1.2822	0.002	24.485	0.000
254	1.2854	0.002	24.485	0.000
255	1.2886	0.002	24.485	0.000
256	1.2918	-0.006	24.515	0.000
257	1.2950	-0.008	24.515	0.000
258	1.3030	-0.010	24.535	0.000
259	1.3109	-0.010	24.535	0.000
260	1.3163	-0.002	24.505	0.000
261	1.3216	0.004	24.505	0.000
262	1.3269	0.006	24.525	0.000
263	1.3322	0.006	24.525	0.000
264	1.3375	0.004	24.525	0.000
265	1.3429	-0.002	24.575	0.000
266	1.3461	-0.010	24.575	0.000
267	1.3493	-0.012	24.540	0.000
268	1.3525	-0.008	24.540	0.000
269	1.3557	-0.006	24.520	0.000
270	1.3589	-0.002	24.520	0.000
271	1.3668	0.004	24.560	0.000
272	1.3747	0.004	24.560	0.000
273	1.3801	0.000	24.435	0.000
274	1.3854	-0.006	24.435	0.000
275	1.3908	-0.008	24.435	0.000
276	1.3962	-0.008	24.535	0.000
277	1.4017	-0.006	24.535	0.000
278	1.4071	0.002	24.530	0.000
279	1.4111	0.002	24.530	0.000
280	1.4152	0.006	24.640	0.000
281	1.4192	0.010	24.640	0.000
282	1.4232	-0.002	24.560	0.000
283	1.4310	-0.008	24.560	0.000
284	1.4388	-0.006	24.580	0.000
285	1.4428	-0.012	24.580	0.000
286	1.4469	-0.010	24.580	0.000
287	1.4509	-0.008	24.600	0.000
288	1.4549	0.002	24.600	0.000
289	1.4602	0.006	24.565	0.000
290	1.4655	0.006	24.565	0.000
291	1.4707	0.002	24.530	0.000
292	1.4747	-0.006	24.530	0.000
293	1.4787	-0.008	24.575	0.000
294	1.4827	-0.008	24.575	0.000
295	1.4866	-0.010	24.600	0.000
296	1.4947	-0.010	24.600	0.000
297	1.5028	0.014	24.600	0.000
298	1.5082	-0.002	24.635	0.000
299	1.5136	-0.006	24.635	0.000
300	1.5190	0.008	24.670	0.000
301	1.5230	-0.012	24.670	0.000
302	1.5269	0.000	24.580	0.000
303	1.5309	-0.002	24.580	0.000
304	1.5349	-0.004	24.635	0.000
305	1.5412	0.018	24.635	0.000
306	1.5476	-0.002	24.660	0.000
307	1.5539	0.004	24.660	0.000
308	1.5603	-0.002	24.660	0.000
309	1.5667	-0.002	24.685	0.000
310	1.5708	0.002	24.685	0.000
311	1.5748	-0.004	24.595	0.000
312	1.5789	0.002	24.595	0.000
313	1.5830	0.010	24.620	0.000
314	1.5883	0.000	24.620	0.000
315	1.5935	-0.002	24.690	0.000
316	1.5987	-0.002	24.690	0.000
317	1.6019	0.002	24.620	0.000
318	1.6051	0.012	24.620	0.000
319	1.6083	-0.004	24.620	0.000
320	1.6115	-0.008	24.660	0.000
321	1.6147	0.010	24.660	0.000
322	1.6227	-0.006	24.690	0.000
323	1.6307	-0.010	24.690	0.000
324	1.6360	-0.006	24.700	0.000
325	1.6414	0.000	24.700	0.000
326	1.6467	0.006	24.615	0.000
327	1.6520	0.006	24.615	0.000
328	1.6573	0.006	24.670	0.000
329	1.6626	0.008	24.670	0.000
330	1.6666	-0.002	24.670	0.000
331	1.6706	-0.010	24.660	0.000
332	1.6747	-0.014	24.660	0.000
333	1.6787	-0.010	24.720	0.000
334	1.6866	0.004	24.720	0.000
335	1.6945	0.006	24.720	0.000
336	1.6985	0.012	24.720	0.000
337	1.7025	0.010	24.745	0.000
338	1.7065	0.008	24.745	0.000
339	1.7105	0.006	24.640	0.000
340	1.7159	-0.014	24.640	0.000
341	1.7212	-0.008	24.640	0.000
342	1.7266	-0.002	24.665	0.000
343	1.7298	0.012	24.665	0.000
344	1.7330	0.012	24.670	0.000
345	1.7361	0.010	24.670	0.000
346	1.7393	0.012	24.745	0.000
347	1.7425	0.014	24.745	0.000
348	1.7585	-0.004	24.685	0.000
349	1.7639	-0.004	24.685	0.000
350	1.7693	0.008	24.660	0.000
351	1.7747	0.004	24.660	0.000
352	1.7787	0.008	24.660	0.000
353	1.7827	0.002	24.780	0.000
354	1.7867	0.004	24.780	0.000
355	1.7907	0.006	24.715	0.000
356	1.7947	-0.006	24.715	0.000
357	1.7987	0.000	24.745	0.000
358	1.8027	0.004	24.745	0.000
359	1.8066	0.002	24.760	0.000
360	1.8145	0.006	24.760	0.000
361	1.8224	0.008	24.745	0.000
362	1.8278	0.004	24.745	0.000
363	1.8331	0.002	24.745	0.000
364	1.8384	-0.002	24.735	0.000
365	1.8438	-0.008	24.735	0.000
366	1.8491	-0.002	24.765	0.000
367	1.8545	0.006	24.765	0.000
368	1.8585	0.010	24.785	0.000
369	1.8625	0.004	24.785	0.000
370	1.8665	0.002	24.760	0.000
371	1.8705	0.006	24.760	0.000
372	1.8758	0.002	24.805	0.000
373	1.8811	-0.006	24.805	0.000
374	1.8865	0.006	24.805	0.000
375	1.8918	0.006	24.690	0.000
376	1.8971	0.034	24.690	0.000
377	1.9024	0.026	24.740	0.000
378	1.9079	0.016	24.740	0.000
379	1.9133	0.018	24.800	0.000
380	1.9187	0.018	24.800	0.000
381	1.9226	0.020	24.735	0.000
382	1.9265	0.010	24.735	0.000
383	1.9304	0.008	24.780	0.000
384	1.9343	0.016	24.780	0.000
385	1.9423	0.006	24.780	0.000
386	1.9504	0.000	24.845	0.000
387	1.9544	0.004	24.845	0.000
388	1.9584	-0.002	24.820	0.000
389	1.9624	0.006	24.820	0.000
390	1.9665	0.012	24.790	0.000
391	1.9718	0.006	24.790	0.000
392	1.9771	0.008	24.780	0.000
393	1.9824	0.006	24.780	0.000
394	1.9864	0.004	24.770	0.000
395	1.9904	0.000	24.770	0.000
396	1.9944	-0.004	24.770	0.000
397	1.9984	0.014	24.805	0.000
398	2.0064	0.010	24.805	0.000
399	2.0143	0.004	24.735	0.000
400	2.0197	0.008	24.735	0.000
401	2.0250	0.002	24.805	0.000
402	2.0303	-0.002	24.805	0.000
403	2.0343	-0.002	24.745	0.000
404	2.0383	0.004	24.745	0.000
405	2.0423	0.010	24.805	0.000
406	2.0463	0.006	24.805	0.000
407	2.0527	0.002	24.805	0.000
408	2.0591	0.006	24.790	0.000
409	2.0654	0.000	24.790	0.000
410	2.0718	0.006	24.745	0.000
411	2.0782	0.012	24.745	0.000
412	2.0822	0.004	24.785	0.000
413	2.0863	-0.002	24.785	0.000
414	2.0903	0.004	24.865	0.000
415	2.0943	-0.004	24.865	0.000
416	2.0997	-0.004	24.845	0.000
417	2.1050	0.010	24.845	0.000
418	2.1104	0.006	24.845	0.000
419	2.1135	0.008	24.845	0.000
420	2.1167	-0.002	24.845	0.000
421	2.1198	0.000	24.800	0.000
422	2.1230	0.002	24.800	0.000
423	2.1261	0.008	24.825	0.000
424	2.1342	0.014	24.825	0.000
425	2.1424	0.010	24.865	0.000
426	2.1477	0.002	24.865	0.000
427	2.1531	0.002	24.775	0.000
428	2.1585	-0.002	24.775	0.000
429	2.1637	-0.006	24.775	0.000
430	2.1689	0.010	24.820	0.000
431	2.1741	0.016	24.820	0.000
432	2.1781	0.018	24.865	0.000
433	2.1821	0.008	24.865	0.000
434	2.1862	-0.010	24.850	0.000
435	2.1902	-0.010	24.850	0.000
436	2.1955	-0.008	24.855	0.000
437	2.2009	-0.002	24.855	0.000
438	2.2062	0.014	24.825	0.000
439	2.2115	0.016	24.825	0.000
440	2.2168	0.018	24.825	0.000
441	2.2222	0.014	24.905	0.000
442	2.2275	-0.004	24.905	0.000
443	2.2329	-0.010	24.830	0.000
444	2.2382	-0.002	24.830	0.000
445	2.2414	0.004	24.890	0.000
446	2.2446	0.004	24.890	0.000
447	2.2478	0.008	24.955	0.000
448	2.2510	0.008	24.955	0.000
449	2.2542	0.008	24.900	0.000
450	2.2701	0.002	24.900	0.000
451	2.2754	0.010	24.900	0.000
452	2.2808	0.006	24.865	0.000
453	2.2861	0.006	24.865	0.000
454	2.2901	0.006	24.805	0.000
455	2.2941	-0.008	24.805	0.000
456	2.2981	-0.004	24.930	0.000
457	2.3021	0.008	24.930	0.000
458	2.3061	0.010	24.865	0.000
459	2.3101	0.010	24.865	0.000
460	2.3141	0.014	24.865	0.000
461	2.3181	0.006	24.865	0.000
462	2.3261	-0.006	24.865	0.000
463	2.3341	-0.010	24.870	0.000
464	2.3394	0.002	24.870	0.000
465	2.3448	0.008	24.910	0.000
466	2.3501	0.008	24.910	0.000
467	2.3554	0.014	24.825	0.000
468	2.3607	0.006	24.825	0.000
469	2.3661	-0.002	24.935	0.000
470	2.3693	0.002	24.935	0.000
471	2.3725	0.002	24.820	0.000
472	2.3757	0.012	24.820	0.000
473	2.3789	0.014	24.820	0.000
474	2.3821	0.010	24.915	0.000
475	2.3900	0.004	24.915	0.000
476	2.3980	-0.008	24.840	0.000
477	2.4033	-0.006	24.840	0.000
478	2.4087	0.006	24.860	0.000
479	2.4141	0.008	24.860	0.000
480	2.4194	0.012	24.945	0.000
481	2.4248	0.012	24.945	0.000
482	2.4302	0.006	24.935	0.000
483	2.4333	0.006	24.935	0.000
484	2.4365	-0.006	24.935	0.000
485	2.4397	-0.002	24.920	0.000
486	2.4429	0.006	24.920	0.000
487	2.4461	0.012	24.930	0.000
488	2.4540	0.002	24.930	0.000
489	2.4620	-0.004	24.910	0.000
490	2.4674	-0.002	24.910	0.000
491	2.4728	0.006	24.935	0.000
492	2.4781	0.006	24.935	0.000
493	2.4835	0.008	24.955	0.000
494	2.4889	0.024	24.955	0.000
495	2.4942	0.016	24.955	0.000
496	2.4973	0.008	24.925	0.000
497	2.5005	-0.002	24.925	0.000
498	2.5036	-0.012	24.910	0.000
499	2.5067	-0.008	24.910	0.000
500	2.5098	0.004	24.925	0.000
501	2.5263	0.006	24.925	0.000
502	2.5302	0.012	24.875	0.000
503	2.5341	0.016	24.875	0.000
504	2.5380	0.008	24.985	0.000
505	2.5419	-0.004	24.985	0.000
506	2.5473	-0.004	24.985	0.000
507	2.5526	0.000	25.005	0.000
508	2.5580	0.006	25.005	0.000
509	2.5612	0.006	24.930	0.000
510	2.5643	0.010	24.930	0.000
511	2.5675	0.012	24.970	0.000
512	2.5707	0.008	24.970	0.000
513	2.5739	0.002	24.925	0.000
514	2.5899	-0.004	24.925	0.000
515	2.5952	0.002	24.945	0.000
516	2.6006	-0.002	24.945	0.000
517	2.6059	-0.002	24.945	0.000
518	2.6099	-0.002	24.960	0.000
519	2.6139	0.008	24.960	0.000
520	2.6180	0.018	24.945	0.000
521	2.6220	0.012	24.945	0.000
522	2.6260	0.008	24.950	0.000
523	2.6300	0.004	24.950	0.000
524	2.6339	-0.002	24.970	0.000
525	2.6379	-0.008	24.970	0.000
526	2.6459	-0.002	24.950	0.000
527	2.6539	0.004	24.950	0.000
528	2.6593	0.010	24.950	0.000
529	2.6646	0.010	25.030	0.000
530	2.6700	0.010	25.030	0.000
531	2.6752	0.006	25.065	0.000
532	2.6805	0.004	25.065	0.000
533	2.6858	0.006	24.925	0.000
534	2.6890	0.002	24.925	0.000
535	2.6922	-0.006	24.960	0.000
536	2.6954	-0.004	24.960	0.000
537	2.6986	0.000	24.940	0.000
538	2.7018	0.004	24.940	0.000
539	2.7097	0.004	24.940	0.000
540	2.7177	0.014	24.950	0.000
541	2.7232	0.012	24.950	0.000
542	2.7287	-0.002	24.995	0.000
543	2.7341	0.002	24.995	0.000
544	2.7394	-0.004	25.005	0.000
545	2.7447	-0.002	25.005	0.000
546	2.7499	0.014	24.980	0.000
547	2.7531	0.012	24.980	0.000
548	2.7563	0.006	25.025	0.000
549	2.7595	0.006	25.025	0.000
550	2.7626	-0.002	25.025	0.000
551	2.7658	-0.004	25.005	0.000
552	2.7817	-0.004	25.005	0.000
553	2.7858	-0.002	24.920	0.000
554	2.7899	0.008	24.920	0.000
555	2.7940	0.004	25.015	0.000
556	2.7981	0.004	25.015	0.000
557	2.8033	0.006	24.950	0.000
558	2.8085	0.000	24.950	0.000
559	2.8138	0.006	24.930	0.000
560	2.8178	0.008	24.930	0.000
561	2.8218	-0.002	24.930	0.000
562	2.8258	-0.002	24.935	0.000
563	2.8298	-0.004	24.935	0.000
564	2.8378	0.004	25.020	0.000
565	2.8457	-0.002	25.020	0.000
566	2.8511	0.008	24.985	0.000
567	2.8564	0.018	24.985	0.000
568	2.8617	0.006	24.955	0.000
569	2.8657	0.006	24.955	0.000
570	2.8697	0.002	25.035	0.000
571	2.8737	-0.002	25.035	0.000
572	2.8777	-0.004	25.035	0.000
573	2.8817	0.000	25.025	0.000
574	2.8857	0.006	25.025	0.000
575	2.8897	0.008	25.010	0.000
576	2.8937	0.004	25.010	0.000
577	2.9016	0.004	25.040	0.000
578	2.9096	0.002	25.040	0.000
579	2.9150	-0.006	25.010	0.000
580	2.9203	0.000	25.010	0.000
581	2.9257	0.008	24.980	0.000
582	2.9310	0.002	24.980	0.000
583	2.9363	0.012	24.980	0.000
584	2.9416	0.012	25.005	0.000
585	2.9448	0.002	25.005	0.000
586	2.9480	0.002	25.010	0.000
587	2.9512	0.002	25.010	0.000
588	2.9544	-0.006	24.980	0.000
589	2.9575	-0.004	24.980	0.000
590	2.9655	-0.004	25.005	0.000
591	2.9735	0.002	25.005	0.000
592	2.9789	0.004	24.970	0.000
593	2.9842	0.006	24.970	0.000
594	2.9896	0.016	24.970	0.000
595	2.9950	0.004	25.060	0.000
596	3.0005	0.002	25.060	0.000
597	3.0059	0.004	25.065	0.000
598	3.0090	-0.006	25.065	0.000
599	3.0122	-0.008	24.975	0.000
600	3.0153	0.002	24.975	0.000
601	3.0184	0.008	25.095	0.000
602	3.0216	0.002	25.095	0.000
603	3.0295	0.006	25.060	0.000
604	3.0375	0.004	25.060	0.000
605	3.0428	0.002	25.060	0.000
606	3.0482	-0.008	25.005	0.000
607	3.0536	0.002	25.005	0.000
608	3.0590	0.012	25.055	0.000
609	3.0644	0.008	25.055	0.000
610	3.0698	0.006	25.035	0.000
611	3.0737	-0.002	25.035	0.000
612	3.0777	-0.008	24.970	0.000
613	3.0816	-0.006	24.970	0.000
614	3.0855	0.002	24.970	0.000
615	3.0935	0.004	25.080	0.000
616	3.1015	0.004	25.080	0.000
617	3.1068	0.010	24.990	0.000
618	3.1122	0.004	24.990	0.000
619	3.1175	-0.008	25.095	0.000
620	3.1215	-0.004	25.095	0.000
621	3.1256	0.008	25.055	0.000
622	3.1296	0.008	25.055	0.000
623	3.1336	0.006	25.075	0.000
624	3.1396	0.008	25.075	0.000
625	3.1456	-0.004	25.075	0.000
626	3.1516	-0.010	24.990	0.000
627	3.1576	-0.002	24.990	0.000
628	3.1636	0.000	25.065	0.000
629	3.1696	0.008	25.065	0.000
630	3.1727	0.016	25.065	0.000
631	3.1757	0.006	25.065	0.000
632	3.1788	-0.002	25.005	0.000
633	3.1819	-0.018	25.005	0.000
634	3.1871	-0.014	25.090	0.000
635	3.1922	0.000	25.090	0.000
636	3.1974	-0.004	25.090	0.000
637	3.2028	0.016	25.010	0.000
638	3.2081	0.016	25.010	0.000
639	3.2135	0.002	25.065	0.000
640	3.2174	-0.002	25.065	0.000
641	3.2214	-0.004	25.125	0.000
642	3.2253	-0.012	25.125	0.000
643	3.2293	0.002	25.050	0.000
644	3.2373	0.008	25.050	0.000
645	3.2453	0.020	25.130	0.000
646	3.2507	0.022	25.130	0.000
647	3.2560	0.014	25.130	0.000
648	3.2613	0.022	25.075	0.000
649	3.2668	0.010	25.075	0.000
650	3.2722	0.012	25.020	0.000
651	3.2776	0.032	25.020	0.000
652	3.2807	0.012	25.115	0.000
653	3.2839	0.014	25.115	0.000
654	3.2870	0.018	25.105	0.000
655	3.2901	0.006	25.105	0.000
656	3.2933	0.018	25.045	0.000
657	3.3013	0.024	25.045	0.000
658	3.3093	0.026	25.045	0.000
659	3.3146	0.020	25.050	0.000
660	3.3199	0.008	25.050	0.000
661	3.3252	0.012	25.145	0.000
662	3.3306	0.008	25.145	0.000
663	3.3360	0.006	25.095	0.000
664	3.3414	0.022	25.095	0.000
665	3.3446	0.032	25.120	0.000
666	3.3477	0.028	25.120	0.000
667	3.3509	0.024	25.075	0.000
668	3.3541	0.016	25.075	0.000
669	3.3572	0.016	25.075	0.000
670	3.3652	0.018	25.080	0.000
671	3.3732	0.022	25.080	0.000
672	3.3785	0.038	25.115	0.000
673	3.3838	0.028	25.115	0.000
674	3.3891	0.038	25.160	0.000
675	3.3944	0.034	25.160	0.000
676	3.3997	0.028	25.200	0.000
677	3.4050	0.030	25.200	0.000
678	3.4104	0.046	25.165	0.000
679	3.4158	0.044	25.165	0.000
680	3.4212	0.046	25.165	0.000
681	3.4265	0.056	25.090	0.000
682	3.4319	0.032	25.090	0.000
683	3.4373	0.036	25.195	0.000
684	3.4426	0.040	25.195	0.000
685	3.4480	0.040	25.185	0.000
686	3.4533	0.048	25.185	0.000
687	3.4573	0.046	25.180	0.000
688	3.4612	0.058	25.180	0.000
689	3.4652	0.048	25.090	0.000
690	3.4692	0.030	25.090	0.000
691	3.4745	0.030	25.090	0.000
692	3.4797	0.040	25.150	0.000
693	3.4850	0.042	25.150	0.000
694	3.4904	0.046	25.195	0.000
695	3.4958	0.054	25.195	0.000
696	3.5012	0.050	25.095	0.000
697	3.5065	0.036	25.095	0.000
698	3.5118	0.028	25.190	0.000
699	3.5172	0.028	25.190	0.000
700	3.5225	0.036	25.135	0.000
701	3.5278	0.040	25.135	0.000
702	3.5331	0.062	25.135	0.000
703	3.5363	0.050	25.155	0.000
704	3.5395	0.052	25.155	0.000
705	3.5427	0.046	25.115	0.000
706	3.5459	0.040	25.115	0.000
707	3.5491	0.040	25.140	0.000
708	3.5570	0.044	25.140	0.000
709	3.5650	0.054	25.160	0.000
710	3.5703	0.058	25.160	0.000
711	3.5756	0.066	25.155	0.000
712	3.5809	0.054	25.155	0.000
713	3.5863	0.056	25.155	0.000
714	3.5917	0.048	25.120	0.000
715	3.5971	0.054	25.120	0.000
716	3.6003	0.054	25.155	0.000
717	3.6035	0.048	25.155	0.000
718	3.6066	0.058	25.125	0.000
719	3.6098	0.048	25.125	0.000
720	3.6130	0.044	25.135	0.000
721	3.6210	0.056	25.135	0.000
722	3.6290	0.052	25.185	0.000
723	3.6343	0.052	25.185	0.000
724	3.6396	0.052	25.185	0.000
725	3.6449	0.046	25.155	0.000
726	3.6502	0.038	25.155	0.000
727	3.6556	0.028	25.145	0.000
728	3.6610	0.036	25.145	0.000
729	3.6642	0.046	25.145	0.000
730	3.6674	0.046	25.145	0.000
731	3.6706	0.046	25.075	0.000
732	3.6738	0.044	25.075	0.000
733	3.6769	0.038	25.135	0.000
734	3.6929	0.040	25.135	0.000
735	3.6969	0.042	25.135	0.000
736	3.7009	0.042	25.130	0.000
737	3.7049	0.042	25.130	0.000
738	3.7089	0.044	25.175	0.000
739	3.7142	0.036	25.175	0.000
740	3.7196	0.046	25.180	0.000
741	3.7249	0.048	25.180	0.000
742	3.7289	0.062	25.220	0.000
743	3.7329	0.066	25.220	0.000
744	3.7369	0.064	25.190	0.000
745	3.7409	0.054	25.190	0.000
746	3.7489	0.038	25.190	0.000
747	3.7569	0.038	25.220	0.000
748	3.7622	0.042	25.220	0.000
749	3.7675	0.060	25.155	0.000
750	3.7728	0.068	25.155	0.000
751	3.7768	0.074	25.200	0.000
752	3.7808	0.066	25.200	0.000
753	3.7848	0.046	25.175	0.000
754	3.7888	0.038	25.175	0.000
755	3.7928	0.034	25.175	0.000
756	3.7968	0.042	25.175	0.000
757	3.8008	0.054	25.175	0.000
758	3.8048	0.052	25.125	0.000
759	3.8128	0.058	25.125	0.000
760	3.8207	0.058	25.200	0.000
761	3.8261	0.044	25.200	0.000
762	3.8314	0.038	25.195	0.000
763	3.8368	0.042	25.195	0.000
764	3.8421	0.046	25.180	0.000
765	3.8475	0.046	25.180	0.000
766	3.8528	0.040	25.170	0.000
767	3.8560	0.044	25.170	0.000
768	3.8592	0.050	25.170	0.000
769	3.8623	0.042	25.180	0.000
770	3.8655	0.048	25.180	0.000
771	3.8687	0.044	25.180	0.000
772	3.8767	0.060	25.180	0.000
773	3.8847	0.054	25.200	0.000
774	3.8901	0.050	25.200	0.000
775	3.8956	0.046	25.095	0.000
776	3.9010	0.050	25.095	0.000
777	3.9063	0.058	25.175	0.000
778	3.9117	0.060	25.175	0.000
779	3.9170	0.066	25.175	0.000
780	3.9209	0.062	25.160	0.000
781	3.9248	0.062	25.160	0.000
782	3.9288	0.050	25.160	0.000
783	3.9327	0.056	25.160	0.000
784	3.9407	0.058	25.190	0.000
785	3.9487	0.060	25.190	0.000
786	3.9527	0.076	25.255	0.000
787	3.9567	0.068	25.255	0.000
788	3.9608	0.056	25.240	0.000
789	3.9648	0.050	25.240	0.000
790	3.9701	0.042	25.240	0.000
791	3.9754	0.042	25.210	0.000
792	3.9806	0.046	25.210	0.000
793	3.9838	0.052	25.250	0.000
794	3.9870	0.052	25.250	0.000
795	3.9902	0.050	25.225	0.000
796	3.9933	0.054	25.225	0.000
797	3.9965	0.054	25.205	0.000
798	4.0125	0.050	25.205	0.000
799	4.0179	0.046	25.235	0.000
800	4.0232	0.044	25.235	0.000
801	4.0286	0.040	25.235	0.000
802	4.0327	0.042	25.170	0.000
803	4.0368	0.038	25.170	0.000
804	4.0408	0.048	25.265	0.000
805	4.0449	0.050	25.265	0.000
806	4.0480	0.058	25.245	0.000
807	4.0511	0.064	25.245	0.000
808	4.0543	0.056	25.180	0.000
809	4.0574	0.058	25.180	0.000
810	4.0605	0.054	25.190	0.000
811	4.0768	0.070	25.190	0.000
812	4.0822	0.060	25.190	0.000
813	4.0875	0.070	25.150	0.000
814	4.0929	0.080	25.150	0.000
815	4.0981	0.082	25.245	0.000
816	4.1033	0.084	25.245	0.000
817	4.1085	0.098	25.205	0.000
818	4.1117	0.092	25.205	0.000
819	4.1149	0.096	25.215	0.000
820	4.1181	0.092	25.215	0.000
821	4.1213	0.086	25.260	0.000
822	4.1245	0.088	25.260	0.000
823	4.1325	0.092	25.260	0.000
824	4.1405	0.096	25.220	0.000
825	4.1459	0.102	25.220	0.000
826	4.1513	0.086	25.280	0.000
827	4.1567	0.090	25.280	0.000
828	4.1619	0.082	25.220	0.000
829	4.1672	0.076	25.220	0.000
830	4.1724	0.080	25.290	0.000
831	4.1756	0.074	25.290	0.000
832	4.1788	0.082	25.260	0.000
833	4.1820	0.086	25.260	0.000
834	4.1852	0.078	25.260	0.000
835	4.1884	0.074	25.235	0.000
836	4.2044	0.090	25.235	0.000
837	4.2084	0.098	25.220	0.000
838	4.2124	0.096	25.220	0.000
839	4.2164	0.096	25.250	0.000
840	4.2204	0.096	25.250	0.000
841	4.2258	0.108	25.240	0.000
842	4.2311	0.090	25.240	0.000
843	4.2365	0.120	25.280	0.000
844	4.2396	0.114	25.280	0.000
845	4.2428	0.150	25.280	0.000
846	4.2460	0.186	25.240	0.000
847	4.2492	0.116	25.240	0.000
848	4.2524	0.142	25.285	0.000
849	4.2707	0.122	25.285	0.000
850	4.2742	0.174	25.260	0.000
851	4.2776	0.280	25.260	0.000
852	4.2810	0.264	25.230	0.000
853	4.2844	0.356	25.230	0.000
854	4.2897	0.310	25.255	0.000
855	4.2951	0.198	25.255	0.000
856	4.3004	0.184	25.255	0.000
857	4.3044	0.142	25.205	0.000
858	4.3084	0.166	25.205	0.000
859	4.3124	0.242	25.245	0.000
860	4.3163	0.282	25.245	0.000
861	4.3243	0.296	25.295	0.000
862	4.3323	0.260	25.295	0.000
863	4.3376	0.254	25.190	0.000
864	4.3430	0.200	25.190	0.000
865	4.3483	0.152	25.230	0.000
866	4.3536	0.138	25.230	0.000
867	4.3589	0.132	25.230	0.000
868	4.3641	0.156	25.320	0.000
869	4.3682	0.182	25.320	0.000
870	4.3722	0.208	25.265	0.000
871	4.3762	0.200	25.265	0.000
872	4.3802	0.168	25.230	0.000
873	4.3855	0.152	25.230	0.000
874	4.3908	0.128	25.280	0.000
875	4.3961	0.114	25.280	0.000
876	4.4015	0.106	25.245	0.000
877	4.4068	0.120	25.245	0.000
878	4.4121	0.136	25.245	0.000
879	4.4175	0.118	25.240	0.000
880	4.4228	0.134	25.240	0.000
881	4.4282	0.156	25.275	0.000
882	4.4321	0.150	25.275	0.000
883	4.4361	0.176	25.185	0.000
884	4.4401	0.152	25.185	0.000
885	4.4441	0.150	25.190	0.000
886	4.4494	0.152	25.190	0.000
887	4.4548	0.166	25.320	0.000
888	4.4602	0.188	25.320	0.000
889	4.4654	0.216	25.320	0.000
890	4.4707	0.268	25.195	0.000
891	4.4760	0.280	25.195	0.000
892	4.4814	0.302	25.305	0.000
893	4.4867	0.252	25.305	0.000
894	4.4921	0.252	25.295	0.000
895	4.4961	0.240	25.295	0.000
896	4.5001	0.274	25.315	0.000
897	4.5041	0.346	25.315	0.000
898	4.5081	0.368	25.175	0.000
899	4.5160	0.396	25.175	0.000
900	4.5240	0.386	25.175	0.000
901	4.5295	0.326	25.275	0.000
902	4.5349	0.286	25.275	0.000
903	4.5404	0.250	25.260	0.000
904	4.5443	0.262	25.260	0.000
905	4.5482	0.268	25.175	0.000
906	4.5521	0.280	25.175	0.000
907	4.5561	0.282	25.245	0.000
908	4.5600	0.256	25.245	0.000
909	4.5640	0.224	25.185	0.000
910	4.5680	0.188	25.185	0.000
911	4.5720	0.182	25.185	0.000
912	4.5801	0.172	25.275	0.000
913	4.5882	0.174	25.275	0.000
914	4.5935	0.208	25.255	0.000
915	4.5989	0.204	25.255	0.000
916	4.6042	0.214	25.260	0.000
917	4.6095	0.224	25.260	0.000
918	4.6148	0.202	25.260	0.000
919	4.6201	0.234	25.260	0.000
920	4.6233	0.244	25.210	0.000
921	4.6265	0.262	25.210	0.000
922	4.6297	0.248	25.210	0.000
923	4.6328	0.286	25.225	0.000
924	4.6360	0.330	25.225	0.000
925	4.6440	0.366	25.295	0.000
926	4.6519	0.384	25.295	0.000
927	4.6573	0.382	25.285	0.000
928	4.6627	0.390	25.285	0.000
929	4.6680	0.378	25.295	0.000
930	4.6734	0.372	25.295	0.000
931	4.6788	0.364	25.280	0.000
932	4.6842	0.388	25.280	0.000
933	4.6874	0.404	25.280	0.000
934	4.6905	0.416	25.220	0.000
935	4.6937	0.402	25.220	0.000
936	4.6968	0.380	25.175	0.000
937	4.7000	0.390	25.175	0.000
938	4.7080	0.376	25.235	0.000
939	4.7160	0.328	25.235	0.000
940	4.7213	0.320	25.255	0.000
941	4.7266	0.302	25.255	0.000
942	4.7319	0.278	25.255	0.000
943	4.7373	0.250	25.240	0.000
944	4.7428	0.234	25.240	0.000
945	4.7482	0.238	25.240	0.000
946	4.7514	0.214	25.240	0.000
947	4.7545	0.192	25.220	0.000
948	4.7577	0.210	25.220	0.000
949	4.7608	0.212	25.240	0.000
950	4.7640	0.210	25.240	0.000
951	4.7799	0.224	25.180	0.000
952	4.7839	0.226	25.180	0.000
953	4.7879	0.272	25.180	0.000
954	4.7919	0.284	25.205	0.000
955	4.7959	0.308	25.205	0.000
956	4.8012	0.300	25.185	0.000
957	4.8065	0.316	25.185	0.000
958	4.8119	0.328	25.210	0.000
959	4.8182	0.338	25.210	0.000
960	4.8246	0.360	25.200	0.000
961	4.8310	0.374	25.200	0.000
962	4.8374	0.414	25.175	0.000
963	4.8438	0.418	25.175	0.000
964	4.8478	0.464	25.175	0.000
965	4.8519	0.470	25.175	0.000
966	4.8559	0.466	25.175	0.000
967	4.8599	0.460	25.200	0.000
968	4.8640	0.416	25.200	0.000
969	4.8680	0.390	25.180	0.000
970	4.8721	0.368	25.180	0.000
971	4.8762	0.334	25.115	0.000
972	4.8793	0.318	25.115	0.000
973	4.8824	0.320	25.180	0.000
974	4.8855	0.300	25.180	0.000
975	4.8887	0.270	25.180	0.000
976	4.8918	0.242	25.065	0.000
977	4.9078	0.218	25.065	0.000
978	4.9132	0.210	25.175	0.000
979	4.9186	0.198	25.175	0.000
980	4.9240	0.188	25.150	0.000
981	4.9293	0.190	25.150	0.000
982	4.9346	0.196	25.135	0.000
983	4.9399	0.194	25.135	0.000
984	4.9431	0.188	25.150	0.000
985	4.9462	0.216	25.150	0.000
986	4.9494	0.224	25.150	0.000
987	4.9526	0.272	25.110	0.000
988	4.9557	0.274	25.110	0.000
989	4.9639	0.336	25.140	0.000
990	4.9720	0.370	25.140	0.000
991	4.9773	0.376	25.155	0.000
992	4.9825	0.408	25.155	0.000
993	4.9877	0.420	25.145	0.000
994	4.9931	0.444	25.145	0.000
995	4.9984	0.466	25.170	0.000
996	5.0038	0.462	25.170	0.000
997	5.0070	0.452	25.170	0.000
998	5.0102	0.504	25.185	0.000
999	5.0134	0.510	25.185	0.000
1000	5.0166	0.546	25.145	0.000
1001	5.0198	0.536	25.145	0.000
1002	5.0357	0.480	25.065	0.000
1003	5.0397	0.444	25.065	0.000
1004	5.0437	0.410	25.080	0.000
1005	5.0477	0.386	25.080	0.000
1006	5.0517	0.374	25.140	0.000
1007	5.0570	0.358	25.140	0.000
1008	5.0623	0.338	25.140	0.000
1009	5.0677	0.298	25.125	0.000
1010	5.0730	0.250	25.125	0.000
1011	5.0784	0.210	25.140	0.000
1012	5.0838	0.190	25.140	0.000
1013	5.0892	0.196	25.115	0.000
1014	5.0945	0.200	25.115	0.000
1015	5.0999	0.194	25.185	0.000
1016	5.1051	0.194	25.185	0.000
1017	5.1103	0.216	25.130	0.000
1018	5.1156	0.196	25.130	0.000
1019	5.1196	0.210	25.130	0.000
1020	5.1237	0.224	25.090	0.000
1021	5.1278	0.234	25.090	0.000
1022	5.1319	0.274	25.120	0.000
1023	5.1372	0.296	25.120	0.000
1024	5.1424	0.320	25.135	0.000
1025	5.1477	0.314	25.135	0.000
1026	5.1509	0.360	24.985	0.000
1027	5.1541	0.388	24.985	0.000
1028	5.1573	0.464	25.040	0.000
1029	5.1605	0.490	25.040	0.000
1030	5.1637	0.522	25.040	0.000
1031	5.1802	0.516	25.100	0.000
1032	5.1854	0.520	25.100	0.000
1033	5.1905	0.560	25.115	0.000
1034	5.1957	0.598	25.115	0.000
1035	5.1997	0.674	25.090	0.000
1036	5.2038	0.674	25.090	0.000
1037	5.2078	0.624	25.115	0.000
1038	5.2119	0.562	25.115	0.000
1039	5.2158	0.486	25.090	0.000
1040	5.2197	0.484	25.090	0.000
1041	5.2236	0.456	25.090	0.000
1042	5.2275	0.438	25.095	0.000
1043	5.2355	0.428	25.095	0.000
1044	5.2435	0.362	25.045	0.000
1045	5.2488	0.288	25.045	0.000
1046	5.2542	0.242	25.020	0.000
1047	5.2595	0.216	25.020	0.000
1048	5.2648	0.204	25.035	0.000
1049	5.2702	0.212	25.035	0.000
1050	5.2755	0.218	25.120	0.000
1051	5.2787	0.200	25.120	0.000
1052	5.2819	0.190	25.120	0.000
1053	5.2851	0.212	25.085	0.000
1054	5.2883	0.212	25.085	0.000
1055	5.2915	0.238	25.095	0.000
1056	5.2995	0.230	25.095	0.000
1057	5.3075	0.318	25.030	0.000
1058	5.3129	0.348	25.030	0.000
1059	5.3184	0.346	25.070	0.000
1060	5.3238	0.376	25.070	0.000
1061	5.3290	0.390	25.005	0.000
1062	5.3342	0.434	25.005	0.000
1063	5.3394	0.496	25.005	0.000
1064	5.3426	0.530	25.030	0.000
1065	5.3458	0.498	25.030	0.000
1066	5.3490	0.498	25.140	0.000
1067	5.3522	0.494	25.140	0.000
1068	5.3554	0.542	25.075	0.000
1069	5.3718	0.552	25.075	0.000
1070	5.3758	0.586	25.045	0.000
1071	5.3797	0.572	25.045	0.000
1072	5.3837	0.516	25.015	0.000
1073	5.3877	0.468	25.015	0.000
1074	5.3931	0.422	25.015	0.000
1075	5.3985	0.382	25.060	0.000
1076	5.4039	0.392	25.060	0.000
1077	5.4082	0.382	25.000	0.000
1078	5.4125	0.348	25.000	0.000
1079	5.4168	0.310	25.030	0.000
1080	5.4211	0.262	25.030	0.000
1081	5.4258	0.222	25.010	0.000
1082	5.4306	0.194	25.010	0.000
1083	5.4353	0.188	25.010	0.000
1084	5.4435	0.200	25.010	0.000
1085	5.4517	0.190	25.010	0.000
1086	5.4556	0.176	25.045	0.000
1087	5.4595	0.174	25.045	0.000
1088	5.4634	0.154	25.015	0.000
1089	5.4673	0.154	25.015	0.000
1090	5.4714	0.176	25.050	0.000
1091	5.4755	0.186	25.050	0.000
1092	5.4796	0.204	25.005	0.000
1093	5.4837	0.196	25.005	0.000
1094	5.4915	0.218	25.010	0.000
1095	5.4992	0.216	25.010	0.000
1096	5.5046	0.244	25.010	0.000
1097	5.5099	0.264	25.000	0.000
1098	5.5152	0.320	25.000	0.000
1099	5.5205	0.370	25.015	0.000
1100	5.5259	0.408	25.015	0.000
1101	5.5312	0.442	25.035	0.000
1102	5.5352	0.424	25.035	0.000
1103	5.5391	0.472	24.970	0.000
1104	5.5431	0.500	24.970	0.000
1105	5.5471	0.552	24.950	0.000
1106	5.5525	0.586	24.950	0.000
1107	5.5580	0.682	24.950	0.000
1108	5.5634	0.674	24.980	0.000
1109	5.5686	0.622	24.980	0.000
1110	5.5739	0.592	25.035	0.000
1111	5.5791	0.544	25.035	0.000
1112	5.5845	0.502	24.950	0.000
1113	5.5899	0.502	24.950	0.000
1114	5.5952	0.468	25.035	0.000
1115	5.5986	0.414	25.035	0.000
1116	5.6019	0.366	24.915	0.000
1117	5.6052	0.334	24.915	0.000
1118	5.6085	0.304	24.915	0.000
1119	5.6118	0.264	24.995	0.000
1120	5.6196	0.240	24.995	0.000
1121	5.6273	0.224	24.960	0.000
1122	5.6326	0.198	24.960	0.000
1123	5.6379	0.204	24.990	0.000
1124	5.6432	0.210	24.990	0.000
1125	5.6485	0.294	24.975	0.000
1126	5.6539	0.346	24.975	0.000
1127	5.6592	0.404	24.950	0.000
1128	5.6624	0.452	24.950	0.000
1129	5.6656	0.428	24.950	0.000
1130	5.6688	0.434	24.965	0.000
1131	5.6720	0.450	24.965	0.000
1132	5.6752	0.472	24.905	0.000
1133	5.6911	0.510	24.905	0.000
1134	5.6965	0.630	24.970	0.000
1135	5.7018	0.662	24.970	0.000
1136	5.7072	0.694	24.990	0.000
1137	5.7112	0.666	24.990	0.000
1138	5.7153	0.610	24.995	0.000
1139	5.7193	0.542	24.995	0.000
1140	5.7234	0.524	24.995	0.000
1141	5.7265	0.550	24.975	0.000
1142	5.7297	0.554	24.975	0.000
1143	5.7329	0.570	25.055	0.000
1144	5.7360	0.566	25.055	0.000
1145	5.7392	0.472	24.930	0.000
1146	5.7552	0.386	24.930	0.000
1147	5.7605	0.336	24.990	0.000
1148	5.7658	0.294	24.990	0.000
1149	5.7712	0.270	24.965	0.000
1150	5.7765	0.256	24.965	0.000
1151	5.7818	0.246	24.965	0.000
1152	5.7872	0.218	24.905	0.000
1153	5.7925	0.190	24.905	0.000
1154	5.7978	0.188	24.940	0.000
1155	5.8031	0.182	24.940	0.000
1156	5.8084	0.168	24.950	0.000
1157	5.8137	0.192	24.950	0.000
1158	5.8190	0.204	24.905	0.000
1159	5.8231	0.186	24.905	0.000
1160	5.8271	0.200	24.985	0.000
1161	5.8312	0.194	24.985	0.000
1162	5.8352	0.232	24.985	0.000
1163	5.8404	0.272	24.940	0.000
1164	5.8457	0.334	24.940	0.000
1165	5.8510	0.350	24.970	0.000
1166	5.8550	0.366	24.970	0.000
1167	5.8590	0.382	24.915	0.000
1168	5.8630	0.398	24.915	0.000
1169	5.8670	0.434	24.860	0.000
1170	5.8724	0.472	24.860	0.000
1171	5.8778	0.556	24.985	0.000
1172	5.8832	0.590	24.985	0.000
1173	5.8886	0.670	24.985	0.000
1174	5.8939	0.658	24.860	0.000
1175	5.8993	0.698	24.860	0.000
1176	5.9046	0.684	24.930	0.000
1177	5.9100	0.618	24.930	0.000
1178	5.9153	0.590	24.885	0.000
1179	5.9184	0.548	24.885	0.000
1180	5.9216	0.520	24.835	0.000
1181	5.9247	0.520	24.835	0.000
1182	5.9278	0.490	24.905	0.000
1183	5.9310	0.444	24.905	0.000
1184	5.9470	0.378	24.905	0.000
1185	5.9510	0.320	24.950	0.000
1186	5.9550	0.262	24.950	0.000
1187	5.9590	0.222	24.895	0.000
1188	5.9630	0.212	24.895	0.000
1189	5.9683	0.216	24.910	0.000
1190	5.9736	0.220	24.910	0.000
1191	5.9789	0.212	24.905	0.000
1192	5.9853	0.194	24.905	0.000
1193	5.9917	0.172	24.920	0.000
1194	5.9981	0.168	24.920	0.000
1195	6.0045	0.218	24.920	0.000
1196	6.0109	0.228	24.930	0.000
1197	6.0149	0.260	24.930	0.000
1198	6.0188	0.270	24.955	0.000
1199	6.0228	0.280	24.955	0.000
1200	6.0268	0.314	24.885	0.000
1201	6.0322	0.344	24.885	0.000
1202	6.0376	0.376	24.845	0.000
1203	6.0430	0.408	24.845	0.000
1204	6.0470	0.432	24.915	0.000
1205	6.0509	0.444	24.915	0.000
1206	6.0549	0.500	24.915	0.000
1207	6.0589	0.480	24.910	0.000
1208	6.0643	0.528	24.910	0.000
1209	6.0698	0.560	24.955	0.000
1210	6.0752	0.624	24.955	0.000
1211	6.0804	0.670	24.905	0.000
1212	6.0857	0.634	24.905	0.000
1213	6.0909	0.582	24.920	0.000
1214	6.0962	0.516	24.920	0.000
1215	6.1015	0.480	24.890	0.000
1216	6.1069	0.486	24.890	0.000
1217	6.1101	0.454	24.890	0.000
1218	6.1133	0.424	24.955	0.000
1219	6.1165	0.390	24.955	0.000
1220	6.1197	0.338	24.915	0.000
1221	6.1229	0.286	24.915	0.000
1222	6.1308	0.252	24.930	0.000
1223	6.1388	0.230	24.930	0.000
1224	6.1441	0.226	24.915	0.000
1225	6.1494	0.210	24.915	0.000
1226	6.1547	0.192	24.860	0.000
1227	6.1601	0.180	24.860	0.000
1228	6.1654	0.160	24.860	0.000
1229	6.1707	0.156	24.905	0.000
1230	6.1739	0.166	24.905	0.000
1231	6.1771	0.170	24.910	0.000
1232	6.1803	0.172	24.910	0.000
1233	6.1835	0.180	24.870	0.000
1234	6.1867	0.160	24.870	0.000
1235	6.2027	0.168	24.950	0.000
1236	6.2067	0.168	24.950	0.000
1237	6.2107	0.214	24.900	0.000
1238	6.2148	0.246	24.900	0.000
1239	6.2188	0.298	24.900	0.000
1240	6.2242	0.310	24.930	0.000
1241	6.2296	0.320	24.930	0.000
1242	6.2349	0.344	24.905	0.000
1243	6.2388	0.396	24.905	0.000
1244	6.2428	0.464	24.860	0.000
1245	6.2467	0.514	24.860	0.000
1246	6.2506	0.630	24.850	0.000
1247	6.2586	0.634	24.850	0.000
1248	6.2667	0.652	24.890	0.000
1249	6.2720	0.648	24.890	0.000
1250	6.2773	0.624	24.890	0.000
1251	6.2827	0.600	24.810	0.000
1252	6.2867	0.580	24.810	0.000
1253	6.2907	0.568	24.875	0.000
1254	6.2947	0.516	24.875	0.000
1255	6.2988	0.440	24.875	0.000
1256	6.3027	0.406	24.875	0.000
1257	6.3067	0.384	24.930	0.000
1258	6.3107	0.354	24.930	0.000
1259	6.3147	0.314	24.900	0.000
1260	6.3246	0.268	24.900	0.000
1261	6.3344	0.230	24.900	0.000
1262	6.3375	0.204	24.915	0.000
1263	6.3405	0.190	24.915	0.000
1264	6.3436	0.188	24.875	0.000
1265	6.3466	0.192	24.875	0.000
1266	6.3546	0.190	24.910	0.000
1267	6.3627	0.176	24.910	0.000
1268	6.3659	0.188	24.910	0.000
1269	6.3690	0.222	24.910	0.000
1270	6.3722	0.246	24.825	0.000
1271	6.3754	0.280	24.825	0.000
1272	6.3786	0.286	24.825	0.000
1273	6.3866	0.344	24.840	0.000
1274	6.3946	0.376	24.840	0.000
1275	6.3999	0.400	24.920	0.000
1276	6.4053	0.412	24.920	0.000
1277	6.4106	0.440	24.970	0.000
1278	6.4161	0.456	24.970	0.000
1279	6.4215	0.530	24.870	0.000
1280	6.4270	0.600	24.870	0.000
1281	6.4301	0.572	24.815	0.000
1282	6.4332	0.580	24.815	0.000
1283	6.4364	0.580	24.815	0.000
1284	6.4395	0.632	24.805	0.000
1285	6.4426	0.634	24.805	0.000
1286	6.4505	0.708	24.875	0.000
1287	6.4584	0.744	24.875	0.000
1288	6.4638	0.690	24.910	0.000
1289	6.4692	0.622	24.910	0.000
1290	6.4745	0.564	24.885	0.000
1291	6.4800	0.498	24.885	0.000
1292	6.4854	0.468	24.860	0.000
1293	6.4909	0.462	24.860	0.000
1294	6.4948	0.446	24.860	0.000
1295	6.4987	0.382	24.855	0.000
1296	6.5026	0.318	24.855	0.000
1297	6.5065	0.272	24.935	0.000
1298	6.5144	0.234	24.935	0.000
1299	6.5223	0.216	24.765	0.000
1300	6.5278	0.218	24.765	0.000
1301	6.5332	0.220	24.845	0.000
1302	6.5387	0.206	24.845	0.000
1303	6.5426	0.182	24.830	0.000
1304	6.5466	0.160	24.830	0.000
1305	6.5505	0.142	24.830	0.000
1306	6.5545	0.170	24.765	0.000
1307	6.5577	0.182	24.765	0.000
1308	6.5609	0.214	24.845	0.000
1309	6.5641	0.222	24.845	0.000
1310	6.5673	0.252	24.855	0.000
1311	6.5704	0.258	24.855	0.000
1312	6.5865	0.270	24.790	0.000
1313	6.5918	0.298	24.790	0.000
1314	6.5971	0.336	24.910	0.000
1315	6.6024	0.380	24.910	0.000
1316	6.6077	0.404	24.910	0.000
1317	6.6130	0.486	24.875	0.000
1318	6.6183	0.486	24.875	0.000
1319	6.6223	0.522	24.865	0.000
1320	6.6263	0.548	24.865	0.000
1321	6.6303	0.684	24.855	0.000
1322	6.6343	0.790	24.855	0.000
1323	6.6398	0.828	24.885	0.000
1324	6.6453	0.832	24.885	0.000
1325	6.6508	0.770	24.815	0.000
1326	6.6560	0.728	24.815	0.000
1327	6.6613	0.724	24.815	0.000
1328	6.6666	0.674	24.875	0.000
1329	6.6719	0.630	24.875	0.000
1330	6.6772	0.580	24.880	0.000
1331	6.6825	0.516	24.880	0.000
1332	6.6857	0.422	24.840	0.000
1333	6.6888	0.358	24.840	0.000
1334	6.6920	0.310	24.885	0.000
1335	6.6952	0.254	24.885	0.000
1336	6.6983	0.238	24.805	0.000
1337	6.7063	0.242	24.805	0.000
1338	6.7143	0.226	24.805	0.000
1339	6.7197	0.206	24.825	0.000
1340	6.7251	0.198	24.825	0.000
1341	6.7304	0.174	24.870	0.000
1342	6.7358	0.158	24.870	0.000
1343	6.7412	0.166	24.825	0.000
1344	6.7467	0.192	24.825	0.000
1345	6.7498	0.212	24.870	0.000
1346	6.7529	0.224	24.870	0.000
1347	6.7561	0.254	24.810	0.000
1348	6.7592	0.232	24.810	0.000
1349	6.7624	0.250	24.810	0.000
1350	6.7815	0.270	24.865	0.000
1351	6.7847	0.314	24.865	0.000
1352	6.7879	0.354	24.880	0.000
1353	6.7911	0.414	24.880	0.000
1354	6.7944	0.452	24.890	0.000
1355	6.7997	0.474	24.890	0.000
1356	6.8049	0.502	24.905	0.000
1357	6.8102	0.538	24.905	0.000
1358	6.8134	0.606	24.805	0.000
1359	6.8166	0.608	24.805	0.000
1360	6.8198	0.598	24.805	0.000
1361	6.8230	0.568	24.865	0.000
1362	6.8262	0.484	24.865	0.000
1363	6.8422	0.462	24.850	0.000
1364	6.8475	0.442	24.850	0.000
1365	6.8528	0.414	24.870	0.000
1366	6.8582	0.400	24.870	0.000
1367	6.8635	0.364	24.835	0.000
1368	6.8689	0.306	24.835	0.000
1369	6.8742	0.266	24.835	0.000
1370	6.8774	0.238	24.820	0.000
1371	6.8806	0.222	24.820	0.000
1372	6.8837	0.208	24.790	0.000
1373	6.8869	0.210	24.790	0.000
1374	6.8901	0.236	24.790	0.000
1375	6.8981	0.230	24.790	0.000
1376	6.9061	0.222	24.810	0.000
1377	6.9114	0.228	24.810	0.000
1378	6.9168	0.228	24.775	0.000
1379	6.9221	0.268	24.775	0.000
1380	6.9274	0.286	24.775	0.000
1381	6.9327	0.346	24.810	0.000
1382	6.9380	0.392	24.810	0.000
1383	6.9413	0.442	24.885	0.000
1384	6.9445	0.496	24.885	0.000
1385	6.9478	0.542	24.820	0.000
1386	6.9511	0.556	24.820	0.000
1387	6.9544	0.616	24.865	0.000
1388	6.9623	0.802	24.865	0.000
1389	6.9702	0.882	24.840	0.000
1390	6.9756	0.928	24.840	0.000
1391	6.9810	0.924	24.840	0.000
1392	6.9864	0.896	24.910	0.000
1393	6.9916	0.926	24.910	0.000
1394	6.9969	0.876	24.785	0.000
1395	7.0022	0.786	24.785	0.000
1396	7.0054	0.708	24.870	0.000
1397	7.0086	0.614	24.870	0.000
1398	7.0118	0.510	24.800	0.000
1399	7.0149	0.440	24.800	0.000
1400	7.0181	0.400	24.905	0.000
1401	7.0340	0.358	24.905	0.000
1402	7.0380	0.298	24.905	0.000
1403	7.0421	0.266	24.845	0.000
1404	7.0461	0.242	24.845	0.000
1405	7.0501	0.206	24.815	0.000
1406	7.0555	0.190	24.815	0.000
1407	7.0609	0.190	24.870	0.000
1408	7.0663	0.192	24.870	0.000
1409	7.0694	0.188	24.855	0.000
1410	7.0725	0.174	24.855	0.000
1411	7.0757	0.178	24.800	0.000
1412	7.0788	0.180	24.800	0.000
1413	7.0819	0.180	24.800	0.000
1414	7.0979	0.182	24.890	0.000
1415	7.1033	0.178	24.890	0.000
1416	7.1086	0.200	24.815	0.000
1417	7.1139	0.198	24.815	0.000
1418	7.1180	0.228	24.785	0.000
1419	7.1221	0.252	24.785	0.000
1420	7.1262	0.310	24.780	0.000
1421	7.1303	0.342	24.780	0.000
1422	7.1342	0.384	24.795	0.000
1423	7.1381	0.418	24.795	0.000
1424	7.1421	0.448	24.795	0.000
1425	7.1460	0.482	24.870	0.000
1426	7.1539	0.502	24.870	0.000
1427	7.1619	0.550	24.765	0.000
1428	7.1673	0.544	24.765	0.000
1429	7.1727	0.530	24.855	0.000
1430	7.1781	0.506	24.855	0.000
1431	7.1834	0.460	24.760	0.000
1432	7.1886	0.464	24.760	0.000
1433	7.1939	0.464	24.805	0.000
1434	7.1971	0.428	24.805	0.000
1435	7.2003	0.370	24.805	0.000
1436	7.2035	0.308	24.925	0.000
1437	7.2066	0.266	24.925	0.000
1438	7.2098	0.238	24.775	0.000
1439	7.2180	0.220	24.775	0.000
1440	7.2262	0.226	24.865	0.000
1441	7.2315	0.226	24.865	0.000
1442	7.2369	0.206	24.780	0.000
1443	7.2422	0.178	24.780	0.000
1444	7.2475	0.158	24.730	0.000
1445	7.2528	0.142	24.730	0.000
1446	7.2581	0.148	24.730	0.000
1447	7.2620	0.160	24.845	0.000
1448	7.2659	0.158	24.845	0.000
1449	7.2698	0.152	24.790	0.000
1450	7.2737	0.138	24.790	0.000
1451	7.2817	0.116	24.780	0.000
1452	7.2897	0.106	24.780	0.000
1453	7.2937	0.112	24.765	0.000
1454	7.2977	0.110	24.765	0.000
1455	7.3017	0.120	24.775	0.000
1456	7.3057	0.116	24.775	0.000
1457	7.3110	0.102	24.775	0.000
1458	7.3164	0.092	24.800	0.000
1459	7.3217	0.110	24.800	0.000
1460	7.3257	0.112	24.760	0.000
1461	7.3297	0.138	24.760	0.000
1462	7.3338	0.140	24.830	0.000
1463	7.3378	0.160	24.830	0.000
1464	7.3457	0.180	24.830	0.000
1465	7.3537	0.176	24.830	0.000
1466	7.3590	0.220	24.770	0.000
1467	7.3643	0.252	24.770	0.000
1468	7.3697	0.310	24.770	0.000
1469	7.3737	0.342	24.865	0.000
1470	7.3777	0.382	24.865	0.000
1471	7.3817	0.370	24.825	0.000
1472	7.3857	0.446	24.825	0.000
1473	7.3897	0.562	24.825	0.000
1474	7.3937	0.666	24.825	0.000
1475	7.3977	0.742	24.800	0.000
1476	7.4017	0.760	24.800	0.000
1477	7.4098	0.754	24.845	0.000
1478	7.4180	0.706	24.845	0.000
1479	7.4233	0.664	24.845	0.000
1480	7.4287	0.644	24.840	0.000
1481	7.4340	0.594	24.840	0.000
1482	7.4392	0.588	24.765	0.000
1483	7.4444	0.564	24.765	0.000
1484	7.4497	0.464	24.850	0.000
1485	7.4549	0.362	24.850	0.000
1486	7.4601	0.304	24.810	0.000
1487	7.4654	0.292	24.810	0.000
1488	7.4706	0.280	24.795	0.000
1489	7.4759	0.262	24.795	0.000
1490	7.4811	0.264	24.795	0.000
1491	7.4864	0.230	24.815	0.000
1492	7.4916	0.210	24.815	0.000
1493	7.4956	0.208	24.865	0.000
1494	7.4996	0.230	24.865	0.000
1495	7.5036	0.252	24.915	0.000
1496	7.5076	0.280	24.915	0.000
1497	7.5130	0.322	24.770	0.000
1498	7.5184	0.306	24.770	0.000
1499	7.5238	0.328	24.790	0.000
1500	7.5277	0.338	24.790	0.000
1501	7.5317	0.384	24.790	0.000
1502	7.5356	0.428	24.825	0.000
1503	7.5395	0.524	24.825	0.000
1504	7.5449	0.562	24.835	0.000
1505	7.5503	0.546	24.835	0.000
1506	7.5557	0.554	24.760	0.000
1507	7.5610	0.570	24.760	0.000
1508	7.5662	0.588	24.830	0.000
1509	7.5715	0.584	24.830	0.000
1510	7.5768	0.618	24.875	0.000
1511	7.5821	0.604	24.875	0.000
1512	7.5875	0.556	24.875	0.000
1513	7.5914	0.528	24.795	0.000
1514	7.5954	0.472	24.795	0.000
1515	7.5994	0.406	24.845	0.000
1516	7.6034	0.366	24.845	0.000
1517	7.6114	0.366	24.785	0.000
1518	7.6195	0.334	24.785	0.000
1519	7.6248	0.282	24.840	0.000
1520	7.6301	0.258	24.840	0.000
1521	7.6354	0.224	24.820	0.000
1522	7.6394	0.188	24.820	0.000
1523	7.6434	0.190	24.820	0.000
1524	7.6474	0.194	24.845	0.000
1525	7.6514	0.188	24.845	0.000
1526	7.6546	0.176	24.845	0.000
1527	7.6578	0.168	24.845	0.000
1528	7.6610	0.150	24.880	0.000
1529	7.6642	0.134	24.880	0.000
1530	7.6673	0.136	24.855	0.000
1531	7.6833	0.162	24.855	0.000
1532	7.6887	0.168	24.820	0.000
1533	7.6940	0.196	24.820	0.000
1534	7.6994	0.190	24.820	0.000
1535	7.7047	0.182	24.825	0.000
1536	7.7100	0.216	24.825	0.000
1537	7.7153	0.236	24.835	0.000
1538	7.7194	0.284	24.835	0.000
1539	7.7235	0.330	24.795	0.000
1540	7.7276	0.414	24.795	0.000
1541	7.7317	0.434	24.890	0.000
1542	7.7370	0.566	24.890	0.000
1543	7.7424	0.668	24.855	0.000
1544	7.7477	0.728	24.855	0.000
1545	7.7530	0.764	24.855	0.000
1546	7.7584	0.778	24.865	0.000
1547	7.7637	0.862	24.865	0.000
1548	7.7689	0.906	24.835	0.000
1549	7.7741	0.904	24.835	0.000
1550	7.7793	0.888	24.825	0.000
1551	7.7826	0.802	24.825	0.000
1552	7.7858	0.700	24.870	0.000
1553	7.7890	0.648	24.870	0.000
1554	7.7922	0.604	24.830	0.000
1555	7.7954	0.520	24.830	0.000
1556	7.8034	0.440	24.830	0.000
1557	7.8114	0.380	24.840	0.000
1558	7.8167	0.326	24.840	0.000
1559	7.8221	0.280	24.830	0.000
1560	7.8275	0.258	24.830	0.000
1561	7.8329	0.252	24.845	0.000
1562	7.8382	0.234	24.845	0.000
1563	7.8435	0.214	24.830	0.000
1564	7.8466	0.200	24.830	0.000
1565	7.8498	0.180	24.845	0.000
1566	7.8529	0.172	24.845	0.000
1567	7.8561	0.198	24.845	0.000
1568	7.8593	0.202	24.855	0.000
1569	7.8753	0.226	24.855	0.000
1570	7.8793	0.238	24.750	0.000
1571	7.8833	0.236	24.750	0.000
1572	7.8873	0.256	24.855	0.000
1573	7.8913	0.280	24.855	0.000
1574	7.8967	0.350	24.745	0.000
1575	7.9021	0.368	24.745	0.000
1576	7.9074	0.412	24.825	0.000
1577	7.9114	0.442	24.825	0.000
1578	7.9153	0.456	24.825	0.000
1579	7.9192	0.460	24.840	0.000
1580	7.9232	0.530	24.840	0.000
1581	7.9312	0.604	24.740	0.000
1582	7.9393	0.652	24.740	0.000
1583	7.9446	0.688	24.795	0.000
1584	7.9499	0.652	24.795	0.000
1585	7.9551	0.610	24.810	0.000
1586	7.9605	0.546	24.810	0.000
1587	7.9658	0.510	24.820	0.000
1588	7.9711	0.540	24.820	0.000
1589	7.9743	0.522	24.820	0.000
1590	7.9775	0.496	24.785	0.000
1591	7.9808	0.444	24.785	0.000
1592	7.9840	0.356	24.815	0.000
1593	7.9872	0.294	24.815	0.000
1594	7.9953	0.254	24.805	0.000
1595	8.0035	0.228	24.805	0.000
1596	8.0088	0.228	24.765	0.000
1597	8.0142	0.224	24.765	0.000
1598	8.0195	0.208	24.785	0.000
1599	8.0247	0.188	24.785	0.000
1600	8.0299	0.166	24.785	0.000
1601	8.0351	0.158	24.765	0.000
1602	8.0383	0.158	24.765	0.000
1603	8.0415	0.160	24.820	0.000
1604	8.0447	0.170	24.820	0.000
1605	8.0480	0.152	24.875	0.000
1606	8.0512	0.132	24.875	0.000
1607	8.0591	0.118	24.865	0.000
1608	8.0671	0.110	24.865	0.000
1609	8.0725	0.116	24.755	0.000
1610	8.0778	0.122	24.755	0.000
1611	8.0832	0.124	24.755	0.000
1612	8.0885	0.122	24.845	0.000
1613	8.0939	0.104	24.845	0.000
1614	8.0992	0.118	24.820	0.000
1615	8.1024	0.116	24.820	0.000
1616	8.1056	0.132	24.720	0.000
1617	8.1088	0.144	24.720	0.000
1618	8.1120	0.162	24.720	0.000
1619	8.1152	0.194	24.720	0.000
1620	8.1311	0.212	24.805	0.000
1621	8.1343	0.238	24.805	0.000
1622	8.1375	0.260	24.805	0.000
1623	8.1407	0.374	24.785	0.000
1624	8.1439	0.452	24.785	0.000
1625	8.1470	0.490	24.765	0.000
1626	8.1551	0.508	24.765	0.000
1627	8.1632	0.530	24.805	0.000
1628	8.1672	0.600	24.805	0.000
1629	8.1712	0.670	24.815	0.000
1630	8.1751	0.732	24.815	0.000
1631	8.1791	0.752	24.800	0.000
1632	8.1871	0.732	24.800	0.000
1633	8.1951	0.646	24.800	0.000
1634	8.2005	0.588	24.755	0.000
1635	8.2058	0.540	24.755	0.000
1636	8.2112	0.516	24.780	0.000
1637	8.2152	0.518	24.780	0.000
1638	8.2192	0.496	24.845	0.000
1639	8.2232	0.466	24.845	0.000
1640	8.2272	0.388	24.845	0.000
1641	8.2304	0.320	24.845	0.000
1642	8.2336	0.278	24.760	0.000
1643	8.2368	0.244	24.760	0.000
1644	8.2399	0.238	24.760	0.000
1645	8.2431	0.234	24.755	0.000
1646	8.2590	0.220	24.755	0.000
1647	8.2644	0.206	24.815	0.000
1648	8.2697	0.188	24.815	0.000
1649	8.2750	0.188	24.805	0.000
1650	8.2804	0.174	24.805	0.000
1651	8.2858	0.166	24.805	0.000
1652	8.2911	0.200	24.805	0.000
1653	8.2965	0.200	24.835	0.000
1654	8.3018	0.202	24.835	0.000
1655	8.3071	0.196	24.835	0.000
1656	8.3124	0.228	24.745	0.000
1657	8.3177	0.250	24.745	0.000
1658	8.3230	0.278	24.890	0.000
1659	8.3270	0.310	24.890	0.000
1660	8.3311	0.318	24.765	0.000
1661	8.3352	0.350	24.765	0.000
1662	8.3393	0.372	24.805	0.000
1663	8.3446	0.444	24.805	0.000
1664	8.3500	0.484	24.820	0.000
1665	8.3553	0.548	24.820	0.000
1666	8.3592	0.596	24.820	0.000
1667	8.3631	0.658	24.830	0.000
1668	8.3670	0.652	24.830	0.000
1669	8.3709	0.610	24.805	0.000
1670	8.3789	0.610	24.805	0.000
1671	8.3870	0.600	24.810	0.000
1672	8.3910	0.568	24.810	0.000
1673	8.3949	0.552	24.815	0.000
1674	8.3989	0.494	24.815	0.000
1675	8.4029	0.424	24.835	0.000
1676	8.4083	0.370	24.835	0.000
1677	8.4137	0.338	24.835	0.000
1678	8.4190	0.302	24.785	0.000
1679	8.4230	0.286	24.785	0.000
1680	8.4269	0.270	24.790	0.000
1681	8.4309	0.226	24.790	0.000
1682	8.4349	0.208	24.830	0.000
1683	8.4428	0.194	24.830	0.000
1684	8.4508	0.174	24.810	0.000
1685	8.4561	0.184	24.810	0.000
1686	8.4615	0.192	24.785	0.000
1687	8.4668	0.182	24.785	0.000
1688	8.4708	0.166	24.785	0.000
1689	8.4748	0.146	24.815	0.000
1690	8.4788	0.142	24.815	0.000
1691	8.4828	0.140	24.830	0.000
1692	8.4868	0.154	24.830	0.000
1693	8.4908	0.162	24.885	0.000
1694	8.4947	0.194	24.885	0.000
1695	8.4987	0.196	24.790	0.000
1696	8.5067	0.214	24.790	0.000
1697	8.5147	0.224	24.850	0.000
1698	8.5201	0.256	24.850	0.000
1699	8.5256	0.380	24.850	0.000
1700	8.5310	0.446	24.805	0.000
1701	8.5363	0.510	24.805	0.000
1702	8.5416	0.562	24.815	0.000
1703	8.5469	0.638	24.815	0.000
1704	8.5503	0.736	24.765	0.000
1705	8.5538	0.756	24.765	0.000
1706	8.5573	0.750	24.840	0.000
1707	8.5608	0.772	24.840	0.000
1708	8.5642	0.734	24.865	0.000
1709	8.5716	0.704	24.865	0.000
1710	8.5789	0.680	24.865	0.000
1711	8.5842	0.606	24.795	0.000
1712	8.5894	0.572	24.795	0.000
1713	8.5947	0.554	24.810	0.000
1714	8.6001	0.472	24.810	0.000
1715	8.6055	0.412	24.815	0.000
1716	8.6108	0.372	24.815	0.000
1717	8.6140	0.348	24.825	0.000
1718	8.6172	0.316	24.825	0.000
1719	8.6203	0.282	24.765	0.000
1720	8.6235	0.270	24.765	0.000
1721	8.6266	0.252	24.765	0.000
1722	8.6347	0.216	24.820	0.000
1723	8.6427	0.204	24.820	0.000
1724	8.6481	0.188	24.805	0.000
1725	8.6535	0.172	24.805	0.000
1726	8.6589	0.172	24.835	0.000
1727	8.6642	0.168	24.835	0.000
1728	8.6694	0.164	24.790	0.000
1729	8.6747	0.154	24.790	0.000
1730	8.6800	0.146	24.840	0.000
1731	8.6854	0.136	24.840	0.000
1732	8.6907	0.130	24.840	0.000
1733	8.6960	0.132	24.850	0.000
1734	8.7013	0.126	24.850	0.000
1735	8.7066	0.124	24.810	0.000
1736	8.7106	0.150	24.810	0.000
1737	8.7146	0.148	24.820	0.000
1738	8.7186	0.154	24.820	0.000
1739	8.7226	0.148	24.755	0.000
1740	8.7279	0.182	24.755	0.000
1741	8.7332	0.200	24.860	0.000
1742	8.7385	0.218	24.860	0.000
1743	8.7439	0.266	24.860	0.000
1744	8.7492	0.298	24.800	0.000
1745	8.7545	0.340	24.800	0.000
1746	8.7585	0.370	24.865	0.000
1747	8.7625	0.424	24.865	0.000
1748	8.7665	0.422	24.795	0.000
1749	8.7705	0.458	24.795	0.000
1750	8.7785	0.518	24.745	0.000
1751	8.7865	0.600	24.745	0.000
1752	8.7920	0.636	24.785	0.000
1753	8.7975	0.682	24.785	0.000
1754	8.8029	0.724	24.785	0.000
1755	8.8068	0.664	24.775	0.000
1756	8.8108	0.612	24.775	0.000
1757	8.8147	0.604	24.850	0.000
1758	8.8186	0.584	24.850	0.000
1759	8.8226	0.588	24.855	0.000
1760	8.8266	0.550	24.855	0.000
1761	8.8306	0.492	24.805	0.000
1762	8.8346	0.406	24.805	0.000
1763	8.8426	0.356	24.805	0.000
1764	8.8506	0.310	24.800	0.000
1765	8.8559	0.272	24.800	0.000
1766	8.8612	0.264	24.855	0.000
1767	8.8665	0.254	24.855	0.000
1768	8.8718	0.228	24.805	0.000
1769	8.8772	0.214	24.805	0.000
1770	8.8826	0.204	24.880	0.000
1771	8.8879	0.196	24.880	0.000
1772	8.8932	0.202	24.795	0.000
1773	8.8985	0.210	24.795	0.000
1774	8.9038	0.214	24.795	0.000
1775	8.9092	0.230	24.900	0.000
1776	8.9145	0.216	24.900	0.000
1777	8.9185	0.322	24.805	0.000
1778	8.9226	0.374	24.805	0.000
1779	8.9267	0.432	24.830	0.000
1780	8.9308	0.492	24.830	0.000
1781	8.9361	0.482	24.760	0.000
1782	8.9414	0.518	24.760	0.000
1783	8.9467	0.582	24.875	0.000
1784	8.9506	0.620	24.875	0.000
1785	8.9545	0.634	24.875	0.000
1786	8.9584	0.678	24.815	0.000
1787	8.9624	0.670	24.815	0.000
1788	8.9677	0.726	24.805	0.000
1789	8.9731	0.660	24.805	0.000
1790	8.9784	0.610	24.810	0.000
1791	8.9837	0.586	24.810	0.000
1792	8.9891	0.556	24.790	0.000
1793	8.9944	0.558	24.790	0.000
1794	8.9997	0.534	24.855	0.000
1795	9.0051	0.486	24.855	0.000
1796	9.0104	0.444	24.855	0.000
1797	9.0136	0.370	24.830	0.000
1798	9.0168	0.316	24.830	0.000
1799	9.0200	0.290	24.870	0.000
1800	9.0232	0.262	24.870	0.000
1801	9.0264	0.250	24.785	0.000
1802	9.0424	0.228	24.785	0.000
1803	9.0464	0.216	24.835	0.000
1804	9.0504	0.200	24.835	0.000
1805	9.0544	0.172	24.765	0.000
1806	9.0584	0.166	24.765	0.000
1807	9.0637	0.174	24.765	0.000
1808	9.0690	0.166	24.805	0.000
1809	9.0743	0.162	24.805	0.000
1810	9.0783	0.160	24.810	0.000
1811	9.0823	0.168	24.810	0.000
1812	9.0863	0.162	24.785	0.000
1813	9.0903	0.176	24.785	0.000
1814	9.0983	0.182	24.800	0.000
1815	9.1064	0.198	24.800	0.000
1816	9.1118	0.230	24.855	0.000
1817	9.1172	0.250	24.855	0.000
1818	9.1226	0.284	24.855	0.000
1819	9.1266	0.296	24.850	0.000
1820	9.1306	0.356	24.850	0.000
1821	9.1346	0.382	24.825	0.000
1822	9.1386	0.432	24.825	0.000
1823	9.1449	0.460	24.785	0.000
1824	9.1512	0.508	24.785	0.000
1825	9.1576	0.542	24.880	0.000
1826	9.1639	0.588	24.880	0.000
1827	9.1702	0.634	24.755	0.000
1828	9.1743	0.650	24.755	0.000
1829	9.1784	0.740	24.755	0.000
1830	9.1825	0.772	24.785	0.000
1831	9.1866	0.750	24.785	0.000
1832	9.1919	0.702	24.825	0.000
1833	9.1972	0.654	24.825	0.000
1834	9.2026	0.632	24.755	0.000
1835	9.2057	0.564	24.755	0.000
1836	9.2089	0.498	24.765	0.000
1837	9.2120	0.448	24.765	0.000
1838	9.2152	0.382	24.810	0.000
1839	9.2183	0.344	24.810	0.000
1840	9.2262	0.320	24.810	0.000
1841	9.2341	0.278	24.805	0.000
1842	9.2395	0.258	24.805	0.000
1843	9.2448	0.238	24.785	0.000
1844	9.2502	0.222	24.785	0.000
1845	9.2555	0.234	24.870	0.000
1846	9.2608	0.240	24.870	0.000
1847	9.2661	0.334	24.690	0.000
1848	9.2701	0.370	24.690	0.000
1849	9.2741	0.422	24.820	0.000
1850	9.2782	0.464	24.820	0.000
1851	9.2822	0.474	24.820	0.000
1852	9.2903	0.532	24.765	0.000
1853	9.2984	0.608	24.765	0.000
1854	9.3023	0.634	24.790	0.000
1855	9.3062	0.652	24.790	0.000
1856	9.3102	0.700	24.810	0.000
1857	9.3141	0.672	24.810	0.000
1858	9.3195	0.712	24.860	0.000
1859	9.3248	0.698	24.860	0.000
1860	9.3302	0.728	24.790	0.000
1861	9.3334	0.700	24.790	0.000
1862	9.3366	0.644	24.790	0.000
1863	9.3398	0.596	24.770	0.000
1864	9.3429	0.544	24.770	0.000
1865	9.3461	0.524	24.850	0.000
1866	9.3620	0.526	24.850	0.000
1867	9.3675	0.504	24.785	0.000
1868	9.3730	0.462	24.785	0.000
1869	9.3784	0.406	24.790	0.000
1870	9.3824	0.342	24.790	0.000
1871	9.3863	0.284	24.800	0.000
1872	9.3902	0.262	24.800	0.000
1873	9.3941	0.242	24.800	0.000
1874	9.3995	0.220	24.810	0.000
1875	9.4048	0.208	24.810	0.000
1876	9.4101	0.188	24.820	0.000
1877	9.4154	0.164	24.820	0.000
1878	9.4208	0.154	24.795	0.000
1879	9.4261	0.190	24.795	0.000
1880	9.4314	0.208	24.820	0.000
1881	9.4367	0.236	24.820	0.000
1882	9.4420	0.238	24.805	0.000
1883	9.4475	0.258	24.805	0.000
1884	9.4529	0.266	24.805	0.000
1885	9.4583	0.274	24.805	0.000
1886	9.4623	0.324	24.805	0.000
1887	9.4662	0.350	24.755	0.000
1888	9.4701	0.410	24.755	0.000
1889	9.4741	0.452	24.790	0.000
1890	9.4780	0.504	24.790	0.000
1891	9.4820	0.484	24.805	0.000
1892	9.4860	0.518	24.805	0.000
1893	9.4900	0.572	24.845	0.000
1894	9.4980	0.642	24.845	0.000
1895	9.5060	0.684	24.845	0.000
1896	9.5113	0.708	24.805	0.000
1897	9.5167	0.758	24.805	0.000
1898	9.5220	0.720	24.755	0.000
1899	9.5273	0.650	24.755	0.000
1900	9.5326	0.620	24.835	0.000
1901	9.5379	0.578	24.835	0.000
1902	9.5411	0.550	24.760	0.000
1903	9.5443	0.502	24.760	0.000
1904	9.5475	0.446	24.770	0.000
1905	9.5508	0.398	24.770	0.000
1906	9.5540	0.370	24.770	0.000
1907	9.5620	0.338	24.775	0.000
1908	9.5699	0.288	24.775	0.000
1909	9.5752	0.264	24.765	0.000
1910	9.5806	0.232	24.765	0.000
1911	9.5859	0.190	24.820	0.000
1912	9.5912	0.178	24.820	0.000
1913	9.5966	0.182	24.725	0.000
1914	9.6019	0.190	24.725	0.000
1915	9.6051	0.210	24.890	0.000
1916	9.6083	0.278	24.890	0.000
1917	9.6115	0.282	24.890	0.000
1918	9.6147	0.280	24.745	0.000
1919	9.6179	0.256	24.745	0.000
1920	9.6338	0.274	24.785	0.000
1921	9.6379	0.322	24.785	0.000
1922	9.6420	0.382	24.815	0.000
1923	9.6461	0.434	24.815	0.000
1924	9.6503	0.450	24.690	0.000
1925	9.6555	0.438	24.690	0.000
1926	9.6607	0.436	24.795	0.000
1927	9.6659	0.474	24.795	0.000
1928	9.6699	0.474	24.795	0.000
1929	9.6739	0.520	24.770	0.000
1930	9.6778	0.546	24.770	0.000
1931	9.6818	0.602	24.755	0.000
1932	9.6898	0.602	24.755	0.000
1933	9.6978	0.580	24.805	0.000
1934	9.7032	0.566	24.805	0.000
1935	9.7086	0.536	24.700	0.000
1936	9.7141	0.530	24.700	0.000
1937	9.7181	0.522	24.755	0.000
1938	9.7221	0.450	24.755	0.000
1939	9.7261	0.394	24.755	0.000
1940	9.7301	0.352	24.760	0.000
1941	9.7340	0.302	24.760	0.000
1942	9.7379	0.274	24.800	0.000
1943	9.7419	0.272	24.800	0.000
1944	9.7458	0.256	24.765	0.000
1945	9.7538	0.224	24.765	0.000
1946	9.7618	0.210	24.735	0.000
1947	9.7671	0.198	24.735	0.000
1948	9.7724	0.170	24.790	0.000
1949	9.7778	0.162	24.790	0.000
1950	9.7831	0.174	24.790	0.000
1951	9.7885	0.166	24.725	0.000
1952	9.7938	0.158	24.725	0.000
1953	9.7970	0.182	24.845	0.000
1954	9.8002	0.174	24.845	0.000
1955	9.8034	0.162	24.845	0.000
1956	9.8065	0.176	24.845	0.000
1957	9.8097	0.186	24.810	0.000
1958	9.8177	0.212	24.810	0.000
1959	9.8257	0.238	24.695	0.000
1960	9.8310	0.292	24.695	0.000
1961	9.8363	0.302	24.695	0.000
1962	9.8416	0.342	24.750	0.000
1963	9.8469	0.380	24.750	0.000
1964	9.8522	0.430	24.810	0.000
1965	9.8575	0.458	24.810	0.000
1966	9.8616	0.516	24.775	0.000
1967	9.8656	0.572	24.775	0.000
1968	9.8696	0.594	24.825	0.000
1969	9.8736	0.660	24.825	0.000
1970	9.8790	0.640	24.805	0.000
1971	9.8843	0.608	24.805	0.000
1972	9.8897	0.622	24.805	0.000
1973	9.8951	0.602	24.785	0.000
1974	9.9006	0.580	24.785	0.000
1975	9.9060	0.514	24.785	0.000
1976	9.9112	0.460	24.785	0.000
1977	9.9164	0.418	24.770	0.000
1978	9.9216	0.352	24.770	0.000
1979	9.9259	0.308	24.850	0.000
1980	9.9302	0.312	24.850	0.000
1981	9.9346	0.294	24.760	0.000
1982	9.9389	0.262	24.760	0.000
1983	9.9438	0.242	24.760	0.000
1984	9.9486	0.214	24.845	0.000
1985	9.9535	0.186	24.845	0.000
1986	9.9615	0.174	24.765	0.000
1987	9.9695	0.172	24.765	0.000
1988	9.9736	0.180	24.810	0.000
1989	9.9777	0.176	24.810	0.000
1990	9.9818	0.168	24.740	0.000
1991	9.9859	0.214	24.740	0.000
1992	9.9890	0.226	24.780	0.000
1993	9.9922	0.236	24.780	0.000
1994	9.9953	0.270	24.780	0.000
1995	9.9984	0.266	24.855	0.000
1996	10.0016	0.316	24.855	0.000
1997	10.0175	0.380	24.825	0.000
1998	10.0229	0.410	24.825	0.000
1999	10.0284	0.406	24.785	0.000
2000	10.0338	0.460	24.785	0.000
2001	10.0378	0.480	24.765	0.000
2002	10.0418	0.546	24.765	0.000
2003	10.0458	0.580	24.800	0.000
2004	10.0498	0.576	24.800	0.000
2005	10.0562	0.582	24.800	0.000
2006	10.0625	0.582	24.755	0.000
2007	10.0688	0.662	24.755	0.000
2008	10.0752	0.670	24.795	0.000
2009	10.0815	0.726	24.795	0.000
2010	10.0855	0.792	24.830	0.000
2011	10.0895	0.756	24.830	0.000
2012	10.0934	0.640	24.825	0.000
2013	10.0974	0.572	24.825	0.000
2014	10.1027	0.554	24.825	0.000
2015	10.1081	0.528	24.825	0.000
2016	10.1134	0.508	24.825	0.000
2017	10.1174	0.474	24.830	0.000
2018	10.1214	0.414	24.830	0.000
2019	10.1254	0.346	24.765	0.000
2020	10.1294	0.282	24.765	0.000
2021	10.1348	0.240	24.775	0.000
2022	10.1401	0.220	24.775	0.000
2023	10.1454	0.220	24.745	0.000
2024	10.1508	0.226	24.745	0.000
2025	10.1562	0.236	24.735	0.000
2026	10.1616	0.216	24.735	0.000
2027	10.1669	0.244	24.735	0.000
2028	10.1721	0.242	24.805	0.000
2029	10.1774	0.276	24.805	0.000
2030	10.1814	0.344	24.780	0.000
2031	10.1853	0.364	24.780	0.000
2032	10.1893	0.398	24.765	0.000
[truncated: 9,726 more rows]
