# Supplementary material for: Applications of a novel reciprocating positive displacement pump in the simulation of pulsatile arterial blood flow
Source: PLoS One. 2022 Dec 13;17(12):e0270780. doi: 10.1371/journal.pone.0270780 (PMC9746965; doi:10.1371/journal.pone.0270780)
Supplement: S1 File — (ZIP) [file pone.0270780.s001.zip › Supporting Information Data Files/Flow Rates/Splenic/Splenic Caudal Normal (m) 06.csv]

Viewer Version	2.91
COM HW Type	RS485/USB Sensor Cable
COM HW Config	Config String: COM10, 115200, ECHOOFF
Sensor Cable Version	1.8
Product Type	Liquid Flow Sensor (SF06 Chip)
Product COM Protocol Config	SHDLC Device Address: 0
Product ID	SLF3S-1300F
Sensor Serial	2109-000156
I2C Address	8
Supply Voltage	3.5 V
Command Address	0x3608
Sampling Time [ms]	5
Scale Factor Flow lin.	500
Scale Factor Temp lin.	200
Scale Factor Custom	1
Sample #	Relative Time[s]	Flow linearized [ml/min]	Temperature linearized [deg C]	Custom []
62	0.3248	-0.010	23.830	0.000
63	0.3302	-0.010	23.830	0.000
64	0.3355	-0.006	23.935	0.000
65	0.3408	-0.004	23.935	0.000
66	0.3462	0.006	23.975	0.000
67	0.3515	0.006	23.975	0.000
68	0.3555	0.002	23.975	0.000
69	0.3595	0.002	23.960	0.000
70	0.3635	-0.004	23.960	0.000
71	0.3675	-0.010	24.025	0.000
72	0.3728	-0.006	24.025	0.000
73	0.3782	0.002	23.945	0.000
74	0.3835	-0.002	23.945	0.000
75	0.3875	-0.004	24.050	0.000
76	0.3915	0.004	24.050	0.000
77	0.3954	0.002	24.045	0.000
78	0.3994	-0.006	24.045	0.000
79	0.4075	-0.002	24.045	0.000
80	0.4156	0.000	24.005	0.000
81	0.4209	-0.006	24.005	0.000
82	0.4261	-0.006	24.005	0.000
83	0.4314	-0.004	24.005	0.000
84	0.4355	-0.002	24.100	0.000
85	0.4396	-0.004	24.100	0.000
86	0.4438	0.006	24.085	0.000
87	0.4479	0.008	24.085	0.000
88	0.4531	-0.002	24.035	0.000
89	0.4583	-0.002	24.035	0.000
90	0.4635	-0.008	24.035	0.000
91	0.4688	-0.020	24.045	0.000
92	0.4741	-0.012	24.045	0.000
93	0.4794	-0.002	24.060	0.000
94	0.4848	0.004	24.060	0.000
95	0.4901	0.010	24.145	0.000
96	0.4954	0.010	24.145	0.000
97	0.5007	0.006	24.085	0.000
98	0.5060	-0.008	24.085	0.000
99	0.5113	-0.010	24.075	0.000
100	0.5153	-0.008	24.075	0.000
101	0.5193	-0.010	24.075	0.000
102	0.5233	-0.002	24.145	0.000
103	0.5273	0.000	24.145	0.000
104	0.5326	-0.004	24.125	0.000
105	0.5379	-0.002	24.125	0.000
106	0.5432	0.000	24.185	0.000
107	0.5486	0.002	24.185	0.000
108	0.5539	0.002	24.150	0.000
109	0.5592	0.000	24.150	0.000
110	0.5646	-0.006	24.220	0.000
111	0.5699	-0.012	24.220	0.000
112	0.5752	-0.012	24.220	0.000
113	0.5792	-0.008	24.225	0.000
114	0.5832	-0.004	24.225	0.000
115	0.5872	0.006	24.180	0.000
116	0.5912	0.008	24.180	0.000
117	0.5992	0.006	24.220	0.000
118	0.6072	-0.004	24.220	0.000
119	0.6112	-0.008	24.165	0.000
120	0.6152	-0.006	24.165	0.000
121	0.6192	-0.010	24.230	0.000
122	0.6231	-0.006	24.230	0.000
123	0.6285	0.006	24.230	0.000
124	0.6338	0.000	24.220	0.000
125	0.6392	-0.004	24.220	0.000
126	0.6432	-0.002	24.250	0.000
127	0.6472	-0.008	24.250	0.000
128	0.6511	-0.010	24.270	0.000
129	0.6551	-0.006	24.270	0.000
130	0.6631	-0.002	24.260	0.000
131	0.6712	-0.002	24.260	0.000
132	0.6765	-0.002	24.270	0.000
133	0.6818	0.002	24.270	0.000
134	0.6871	-0.002	24.270	0.000
135	0.6911	-0.006	24.220	0.000
136	0.6951	-0.002	24.220	0.000
137	0.6991	-0.004	24.300	0.000
138	0.7031	-0.010	24.300	0.000
139	0.7084	-0.004	24.295	0.000
140	0.7138	-0.006	24.295	0.000
141	0.7191	-0.010	24.305	0.000
142	0.7244	-0.004	24.305	0.000
143	0.7298	0.004	24.345	0.000
144	0.7351	0.004	24.345	0.000
145	0.7404	0.002	24.345	0.000
146	0.7458	-0.002	24.380	0.000
147	0.7511	-0.010	24.380	0.000
148	0.7564	-0.012	24.315	0.000
149	0.7618	-0.006	24.315	0.000
150	0.7671	-0.002	24.370	0.000
151	0.7711	0.002	24.370	0.000
152	0.7751	0.002	24.340	0.000
153	0.7791	0.000	24.340	0.000
154	0.7831	-0.004	24.340	0.000
155	0.7886	-0.010	24.330	0.000
156	0.7941	-0.010	24.330	0.000
157	0.7996	-0.006	24.315	0.000
158	0.8048	0.000	24.315	0.000
159	0.8100	0.002	24.335	0.000
160	0.8152	-0.002	24.335	0.000
161	0.8205	-0.006	24.330	0.000
162	0.8258	-0.004	24.330	0.000
163	0.8311	-0.006	24.480	0.000
164	0.8351	-0.010	24.480	0.000
165	0.8391	-0.006	24.480	0.000
166	0.8430	0.002	24.380	0.000
167	0.8470	0.000	24.380	0.000
168	0.8550	-0.004	24.355	0.000
169	0.8630	-0.002	24.355	0.000
170	0.8670	0.004	24.395	0.000
171	0.8710	-0.002	24.395	0.000
172	0.8750	-0.006	24.415	0.000
173	0.8790	-0.004	24.415	0.000
174	0.8843	-0.004	24.390	0.000
175	0.8896	-0.008	24.390	0.000
176	0.8950	-0.012	24.390	0.000
177	0.9003	-0.008	24.470	0.000
178	0.9057	-0.002	24.470	0.000
179	0.9111	0.002	24.460	0.000
180	0.9164	0.002	24.460	0.000
181	0.9217	-0.004	24.460	0.000
182	0.9271	-0.006	24.460	0.000
183	0.9324	-0.004	24.430	0.000
184	0.9376	-0.010	24.430	0.000
185	0.9429	-0.004	24.420	0.000
186	0.9470	0.000	24.420	0.000
187	0.9510	-0.002	24.420	0.000
188	0.9550	-0.004	24.505	0.000
189	0.9591	-0.006	24.505	0.000
190	0.9644	-0.006	24.505	0.000
191	0.9698	-0.006	24.505	0.000
192	0.9751	-0.006	24.540	0.000
193	0.9804	-0.004	24.540	0.000
194	0.9858	-0.004	24.495	0.000
195	0.9911	-0.006	24.495	0.000
196	0.9964	-0.006	24.475	0.000
197	1.0017	-0.002	24.475	0.000
198	1.0070	0.002	24.475	0.000
199	1.0124	-0.002	24.535	0.000
200	1.0177	-0.002	24.535	0.000
201	1.0230	-0.008	24.535	0.000
202	1.0262	-0.008	24.535	0.000
203	1.0293	-0.008	24.465	0.000
204	1.0325	-0.008	24.465	0.000
205	1.0357	-0.004	24.455	0.000
206	1.0389	0.000	24.455	0.000
207	1.0469	-0.002	24.455	0.000
208	1.0549	-0.004	24.455	0.000
209	1.0602	-0.004	24.455	0.000
210	1.0655	-0.002	24.545	0.000
211	1.0708	-0.006	24.545	0.000
212	1.0762	-0.006	24.470	0.000
213	1.0816	0.000	24.470	0.000
214	1.0869	-0.004	24.690	0.000
215	1.0909	-0.008	24.690	0.000
216	1.0949	-0.004	24.600	0.000
217	1.0989	-0.006	24.600	0.000
218	1.1028	-0.004	24.545	0.000
219	1.1082	0.002	24.545	0.000
220	1.1135	-0.002	24.545	0.000
221	1.1188	-0.002	24.575	0.000
222	1.1242	-0.006	24.575	0.000
223	1.1295	-0.008	24.565	0.000
224	1.1349	-0.012	24.565	0.000
225	1.1402	-0.012	24.580	0.000
226	1.1456	-0.004	24.580	0.000
227	1.1510	0.002	24.580	0.000
228	1.1550	0.006	24.580	0.000
229	1.1589	0.006	24.565	0.000
230	1.1629	-0.002	24.565	0.000
231	1.1669	-0.006	24.565	0.000
232	1.1749	-0.014	24.560	0.000
233	1.1829	-0.012	24.560	0.000
234	1.1869	-0.008	24.560	0.000
235	1.1909	-0.004	24.560	0.000
236	1.1949	0.002	24.640	0.000
237	1.1988	0.000	24.640	0.000
238	1.2042	-0.004	24.620	0.000
239	1.2095	-0.006	24.620	0.000
240	1.2149	-0.010	24.650	0.000
241	1.2188	-0.010	24.650	0.000
242	1.2228	0.000	24.650	0.000
243	1.2268	0.002	24.610	0.000
244	1.2308	-0.002	24.610	0.000
245	1.2388	-0.002	24.570	0.000
246	1.2467	-0.004	24.570	0.000
247	1.2521	-0.008	24.635	0.000
248	1.2574	-0.008	24.635	0.000
249	1.2628	-0.008	24.695	0.000
250	1.2669	-0.002	24.695	0.000
251	1.2710	0.002	24.660	0.000
252	1.2751	0.000	24.660	0.000
253	1.2792	-0.002	24.660	0.000
254	1.2831	-0.010	24.615	0.000
255	1.2870	-0.010	24.615	0.000
256	1.2909	-0.008	24.640	0.000
257	1.2948	-0.010	24.640	0.000
258	1.3028	-0.004	24.700	0.000
259	1.3107	0.000	24.700	0.000
260	1.3161	-0.002	24.655	0.000
261	1.3214	-0.004	24.655	0.000
262	1.3268	-0.004	24.735	0.000
263	1.3321	-0.010	24.735	0.000
264	1.3374	-0.008	24.735	0.000
265	1.3428	-0.002	24.680	0.000
266	1.3481	-0.002	24.680	0.000
267	1.3534	0.000	24.695	0.000
268	1.3587	-0.002	24.695	0.000
269	1.3640	-0.002	24.735	0.000
270	1.3694	-0.002	24.735	0.000
271	1.3747	-0.006	24.715	0.000
272	1.3787	-0.010	24.715	0.000
273	1.3827	-0.012	24.620	0.000
274	1.3867	-0.012	24.620	0.000
275	1.3907	-0.008	24.620	0.000
276	1.3960	0.002	24.705	0.000
277	1.4014	0.004	24.705	0.000
278	1.4067	0.002	24.705	0.000
279	1.4107	0.004	24.705	0.000
280	1.4147	-0.006	24.740	0.000
281	1.4187	-0.018	24.740	0.000
282	1.4227	-0.012	24.680	0.000
283	1.4307	-0.010	24.680	0.000
284	1.4386	-0.004	24.745	0.000
285	1.4426	0.002	24.745	0.000
286	1.4466	0.004	24.745	0.000
287	1.4506	-0.002	24.745	0.000
288	1.4545	-0.010	24.745	0.000
289	1.4599	-0.012	24.660	0.000
290	1.4652	-0.010	24.660	0.000
291	1.4705	-0.004	24.730	0.000
292	1.4745	-0.002	24.730	0.000
293	1.4786	-0.004	24.650	0.000
294	1.4826	-0.004	24.650	0.000
295	1.4866	-0.006	24.710	0.000
296	1.4947	-0.008	24.710	0.000
297	1.5027	-0.006	24.710	0.000
298	1.5080	-0.002	24.800	0.000
299	1.5133	0.006	24.800	0.000
300	1.5185	0.004	24.710	0.000
301	1.5225	-0.006	24.710	0.000
302	1.5266	-0.012	24.775	0.000
303	1.5306	-0.012	24.775	0.000
304	1.5346	-0.012	24.755	0.000
305	1.5399	-0.008	24.755	0.000
306	1.5452	-0.002	24.760	0.000
307	1.5505	-0.002	24.760	0.000
308	1.5558	-0.002	24.760	0.000
309	1.5611	-0.006	24.825	0.000
310	1.5664	-0.010	24.825	0.000
311	1.5718	-0.012	24.745	0.000
312	1.5771	-0.010	24.745	0.000
313	1.5825	0.002	24.795	0.000
314	1.5880	0.002	24.795	0.000
315	1.5934	0.004	24.790	0.000
316	1.5989	0.004	24.790	0.000
317	1.6028	-0.008	24.820	0.000
318	1.6068	-0.012	24.820	0.000
319	1.6108	-0.010	24.820	0.000
320	1.6147	-0.010	24.845	0.000
321	1.6201	-0.010	24.845	0.000
322	1.6255	-0.004	24.825	0.000
323	1.6309	0.002	24.825	0.000
324	1.6361	0.002	24.770	0.000
325	1.6413	-0.006	24.770	0.000
326	1.6465	-0.004	24.770	0.000
327	1.6519	-0.008	24.770	0.000
328	1.6573	-0.010	24.825	0.000
329	1.6627	-0.008	24.825	0.000
330	1.6658	-0.010	24.825	0.000
331	1.6690	-0.010	24.775	0.000
332	1.6721	0.000	24.775	0.000
333	1.6753	0.006	24.875	0.000
334	1.6784	-0.006	24.875	0.000
335	1.6945	-0.008	24.800	0.000
336	1.6985	-0.004	24.800	0.000
337	1.7025	-0.010	24.800	0.000
338	1.7065	-0.014	24.800	0.000
339	1.7105	-0.008	24.905	0.000
340	1.7159	-0.004	24.905	0.000
341	1.7213	0.000	24.905	0.000
342	1.7267	-0.002	24.875	0.000
343	1.7307	0.002	24.875	0.000
344	1.7346	-0.002	24.855	0.000
345	1.7385	-0.010	24.855	0.000
346	1.7424	-0.006	24.865	0.000
347	1.7504	-0.012	24.865	0.000
348	1.7584	-0.012	24.860	0.000
349	1.7637	-0.002	24.860	0.000
350	1.7690	-0.004	24.850	0.000
351	1.7744	-0.004	24.850	0.000
352	1.7783	0.004	24.850	0.000
353	1.7823	-0.002	24.845	0.000
354	1.7863	-0.010	24.845	0.000
355	1.7903	-0.014	24.900	0.000
356	1.7943	-0.012	24.900	0.000
357	1.7983	-0.010	24.805	0.000
358	1.8023	-0.008	24.805	0.000
359	1.8063	-0.004	24.875	0.000
360	1.8143	0.000	24.875	0.000
361	1.8223	0.002	24.840	0.000
362	1.8276	0.004	24.840	0.000
363	1.8330	-0.002	24.840	0.000
364	1.8383	-0.010	24.815	0.000
365	1.8436	-0.006	24.815	0.000
366	1.8490	-0.006	24.930	0.000
367	1.8543	-0.012	24.930	0.000
368	1.8575	-0.008	24.910	0.000
369	1.8607	-0.006	24.910	0.000
370	1.8639	-0.002	24.845	0.000
371	1.8671	-0.002	24.845	0.000
372	1.8703	-0.008	24.910	0.000
373	1.8783	-0.006	24.910	0.000
374	1.8863	-0.010	24.910	0.000
375	1.8916	-0.012	24.890	0.000
376	1.8970	-0.008	24.890	0.000
377	1.9023	-0.006	24.925	0.000
378	1.9076	0.002	24.925	0.000
379	1.9129	0.004	24.970	0.000
380	1.9182	-0.002	24.970	0.000
381	1.9222	-0.004	24.910	0.000
382	1.9262	-0.012	24.910	0.000
383	1.9302	-0.012	24.910	0.000
384	1.9341	-0.012	24.910	0.000
385	1.9396	-0.008	24.910	0.000
386	1.9450	0.002	24.950	0.000
387	1.9504	0.000	24.950	0.000
388	1.9556	-0.002	24.930	0.000
389	1.9609	-0.006	24.930	0.000
390	1.9662	-0.010	24.915	0.000
391	1.9715	-0.010	24.915	0.000
392	1.9769	-0.010	24.935	0.000
393	1.9822	-0.006	24.935	0.000
394	1.9863	-0.002	24.935	0.000
395	1.9903	-0.004	24.935	0.000
396	1.9944	-0.002	24.935	0.000
397	1.9984	-0.008	24.925	0.000
398	2.0065	-0.012	24.925	0.000
399	2.0145	-0.004	24.930	0.000
400	2.0184	-0.002	24.930	0.000
401	2.0223	-0.010	24.865	0.000
402	2.0262	-0.010	24.865	0.000
403	2.0301	-0.012	24.970	0.000
404	2.0355	-0.016	24.970	0.000
405	2.0408	-0.016	25.000	0.000
406	2.0462	-0.006	25.000	0.000
407	2.0501	0.004	25.000	0.000
408	2.0541	0.008	24.955	0.000
409	2.0581	0.006	24.955	0.000
410	2.0621	0.000	24.945	0.000
411	2.0703	-0.010	24.945	0.000
412	2.0785	-0.016	24.915	0.000
413	2.0836	-0.014	24.915	0.000
414	2.0888	-0.014	24.950	0.000
415	2.0940	-0.008	24.950	0.000
416	2.0995	0.002	24.930	0.000
417	2.1049	0.002	24.930	0.000
418	2.1104	-0.006	24.930	0.000
419	2.1135	-0.004	24.915	0.000
420	2.1167	0.000	24.915	0.000
421	2.1198	-0.012	24.970	0.000
422	2.1230	-0.014	24.970	0.000
423	2.1261	-0.012	24.960	0.000
424	2.1341	-0.014	24.960	0.000
425	2.1421	-0.010	24.965	0.000
426	2.1475	-0.002	24.965	0.000
427	2.1528	-0.002	24.985	0.000
428	2.1581	0.000	24.985	0.000
429	2.1634	-0.002	24.985	0.000
430	2.1688	-0.008	24.990	0.000
431	2.1741	-0.014	24.990	0.000
432	2.1773	-0.010	24.955	0.000
433	2.1805	-0.010	24.955	0.000
434	2.1837	-0.006	24.980	0.000
435	2.1869	-0.002	24.980	0.000
436	2.1901	-0.002	24.990	0.000
437	2.1980	-0.004	24.990	0.000
438	2.2060	-0.010	25.000	0.000
439	2.2114	-0.012	25.000	0.000
440	2.2167	-0.012	25.000	0.000
441	2.2221	-0.012	25.010	0.000
442	2.2274	-0.008	25.010	0.000
443	2.2328	-0.004	24.990	0.000
444	2.2381	-0.004	24.990	0.000
445	2.2413	-0.002	25.040	0.000
446	2.2445	-0.004	25.040	0.000
447	2.2477	-0.010	25.055	0.000
448	2.2508	-0.010	25.055	0.000
449	2.2540	-0.008	24.980	0.000
450	2.2701	-0.012	24.980	0.000
451	2.2741	-0.014	24.980	0.000
452	2.2780	-0.012	24.990	0.000
453	2.2820	-0.008	24.990	0.000
454	2.2860	-0.006	25.065	0.000
455	2.2914	-0.008	25.065	0.000
456	2.2967	0.000	24.975	0.000
457	2.3021	-0.002	24.975	0.000
458	2.3060	-0.010	24.990	0.000
459	2.3100	-0.012	24.990	0.000
460	2.3140	-0.012	25.050	0.000
461	2.3179	-0.010	25.050	0.000
462	2.3260	-0.010	25.050	0.000
463	2.3341	-0.006	25.070	0.000
464	2.3394	-0.004	25.070	0.000
465	2.3447	-0.002	25.070	0.000
466	2.3499	-0.006	25.070	0.000
467	2.3539	-0.016	25.040	0.000
468	2.3579	-0.014	25.040	0.000
469	2.3620	-0.010	25.110	0.000
470	2.3660	-0.008	25.110	0.000
471	2.3723	-0.010	25.035	0.000
472	2.3787	-0.004	25.035	0.000
473	2.3851	-0.006	25.035	0.000
474	2.3915	-0.012	25.025	0.000
475	2.3979	-0.014	25.025	0.000
476	2.4019	-0.012	25.000	0.000
477	2.4059	-0.010	25.000	0.000
478	2.4099	-0.008	25.080	0.000
479	2.4139	-0.004	25.080	0.000
480	2.4192	-0.006	25.075	0.000
481	2.4245	-0.012	25.075	0.000
482	2.4298	-0.010	25.055	0.000
483	2.4330	-0.010	25.055	0.000
484	2.4362	-0.012	25.055	0.000
485	2.4394	-0.008	25.010	0.000
486	2.4427	-0.008	25.010	0.000
487	2.4459	-0.010	25.075	0.000
488	2.4538	-0.012	25.075	0.000
489	2.4618	-0.010	25.115	0.000
490	2.4672	-0.004	25.115	0.000
491	2.4725	-0.012	25.005	0.000
492	2.4779	-0.006	25.005	0.000
493	2.4832	-0.004	25.100	0.000
494	2.4885	-0.012	25.100	0.000
495	2.4938	-0.014	25.100	0.000
496	2.4970	-0.014	25.130	0.000
497	2.5002	-0.014	25.130	0.000
498	2.5033	-0.006	25.095	0.000
499	2.5065	-0.004	25.095	0.000
500	2.5097	-0.008	25.060	0.000
501	2.5256	-0.012	25.060	0.000
502	2.5296	-0.010	25.075	0.000
503	2.5336	-0.012	25.075	0.000
504	2.5376	-0.022	25.115	0.000
505	2.5416	-0.018	25.115	0.000
506	2.5470	-0.002	25.115	0.000
507	2.5523	-0.004	25.180	0.000
508	2.5577	-0.008	25.180	0.000
509	2.5617	-0.004	25.100	0.000
510	2.5657	-0.010	25.100	0.000
511	2.5697	-0.012	25.060	0.000
512	2.5737	-0.014	25.060	0.000
513	2.5816	-0.012	25.090	0.000
514	2.5896	-0.008	25.090	0.000
515	2.5951	-0.014	25.095	0.000
516	2.6005	-0.012	25.095	0.000
517	2.6060	-0.012	25.095	0.000
518	2.6100	-0.014	25.135	0.000
519	2.6140	-0.006	25.135	0.000
520	2.6180	-0.006	25.110	0.000
521	2.6220	-0.004	25.110	0.000
522	2.6272	-0.004	25.090	0.000
523	2.6324	-0.016	25.090	0.000
524	2.6376	-0.022	25.080	0.000
525	2.6429	-0.024	25.080	0.000
526	2.6482	-0.016	25.135	0.000
527	2.6535	-0.008	25.135	0.000
528	2.6590	-0.006	25.135	0.000
529	2.6644	-0.004	25.035	0.000
530	2.6698	-0.004	25.035	0.000
531	2.6752	-0.012	25.050	0.000
532	2.6805	-0.014	25.050	0.000
533	2.6858	-0.016	25.160	0.000
534	2.6898	-0.018	25.160	0.000
535	2.6937	-0.008	25.085	0.000
536	2.6976	-0.006	25.085	0.000
537	2.7016	-0.012	25.145	0.000
538	2.7069	-0.014	25.145	0.000
539	2.7122	-0.008	25.145	0.000
540	2.7175	-0.010	25.095	0.000
541	2.7229	-0.014	25.095	0.000
542	2.7282	-0.016	25.130	0.000
543	2.7336	-0.014	25.130	0.000
544	2.7390	-0.014	25.140	0.000
545	2.7445	-0.016	25.140	0.000
546	2.7499	-0.008	25.135	0.000
547	2.7538	-0.008	25.135	0.000
548	2.7577	-0.010	25.135	0.000
549	2.7616	-0.004	25.095	0.000
550	2.7655	-0.014	25.095	0.000
551	2.7709	-0.020	25.155	0.000
552	2.7762	-0.020	25.155	0.000
553	2.7816	-0.016	25.115	0.000
554	2.7870	-0.012	25.115	0.000
555	2.7924	-0.010	25.140	0.000
556	2.7978	-0.004	25.140	0.000
557	2.8031	-0.008	25.060	0.000
558	2.8083	-0.016	25.060	0.000
559	2.8135	-0.012	25.060	0.000
560	2.8175	-0.012	25.135	0.000
561	2.8215	-0.016	25.135	0.000
562	2.8255	-0.012	25.100	0.000
563	2.8295	-0.008	25.100	0.000
564	2.8375	-0.012	25.090	0.000
565	2.8455	-0.020	25.090	0.000
566	2.8509	-0.018	25.115	0.000
567	2.8562	-0.014	25.115	0.000
568	2.8615	-0.010	25.115	0.000
569	2.8655	-0.008	25.115	0.000
570	2.8695	-0.010	25.115	0.000
571	2.8735	-0.012	25.155	0.000
572	2.8774	-0.014	25.155	0.000
573	2.8806	-0.022	25.175	0.000
574	2.8838	-0.024	25.175	0.000
575	2.8870	-0.020	25.090	0.000
576	2.8902	-0.010	25.090	0.000
577	2.8934	-0.008	25.140	0.000
578	2.9094	-0.010	25.140	0.000
579	2.9149	-0.012	25.180	0.000
580	2.9205	-0.012	25.180	0.000
581	2.9260	-0.016	25.180	0.000
582	2.9298	-0.016	25.115	0.000
583	2.9337	-0.012	25.115	0.000
584	2.9376	-0.012	25.175	0.000
585	2.9414	-0.010	25.175	0.000
586	2.9454	-0.010	25.190	0.000
587	2.9494	-0.018	25.190	0.000
588	2.9534	-0.018	25.215	0.000
589	2.9574	-0.010	25.215	0.000
590	2.9653	-0.006	25.175	0.000
591	2.9733	-0.012	25.175	0.000
592	2.9786	-0.020	25.175	0.000
593	2.9840	-0.020	25.225	0.000
594	2.9894	-0.028	25.225	0.000
595	2.9947	-0.032	25.140	0.000
596	3.0001	-0.014	25.140	0.000
597	3.0054	-0.004	25.155	0.000
598	3.0086	0.000	25.155	0.000
599	3.0118	-0.002	25.155	0.000
600	3.0150	-0.014	25.155	0.000
601	3.0182	-0.020	25.180	0.000
602	3.0214	-0.024	25.180	0.000
603	3.0294	-0.024	25.180	0.000
604	3.0374	-0.014	25.155	0.000
605	3.0427	-0.010	25.155	0.000
606	3.0480	-0.004	25.200	0.000
607	3.0533	-0.014	25.200	0.000
608	3.0587	-0.024	25.230	0.000
609	3.0640	-0.016	25.230	0.000
610	3.0694	-0.016	25.180	0.000
611	3.0726	-0.016	25.180	0.000
612	3.0757	-0.012	25.240	0.000
613	3.0789	-0.008	25.240	0.000
614	3.0821	-0.014	25.240	0.000
615	3.0853	-0.026	25.165	0.000
616	3.1013	-0.024	25.165	0.000
617	3.1053	-0.016	25.205	0.000
618	3.1093	-0.016	25.205	0.000
619	3.1133	-0.004	25.235	0.000
620	3.1174	-0.004	25.235	0.000
621	3.1227	-0.018	25.135	0.000
622	3.1279	-0.024	25.135	0.000
623	3.1332	-0.022	25.195	0.000
624	3.1372	-0.030	25.195	0.000
625	3.1412	-0.028	25.195	0.000
626	3.1452	-0.010	25.285	0.000
627	3.1492	-0.002	25.285	0.000
628	3.1572	-0.010	25.220	0.000
629	3.1652	-0.014	25.220	0.000
630	3.1706	-0.012	25.240	0.000
631	3.1759	-0.018	25.240	0.000
632	3.1813	-0.026	25.115	0.000
633	3.1853	-0.024	25.115	0.000
634	3.1892	-0.020	25.210	0.000
635	3.1932	-0.014	25.210	0.000
636	3.1972	-0.008	25.210	0.000
637	3.2012	-0.012	25.195	0.000
638	3.2052	-0.014	25.195	0.000
639	3.2092	-0.012	25.175	0.000
640	3.2131	-0.018	25.175	0.000
641	3.2211	-0.024	25.280	0.000
642	3.2291	-0.022	25.280	0.000
643	3.2345	-0.016	25.290	0.000
644	3.2399	-0.016	25.290	0.000
645	3.2452	-0.016	25.250	0.000
646	3.2506	-0.014	25.250	0.000
647	3.2559	-0.016	25.250	0.000
648	3.2613	-0.022	25.175	0.000
649	3.2652	-0.024	25.175	0.000
650	3.2692	-0.018	25.240	0.000
651	3.2731	-0.016	25.240	0.000
652	3.2771	-0.016	25.235	0.000
653	3.2824	-0.014	25.235	0.000
654	3.2878	-0.012	25.260	0.000
655	3.2931	-0.012	25.260	0.000
656	3.2985	-0.018	25.235	0.000
657	3.3038	-0.022	25.235	0.000
658	3.3092	-0.024	25.235	0.000
659	3.3146	-0.020	25.280	0.000
660	3.3200	-0.020	25.280	0.000
661	3.3255	-0.018	25.215	0.000
662	3.3294	-0.016	25.215	0.000
663	3.3333	-0.012	25.310	0.000
664	3.3372	-0.012	25.310	0.000
665	3.3411	-0.018	25.200	0.000
666	3.3491	-0.020	25.200	0.000
667	3.3571	-0.020	25.280	0.000
668	3.3611	-0.018	25.280	0.000
669	3.3650	-0.018	25.280	0.000
670	3.3690	-0.022	25.235	0.000
671	3.3730	-0.024	25.235	0.000
672	3.3783	-0.018	25.275	0.000
673	3.3836	-0.012	25.275	0.000
674	3.3890	-0.014	25.200	0.000
675	3.3930	-0.016	25.200	0.000
676	3.3970	-0.016	25.230	0.000
677	3.4010	-0.024	25.230	0.000
678	3.4050	-0.028	25.305	0.000
679	3.4129	-0.024	25.305	0.000
680	3.4209	-0.016	25.305	0.000
681	3.4263	-0.012	25.300	0.000
682	3.4316	-0.012	25.300	0.000
683	3.4370	-0.010	25.245	0.000
684	3.4410	-0.014	25.245	0.000
685	3.4450	-0.024	25.265	0.000
686	3.4491	-0.024	25.265	0.000
687	3.4531	-0.022	25.265	0.000
688	3.4571	-0.022	25.265	0.000
689	3.4610	-0.018	25.260	0.000
690	3.4650	-0.018	25.260	0.000
691	3.4690	-0.016	25.260	0.000
692	3.4769	-0.014	25.255	0.000
693	3.4849	-0.020	25.255	0.000
694	3.4903	-0.018	25.250	0.000
695	3.4957	-0.022	25.250	0.000
696	3.5012	-0.028	25.345	0.000
697	3.5065	-0.022	25.345	0.000
698	3.5117	-0.022	25.190	0.000
699	3.5170	-0.016	25.190	0.000
700	3.5202	-0.014	25.275	0.000
701	3.5234	-0.016	25.275	0.000
702	3.5266	-0.012	25.275	0.000
703	3.5297	-0.016	25.240	0.000
704	3.5329	-0.026	25.240	0.000
705	3.5412	-0.022	25.300	0.000
706	3.5494	-0.018	25.300	0.000
707	3.5546	-0.024	25.230	0.000
708	3.5597	-0.020	25.230	0.000
709	3.5649	-0.016	25.320	0.000
710	3.5702	-0.020	25.320	0.000
711	3.5756	-0.024	25.300	0.000
712	3.5809	-0.024	25.300	0.000
713	3.5841	-0.018	25.300	0.000
714	3.5873	-0.014	25.290	0.000
715	3.5904	-0.014	25.290	0.000
716	3.5936	-0.012	25.360	0.000
717	3.5968	-0.018	25.360	0.000
718	3.6127	-0.022	25.300	0.000
719	3.6167	-0.026	25.300	0.000
720	3.6207	-0.026	25.280	0.000
721	3.6247	-0.024	25.280	0.000
722	3.6286	-0.020	25.295	0.000
723	3.6341	-0.016	25.295	0.000
724	3.6396	-0.020	25.295	0.000
725	3.6450	-0.022	25.225	0.000
726	3.6490	-0.016	25.225	0.000
727	3.6529	-0.014	25.245	0.000
728	3.6568	-0.014	25.245	0.000
729	3.6607	-0.014	25.300	0.000
730	3.6688	-0.016	25.300	0.000
731	3.6770	-0.020	25.180	0.000
732	3.6823	-0.026	25.180	0.000
733	3.6875	-0.028	25.330	0.000
734	3.6928	-0.026	25.330	0.000
735	3.6968	-0.024	25.330	0.000
736	3.7009	-0.014	25.280	0.000
737	3.7049	-0.012	25.280	0.000
738	3.7089	-0.014	25.335	0.000
739	3.7129	-0.012	25.335	0.000
740	3.7168	-0.018	25.300	0.000
741	3.7208	-0.026	25.300	0.000
742	3.7247	-0.030	25.290	0.000
743	3.7327	-0.030	25.290	0.000
744	3.7407	-0.022	25.290	0.000
745	3.7460	-0.012	25.290	0.000
746	3.7513	-0.012	25.290	0.000
747	3.7566	-0.014	25.350	0.000
748	3.7620	-0.016	25.350	0.000
749	3.7674	-0.024	25.335	0.000
750	3.7729	-0.032	25.335	0.000
751	3.7760	-0.032	25.350	0.000
752	3.7792	-0.026	25.350	0.000
753	3.7823	-0.014	25.320	0.000
754	3.7855	-0.014	25.320	0.000
755	3.7886	-0.012	25.365	0.000
756	3.7966	-0.006	25.365	0.000
757	3.8046	-0.014	25.365	0.000
758	3.8099	-0.022	25.335	0.000
759	3.8153	-0.020	25.335	0.000
760	3.8206	-0.026	25.310	0.000
761	3.8260	-0.030	25.310	0.000
762	3.8314	-0.024	25.370	0.000
763	3.8368	-0.024	25.370	0.000
764	3.8399	-0.018	25.385	0.000
765	3.8431	-0.012	25.385	0.000
766	3.8462	-0.014	25.295	0.000
767	3.8494	-0.012	25.295	0.000
768	3.8525	-0.016	25.295	0.000
769	3.8605	-0.022	25.385	0.000
770	3.8686	-0.026	25.385	0.000
771	3.8739	-0.032	25.330	0.000
772	3.8792	-0.028	25.330	0.000
773	3.8846	-0.018	25.380	0.000
774	3.8899	-0.018	25.380	0.000
775	3.8952	-0.010	25.280	0.000
776	3.9006	-0.010	25.280	0.000
777	3.9038	-0.012	25.345	0.000
778	3.9070	-0.014	25.345	0.000
779	3.9101	-0.020	25.345	0.000
780	3.9133	-0.024	25.300	0.000
781	3.9165	-0.028	25.300	0.000
782	3.9327	-0.022	25.340	0.000
783	3.9367	-0.016	25.340	0.000
784	3.9406	-0.020	25.355	0.000
785	3.9446	-0.016	25.355	0.000
786	3.9486	-0.014	25.320	0.000
787	3.9539	-0.018	25.320	0.000
788	3.9592	-0.022	25.310	0.000
789	3.9645	-0.022	25.310	0.000
790	3.9696	-0.018	25.310	0.000
791	3.9747	-0.018	25.365	0.000
792	3.9799	-0.014	25.365	0.000
793	3.9850	-0.012	25.260	0.000
794	3.9889	-0.018	25.260	0.000
795	3.9928	-0.020	25.400	0.000
796	3.9968	-0.022	25.400	0.000
797	4.0046	-0.026	25.405	0.000
798	4.0124	-0.024	25.405	0.000
799	4.0177	-0.016	25.400	0.000
800	4.0231	-0.014	25.400	0.000
801	4.0284	-0.016	25.400	0.000
802	4.0317	-0.010	25.425	0.000
803	4.0349	-0.008	25.425	0.000
804	4.0381	-0.016	25.365	0.000
805	4.0413	-0.022	25.365	0.000
806	4.0445	-0.026	25.360	0.000
807	4.0525	-0.026	25.360	0.000
808	4.0604	-0.024	25.335	0.000
809	4.0658	-0.018	25.335	0.000
810	4.0711	-0.016	25.350	0.000
811	4.0764	-0.012	25.350	0.000
812	4.0818	-0.006	25.350	0.000
813	4.0871	-0.012	25.395	0.000
814	4.0925	-0.018	25.395	0.000
815	4.0956	-0.018	25.325	0.000
816	4.0988	-0.020	25.325	0.000
817	4.1020	-0.022	25.425	0.000
818	4.1052	-0.028	25.425	0.000
819	4.1084	-0.026	25.465	0.000
820	4.1164	-0.022	25.465	0.000
821	4.1243	-0.018	25.385	0.000
822	4.1298	-0.006	25.385	0.000
823	4.1352	-0.004	25.385	0.000
824	4.1406	-0.018	25.360	0.000
825	4.1459	-0.010	25.360	0.000
826	4.1511	-0.016	25.385	0.000
827	4.1564	-0.034	25.385	0.000
828	4.1596	-0.022	25.415	0.000
829	4.1628	-0.020	25.415	0.000
830	4.1660	-0.012	25.370	0.000
831	4.1692	0.000	25.370	0.000
832	4.1724	-0.010	25.290	0.000
833	4.1883	-0.010	25.290	0.000
834	4.1923	-0.014	25.290	0.000
835	4.1963	-0.032	25.405	0.000
836	4.2003	-0.028	25.405	0.000
837	4.2043	-0.030	25.325	0.000
838	4.2096	-0.024	25.325	0.000
839	4.2149	-0.006	25.270	0.000
840	4.2202	-0.010	25.270	0.000
841	4.2242	-0.008	25.355	0.000
842	4.2282	-0.002	25.355	0.000
843	4.2321	-0.016	25.405	0.000
844	4.2361	-0.020	25.405	0.000
845	4.2444	-0.020	25.405	0.000
846	4.2526	-0.026	25.370	0.000
847	4.2579	-0.012	25.370	0.000
848	4.2632	-0.020	25.405	0.000
849	4.2685	-0.016	25.405	0.000
850	4.2725	-0.010	25.445	0.000
851	4.2765	-0.010	25.445	0.000
852	4.2805	-0.004	25.445	0.000
853	4.2845	-0.008	25.445	0.000
854	4.2898	-0.012	25.365	0.000
855	4.2950	-0.006	25.365	0.000
856	4.3002	-0.006	25.365	0.000
857	4.3055	-0.010	25.365	0.000
858	4.3108	-0.016	25.365	0.000
859	4.3162	0.014	25.355	0.000
860	4.3215	0.012	25.355	0.000
861	4.3268	0.010	25.370	0.000
862	4.3321	0.012	25.370	0.000
863	4.3375	0.018	25.385	0.000
864	4.3429	0.014	25.385	0.000
865	4.3482	0.014	25.425	0.000
866	4.3514	0.002	25.425	0.000
867	4.3546	0.004	25.425	0.000
868	4.3578	0.018	25.345	0.000
869	4.3609	0.022	25.345	0.000
870	4.3641	0.022	25.420	0.000
871	4.3721	0.022	25.420	0.000
872	4.3802	0.036	25.425	0.000
873	4.3855	0.032	25.425	0.000
874	4.3908	0.022	25.365	0.000
875	4.3961	0.018	25.365	0.000
876	4.4015	0.026	25.445	0.000
877	4.4068	0.024	25.445	0.000
878	4.4122	0.022	25.445	0.000
879	4.4175	0.022	25.395	0.000
880	4.4228	0.034	25.395	0.000
881	4.4282	0.028	25.405	0.000
882	4.4335	0.020	25.405	0.000
883	4.4388	0.020	25.415	0.000
884	4.4442	0.014	25.415	0.000
885	4.4481	0.018	25.405	0.000
886	4.4521	0.018	25.405	0.000
887	4.4561	0.020	25.405	0.000
888	4.4601	0.032	25.435	0.000
889	4.4655	0.038	25.435	0.000
890	4.4709	0.036	25.425	0.000
891	4.4763	0.036	25.425	0.000
892	4.4816	0.032	25.405	0.000
893	4.4870	0.032	25.405	0.000
894	4.4923	0.032	25.390	0.000
895	4.4963	0.040	25.390	0.000
896	4.5003	0.044	25.390	0.000
897	4.5042	0.056	25.390	0.000
898	4.5082	0.054	25.390	0.000
899	4.5162	0.072	25.410	0.000
900	4.5242	0.068	25.410	0.000
901	4.5282	0.074	25.450	0.000
902	4.5323	0.076	25.450	0.000
903	4.5363	0.072	25.430	0.000
904	4.5403	0.060	25.430	0.000
905	4.5456	0.066	25.505	0.000
906	4.5509	0.074	25.505	0.000
907	4.5561	0.072	25.405	0.000
908	4.5601	0.076	25.405	0.000
909	4.5641	0.080	25.405	0.000
910	4.5681	0.080	25.430	0.000
911	4.5721	0.066	25.430	0.000
912	4.5801	0.064	25.390	0.000
913	4.5881	0.064	25.390	0.000
914	4.5934	0.066	25.400	0.000
915	4.5988	0.062	25.400	0.000
916	4.6041	0.072	25.455	0.000
917	4.6081	0.070	25.455	0.000
918	4.6121	0.066	25.420	0.000
919	4.6160	0.068	25.420	0.000
920	4.6200	0.060	25.420	0.000
921	4.6253	0.052	25.415	0.000
922	4.6307	0.056	25.415	0.000
923	4.6360	0.056	25.410	0.000
924	4.6414	0.054	25.410	0.000
925	4.6467	0.060	25.430	0.000
926	4.6521	0.064	25.430	0.000
927	4.6573	0.064	25.490	0.000
928	4.6626	0.062	25.490	0.000
929	4.6679	0.066	25.445	0.000
930	4.6732	0.062	25.445	0.000
931	4.6785	0.044	25.445	0.000
932	4.6838	0.042	25.425	0.000
933	4.6891	0.044	25.425	0.000
934	4.6945	0.038	25.495	0.000
935	4.6998	0.042	25.495	0.000
936	4.7038	0.050	25.420	0.000
937	4.7078	0.062	25.420	0.000
938	4.7118	0.058	25.445	0.000
939	4.7158	0.054	25.445	0.000
940	4.7212	0.046	25.465	0.000
941	4.7267	0.034	25.465	0.000
942	4.7321	0.032	25.465	0.000
943	4.7375	0.030	25.425	0.000
944	4.7429	0.034	25.425	0.000
945	4.7483	0.044	25.475	0.000
946	4.7535	0.054	25.475	0.000
947	4.7588	0.052	25.470	0.000
948	4.7641	0.048	25.470	0.000
949	4.7673	0.042	25.495	0.000
950	4.7704	0.036	25.495	0.000
951	4.7736	0.030	25.435	0.000
952	4.7767	0.030	25.435	0.000
953	4.7799	0.030	25.435	0.000
954	4.7879	0.034	25.490	0.000
955	4.7958	0.038	25.490	0.000
956	4.8012	0.044	25.435	0.000
957	4.8065	0.040	25.435	0.000
958	4.8119	0.038	25.425	0.000
959	4.8172	0.040	25.425	0.000
960	4.8225	0.028	25.475	0.000
961	4.8278	0.014	25.475	0.000
962	4.8331	0.018	25.470	0.000
963	4.8385	0.018	25.470	0.000
964	4.8438	0.030	25.470	0.000
965	4.8491	0.040	25.450	0.000
966	4.8544	0.036	25.450	0.000
967	4.8597	0.040	25.470	0.000
968	4.8637	0.036	25.470	0.000
969	4.8677	0.024	25.465	0.000
970	4.8717	0.018	25.465	0.000
971	4.8757	0.020	25.445	0.000
972	4.8810	0.028	25.445	0.000
973	4.8864	0.032	25.450	0.000
974	4.8917	0.026	25.450	0.000
975	4.8957	0.026	25.450	0.000
976	4.8997	0.028	25.570	0.000
977	4.9037	0.022	25.570	0.000
978	4.9077	0.018	25.485	0.000
979	4.9157	0.022	25.485	0.000
980	4.9236	0.024	25.525	0.000
981	4.9291	0.022	25.525	0.000
982	4.9345	0.032	25.505	0.000
983	4.9400	0.026	25.505	0.000
984	4.9440	0.024	25.410	0.000
985	4.9480	0.022	25.410	0.000
986	4.9520	0.026	25.410	0.000
987	4.9561	0.012	25.560	0.000
988	4.9600	0.010	25.560	0.000
989	4.9639	0.020	25.495	0.000
990	4.9677	0.020	25.495	0.000
991	4.9716	0.018	25.405	0.000
992	4.9796	0.022	25.405	0.000
993	4.9876	0.030	25.490	0.000
994	4.9929	0.018	25.490	0.000
995	4.9982	0.014	25.435	0.000
996	5.0035	0.016	25.435	0.000
997	5.0089	0.010	25.435	0.000
998	5.0142	0.018	25.475	0.000
999	5.0196	0.022	25.475	0.000
1000	5.0236	0.022	25.505	0.000
1001	5.0275	0.024	25.505	0.000
1002	5.0315	0.026	25.530	0.000
1003	5.0355	0.020	25.530	0.000
1004	5.0409	0.012	25.470	0.000
1005	5.0462	0.008	25.470	0.000
1006	5.0515	0.016	25.545	0.000
1007	5.0569	0.016	25.545	0.000
1008	5.0622	0.004	25.545	0.000
1009	5.0675	0.008	25.550	0.000
1010	5.0728	0.016	25.550	0.000
1011	5.0781	0.010	25.445	0.000
1012	5.0835	0.020	25.445	0.000
1013	5.0875	0.020	25.465	0.000
1014	5.0915	0.024	25.465	0.000
1015	5.0954	0.026	25.405	0.000
1016	5.0994	0.018	25.405	0.000
1017	5.1075	0.002	25.500	0.000
1018	5.1155	0.002	25.500	0.000
1019	5.1195	0.008	25.500	0.000
1020	5.1235	0.014	25.485	0.000
1021	5.1275	0.014	25.485	0.000
1022	5.1315	0.022	25.545	0.000
1023	5.1368	0.028	25.545	0.000
1024	5.1421	0.010	25.535	0.000
1025	5.1474	0.002	25.535	0.000
1026	5.1528	0.002	25.505	0.000
1027	5.1581	0.002	25.505	0.000
1028	5.1634	0.010	25.490	0.000
1029	5.1688	0.024	25.490	0.000
1030	5.1741	0.030	25.490	0.000
1031	5.1795	0.030	25.525	0.000
1032	5.1848	0.020	25.525	0.000
1033	5.1901	0.008	25.535	0.000
1034	5.1954	-0.002	25.535	0.000
1035	5.1994	-0.004	25.540	0.000
1036	5.2034	0.002	25.540	0.000
1037	5.2074	0.002	25.525	0.000
1038	5.2114	0.006	25.525	0.000
1039	5.2167	0.020	25.465	0.000
1040	5.2220	0.018	25.465	0.000
1041	5.2273	0.010	25.465	0.000
1042	5.2327	0.016	25.510	0.000
1043	5.2380	0.014	25.510	0.000
1044	5.2433	0.006	25.475	0.000
1045	5.2487	0.006	25.475	0.000
1046	5.2540	0.008	25.560	0.000
1047	5.2593	0.010	25.560	0.000
1048	5.2646	0.012	25.545	0.000
1049	5.2700	0.020	25.545	0.000
1050	5.2753	0.016	25.500	0.000
1051	5.2793	0.008	25.500	0.000
1052	5.2833	0.004	25.500	0.000
1053	5.2873	-0.004	25.505	0.000
1054	5.2913	0.000	25.505	0.000
1055	5.2966	0.002	25.540	0.000
1056	5.3020	0.016	25.540	0.000
1057	5.3073	0.022	25.530	0.000
1058	5.3126	0.012	25.530	0.000
1059	5.3179	0.010	25.570	0.000
1060	5.3233	0.008	25.570	0.000
1061	5.3286	0.000	25.590	0.000
1062	5.3339	0.006	25.590	0.000
1063	5.3393	0.010	25.590	0.000
1064	5.3433	0.010	25.530	0.000
1065	5.3473	0.012	25.530	0.000
1066	5.3513	0.006	25.485	0.000
1067	5.3553	0.002	25.485	0.000
1068	5.3606	0.004	25.540	0.000
1069	5.3659	0.012	25.540	0.000
1070	5.3712	0.018	25.545	0.000
1071	5.3766	0.010	25.545	0.000
1072	5.3819	0.010	25.610	0.000
1073	5.3872	0.004	25.610	0.000
1074	5.3925	-0.006	25.610	0.000
1075	5.3978	-0.006	25.540	0.000
1076	5.4032	0.010	25.540	0.000
1077	5.4072	0.016	25.520	0.000
1078	5.4112	0.016	25.520	0.000
1079	5.4152	0.020	25.550	0.000
1080	5.4192	0.008	25.550	0.000
1081	5.4272	-0.004	25.500	0.000
1082	5.4352	-0.010	25.500	0.000
1083	5.4407	0.002	25.510	0.000
1084	5.4461	-0.002	25.510	0.000
1085	5.4515	0.014	25.510	0.000
1086	5.4555	0.018	25.565	0.000
1087	5.4594	0.014	25.565	0.000
1088	5.4634	0.008	25.550	0.000
1089	5.4673	0.006	25.550	0.000
1090	5.4713	0.002	25.545	0.000
1091	5.4753	-0.004	25.545	0.000
1092	5.4793	0.002	25.575	0.000
1093	5.4833	0.014	25.575	0.000
1094	5.4913	0.012	25.495	0.000
1095	5.4992	0.006	25.495	0.000
1096	5.5046	0.010	25.495	0.000
1097	5.5100	0.006	25.510	0.000
1098	5.5153	0.000	25.510	0.000
1099	5.5207	-0.002	25.580	0.000
1100	5.5260	0.004	25.580	0.000
1101	5.5313	0.004	25.605	0.000
1102	5.5340	0.004	25.605	0.000
1103	5.5366	0.004	25.580	0.000
1104	5.5393	0.010	25.580	0.000
1105	5.5420	0.012	25.595	0.000
1106	5.5446	0.012	25.595	0.000
1107	5.5473	0.006	25.595	0.000
1108	5.5632	0.004	25.585	0.000
1109	5.5686	-0.002	25.585	0.000
1110	5.5739	-0.004	25.585	0.000
1111	5.5793	-0.006	25.585	0.000
1112	5.5846	0.002	25.580	0.000
1113	5.5900	0.010	25.580	0.000
1114	5.5954	0.012	25.560	0.000
1115	5.6008	0.010	25.560	0.000
1116	5.6062	0.002	25.555	0.000
1117	5.6116	0.002	25.555	0.000
1118	5.6170	0.004	25.555	0.000
1119	5.6224	0.006	25.570	0.000
1120	5.6278	0.006	25.570	0.000
1121	5.6332	0.012	25.590	0.000
1122	5.6372	0.006	25.590	0.000
1123	5.6412	0.002	25.575	0.000
1124	5.6451	-0.002	25.575	0.000
1125	5.6491	0.002	25.550	0.000
1126	5.6544	0.006	25.550	0.000
1127	5.6597	0.008	25.595	0.000
1128	5.6650	0.008	25.595	0.000
1129	5.6690	0.008	25.595	0.000
1130	5.6730	-0.002	25.510	0.000
1131	5.6770	-0.008	25.510	0.000
1132	5.6810	-0.002	25.615	0.000
1133	5.6864	0.004	25.615	0.000
1134	5.6917	0.008	25.590	0.000
1135	5.6971	0.014	25.590	0.000
1136	5.7024	0.008	25.550	0.000
1137	5.7078	0.006	25.550	0.000
1138	5.7132	-0.002	25.650	0.000
1139	5.7184	-0.006	25.650	0.000
1140	5.7237	-0.006	25.650	0.000
1141	5.7290	0.008	25.630	0.000
1142	5.7330	0.016	25.630	0.000
1143	5.7370	0.022	25.635	0.000
1144	5.7410	0.018	25.635	0.000
1145	5.7450	0.010	25.640	0.000
1146	5.7530	-0.002	25.640	0.000
1147	5.7610	0.002	25.615	0.000
1148	5.7651	0.002	25.615	0.000
1149	5.7691	0.012	25.615	0.000
1150	5.7732	0.020	25.615	0.000
1151	5.7772	0.026	25.615	0.000
1152	5.7826	0.028	25.580	0.000
1153	5.7879	0.018	25.580	0.000
1154	5.7933	0.014	25.570	0.000
1155	5.7972	0.010	25.570	0.000
1156	5.8011	0.022	25.640	0.000
1157	5.8051	0.024	25.640	0.000
1158	5.8090	0.020	25.635	0.000
1159	5.8170	0.020	25.635	0.000
1160	5.8249	0.014	25.575	0.000
1161	5.8303	0.008	25.575	0.000
1162	5.8357	0.014	25.575	0.000
1163	5.8411	0.012	25.590	0.000
1164	5.8451	0.014	25.590	0.000
1165	5.8491	0.022	25.620	0.000
1166	5.8530	0.018	25.620	0.000
1167	5.8570	0.012	25.570	0.000
1168	5.8623	0.010	25.570	0.000
1169	5.8676	0.014	25.595	0.000
1170	5.8729	0.022	25.595	0.000
1171	5.8782	0.026	25.550	0.000
1172	5.8836	0.026	25.550	0.000
1173	5.8889	0.020	25.550	0.000
1174	5.8943	0.010	25.580	0.000
1175	5.8996	0.000	25.580	0.000
1176	5.9050	-0.002	25.510	0.000
1177	5.9103	0.002	25.510	0.000
1178	5.9157	0.012	25.590	0.000
1179	5.9210	0.024	25.590	0.000
1180	5.9242	0.026	25.540	0.000
1181	5.9274	0.028	25.540	0.000
1182	5.9306	0.028	25.540	0.000
1183	5.9338	0.012	25.540	0.000
1184	5.9370	0.008	25.540	0.000
1185	5.9450	0.022	25.630	0.000
1186	5.9530	0.020	25.630	0.000
1187	5.9583	0.028	25.570	0.000
1188	5.9636	0.026	25.570	0.000
1189	5.9689	0.038	25.650	0.000
1190	5.9742	0.024	25.650	0.000
1191	5.9796	0.028	25.625	0.000
1192	5.9849	0.030	25.625	0.000
1193	5.9889	0.030	25.635	0.000
1194	5.9928	0.032	25.635	0.000
1195	5.9968	0.030	25.635	0.000
1196	6.0008	0.030	25.680	0.000
1197	6.0088	0.024	25.680	0.000
1198	6.0168	0.030	25.595	0.000
1199	6.0208	0.032	25.595	0.000
1200	6.0248	0.032	25.520	0.000
1201	6.0288	0.030	25.520	0.000
1202	6.0329	0.026	25.650	0.000
1203	6.0382	0.016	25.650	0.000
1204	6.0435	0.018	25.610	0.000
1205	6.0488	0.022	25.610	0.000
1206	6.0541	0.030	25.610	0.000
1207	6.0595	0.032	25.675	0.000
1208	6.0648	0.038	25.675	0.000
1209	6.0702	0.032	25.645	0.000
1210	6.0755	0.016	25.645	0.000
1211	6.0809	0.010	25.625	0.000
1212	6.0863	0.014	25.625	0.000
1213	6.0916	0.012	25.675	0.000
1214	6.0970	0.012	25.675	0.000
1215	6.1009	0.024	25.675	0.000
1216	6.1049	0.030	25.625	0.000
1217	6.1088	0.030	25.625	0.000
1218	6.1127	0.030	25.630	0.000
1219	6.1181	0.034	25.630	0.000
1220	6.1234	0.032	25.585	0.000
1221	6.1288	0.036	25.585	0.000
1222	6.1342	0.036	25.550	0.000
1223	6.1396	0.032	25.550	0.000
1224	6.1450	0.036	25.590	0.000
1225	6.1502	0.038	25.590	0.000
1226	6.1555	0.050	25.590	0.000
1227	6.1608	0.040	25.650	0.000
1228	6.1661	0.050	25.650	0.000
1229	6.1715	0.050	25.680	0.000
1230	6.1768	0.052	25.680	0.000
1231	6.1800	0.044	25.615	0.000
1232	6.1832	0.052	25.615	0.000
1233	6.1864	0.046	25.620	0.000
1234	6.1896	0.046	25.620	0.000
1235	6.1928	0.050	25.635	0.000
1236	6.2008	0.052	25.635	0.000
1237	6.2087	0.050	25.635	0.000
1238	6.2141	0.042	25.635	0.000
1239	6.2194	0.040	25.635	0.000
1240	6.2248	0.042	25.650	0.000
1241	6.2301	0.036	25.650	0.000
1242	6.2354	0.042	25.645	0.000
1243	6.2407	0.044	25.645	0.000
1244	6.2439	0.038	25.690	0.000
1245	6.2471	0.042	25.690	0.000
1246	6.2503	0.042	25.635	0.000
1247	6.2535	0.036	25.635	0.000
1248	6.2567	0.034	25.635	0.000
1249	6.2660	0.034	25.585	0.000
1250	6.2754	0.036	25.585	0.000
1251	6.2798	0.032	25.570	0.000
1252	6.2843	0.032	25.570	0.000
1253	6.2887	0.036	25.615	0.000
1254	6.2941	0.038	25.615	0.000
1255	6.2995	0.038	25.620	0.000
1256	6.3049	0.036	25.620	0.000
1257	6.3080	0.036	25.680	0.000
1258	6.3112	0.028	25.680	0.000
1259	6.3143	0.036	25.680	0.000
1260	6.3175	0.034	25.680	0.000
1261	6.3206	0.040	25.680	0.000
1262	6.3366	0.058	25.670	0.000
1263	6.3419	0.066	25.670	0.000
1264	6.3473	0.064	25.645	0.000
1265	6.3526	0.054	25.645	0.000
1266	6.3566	0.064	25.655	0.000
1267	6.3606	0.054	25.655	0.000
1268	6.3646	0.058	25.665	0.000
1269	6.3686	0.070	25.665	0.000
1270	6.3718	0.080	25.665	0.000
1271	6.3750	0.084	25.675	0.000
1272	6.3782	0.086	25.675	0.000
1273	6.3814	0.082	25.620	0.000
1274	6.3846	0.074	25.620	0.000
1275	6.4005	0.084	25.640	0.000
1276	6.4059	0.092	25.640	0.000
1277	6.4114	0.098	25.615	0.000
1278	6.4168	0.098	25.615	0.000
1279	6.4220	0.100	25.695	0.000
1280	6.4273	0.096	25.695	0.000
1281	6.4325	0.092	25.695	0.000
1282	6.4371	0.088	25.675	0.000
1283	6.4416	0.098	25.675	0.000
1284	6.4462	0.094	25.655	0.000
1285	6.4508	0.090	25.655	0.000
1286	6.4553	0.090	25.690	0.000
1287	6.4599	0.080	25.690	0.000
1288	6.4645	0.068	25.670	0.000
1289	6.4699	0.068	25.670	0.000
1290	6.4754	0.084	25.630	0.000
1291	6.4809	0.096	25.630	0.000
1292	6.4861	0.108	25.630	0.000
1293	6.4913	0.106	25.630	0.000
1294	6.4965	0.104	25.630	0.000
1295	6.5019	0.106	25.700	0.000
1296	6.5073	0.100	25.700	0.000
1297	6.5127	0.112	25.710	0.000
1298	6.5158	0.116	25.710	0.000
1299	6.5190	0.146	25.620	0.000
1300	6.5222	0.152	25.620	0.000
1301	6.5253	0.164	25.590	0.000
1302	6.5285	0.152	25.590	0.000
1303	6.5366	0.162	25.590	0.000
1304	6.5446	0.162	25.695	0.000
1305	6.5500	0.166	25.695	0.000
1306	6.5554	0.192	25.695	0.000
1307	6.5608	0.202	25.695	0.000
1308	6.5661	0.202	25.630	0.000
1309	6.5714	0.206	25.630	0.000
1310	6.5767	0.200	25.640	0.000
1311	6.5798	0.188	25.640	0.000
1312	6.5830	0.182	25.705	0.000
1313	6.5861	0.168	25.705	0.000
1314	6.5893	0.168	25.705	0.000
1315	6.5924	0.160	25.640	0.000
1316	6.6004	0.158	25.640	0.000
1317	6.6084	0.158	25.610	0.000
1318	6.6137	0.150	25.610	0.000
1319	6.6190	0.142	25.605	0.000
1320	6.6244	0.134	25.605	0.000
1321	6.6298	0.120	25.670	0.000
1322	6.6353	0.114	25.670	0.000
1323	6.6407	0.114	25.670	0.000
1324	6.6439	0.112	25.670	0.000
1325	6.6470	0.134	25.670	0.000
1326	6.6501	0.154	25.695	0.000
1327	6.6533	0.148	25.695	0.000
1328	6.6564	0.150	25.650	0.000
1329	6.6723	0.146	25.650	0.000
1330	6.6763	0.150	25.630	0.000
1331	6.6803	0.170	25.630	0.000
1332	6.6843	0.164	25.600	0.000
1333	6.6883	0.202	25.600	0.000
1334	6.6937	0.208	25.620	0.000
1335	6.6990	0.238	25.620	0.000
1336	6.7044	0.248	25.620	0.000
1337	6.7084	0.248	25.685	0.000
1338	6.7123	0.260	25.685	0.000
1339	6.7163	0.272	25.645	0.000
1340	6.7203	0.294	25.645	0.000
1341	6.7283	0.308	25.655	0.000
1342	6.7364	0.350	25.655	0.000
1343	6.7418	0.354	25.630	0.000
1344	6.7471	0.336	25.630	0.000
1345	6.7525	0.318	25.635	0.000
1346	6.7577	0.308	25.635	0.000
1347	6.7630	0.296	25.635	0.000
1348	6.7682	0.300	25.590	0.000
1349	6.7722	0.302	25.590	0.000
1350	6.7762	0.296	25.665	0.000
1351	6.7802	0.266	25.665	0.000
1352	6.7841	0.234	25.705	0.000
1353	6.7895	0.210	25.705	0.000
1354	6.7948	0.186	25.575	0.000
1355	6.8002	0.182	25.575	0.000
1356	6.8055	0.190	25.720	0.000
1357	6.8108	0.184	25.720	0.000
1358	6.8161	0.184	25.720	0.000
1359	6.8215	0.176	25.705	0.000
1360	6.8269	0.164	25.705	0.000
1361	6.8323	0.156	25.650	0.000
1362	6.8362	0.146	25.650	0.000
1363	6.8402	0.138	25.635	0.000
1364	6.8442	0.134	25.635	0.000
1365	6.8482	0.134	25.530	0.000
1366	6.8536	0.134	25.530	0.000
1367	6.8590	0.126	25.645	0.000
1368	6.8644	0.128	25.645	0.000
1369	6.8697	0.122	25.645	0.000
1370	6.8750	0.106	25.625	0.000
1371	6.8804	0.106	25.625	0.000
1372	6.8856	0.134	25.680	0.000
1373	6.8909	0.136	25.680	0.000
1374	6.8962	0.154	25.590	0.000
1375	6.9002	0.168	25.590	0.000
1376	6.9042	0.186	25.560	0.000
1377	6.9082	0.192	25.560	0.000
1378	6.9122	0.196	25.665	0.000
1379	6.9202	0.218	25.665	0.000
1380	6.9282	0.238	25.665	0.000
1381	6.9322	0.286	25.690	0.000
1382	6.9363	0.322	25.690	0.000
1383	6.9403	0.428	25.635	0.000
1384	6.9443	0.436	25.635	0.000
1385	6.9496	0.450	25.645	0.000
1386	6.9549	0.440	25.645	0.000
1387	6.9601	0.436	25.595	0.000
1388	6.9633	0.490	25.595	0.000
1389	6.9665	0.590	25.570	0.000
1390	6.9697	0.610	25.570	0.000
1391	6.9729	0.598	25.570	0.000
1392	6.9761	0.556	25.590	0.000
1393	6.9921	0.516	25.590	0.000
1394	6.9974	0.442	25.605	0.000
1395	7.0028	0.390	25.605	0.000
1396	7.0081	0.388	25.665	0.000
1397	7.0121	0.374	25.665	0.000
1398	7.0162	0.370	25.545	0.000
1399	7.0202	0.344	25.545	0.000
1400	7.0242	0.292	25.615	0.000
1401	7.0282	0.242	25.615	0.000
1402	7.0321	0.216	25.615	0.000
1403	7.0361	0.198	25.595	0.000
1404	7.0401	0.204	25.595	0.000
1405	7.0481	0.222	25.630	0.000
1406	7.0560	0.220	25.630	0.000
1407	7.0614	0.198	25.575	0.000
1408	7.0667	0.178	25.575	0.000
1409	7.0720	0.160	25.610	0.000
1410	7.0774	0.142	25.610	0.000
1411	7.0827	0.146	25.590	0.000
1412	7.0880	0.158	25.590	0.000
1413	7.0912	0.164	25.590	0.000
1414	7.0944	0.146	25.575	0.000
1415	7.0976	0.136	25.575	0.000
1416	7.1008	0.130	25.570	0.000
1417	7.1040	0.114	25.570	0.000
1418	7.1120	0.122	25.565	0.000
1419	7.1201	0.150	25.565	0.000
1420	7.1254	0.156	25.515	0.000
1421	7.1307	0.166	25.515	0.000
1422	7.1361	0.178	25.580	0.000
1423	7.1414	0.190	25.580	0.000
1424	7.1468	0.224	25.580	0.000
1425	7.1521	0.244	25.520	0.000
1426	7.1553	0.298	25.520	0.000
1427	7.1585	0.294	25.560	0.000
1428	7.1617	0.332	25.560	0.000
1429	7.1649	0.364	25.550	0.000
1430	7.1680	0.410	25.550	0.000
1431	7.1884	0.446	25.550	0.000
1432	7.1907	0.514	25.550	0.000
1433	7.1931	0.574	25.535	0.000
1434	7.1954	0.586	25.535	0.000
1435	7.1978	0.626	25.535	0.000
1436	7.2002	0.638	25.630	0.000
1437	7.2081	0.618	25.630	0.000
1438	7.2160	0.588	25.555	0.000
1439	7.2192	0.606	25.555	0.000
1440	7.2224	0.586	25.515	0.000
1441	7.2256	0.554	25.515	0.000
1442	7.2288	0.498	25.605	0.000
1443	7.2319	0.456	25.605	0.000
1444	7.2479	0.388	25.600	0.000
1445	7.2533	0.328	25.600	0.000
1446	7.2586	0.296	25.600	0.000
1447	7.2639	0.272	25.585	0.000
1448	7.2680	0.260	25.585	0.000
1449	7.2720	0.244	25.565	0.000
1450	7.2760	0.226	25.565	0.000
1451	7.2801	0.266	25.510	0.000
1452	7.2840	0.278	25.510	0.000
1453	7.2880	0.308	25.530	0.000
1454	7.2919	0.312	25.530	0.000
1455	7.2959	0.406	25.565	0.000
1456	7.3039	0.450	25.565	0.000
1457	7.3119	0.454	25.565	0.000
1458	7.3173	0.454	25.490	0.000
1459	7.3227	0.500	25.490	0.000
1460	7.3280	0.582	25.445	0.000
1461	7.3334	0.668	25.445	0.000
1462	7.3387	0.742	25.460	0.000
1463	7.3440	0.778	25.460	0.000
1464	7.3472	0.754	25.515	0.000
1465	7.3504	0.706	25.515	0.000
1466	7.3535	0.726	25.510	0.000
1467	7.3567	0.694	25.510	0.000
1468	7.3599	0.764	25.510	0.000
1469	7.3694	0.784	25.425	0.000
1470	7.3789	0.790	25.425	0.000
1471	7.3821	0.720	25.530	0.000
1472	7.3854	0.646	25.530	0.000
1473	7.3886	0.584	25.500	0.000
1474	7.3918	0.500	25.500	0.000
1475	7.4000	0.444	25.420	0.000
1476	7.4081	0.430	25.420	0.000
1477	7.4134	0.388	25.425	0.000
1478	7.4188	0.348	25.425	0.000
1479	7.4241	0.318	25.425	0.000
1480	7.4294	0.282	25.370	0.000
1481	7.4347	0.232	25.370	0.000
1482	7.4400	0.210	25.440	0.000
1483	7.4439	0.210	25.440	0.000
1484	7.4479	0.206	25.395	0.000
1485	7.4518	0.248	25.395	0.000
1486	7.4557	0.260	25.365	0.000
1487	7.4611	0.290	25.365	0.000
1488	7.4664	0.284	25.380	0.000
1489	7.4717	0.312	25.380	0.000
1490	7.4757	0.332	25.380	0.000
1491	7.4797	0.340	25.395	0.000
1492	7.4837	0.382	25.395	0.000
1493	7.4877	0.428	25.405	0.000
1494	7.4957	0.486	25.405	0.000
1495	7.5037	0.524	25.390	0.000
1496	7.5090	0.606	25.390	0.000
1497	7.5143	0.614	25.415	0.000
1498	7.5196	0.666	25.415	0.000
1499	7.5236	0.704	25.365	0.000
1500	7.5276	0.844	25.365	0.000
1501	7.5316	0.846	25.365	0.000
1502	7.5356	0.892	25.380	0.000
1503	7.5396	0.868	25.380	0.000
1504	7.5436	0.812	25.375	0.000
1505	7.5476	0.796	25.375	0.000
1506	7.5516	0.754	25.335	0.000
1507	7.5596	0.676	25.335	0.000
1508	7.5676	0.614	25.365	0.000
1509	7.5729	0.546	25.365	0.000
1510	7.5783	0.476	25.285	0.000
1511	7.5836	0.396	25.285	0.000
1512	7.5890	0.338	25.285	0.000
1513	7.5944	0.298	25.305	0.000
1514	7.5998	0.262	25.305	0.000
1515	7.6030	0.250	25.325	0.000
1516	7.6061	0.256	25.325	0.000
1517	7.6093	0.252	25.355	0.000
1518	7.6124	0.224	25.355	0.000
1519	7.6156	0.218	25.270	0.000
1520	7.6236	0.206	25.270	0.000
1521	7.6315	0.212	25.340	0.000
1522	7.6369	0.224	25.340	0.000
1523	7.6422	0.262	25.340	0.000
1524	7.6476	0.288	25.340	0.000
1525	7.6529	0.328	25.340	0.000
1526	7.6582	0.346	25.285	0.000
1527	7.6636	0.340	25.285	0.000
1528	7.6696	0.366	25.315	0.000
1529	7.6755	0.400	25.315	0.000
1530	7.6815	0.466	25.315	0.000
1531	7.6875	0.498	25.315	0.000
1532	7.6935	0.582	25.290	0.000
1533	7.6995	0.610	25.290	0.000
1534	7.7055	0.644	25.290	0.000
1535	7.7087	0.632	25.310	0.000
1536	7.7119	0.676	25.310	0.000
1537	7.7152	0.652	25.280	0.000
1538	7.7184	0.644	25.280	0.000
1539	7.7216	0.646	25.365	0.000
1540	7.7269	0.624	25.365	0.000
1541	7.7323	0.570	25.305	0.000
1542	7.7376	0.502	25.305	0.000
1543	7.7429	0.444	25.265	0.000
1544	7.7483	0.392	25.265	0.000
1545	7.7536	0.350	25.265	0.000
1546	7.7590	0.334	25.255	0.000
1547	7.7643	0.312	25.255	0.000
1548	7.7697	0.276	25.220	0.000
1549	7.7737	0.240	25.220	0.000
1550	7.7777	0.208	25.240	0.000
1551	7.7817	0.232	25.240	0.000
1552	7.7857	0.244	25.185	0.000
1553	7.7911	0.272	25.185	0.000
1554	7.7965	0.296	25.260	0.000
1555	7.8018	0.330	25.260	0.000
1556	7.8058	0.326	25.260	0.000
1557	7.8097	0.362	25.225	0.000
1558	7.8136	0.398	25.225	0.000
1559	7.8175	0.574	25.295	0.000
1560	7.8255	0.650	25.295	0.000
1561	7.8334	0.752	25.295	0.000
1562	7.8388	0.794	25.295	0.000
1563	7.8442	0.778	25.265	0.000
1564	7.8495	0.828	25.265	0.000
1565	7.8535	0.826	25.185	0.000
1566	7.8575	0.882	25.185	0.000
1567	7.8615	0.888	25.185	0.000
1568	7.8655	0.932	25.220	0.000
1569	7.8695	0.936	25.220	0.000
1570	7.8734	0.928	25.270	0.000
1571	7.8774	0.800	25.270	0.000
1572	7.8813	0.736	25.240	0.000
1573	7.8894	0.676	25.240	0.000
1574	7.8974	0.628	25.185	0.000
1575	7.9027	0.580	25.185	0.000
1576	7.9080	0.538	25.210	0.000
1577	7.9133	0.472	25.210	0.000
1578	7.9187	0.412	25.210	0.000
1579	7.9241	0.362	25.170	0.000
1580	7.9295	0.324	25.170	0.000
1581	7.9335	0.284	25.180	0.000
1582	7.9375	0.250	25.180	0.000
1583	7.9414	0.228	25.155	0.000
1584	7.9454	0.212	25.155	0.000
1585	7.9507	0.240	25.155	0.000
1586	7.9560	0.258	25.155	0.000
1587	7.9613	0.284	25.155	0.000
1588	7.9666	0.300	25.180	0.000
1589	7.9720	0.334	25.180	0.000
1590	7.9773	0.362	25.155	0.000
1591	7.9826	0.382	25.155	0.000
1592	7.9879	0.422	25.190	0.000
1593	7.9932	0.464	25.190	0.000
1594	7.9986	0.536	25.200	0.000
1595	8.0039	0.594	25.200	0.000
1596	8.0092	0.666	25.170	0.000
1597	8.0146	0.700	25.170	0.000
1598	8.0199	0.752	25.170	0.000
1599	8.0253	0.720	25.170	0.000
1600	8.0295	0.758	25.170	0.000
1601	8.0337	0.820	25.105	0.000
1602	8.0379	0.982	25.105	0.000
1603	8.0422	1.046	25.155	0.000
1604	8.0472	1.082	25.155	0.000
1605	8.0522	1.006	25.125	0.000
1606	8.0573	0.920	25.125	0.000
1607	8.0613	0.856	25.070	0.000
1608	8.0653	0.786	25.070	0.000
1609	8.0692	0.730	25.070	0.000
1610	8.0732	0.664	25.150	0.000
1611	8.0812	0.594	25.150	0.000
1612	8.0892	0.530	25.190	0.000
1613	8.0946	0.446	25.190	0.000
1614	8.1000	0.350	25.150	0.000
1615	8.1054	0.294	25.150	0.000
1616	8.1094	0.268	25.100	0.000
1617	8.1134	0.246	25.100	0.000
1618	8.1175	0.240	25.115	0.000
1619	8.1215	0.234	25.115	0.000
1620	8.1267	0.206	25.115	0.000
1621	8.1319	0.196	25.185	0.000
1622	8.1371	0.190	25.185	0.000
1623	8.1425	0.216	25.165	0.000
1624	8.1478	0.232	25.165	0.000
1625	8.1532	0.274	25.060	0.000
1626	8.1587	0.300	25.060	0.000
1627	8.1641	0.336	25.095	0.000
1628	8.1696	0.340	25.095	0.000
1629	8.1748	0.356	25.195	0.000
1630	8.1800	0.388	25.195	0.000
1631	8.1852	0.442	25.195	0.000
1632	8.1884	0.530	25.070	0.000
1633	8.1916	0.568	25.070	0.000
1634	8.1948	0.622	25.060	0.000
1635	8.1980	0.630	25.060	0.000
1636	8.2012	0.696	25.110	0.000
1637	8.2093	0.670	25.110	0.000
1638	8.2174	0.670	25.055	0.000
1639	8.2227	0.632	25.055	0.000
1640	8.2280	0.600	25.070	0.000
1641	8.2333	0.572	25.070	0.000
1642	8.2386	0.540	25.070	0.000
1643	8.2439	0.484	25.120	0.000
1644	8.2492	0.430	25.120	0.000
1645	8.2524	0.376	25.060	0.000
1646	8.2556	0.334	25.060	0.000
1647	8.2588	0.280	25.055	0.000
1648	8.2620	0.248	25.055	0.000
1649	8.2652	0.230	25.130	0.000
1650	8.2732	0.212	25.130	0.000
1651	8.2812	0.212	25.075	0.000
1652	8.2865	0.210	25.075	0.000
1653	8.2918	0.192	25.075	0.000
1654	8.2971	0.174	24.980	0.000
1655	8.3024	0.170	24.980	0.000
1656	8.3078	0.160	25.050	0.000
1657	8.3131	0.154	25.050	0.000
1658	8.3186	0.146	25.075	0.000
1659	8.3240	0.144	25.075	0.000
1660	8.3295	0.142	25.080	0.000
1661	8.3350	0.138	25.080	0.000
1662	8.3405	0.134	25.135	0.000
1663	8.3460	0.142	25.135	0.000
1664	8.3515	0.156	25.135	0.000
1665	8.3570	0.180	25.095	0.000
1666	8.3624	0.192	25.095	0.000
1667	8.3679	0.226	25.160	0.000
1668	8.3720	0.268	25.160	0.000
1669	8.3760	0.278	25.075	0.000
1670	8.3800	0.316	25.075	0.000
1671	8.3840	0.354	25.070	0.000
1672	8.3893	0.514	25.070	0.000
1673	8.3947	0.624	25.035	0.000
1674	8.4000	0.750	25.035	0.000
1675	8.4040	0.778	25.035	0.000
1676	8.4080	0.782	25.055	0.000
1677	8.4120	0.780	25.055	0.000
1678	8.4160	0.806	25.035	0.000
1679	8.4214	0.892	25.035	0.000
1680	8.4268	0.942	25.035	0.000
1681	8.4322	0.918	25.035	0.000
1682	8.4375	0.914	25.090	0.000
1683	8.4428	0.804	25.090	0.000
1684	8.4481	0.664	25.050	0.000
1685	8.4535	0.562	25.050	0.000
1686	8.4589	0.488	25.050	0.000
1687	8.4642	0.448	25.070	0.000
1688	8.4674	0.408	25.070	0.000
1689	8.4706	0.376	25.115	0.000
1690	8.4737	0.346	25.115	0.000
1691	8.4769	0.298	25.065	0.000
1692	8.4801	0.242	25.065	0.000
1693	8.4960	0.224	25.000	0.000
1694	8.5000	0.214	25.000	0.000
1695	8.5040	0.202	25.030	0.000
1696	8.5080	0.200	25.030	0.000
1697	8.5120	0.192	25.030	0.000
1698	8.5173	0.178	25.045	0.000
1699	8.5226	0.184	25.045	0.000
1700	8.5278	0.182	25.075	0.000
1701	8.5319	0.196	25.075	0.000
1702	8.5359	0.210	25.025	0.000
1703	8.5399	0.222	25.025	0.000
1704	8.5440	0.232	25.050	0.000
1705	8.5519	0.242	25.050	0.000
1706	8.5599	0.284	25.020	0.000
1707	8.5652	0.308	25.020	0.000
1708	8.5705	0.366	25.020	0.000
1709	8.5759	0.408	25.010	0.000
1710	8.5799	0.484	25.010	0.000
1711	8.5839	0.516	25.055	0.000
1712	8.5878	0.572	25.055	0.000
1713	8.5918	0.588	25.010	0.000
1714	8.5958	0.634	25.010	0.000
1715	8.5998	0.690	25.060	0.000
1716	8.6038	0.764	25.060	0.000
1717	8.6078	0.824	25.000	0.000
1718	8.6160	0.826	25.000	0.000
1719	8.6243	0.802	25.000	0.000
1720	8.6294	0.726	25.055	0.000
1721	8.6346	0.654	25.055	0.000
1722	8.6397	0.604	25.070	0.000
1723	8.6451	0.584	25.070	0.000
1724	8.6504	0.542	25.010	0.000
1725	8.6558	0.480	25.010	0.000
1726	8.6614	0.408	24.970	0.000
1727	8.6670	0.334	24.970	0.000
1728	8.6726	0.286	25.065	0.000
1729	8.6783	0.276	25.065	0.000
1730	8.6839	0.250	25.065	0.000
1731	8.6895	0.238	24.995	0.000
1732	8.6951	0.234	24.995	0.000
1733	8.7007	0.218	25.045	0.000
1734	8.7047	0.182	25.045	0.000
1735	8.7087	0.162	25.000	0.000
1736	8.7127	0.164	25.000	0.000
1737	8.7168	0.166	25.015	0.000
1738	8.7208	0.204	25.015	0.000
1739	8.7248	0.214	25.095	0.000
1740	8.7288	0.288	25.095	0.000
1741	8.7328	0.290	25.095	0.000
1742	8.7367	0.288	25.055	0.000
1743	8.7407	0.304	25.055	0.000
1744	8.7447	0.310	25.055	0.000
1745	8.7487	0.372	25.055	0.000
1746	8.7567	0.464	24.995	0.000
1747	8.7647	0.496	24.995	0.000
1748	8.7701	0.530	24.960	0.000
1749	8.7754	0.572	24.960	0.000
1750	8.7808	0.574	25.060	0.000
1751	8.7861	0.574	25.060	0.000
1752	8.7915	0.582	25.060	0.000
1753	8.7968	0.658	25.115	0.000
1754	8.8008	0.694	25.115	0.000
1755	8.8048	0.792	24.980	0.000
1756	8.8087	0.770	24.980	0.000
1757	8.8127	0.740	25.035	0.000
1758	8.8180	0.686	25.035	0.000
1759	8.8233	0.640	25.035	0.000
1760	8.8287	0.574	25.035	0.000
1761	8.8341	0.540	25.010	0.000
1762	8.8396	0.518	25.010	0.000
1763	8.8450	0.464	25.010	0.000
1764	8.8502	0.402	24.995	0.000
1765	8.8554	0.368	24.995	0.000
1766	8.8606	0.324	24.950	0.000
1767	8.8646	0.272	24.950	0.000
1768	8.8686	0.248	25.030	0.000
1769	8.8726	0.234	25.030	0.000
1770	8.8766	0.212	25.030	0.000
1771	8.8820	0.210	25.030	0.000
1772	8.8873	0.228	25.035	0.000
1773	8.8926	0.246	25.035	0.000
1774	8.8979	0.278	25.035	0.000
1775	8.9033	0.304	25.020	0.000
1776	8.9086	0.322	25.020	0.000
1777	8.9139	0.372	25.005	0.000
1778	8.9193	0.400	25.005	0.000
1779	8.9246	0.466	24.940	0.000
1780	8.9286	0.494	24.940	0.000
1781	8.9326	0.584	25.040	0.000
1782	8.9366	0.632	25.040	0.000
1783	8.9406	0.694	24.890	0.000
1784	8.9486	0.772	24.890	0.000
1785	8.9566	0.954	24.890	0.000
1786	8.9606	1.030	25.035	0.000
1787	8.9646	1.152	25.035	0.000
1788	8.9686	1.180	25.075	0.000
1789	8.9726	1.144	25.075	0.000
1790	8.9779	1.124	24.970	0.000
1791	8.9832	1.024	24.970	0.000
1792	8.9885	0.954	25.035	0.000
1793	8.9925	0.846	25.035	0.000
1794	8.9965	0.728	24.990	0.000
1795	9.0005	0.650	24.990	0.000
1796	9.0045	0.580	24.990	0.000
1797	9.0125	0.474	24.995	0.000
1798	9.0205	0.374	24.995	0.000
1799	9.0258	0.310	24.925	0.000
1800	9.0312	0.274	24.925	0.000
1801	9.0365	0.242	24.970	0.000
1802	9.0418	0.226	24.970	0.000
1803	9.0471	0.222	24.950	0.000
1804	9.0525	0.220	24.950	0.000
1805	9.0580	0.212	24.970	0.000
1806	9.0636	0.224	24.970	0.000
1807	9.0692	0.210	24.970	0.000
1808	9.0747	0.226	24.970	0.000
1809	9.0803	0.238	24.970	0.000
1810	9.0858	0.278	24.990	0.000
1811	9.0914	0.300	24.990	0.000
1812	9.0954	0.348	24.915	0.000
1813	9.0994	0.424	24.915	0.000
1814	9.1034	0.432	24.965	0.000
1815	9.1074	0.462	24.965	0.000
1816	9.1115	0.482	24.955	0.000
1817	9.1156	0.518	24.955	0.000
1818	9.1197	0.544	24.955	0.000
1819	9.1237	0.654	24.935	0.000
1820	9.1278	0.722	24.935	0.000
1821	9.1319	0.800	24.965	0.000
1822	9.1360	0.808	24.965	0.000
1823	9.1400	0.794	24.975	0.000
1824	9.1477	0.762	24.975	0.000
1825	9.1554	0.780	24.960	0.000
1826	9.1608	0.744	24.960	0.000
1827	9.1662	0.720	24.915	0.000
1828	9.1716	0.708	24.915	0.000
1829	9.1769	0.690	24.915	0.000
1830	9.1823	0.644	24.980	0.000
1831	9.1876	0.558	24.980	0.000
1832	9.1915	0.482	24.935	0.000
1833	9.1955	0.404	24.935	0.000
1834	9.1994	0.348	24.935	0.000
1835	9.2033	0.302	24.935	0.000
1836	9.2088	0.270	24.990	0.000
1837	9.2142	0.252	24.990	0.000
1838	9.2196	0.242	24.910	0.000
1839	9.2249	0.226	24.910	0.000
1840	9.2303	0.208	24.910	0.000
1841	9.2356	0.190	24.940	0.000
1842	9.2408	0.188	24.940	0.000
1843	9.2461	0.184	24.965	0.000
1844	9.2514	0.172	24.965	0.000
1845	9.2568	0.164	24.865	0.000
1846	9.2622	0.162	24.865	0.000
1847	9.2677	0.154	24.930	0.000
1848	9.2731	0.142	24.930	0.000
1849	9.2785	0.134	24.895	0.000
1850	9.2840	0.154	24.895	0.000
1851	9.2894	0.168	24.895	0.000
1852	9.2934	0.178	24.920	0.000
1853	9.2975	0.196	24.920	0.000
1854	9.3015	0.268	24.940	0.000
1855	9.3056	0.300	24.940	0.000
1856	9.3109	0.348	24.900	0.000
1857	9.3162	0.370	24.900	0.000
1858	9.3215	0.384	24.980	0.000
1859	9.3246	0.448	24.980	0.000
1860	9.3278	0.526	25.005	0.000
1861	9.3310	0.576	25.005	0.000
1862	9.3342	0.634	25.005	0.000
1863	9.3374	0.666	24.930	0.000
1864	9.3453	0.684	24.930	0.000
1865	9.3533	0.708	24.950	0.000
1866	9.3587	0.698	24.950	0.000
1867	9.3640	0.776	24.990	0.000
1868	9.3694	0.762	24.990	0.000
1869	9.3747	0.758	24.940	0.000
1870	9.3800	0.704	24.940	0.000
1871	9.3853	0.626	24.950	0.000
1872	9.3885	0.590	24.950	0.000
1873	9.3917	0.554	24.950	0.000
1874	9.3949	0.494	24.950	0.000
1875	9.3981	0.472	24.950	0.000
1876	9.4014	0.444	24.935	0.000
1877	9.4173	0.356	24.935	0.000
1878	9.4213	0.296	25.005	0.000
1879	9.4253	0.276	25.005	0.000
1880	9.4293	0.246	24.920	0.000
1881	9.4333	0.226	24.920	0.000
1882	9.4385	0.232	24.910	0.000
1883	9.4438	0.226	24.910	0.000
1884	9.4491	0.208	24.910	0.000
1885	9.4531	0.200	25.000	0.000
1886	9.4572	0.180	25.000	0.000
1887	9.4612	0.196	24.900	0.000
1888	9.4652	0.204	24.900	0.000
1889	9.4732	0.226	24.900	0.000
1890	9.4812	0.234	24.900	0.000
1891	9.4866	0.260	24.865	0.000
1892	9.4920	0.280	24.865	0.000
1893	9.4975	0.336	24.905	0.000
1894	9.5015	0.366	24.905	0.000
1895	9.5055	0.444	24.905	0.000
1896	9.5094	0.470	24.945	0.000
1897	9.5134	0.512	24.945	0.000
1898	9.5173	0.576	24.950	0.000
1899	9.5213	0.608	24.950	0.000
1900	9.5252	0.678	24.985	0.000
1901	9.5291	0.754	24.985	0.000
1902	9.5371	1.042	24.895	0.000
1903	9.5450	1.214	24.895	0.000
1904	9.5504	1.322	24.940	0.000
1905	9.5557	1.276	24.940	0.000
1906	9.5611	1.180	24.940	0.000
1907	9.5664	1.100	24.960	0.000
1908	9.5718	1.056	24.960	0.000
1909	9.5771	1.012	24.945	0.000
1910	9.5824	0.990	24.945	0.000
1911	9.5878	0.868	24.910	0.000
1912	9.5931	0.762	24.910	0.000
1913	9.5984	0.628	24.925	0.000
1914	9.6037	0.488	24.925	0.000
1915	9.6091	0.390	24.880	0.000
1916	9.6131	0.328	24.880	0.000
1917	9.6171	0.300	24.880	0.000
1918	9.6211	0.270	24.890	0.000
1919	9.6251	0.242	24.890	0.000
1920	9.6304	0.224	24.890	0.000
1921	9.6357	0.196	24.890	0.000
1922	9.6411	0.188	24.995	0.000
1923	9.6450	0.192	24.995	0.000
1924	9.6490	0.198	24.945	0.000
1925	9.6530	0.210	24.945	0.000
1926	9.6569	0.230	24.920	0.000
1927	9.6650	0.216	24.920	0.000
1928	9.6730	0.226	24.920	0.000
1929	9.6770	0.244	24.905	0.000
1930	9.6810	0.286	24.905	0.000
1931	9.6850	0.320	24.990	0.000
1932	9.6890	0.374	24.990	0.000
1933	9.6944	0.422	24.910	0.000
1934	9.6998	0.438	24.910	0.000
1935	9.7053	0.454	24.875	0.000
1936	9.7092	0.470	24.875	0.000
1937	9.7131	0.532	24.925	0.000
1938	9.7171	0.574	24.925	0.000
1939	9.7210	0.712	24.925	0.000
1940	9.7290	0.738	24.990	0.000
1941	9.7370	0.768	24.990	0.000
1942	9.7424	0.720	24.910	0.000
1943	9.7478	0.680	24.910	0.000
1944	9.7532	0.620	24.845	0.000
1945	9.7572	0.600	24.845	0.000
1946	9.7611	0.596	24.865	0.000
1947	9.7651	0.568	24.865	0.000
1948	9.7690	0.502	24.890	0.000
1949	9.7730	0.436	24.890	0.000
1950	9.7769	0.360	24.890	0.000
1951	9.7809	0.314	24.945	0.000
1952	9.7849	0.284	24.945	0.000
1953	9.7929	0.260	24.890	0.000
1954	9.8009	0.248	24.890	0.000
1955	9.8062	0.236	24.890	0.000
1956	9.8116	0.220	24.890	0.000
1957	9.8169	0.202	24.990	0.000
1958	9.8223	0.188	24.990	0.000
1959	9.8276	0.190	24.855	0.000
1960	9.8329	0.182	24.855	0.000
1961	9.8361	0.166	24.855	0.000
1962	9.8393	0.156	24.860	0.000
1963	9.8425	0.150	24.860	0.000
1964	9.8456	0.140	24.885	0.000
1965	9.8488	0.144	24.885	0.000
1966	9.8570	0.150	24.865	0.000
1967	9.8652	0.144	24.865	0.000
1968	9.8704	0.164	24.845	0.000
1969	9.8757	0.166	24.845	0.000
1970	9.8810	0.158	24.895	0.000
1971	9.8863	0.146	24.895	0.000
1972	9.8916	0.176	24.895	0.000
1973	9.8969	0.208	24.905	0.000
1974	9.9009	0.252	24.905	0.000
1975	9.9049	0.310	24.935	0.000
1976	9.9089	0.468	24.935	0.000
1977	9.9129	0.516	24.930	0.000
1978	9.9209	0.530	24.930	0.000
1979	9.9288	0.550	24.850	0.000
1980	9.9329	0.560	24.850	0.000
1981	9.9370	0.632	24.890	0.000
1982	9.9410	0.718	24.890	0.000
1983	9.9451	0.774	24.890	0.000
1984	9.9504	0.796	24.895	0.000
1985	9.9556	0.838	24.895	0.000
1986	9.9609	0.750	24.930	0.000
1987	9.9641	0.718	24.930	0.000
1988	9.9673	0.652	24.960	0.000
1989	9.9705	0.574	24.960	0.000
1990	9.9737	0.568	24.890	0.000
1991	9.9769	0.532	24.890	0.000
1992	9.9928	0.474	24.865	0.000
1993	9.9981	0.442	24.865	0.000
1994	10.0034	0.396	24.865	0.000
1995	10.0088	0.356	24.825	0.000
1996	10.0128	0.320	24.825	0.000
1997	10.0168	0.282	24.910	0.000
1998	10.0208	0.242	24.910	0.000
1999	10.0248	0.216	24.965	0.000
2000	10.0280	0.214	24.965	0.000
2001	10.0312	0.208	24.910	0.000
2002	10.0345	0.238	24.910	0.000
2003	10.0377	0.264	24.910	0.000
2004	10.0409	0.272	24.910	0.000
2005	10.0566	0.276	24.910	0.000
2006	10.0620	0.296	24.935	0.000
2007	10.0673	0.308	24.935	0.000
2008	10.0726	0.326	24.860	0.000
2009	10.0779	0.404	24.860	0.000
2010	10.0833	0.460	24.925	0.000
2011	10.0886	0.538	24.925	0.000
2012	10.0926	0.574	24.905	0.000
2013	10.0966	0.624	24.905	0.000
2014	10.1006	0.638	24.845	0.000
2015	10.1046	0.688	24.845	0.000
2016	10.1100	0.716	24.845	0.000
2017	10.1154	0.790	24.955	0.000
2018	10.1208	0.874	24.955	0.000
2019	10.1260	0.940	24.955	0.000
2020	10.1313	0.886	24.955	0.000
2021	10.1366	0.856	24.890	0.000
2022	10.1420	0.814	24.890	0.000
2023	10.1474	0.774	24.840	0.000
2024	10.1529	0.736	24.840	0.000
2025	10.1568	0.658	24.890	0.000
2026	10.1607	0.596	24.890	0.000
2027	10.1646	0.534	24.890	0.000
2028	10.1686	0.446	24.865	0.000
2029	10.1766	0.376	24.865	0.000
2030	10.1846	0.340	24.845	0.000
2031	10.1886	0.288	24.845	0.000
2032	10.1925	0.260	24.865	0.000
2033	10.1965	0.238	24.865	0.000
2034	10.2005	0.214	24.955	0.000
2035	10.2060	0.202	24.955	0.000
2036	10.2114	0.200	24.890	0.000
2037	10.2169	0.194	24.890	0.000
2038	10.2208	0.182	24.890	0.000
2039	10.2247	0.216	24.895	0.000
2040	10.2286	0.268	24.895	0.000
2041	10.2325	0.276	24.905	0.000
2042	10.2405	0.306	24.905	0.000
2043	10.2486	0.318	24.935	0.000
2044	10.2539	0.350	24.935	0.000
2045	10.2592	0.424	24.890	0.000
[truncated: 9,512 more rows]
