# Supplementary material for: Applications of a novel reciprocating positive displacement pump in the simulation of pulsatile arterial blood flow
Source: PLoS One. 2022 Dec 13;17(12):e0270780. doi: 10.1371/journal.pone.0270780 (PMC9746965; doi:10.1371/journal.pone.0270780)
Supplement: S1 File — (ZIP) [file pone.0270780.s001.zip › Supporting Information Data Files/Flow Rates/Splenic/Splenic Caudal Normal (u) 07.csv]

Viewer Version	2.91
COM HW Type	RS485/USB Sensor Cable
COM HW Config	Config String: COM10, 115200, ECHOOFF
Sensor Cable Version	1.8
Product Type	Liquid Flow Sensor (SF06 Chip)
Product COM Protocol Config	SHDLC Device Address: 0
Product ID	SLF3S-1300F
Sensor Serial	2109-000156
I2C Address	8
Supply Voltage	3.5 V
Command Address	0x3608
Sampling Time [ms]	5
Scale Factor Flow lin.	500
Scale Factor Temp lin.	200
Scale Factor Custom	1
Sample #	Relative Time[s]	Flow linearized [ml/min]	Temperature linearized [deg C]	Custom []
37	0.1972	0.002	23.710	0.000
38	0.2025	0.004	23.740	0.000
39	0.2079	-0.004	23.740	0.000
40	0.2133	-0.010	23.715	0.000
41	0.2187	-0.004	23.715	0.000
42	0.2241	-0.002	23.810	0.000
43	0.2294	0.002	23.810	0.000
44	0.2348	0.002	23.770	0.000
45	0.2401	-0.002	23.770	0.000
46	0.2454	-0.002	23.770	0.000
47	0.2506	-0.008	23.800	0.000
48	0.2558	-0.008	23.800	0.000
49	0.2598	-0.004	23.870	0.000
50	0.2638	-0.006	23.870	0.000
51	0.2677	-0.006	23.785	0.000
52	0.2717	-0.006	23.785	0.000
53	0.2772	-0.008	23.815	0.000
54	0.2826	-0.004	23.815	0.000
55	0.2880	0.004	23.820	0.000
56	0.2934	0.008	23.820	0.000
57	0.2988	0.002	23.820	0.000
58	0.3041	-0.002	23.875	0.000
59	0.3093	-0.002	23.875	0.000
60	0.3146	-0.010	23.870	0.000
61	0.3198	-0.010	23.870	0.000
62	0.3238	-0.006	23.905	0.000
63	0.3278	0.000	23.905	0.000
64	0.3318	0.002	23.900	0.000
65	0.3358	-0.004	23.900	0.000
66	0.3437	-0.002	23.960	0.000
67	0.3517	0.004	23.960	0.000
68	0.3557	-0.004	23.960	0.000
69	0.3597	-0.004	23.980	0.000
70	0.3637	-0.002	23.980	0.000
71	0.3676	-0.004	23.955	0.000
72	0.3730	-0.006	23.955	0.000
73	0.3783	-0.006	23.980	0.000
74	0.3837	-0.004	23.980	0.000
75	0.3890	0.002	24.005	0.000
76	0.3943	0.000	24.005	0.000
77	0.3996	-0.008	24.075	0.000
78	0.4049	-0.008	24.075	0.000
79	0.4102	-0.010	24.075	0.000
80	0.4155	-0.008	24.020	0.000
81	0.4209	-0.004	24.020	0.000
82	0.4262	0.006	24.085	0.000
83	0.4315	0.012	24.085	0.000
84	0.4355	0.012	24.030	0.000
85	0.4395	0.006	24.030	0.000
86	0.4436	-0.008	24.045	0.000
87	0.4476	-0.016	24.045	0.000
88	0.4530	-0.018	24.065	0.000
89	0.4584	-0.012	24.065	0.000
90	0.4638	-0.002	24.065	0.000
91	0.4691	0.010	24.045	0.000
92	0.4744	0.010	24.045	0.000
93	0.4797	0.008	24.145	0.000
94	0.4849	-0.002	24.145	0.000
95	0.4902	-0.008	24.110	0.000
96	0.4955	-0.012	24.110	0.000
97	0.5008	-0.012	24.035	0.000
98	0.5062	-0.004	24.035	0.000
99	0.5115	-0.002	24.120	0.000
100	0.5155	-0.002	24.120	0.000
101	0.5195	-0.004	24.120	0.000
102	0.5235	-0.008	24.125	0.000
103	0.5275	-0.002	24.125	0.000
104	0.5328	0.004	24.150	0.000
105	0.5381	0.004	24.150	0.000
106	0.5434	0.004	24.160	0.000
107	0.5488	-0.002	24.160	0.000
108	0.5541	-0.006	24.115	0.000
109	0.5594	-0.008	24.115	0.000
110	0.5648	-0.010	24.165	0.000
111	0.5701	-0.004	24.165	0.000
112	0.5754	0.000	24.165	0.000
113	0.5794	0.004	24.205	0.000
114	0.5834	-0.002	24.205	0.000
115	0.5874	-0.010	24.215	0.000
116	0.5914	-0.010	24.215	0.000
117	0.5994	-0.006	24.225	0.000
118	0.6074	-0.002	24.225	0.000
119	0.6115	0.002	24.260	0.000
120	0.6156	0.004	24.260	0.000
121	0.6197	0.004	24.250	0.000
122	0.6239	-0.002	24.250	0.000
123	0.6291	-0.008	24.250	0.000
124	0.6344	-0.012	24.310	0.000
125	0.6396	-0.010	24.310	0.000
126	0.6450	-0.002	24.290	0.000
127	0.6504	0.000	24.290	0.000
128	0.6558	-0.002	24.235	0.000
129	0.6611	-0.002	24.235	0.000
130	0.6663	-0.004	24.330	0.000
131	0.6715	-0.002	24.330	0.000
132	0.6770	0.002	24.260	0.000
133	0.6824	-0.002	24.260	0.000
134	0.6878	-0.006	24.260	0.000
135	0.6917	-0.008	24.310	0.000
136	0.6956	-0.008	24.310	0.000
137	0.6996	-0.008	24.245	0.000
138	0.7035	-0.006	24.245	0.000
139	0.7075	0.004	24.270	0.000
140	0.7115	0.008	24.270	0.000
141	0.7155	0.006	24.325	0.000
142	0.7195	0.002	24.325	0.000
143	0.7275	-0.008	24.325	0.000
144	0.7354	-0.012	24.315	0.000
145	0.7407	-0.014	24.315	0.000
146	0.7461	-0.004	24.385	0.000
147	0.7514	0.008	24.385	0.000
148	0.7567	0.006	24.350	0.000
149	0.7620	0.004	24.350	0.000
150	0.7673	0.004	24.370	0.000
151	0.7713	-0.014	24.370	0.000
152	0.7753	-0.022	24.350	0.000
153	0.7793	-0.018	24.350	0.000
154	0.7834	-0.010	24.350	0.000
155	0.7887	0.006	24.355	0.000
156	0.7941	0.014	24.355	0.000
157	0.7994	0.012	24.355	0.000
158	0.8048	0.010	24.355	0.000
159	0.8101	0.002	24.355	0.000
160	0.8154	-0.008	24.355	0.000
161	0.8208	-0.010	24.345	0.000
162	0.8261	-0.010	24.345	0.000
163	0.8314	-0.006	24.420	0.000
164	0.8368	-0.004	24.420	0.000
165	0.8421	-0.002	24.420	0.000
166	0.8474	-0.002	24.470	0.000
167	0.8527	-0.004	24.470	0.000
168	0.8580	-0.002	24.425	0.000
169	0.8633	-0.002	24.425	0.000
170	0.8673	-0.002	24.415	0.000
171	0.8714	-0.002	24.415	0.000
172	0.8754	-0.008	24.460	0.000
173	0.8794	-0.006	24.460	0.000
174	0.8848	-0.002	24.435	0.000
175	0.8901	-0.004	24.435	0.000
176	0.8954	0.002	24.435	0.000
177	0.8994	0.002	24.470	0.000
178	0.9034	-0.002	24.470	0.000
179	0.9074	-0.004	24.420	0.000
180	0.9113	-0.010	24.420	0.000
181	0.9195	-0.010	24.515	0.000
182	0.9276	-0.002	24.515	0.000
183	0.9316	0.004	24.455	0.000
184	0.9355	0.006	24.455	0.000
185	0.9394	0.002	24.475	0.000
186	0.9433	-0.002	24.475	0.000
187	0.9486	-0.002	24.475	0.000
188	0.9539	-0.010	24.450	0.000
189	0.9593	-0.010	24.450	0.000
190	0.9633	-0.008	24.500	0.000
191	0.9673	-0.004	24.500	0.000
192	0.9713	-0.002	24.510	0.000
193	0.9753	-0.004	24.510	0.000
194	0.9833	-0.002	24.510	0.000
195	0.9913	0.002	24.510	0.000
196	0.9966	0.004	24.530	0.000
197	1.0020	0.006	24.530	0.000
198	1.0074	0.002	24.530	0.000
199	1.0114	-0.004	24.515	0.000
200	1.0154	-0.014	24.515	0.000
201	1.0194	-0.014	24.455	0.000
202	1.0234	-0.008	24.455	0.000
203	1.0286	-0.002	24.475	0.000
204	1.0339	0.004	24.475	0.000
205	1.0392	0.006	24.535	0.000
206	1.0445	0.006	24.535	0.000
207	1.0498	0.002	24.500	0.000
208	1.0552	-0.010	24.500	0.000
209	1.0605	-0.014	24.500	0.000
210	1.0658	-0.008	24.600	0.000
211	1.0711	0.006	24.600	0.000
212	1.0765	0.008	24.575	0.000
213	1.0818	0.006	24.575	0.000
214	1.0872	0.006	24.510	0.000
215	1.0904	-0.004	24.510	0.000
216	1.0935	-0.016	24.590	0.000
217	1.0967	-0.012	24.590	0.000
218	1.0999	-0.010	24.520	0.000
219	1.1031	-0.004	24.520	0.000
220	1.1111	0.004	24.520	0.000
221	1.1191	0.006	24.570	0.000
222	1.1244	-0.002	24.570	0.000
223	1.1298	-0.004	24.565	0.000
224	1.1352	-0.006	24.565	0.000
225	1.1406	-0.004	24.635	0.000
226	1.1460	0.002	24.635	0.000
227	1.1514	-0.002	24.595	0.000
228	1.1554	-0.006	24.595	0.000
229	1.1594	-0.010	24.600	0.000
230	1.1633	-0.006	24.600	0.000
231	1.1673	-0.002	24.600	0.000
232	1.1752	0.000	24.580	0.000
233	1.1832	0.004	24.580	0.000
234	1.1873	0.008	24.595	0.000
235	1.1913	0.002	24.595	0.000
236	1.1954	-0.010	24.680	0.000
237	1.1994	-0.014	24.680	0.000
238	1.2047	-0.012	24.535	0.000
239	1.2100	-0.004	24.535	0.000
240	1.2153	0.006	24.610	0.000
241	1.2193	0.012	24.610	0.000
242	1.2232	0.008	24.610	0.000
243	1.2271	-0.002	24.650	0.000
244	1.2310	-0.006	24.650	0.000
245	1.2392	-0.012	24.620	0.000
246	1.2474	-0.014	24.620	0.000
247	1.2526	-0.006	24.620	0.000
248	1.2578	0.002	24.620	0.000
249	1.2630	0.004	24.645	0.000
250	1.2670	0.002	24.645	0.000
251	1.2710	0.000	24.630	0.000
252	1.2750	-0.010	24.630	0.000
253	1.2790	-0.010	24.630	0.000
254	1.2830	0.002	24.725	0.000
255	1.2869	0.002	24.725	0.000
256	1.2909	0.002	24.715	0.000
257	1.2948	0.000	24.715	0.000
258	1.3028	-0.006	24.755	0.000
259	1.3108	-0.006	24.755	0.000
260	1.3163	-0.002	24.655	0.000
261	1.3217	0.002	24.655	0.000
262	1.3271	0.004	24.660	0.000
263	1.3324	0.006	24.660	0.000
264	1.3376	-0.002	24.660	0.000
265	1.3429	-0.014	24.650	0.000
266	1.3469	-0.022	24.650	0.000
267	1.3509	-0.016	24.710	0.000
268	1.3549	0.000	24.710	0.000
269	1.3589	0.008	24.765	0.000
270	1.3642	0.012	24.765	0.000
271	1.3695	0.014	24.605	0.000
272	1.3748	-0.002	24.605	0.000
273	1.3802	-0.012	24.695	0.000
274	1.3855	-0.010	24.695	0.000
275	1.3909	-0.012	24.695	0.000
276	1.3962	-0.008	24.720	0.000
277	1.4015	0.008	24.720	0.000
278	1.4069	0.008	24.720	0.000
279	1.4122	0.000	24.720	0.000
280	1.4175	-0.004	24.700	0.000
281	1.4228	-0.006	24.700	0.000
282	1.4281	-0.008	24.725	0.000
283	1.4335	-0.010	24.725	0.000
284	1.4388	-0.004	24.730	0.000
285	1.4428	0.006	24.730	0.000
286	1.4467	0.004	24.730	0.000
287	1.4507	-0.002	24.760	0.000
288	1.4547	-0.004	24.760	0.000
289	1.4601	-0.002	24.770	0.000
290	1.4654	-0.004	24.770	0.000
291	1.4708	-0.006	24.730	0.000
292	1.4761	-0.006	24.730	0.000
293	1.4815	-0.006	24.765	0.000
294	1.4869	-0.002	24.765	0.000
295	1.4909	0.004	24.700	0.000
296	1.4949	0.006	24.700	0.000
297	1.4989	0.006	24.700	0.000
298	1.5030	0.012	24.750	0.000
299	1.5110	0.012	24.750	0.000
300	1.5191	0.018	24.840	0.000
301	1.5230	0.016	24.840	0.000
302	1.5269	0.006	24.745	0.000
303	1.5308	0.016	24.745	0.000
304	1.5347	0.016	24.805	0.000
305	1.5401	0.032	24.805	0.000
306	1.5455	0.042	24.700	0.000
307	1.5509	0.046	24.700	0.000
308	1.5549	0.056	24.700	0.000
309	1.5588	0.056	24.830	0.000
310	1.5628	0.052	24.830	0.000
311	1.5667	0.056	24.745	0.000
312	1.5747	0.066	24.745	0.000
313	1.5826	0.072	24.790	0.000
314	1.5880	0.070	24.790	0.000
315	1.5933	0.082	24.765	0.000
316	1.5987	0.082	24.765	0.000
317	1.6027	0.082	24.775	0.000
318	1.6067	0.086	24.775	0.000
319	1.6107	0.082	24.775	0.000
320	1.6147	0.070	24.795	0.000
321	1.6179	0.076	24.795	0.000
322	1.6210	0.068	24.735	0.000
323	1.6242	0.062	24.735	0.000
324	1.6273	0.066	24.815	0.000
325	1.6305	0.068	24.815	0.000
326	1.6467	0.068	24.830	0.000
327	1.6520	0.068	24.830	0.000
328	1.6573	0.070	24.845	0.000
329	1.6626	0.066	24.845	0.000
330	1.6680	0.060	24.845	0.000
331	1.6734	0.070	24.890	0.000
332	1.6789	0.068	24.890	0.000
333	1.6829	0.064	24.825	0.000
334	1.6868	0.070	24.825	0.000
335	1.6908	0.080	24.805	0.000
336	1.6948	0.094	24.805	0.000
337	1.7001	0.108	24.900	0.000
338	1.7054	0.122	24.900	0.000
339	1.7107	0.130	24.865	0.000
340	1.7160	0.122	24.865	0.000
341	1.7213	0.120	24.865	0.000
342	1.7265	0.128	24.890	0.000
343	1.7319	0.126	24.890	0.000
344	1.7372	0.148	24.905	0.000
345	1.7426	0.156	24.905	0.000
346	1.7457	0.154	24.820	0.000
347	1.7489	0.152	24.820	0.000
348	1.7521	0.142	24.870	0.000
349	1.7553	0.136	24.870	0.000
350	1.7585	0.140	24.845	0.000
351	1.7745	0.140	24.845	0.000
352	1.7785	0.148	24.845	0.000
353	1.7825	0.144	24.875	0.000
354	1.7865	0.136	24.875	0.000
355	1.7905	0.124	24.945	0.000
356	1.7958	0.112	24.945	0.000
357	1.8012	0.108	24.855	0.000
358	1.8065	0.112	24.855	0.000
359	1.8118	0.116	24.805	0.000
360	1.8171	0.114	24.805	0.000
361	1.8225	0.110	24.875	0.000
362	1.8278	0.110	24.875	0.000
363	1.8331	0.102	24.875	0.000
364	1.8385	0.090	24.870	0.000
365	1.8438	0.088	24.870	0.000
366	1.8491	0.092	24.900	0.000
367	1.8544	0.090	24.900	0.000
368	1.8585	0.094	24.880	0.000
369	1.8626	0.092	24.880	0.000
370	1.8667	0.084	24.955	0.000
371	1.8708	0.082	24.955	0.000
372	1.8760	0.080	24.890	0.000
373	1.8812	0.078	24.890	0.000
374	1.8864	0.074	24.890	0.000
375	1.8917	0.076	24.910	0.000
376	1.8970	0.084	24.910	0.000
377	1.9023	0.080	24.885	0.000
378	1.9077	0.072	24.885	0.000
379	1.9130	0.070	24.865	0.000
380	1.9183	0.064	24.865	0.000
381	1.9238	0.062	24.910	0.000
382	1.9292	0.056	24.910	0.000
383	1.9346	0.058	24.950	0.000
384	1.9385	0.066	24.950	0.000
385	1.9425	0.068	24.950	0.000
386	1.9464	0.066	24.875	0.000
387	1.9504	0.064	24.875	0.000
388	1.9557	0.058	24.910	0.000
389	1.9610	0.052	24.910	0.000
390	1.9664	0.044	24.910	0.000
391	1.9717	0.046	24.910	0.000
392	1.9770	0.056	24.900	0.000
393	1.9824	0.052	24.900	0.000
394	1.9877	0.052	24.935	0.000
395	1.9930	0.058	24.935	0.000
396	1.9984	0.052	24.935	0.000
397	2.0017	0.042	24.985	0.000
398	2.0051	0.040	24.985	0.000
399	2.0084	0.040	24.960	0.000
400	2.0118	0.048	24.960	0.000
401	2.0152	0.052	24.910	0.000
402	2.0228	0.052	24.910	0.000
403	2.0304	0.052	24.910	0.000
404	2.0358	0.042	24.910	0.000
405	2.0412	0.040	25.025	0.000
406	2.0466	0.036	25.025	0.000
407	2.0520	0.034	25.025	0.000
408	2.0573	0.036	25.015	0.000
409	2.0626	0.044	25.015	0.000
410	2.0665	0.042	24.970	0.000
411	2.0704	0.038	24.970	0.000
412	2.0743	0.036	24.915	0.000
413	2.0782	0.038	24.915	0.000
414	2.0864	0.042	24.970	0.000
415	2.0946	0.038	24.970	0.000
416	2.0985	0.034	24.950	0.000
417	2.1024	0.040	24.950	0.000
418	2.1062	0.032	24.950	0.000
419	2.1101	0.028	24.945	0.000
420	2.1156	0.024	24.945	0.000
421	2.1211	0.032	24.990	0.000
422	2.1265	0.038	24.990	0.000
423	2.1304	0.038	24.910	0.000
424	2.1343	0.038	24.910	0.000
425	2.1383	0.038	24.980	0.000
426	2.1422	0.032	24.980	0.000
427	2.1502	0.022	24.955	0.000
428	2.1581	0.020	24.955	0.000
429	2.1635	0.032	24.955	0.000
430	2.1688	0.034	24.990	0.000
431	2.1741	0.032	24.990	0.000
432	2.1794	0.036	25.035	0.000
433	2.1848	0.034	25.035	0.000
434	2.1901	0.024	25.065	0.000
435	2.1933	0.020	25.065	0.000
436	2.1965	0.020	25.070	0.000
437	2.1997	0.024	25.070	0.000
438	2.2029	0.020	24.955	0.000
439	2.2061	0.026	24.955	0.000
440	2.2141	0.030	24.955	0.000
441	2.2221	0.028	24.960	0.000
442	2.2275	0.028	24.960	0.000
443	2.2329	0.030	25.035	0.000
444	2.2383	0.026	25.035	0.000
445	2.2437	0.020	24.980	0.000
446	2.2491	0.016	24.980	0.000
447	2.2544	0.012	25.000	0.000
448	2.2583	0.018	25.000	0.000
449	2.2622	0.022	25.030	0.000
450	2.2661	0.032	25.030	0.000
451	2.2700	0.034	25.030	0.000
452	2.2754	0.030	24.985	0.000
453	2.2807	0.028	24.985	0.000
454	2.2860	0.016	25.015	0.000
455	2.2915	0.016	25.015	0.000
456	2.2970	0.012	25.010	0.000
457	2.3024	0.016	25.010	0.000
458	2.3077	0.020	25.010	0.000
459	2.3129	0.022	25.010	0.000
460	2.3181	0.024	25.035	0.000
461	2.3221	0.020	25.035	0.000
462	2.3261	0.016	25.035	0.000
463	2.3301	0.016	25.000	0.000
464	2.3341	0.014	25.000	0.000
465	2.3421	0.014	25.000	0.000
466	2.3500	0.018	25.000	0.000
467	2.3540	0.018	25.105	0.000
468	2.3580	0.022	25.105	0.000
469	2.3620	0.018	25.100	0.000
470	2.3660	0.020	25.100	0.000
471	2.3714	0.018	25.055	0.000
472	2.3767	0.014	25.055	0.000
473	2.3820	0.016	25.055	0.000
474	2.3860	0.020	25.065	0.000
475	2.3900	0.018	25.065	0.000
476	2.3941	0.014	25.030	0.000
477	2.3981	0.016	25.030	0.000
478	2.4061	0.016	25.070	0.000
479	2.4141	0.018	25.070	0.000
480	2.4194	0.014	25.025	0.000
481	2.4248	0.018	25.025	0.000
482	2.4301	0.022	24.995	0.000
483	2.4341	0.012	24.995	0.000
484	2.4381	0.004	24.995	0.000
485	2.4421	0.002	25.045	0.000
486	2.4462	0.006	25.045	0.000
487	2.4514	0.022	25.095	0.000
488	2.4567	0.020	25.095	0.000
489	2.4619	0.030	25.115	0.000
490	2.4673	0.032	25.115	0.000
491	2.4726	0.012	25.010	0.000
492	2.4780	0.008	25.010	0.000
493	2.4833	-0.004	25.110	0.000
494	2.4886	-0.008	25.110	0.000
495	2.4939	0.008	25.110	0.000
496	2.4993	0.012	25.090	0.000
497	2.5047	0.030	25.090	0.000
498	2.5100	0.034	25.025	0.000
499	2.5132	0.028	25.025	0.000
500	2.5163	0.028	25.050	0.000
501	2.5195	0.006	25.050	0.000
502	2.5226	-0.004	24.990	0.000
503	2.5258	-0.002	24.990	0.000
504	2.5338	0.000	25.100	0.000
505	2.5418	0.010	25.100	0.000
506	2.5472	0.014	25.100	0.000
507	2.5526	0.018	25.035	0.000
508	2.5580	0.020	25.035	0.000
509	2.5634	0.016	25.100	0.000
510	2.5688	0.012	25.100	0.000
511	2.5742	0.008	25.105	0.000
512	2.5781	0.004	25.105	0.000
513	2.5821	0.006	25.090	0.000
514	2.5860	0.006	25.090	0.000
515	2.5899	0.008	25.090	0.000
516	2.5979	0.010	25.120	0.000
517	2.6059	0.018	25.120	0.000
518	2.6099	0.022	25.100	0.000
519	2.6139	0.020	25.100	0.000
520	2.6179	0.010	25.115	0.000
521	2.6220	0.002	25.115	0.000
522	2.6273	0.000	25.135	0.000
523	2.6326	0.002	25.135	0.000
524	2.6380	0.006	25.060	0.000
525	2.6420	0.010	25.060	0.000
526	2.6459	0.016	25.060	0.000
527	2.6499	0.020	25.110	0.000
528	2.6539	0.012	25.110	0.000
529	2.6618	0.014	25.080	0.000
530	2.6698	0.004	25.080	0.000
531	2.6751	-0.002	25.130	0.000
532	2.6804	0.006	25.130	0.000
533	2.6858	0.006	25.105	0.000
534	2.6898	0.012	25.105	0.000
535	2.6938	0.014	25.060	0.000
536	2.6978	0.010	25.060	0.000
537	2.7018	0.014	25.060	0.000
538	2.7057	0.008	25.010	0.000
539	2.7097	0.004	25.010	0.000
540	2.7136	0.006	25.075	0.000
541	2.7176	0.006	25.075	0.000
542	2.7258	0.006	25.060	0.000
543	2.7339	0.012	25.060	0.000
544	2.7393	0.010	25.075	0.000
545	2.7447	0.014	25.075	0.000
546	2.7501	0.032	25.105	0.000
547	2.7553	0.030	25.105	0.000
548	2.7606	0.024	25.105	0.000
549	2.7659	0.020	25.070	0.000
550	2.7698	0.004	25.070	0.000
551	2.7738	0.010	25.090	0.000
552	2.7778	0.020	25.090	0.000
553	2.7817	0.028	25.105	0.000
554	2.7871	0.042	25.105	0.000
555	2.7924	0.044	25.155	0.000
556	2.7978	0.036	25.155	0.000
557	2.8032	0.030	25.110	0.000
558	2.8086	0.016	25.110	0.000
559	2.8140	0.020	25.110	0.000
560	2.8193	0.030	25.155	0.000
561	2.8245	0.038	25.155	0.000
562	2.8297	0.042	25.155	0.000
563	2.8338	0.038	25.155	0.000
564	2.8378	0.028	25.100	0.000
565	2.8418	0.026	25.100	0.000
566	2.8459	0.026	25.150	0.000
567	2.8511	0.030	25.150	0.000
568	2.8563	0.034	25.165	0.000
569	2.8615	0.034	25.165	0.000
570	2.8669	0.026	25.165	0.000
571	2.8723	0.022	25.080	0.000
572	2.8776	0.020	25.080	0.000
573	2.8830	0.024	25.180	0.000
574	2.8883	0.030	25.180	0.000
575	2.8937	0.040	25.120	0.000
576	2.8977	0.038	25.120	0.000
577	2.9016	0.038	25.125	0.000
578	2.9056	0.026	25.125	0.000
579	2.9096	0.020	25.210	0.000
580	2.9176	0.024	25.210	0.000
581	2.9256	0.030	25.210	0.000
582	2.9310	0.044	25.155	0.000
583	2.9363	0.052	25.155	0.000
584	2.9416	0.044	25.155	0.000
585	2.9456	0.042	25.155	0.000
586	2.9496	0.038	25.155	0.000
587	2.9536	0.026	25.155	0.000
588	2.9577	0.028	25.175	0.000
589	2.9616	0.038	25.175	0.000
590	2.9656	0.046	25.145	0.000
591	2.9696	0.054	25.145	0.000
592	2.9736	0.042	25.145	0.000
593	2.9816	0.046	25.160	0.000
594	2.9896	0.042	25.160	0.000
595	2.9950	0.046	25.150	0.000
596	3.0004	0.048	25.150	0.000
597	3.0059	0.050	25.120	0.000
598	3.0111	0.046	25.120	0.000
599	3.0163	0.040	25.210	0.000
600	3.0215	0.034	25.210	0.000
601	3.0247	0.034	25.170	0.000
602	3.0279	0.042	25.170	0.000
603	3.0311	0.048	25.170	0.000
604	3.0343	0.046	25.190	0.000
605	3.0375	0.042	25.190	0.000
606	3.0455	0.038	25.210	0.000
607	3.0535	0.028	25.210	0.000
608	3.0588	0.016	25.115	0.000
609	3.0642	0.024	25.115	0.000
610	3.0695	0.040	25.185	0.000
611	3.0748	0.044	25.185	0.000
612	3.0801	0.044	25.220	0.000
613	3.0854	0.038	25.220	0.000
614	3.0907	0.030	25.220	0.000
615	3.0960	0.024	25.250	0.000
616	3.1013	0.018	25.250	0.000
617	3.1067	0.024	25.145	0.000
618	3.1120	0.034	25.145	0.000
619	3.1173	0.038	25.160	0.000
620	3.1214	0.040	25.160	0.000
621	3.1254	0.030	25.220	0.000
622	3.1295	0.036	25.220	0.000
623	3.1336	0.036	25.265	0.000
624	3.1390	0.042	25.265	0.000
625	3.1444	0.046	25.265	0.000
626	3.1497	0.044	25.230	0.000
627	3.1537	0.052	25.230	0.000
628	3.1576	0.044	25.220	0.000
629	3.1615	0.040	25.220	0.000
630	3.1654	0.054	25.175	0.000
631	3.1734	0.058	25.175	0.000
632	3.1814	0.072	25.220	0.000
633	3.1854	0.076	25.220	0.000
634	3.1894	0.062	25.245	0.000
635	3.1934	0.060	25.245	0.000
636	3.1974	0.054	25.245	0.000
637	3.2028	0.056	25.100	0.000
638	3.2082	0.050	25.100	0.000
639	3.2136	0.060	25.255	0.000
640	3.2175	0.070	25.255	0.000
641	3.2215	0.064	25.210	0.000
642	3.2254	0.060	25.210	0.000
643	3.2294	0.056	25.255	0.000
644	3.2373	0.056	25.255	0.000
645	3.2453	0.066	25.240	0.000
646	3.2506	0.060	25.240	0.000
647	3.2560	0.054	25.240	0.000
648	3.2614	0.048	25.320	0.000
649	3.2667	0.042	25.320	0.000
650	3.2720	0.040	25.160	0.000
651	3.2773	0.042	25.160	0.000
652	3.2804	0.050	25.280	0.000
653	3.2836	0.058	25.280	0.000
654	3.2868	0.056	25.225	0.000
655	3.2900	0.050	25.225	0.000
656	3.2931	0.052	25.225	0.000
657	3.3012	0.044	25.225	0.000
658	3.3093	0.052	25.225	0.000
659	3.3147	0.062	25.265	0.000
660	3.3201	0.070	25.265	0.000
661	3.3255	0.076	25.200	0.000
662	3.3308	0.070	25.200	0.000
663	3.3361	0.072	25.245	0.000
664	3.3414	0.082	25.245	0.000
665	3.3453	0.086	25.220	0.000
666	3.3493	0.104	25.220	0.000
667	3.3532	0.122	25.185	0.000
668	3.3571	0.112	25.185	0.000
669	3.3625	0.124	25.185	0.000
670	3.3678	0.116	25.235	0.000
671	3.3731	0.110	25.235	0.000
672	3.3785	0.128	25.245	0.000
673	3.3840	0.148	25.245	0.000
674	3.3894	0.182	25.245	0.000
675	3.3948	0.182	25.245	0.000
676	3.4002	0.174	25.220	0.000
677	3.4055	0.168	25.220	0.000
678	3.4095	0.158	25.285	0.000
679	3.4134	0.152	25.285	0.000
680	3.4173	0.150	25.285	0.000
681	3.4212	0.156	25.220	0.000
682	3.4293	0.158	25.220	0.000
683	3.4374	0.148	25.195	0.000
684	3.4414	0.132	25.195	0.000
685	3.4453	0.126	25.250	0.000
686	3.4493	0.118	25.250	0.000
687	3.4533	0.120	25.325	0.000
688	3.4587	0.128	25.325	0.000
689	3.4640	0.126	25.220	0.000
690	3.4693	0.126	25.220	0.000
691	3.4757	0.116	25.220	0.000
692	3.4820	0.102	25.245	0.000
693	3.4884	0.104	25.245	0.000
694	3.4948	0.102	25.335	0.000
695	3.5011	0.106	25.335	0.000
696	3.5052	0.112	25.315	0.000
697	3.5093	0.104	25.315	0.000
698	3.5134	0.092	25.220	0.000
699	3.5174	0.088	25.220	0.000
700	3.5214	0.100	25.305	0.000
701	3.5254	0.114	25.305	0.000
702	3.5294	0.128	25.305	0.000
703	3.5334	0.132	25.275	0.000
704	3.5373	0.144	25.275	0.000
705	3.5413	0.142	25.310	0.000
706	3.5452	0.156	25.310	0.000
707	3.5491	0.166	25.260	0.000
708	3.5571	0.176	25.260	0.000
709	3.5651	0.206	25.225	0.000
710	3.5704	0.210	25.225	0.000
711	3.5757	0.226	25.320	0.000
712	3.5810	0.238	25.320	0.000
713	3.5864	0.240	25.320	0.000
714	3.5917	0.272	25.230	0.000
715	3.5971	0.294	25.230	0.000
716	3.6003	0.324	25.280	0.000
717	3.6034	0.378	25.280	0.000
718	3.6066	0.376	25.265	0.000
719	3.6098	0.378	25.265	0.000
720	3.6130	0.360	25.220	0.000
721	3.6210	0.334	25.220	0.000
722	3.6290	0.342	25.210	0.000
723	3.6343	0.334	25.210	0.000
724	3.6397	0.326	25.210	0.000
725	3.6450	0.316	25.215	0.000
726	3.6503	0.278	25.215	0.000
727	3.6557	0.256	25.310	0.000
728	3.6610	0.232	25.310	0.000
729	3.6642	0.210	25.230	0.000
730	3.6674	0.206	25.230	0.000
731	3.6706	0.200	25.255	0.000
732	3.6738	0.188	25.255	0.000
733	3.6770	0.184	25.310	0.000
734	3.6929	0.188	25.310	0.000
735	3.6969	0.202	25.310	0.000
736	3.7010	0.208	25.200	0.000
737	3.7050	0.222	25.200	0.000
738	3.7090	0.236	25.280	0.000
739	3.7144	0.252	25.280	0.000
740	3.7198	0.276	25.280	0.000
741	3.7252	0.304	25.280	0.000
742	3.7291	0.346	25.340	0.000
743	3.7331	0.412	25.340	0.000
744	3.7370	0.430	25.290	0.000
745	3.7409	0.458	25.290	0.000
746	3.7490	0.470	25.290	0.000
747	3.7570	0.512	25.340	0.000
748	3.7623	0.542	25.340	0.000
749	3.7677	0.576	25.215	0.000
750	3.7730	0.608	25.215	0.000
751	3.7770	0.650	25.290	0.000
752	3.7809	0.640	25.290	0.000
753	3.7849	0.626	25.220	0.000
754	3.7888	0.582	25.220	0.000
755	3.7920	0.554	25.320	0.000
756	3.7953	0.504	25.320	0.000
757	3.7985	0.446	25.320	0.000
758	3.8017	0.414	25.250	0.000
759	3.8049	0.374	25.250	0.000
760	3.8218	0.340	25.280	0.000
761	3.8268	0.314	25.280	0.000
762	3.8318	0.278	25.240	0.000
763	3.8368	0.252	25.240	0.000
764	3.8422	0.234	25.300	0.000
765	3.8476	0.216	25.300	0.000
766	3.8530	0.206	25.335	0.000
767	3.8562	0.198	25.335	0.000
768	3.8594	0.202	25.335	0.000
769	3.8625	0.214	25.175	0.000
770	3.8657	0.222	25.175	0.000
771	3.8688	0.246	25.260	0.000
772	3.8768	0.260	25.260	0.000
773	3.8848	0.264	25.250	0.000
774	3.8901	0.296	25.250	0.000
775	3.8955	0.340	25.295	0.000
776	3.9008	0.372	25.295	0.000
777	3.9061	0.422	25.235	0.000
778	3.9114	0.478	25.235	0.000
779	3.9167	0.514	25.235	0.000
780	3.9199	0.562	25.225	0.000
781	3.9231	0.604	25.225	0.000
782	3.9263	0.660	25.220	0.000
783	3.9295	0.718	25.220	0.000
784	3.9327	0.826	25.285	0.000
785	3.9407	0.936	25.285	0.000
786	3.9487	0.910	25.270	0.000
787	3.9541	0.890	25.270	0.000
788	3.9594	0.820	25.220	0.000
789	3.9648	0.766	25.220	0.000
790	3.9702	0.762	25.220	0.000
791	3.9756	0.724	25.255	0.000
792	3.9811	0.662	25.255	0.000
793	3.9850	0.578	25.240	0.000
794	3.9889	0.470	25.240	0.000
795	3.9928	0.388	25.185	0.000
796	3.9967	0.320	25.185	0.000
797	4.0047	0.284	25.185	0.000
798	4.0127	0.268	25.185	0.000
799	4.0167	0.248	25.135	0.000
800	4.0207	0.238	25.135	0.000
801	4.0247	0.214	25.135	0.000
802	4.0287	0.198	25.175	0.000
803	4.0340	0.192	25.175	0.000
804	4.0394	0.190	25.210	0.000
805	4.0448	0.212	25.210	0.000
806	4.0480	0.238	25.205	0.000
807	4.0511	0.258	25.205	0.000
808	4.0543	0.254	25.250	0.000
809	4.0575	0.268	25.250	0.000
810	4.0607	0.300	25.195	0.000
811	4.0766	0.334	25.195	0.000
812	4.0820	0.388	25.195	0.000
813	4.0873	0.470	25.150	0.000
814	4.0926	0.538	25.150	0.000
815	4.0980	0.572	25.150	0.000
816	4.1034	0.584	25.150	0.000
817	4.1088	0.604	25.155	0.000
818	4.1119	0.666	25.155	0.000
819	4.1151	0.738	25.105	0.000
820	4.1183	0.794	25.105	0.000
821	4.1214	0.848	25.095	0.000
822	4.1246	0.852	25.095	0.000
823	4.1326	0.770	25.095	0.000
824	4.1406	0.676	25.170	0.000
825	4.1460	0.624	25.170	0.000
826	4.1515	0.596	25.095	0.000
827	4.1570	0.570	25.095	0.000
828	4.1622	0.530	25.140	0.000
829	4.1674	0.452	25.140	0.000
830	4.1726	0.372	25.175	0.000
831	4.1758	0.314	25.175	0.000
832	4.1790	0.262	25.140	0.000
833	4.1822	0.232	25.140	0.000
834	4.1854	0.230	25.140	0.000
835	4.1886	0.236	25.180	0.000
836	4.1966	0.226	25.180	0.000
837	4.2046	0.228	25.075	0.000
838	4.2099	0.222	25.075	0.000
839	4.2152	0.242	25.135	0.000
840	4.2206	0.286	25.135	0.000
841	4.2259	0.342	25.100	0.000
842	4.2312	0.390	25.100	0.000
843	4.2366	0.460	25.155	0.000
844	4.2419	0.470	25.155	0.000
845	4.2472	0.518	25.155	0.000
846	4.2525	0.578	25.100	0.000
847	4.2577	0.646	25.100	0.000
848	4.2630	0.714	25.095	0.000
849	4.2683	0.728	25.095	0.000
850	4.2723	0.712	25.055	0.000
851	4.2763	0.730	25.055	0.000
852	4.2803	0.742	25.085	0.000
853	4.2843	0.776	25.085	0.000
854	4.2897	0.808	25.085	0.000
855	4.2951	0.848	25.100	0.000
856	4.3005	0.818	25.100	0.000
857	4.3058	0.764	25.115	0.000
858	4.3111	0.672	25.115	0.000
859	4.3164	0.600	25.100	0.000
860	4.3222	0.556	25.100	0.000
861	4.3279	0.526	25.010	0.000
862	4.3336	0.484	25.010	0.000
863	4.3394	0.412	25.075	0.000
864	4.3451	0.354	25.075	0.000
865	4.3509	0.310	25.075	0.000
866	4.3566	0.254	25.100	0.000
867	4.3624	0.216	25.100	0.000
868	4.3664	0.208	25.045	0.000
869	4.3704	0.218	25.045	0.000
870	4.3744	0.222	25.065	0.000
871	4.3785	0.242	25.065	0.000
872	4.3824	0.240	25.075	0.000
873	4.3864	0.258	25.075	0.000
874	4.3904	0.264	25.055	0.000
875	4.3944	0.264	25.055	0.000
876	4.3997	0.322	25.055	0.000
877	4.4050	0.412	25.075	0.000
878	4.4104	0.474	25.075	0.000
879	4.4157	0.532	25.035	0.000
880	4.4211	0.590	25.035	0.000
881	4.4264	0.700	25.070	0.000
882	4.4317	0.774	25.070	0.000
883	4.4370	0.862	25.060	0.000
884	4.4423	0.898	25.060	0.000
885	4.4476	0.970	25.025	0.000
886	4.4530	1.030	25.025	0.000
887	4.4583	1.056	25.025	0.000
888	4.4636	0.956	25.060	0.000
889	4.4690	0.888	25.060	0.000
890	4.4744	0.854	24.985	0.000
891	4.4776	0.826	24.985	0.000
892	4.4807	0.760	25.010	0.000
893	4.4839	0.682	25.010	0.000
894	4.4871	0.600	25.135	0.000
895	4.4903	0.528	25.135	0.000
896	4.4983	0.434	24.990	0.000
897	4.5062	0.356	24.990	0.000
898	4.5115	0.340	24.990	0.000
899	4.5169	0.328	25.055	0.000
900	4.5222	0.290	25.055	0.000
901	4.5275	0.248	24.990	0.000
902	4.5329	0.224	24.990	0.000
903	4.5382	0.206	25.020	0.000
904	4.5414	0.184	25.020	0.000
905	4.5446	0.178	25.020	0.000
906	4.5478	0.190	25.020	0.000
907	4.5509	0.194	24.955	0.000
908	4.5541	0.186	24.955	0.000
909	4.5621	0.162	24.955	0.000
910	4.5702	0.142	25.030	0.000
911	4.5755	0.136	25.030	0.000
912	4.5808	0.144	24.990	0.000
913	4.5861	0.132	24.990	0.000
914	4.5914	0.132	25.000	0.000
915	4.5968	0.150	25.000	0.000
916	4.6021	0.152	24.950	0.000
917	4.6061	0.160	24.950	0.000
918	4.6101	0.170	24.980	0.000
919	4.6141	0.196	24.980	0.000
920	4.6181	0.262	24.980	0.000
921	4.6263	0.304	24.980	0.000
922	4.6345	0.328	24.980	0.000
923	4.6384	0.388	25.000	0.000
924	4.6423	0.424	25.000	0.000
925	4.6462	0.466	24.970	0.000
926	4.6501	0.538	24.970	0.000
927	4.6554	0.604	25.000	0.000
928	4.6607	0.690	25.000	0.000
929	4.6661	0.740	24.915	0.000
930	4.6714	0.780	24.915	0.000
931	4.6767	0.958	24.915	0.000
932	4.6820	1.020	24.950	0.000
933	4.6873	1.054	24.950	0.000
934	4.6927	1.040	24.960	0.000
935	4.6980	0.954	24.960	0.000
936	4.7034	0.886	24.960	0.000
937	4.7088	0.790	24.960	0.000
938	4.7143	0.686	24.990	0.000
939	4.7182	0.614	24.990	0.000
940	4.7221	0.552	24.970	0.000
941	4.7261	0.506	24.970	0.000
942	4.7300	0.440	24.970	0.000
943	4.7355	0.354	24.955	0.000
944	4.7409	0.282	24.955	0.000
945	4.7464	0.242	24.985	0.000
946	4.7517	0.222	24.985	0.000
947	4.7571	0.218	24.905	0.000
948	4.7624	0.224	24.905	0.000
949	4.7676	0.228	24.915	0.000
950	4.7729	0.212	24.915	0.000
951	4.7781	0.186	24.915	0.000
952	4.7835	0.162	24.915	0.000
953	4.7889	0.152	24.915	0.000
954	4.7943	0.156	24.950	0.000
955	4.7975	0.162	24.950	0.000
956	4.8006	0.172	24.955	0.000
957	4.8038	0.168	24.955	0.000
958	4.8069	0.150	24.935	0.000
959	4.8101	0.128	24.935	0.000
960	4.8181	0.124	24.975	0.000
961	4.8260	0.128	24.975	0.000
962	4.8314	0.146	24.900	0.000
963	4.8368	0.168	24.900	0.000
964	4.8421	0.198	24.900	0.000
965	4.8475	0.222	24.960	0.000
966	4.8529	0.232	24.960	0.000
967	4.8584	0.254	24.925	0.000
968	4.8615	0.302	24.925	0.000
969	4.8646	0.360	25.020	0.000
970	4.8678	0.446	25.020	0.000
971	4.8709	0.514	24.970	0.000
972	4.8741	0.566	24.970	0.000
973	4.8900	0.644	24.955	0.000
974	4.8940	0.690	24.955	0.000
975	4.8980	0.754	24.955	0.000
976	4.9020	0.836	24.975	0.000
977	4.9060	0.838	24.975	0.000
978	4.9113	0.824	24.950	0.000
979	4.9166	0.768	24.950	0.000
980	4.9219	0.692	24.940	0.000
981	4.9272	0.656	24.940	0.000
982	4.9326	0.624	24.960	0.000
983	4.9379	0.586	24.960	0.000
984	4.9434	0.536	24.930	0.000
985	4.9490	0.452	24.930	0.000
986	4.9545	0.382	24.930	0.000
987	4.9584	0.312	25.035	0.000
988	4.9623	0.256	25.035	0.000
989	4.9661	0.240	24.950	0.000
990	4.9700	0.236	24.950	0.000
991	4.9753	0.230	24.955	0.000
992	4.9806	0.224	24.955	0.000
993	4.9859	0.212	25.005	0.000
994	4.9891	0.196	25.005	0.000
995	4.9923	0.174	24.865	0.000
996	4.9955	0.162	24.865	0.000
997	4.9987	0.166	24.865	0.000
998	5.0019	0.158	24.915	0.000
999	5.0181	0.154	24.915	0.000
1000	5.0234	0.148	24.910	0.000
1001	5.0287	0.146	24.910	0.000
1002	5.0340	0.138	25.000	0.000
1003	5.0394	0.146	25.000	0.000
1004	5.0447	0.158	24.950	0.000
1005	5.0501	0.176	24.950	0.000
1006	5.0540	0.180	24.930	0.000
1007	5.0580	0.188	24.930	0.000
1008	5.0619	0.282	24.930	0.000
1009	5.0658	0.380	24.970	0.000
1010	5.0712	0.468	24.970	0.000
1011	5.0766	0.544	24.945	0.000
1012	5.0819	0.604	24.945	0.000
1013	5.0872	0.694	24.930	0.000
1014	5.0925	0.738	24.930	0.000
1015	5.0978	0.746	24.910	0.000
1016	5.1032	0.832	24.910	0.000
1017	5.1086	0.896	24.905	0.000
1018	5.1140	0.940	24.905	0.000
1019	5.1171	0.986	24.905	0.000
1020	5.1203	0.996	24.920	0.000
1021	5.1234	0.976	24.920	0.000
1022	5.1266	0.870	24.950	0.000
1023	5.1298	0.780	24.950	0.000
1024	5.1388	0.732	24.975	0.000
1025	5.1478	0.708	24.975	0.000
1026	5.1524	0.678	24.890	0.000
1027	5.1571	0.586	24.890	0.000
1028	5.1617	0.490	25.070	0.000
1029	5.1670	0.436	25.070	0.000
1030	5.1723	0.378	25.070	0.000
1031	5.1777	0.320	24.945	0.000
1032	5.1839	0.286	24.945	0.000
1033	5.1901	0.270	24.910	0.000
1034	5.1963	0.246	24.910	0.000
1035	5.2025	0.240	24.905	0.000
1036	5.2087	0.248	24.905	0.000
1037	5.2149	0.274	24.895	0.000
1038	5.2211	0.310	24.895	0.000
1039	5.2242	0.344	24.890	0.000
1040	5.2273	0.370	24.890	0.000
1041	5.2304	0.414	24.890	0.000
1042	5.2335	0.454	24.970	0.000
1043	5.2366	0.486	24.970	0.000
1044	5.2419	0.536	24.890	0.000
1045	5.2473	0.620	24.890	0.000
1046	5.2526	0.776	24.900	0.000
1047	5.2579	0.976	24.900	0.000
1048	5.2632	1.020	24.930	0.000
1049	5.2685	1.032	24.930	0.000
1050	5.2738	1.002	24.945	0.000
1051	5.2792	1.020	24.945	0.000
1052	5.2846	1.078	24.945	0.000
1053	5.2901	1.176	24.885	0.000
1054	5.2957	1.152	24.885	0.000
1055	5.3013	1.058	24.890	0.000
1056	5.3051	0.928	24.890	0.000
1057	5.3089	0.850	24.845	0.000
1058	5.3127	0.804	24.845	0.000
1059	5.3165	0.714	24.845	0.000
1060	5.3219	0.614	24.845	0.000
1061	5.3272	0.520	24.935	0.000
1062	5.3326	0.414	24.935	0.000
1063	5.3379	0.332	24.935	0.000
1064	5.3432	0.280	24.840	0.000
1065	5.3486	0.254	24.840	0.000
1066	5.3539	0.236	24.805	0.000
1067	5.3592	0.228	24.805	0.000
1068	5.3645	0.224	24.845	0.000
1069	5.3698	0.202	24.845	0.000
1070	5.3751	0.176	24.900	0.000
1071	5.3805	0.152	24.900	0.000
1072	5.3845	0.148	24.925	0.000
1073	5.3886	0.154	24.925	0.000
1074	5.3926	0.154	24.925	0.000
1075	5.3966	0.156	24.880	0.000
1076	5.4020	0.192	24.880	0.000
1077	5.4073	0.202	24.945	0.000
1078	5.4126	0.198	24.945	0.000
1079	5.4180	0.196	24.870	0.000
1080	5.4234	0.210	24.870	0.000
1081	5.4287	0.252	24.880	0.000
1082	5.4340	0.276	24.880	0.000
1083	5.4393	0.312	24.825	0.000
1084	5.4446	0.392	24.825	0.000
1085	5.4478	0.462	24.825	0.000
1086	5.4510	0.532	24.870	0.000
1087	5.4542	0.596	24.870	0.000
1088	5.4573	0.636	24.830	0.000
1089	5.4605	0.708	24.830	0.000
1090	5.4685	0.782	24.910	0.000
1091	5.4765	0.838	24.910	0.000
1092	5.4818	0.900	24.805	0.000
1093	5.4871	1.038	24.805	0.000
1094	5.4925	1.222	24.865	0.000
1095	5.4978	1.228	24.865	0.000
1096	5.5031	1.224	24.865	0.000
1097	5.5084	1.132	24.840	0.000
1098	5.5124	1.044	24.840	0.000
1099	5.5164	1.026	24.885	0.000
1100	5.5204	0.958	24.885	0.000
1101	5.5244	0.856	24.865	0.000
1102	5.5323	0.754	24.865	0.000
1103	5.5403	0.648	24.910	0.000
1104	5.5456	0.542	24.910	0.000
1105	5.5509	0.452	24.895	0.000
1106	5.5563	0.370	24.895	0.000
1107	5.5604	0.294	24.895	0.000
1108	5.5645	0.240	24.905	0.000
1109	5.5686	0.222	24.905	0.000
1110	5.5727	0.216	24.930	0.000
1111	5.5780	0.220	24.930	0.000
1112	5.5833	0.248	24.850	0.000
1113	5.5887	0.286	24.850	0.000
1114	5.5940	0.332	24.830	0.000
1115	5.5994	0.358	24.830	0.000
1116	5.6048	0.376	24.800	0.000
1117	5.6100	0.400	24.800	0.000
1118	5.6151	0.440	24.800	0.000
1119	5.6203	0.480	24.805	0.000
1120	5.6256	0.562	24.805	0.000
1121	5.6310	0.642	24.845	0.000
1122	5.6363	0.728	24.845	0.000
1123	5.6395	0.834	24.905	0.000
1124	5.6427	0.834	24.905	0.000
1125	5.6459	0.832	24.905	0.000
1126	5.6491	0.792	24.905	0.000
1127	5.6523	0.740	24.860	0.000
1128	5.6642	0.706	24.860	0.000
1129	5.6761	0.680	24.860	0.000
1130	5.6777	0.656	24.850	0.000
1131	5.6794	0.606	24.850	0.000
1132	5.6810	0.514	24.820	0.000
1133	5.6827	0.444	24.820	0.000
1134	5.6843	0.368	24.825	0.000
1135	5.7002	0.300	24.825	0.000
1136	5.7055	0.268	24.845	0.000
1137	5.7107	0.246	24.845	0.000
1138	5.7160	0.234	24.835	0.000
1139	5.7212	0.220	24.835	0.000
1140	5.7264	0.210	24.835	0.000
1141	5.7317	0.202	24.775	0.000
1142	5.7369	0.186	24.775	0.000
1143	5.7422	0.194	24.820	0.000
1144	5.7474	0.206	24.820	0.000
1145	5.7527	0.220	24.795	0.000
1146	5.7579	0.250	24.795	0.000
1147	5.7632	0.282	24.810	0.000
1148	5.7672	0.320	24.810	0.000
1149	5.7712	0.386	24.815	0.000
1150	5.7752	0.528	24.815	0.000
1151	5.7791	0.590	24.815	0.000
1152	5.7846	0.658	24.820	0.000
1153	5.7901	0.708	24.820	0.000
1154	5.7956	0.738	24.815	0.000
1155	5.7996	0.800	24.815	0.000
1156	5.8036	0.874	24.840	0.000
1157	5.8076	0.898	24.840	0.000
1158	5.8116	0.962	24.815	0.000
1159	5.8168	0.970	24.815	0.000
1160	5.8220	0.998	24.855	0.000
1161	5.8272	1.060	24.855	0.000
1162	5.8326	1.022	24.855	0.000
1163	5.8380	0.982	24.840	0.000
1164	5.8434	0.886	24.840	0.000
1165	5.8487	0.820	24.785	0.000
1166	5.8540	0.780	24.785	0.000
1167	5.8593	0.726	24.795	0.000
1168	5.8633	0.660	24.795	0.000
1169	5.8672	0.586	24.730	0.000
1170	5.8712	0.508	24.730	0.000
1171	5.8751	0.430	24.810	0.000
1172	5.8831	0.348	24.810	0.000
1173	5.8912	0.294	24.810	0.000
1174	5.8952	0.264	24.790	0.000
1175	5.8992	0.232	24.790	0.000
1176	5.9033	0.218	24.810	0.000
1177	5.9073	0.208	24.810	0.000
1178	5.9126	0.198	24.815	0.000
1179	5.9179	0.180	24.815	0.000
1180	5.9231	0.164	24.825	0.000
1181	5.9285	0.156	24.825	0.000
1182	5.9339	0.154	24.845	0.000
1183	5.9393	0.152	24.845	0.000
1184	5.9447	0.146	24.845	0.000
1185	5.9501	0.144	24.760	0.000
1186	5.9555	0.152	24.760	0.000
1187	5.9606	0.168	24.805	0.000
1188	5.9658	0.168	24.805	0.000
1189	5.9710	0.190	24.845	0.000
1190	5.9765	0.220	24.845	0.000
1191	5.9819	0.236	24.805	0.000
1192	5.9874	0.270	24.805	0.000
1193	5.9913	0.320	24.805	0.000
1194	5.9952	0.376	24.765	0.000
1195	5.9991	0.458	24.765	0.000
1196	6.0030	0.560	24.765	0.000
1197	6.0084	0.644	24.765	0.000
1198	6.0137	0.716	24.785	0.000
1199	6.0190	0.872	24.785	0.000
1200	6.0243	1.032	24.835	0.000
1201	6.0296	1.094	24.835	0.000
1202	6.0349	1.174	24.875	0.000
1203	6.0403	1.188	24.875	0.000
1204	6.0457	1.246	24.875	0.000
1205	6.0511	1.252	24.810	0.000
1206	6.0564	1.136	24.810	0.000
1207	6.0617	0.992	24.750	0.000
1208	6.0670	0.862	24.750	0.000
1209	6.0702	0.772	24.850	0.000
1210	6.0734	0.698	24.850	0.000
1211	6.0766	0.632	24.805	0.000
1212	6.0798	0.548	24.805	0.000
1213	6.0830	0.454	24.755	0.000
1214	6.0910	0.380	24.755	0.000
1215	6.0990	0.328	24.755	0.000
1216	6.1043	0.288	24.835	0.000
1217	6.1096	0.260	24.835	0.000
1218	6.1150	0.244	24.880	0.000
1219	6.1203	0.234	24.880	0.000
1220	6.1257	0.224	24.810	0.000
1221	6.1311	0.200	24.810	0.000
1222	6.1364	0.184	24.835	0.000
1223	6.1417	0.190	24.835	0.000
1224	6.1470	0.220	24.805	0.000
1225	6.1522	0.236	24.805	0.000
1226	6.1575	0.252	24.805	0.000
1227	6.1628	0.274	24.870	0.000
1228	6.1668	0.298	24.870	0.000
1229	6.1708	0.344	24.805	0.000
1230	6.1749	0.390	24.805	0.000
1231	6.1789	0.448	24.780	0.000
1232	6.1843	0.522	24.780	0.000
1233	6.1897	0.588	24.905	0.000
1234	6.1951	0.648	24.905	0.000
1235	6.1990	0.722	24.765	0.000
1236	6.2030	0.774	24.765	0.000
1237	6.2069	0.832	24.765	0.000
1238	6.2108	0.928	24.780	0.000
1239	6.2189	0.988	24.780	0.000
1240	6.2271	1.032	24.820	0.000
1241	6.2311	1.084	24.820	0.000
1242	6.2350	1.050	24.725	0.000
1243	6.2390	0.954	24.725	0.000
1244	6.2430	0.882	24.785	0.000
1245	6.2483	0.844	24.785	0.000
1246	6.2537	0.808	24.805	0.000
1247	6.2590	0.746	24.805	0.000
1248	6.2622	0.660	24.805	0.000
1249	6.2653	0.576	24.700	0.000
1250	6.2685	0.496	24.700	0.000
1251	6.2716	0.416	24.765	0.000
1252	6.2748	0.354	24.765	0.000
1253	6.2907	0.316	24.765	0.000
1254	6.2961	0.294	24.765	0.000
1255	6.3015	0.266	24.765	0.000
1256	6.3069	0.232	24.765	0.000
1257	6.3109	0.218	24.760	0.000
1258	6.3149	0.202	24.760	0.000
1259	6.3188	0.188	24.760	0.000
1260	6.3228	0.186	24.820	0.000
1261	6.3292	0.180	24.820	0.000
1262	6.3356	0.174	24.805	0.000
1263	6.3419	0.164	24.805	0.000
1264	6.3483	0.150	24.825	0.000
1265	6.3547	0.148	24.825	0.000
1266	6.3587	0.148	24.760	0.000
1267	6.3627	0.162	24.760	0.000
1268	6.3667	0.212	24.810	0.000
1269	6.3707	0.212	24.810	0.000
1270	6.3762	0.228	24.810	0.000
1271	6.3816	0.230	24.810	0.000
1272	6.3870	0.264	24.810	0.000
1273	6.3909	0.322	24.795	0.000
1274	6.3948	0.372	24.795	0.000
1275	6.3987	0.424	24.700	0.000
1276	6.4026	0.470	24.700	0.000
1277	6.4080	0.528	24.745	0.000
1278	6.4135	0.590	24.745	0.000
1279	6.4189	0.650	24.765	0.000
1280	6.4242	0.714	24.765	0.000
1281	6.4294	0.740	24.765	0.000
1282	6.4347	0.778	24.825	0.000
1283	6.4400	0.830	24.825	0.000
1284	6.4453	0.874	24.760	0.000
1285	6.4507	0.928	24.760	0.000
1286	6.4547	0.906	24.775	0.000
1287	6.4586	0.856	24.775	0.000
1288	6.4626	0.790	24.825	0.000
1289	6.4666	0.726	24.825	0.000
1290	6.4748	0.656	24.765	0.000
1291	6.4830	0.604	24.765	0.000
1292	6.4870	0.552	24.765	0.000
1293	6.4910	0.496	24.840	0.000
1294	6.4950	0.428	24.840	0.000
1295	6.4991	0.374	24.775	0.000
1296	6.5042	0.328	24.775	0.000
1297	6.5094	0.272	24.835	0.000
1298	6.5146	0.234	24.835	0.000
1299	6.5210	0.208	24.780	0.000
1300	6.5274	0.192	24.780	0.000
1301	6.5338	0.196	24.820	0.000
1302	6.5402	0.208	24.820	0.000
1303	6.5466	0.206	24.820	0.000
1304	6.5507	0.216	24.745	0.000
1305	6.5548	0.232	24.745	0.000
1306	6.5589	0.228	24.785	0.000
1307	6.5630	0.232	24.785	0.000
1308	6.5669	0.260	24.700	0.000
1309	6.5708	0.306	24.700	0.000
1310	6.5747	0.388	24.815	0.000
1311	6.5786	0.556	24.815	0.000
1312	6.5826	0.640	24.800	0.000
1313	6.5866	0.714	24.800	0.000
1314	6.5906	0.764	24.800	0.000
1315	6.5946	0.810	24.745	0.000
1316	6.6025	0.944	24.745	0.000
1317	6.6105	1.114	24.740	0.000
1318	6.6159	1.162	24.740	0.000
1319	6.6212	1.212	24.820	0.000
1320	6.6266	1.232	24.820	0.000
1321	6.6319	1.258	24.825	0.000
1322	6.6372	1.218	24.825	0.000
1323	6.6425	1.152	24.820	0.000
1324	6.6466	1.042	24.820	0.000
1325	6.6507	0.964	24.820	0.000
1326	6.6548	0.878	24.790	0.000
1327	6.6589	0.760	24.790	0.000
1328	6.6641	0.672	24.875	0.000
1329	6.6692	0.602	24.875	0.000
1330	6.6744	0.530	24.765	0.000
1331	6.6798	0.462	24.765	0.000
1332	6.6851	0.384	24.705	0.000
1333	6.6904	0.300	24.705	0.000
1334	6.6958	0.236	24.785	0.000
1335	6.7013	0.200	24.785	0.000
1336	6.7067	0.192	24.785	0.000
1337	6.7106	0.184	24.825	0.000
1338	6.7146	0.184	24.825	0.000
1339	6.7185	0.194	24.775	0.000
1340	6.7224	0.212	24.775	0.000
1341	6.7306	0.216	24.765	0.000
1342	6.7388	0.244	24.765	0.000
1343	6.7427	0.278	24.745	0.000
1344	6.7466	0.306	24.745	0.000
1345	6.7505	0.358	24.785	0.000
1346	6.7545	0.402	24.785	0.000
1347	6.7598	0.424	24.785	0.000
1348	6.7651	0.462	24.705	0.000
1349	6.7704	0.536	24.705	0.000
1350	6.7744	0.626	24.790	0.000
1351	6.7784	0.734	24.790	0.000
1352	6.7824	0.832	24.805	0.000
1353	6.7863	0.872	24.805	0.000
1354	6.7944	1.000	24.765	0.000
1355	6.8024	1.044	24.765	0.000
1356	6.8079	1.022	24.765	0.000
1357	6.8134	1.042	24.765	0.000
1358	6.8189	1.074	24.765	0.000
1359	6.8228	1.110	24.755	0.000
1360	6.8267	1.090	24.755	0.000
1361	6.8306	0.946	24.705	0.000
1362	6.8345	0.794	24.705	0.000
1363	6.8384	0.660	24.745	0.000
1364	6.8424	0.546	24.745	0.000
1365	6.8464	0.490	24.745	0.000
1366	6.8504	0.472	24.745	0.000
1367	6.8584	0.430	24.735	0.000
1368	6.8664	0.382	24.735	0.000
1369	6.8717	0.324	24.735	0.000
1370	6.8770	0.262	24.810	0.000
1371	6.8824	0.220	24.810	0.000
1372	6.8877	0.202	24.810	0.000
1373	6.8931	0.214	24.810	0.000
1374	6.8984	0.228	24.805	0.000
1375	6.9016	0.260	24.805	0.000
1376	6.9048	0.282	24.730	0.000
1377	6.9080	0.302	24.730	0.000
1378	6.9112	0.340	24.755	0.000
1379	6.9144	0.388	24.755	0.000
1380	6.9224	0.458	24.755	0.000
1381	6.9304	0.520	24.725	0.000
1382	6.9357	0.562	24.725	0.000
1383	6.9410	0.630	24.775	0.000
1384	6.9463	0.676	24.775	0.000
1385	6.9518	0.716	24.755	0.000
1386	6.9572	0.794	24.755	0.000
1387	6.9627	0.874	24.760	0.000
1388	6.9666	0.950	24.760	0.000
1389	6.9705	1.014	24.730	0.000
1390	6.9744	1.028	24.730	0.000
1391	6.9782	1.066	24.730	0.000
1392	6.9837	1.040	24.795	0.000
1393	6.9891	1.022	24.795	0.000
1394	6.9946	0.978	24.775	0.000
1395	6.9999	0.954	24.775	0.000
1396	7.0052	0.904	24.725	0.000
1397	7.0104	0.802	24.725	0.000
1398	7.0159	0.668	24.750	0.000
1399	7.0214	0.560	24.750	0.000
1400	7.0268	0.484	24.690	0.000
1401	7.0307	0.416	24.690	0.000
1402	7.0345	0.354	24.690	0.000
1403	7.0384	0.326	24.805	0.000
1404	7.0422	0.292	24.805	0.000
1405	7.0502	0.244	24.725	0.000
1406	7.0582	0.222	24.725	0.000
1407	7.0637	0.204	24.770	0.000
1408	7.0691	0.184	24.770	0.000
1409	7.0746	0.178	24.705	0.000
1410	7.0786	0.164	24.705	0.000
1411	7.0826	0.156	24.770	0.000
1412	7.0866	0.150	24.770	0.000
1413	7.0906	0.144	24.770	0.000
1414	7.0969	0.148	24.770	0.000
1415	7.1032	0.148	24.770	0.000
1416	7.1095	0.148	24.780	0.000
1417	7.1158	0.144	24.780	0.000
1418	7.1221	0.128	24.790	0.000
1419	7.1261	0.116	24.790	0.000
1420	7.1301	0.112	24.740	0.000
1421	7.1340	0.102	24.740	0.000
1422	7.1380	0.098	24.760	0.000
1423	7.1435	0.108	24.760	0.000
1424	7.1490	0.106	24.760	0.000
1425	7.1545	0.124	24.745	0.000
1426	7.1584	0.150	24.745	0.000
1427	7.1623	0.200	24.710	0.000
1428	7.1662	0.208	24.710	0.000
1429	7.1702	0.232	24.815	0.000
1430	7.1755	0.256	24.815	0.000
1431	7.1809	0.312	24.805	0.000
1432	7.1862	0.374	24.805	0.000
1433	7.1916	0.456	24.760	0.000
1434	7.1971	0.548	24.760	0.000
1435	7.2025	0.622	24.760	0.000
1436	7.2078	0.660	24.745	0.000
1437	7.2132	0.704	24.745	0.000
1438	7.2185	0.726	24.735	0.000
1439	7.2224	0.764	24.735	0.000
1440	7.2263	0.808	24.755	0.000
1441	7.2302	0.866	24.755	0.000
1442	7.2341	0.990	24.800	0.000
1443	7.2395	1.042	24.800	0.000
1444	7.2450	0.984	24.750	0.000
1445	7.2504	0.900	24.750	0.000
1446	7.2556	0.774	24.750	0.000
1447	7.2608	0.694	24.765	0.000
1448	7.2660	0.632	24.765	0.000
1449	7.2714	0.560	24.745	0.000
1450	7.2769	0.522	24.745	0.000
1451	7.2823	0.466	24.725	0.000
1452	7.2854	0.386	24.725	0.000
1453	7.2886	0.340	24.685	0.000
1454	7.2918	0.286	24.685	0.000
1455	7.2949	0.242	24.765	0.000
1456	7.2981	0.226	24.765	0.000
1457	7.3140	0.216	24.765	0.000
1458	7.3184	0.204	24.805	0.000
1459	7.3228	0.194	24.805	0.000
1460	7.3272	0.182	24.775	0.000
1461	7.3316	0.184	24.775	0.000
1462	7.3364	0.212	24.785	0.000
1463	7.3413	0.220	24.785	0.000
1464	7.3461	0.252	24.790	0.000
1465	7.3501	0.282	24.790	0.000
1466	7.3541	0.294	24.845	0.000
1467	7.3581	0.332	24.845	0.000
1468	7.3621	0.380	24.845	0.000
1469	7.3700	0.452	24.790	0.000
1470	7.3780	0.626	24.790	0.000
1471	7.3833	0.736	24.725	0.000
1472	7.3887	0.848	24.725	0.000
1473	7.3940	0.896	24.700	0.000
1474	7.3980	0.906	24.700	0.000
1475	7.4020	0.942	24.765	0.000
1476	7.4061	1.006	24.765	0.000
1477	7.4101	1.000	24.815	0.000
1478	7.4165	1.046	24.815	0.000
1479	7.4228	1.136	24.815	0.000
1480	7.4292	1.170	24.785	0.000
1481	7.4355	1.104	24.785	0.000
1482	7.4419	1.010	24.755	0.000
1483	7.4459	0.884	24.755	0.000
1484	7.4499	0.804	24.815	0.000
1485	7.4538	0.748	24.815	0.000
1486	7.4578	0.700	24.805	0.000
1487	7.4633	0.628	24.805	0.000
1488	7.4687	0.534	24.765	0.000
1489	7.4742	0.456	24.765	0.000
1490	7.4781	0.390	24.765	0.000
1491	7.4820	0.324	24.760	0.000
1492	7.4859	0.270	24.760	0.000
1493	7.4898	0.238	24.855	0.000
1494	7.4952	0.218	24.855	0.000
1495	7.5005	0.198	24.740	0.000
1496	7.5059	0.178	24.740	0.000
1497	7.5112	0.172	24.755	0.000
1498	7.5165	0.176	24.755	0.000
1499	7.5218	0.174	24.765	0.000
1500	7.5271	0.168	24.765	0.000
1501	7.5325	0.190	24.765	0.000
1502	7.5378	0.188	24.820	0.000
1503	7.5418	0.192	24.820	0.000
1504	7.5458	0.202	24.835	0.000
1505	7.5497	0.218	24.835	0.000
1506	7.5537	0.276	24.705	0.000
1507	7.5619	0.326	24.705	0.000
1508	7.5700	0.386	24.750	0.000
1509	7.5740	0.470	24.750	0.000
1510	7.5779	0.506	24.825	0.000
1511	7.5818	0.550	24.825	0.000
1512	7.5857	0.628	24.825	0.000
1513	7.5910	0.706	24.780	0.000
1514	7.5963	0.798	24.780	0.000
1515	7.6016	0.976	24.785	0.000
1516	7.6071	1.180	24.785	0.000
1517	7.6125	1.238	24.810	0.000
1518	7.6180	1.228	24.810	0.000
1519	7.6232	1.108	24.825	0.000
1520	7.6284	1.066	24.825	0.000
1521	7.6337	1.094	24.760	0.000
1522	7.6391	1.066	24.760	0.000
1523	7.6446	0.978	24.760	0.000
1524	7.6500	0.840	24.835	0.000
1525	7.6540	0.682	24.835	0.000
1526	7.6579	0.558	24.745	0.000
1527	7.6618	0.482	24.745	0.000
1528	7.6658	0.416	24.720	0.000
1529	7.6690	0.358	24.720	0.000
1530	7.6722	0.320	24.785	0.000
1531	7.6753	0.284	24.785	0.000
1532	7.6785	0.240	24.755	0.000
1533	7.6817	0.204	24.755	0.000
1534	7.6977	0.182	24.755	0.000
1535	7.7030	0.188	24.730	0.000
1536	7.7083	0.196	24.730	0.000
1537	7.7136	0.202	24.795	0.000
1538	7.7190	0.194	24.795	0.000
1539	7.7244	0.174	24.790	0.000
1540	7.7298	0.154	24.790	0.000
1541	7.7329	0.138	24.770	0.000
1542	7.7361	0.130	24.770	0.000
1543	7.7392	0.128	24.770	0.000
1544	7.7424	0.136	24.770	0.000
1545	7.7455	0.140	24.770	0.000
1546	7.7537	0.144	24.740	0.000
1547	7.7620	0.140	24.740	0.000
1548	7.7673	0.138	24.755	0.000
1549	7.7726	0.150	24.755	0.000
1550	7.7779	0.176	24.765	0.000
1551	7.7832	0.206	24.765	0.000
1552	7.7886	0.242	24.770	0.000
1553	7.7939	0.286	24.770	0.000
1554	7.7978	0.330	24.725	0.000
1555	7.8017	0.378	24.725	0.000
1556	7.8056	0.432	24.725	0.000
1557	7.8095	0.494	24.800	0.000
1558	7.8176	0.580	24.800	0.000
1559	7.8257	0.676	24.810	0.000
1560	7.8296	0.756	24.810	0.000
1561	7.8336	0.806	24.780	0.000
1562	7.8376	0.854	24.780	0.000
1563	7.8415	0.896	24.755	0.000
1564	7.8470	0.892	24.755	0.000
1565	7.8525	0.852	24.750	0.000
1566	7.8579	0.832	24.750	0.000
1567	7.8611	0.762	24.750	0.000
1568	7.8642	0.688	24.785	0.000
1569	7.8673	0.642	24.785	0.000
1570	7.8705	0.562	24.830	0.000
1571	7.8736	0.490	24.830	0.000
1572	7.8896	0.426	24.800	0.000
1573	7.8949	0.368	24.800	0.000
1574	7.9002	0.320	24.755	0.000
1575	7.9056	0.276	24.755	0.000
1576	7.9096	0.240	24.755	0.000
1577	7.9136	0.222	24.725	0.000
1578	7.9177	0.206	24.725	0.000
1579	7.9217	0.204	24.810	0.000
1580	7.9270	0.200	24.810	0.000
1581	7.9323	0.186	24.775	0.000
1582	7.9376	0.210	24.775	0.000
1583	7.9429	0.212	24.780	0.000
1584	7.9481	0.230	24.780	0.000
1585	7.9534	0.300	24.760	0.000
1586	7.9589	0.374	24.760	0.000
1587	7.9644	0.420	24.760	0.000
1588	7.9699	0.494	24.755	0.000
1589	7.9751	0.508	24.755	0.000
1590	7.9803	0.564	24.805	0.000
1591	7.9855	0.636	24.805	0.000
1592	7.9894	0.724	24.775	0.000
1593	7.9934	0.824	24.775	0.000
1594	7.9974	0.848	24.785	0.000
1595	8.0014	0.882	24.785	0.000
1596	8.0067	0.924	24.745	0.000
1597	8.0121	0.960	24.745	0.000
1598	8.0174	0.992	24.745	0.000
1599	8.0227	1.092	24.745	0.000
1600	8.0281	1.204	24.745	0.000
1601	8.0335	1.184	24.795	0.000
1602	8.0389	1.100	24.795	0.000
1603	8.0444	0.982	24.815	0.000
1604	8.0498	0.916	24.815	0.000
1605	8.0530	0.854	24.780	0.000
1606	8.0561	0.778	24.780	0.000
1607	8.0592	0.718	24.785	0.000
1608	8.0624	0.644	24.785	0.000
1609	8.0655	0.530	24.785	0.000
1610	8.0735	0.422	24.765	0.000
1611	8.0814	0.342	24.765	0.000
1612	8.0868	0.270	24.765	0.000
1613	8.0921	0.216	24.765	0.000
1614	8.0975	0.198	24.785	0.000
1615	8.1028	0.204	24.785	0.000
1616	8.1082	0.204	24.845	0.000
1617	8.1135	0.190	24.845	0.000
1618	8.1188	0.176	24.785	0.000
1619	8.1241	0.168	24.785	0.000
1620	8.1293	0.150	24.785	0.000
1621	8.1346	0.142	24.695	0.000
1622	8.1399	0.142	24.695	0.000
1623	8.1452	0.144	24.780	0.000
1624	8.1505	0.152	24.780	0.000
1625	8.1558	0.142	24.735	0.000
1626	8.1612	0.154	24.735	0.000
1627	8.1652	0.160	24.755	0.000
1628	8.1692	0.168	24.755	0.000
1629	8.1732	0.192	24.805	0.000
1630	8.1772	0.212	24.805	0.000
1631	8.1826	0.256	24.805	0.000
1632	8.1880	0.316	24.810	0.000
1633	8.1934	0.368	24.810	0.000
1634	8.1987	0.454	24.710	0.000
1635	8.2040	0.594	24.710	0.000
1636	8.2092	0.796	24.745	0.000
1637	8.2146	0.908	24.745	0.000
1638	8.2199	0.960	24.825	0.000
1639	8.2252	0.924	24.825	0.000
1640	8.2306	0.958	24.745	0.000
1641	8.2359	1.060	24.745	0.000
1642	8.2412	1.162	24.745	0.000
1643	8.2445	1.238	24.755	0.000
1644	8.2477	1.230	24.755	0.000
1645	8.2509	1.104	24.785	0.000
1646	8.2541	0.930	24.785	0.000
1647	8.2573	0.784	24.725	0.000
1648	8.2653	0.686	24.725	0.000
1649	8.2733	0.634	24.785	0.000
1650	8.2786	0.600	24.785	0.000
1651	8.2839	0.562	24.765	0.000
1652	8.2893	0.484	24.765	0.000
1653	8.2946	0.422	24.765	0.000
1654	8.2999	0.340	24.765	0.000
1655	8.3053	0.262	24.765	0.000
1656	8.3108	0.238	24.790	0.000
1657	8.3164	0.236	24.790	0.000
1658	8.3220	0.226	24.765	0.000
1659	8.3275	0.216	24.765	0.000
1660	8.3331	0.228	24.785	0.000
1661	8.3387	0.224	24.785	0.000
1662	8.3442	0.230	24.810	0.000
1663	8.3483	0.254	24.810	0.000
1664	8.3524	0.296	24.810	0.000
1665	8.3564	0.382	24.780	0.000
1666	8.3605	0.450	24.780	0.000
1667	8.3658	0.484	24.780	0.000
1668	8.3711	0.524	24.780	0.000
1669	8.3765	0.544	24.735	0.000
1670	8.3804	0.602	24.735	0.000
1671	8.3843	0.678	24.780	0.000
1672	8.3882	0.784	24.780	0.000
1673	8.3921	0.948	24.785	0.000
1674	8.3974	1.012	24.785	0.000
1675	8.4027	1.002	24.785	0.000
1676	8.4080	1.146	24.785	0.000
1677	8.4135	1.258	24.785	0.000
1678	8.4190	1.386	24.700	0.000
1679	8.4244	1.436	24.700	0.000
1680	8.4297	1.406	24.785	0.000
1681	8.4350	1.364	24.785	0.000
1682	8.4403	1.248	24.745	0.000
1683	8.4443	1.092	24.745	0.000
1684	8.4482	0.956	24.785	0.000
1685	8.4522	0.812	24.785	0.000
1686	8.4561	0.676	24.785	0.000
1687	8.4615	0.564	24.745	0.000
1688	8.4668	0.450	24.745	0.000
1689	8.4721	0.350	24.820	0.000
1690	8.4774	0.286	24.820	0.000
1691	8.4827	0.236	24.750	0.000
1692	8.4881	0.196	24.750	0.000
1693	8.4934	0.176	24.760	0.000
1694	8.4987	0.172	24.760	0.000
1695	8.5040	0.164	24.730	0.000
1696	8.5073	0.148	24.730	0.000
1697	8.5106	0.142	24.730	0.000
1698	8.5139	0.152	24.730	0.000
1699	8.5172	0.162	24.730	0.000
1700	8.5205	0.182	24.795	0.000
1701	8.5360	0.206	24.795	0.000
1702	8.5400	0.228	24.715	0.000
1703	8.5440	0.238	24.715	0.000
1704	8.5480	0.238	24.720	0.000
1705	8.5520	0.260	24.720	0.000
1706	8.5574	0.304	24.710	0.000
1707	8.5627	0.372	24.710	0.000
1708	8.5681	0.458	24.710	0.000
1709	8.5720	0.524	24.785	0.000
1710	8.5760	0.552	24.785	0.000
1711	8.5800	0.596	24.700	0.000
1712	8.5839	0.624	24.700	0.000
1713	8.5920	0.678	24.700	0.000
1714	8.6000	0.788	24.700	0.000
1715	8.6054	0.844	24.745	0.000
1716	8.6107	0.854	24.745	0.000
1717	8.6161	0.798	24.725	0.000
1718	8.6201	0.684	24.725	0.000
1719	8.6241	0.588	24.725	0.000
1720	8.6281	0.536	24.730	0.000
1721	8.6322	0.504	24.730	0.000
1722	8.6353	0.458	24.785	0.000
1723	8.6385	0.400	24.785	0.000
1724	8.6416	0.368	24.725	0.000
1725	8.6448	0.308	24.725	0.000
1726	8.6480	0.242	24.775	0.000
1727	8.6639	0.212	24.775	0.000
1728	8.6692	0.212	24.745	0.000
1729	8.6746	0.208	24.745	0.000
1730	8.6799	0.196	24.745	0.000
1731	8.6853	0.186	24.730	0.000
1732	8.6907	0.176	24.730	0.000
1733	8.6961	0.164	24.740	0.000
1734	8.7000	0.170	24.740	0.000
1735	8.7039	0.186	24.730	0.000
1736	8.7078	0.222	24.730	0.000
1737	8.7117	0.246	24.775	0.000
1738	8.7172	0.260	24.775	0.000
1739	8.7227	0.366	24.745	0.000
1740	8.7282	0.450	24.745	0.000
1741	8.7334	0.504	24.745	0.000
1742	8.7385	0.590	24.710	0.000
1743	8.7437	0.676	24.710	0.000
1744	8.7491	0.794	24.780	0.000
1745	8.7544	0.904	24.780	0.000
1746	8.7598	0.970	24.720	0.000
1747	8.7638	1.026	24.720	0.000
1748	8.7677	1.012	24.745	0.000
1749	8.7717	1.020	24.745	0.000
1750	8.7757	1.094	24.785	0.000
1751	8.7837	1.174	24.785	0.000
1752	8.7916	1.286	24.785	0.000
1753	8.7956	1.240	24.790	0.000
1754	8.7997	1.162	24.790	0.000
1755	8.8037	1.078	24.780	0.000
1756	8.8077	0.968	24.780	0.000
1757	8.8130	0.900	24.765	0.000
1758	8.8184	0.816	24.765	0.000
1759	8.8237	0.704	24.755	0.000
1760	8.8277	0.590	24.755	0.000
1761	8.8318	0.486	24.780	0.000
1762	8.8358	0.420	24.780	0.000
1763	8.8398	0.360	24.780	0.000
1764	8.8478	0.292	24.805	0.000
1765	8.8557	0.254	24.805	0.000
1766	8.8610	0.216	24.735	0.000
1767	8.8664	0.200	24.735	0.000
1768	8.8717	0.206	24.785	0.000
1769	8.8758	0.234	24.785	0.000
1770	8.8799	0.268	24.685	0.000
1771	8.8840	0.308	24.685	0.000
1772	8.8881	0.376	24.680	0.000
1773	8.8933	0.420	24.680	0.000
1774	8.8985	0.454	24.680	0.000
1775	8.9036	0.538	24.760	0.000
1776	8.9090	0.616	24.760	0.000
1777	8.9143	0.706	24.765	0.000
1778	8.9196	0.868	24.765	0.000
1779	8.9250	1.036	24.760	0.000
1780	8.9303	1.044	24.760	0.000
1781	8.9357	1.022	24.750	0.000
1782	8.9410	0.978	24.750	0.000
1783	8.9463	1.022	24.715	0.000
1784	8.9516	1.110	24.715	0.000
1785	8.9556	1.206	24.715	0.000
1786	8.9596	1.142	24.770	0.000
1787	8.9636	1.022	24.770	0.000
1788	8.9676	0.896	24.720	0.000
1789	8.9730	0.784	24.720	0.000
1790	8.9785	0.710	24.740	0.000
1791	8.9839	0.638	24.740	0.000
1792	8.9891	0.578	24.725	0.000
1793	8.9943	0.506	24.725	0.000
1794	8.9995	0.426	24.745	0.000
1795	9.0048	0.352	24.745	0.000
1796	9.0102	0.288	24.745	0.000
1797	9.0155	0.238	24.695	0.000
1798	9.0195	0.218	24.695	0.000
1799	9.0235	0.214	24.725	0.000
1800	9.0275	0.222	24.725	0.000
1801	9.0315	0.232	24.745	0.000
1802	9.0395	0.248	24.745	0.000
1803	9.0475	0.270	24.710	0.000
1804	9.0515	0.286	24.710	0.000
1805	9.0555	0.320	24.675	0.000
1806	9.0594	0.374	24.675	0.000
1807	9.0634	0.420	24.675	0.000
1808	9.0687	0.492	24.740	0.000
1809	9.0740	0.558	24.740	0.000
1810	9.0794	0.634	24.725	0.000
1811	9.0847	0.706	24.725	0.000
1812	9.0901	0.790	24.700	0.000
1813	9.0954	0.846	24.700	0.000
1814	9.1008	0.882	24.805	0.000
1815	9.1062	0.954	24.805	0.000
1816	9.1116	1.018	24.760	0.000
1817	9.1169	1.076	24.760	0.000
1818	9.1222	1.344	24.760	0.000
1819	9.1274	1.532	24.745	0.000
1820	9.1315	1.628	24.745	0.000
1821	9.1356	1.514	24.715	0.000
1822	9.1398	1.340	24.715	0.000
1823	9.1439	1.222	24.765	0.000
1824	9.1490	1.122	24.765	0.000
1825	9.1542	1.014	24.750	0.000
1826	9.1593	0.924	24.750	0.000
1827	9.1647	0.778	24.700	0.000
1828	9.1701	0.636	24.700	0.000
1829	9.1755	0.530	24.700	0.000
1830	9.1808	0.420	24.760	0.000
1831	9.1861	0.310	24.760	0.000
1832	9.1914	0.242	24.715	0.000
1833	9.1967	0.206	24.715	0.000
1834	9.2020	0.178	24.720	0.000
1835	9.2074	0.176	24.720	0.000
1836	9.2114	0.188	24.675	0.000
1837	9.2154	0.204	24.675	0.000
1838	9.2195	0.236	24.670	0.000
1839	9.2235	0.274	24.670	0.000
1840	9.2288	0.318	24.670	0.000
1841	9.2340	0.360	24.705	0.000
1842	9.2393	0.416	24.705	0.000
1843	9.2446	0.494	24.735	0.000
1844	9.2499	0.556	24.735	0.000
1845	9.2553	0.604	24.665	0.000
1846	9.2606	0.662	24.665	0.000
1847	9.2660	0.722	24.730	0.000
1848	9.2713	0.756	24.730	0.000
1849	9.2767	0.796	24.780	0.000
1850	9.2820	0.838	24.780	0.000
1851	9.2873	0.864	24.780	0.000
1852	9.2927	0.834	24.645	0.000
1853	9.2980	0.812	24.645	0.000
1854	9.3033	0.738	24.725	0.000
1855	9.3073	0.686	24.725	0.000
1856	9.3113	0.642	24.740	0.000
1857	9.3153	0.548	24.740	0.000
1858	9.3192	0.462	24.635	0.000
1859	9.3246	0.388	24.635	0.000
1860	9.3299	0.338	24.735	0.000
1861	9.3353	0.304	24.735	0.000
1862	9.3406	0.270	24.735	0.000
1863	9.3459	0.248	24.735	0.000
1864	9.3513	0.226	24.735	0.000
1865	9.3577	0.200	24.675	0.000
1866	9.3642	0.180	24.675	0.000
1867	9.3707	0.178	24.730	0.000
1868	9.3772	0.188	24.730	0.000
1869	9.3837	0.222	24.745	0.000
1870	9.3868	0.244	24.745	0.000
1871	9.3899	0.260	24.655	0.000
1872	9.3930	0.348	24.655	0.000
1873	9.3961	0.440	24.655	0.000
1874	9.3992	0.482	24.700	0.000
1875	9.4047	0.566	24.700	0.000
1876	9.4102	0.614	24.710	0.000
1877	9.4158	0.716	24.710	0.000
1878	9.4196	0.790	24.695	0.000
1879	9.4235	0.842	24.695	0.000
1880	9.4274	0.892	24.755	0.000
1881	9.4313	0.868	24.755	0.000
1882	9.4393	0.884	24.740	0.000
1883	9.4472	0.960	24.740	0.000
1884	9.4527	1.008	24.740	0.000
1885	9.4581	1.052	24.710	0.000
1886	9.4636	1.028	24.710	0.000
1887	9.4676	0.968	24.755	0.000
1888	9.4716	0.878	24.755	0.000
1889	9.4756	0.802	24.695	0.000
1890	9.4796	0.782	24.695	0.000
1891	9.4835	0.760	24.695	0.000
1892	9.4874	0.694	24.695	0.000
1893	9.4913	0.612	24.690	0.000
1894	9.4952	0.508	24.690	0.000
1895	9.5032	0.400	24.690	0.000
1896	9.5113	0.330	24.705	0.000
1897	9.5166	0.276	24.705	0.000
1898	9.5219	0.252	24.725	0.000
1899	9.5272	0.236	24.725	0.000
1900	9.5326	0.250	24.695	0.000
1901	9.5381	0.260	24.695	0.000
1902	9.5435	0.264	24.700	0.000
1903	9.5466	0.286	24.700	0.000
1904	9.5497	0.314	24.690	0.000
1905	9.5529	0.374	24.690	0.000
1906	9.5560	0.448	24.690	0.000
1907	9.5591	0.512	24.765	0.000
1908	9.5673	0.598	24.765	0.000
1909	9.5754	0.668	24.715	0.000
1910	9.5808	0.772	24.715	0.000
1911	9.5861	1.044	24.735	0.000
1912	9.5915	1.138	24.735	0.000
1913	9.5967	1.206	24.645	0.000
1914	9.6019	1.218	24.645	0.000
1915	9.6070	1.178	24.680	0.000
1916	9.6110	1.226	24.680	0.000
1917	9.6151	1.258	24.680	0.000
1918	9.6191	1.206	24.725	0.000
1919	9.6231	1.112	24.725	0.000
1920	9.6284	0.988	24.715	0.000
1921	9.6338	0.860	24.715	0.000
1922	9.6392	0.720	24.745	0.000
1923	9.6444	0.580	24.745	0.000
1924	9.6497	0.462	24.695	0.000
1925	9.6550	0.384	24.695	0.000
1926	9.6603	0.338	24.695	0.000
1927	9.6656	0.294	24.720	0.000
1928	9.6710	0.262	24.720	0.000
1929	9.6750	0.224	24.725	0.000
1930	9.6790	0.194	24.725	0.000
1931	9.6830	0.176	24.680	0.000
1932	9.6870	0.174	24.680	0.000
1933	9.6950	0.168	24.645	0.000
1934	9.7031	0.178	24.645	0.000
1935	9.7071	0.194	24.690	0.000
1936	9.7111	0.204	24.690	0.000
1937	9.7150	0.210	24.690	0.000
1938	9.7190	0.234	24.675	0.000
1939	9.7243	0.288	24.675	0.000
1940	9.7297	0.356	24.745	0.000
1941	9.7350	0.420	24.745	0.000
1942	9.7404	0.478	24.725	0.000
1943	9.7457	0.512	24.725	0.000
1944	9.7510	0.542	24.745	0.000
1945	9.7563	0.592	24.745	0.000
1946	9.7616	0.668	24.775	0.000
1947	9.7670	0.792	24.775	0.000
1948	9.7723	0.898	24.775	0.000
1949	9.7777	0.944	24.690	0.000
1950	9.7830	0.974	24.690	0.000
1951	9.7883	0.960	24.745	0.000
1952	9.7936	0.922	24.745	0.000
1953	9.7990	0.856	24.745	0.000
1954	9.8029	0.844	24.745	0.000
1955	9.8069	0.822	24.680	0.000
1956	9.8108	0.772	24.680	0.000
1957	9.8148	0.702	24.710	0.000
1958	9.8201	0.614	24.710	0.000
1959	9.8255	0.512	24.710	0.000
1960	9.8308	0.424	24.725	0.000
1961	9.8361	0.360	24.725	0.000
1962	9.8415	0.312	24.685	0.000
1963	9.8468	0.268	24.685	0.000
1964	9.8522	0.226	24.700	0.000
1965	9.8576	0.206	24.700	0.000
1966	9.8629	0.202	24.665	0.000
1967	9.8669	0.270	24.665	0.000
1968	9.8709	0.300	24.765	0.000
1969	9.8749	0.334	24.765	0.000
1970	9.8789	0.344	24.765	0.000
1971	9.8842	0.348	24.745	0.000
1972	9.8895	0.396	24.745	0.000
1973	9.8949	0.460	24.725	0.000
1974	9.9002	0.532	24.725	0.000
1975	9.9054	0.644	24.700	0.000
1976	9.9107	0.718	24.700	0.000
1977	9.9161	0.790	24.685	0.000
1978	9.9214	0.840	24.685	0.000
1979	9.9268	0.826	24.700	0.000
1980	9.9308	0.808	24.700	0.000
1981	9.9348	0.856	24.700	0.000
1982	9.9388	0.944	24.755	0.000
1983	9.9428	1.106	24.755	0.000
1984	9.9507	1.276	24.635	0.000
1985	9.9587	1.338	24.635	0.000
1986	9.9628	1.250	24.705	0.000
1987	9.9669	1.092	24.705	0.000
1988	9.9710	0.978	24.720	0.000
1989	9.9751	0.912	24.720	0.000
1990	9.9803	0.860	24.655	0.000
1991	9.9855	0.776	24.655	0.000
1992	9.9908	0.668	24.655	0.000
1993	9.9947	0.552	24.705	0.000
1994	9.9987	0.432	24.705	0.000
1995	10.0027	0.354	24.705	0.000
1996	10.0067	0.306	24.705	0.000
1997	10.0149	0.256	24.685	0.000
1998	10.0231	0.220	24.685	0.000
1999	10.0283	0.196	24.740	0.000
2000	10.0335	0.170	24.740	0.000
2001	10.0388	0.150	24.720	0.000
2002	10.0428	0.158	24.720	0.000
2003	10.0468	0.194	24.720	0.000
2004	10.0508	0.224	24.665	0.000
2005	10.0549	0.250	24.665	0.000
2006	10.0602	0.284	24.680	0.000
2007	10.0654	0.310	24.680	0.000
2008	10.0707	0.348	24.650	0.000
2009	10.0760	0.494	24.650	0.000
2010	10.0813	0.610	24.720	0.000
2011	10.0866	0.732	24.720	0.000
2012	10.0921	0.822	24.665	0.000
2013	10.0976	0.846	24.665	0.000
2014	10.1031	0.918	24.665	0.000
2015	10.1084	0.994	24.680	0.000
2016	10.1136	0.990	24.680	0.000
2017	10.1188	1.038	24.700	0.000
2018	10.1228	1.046	24.700	0.000
2019	10.1268	1.058	24.735	0.000
2020	10.1308	1.076	24.735	0.000
[truncated: 8,922 more rows]
