# Supplementary material for: Applications of a novel reciprocating positive displacement pump in the simulation of pulsatile arterial blood flow
Source: PLoS One. 2022 Dec 13;17(12):e0270780. doi: 10.1371/journal.pone.0270780 (PMC9746965; doi:10.1371/journal.pone.0270780)
Supplement: S1 File — (ZIP) [file pone.0270780.s001.zip › Supporting Information Data Files/Flow Rates/Splenic/Splenic Caudal Raised (l) 08.csv]

Viewer Version	2.91
COM HW Type	RS485/USB Sensor Cable
COM HW Config	Config String: COM10, 115200, ECHOOFF
Sensor Cable Version	1.8
Product Type	Liquid Flow Sensor (SF06 Chip)
Product COM Protocol Config	SHDLC Device Address: 0
Product ID	SLF3S-1300F
Sensor Serial	2109-000156
I2C Address	8
Supply Voltage	3.5 V
Command Address	0x3608
Sampling Time [ms]	5
Scale Factor Flow lin.	500
Scale Factor Temp lin.	200
Scale Factor Custom	1
Sample #	Relative Time[s]	Flow linearized [ml/min]	Temperature linearized [deg C]	Custom []
24	0.1337	-0.002	23.500	0.000
25	0.1395	-0.002	23.530	0.000
26	0.1452	-0.002	23.530	0.000
27	0.1509	-0.002	23.565	0.000
28	0.1567	-0.004	23.565	0.000
29	0.1624	-0.002	23.695	0.000
30	0.1682	0.000	23.695	0.000
31	0.1739	0.002	23.535	0.000
32	0.1797	0.002	23.535	0.000
33	0.1854	0.004	23.630	0.000
34	0.1912	0.000	23.630	0.000
35	0.1969	-0.004	23.630	0.000
36	0.2001	-0.004	23.635	0.000
37	0.2032	-0.004	23.635	0.000
38	0.2064	-0.008	23.685	0.000
39	0.2095	-0.004	23.685	0.000
40	0.2127	0.002	23.665	0.000
41	0.2180	0.002	23.665	0.000
42	0.2233	0.002	23.710	0.000
43	0.2287	-0.002	23.710	0.000
44	0.2340	-0.008	23.680	0.000
45	0.2394	-0.006	23.680	0.000
46	0.2447	-0.004	23.680	0.000
47	0.2501	-0.004	23.725	0.000
48	0.2554	0.002	23.725	0.000
49	0.2607	0.006	23.795	0.000
50	0.2660	0.006	23.795	0.000
51	0.2713	-0.002	23.790	0.000
52	0.2766	-0.004	23.790	0.000
53	0.2806	-0.002	23.775	0.000
54	0.2847	-0.006	23.775	0.000
55	0.2887	-0.006	23.795	0.000
56	0.2927	-0.002	23.795	0.000
57	0.2980	0.002	23.795	0.000
58	0.3033	-0.002	23.810	0.000
59	0.3086	-0.002	23.810	0.000
60	0.3140	-0.006	23.925	0.000
61	0.3193	-0.008	23.925	0.000
62	0.3247	-0.004	23.870	0.000
63	0.3300	0.002	23.870	0.000
64	0.3353	0.002	23.830	0.000
65	0.3407	0.004	23.830	0.000
66	0.3460	0.004	23.885	0.000
67	0.3513	-0.002	23.885	0.000
68	0.3566	-0.008	23.885	0.000
69	0.3606	-0.014	23.925	0.000
70	0.3646	-0.006	23.925	0.000
71	0.3686	0.004	23.920	0.000
72	0.3726	0.004	23.920	0.000
73	0.3779	0.006	23.945	0.000
74	0.3833	0.006	23.945	0.000
75	0.3886	-0.006	23.895	0.000
76	0.3940	-0.012	23.895	0.000
77	0.3993	-0.010	23.965	0.000
78	0.4047	-0.008	23.965	0.000
79	0.4100	-0.002	23.965	0.000
80	0.4154	0.002	23.960	0.000
81	0.4207	0.006	23.960	0.000
82	0.4247	0.004	23.950	0.000
83	0.4287	-0.004	23.950	0.000
84	0.4326	-0.006	24.025	0.000
85	0.4366	-0.002	24.025	0.000
86	0.4446	0.002	24.050	0.000
87	0.4526	0.002	24.050	0.000
88	0.4565	-0.004	24.105	0.000
89	0.4605	-0.002	24.105	0.000
90	0.4645	-0.004	24.105	0.000
91	0.4685	-0.010	24.020	0.000
92	0.4738	-0.004	24.020	0.000
93	0.4792	0.002	23.990	0.000
94	0.4845	-0.002	23.990	0.000
95	0.4898	0.000	24.030	0.000
96	0.4952	0.000	24.030	0.000
97	0.5005	-0.006	24.020	0.000
98	0.5059	-0.006	24.020	0.000
99	0.5113	-0.002	24.090	0.000
100	0.5167	0.004	24.090	0.000
101	0.5220	0.006	24.090	0.000
102	0.5272	-0.002	24.075	0.000
103	0.5325	-0.002	24.075	0.000
104	0.5365	-0.002	24.095	0.000
105	0.5406	-0.012	24.095	0.000
106	0.5446	-0.010	24.045	0.000
107	0.5486	-0.002	24.045	0.000
108	0.5540	0.002	24.100	0.000
109	0.5593	0.004	24.100	0.000
110	0.5646	0.002	24.100	0.000
111	0.5699	-0.002	24.125	0.000
112	0.5751	-0.002	24.125	0.000
113	0.5804	-0.008	24.170	0.000
114	0.5858	-0.008	24.170	0.000
115	0.5912	-0.002	24.185	0.000
116	0.5966	-0.004	24.185	0.000
117	0.6019	-0.002	24.105	0.000
118	0.6072	-0.004	24.105	0.000
119	0.6125	-0.002	24.160	0.000
120	0.6165	0.004	24.160	0.000
121	0.6204	0.008	24.160	0.000
122	0.6244	0.004	24.185	0.000
123	0.6284	0.000	24.185	0.000
124	0.6338	-0.004	24.210	0.000
125	0.6393	-0.012	24.210	0.000
126	0.6447	-0.010	24.205	0.000
127	0.6499	0.000	24.205	0.000
128	0.6551	0.004	24.215	0.000
129	0.6604	0.008	24.215	0.000
130	0.6657	0.006	24.215	0.000
131	0.6711	-0.004	24.215	0.000
132	0.6765	-0.008	24.215	0.000
133	0.6805	-0.014	24.265	0.000
134	0.6845	-0.010	24.265	0.000
135	0.6885	0.002	24.200	0.000
136	0.6924	0.006	24.200	0.000
137	0.6978	0.006	24.265	0.000
138	0.7032	0.004	24.265	0.000
139	0.7086	-0.004	24.305	0.000
140	0.7140	-0.006	24.305	0.000
141	0.7193	-0.006	24.225	0.000
142	0.7246	-0.006	24.225	0.000
143	0.7300	-0.006	24.225	0.000
144	0.7354	-0.006	24.240	0.000
145	0.7407	-0.002	24.240	0.000
146	0.7447	-0.002	24.260	0.000
147	0.7486	-0.002	24.260	0.000
148	0.7525	0.008	24.310	0.000
149	0.7565	0.006	24.310	0.000
150	0.7645	0.006	24.310	0.000
151	0.7725	0.000	24.310	0.000
152	0.7765	-0.010	24.280	0.000
153	0.7805	-0.012	24.280	0.000
154	0.7845	-0.006	24.280	0.000
155	0.7885	-0.002	24.320	0.000
156	0.7938	0.000	24.320	0.000
157	0.7991	0.004	24.290	0.000
158	0.8043	0.008	24.290	0.000
159	0.8101	0.002	24.340	0.000
160	0.8158	-0.010	24.340	0.000
161	0.8215	-0.014	24.270	0.000
162	0.8272	-0.012	24.270	0.000
163	0.8330	-0.004	24.320	0.000
164	0.8387	0.004	24.320	0.000
165	0.8444	0.006	24.320	0.000
166	0.8502	0.002	24.355	0.000
167	0.8542	0.004	24.355	0.000
168	0.8582	0.000	24.390	0.000
169	0.8622	-0.008	24.390	0.000
170	0.8662	-0.008	24.375	0.000
171	0.8716	-0.002	24.375	0.000
172	0.8769	0.006	24.360	0.000
173	0.8823	0.002	24.360	0.000
174	0.8863	-0.004	24.395	0.000
175	0.8903	-0.004	24.395	0.000
176	0.8944	-0.004	24.395	0.000
177	0.8984	-0.002	24.395	0.000
178	0.9037	-0.002	24.395	0.000
179	0.9089	-0.002	24.415	0.000
180	0.9142	-0.002	24.415	0.000
181	0.9195	-0.006	24.370	0.000
182	0.9249	-0.004	24.370	0.000
183	0.9302	-0.002	24.390	0.000
184	0.9355	0.002	24.390	0.000
185	0.9408	0.006	24.435	0.000
186	0.9462	0.006	24.435	0.000
187	0.9515	0.002	24.435	0.000
188	0.9569	-0.010	24.435	0.000
189	0.9622	-0.018	24.435	0.000
190	0.9677	-0.010	24.495	0.000
191	0.9731	-0.006	24.495	0.000
192	0.9786	-0.002	24.465	0.000
193	0.9825	0.006	24.465	0.000
194	0.9864	0.004	24.380	0.000
195	0.9903	0.004	24.380	0.000
196	0.9942	-0.002	24.430	0.000
197	0.9995	-0.008	24.430	0.000
198	1.0048	-0.002	24.430	0.000
199	1.0102	0.002	24.425	0.000
200	1.0143	0.000	24.425	0.000
201	1.0184	0.004	24.480	0.000
202	1.0225	0.000	24.480	0.000
203	1.0266	-0.006	24.415	0.000
204	1.0345	-0.014	24.415	0.000
205	1.0425	-0.006	24.535	0.000
206	1.0478	0.002	24.535	0.000
207	1.0530	-0.002	24.500	0.000
208	1.0583	-0.002	24.500	0.000
209	1.0623	0.004	24.500	0.000
210	1.0662	-0.002	24.450	0.000
211	1.0702	-0.006	24.450	0.000
212	1.0742	-0.006	24.470	0.000
213	1.0782	-0.002	24.470	0.000
214	1.0822	0.006	24.530	0.000
215	1.0861	0.002	24.530	0.000
216	1.0901	-0.004	24.545	0.000
217	1.0983	-0.004	24.545	0.000
218	1.1064	-0.006	24.555	0.000
219	1.1117	-0.008	24.555	0.000
220	1.1169	-0.004	24.555	0.000
221	1.1221	0.004	24.575	0.000
222	1.1274	0.006	24.575	0.000
223	1.1327	0.004	24.520	0.000
224	1.1380	-0.002	24.520	0.000
225	1.1434	-0.002	24.445	0.000
226	1.1487	-0.006	24.445	0.000
227	1.1540	-0.008	24.475	0.000
228	1.1593	-0.006	24.475	0.000
229	1.1646	-0.002	24.550	0.000
230	1.1700	0.002	24.550	0.000
231	1.1740	0.002	24.550	0.000
232	1.1780	0.002	24.530	0.000
233	1.1820	-0.002	24.530	0.000
234	1.1860	-0.004	24.515	0.000
235	1.1913	-0.004	24.515	0.000
236	1.1965	-0.006	24.550	0.000
237	1.2018	-0.006	24.550	0.000
238	1.2058	-0.004	24.530	0.000
239	1.2098	-0.002	24.530	0.000
240	1.2138	0.002	24.610	0.000
241	1.2178	0.004	24.610	0.000
242	1.2260	0.002	24.610	0.000
243	1.2342	0.004	24.500	0.000
244	1.2382	0.000	24.500	0.000
245	1.2423	-0.006	24.580	0.000
246	1.2463	-0.006	24.580	0.000
247	1.2503	-0.004	24.545	0.000
248	1.2555	-0.006	24.545	0.000
249	1.2607	-0.004	24.540	0.000
250	1.2659	0.000	24.540	0.000
251	1.2712	-0.002	24.565	0.000
252	1.2765	-0.002	24.565	0.000
253	1.2819	-0.002	24.565	0.000
254	1.2872	0.000	24.615	0.000
255	1.2926	0.004	24.615	0.000
256	1.2980	0.002	24.600	0.000
257	1.3033	-0.002	24.600	0.000
258	1.3086	-0.004	24.575	0.000
259	1.3140	-0.008	24.575	0.000
260	1.3180	-0.010	24.565	0.000
261	1.3220	-0.008	24.565	0.000
262	1.3260	-0.002	24.595	0.000
263	1.3300	0.010	24.595	0.000
264	1.3364	0.006	24.595	0.000
265	1.3427	0.002	24.655	0.000
266	1.3491	0.002	24.655	0.000
267	1.3555	-0.008	24.640	0.000
268	1.3619	-0.012	24.640	0.000
269	1.3659	-0.006	24.665	0.000
270	1.3700	0.000	24.665	0.000
271	1.3741	0.004	24.690	0.000
272	1.3782	0.004	24.690	0.000
273	1.3834	-0.002	24.690	0.000
274	1.3887	-0.004	24.690	0.000
275	1.3939	-0.008	24.690	0.000
276	1.3971	-0.010	24.595	0.000
277	1.4003	-0.004	24.595	0.000
278	1.4034	0.004	24.650	0.000
279	1.4066	0.008	24.650	0.000
280	1.4098	0.006	24.660	0.000
281	1.4178	-0.002	24.660	0.000
282	1.4258	-0.006	24.665	0.000
283	1.4311	-0.006	24.665	0.000
284	1.4364	-0.008	24.690	0.000
285	1.4417	-0.002	24.690	0.000
286	1.4471	-0.002	24.690	0.000
287	1.4524	-0.004	24.745	0.000
288	1.4578	-0.002	24.745	0.000
289	1.4635	-0.006	24.690	0.000
290	1.4692	-0.002	24.690	0.000
291	1.4749	0.002	24.695	0.000
292	1.4806	0.004	24.695	0.000
293	1.4863	0.004	24.625	0.000
294	1.4920	-0.008	24.625	0.000
295	1.4977	-0.002	24.715	0.000
296	1.5016	-0.012	24.715	0.000
297	1.5056	-0.012	24.715	0.000
298	1.5096	0.006	24.705	0.000
299	1.5136	0.004	24.705	0.000
300	1.5177	0.008	24.700	0.000
301	1.5218	0.008	24.700	0.000
302	1.5259	-0.002	24.685	0.000
303	1.5300	0.004	24.685	0.000
304	1.5352	0.002	24.690	0.000
305	1.5404	-0.002	24.690	0.000
306	1.5456	0.020	24.710	0.000
307	1.5510	0.022	24.710	0.000
308	1.5564	0.016	24.710	0.000
309	1.5618	0.024	24.715	0.000
310	1.5672	0.018	24.715	0.000
311	1.5726	0.036	24.790	0.000
312	1.5780	0.046	24.790	0.000
313	1.5833	0.036	24.760	0.000
314	1.5886	0.046	24.760	0.000
315	1.5939	0.048	24.755	0.000
316	1.5970	0.052	24.755	0.000
317	1.6002	0.050	24.810	0.000
318	1.6033	0.064	24.810	0.000
319	1.6065	0.084	24.810	0.000
320	1.6097	0.094	24.685	0.000
321	1.6177	0.090	24.685	0.000
322	1.6257	0.096	24.740	0.000
323	1.6310	0.102	24.740	0.000
324	1.6364	0.094	24.800	0.000
325	1.6417	0.094	24.800	0.000
326	1.6470	0.098	24.755	0.000
327	1.6524	0.100	24.755	0.000
328	1.6578	0.098	24.745	0.000
329	1.6643	0.088	24.745	0.000
330	1.6709	0.082	24.745	0.000
331	1.6774	0.080	24.740	0.000
332	1.6839	0.076	24.740	0.000
333	1.6904	0.068	24.700	0.000
334	1.6970	0.068	24.700	0.000
335	1.6987	0.072	24.770	0.000
336	1.7004	0.072	24.770	0.000
337	1.7022	0.078	24.760	0.000
338	1.7039	0.070	24.760	0.000
339	1.7056	0.062	24.870	0.000
340	1.7137	0.066	24.870	0.000
341	1.7218	0.064	24.870	0.000
342	1.7258	0.074	24.765	0.000
343	1.7297	0.072	24.765	0.000
344	1.7336	0.080	24.835	0.000
345	1.7376	0.086	24.835	0.000
346	1.7456	0.080	24.765	0.000
347	1.7535	0.084	24.765	0.000
348	1.7589	0.106	24.850	0.000
349	1.7642	0.136	24.850	0.000
350	1.7695	0.140	24.805	0.000
351	1.7735	0.144	24.805	0.000
352	1.7776	0.150	24.805	0.000
353	1.7816	0.158	24.825	0.000
354	1.7857	0.162	24.825	0.000
355	1.7910	0.168	24.830	0.000
356	1.7964	0.174	24.830	0.000
357	1.8018	0.180	24.815	0.000
358	1.8071	0.160	24.815	0.000
359	1.8124	0.148	24.825	0.000
360	1.8178	0.134	24.825	0.000
361	1.8230	0.140	24.770	0.000
362	1.8283	0.136	24.770	0.000
363	1.8336	0.136	24.770	0.000
364	1.8389	0.148	24.825	0.000
365	1.8442	0.146	24.825	0.000
366	1.8495	0.142	24.855	0.000
367	1.8548	0.138	24.855	0.000
368	1.8601	0.124	24.800	0.000
369	1.8654	0.116	24.800	0.000
370	1.8707	0.114	24.790	0.000
371	1.8760	0.108	24.790	0.000
372	1.8814	0.106	24.815	0.000
373	1.8855	0.108	24.815	0.000
374	1.8896	0.116	24.815	0.000
375	1.8937	0.114	24.835	0.000
376	1.8978	0.098	24.835	0.000
377	1.9031	0.094	24.845	0.000
378	1.9084	0.094	24.845	0.000
379	1.9137	0.088	24.895	0.000
380	1.9176	0.086	24.895	0.000
381	1.9215	0.090	24.825	0.000
382	1.9254	0.088	24.825	0.000
383	1.9294	0.086	24.865	0.000
384	1.9348	0.074	24.865	0.000
385	1.9403	0.070	24.865	0.000
386	1.9457	0.080	24.880	0.000
387	1.9510	0.080	24.880	0.000
388	1.9562	0.078	24.860	0.000
389	1.9614	0.080	24.860	0.000
390	1.9667	0.076	24.870	0.000
391	1.9721	0.064	24.870	0.000
392	1.9774	0.064	24.930	0.000
393	1.9814	0.062	24.930	0.000
394	1.9854	0.070	24.855	0.000
395	1.9894	0.070	24.855	0.000
396	1.9934	0.062	24.855	0.000
397	2.0013	0.060	24.930	0.000
398	2.0093	0.052	24.930	0.000
399	2.0133	0.050	24.930	0.000
400	2.0173	0.052	24.930	0.000
401	2.0213	0.058	24.885	0.000
402	2.0253	0.066	24.885	0.000
403	2.0306	0.062	24.895	0.000
404	2.0360	0.060	24.895	0.000
405	2.0413	0.050	24.885	0.000
406	2.0453	0.038	24.885	0.000
407	2.0493	0.038	24.885	0.000
408	2.0532	0.038	24.885	0.000
409	2.0572	0.038	24.885	0.000
410	2.0654	0.050	24.910	0.000
411	2.0735	0.052	24.910	0.000
412	2.0787	0.048	24.820	0.000
413	2.0840	0.044	24.820	0.000
414	2.0892	0.040	24.875	0.000
415	2.0946	0.040	24.875	0.000
416	2.1000	0.048	24.975	0.000
417	2.1053	0.044	24.975	0.000
418	2.1093	0.044	24.975	0.000
419	2.1133	0.042	24.915	0.000
420	2.1173	0.038	24.915	0.000
421	2.1213	0.034	24.910	0.000
422	2.1266	0.028	24.910	0.000
423	2.1319	0.030	24.930	0.000
424	2.1372	0.038	24.930	0.000
425	2.1425	0.040	24.935	0.000
426	2.1479	0.038	24.935	0.000
427	2.1532	0.032	24.950	0.000
428	2.1586	0.034	24.950	0.000
429	2.1640	0.034	24.950	0.000
430	2.1695	0.030	24.890	0.000
431	2.1734	0.030	24.890	0.000
432	2.1773	0.034	24.910	0.000
433	2.1812	0.032	24.910	0.000
434	2.1852	0.026	24.970	0.000
435	2.1905	0.026	24.970	0.000
436	2.1959	0.034	24.860	0.000
437	2.2012	0.026	24.860	0.000
438	2.2065	0.026	24.965	0.000
439	2.2119	0.038	24.965	0.000
440	2.2172	0.030	24.965	0.000
441	2.2227	0.024	24.910	0.000
442	2.2281	0.032	24.910	0.000
443	2.2336	0.018	24.985	0.000
444	2.2375	0.020	24.985	0.000
445	2.2414	0.030	24.950	0.000
446	2.2453	0.024	24.950	0.000
447	2.2493	0.028	24.925	0.000
448	2.2572	0.026	24.925	0.000
449	2.2652	0.024	24.925	0.000
450	2.2692	0.024	24.975	0.000
451	2.2732	0.014	24.975	0.000
452	2.2772	0.016	24.845	0.000
453	2.2812	0.034	24.845	0.000
454	2.2865	0.026	24.950	0.000
455	2.2919	0.020	24.950	0.000
456	2.2972	0.032	24.970	0.000
457	2.3012	0.018	24.970	0.000
458	2.3052	0.014	24.955	0.000
459	2.3092	0.016	24.955	0.000
460	2.3132	0.014	24.955	0.000
461	2.3212	0.018	24.945	0.000
462	2.3291	0.018	24.945	0.000
463	2.3345	0.022	25.070	0.000
464	2.3398	0.032	25.070	0.000
465	2.3451	0.032	24.990	0.000
466	2.3491	0.028	24.990	0.000
467	2.3532	0.010	24.910	0.000
468	2.3572	0.010	24.910	0.000
469	2.3612	0.020	24.950	0.000
470	2.3652	0.004	24.950	0.000
471	2.3692	0.008	24.950	0.000
472	2.3731	0.030	24.965	0.000
473	2.3771	0.030	24.965	0.000
474	2.3851	0.018	24.975	0.000
475	2.3931	0.006	24.975	0.000
476	2.3985	0.012	24.940	0.000
477	2.4038	0.014	24.940	0.000
478	2.4091	0.006	24.960	0.000
479	2.4145	0.020	24.960	0.000
480	2.4198	0.028	24.980	0.000
481	2.4251	0.026	24.980	0.000
482	2.4291	0.026	24.980	0.000
483	2.4331	0.006	24.950	0.000
484	2.4370	0.000	24.950	0.000
485	2.4410	0.006	25.035	0.000
486	2.4463	0.006	25.035	0.000
487	2.4517	0.012	24.990	0.000
488	2.4570	0.014	24.990	0.000
489	2.4624	0.022	25.030	0.000
490	2.4677	0.028	25.030	0.000
491	2.4731	0.002	24.960	0.000
492	2.4784	0.008	24.960	0.000
493	2.4837	0.024	24.960	0.000
494	2.4891	0.014	24.955	0.000
495	2.4931	0.016	24.955	0.000
496	2.4970	0.012	24.975	0.000
497	2.5010	0.014	24.975	0.000
498	2.5050	0.006	25.055	0.000
499	2.5130	-0.006	25.055	0.000
500	2.5210	0.012	24.930	0.000
501	2.5250	0.012	24.930	0.000
502	2.5290	0.016	24.990	0.000
503	2.5330	0.022	24.990	0.000
504	2.5370	0.008	24.990	0.000
505	2.5423	0.010	25.065	0.000
506	2.5477	0.012	25.065	0.000
507	2.5530	0.004	25.010	0.000
508	2.5570	0.006	25.010	0.000
509	2.5610	0.012	24.975	0.000
510	2.5650	0.016	24.975	0.000
511	2.5690	0.010	25.035	0.000
512	2.5770	0.010	25.035	0.000
513	2.5850	0.012	25.015	0.000
514	2.5903	0.008	25.015	0.000
515	2.5956	0.006	25.015	0.000
516	2.6009	0.014	25.035	0.000
517	2.6049	0.010	25.035	0.000
518	2.6089	0.010	25.025	0.000
519	2.6129	0.020	25.025	0.000
520	2.6169	0.014	25.010	0.000
521	2.6209	0.008	25.010	0.000
522	2.6249	0.002	24.990	0.000
523	2.6289	-0.002	24.990	0.000
524	2.6329	0.002	25.035	0.000
525	2.6410	0.000	25.035	0.000
526	2.6492	0.010	25.035	0.000
527	2.6545	0.014	25.045	0.000
528	2.6598	0.014	25.045	0.000
529	2.6652	0.014	25.055	0.000
530	2.6705	0.014	25.055	0.000
531	2.6758	0.010	25.045	0.000
532	2.6811	0.004	25.045	0.000
533	2.6842	0.014	24.995	0.000
534	2.6874	0.020	24.995	0.000
535	2.6905	0.016	25.055	0.000
536	2.6937	0.028	25.055	0.000
537	2.6968	0.018	25.055	0.000
538	2.7048	0.020	25.075	0.000
539	2.7128	0.032	25.075	0.000
540	2.7181	0.022	25.065	0.000
541	2.7234	0.030	25.065	0.000
542	2.7288	0.036	25.080	0.000
543	2.7341	0.040	25.080	0.000
544	2.7394	0.040	25.150	0.000
545	2.7448	0.038	25.150	0.000
546	2.7488	0.038	25.055	0.000
547	2.7528	0.032	25.055	0.000
548	2.7568	0.020	25.055	0.000
549	2.7608	0.028	25.060	0.000
550	2.7661	0.032	25.060	0.000
551	2.7715	0.032	25.080	0.000
552	2.7768	0.034	25.080	0.000
553	2.7821	0.034	25.055	0.000
554	2.7874	0.040	25.055	0.000
555	2.7927	0.036	25.100	0.000
556	2.7982	0.022	25.100	0.000
557	2.8037	0.018	25.130	0.000
558	2.8092	0.032	25.130	0.000
559	2.8130	0.030	25.130	0.000
560	2.8169	0.028	25.060	0.000
561	2.8208	0.036	25.060	0.000
562	2.8247	0.040	25.030	0.000
563	2.8329	0.046	25.030	0.000
564	2.8411	0.024	25.045	0.000
565	2.8450	0.024	25.045	0.000
566	2.8489	0.040	25.135	0.000
567	2.8528	0.026	25.135	0.000
568	2.8567	0.046	25.035	0.000
569	2.8621	0.054	25.035	0.000
570	2.8674	0.044	25.035	0.000
571	2.8728	0.054	25.140	0.000
572	2.8768	0.038	25.140	0.000
573	2.8808	0.034	25.010	0.000
574	2.8848	0.038	25.010	0.000
575	2.8888	0.020	25.075	0.000
576	2.8967	0.056	25.075	0.000
577	2.9047	0.066	25.065	0.000
578	2.9101	0.044	25.065	0.000
579	2.9154	0.044	25.095	0.000
580	2.9208	0.042	25.095	0.000
581	2.9261	0.042	25.095	0.000
582	2.9314	0.040	25.165	0.000
583	2.9368	0.046	25.165	0.000
584	2.9399	0.060	25.200	0.000
585	2.9431	0.052	25.200	0.000
586	2.9463	0.040	25.045	0.000
587	2.9495	0.028	25.045	0.000
588	2.9527	0.022	25.080	0.000
589	2.9607	0.030	25.080	0.000
590	2.9687	0.030	25.095	0.000
591	2.9741	0.048	25.095	0.000
592	2.9795	0.060	25.095	0.000
593	2.9850	0.048	25.140	0.000
594	2.9902	0.044	25.140	0.000
595	2.9955	0.036	25.080	0.000
596	3.0007	0.030	25.080	0.000
597	3.0040	0.036	25.115	0.000
598	3.0072	0.046	25.115	0.000
599	3.0105	0.052	25.135	0.000
600	3.0138	0.056	25.135	0.000
601	3.0170	0.066	25.165	0.000
602	3.0248	0.056	25.165	0.000
603	3.0325	0.050	25.165	0.000
604	3.0379	0.056	25.135	0.000
605	3.0433	0.058	25.135	0.000
606	3.0487	0.078	25.145	0.000
607	3.0540	0.078	25.145	0.000
608	3.0594	0.062	25.200	0.000
609	3.0647	0.080	25.200	0.000
610	3.0687	0.084	25.115	0.000
611	3.0727	0.078	25.115	0.000
612	3.0766	0.078	25.110	0.000
613	3.0806	0.084	25.110	0.000
614	3.0885	0.094	25.110	0.000
615	3.0965	0.086	25.125	0.000
616	3.1005	0.072	25.125	0.000
617	3.1045	0.072	25.075	0.000
618	3.1085	0.080	25.075	0.000
619	3.1125	0.086	25.075	0.000
620	3.1179	0.080	25.075	0.000
621	3.1232	0.068	25.135	0.000
622	3.1285	0.080	25.135	0.000
623	3.1338	0.082	25.155	0.000
624	3.1392	0.058	25.155	0.000
625	3.1445	0.058	25.155	0.000
626	3.1499	0.074	25.170	0.000
627	3.1553	0.068	25.170	0.000
628	3.1606	0.072	25.155	0.000
629	3.1660	0.064	25.155	0.000
630	3.1713	0.072	25.175	0.000
631	3.1766	0.084	25.175	0.000
632	3.1806	0.092	25.165	0.000
633	3.1847	0.108	25.165	0.000
634	3.1887	0.126	25.110	0.000
635	3.1927	0.134	25.110	0.000
636	3.1966	0.120	25.110	0.000
637	3.2005	0.112	25.205	0.000
638	3.2044	0.132	25.205	0.000
639	3.2084	0.136	25.135	0.000
640	3.2165	0.170	25.135	0.000
641	3.2246	0.218	25.165	0.000
642	3.2299	0.220	25.165	0.000
643	3.2351	0.238	25.190	0.000
644	3.2404	0.240	25.190	0.000
645	3.2458	0.234	25.210	0.000
646	3.2513	0.224	25.210	0.000
647	3.2568	0.246	25.210	0.000
648	3.2599	0.274	25.220	0.000
649	3.2630	0.278	25.220	0.000
650	3.2661	0.266	25.115	0.000
651	3.2693	0.248	25.115	0.000
652	3.2724	0.224	25.200	0.000
653	3.2804	0.190	25.200	0.000
654	3.2884	0.182	25.135	0.000
655	3.2937	0.196	25.135	0.000
656	3.2991	0.204	25.160	0.000
657	3.3044	0.212	25.160	0.000
658	3.3098	0.196	25.160	0.000
659	3.3151	0.172	25.210	0.000
660	3.3205	0.192	25.210	0.000
661	3.3236	0.188	25.115	0.000
662	3.3268	0.216	25.115	0.000
663	3.3299	0.226	25.115	0.000
664	3.3331	0.246	25.115	0.000
665	3.3362	0.276	25.165	0.000
666	3.3523	0.272	25.165	0.000
667	3.3564	0.282	25.200	0.000
668	3.3605	0.318	25.200	0.000
669	3.3646	0.354	25.200	0.000
670	3.3686	0.408	25.180	0.000
671	3.3739	0.462	25.180	0.000
672	3.3791	0.470	25.150	0.000
673	3.3843	0.474	25.150	0.000
674	3.3883	0.484	25.180	0.000
675	3.3923	0.502	25.180	0.000
676	3.3963	0.578	25.185	0.000
677	3.4004	0.670	25.185	0.000
678	3.4085	0.698	25.205	0.000
679	3.4166	0.730	25.205	0.000
680	3.4218	0.652	25.205	0.000
681	3.4271	0.592	25.145	0.000
682	3.4323	0.600	25.145	0.000
683	3.4363	0.548	25.185	0.000
684	3.4404	0.510	25.185	0.000
685	3.4444	0.480	25.190	0.000
686	3.4484	0.452	25.190	0.000
687	3.4518	0.394	25.155	0.000
688	3.4551	0.326	25.155	0.000
689	3.4585	0.294	25.225	0.000
690	3.4618	0.254	25.225	0.000
691	3.4652	0.232	25.225	0.000
692	3.4804	0.226	25.200	0.000
693	3.4857	0.214	25.200	0.000
694	3.4909	0.224	25.140	0.000
695	3.4962	0.248	25.140	0.000
696	3.5017	0.262	25.170	0.000
697	3.5071	0.288	25.170	0.000
698	3.5126	0.302	25.135	0.000
699	3.5165	0.310	25.135	0.000
700	3.5204	0.332	25.175	0.000
701	3.5244	0.354	25.175	0.000
702	3.5283	0.384	25.175	0.000
703	3.5337	0.456	25.145	0.000
704	3.5390	0.534	25.145	0.000
705	3.5444	0.628	25.165	0.000
706	3.5497	0.698	25.165	0.000
707	3.5550	0.774	25.110	0.000
708	3.5603	0.830	25.110	0.000
709	3.5656	0.838	25.125	0.000
710	3.5709	0.866	25.125	0.000
711	3.5763	0.952	25.165	0.000
712	3.5795	0.928	25.165	0.000
713	3.5826	0.870	25.165	0.000
714	3.5858	0.782	25.135	0.000
715	3.5890	0.688	25.135	0.000
716	3.5922	0.620	25.145	0.000
717	3.6002	0.546	25.145	0.000
718	3.6082	0.482	25.065	0.000
719	3.6135	0.434	25.065	0.000
720	3.6189	0.374	25.090	0.000
721	3.6242	0.310	25.090	0.000
722	3.6296	0.260	25.115	0.000
723	3.6351	0.232	25.115	0.000
724	3.6405	0.212	25.115	0.000
725	3.6436	0.196	25.135	0.000
726	3.6468	0.200	25.135	0.000
727	3.6499	0.228	25.105	0.000
728	3.6530	0.236	25.105	0.000
729	3.6562	0.288	25.135	0.000
730	3.6728	0.312	25.135	0.000
731	3.6767	0.342	25.080	0.000
732	3.6805	0.362	25.080	0.000
733	3.6843	0.458	25.070	0.000
734	3.6882	0.578	25.070	0.000
735	3.6935	0.610	25.070	0.000
736	3.6988	0.658	25.120	0.000
737	3.7041	0.724	25.120	0.000
738	3.7081	0.746	25.115	0.000
739	3.7120	0.794	25.115	0.000
740	3.7160	0.868	25.085	0.000
741	3.7200	0.952	25.085	0.000
742	3.7281	0.988	25.115	0.000
743	3.7362	0.956	25.115	0.000
744	3.7415	0.968	25.115	0.000
745	3.7468	0.998	25.115	0.000
746	3.7521	0.940	25.115	0.000
747	3.7575	0.854	25.085	0.000
748	3.7630	0.798	25.085	0.000
749	3.7684	0.746	25.055	0.000
750	3.7715	0.678	25.055	0.000
751	3.7746	0.580	25.035	0.000
752	3.7778	0.474	25.035	0.000
753	3.7809	0.420	25.035	0.000
754	3.7840	0.364	25.035	0.000
755	3.7920	0.312	25.070	0.000
756	3.8000	0.270	25.070	0.000
757	3.8054	0.242	25.070	0.000
758	3.8107	0.224	25.090	0.000
759	3.8160	0.202	25.090	0.000
760	3.8214	0.190	25.040	0.000
761	3.8267	0.192	25.040	0.000
762	3.8320	0.192	25.040	0.000
763	3.8352	0.192	25.040	0.000
764	3.8384	0.196	24.980	0.000
765	3.8416	0.202	24.980	0.000
766	3.8448	0.234	24.980	0.000
767	3.8480	0.284	25.065	0.000
768	3.8560	0.366	25.065	0.000
769	3.8639	0.438	25.040	0.000
770	3.8693	0.510	25.040	0.000
771	3.8746	0.518	24.990	0.000
772	3.8800	0.556	24.990	0.000
773	3.8853	0.636	24.970	0.000
774	3.8906	0.720	24.970	0.000
775	3.8960	0.786	24.985	0.000
776	3.8991	0.836	24.985	0.000
777	3.9023	0.884	24.985	0.000
778	3.9055	0.932	24.965	0.000
779	3.9086	0.926	24.965	0.000
780	3.9118	0.906	25.055	0.000
781	3.9279	0.894	25.055	0.000
782	3.9319	0.860	25.065	0.000
783	3.9359	0.774	25.065	0.000
784	3.9399	0.720	24.910	0.000
785	3.9439	0.664	24.910	0.000
786	3.9492	0.570	24.940	0.000
787	3.9545	0.496	24.940	0.000
788	3.9598	0.434	24.940	0.000
789	3.9652	0.364	25.065	0.000
790	3.9707	0.314	25.065	0.000
791	3.9761	0.284	25.035	0.000
792	3.9815	0.256	25.035	0.000
793	3.9869	0.220	25.010	0.000
794	3.9922	0.192	25.010	0.000
795	3.9975	0.208	25.025	0.000
796	4.0028	0.218	25.025	0.000
797	4.0081	0.228	24.985	0.000
798	4.0120	0.280	24.985	0.000
799	4.0159	0.322	24.985	0.000
800	4.0199	0.376	24.930	0.000
801	4.0238	0.450	24.930	0.000
802	4.0302	0.500	24.930	0.000
803	4.0366	0.608	24.930	0.000
804	4.0430	0.816	24.990	0.000
805	4.0494	0.886	24.990	0.000
806	4.0558	0.984	24.910	0.000
807	4.0599	0.990	24.910	0.000
808	4.0639	1.024	24.930	0.000
809	4.0679	1.094	24.930	0.000
810	4.0719	1.096	24.930	0.000
811	4.0773	1.122	24.880	0.000
812	4.0827	1.086	24.880	0.000
813	4.0882	1.036	24.920	0.000
814	4.0913	0.998	24.920	0.000
815	4.0944	0.872	24.960	0.000
816	4.0975	0.740	24.960	0.000
817	4.1006	0.642	24.945	0.000
818	4.1038	0.588	24.945	0.000
819	4.1118	0.540	24.875	0.000
820	4.1198	0.478	24.875	0.000
821	4.1252	0.420	24.875	0.000
822	4.1306	0.354	24.920	0.000
823	4.1359	0.308	24.920	0.000
824	4.1412	0.284	24.930	0.000
825	4.1465	0.244	24.930	0.000
826	4.1517	0.220	24.890	0.000
827	4.1557	0.206	24.890	0.000
828	4.1597	0.180	24.900	0.000
829	4.1637	0.166	24.900	0.000
830	4.1677	0.166	24.890	0.000
831	4.1756	0.170	24.890	0.000
832	4.1836	0.178	24.890	0.000
833	4.1877	0.170	24.950	0.000
834	4.1918	0.150	24.950	0.000
835	4.1959	0.140	24.900	0.000
836	4.2000	0.128	24.900	0.000
837	4.2053	0.124	24.865	0.000
838	4.2106	0.128	24.865	0.000
839	4.2158	0.126	24.885	0.000
840	4.2211	0.132	24.885	0.000
841	4.2264	0.130	24.855	0.000
842	4.2316	0.136	24.855	0.000
843	4.2370	0.124	24.855	0.000
844	4.2423	0.144	24.905	0.000
845	4.2476	0.170	24.905	0.000
846	4.2529	0.202	24.925	0.000
847	4.2583	0.264	24.925	0.000
848	4.2637	0.324	24.875	0.000
849	4.2677	0.386	24.875	0.000
850	4.2717	0.474	24.785	0.000
851	4.2757	0.526	24.785	0.000
852	4.2798	0.608	24.960	0.000
853	4.2837	0.820	24.960	0.000
854	4.2877	0.924	24.960	0.000
855	4.2916	1.006	24.910	0.000
856	4.2955	1.040	24.910	0.000
857	4.3037	1.070	24.850	0.000
858	4.3118	1.142	24.850	0.000
859	4.3171	1.136	24.825	0.000
860	4.3224	0.992	24.825	0.000
861	4.3278	0.948	24.950	0.000
862	4.3331	0.858	24.950	0.000
863	4.3384	0.764	24.865	0.000
864	4.3437	0.666	24.865	0.000
865	4.3490	0.558	24.865	0.000
866	4.3543	0.458	24.885	0.000
867	4.3596	0.376	24.885	0.000
868	4.3649	0.318	24.870	0.000
869	4.3702	0.302	24.870	0.000
870	4.3755	0.282	24.880	0.000
871	4.3795	0.250	24.880	0.000
872	4.3835	0.220	24.895	0.000
873	4.3875	0.198	24.895	0.000
874	4.3915	0.222	24.880	0.000
875	4.3969	0.236	24.880	0.000
876	4.4023	0.266	24.880	0.000
877	4.4078	0.322	24.870	0.000
878	4.4118	0.376	24.870	0.000
879	4.4158	0.424	24.920	0.000
880	4.4198	0.458	24.920	0.000
881	4.4237	0.518	24.870	0.000
882	4.4291	0.610	24.870	0.000
883	4.4344	0.690	24.825	0.000
884	4.4397	0.806	24.825	0.000
885	4.4450	0.906	24.805	0.000
886	4.4503	1.004	24.805	0.000
887	4.4556	1.096	24.805	0.000
888	4.4609	1.136	24.870	0.000
889	4.4663	1.320	24.870	0.000
890	4.4717	1.402	24.850	0.000
891	4.4756	1.408	24.850	0.000
892	4.4796	1.410	24.840	0.000
893	4.4835	1.308	24.840	0.000
894	4.4875	1.268	24.825	0.000
895	4.4955	1.252	24.825	0.000
896	4.5035	1.152	24.860	0.000
897	4.5088	1.024	24.860	0.000
898	4.5141	0.856	24.860	0.000
899	4.5195	0.714	24.880	0.000
900	4.5235	0.588	24.880	0.000
901	4.5275	0.470	24.820	0.000
902	4.5315	0.382	24.820	0.000
903	4.5354	0.332	24.855	0.000
904	4.5387	0.298	24.855	0.000
905	4.5419	0.256	24.900	0.000
906	4.5451	0.218	24.900	0.000
907	4.5483	0.194	24.800	0.000
908	4.5515	0.178	24.800	0.000
909	4.5673	0.170	24.800	0.000
910	4.5727	0.184	24.775	0.000
911	4.5781	0.208	24.775	0.000
912	4.5834	0.242	24.880	0.000
913	4.5888	0.280	24.880	0.000
914	4.5941	0.296	24.785	0.000
915	4.5995	0.338	24.785	0.000
916	4.6027	0.404	24.845	0.000
917	4.6059	0.462	24.845	0.000
918	4.6090	0.538	24.880	0.000
919	4.6122	0.610	24.880	0.000
920	4.6154	0.694	24.880	0.000
921	4.6234	0.752	24.750	0.000
922	4.6314	0.802	24.750	0.000
923	4.6367	0.870	24.750	0.000
924	4.6421	0.964	24.750	0.000
925	4.6475	1.064	24.820	0.000
926	4.6529	1.156	24.820	0.000
927	4.6583	1.186	24.750	0.000
928	4.6637	1.080	24.750	0.000
929	4.6676	0.922	24.810	0.000
930	4.6715	0.768	24.810	0.000
931	4.6754	0.682	24.810	0.000
932	4.6792	0.632	24.785	0.000
933	4.6846	0.582	24.785	0.000
934	4.6899	0.566	24.765	0.000
935	4.6953	0.500	24.765	0.000
936	4.7006	0.366	24.805	0.000
937	4.7060	0.316	24.805	0.000
938	4.7113	0.266	24.775	0.000
939	4.7166	0.212	24.775	0.000
940	4.7220	0.198	24.865	0.000
941	4.7273	0.200	24.865	0.000
942	4.7305	0.196	24.865	0.000
943	4.7337	0.174	24.790	0.000
944	4.7369	0.166	24.790	0.000
945	4.7401	0.166	24.765	0.000
946	4.7433	0.152	24.765	0.000
947	4.7592	0.150	24.760	0.000
948	4.7645	0.156	24.760	0.000
949	4.7698	0.150	24.715	0.000
950	4.7752	0.138	24.715	0.000
951	4.7792	0.130	24.765	0.000
952	4.7832	0.130	24.765	0.000
953	4.7873	0.132	24.765	0.000
954	4.7913	0.180	24.760	0.000
955	4.7953	0.188	24.760	0.000
956	4.7992	0.206	24.785	0.000
957	4.8032	0.214	24.785	0.000
958	4.8072	0.228	24.815	0.000
959	4.8153	0.290	24.815	0.000
960	4.8233	0.366	24.795	0.000
961	4.8286	0.456	24.795	0.000
962	4.8339	0.548	24.785	0.000
963	4.8391	0.626	24.785	0.000
964	4.8445	0.702	24.785	0.000
965	4.8499	0.740	24.790	0.000
966	4.8553	0.776	24.790	0.000
967	4.8585	0.802	24.815	0.000
968	4.8616	0.874	24.815	0.000
969	4.8648	1.004	24.820	0.000
970	4.8680	1.082	24.820	0.000
971	4.8712	1.160	24.765	0.000
972	4.8791	1.200	24.765	0.000
973	4.8871	1.124	24.805	0.000
974	4.8925	1.014	24.805	0.000
975	4.8978	0.908	24.805	0.000
976	4.9031	0.840	24.790	0.000
977	4.9084	0.770	24.790	0.000
978	4.9137	0.684	24.790	0.000
979	4.9190	0.588	24.790	0.000
980	4.9222	0.500	24.765	0.000
981	4.9254	0.422	24.765	0.000
982	4.9286	0.364	24.725	0.000
983	4.9318	0.316	24.725	0.000
984	4.9350	0.276	24.825	0.000
985	4.9430	0.240	24.825	0.000
986	4.9510	0.224	24.825	0.000
987	4.9565	0.204	24.825	0.000
988	4.9620	0.228	24.825	0.000
989	4.9675	0.264	24.795	0.000
990	4.9727	0.328	24.795	0.000
991	4.9779	0.460	24.710	0.000
992	4.9831	0.502	24.710	0.000
993	4.9870	0.574	24.745	0.000
994	4.9910	0.592	24.745	0.000
995	4.9950	0.632	24.780	0.000
996	4.9990	0.766	24.780	0.000
997	5.0069	0.912	24.780	0.000
998	5.0149	1.056	24.775	0.000
999	5.0190	1.170	24.775	0.000
1000	5.0230	1.194	24.765	0.000
1001	5.0271	1.192	24.765	0.000
1002	5.0311	1.230	24.815	0.000
1003	5.0364	1.324	24.815	0.000
1004	5.0417	1.392	24.680	0.000
1005	5.0470	1.458	24.680	0.000
1006	5.0510	1.394	24.790	0.000
1007	5.0550	1.272	24.790	0.000
1008	5.0589	1.134	24.790	0.000
1009	5.0629	1.026	24.780	0.000
1010	5.0709	0.914	24.780	0.000
1011	5.0789	0.758	24.765	0.000
1012	5.0842	0.610	24.765	0.000
1013	5.0895	0.506	24.780	0.000
1014	5.0948	0.416	24.780	0.000
1015	5.1002	0.348	24.700	0.000
1016	5.1055	0.288	24.700	0.000
1017	5.1109	0.232	24.660	0.000
1018	5.1150	0.188	24.660	0.000
1019	5.1191	0.160	24.660	0.000
1020	5.1231	0.156	24.720	0.000
1021	5.1272	0.180	24.720	0.000
1022	5.1324	0.212	24.725	0.000
1023	5.1376	0.270	24.725	0.000
1024	5.1428	0.316	24.725	0.000
1025	5.1481	0.356	24.725	0.000
1026	5.1535	0.436	24.740	0.000
1027	5.1588	0.516	24.740	0.000
1028	5.1642	0.694	24.725	0.000
1029	5.1695	0.794	24.725	0.000
1030	5.1748	0.882	24.725	0.000
1031	5.1780	0.908	24.765	0.000
1032	5.1812	0.924	24.765	0.000
1033	5.1844	1.000	24.650	0.000
1034	5.1876	1.034	24.650	0.000
1035	5.1908	1.058	24.700	0.000
1036	5.1988	1.100	24.700	0.000
1037	5.2068	1.132	24.735	0.000
1038	5.2121	1.136	24.735	0.000
1039	5.2174	1.112	24.740	0.000
1040	5.2227	0.968	24.740	0.000
1041	5.2281	0.838	24.740	0.000
1042	5.2335	0.750	24.785	0.000
1043	5.2389	0.710	24.785	0.000
1044	5.2429	0.672	24.705	0.000
1045	5.2468	0.600	24.705	0.000
1046	5.2508	0.526	24.685	0.000
1047	5.2547	0.426	24.685	0.000
1048	5.2628	0.340	24.670	0.000
1049	5.2709	0.292	24.670	0.000
1050	5.2749	0.256	24.680	0.000
1051	5.2790	0.230	24.680	0.000
1052	5.2830	0.224	24.680	0.000
1053	5.2871	0.214	24.670	0.000
1054	5.2923	0.224	24.670	0.000
1055	5.2975	0.228	24.675	0.000
1056	5.3027	0.266	24.675	0.000
1057	5.3067	0.320	24.580	0.000
1058	5.3107	0.376	24.580	0.000
1059	5.3147	0.452	24.710	0.000
1060	5.3187	0.528	24.710	0.000
1061	5.3268	0.624	24.700	0.000
1062	5.3349	0.720	24.700	0.000
1063	5.3401	0.876	24.700	0.000
1064	5.3454	1.170	24.690	0.000
1065	5.3507	1.338	24.690	0.000
1066	5.3547	1.446	24.740	0.000
1067	5.3587	1.468	24.740	0.000
1068	5.3627	1.566	24.735	0.000
1069	5.3667	1.716	24.735	0.000
1070	5.3707	1.796	24.765	0.000
1071	5.3747	1.724	24.765	0.000
1072	5.3787	1.554	24.720	0.000
1073	5.3827	1.426	24.720	0.000
1074	5.3907	1.240	24.720	0.000
1075	5.3987	1.036	24.680	0.000
1076	5.4041	0.858	24.680	0.000
1077	5.4094	0.678	24.765	0.000
1078	5.4147	0.538	24.765	0.000
1079	5.4200	0.446	24.690	0.000
1080	5.4254	0.374	24.690	0.000
1081	5.4307	0.308	24.655	0.000
1082	5.4339	0.246	24.655	0.000
1083	5.4370	0.204	24.680	0.000
1084	5.4402	0.170	24.680	0.000
1085	5.4434	0.146	24.680	0.000
1086	5.4466	0.142	24.730	0.000
1087	5.4546	0.170	24.730	0.000
1088	5.4626	0.198	24.675	0.000
1089	5.4680	0.226	24.675	0.000
1090	5.4733	0.266	24.660	0.000
1091	5.4787	0.288	24.660	0.000
1092	5.4840	0.330	24.685	0.000
1093	5.4893	0.416	24.685	0.000
1094	5.4946	0.492	24.700	0.000
1095	5.4986	0.592	24.700	0.000
1096	5.5026	0.672	24.700	0.000
1097	5.5065	0.740	24.675	0.000
1098	5.5105	0.816	24.675	0.000
1099	5.5186	0.888	24.640	0.000
1100	5.5266	0.992	24.640	0.000
1101	5.5306	1.244	24.640	0.000
1102	5.5347	1.370	24.640	0.000
1103	5.5388	1.372	24.640	0.000
1104	5.5428	1.312	24.640	0.000
1105	5.5481	1.224	24.680	0.000
1106	5.5535	1.178	24.680	0.000
1107	5.5588	1.178	24.680	0.000
1108	5.5627	1.130	24.755	0.000
1109	5.5667	1.022	24.755	0.000
1110	5.5706	0.904	24.600	0.000
1111	5.5746	0.776	24.600	0.000
1112	5.5827	0.638	24.780	0.000
1113	5.5908	0.530	24.780	0.000
1114	5.5948	0.434	24.645	0.000
1115	5.5988	0.378	24.645	0.000
1116	5.6028	0.350	24.645	0.000
1117	5.6068	0.308	24.620	0.000
1118	5.6121	0.262	24.620	0.000
1119	5.6174	0.230	24.640	0.000
1120	5.6226	0.202	24.640	0.000
1121	5.6266	0.188	24.665	0.000
1122	5.6306	0.180	24.665	0.000
1123	5.6346	0.178	24.610	0.000
1124	5.6385	0.178	24.610	0.000
1125	5.6465	0.168	24.630	0.000
1126	5.6545	0.154	24.630	0.000
1127	5.6599	0.150	24.630	0.000
1128	5.6652	0.146	24.655	0.000
1129	5.6706	0.138	24.655	0.000
1130	5.6759	0.136	24.670	0.000
1131	5.6812	0.138	24.670	0.000
1132	5.6864	0.130	24.655	0.000
1133	5.6896	0.114	24.655	0.000
1134	5.6929	0.132	24.640	0.000
1135	5.6961	0.134	24.640	0.000
1136	5.6993	0.148	24.655	0.000
1137	5.7025	0.180	24.655	0.000
1138	5.7109	0.212	24.655	0.000
1139	5.7193	0.260	24.730	0.000
1140	5.7243	0.312	24.730	0.000
1141	5.7294	0.366	24.665	0.000
1142	5.7344	0.438	24.665	0.000
1143	5.7398	0.510	24.600	0.000
1144	5.7452	0.598	24.600	0.000
1145	5.7506	0.714	24.785	0.000
1146	5.7546	0.802	24.785	0.000
1147	5.7585	0.894	24.690	0.000
1148	5.7624	1.008	24.690	0.000
1149	5.7663	1.046	24.690	0.000
1150	5.7717	1.128	24.680	0.000
1151	5.7770	1.392	24.680	0.000
1152	5.7823	1.444	24.745	0.000
1153	5.7878	1.438	24.745	0.000
1154	5.7932	1.350	24.670	0.000
1155	5.7987	1.286	24.670	0.000
1156	5.8040	1.260	24.735	0.000
1157	5.8093	1.142	24.735	0.000
1158	5.8147	1.000	24.660	0.000
1159	5.8178	0.878	24.660	0.000
1160	5.8209	0.744	24.660	0.000
1161	5.8241	0.640	24.615	0.000
1162	5.8272	0.534	24.615	0.000
1163	5.8303	0.444	24.720	0.000
1164	5.8463	0.390	24.720	0.000
1165	5.8503	0.346	24.660	0.000
1166	5.8542	0.296	24.660	0.000
1167	5.8582	0.260	24.685	0.000
1168	5.8622	0.240	24.685	0.000
1169	5.8677	0.212	24.680	0.000
1170	5.8732	0.196	24.680	0.000
1171	5.8786	0.194	24.680	0.000
1172	5.8826	0.194	24.640	0.000
1173	5.8866	0.194	24.640	0.000
1174	5.8906	0.204	24.670	0.000
1175	5.8946	0.214	24.670	0.000
1176	5.9024	0.226	24.675	0.000
1177	5.9102	0.254	24.675	0.000
1178	5.9155	0.280	24.730	0.000
1179	5.9209	0.326	24.730	0.000
1180	5.9262	0.408	24.665	0.000
1181	5.9316	0.470	24.665	0.000
1182	5.9370	0.546	24.665	0.000
1183	5.9424	0.630	24.690	0.000
1184	5.9456	0.704	24.690	0.000
1185	5.9487	0.812	24.680	0.000
1186	5.9519	0.898	24.680	0.000
1187	5.9550	0.960	24.685	0.000
1188	5.9582	1.026	24.685	0.000
1189	5.9662	1.076	24.715	0.000
1190	5.9742	1.144	24.715	0.000
1191	5.9796	1.090	24.705	0.000
1192	5.9850	1.028	24.705	0.000
1193	5.9904	0.954	24.705	0.000
1194	5.9957	0.850	24.705	0.000
1195	6.0010	0.764	24.705	0.000
1196	6.0062	0.680	24.705	0.000
1197	6.0094	0.564	24.705	0.000
1198	6.0126	0.492	24.645	0.000
1199	6.0158	0.416	24.645	0.000
1200	6.0189	0.342	24.725	0.000
1201	6.0221	0.288	24.725	0.000
1202	6.0301	0.250	24.720	0.000
1203	6.0381	0.220	24.720	0.000
1204	6.0436	0.202	24.720	0.000
1205	6.0491	0.196	24.600	0.000
1206	6.0546	0.184	24.600	0.000
1207	6.0598	0.174	24.660	0.000
1208	6.0649	0.180	24.660	0.000
1209	6.0701	0.202	24.650	0.000
1210	6.0741	0.248	24.650	0.000
1211	6.0781	0.298	24.680	0.000
1212	6.0820	0.338	24.680	0.000
1213	6.0860	0.386	24.620	0.000
1214	6.0942	0.434	24.620	0.000
1215	6.1024	0.512	24.620	0.000
1216	6.1064	0.608	24.670	0.000
1217	6.1104	0.680	24.670	0.000
1218	6.1144	0.734	24.735	0.000
1219	6.1184	0.802	24.735	0.000
1220	6.1236	0.906	24.725	0.000
1221	6.1288	0.996	24.725	0.000
1222	6.1340	1.082	24.665	0.000
1223	6.1380	1.106	24.665	0.000
1224	6.1420	1.142	24.680	0.000
1225	6.1460	1.204	24.680	0.000
1226	6.1500	1.270	24.680	0.000
1227	6.1580	1.302	24.710	0.000
1228	6.1661	1.290	24.710	0.000
1229	6.1715	1.208	24.660	0.000
1230	6.1770	1.146	24.660	0.000
1231	6.1824	1.050	24.690	0.000
1232	6.1863	0.914	24.690	0.000
1233	6.1902	0.756	24.645	0.000
1234	6.1942	0.616	24.645	0.000
1235	6.1981	0.512	24.670	0.000
1236	6.2013	0.418	24.670	0.000
1237	6.2044	0.362	24.670	0.000
1238	6.2076	0.318	24.715	0.000
1239	6.2108	0.268	24.715	0.000
1240	6.2140	0.226	24.615	0.000
1241	6.2300	0.200	24.615	0.000
1242	6.2353	0.172	24.625	0.000
1243	6.2406	0.158	24.625	0.000
1244	6.2460	0.154	24.665	0.000
1245	6.2513	0.152	24.665	0.000
1246	6.2566	0.160	24.670	0.000
1247	6.2620	0.154	24.670	0.000
1248	6.2673	0.156	24.670	0.000
1249	6.2726	0.154	24.640	0.000
1250	6.2779	0.142	24.640	0.000
1251	6.2832	0.128	24.665	0.000
1252	6.2885	0.126	24.665	0.000
1253	6.2938	0.154	24.675	0.000
1254	6.2978	0.164	24.675	0.000
1255	6.3018	0.188	24.700	0.000
1256	6.3059	0.222	24.700	0.000
1257	6.3099	0.246	24.700	0.000
1258	6.3152	0.350	24.700	0.000
1259	6.3205	0.462	24.700	0.000
1260	6.3258	0.538	24.640	0.000
1261	6.3298	0.684	24.640	0.000
1262	6.3339	0.780	24.610	0.000
1263	6.3379	0.890	24.610	0.000
1264	6.3419	1.024	24.670	0.000
1265	6.3498	1.062	24.670	0.000
1266	6.3578	1.120	24.675	0.000
1267	6.3618	1.126	24.675	0.000
1268	6.3658	1.160	24.665	0.000
1269	6.3698	1.176	24.665	0.000
1270	6.3738	1.200	24.665	0.000
1271	6.3791	1.182	24.695	0.000
1272	6.3845	1.058	24.695	0.000
1273	6.3898	0.962	24.640	0.000
1274	6.3938	0.862	24.640	0.000
1275	6.3979	0.794	24.660	0.000
1276	6.4019	0.728	24.660	0.000
1277	6.4059	0.642	24.685	0.000
1278	6.4139	0.570	24.685	0.000
1279	6.4218	0.498	24.680	0.000
1280	6.4271	0.408	24.680	0.000
1281	6.4324	0.346	24.680	0.000
1282	6.4378	0.298	24.630	0.000
1283	6.4418	0.266	24.630	0.000
1284	6.4458	0.232	24.695	0.000
1285	6.4498	0.212	24.695	0.000
1286	6.4538	0.202	24.620	0.000
1287	6.4578	0.190	24.620	0.000
1288	6.4618	0.178	24.700	0.000
1289	6.4658	0.170	24.700	0.000
1290	6.4698	0.204	24.650	0.000
1291	6.4778	0.226	24.650	0.000
1292	6.4858	0.248	24.650	0.000
1293	6.4911	0.282	24.695	0.000
1294	6.4964	0.310	24.695	0.000
1295	6.5018	0.374	24.660	0.000
1296	6.5071	0.452	24.660	0.000
1297	6.5125	0.510	24.730	0.000
1298	6.5179	0.668	24.730	0.000
1299	6.5211	0.856	24.620	0.000
1300	6.5242	0.928	24.620	0.000
1301	6.5274	0.998	24.720	0.000
1302	6.5306	1.020	24.720	0.000
1303	6.5337	1.090	24.720	0.000
1304	6.5417	1.214	24.700	0.000
1305	6.5497	1.238	24.700	0.000
1306	6.5551	1.260	24.645	0.000
1307	6.5605	1.322	24.645	0.000
1308	6.5659	1.288	24.700	0.000
1309	6.5711	1.206	24.700	0.000
1310	6.5764	1.118	24.690	0.000
1311	6.5817	1.000	24.690	0.000
1312	6.5849	0.910	24.640	0.000
1313	6.5881	0.826	24.640	0.000
1314	6.5913	0.710	24.640	0.000
1315	6.5944	0.592	24.685	0.000
1316	6.5976	0.504	24.685	0.000
1317	6.6067	0.418	24.655	0.000
1318	6.6157	0.350	24.655	0.000
1319	6.6203	0.294	24.665	0.000
1320	6.6250	0.248	24.665	0.000
1321	6.6296	0.216	24.690	0.000
1322	6.6349	0.186	24.690	0.000
1323	6.6402	0.172	24.700	0.000
1324	6.6455	0.168	24.700	0.000
1325	6.6508	0.182	24.700	0.000
1326	6.6561	0.198	24.680	0.000
1327	6.6614	0.214	24.680	0.000
1328	6.6668	0.262	24.680	0.000
1329	6.6721	0.286	24.680	0.000
1330	6.6775	0.334	24.620	0.000
1331	6.6828	0.408	24.620	0.000
1332	6.6882	0.474	24.625	0.000
1333	6.6935	0.554	24.625	0.000
1334	6.6975	0.622	24.660	0.000
1335	6.7015	0.720	24.660	0.000
1336	6.7055	0.828	24.660	0.000
1337	6.7095	0.944	24.710	0.000
1338	6.7148	1.214	24.710	0.000
1339	6.7202	1.330	24.675	0.000
1340	6.7255	1.392	24.675	0.000
1341	6.7309	1.390	24.555	0.000
1342	6.7363	1.380	24.555	0.000
1343	6.7417	1.468	24.660	0.000
1344	6.7470	1.514	24.660	0.000
1345	6.7524	1.416	24.660	0.000
1346	6.7577	1.290	24.660	0.000
1347	6.7631	1.134	24.660	0.000
1348	6.7684	1.030	24.610	0.000
1349	6.7738	0.922	24.610	0.000
1350	6.7777	0.806	24.635	0.000
1351	6.7816	0.652	24.635	0.000
1352	6.7855	0.510	24.640	0.000
1353	6.7894	0.400	24.640	0.000
1354	6.7947	0.330	24.680	0.000
1355	6.8000	0.286	24.680	0.000
1356	6.8053	0.252	24.695	0.000
1357	6.8108	0.230	24.695	0.000
1358	6.8162	0.200	24.695	0.000
1359	6.8216	0.172	24.630	0.000
1360	6.8269	0.148	24.630	0.000
1361	6.8321	0.144	24.650	0.000
1362	6.8373	0.160	24.650	0.000
1363	6.8405	0.192	24.635	0.000
1364	6.8437	0.212	24.635	0.000
1365	6.8469	0.256	24.660	0.000
1366	6.8501	0.274	24.660	0.000
1367	6.8533	0.304	24.655	0.000
1368	6.8613	0.374	24.655	0.000
1369	6.8694	0.416	24.655	0.000
1370	6.8747	0.492	24.640	0.000
1371	6.8800	0.586	24.640	0.000
1372	6.8853	0.652	24.700	0.000
1373	6.8906	0.736	24.700	0.000
1374	6.8960	0.830	24.600	0.000
1375	6.9013	0.928	24.600	0.000
1376	6.9053	1.012	24.645	0.000
1377	6.9093	1.100	24.645	0.000
1378	6.9133	1.340	24.670	0.000
1379	6.9173	1.340	24.670	0.000
1380	6.9253	1.256	24.670	0.000
1381	6.9333	1.148	24.660	0.000
1382	6.9373	1.020	24.660	0.000
1383	6.9414	0.974	24.665	0.000
1384	6.9454	0.938	24.665	0.000
1385	6.9495	0.862	24.620	0.000
1386	6.9548	0.766	24.620	0.000
1387	6.9600	0.636	24.645	0.000
1388	6.9653	0.520	24.645	0.000
1389	6.9706	0.422	24.685	0.000
1390	6.9759	0.328	24.685	0.000
1391	6.9812	0.268	24.685	0.000
1392	6.9865	0.242	24.630	0.000
1393	6.9919	0.224	24.630	0.000
1394	6.9972	0.210	24.705	0.000
1395	7.0025	0.206	24.705	0.000
1396	7.0079	0.200	24.580	0.000
1397	7.0132	0.214	24.580	0.000
1398	7.0172	0.248	24.620	0.000
1399	7.0212	0.294	24.620	0.000
1400	7.0252	0.336	24.675	0.000
1401	7.0292	0.376	24.675	0.000
1402	7.0345	0.442	24.675	0.000
1403	7.0398	0.508	24.660	0.000
1404	7.0451	0.570	24.660	0.000
1405	7.0505	0.678	24.720	0.000
1406	7.0559	0.806	24.720	0.000
1407	7.0613	0.886	24.640	0.000
1408	7.0666	0.948	24.640	0.000
1409	7.0719	1.004	24.600	0.000
1410	7.0773	1.032	24.600	0.000
1411	7.0826	1.096	24.650	0.000
1412	7.0879	1.248	24.650	0.000
1413	7.0932	1.412	24.650	0.000
1414	7.0964	1.522	24.665	0.000
1415	7.0996	1.482	24.665	0.000
1416	7.1028	1.318	24.620	0.000
1417	7.1059	1.108	24.620	0.000
1418	7.1091	0.994	24.620	0.000
1419	7.1171	0.948	24.620	0.000
1420	7.1251	0.870	24.715	0.000
1421	7.1306	0.788	24.715	0.000
1422	7.1361	0.662	24.660	0.000
1423	7.1415	0.524	24.660	0.000
1424	7.1467	0.404	24.660	0.000
1425	7.1519	0.320	24.615	0.000
1426	7.1571	0.258	24.615	0.000
1427	7.1603	0.214	24.650	0.000
1428	7.1635	0.194	24.650	0.000
1429	7.1667	0.180	24.630	0.000
1430	7.1699	0.162	24.630	0.000
1431	7.1730	0.170	24.605	0.000
1432	7.1895	0.246	24.605	0.000
1433	7.1934	0.272	24.605	0.000
1434	7.1972	0.322	24.675	0.000
1435	7.2011	0.338	24.675	0.000
1436	7.2050	0.380	24.680	0.000
1437	7.2104	0.464	24.680	0.000
1438	7.2158	0.536	24.620	0.000
1439	7.2212	0.616	24.620	0.000
1440	7.2251	0.710	24.645	0.000
1441	7.2291	0.808	24.645	0.000
1442	7.2330	0.904	24.640	0.000
1443	7.2370	0.952	24.640	0.000
1444	7.2452	0.982	24.640	0.000
1445	7.2534	0.952	24.655	0.000
1446	7.2586	0.960	24.655	0.000
1447	7.2639	1.032	24.650	0.000
1448	7.2691	1.116	24.650	0.000
1449	7.2731	1.180	24.620	0.000
1450	7.2771	1.102	24.620	0.000
1451	7.2810	0.986	24.625	0.000
1452	7.2850	0.856	24.625	0.000
1453	7.2890	0.750	24.685	0.000
1454	7.2930	0.662	24.685	0.000
1455	7.2970	0.576	24.685	0.000
1456	7.3011	0.530	24.625	0.000
1457	7.3090	0.468	24.625	0.000
1458	7.3170	0.364	24.655	0.000
1459	7.3223	0.294	24.655	0.000
1460	7.3277	0.252	24.630	0.000
1461	7.3330	0.216	24.630	0.000
1462	7.3383	0.204	24.665	0.000
1463	7.3436	0.212	24.665	0.000
1464	7.3490	0.202	24.655	0.000
1465	7.3542	0.182	24.655	0.000
1466	7.3595	0.164	24.655	0.000
1467	7.3648	0.144	24.650	0.000
1468	7.3700	0.150	24.650	0.000
1469	7.3753	0.184	24.635	0.000
1470	7.3806	0.214	24.635	0.000
1471	7.3859	0.250	24.650	0.000
1472	7.3899	0.270	24.650	0.000
1473	7.3939	0.346	24.705	0.000
1474	7.3979	0.396	24.705	0.000
1475	7.4019	0.444	24.665	0.000
1476	7.4072	0.540	24.665	0.000
1477	7.4125	0.648	24.665	0.000
1478	7.4179	0.772	24.630	0.000
1479	7.4219	0.888	24.630	0.000
1480	7.4260	0.914	24.625	0.000
1481	7.4300	0.924	24.625	0.000
1482	7.4341	0.934	24.645	0.000
1483	7.4395	1.004	24.645	0.000
1484	7.4449	1.084	24.690	0.000
1485	7.4503	1.138	24.690	0.000
1486	7.4555	1.176	24.640	0.000
1487	7.4607	1.260	24.640	0.000
1488	7.4659	1.236	24.640	0.000
1489	7.4713	1.208	24.595	0.000
1490	7.4767	1.136	24.595	0.000
1491	7.4821	1.036	24.535	0.000
1492	7.4853	0.982	24.535	0.000
1493	7.4884	0.914	24.650	0.000
1494	7.4916	0.788	24.650	0.000
1495	7.4947	0.670	24.550	0.000
1496	7.4979	0.544	24.550	0.000
1497	7.5217	0.456	24.655	0.000
1498	7.5233	0.394	24.655	0.000
1499	7.5249	0.326	24.655	0.000
1500	7.5266	0.264	24.645	0.000
1501	7.5282	0.206	24.645	0.000
1502	7.5298	0.176	24.645	0.000
1503	7.5378	0.160	24.645	0.000
1504	7.5458	0.156	24.620	0.000
1505	7.5498	0.160	24.620	0.000
1506	7.5539	0.180	24.615	0.000
1507	7.5580	0.212	24.615	0.000
1508	7.5620	0.218	24.660	0.000
1509	7.5701	0.232	24.660	0.000
1510	7.5781	0.256	24.660	0.000
1511	7.5833	0.312	24.655	0.000
1512	7.5885	0.404	24.655	0.000
1513	7.5937	0.516	24.605	0.000
1514	7.5990	0.740	24.605	0.000
1515	7.6044	0.856	24.665	0.000
1516	7.6097	0.914	24.665	0.000
1517	7.6129	0.914	24.625	0.000
1518	7.6161	0.970	24.625	0.000
1519	7.6193	1.138	24.680	0.000
1520	7.6225	1.252	24.680	0.000
1521	7.6257	1.286	24.680	0.000
1522	7.6337	1.276	24.620	0.000
1523	7.6417	1.254	24.620	0.000
1524	7.6471	1.158	24.665	0.000
1525	7.6525	1.028	24.665	0.000
1526	7.6580	0.944	24.640	0.000
1527	7.6633	0.836	24.640	0.000
1528	7.6686	0.780	24.685	0.000
1529	7.6739	0.756	24.685	0.000
1530	7.6771	0.674	24.600	0.000
1531	7.6802	0.586	24.600	0.000
1532	7.6834	0.500	24.600	0.000
1533	7.6866	0.420	24.630	0.000
1534	7.6897	0.364	24.630	0.000
1535	7.6977	0.312	24.720	0.000
1536	7.7057	0.268	24.720	0.000
1537	7.7110	0.238	24.640	0.000
1538	7.7164	0.218	24.640	0.000
1539	7.7217	0.200	24.660	0.000
1540	7.7270	0.188	24.660	0.000
1541	7.7323	0.186	24.640	0.000
1542	7.7377	0.182	24.640	0.000
1543	7.7430	0.174	24.640	0.000
1544	7.7483	0.192	24.595	0.000
1545	7.7536	0.200	24.595	0.000
1546	7.7590	0.216	24.675	0.000
1547	7.7643	0.248	24.675	0.000
1548	7.7696	0.266	24.660	0.000
1549	7.7737	0.334	24.660	0.000
1550	7.7777	0.396	24.580	0.000
1551	7.7818	0.448	24.580	0.000
1552	7.7858	0.576	24.600	0.000
1553	7.7911	0.646	24.600	0.000
1554	7.7963	0.758	24.600	0.000
1555	7.8015	0.952	24.625	0.000
1556	7.8069	1.086	24.625	0.000
1557	7.8122	1.232	24.655	0.000
1558	7.8175	1.252	24.655	0.000
1559	7.8229	1.202	24.590	0.000
1560	7.8282	1.298	24.590	0.000
1561	7.8335	1.366	24.625	0.000
1562	7.8389	1.374	24.625	0.000
1563	7.8444	1.320	24.610	0.000
1564	7.8498	1.188	24.610	0.000
1565	7.8537	1.102	24.610	0.000
1566	7.8577	1.002	24.650	0.000
1567	7.8616	0.932	24.650	0.000
1568	7.8656	0.852	24.620	0.000
1569	7.8696	0.750	24.620	0.000
1570	7.8736	0.642	24.680	0.000
1571	7.8776	0.492	24.680	0.000
1572	7.8816	0.364	24.670	0.000
1573	7.8896	0.312	24.670	0.000
1574	7.8976	0.286	24.580	0.000
1575	7.9030	0.242	24.580	0.000
1576	7.9084	0.232	24.580	0.000
1577	7.9138	0.230	24.635	0.000
1578	7.9191	0.202	24.635	0.000
1579	7.9244	0.168	24.665	0.000
1580	7.9298	0.146	24.665	0.000
1581	7.9329	0.142	24.635	0.000
1582	7.9361	0.146	24.635	0.000
1583	7.9392	0.144	24.670	0.000
1584	7.9424	0.178	24.670	0.000
1585	7.9455	0.198	24.615	0.000
1586	7.9535	0.218	24.615	0.000
1587	7.9615	0.246	24.615	0.000
1588	7.9668	0.266	24.660	0.000
1589	7.9721	0.302	24.660	0.000
1590	7.9774	0.360	24.640	0.000
1591	7.9828	0.420	24.640	0.000
1592	7.9883	0.520	24.615	0.000
1593	7.9937	0.622	24.615	0.000
1594	7.9978	0.740	24.675	0.000
1595	8.0018	0.876	24.675	0.000
1596	8.0058	0.966	24.600	0.000
1597	8.0098	1.052	24.600	0.000
1598	8.0176	1.332	24.600	0.000
1599	8.0254	1.368	24.630	0.000
1600	8.0294	1.352	24.630	0.000
1601	8.0334	1.370	24.665	0.000
1602	8.0374	1.360	24.665	0.000
1603	8.0415	1.392	24.640	0.000
1604	8.0469	1.390	24.640	0.000
1605	8.0523	1.268	24.650	0.000
1606	8.0578	1.088	24.650	0.000
1607	8.0609	0.896	24.640	0.000
1608	8.0640	0.712	24.640	0.000
1609	8.0672	0.580	24.640	0.000
1610	8.0703	0.494	24.660	0.000
1611	8.0734	0.420	24.660	0.000
1612	8.0893	0.376	24.645	0.000
1613	8.0947	0.318	24.645	0.000
1614	8.1001	0.264	24.615	0.000
1615	8.1054	0.226	24.615	0.000
1616	8.1094	0.190	24.560	0.000
1617	8.1134	0.166	24.560	0.000
1618	8.1174	0.152	24.630	0.000
1619	8.1214	0.148	24.630	0.000
1620	8.1254	0.152	24.630	0.000
1621	8.1294	0.152	24.640	0.000
1622	8.1334	0.152	24.640	0.000
1623	8.1374	0.154	24.570	0.000
1624	8.1453	0.150	24.570	0.000
1625	8.1533	0.146	24.700	0.000
1626	8.1587	0.128	24.700	0.000
1627	8.1641	0.108	24.580	0.000
1628	8.1696	0.100	24.580	0.000
1629	8.1749	0.106	24.630	0.000
1630	8.1802	0.126	24.630	0.000
1631	8.1855	0.160	24.630	0.000
1632	8.1886	0.198	24.630	0.000
1633	8.1918	0.218	24.630	0.000
1634	8.1950	0.228	24.670	0.000
1635	8.1981	0.252	24.670	0.000
1636	8.2013	0.274	24.575	0.000
1637	8.2093	0.324	24.575	0.000
1638	8.2172	0.422	24.610	0.000
1639	8.2226	0.548	24.610	0.000
1640	8.2280	0.674	24.640	0.000
1641	8.2334	0.788	24.640	0.000
1642	8.2388	0.866	24.640	0.000
1643	8.2442	0.920	24.700	0.000
1644	8.2496	0.948	24.700	0.000
1645	8.2527	1.018	24.675	0.000
1646	8.2558	1.084	24.675	0.000
1647	8.2589	1.224	24.630	0.000
1648	8.2620	1.420	24.630	0.000
1649	8.2652	1.408	24.520	0.000
1650	8.2811	1.364	24.520	0.000
1651	8.2852	1.262	24.685	0.000
1652	8.2892	1.186	24.685	0.000
1653	8.2933	1.134	24.685	0.000
1654	8.2973	1.042	24.645	0.000
1655	8.3026	0.920	24.645	0.000
1656	8.3078	0.778	24.705	0.000
1657	8.3131	0.648	24.705	0.000
1658	8.3171	0.574	24.655	0.000
1659	8.3212	0.518	24.655	0.000
1660	8.3253	0.428	24.745	0.000
1661	8.3294	0.348	24.745	0.000
1662	8.3374	0.290	24.695	0.000
1663	8.3455	0.228	24.695	0.000
1664	8.3508	0.188	24.695	0.000
1665	8.3560	0.182	24.655	0.000
1666	8.3613	0.190	24.655	0.000
1667	8.3653	0.212	24.680	0.000
1668	8.3694	0.240	24.680	0.000
1669	8.3734	0.258	24.620	0.000
1670	8.3775	0.278	24.620	0.000
1671	8.3827	0.296	24.640	0.000
1672	8.3879	0.318	24.640	0.000
1673	8.3931	0.380	24.615	0.000
1674	8.3984	0.444	24.615	0.000
1675	8.4037	0.520	24.615	0.000
1676	8.4090	0.614	24.625	0.000
1677	8.4144	0.690	24.625	0.000
1678	8.4197	0.782	24.620	0.000
1679	8.4251	0.888	24.620	0.000
1680	8.4304	1.000	24.715	0.000
1681	8.4357	1.032	24.715	0.000
1682	8.4411	1.022	24.620	0.000
1683	8.4450	0.956	24.620	0.000
1684	8.4490	0.866	24.655	0.000
1685	8.4530	0.776	24.655	0.000
1686	8.4570	0.762	24.655	0.000
1687	8.4625	0.736	24.625	0.000
1688	8.4679	0.638	24.625	0.000
1689	8.4734	0.556	24.640	0.000
1690	8.4786	0.436	24.640	0.000
1691	8.4838	0.334	24.645	0.000
1692	8.4890	0.284	24.645	0.000
1693	8.4944	0.240	24.615	0.000
1694	8.4999	0.236	24.615	0.000
1695	8.5053	0.242	24.690	0.000
1696	8.5092	0.224	24.690	0.000
1697	8.5131	0.202	24.690	0.000
1698	8.5170	0.176	24.670	0.000
1699	8.5209	0.154	24.670	0.000
1700	8.5263	0.150	24.650	0.000
1701	8.5316	0.150	24.650	0.000
1702	8.5369	0.156	24.745	0.000
1703	8.5423	0.158	24.745	0.000
1704	8.5476	0.146	24.620	0.000
1705	8.5529	0.138	24.620	0.000
1706	8.5582	0.126	24.655	0.000
1707	8.5636	0.122	24.655	0.000
1708	8.5689	0.138	24.655	0.000
1709	8.5753	0.156	24.625	0.000
1710	8.5817	0.166	24.625	0.000
1711	8.5881	0.218	24.635	0.000
1712	8.5945	0.270	24.635	0.000
1713	8.6009	0.300	24.660	0.000
1714	8.6049	0.392	24.660	0.000
1715	8.6090	0.482	24.610	0.000
1716	8.6130	0.604	24.610	0.000
1717	8.6170	0.754	24.670	0.000
1718	8.6210	0.832	24.670	0.000
1719	8.6250	0.862	24.670	0.000
1720	8.6290	0.904	24.640	0.000
1721	8.6330	0.992	24.640	0.000
1722	8.6362	1.086	24.680	0.000
1723	8.6393	1.188	24.680	0.000
1724	8.6425	1.242	24.620	0.000
1725	8.6457	1.258	24.620	0.000
1726	8.6488	1.296	24.690	0.000
1727	8.6649	1.398	24.690	0.000
1728	8.6702	1.380	24.665	0.000
1729	8.6756	1.380	24.665	0.000
1730	8.6810	1.274	24.665	0.000
1731	8.6863	1.182	24.700	0.000
1732	8.6917	1.128	24.700	0.000
1733	8.6971	0.972	24.710	0.000
1734	8.7010	0.790	24.710	0.000
1735	8.7050	0.644	24.680	0.000
1736	8.7090	0.514	24.680	0.000
1737	8.7130	0.420	24.665	0.000
1738	8.7183	0.338	24.665	0.000
1739	8.7237	0.276	24.670	0.000
1740	8.7290	0.230	24.670	0.000
1741	8.7343	0.190	24.670	0.000
1742	8.7395	0.174	24.660	0.000
1743	8.7447	0.164	24.660	0.000
1744	8.7502	0.164	24.600	0.000
1745	8.7557	0.162	24.600	0.000
1746	8.7611	0.146	24.565	0.000
1747	8.7643	0.136	24.565	0.000
1748	8.7674	0.134	24.635	0.000
1749	8.7705	0.132	24.635	0.000
1750	8.7737	0.130	24.635	0.000
1751	8.7768	0.136	24.730	0.000
1752	8.7847	0.138	24.730	0.000
1753	8.7926	0.132	24.620	0.000
1754	8.7981	0.114	24.620	0.000
1755	8.8036	0.100	24.615	0.000
1756	8.8091	0.098	24.615	0.000
1757	8.8144	0.118	24.760	0.000
1758	8.8197	0.132	24.760	0.000
1759	8.8251	0.166	24.660	0.000
1760	8.8282	0.202	24.660	0.000
1761	8.8313	0.230	24.660	0.000
1762	8.8344	0.324	24.610	0.000
1763	8.8376	0.398	24.610	0.000
1764	8.8407	0.452	24.640	0.000
1765	8.8567	0.550	24.640	0.000
1766	8.8607	0.616	24.640	0.000
1767	8.8647	0.720	24.640	0.000
1768	8.8687	0.856	24.625	0.000
1769	8.8727	0.934	24.625	0.000
1770	8.8780	0.974	24.600	0.000
1771	8.8834	1.002	24.600	0.000
1772	8.8887	1.056	24.600	0.000
1773	8.8951	1.058	24.650	0.000
1774	8.9015	1.050	24.650	0.000
1775	8.9079	0.956	24.660	0.000
1776	8.9143	0.862	24.660	0.000
1777	8.9207	0.786	24.660	0.000
1778	8.9247	0.722	24.660	0.000
1779	8.9287	0.662	24.620	0.000
1780	8.9327	0.586	24.620	0.000
1781	8.9367	0.506	24.635	0.000
1782	8.9407	0.434	24.635	0.000
1783	8.9446	0.360	24.635	0.000
1784	8.9486	0.300	24.620	0.000
1785	8.9526	0.252	24.620	0.000
1786	8.9590	0.228	24.640	0.000
1787	8.9654	0.208	24.640	0.000
1788	8.9719	0.200	24.690	0.000
1789	8.9783	0.206	24.690	0.000
1790	8.9847	0.228	24.655	0.000
1791	8.9887	0.234	24.655	0.000
1792	8.9928	0.248	24.680	0.000
1793	8.9968	0.274	24.680	0.000
1794	9.0008	0.298	24.680	0.000
1795	9.0060	0.354	24.680	0.000
1796	9.0113	0.450	24.680	0.000
1797	9.0165	0.582	24.725	0.000
1798	9.0205	0.716	24.725	0.000
1799	9.0245	0.834	24.705	0.000
1800	9.0285	1.104	24.705	0.000
1801	9.0326	1.242	24.700	0.000
1802	9.0380	1.370	24.700	0.000
1803	9.0434	1.518	24.655	0.000
1804	9.0488	1.720	24.655	0.000
1805	9.0542	1.920	24.655	0.000
1806	9.0595	2.060	24.715	0.000
1807	9.0648	2.058	24.715	0.000
1808	9.0701	1.944	24.645	0.000
1809	9.0755	1.732	24.645	0.000
1810	9.0808	1.486	24.610	0.000
1811	9.0840	1.218	24.610	0.000
1812	9.0871	0.998	24.635	0.000
1813	9.0903	0.816	24.635	0.000
1814	9.0935	0.676	24.650	0.000
1815	9.0966	0.542	24.650	0.000
1816	9.1125	0.438	24.650	0.000
1817	9.1165	0.344	24.705	0.000
1818	9.1205	0.260	24.705	0.000
1819	9.1245	0.204	24.655	0.000
1820	9.1284	0.166	24.655	0.000
1821	9.1338	0.136	24.645	0.000
1822	9.1391	0.124	24.645	0.000
1823	9.1444	0.130	24.625	0.000
1824	9.1508	0.140	24.625	0.000
1825	9.1572	0.156	24.625	0.000
1826	9.1636	0.156	24.625	0.000
1827	9.1700	0.170	24.625	0.000
1828	9.1764	0.188	24.700	0.000
1829	9.1804	0.196	24.700	0.000
1830	9.1844	0.216	24.620	0.000
1831	9.1884	0.230	24.620	0.000
1832	9.1924	0.280	24.640	0.000
1833	9.1965	0.356	24.640	0.000
1834	9.2006	0.414	24.700	0.000
1835	9.2046	0.476	24.700	0.000
1836	9.2087	0.546	24.660	0.000
1837	9.2126	0.652	24.660	0.000
1838	9.2165	0.746	24.660	0.000
1839	9.2204	0.852	24.665	0.000
1840	9.2243	1.130	24.665	0.000
1841	9.2323	1.194	24.690	0.000
1842	9.2403	1.192	24.690	0.000
1843	9.2457	1.146	24.670	0.000
1844	9.2510	1.132	24.670	0.000
1845	9.2563	1.104	24.700	0.000
1846	9.2617	1.070	24.700	0.000
1847	9.2670	0.982	24.605	0.000
1848	9.2724	0.848	24.605	0.000
1849	9.2756	0.724	24.605	0.000
1850	9.2788	0.606	24.665	0.000
1851	9.2820	0.498	24.665	0.000
1852	9.2852	0.424	24.615	0.000
1853	9.2884	0.356	24.615	0.000
1854	9.2964	0.310	24.640	0.000
1855	9.3044	0.262	24.640	0.000
1856	9.3097	0.230	24.650	0.000
1857	9.3150	0.202	24.650	0.000
1858	9.3203	0.184	24.665	0.000
1859	9.3257	0.176	24.665	0.000
1860	9.3310	0.174	24.665	0.000
1861	9.3363	0.172	24.655	0.000
1862	9.3417	0.174	24.655	0.000
1863	9.3471	0.164	24.700	0.000
1864	9.3525	0.162	24.700	0.000
1865	9.3579	0.180	24.680	0.000
1866	9.3633	0.182	24.680	0.000
1867	9.3687	0.204	24.660	0.000
1868	9.3727	0.224	24.660	0.000
1869	9.3767	0.264	24.710	0.000
1870	9.3807	0.310	24.710	0.000
1871	9.3847	0.366	24.710	0.000
1872	9.3899	0.444	24.625	0.000
1873	9.3950	0.526	24.625	0.000
1874	9.4002	0.600	24.645	0.000
1875	9.4042	0.694	24.645	0.000
1876	9.4082	0.814	24.715	0.000
1877	9.4122	0.902	24.715	0.000
1878	9.4161	0.966	24.660	0.000
1879	9.4244	1.076	24.660	0.000
1880	9.4326	1.168	24.590	0.000
1881	9.4365	1.314	24.590	0.000
1882	9.4404	1.674	24.590	0.000
1883	9.4443	1.912	24.620	0.000
1884	9.4483	1.948	24.620	0.000
1885	9.4537	1.756	24.590	0.000
1886	9.4592	1.532	24.590	0.000
1887	9.4646	1.424	24.675	0.000
1888	9.4685	1.332	24.675	0.000
1889	9.4724	1.212	24.700	0.000
1890	9.4763	1.020	24.700	0.000
1891	9.4802	0.824	24.625	0.000
1892	9.4882	0.642	24.625	0.000
1893	9.4962	0.480	24.625	0.000
1894	9.5015	0.350	24.590	0.000
1895	9.5069	0.260	24.590	0.000
1896	9.5122	0.208	24.615	0.000
1897	9.5175	0.170	24.615	0.000
1898	9.5229	0.154	24.610	0.000
1899	9.5282	0.144	24.610	0.000
1900	9.5314	0.142	24.620	0.000
1901	9.5346	0.144	24.620	0.000
1902	9.5378	0.146	24.615	0.000
1903	9.5409	0.150	24.615	0.000
1904	9.5441	0.152	24.615	0.000
1905	9.5521	0.166	24.640	0.000
1906	9.5600	0.200	24.640	0.000
1907	9.5654	0.226	24.640	0.000
1908	9.5708	0.250	24.640	0.000
1909	9.5762	0.284	24.600	0.000
1910	9.5815	0.328	24.600	0.000
1911	9.5868	0.400	24.635	0.000
1912	9.5921	0.474	24.635	0.000
1913	9.5962	0.548	24.620	0.000
1914	9.6002	0.644	24.620	0.000
1915	9.6043	0.734	24.620	0.000
1916	9.6083	0.806	24.640	0.000
1917	9.6137	0.866	24.640	0.000
1918	9.6190	0.928	24.615	0.000
1919	9.6244	0.982	24.615	0.000
1920	9.6297	1.074	24.640	0.000
1921	9.6351	1.066	24.640	0.000
1922	9.6405	1.018	24.655	0.000
1923	9.6457	0.924	24.655	0.000
1924	9.6508	0.798	24.615	0.000
1925	9.6560	0.742	24.615	0.000
1926	9.6600	0.668	24.615	0.000
1927	9.6640	0.582	24.645	0.000
1928	9.6680	0.518	24.645	0.000
1929	9.6721	0.436	24.655	0.000
1930	9.6800	0.348	24.655	0.000
1931	9.6880	0.278	24.640	0.000
1932	9.6920	0.228	24.640	0.000
1933	9.6960	0.206	24.600	0.000
1934	9.7000	0.198	24.600	0.000
1935	9.7040	0.200	24.700	0.000
1936	9.7094	0.202	24.700	0.000
1937	9.7148	0.184	24.700	0.000
1938	9.7201	0.172	24.625	0.000
1939	9.7233	0.188	24.625	0.000
1940	9.7265	0.224	24.625	0.000
1941	9.7296	0.280	24.625	0.000
1942	9.7328	0.318	24.680	0.000
1943	9.7360	0.358	24.680	0.000
1944	9.7521	0.396	24.680	0.000
1945	9.7574	0.478	24.680	0.000
1946	9.7627	0.580	24.640	0.000
1947	9.7681	0.676	24.640	0.000
1948	9.7720	0.772	24.640	0.000
1949	9.7760	0.860	24.625	0.000
1950	9.7800	0.936	24.625	0.000
1951	9.7840	0.956	24.665	0.000
1952	9.7880	0.988	24.665	0.000
1953	9.7920	1.052	24.650	0.000
1954	9.7959	1.192	24.650	0.000
1955	9.7999	1.430	24.640	0.000
1956	9.8082	1.656	24.640	0.000
1957	9.8164	1.784	24.700	0.000
1958	9.8217	1.606	24.700	0.000
1959	9.8270	1.340	24.700	0.000
1960	9.8322	1.162	24.590	0.000
1961	9.8374	1.072	24.590	0.000
1962	9.8426	1.048	24.645	0.000
1963	9.8478	0.974	24.645	0.000
1964	9.8518	0.830	24.675	0.000
1965	9.8558	0.668	24.675	0.000
1966	9.8598	0.498	24.605	0.000
1967	9.8638	0.358	24.605	0.000
1968	9.8691	0.268	24.650	0.000
1969	9.8745	0.212	24.650	0.000
1970	9.8798	0.194	24.650	0.000
1971	9.8851	0.184	24.580	0.000
1972	9.8904	0.168	24.580	0.000
1973	9.8957	0.154	24.670	0.000
1974	9.9011	0.142	24.670	0.000
1975	9.9064	0.142	24.660	0.000
1976	9.9118	0.142	24.660	0.000
1977	9.9158	0.142	24.620	0.000
1978	9.9198	0.152	24.620	0.000
1979	9.9238	0.150	24.695	0.000
1980	9.9278	0.130	24.695	0.000
1981	9.9358	0.116	24.695	0.000
1982	9.9437	0.114	24.700	0.000
1983	9.9478	0.108	24.700	0.000
1984	9.9519	0.102	24.640	0.000
1985	9.9560	0.108	24.640	0.000
1986	9.9601	0.104	24.570	0.000
1987	9.9654	0.088	24.570	0.000
1988	9.9707	0.100	24.600	0.000
1989	9.9759	0.114	24.600	0.000
1990	9.9799	0.140	24.660	0.000
1991	9.9838	0.182	24.660	0.000
1992	9.9878	0.250	24.660	0.000
1993	9.9918	0.354	24.640	0.000
1994	9.9998	0.386	24.640	0.000
1995	10.0079	0.420	24.620	0.000
1996	10.0133	0.478	24.620	0.000
1997	10.0187	0.562	24.610	0.000
1998	10.0241	0.734	24.610	0.000
1999	10.0280	0.926	24.660	0.000
2000	10.0319	1.072	24.660	0.000
2001	10.0359	1.102	24.625	0.000
2002	10.0398	1.108	24.625	0.000
2003	10.0462	1.084	24.625	0.000
2004	10.0526	1.064	24.650	0.000
2005	10.0589	1.096	24.650	0.000
2006	10.0653	1.040	24.625	0.000
2007	10.0717	0.974	24.625	0.000
[truncated: 12,158 more rows]
