# Supplementary material for: Applications of a novel reciprocating positive displacement pump in the simulation of pulsatile arterial blood flow
Source: PLoS One. 2022 Dec 13;17(12):e0270780. doi: 10.1371/journal.pone.0270780 (PMC9746965; doi:10.1371/journal.pone.0270780)
Supplement: S1 File — (ZIP) [file pone.0270780.s001.zip › Supporting Information Data Files/Flow Rates/Splenic/Splenic Caudal Raised (m) 1.csv]

Viewer Version	2.91
COM HW Type	RS485/USB Sensor Cable
COM HW Config	Config String: COM10, 115200, ECHOOFF
Sensor Cable Version	1.8
Product Type	Liquid Flow Sensor (SF06 Chip)
Product COM Protocol Config	SHDLC Device Address: 0
Product ID	SLF3S-1300F
Sensor Serial	2109-000156
I2C Address	8
Supply Voltage	3.5 V
Command Address	0x3608
Sampling Time [ms]	5
Scale Factor Flow lin.	500
Scale Factor Temp lin.	200
Scale Factor Custom	1
Sample #	Relative Time[s]	Flow linearized [ml/min]	Temperature linearized [deg C]	Custom []
75	0.3890	0.002	23.825	0.000
76	0.3943	0.006	23.825	0.000
77	0.3996	-0.004	23.835	0.000
78	0.4050	-0.008	23.835	0.000
79	0.4103	-0.008	23.835	0.000
80	0.4156	-0.010	23.830	0.000
81	0.4209	-0.006	23.830	0.000
82	0.4262	0.002	23.900	0.000
83	0.4315	0.010	23.900	0.000
84	0.4355	0.006	23.870	0.000
85	0.4395	-0.002	23.870	0.000
86	0.4435	-0.002	23.960	0.000
87	0.4475	-0.008	23.960	0.000
88	0.4529	-0.010	23.950	0.000
89	0.4582	-0.006	23.950	0.000
90	0.4636	-0.004	23.950	0.000
91	0.4690	-0.002	23.915	0.000
92	0.4745	-0.004	23.915	0.000
93	0.4800	-0.008	23.980	0.000
94	0.4853	-0.004	23.980	0.000
95	0.4906	0.002	23.960	0.000
96	0.4959	0.002	23.960	0.000
97	0.5011	0.002	24.030	0.000
98	0.5063	0.006	24.030	0.000
99	0.5115	0.004	23.980	0.000
100	0.5155	-0.004	23.980	0.000
101	0.5195	-0.008	23.980	0.000
102	0.5234	-0.010	23.995	0.000
103	0.5274	-0.006	23.995	0.000
104	0.5328	-0.004	24.030	0.000
105	0.5381	-0.004	24.030	0.000
106	0.5435	-0.002	24.025	0.000
107	0.5488	0.000	24.025	0.000
108	0.5542	-0.002	23.990	0.000
109	0.5595	-0.002	23.990	0.000
110	0.5648	-0.004	23.990	0.000
111	0.5701	-0.002	24.055	0.000
112	0.5755	0.000	24.055	0.000
113	0.5794	-0.002	24.065	0.000
114	0.5834	-0.004	24.065	0.000
115	0.5874	-0.004	24.105	0.000
116	0.5914	-0.002	24.105	0.000
117	0.5994	-0.002	24.105	0.000
118	0.6074	-0.006	24.105	0.000
119	0.6114	-0.006	24.085	0.000
120	0.6154	-0.004	24.085	0.000
121	0.6194	-0.006	24.085	0.000
122	0.6234	-0.006	24.120	0.000
123	0.6287	-0.002	24.120	0.000
124	0.6341	0.002	24.160	0.000
125	0.6395	0.004	24.160	0.000
126	0.6448	-0.002	24.040	0.000
127	0.6501	-0.002	24.040	0.000
128	0.6554	-0.002	24.060	0.000
129	0.6607	-0.008	24.060	0.000
130	0.6660	-0.008	24.145	0.000
131	0.6713	-0.004	24.145	0.000
132	0.6767	-0.004	24.145	0.000
133	0.6820	-0.002	24.105	0.000
134	0.6874	-0.004	24.105	0.000
135	0.6913	-0.002	24.125	0.000
136	0.6953	0.000	24.125	0.000
137	0.6993	-0.004	24.105	0.000
138	0.7033	-0.004	24.105	0.000
139	0.7086	-0.002	24.175	0.000
140	0.7139	0.002	24.175	0.000
141	0.7193	0.002	24.155	0.000
142	0.7246	-0.008	24.155	0.000
143	0.7299	-0.012	24.155	0.000
144	0.7352	-0.010	24.105	0.000
145	0.7407	-0.012	24.105	0.000
146	0.7461	-0.006	24.225	0.000
147	0.7515	0.002	24.225	0.000
148	0.7568	0.004	24.190	0.000
149	0.7620	0.010	24.190	0.000
150	0.7673	0.008	24.215	0.000
151	0.7713	-0.004	24.215	0.000
152	0.7753	-0.010	24.240	0.000
153	0.7793	-0.012	24.240	0.000
154	0.7832	-0.008	24.240	0.000
155	0.7886	-0.004	24.230	0.000
156	0.7939	0.000	24.230	0.000
157	0.7992	0.002	24.205	0.000
158	0.8046	0.002	24.205	0.000
159	0.8099	-0.006	24.195	0.000
160	0.8152	-0.012	24.195	0.000
161	0.8205	-0.010	24.220	0.000
162	0.8259	-0.004	24.220	0.000
163	0.8312	0.002	24.250	0.000
164	0.8352	0.002	24.250	0.000
165	0.8392	0.002	24.250	0.000
166	0.8432	-0.002	24.330	0.000
167	0.8472	-0.006	24.330	0.000
168	0.8525	-0.010	24.270	0.000
169	0.8578	-0.008	24.270	0.000
170	0.8632	0.000	24.295	0.000
171	0.8685	-0.002	24.295	0.000
172	0.8739	-0.004	24.255	0.000
173	0.8792	-0.008	24.255	0.000
174	0.8845	-0.006	24.305	0.000
175	0.8899	0.000	24.305	0.000
176	0.8952	0.000	24.305	0.000
177	0.8992	0.004	24.270	0.000
178	0.9033	0.008	24.270	0.000
179	0.9073	-0.004	24.310	0.000
180	0.9113	-0.014	24.310	0.000
181	0.9194	-0.018	24.225	0.000
182	0.9276	-0.014	24.225	0.000
183	0.9315	0.000	24.325	0.000
184	0.9355	0.004	24.325	0.000
185	0.9395	0.008	24.370	0.000
186	0.9434	0.008	24.370	0.000
187	0.9487	-0.002	24.370	0.000
188	0.9540	-0.012	24.370	0.000
189	0.9593	-0.016	24.370	0.000
190	0.9633	-0.012	24.325	0.000
191	0.9673	-0.002	24.325	0.000
192	0.9712	0.004	24.310	0.000
193	0.9752	0.004	24.310	0.000
194	0.9832	-0.002	24.330	0.000
195	0.9912	-0.012	24.330	0.000
196	0.9967	-0.012	24.390	0.000
197	1.0021	-0.008	24.390	0.000
198	1.0075	-0.002	24.390	0.000
199	1.0114	0.004	24.390	0.000
200	1.0153	0.010	24.390	0.000
201	1.0192	0.004	24.415	0.000
202	1.0231	-0.008	24.415	0.000
203	1.0271	-0.016	24.365	0.000
204	1.0311	-0.012	24.365	0.000
205	1.0351	-0.002	24.365	0.000
206	1.0390	0.000	24.365	0.000
207	1.0471	0.006	24.365	0.000
208	1.0551	-0.002	24.365	0.000
209	1.0604	-0.008	24.365	0.000
210	1.0657	-0.010	24.395	0.000
211	1.0711	-0.010	24.395	0.000
212	1.0764	-0.006	24.410	0.000
213	1.0817	0.006	24.410	0.000
214	1.0870	0.008	24.445	0.000
215	1.0910	0.004	24.445	0.000
216	1.0950	-0.008	24.440	0.000
217	1.0990	-0.014	24.440	0.000
218	1.1030	-0.014	24.450	0.000
219	1.1084	-0.012	24.450	0.000
220	1.1137	-0.004	24.450	0.000
221	1.1190	0.002	24.385	0.000
222	1.1243	0.002	24.385	0.000
223	1.1297	0.000	24.465	0.000
224	1.1350	-0.004	24.465	0.000
225	1.1403	-0.006	24.470	0.000
226	1.1456	-0.006	24.470	0.000
227	1.1510	-0.002	24.435	0.000
228	1.1563	0.000	24.435	0.000
229	1.1616	-0.004	24.485	0.000
230	1.1670	-0.004	24.485	0.000
231	1.1723	-0.004	24.485	0.000
232	1.1776	-0.006	24.520	0.000
233	1.1830	-0.002	24.520	0.000
234	1.1870	-0.002	24.420	0.000
235	1.1909	-0.004	24.420	0.000
236	1.1949	-0.006	24.495	0.000
237	1.1989	-0.006	24.495	0.000
238	1.2043	-0.008	24.470	0.000
239	1.2096	-0.008	24.470	0.000
240	1.2149	-0.004	24.595	0.000
241	1.2203	0.002	24.595	0.000
242	1.2256	0.002	24.595	0.000
243	1.2309	-0.002	24.495	0.000
244	1.2363	-0.008	24.495	0.000
245	1.2416	-0.008	24.465	0.000
246	1.2469	-0.008	24.465	0.000
247	1.2522	-0.004	24.525	0.000
248	1.2575	0.002	24.525	0.000
249	1.2629	0.002	24.455	0.000
250	1.2669	0.004	24.455	0.000
251	1.2708	-0.002	24.460	0.000
252	1.2748	-0.014	24.460	0.000
253	1.2788	-0.014	24.460	0.000
254	1.2842	-0.008	24.530	0.000
255	1.2895	0.004	24.530	0.000
256	1.2948	0.006	24.530	0.000
257	1.3002	0.004	24.530	0.000
258	1.3055	-0.004	24.560	0.000
259	1.3108	-0.010	24.560	0.000
260	1.3161	-0.012	24.620	0.000
261	1.3214	-0.014	24.620	0.000
262	1.3268	-0.008	24.495	0.000
263	1.3321	0.004	24.495	0.000
264	1.3375	0.008	24.495	0.000
265	1.3428	0.002	24.470	0.000
266	1.3468	-0.008	24.470	0.000
267	1.3508	-0.010	24.550	0.000
268	1.3548	-0.006	24.550	0.000
269	1.3588	-0.006	24.540	0.000
270	1.3641	-0.002	24.540	0.000
271	1.3695	0.000	24.565	0.000
272	1.3748	0.000	24.565	0.000
273	1.3801	-0.006	24.550	0.000
274	1.3854	-0.010	24.550	0.000
275	1.3908	-0.008	24.550	0.000
276	1.3961	-0.006	24.550	0.000
277	1.4014	-0.004	24.550	0.000
278	1.4067	0.004	24.555	0.000
279	1.4107	0.000	24.555	0.000
280	1.4147	-0.008	24.540	0.000
281	1.4187	-0.010	24.540	0.000
282	1.4227	-0.010	24.560	0.000
283	1.4307	-0.006	24.560	0.000
284	1.4387	-0.002	24.510	0.000
285	1.4427	0.002	24.510	0.000
286	1.4467	0.002	24.510	0.000
287	1.4507	-0.002	24.575	0.000
288	1.4546	-0.006	24.575	0.000
289	1.4600	-0.012	24.580	0.000
290	1.4653	-0.012	24.580	0.000
291	1.4707	-0.006	24.635	0.000
292	1.4760	-0.002	24.635	0.000
293	1.4813	0.004	24.585	0.000
294	1.4867	0.002	24.585	0.000
295	1.4920	-0.002	24.695	0.000
296	1.4973	-0.002	24.695	0.000
297	1.5026	-0.006	24.695	0.000
298	1.5080	-0.006	24.660	0.000
299	1.5133	-0.008	24.660	0.000
300	1.5186	-0.012	24.615	0.000
301	1.5226	-0.008	24.615	0.000
302	1.5266	-0.004	24.635	0.000
303	1.5306	-0.006	24.635	0.000
304	1.5346	-0.002	24.600	0.000
305	1.5401	0.004	24.600	0.000
306	1.5456	0.004	24.650	0.000
307	1.5511	-0.002	24.650	0.000
308	1.5562	-0.010	24.650	0.000
309	1.5614	-0.012	24.670	0.000
310	1.5666	-0.012	24.670	0.000
311	1.5720	-0.008	24.620	0.000
312	1.5774	-0.002	24.620	0.000
313	1.5828	0.002	24.650	0.000
314	1.5882	0.002	24.650	0.000
315	1.5936	-0.002	24.650	0.000
316	1.5990	-0.008	24.650	0.000
317	1.6022	-0.012	24.660	0.000
318	1.6053	-0.008	24.660	0.000
319	1.6085	-0.004	24.660	0.000
320	1.6117	0.002	24.620	0.000
321	1.6148	0.002	24.620	0.000
322	1.6228	-0.002	24.600	0.000
323	1.6307	-0.006	24.600	0.000
324	1.6360	-0.010	24.710	0.000
325	1.6414	-0.010	24.710	0.000
326	1.6467	-0.004	24.670	0.000
327	1.6520	-0.002	24.670	0.000
328	1.6573	0.002	24.620	0.000
329	1.6627	-0.002	24.620	0.000
330	1.6667	-0.010	24.620	0.000
331	1.6707	-0.006	24.640	0.000
332	1.6746	-0.008	24.640	0.000
333	1.6786	-0.008	24.680	0.000
334	1.6840	0.002	24.680	0.000
335	1.6893	0.002	24.695	0.000
336	1.6946	-0.004	24.695	0.000
337	1.7000	-0.012	24.710	0.000
338	1.7054	-0.014	24.710	0.000
339	1.7107	-0.008	24.710	0.000
340	1.7160	-0.006	24.710	0.000
341	1.7213	-0.004	24.710	0.000
342	1.7266	0.004	24.640	0.000
343	1.7306	0.008	24.640	0.000
344	1.7346	-0.002	24.725	0.000
345	1.7385	-0.010	24.725	0.000
346	1.7425	-0.008	24.660	0.000
347	1.7505	-0.012	24.660	0.000
348	1.7585	-0.004	24.735	0.000
349	1.7625	0.002	24.735	0.000
350	1.7665	-0.008	24.725	0.000
351	1.7706	-0.002	24.725	0.000
352	1.7746	-0.006	24.725	0.000
353	1.7799	-0.010	24.720	0.000
354	1.7851	-0.010	24.720	0.000
355	1.7904	-0.004	24.745	0.000
356	1.7959	0.002	24.745	0.000
357	1.8013	-0.002	24.730	0.000
358	1.8068	0.004	24.730	0.000
359	1.8120	-0.008	24.760	0.000
360	1.8172	-0.006	24.760	0.000
361	1.8224	-0.012	24.735	0.000
362	1.8278	-0.010	24.735	0.000
363	1.8332	0.002	24.735	0.000
364	1.8386	0.002	24.745	0.000
365	1.8426	-0.002	24.745	0.000
366	1.8465	0.006	24.750	0.000
367	1.8505	-0.002	24.750	0.000
368	1.8544	0.008	24.690	0.000
369	1.8598	-0.002	24.690	0.000
370	1.8653	-0.006	24.805	0.000
371	1.8707	0.020	24.805	0.000
372	1.8761	0.012	24.780	0.000
373	1.8814	0.010	24.780	0.000
374	1.8867	0.008	24.780	0.000
375	1.8920	-0.002	24.755	0.000
376	1.8973	0.010	24.755	0.000
377	1.9026	-0.002	24.725	0.000
378	1.9079	0.002	24.725	0.000
379	1.9132	0.022	24.805	0.000
380	1.9185	0.020	24.805	0.000
381	1.9217	0.012	24.795	0.000
382	1.9249	0.008	24.795	0.000
383	1.9281	0.010	24.775	0.000
384	1.9313	0.006	24.775	0.000
385	1.9344	0.002	24.775	0.000
386	1.9424	0.002	24.700	0.000
387	1.9504	0.004	24.700	0.000
388	1.9557	0.010	24.720	0.000
389	1.9611	0.016	24.720	0.000
390	1.9664	0.012	24.745	0.000
391	1.9717	0.014	24.745	0.000
392	1.9770	0.018	24.785	0.000
393	1.9824	0.012	24.785	0.000
394	1.9856	0.002	24.785	0.000
395	1.9888	0.006	24.780	0.000
396	1.9920	0.004	24.780	0.000
397	1.9952	0.004	24.785	0.000
398	1.9984	0.006	24.785	0.000
399	2.0146	0.002	24.775	0.000
400	2.0186	0.006	24.775	0.000
401	2.0226	0.012	24.800	0.000
402	2.0266	0.006	24.800	0.000
403	2.0306	0.010	24.810	0.000
404	2.0359	0.036	24.810	0.000
405	2.0412	0.024	24.810	0.000
406	2.0465	0.034	24.800	0.000
407	2.0504	0.038	24.800	0.000
408	2.0544	0.026	24.750	0.000
409	2.0583	0.046	24.750	0.000
410	2.0622	0.042	24.790	0.000
411	2.0704	0.034	24.790	0.000
412	2.0786	0.046	24.760	0.000
413	2.0838	0.044	24.760	0.000
414	2.0891	0.044	24.785	0.000
415	2.0943	0.044	24.785	0.000
416	2.0983	0.040	24.785	0.000
417	2.1023	0.046	24.800	0.000
418	2.1063	0.048	24.800	0.000
419	2.1103	0.058	24.840	0.000
420	2.1143	0.062	24.840	0.000
421	2.1183	0.054	24.770	0.000
422	2.1222	0.062	24.770	0.000
423	2.1262	0.050	24.955	0.000
424	2.1343	0.040	24.955	0.000
425	2.1423	0.048	24.845	0.000
426	2.1477	0.050	24.845	0.000
427	2.1531	0.056	24.845	0.000
428	2.1584	0.056	24.805	0.000
429	2.1637	0.056	24.805	0.000
430	2.1690	0.058	24.800	0.000
431	2.1742	0.048	24.800	0.000
432	2.1774	0.048	24.855	0.000
433	2.1806	0.052	24.855	0.000
434	2.1838	0.056	24.840	0.000
435	2.1870	0.058	24.840	0.000
436	2.1902	0.054	24.865	0.000
437	2.1983	0.046	24.865	0.000
438	2.2064	0.048	24.865	0.000
439	2.2117	0.040	24.850	0.000
440	2.2169	0.048	24.850	0.000
441	2.2222	0.054	24.845	0.000
442	2.2276	0.058	24.845	0.000
443	2.2329	0.064	24.890	0.000
444	2.2383	0.056	24.890	0.000
445	2.2423	0.054	24.970	0.000
446	2.2462	0.048	24.970	0.000
447	2.2501	0.044	24.835	0.000
448	2.2541	0.052	24.835	0.000
449	2.2621	0.044	24.835	0.000
450	2.2701	0.048	24.850	0.000
451	2.2741	0.058	24.850	0.000
452	2.2781	0.042	24.920	0.000
453	2.2821	0.038	24.920	0.000
454	2.2860	0.050	24.820	0.000
455	2.2914	0.042	24.820	0.000
456	2.2968	0.042	24.850	0.000
457	2.3022	0.042	24.850	0.000
458	2.3053	0.048	24.910	0.000
459	2.3085	0.052	24.910	0.000
460	2.3117	0.046	24.910	0.000
461	2.3149	0.042	24.810	0.000
462	2.3181	0.050	24.810	0.000
463	2.3344	0.040	24.900	0.000
464	2.3383	0.036	24.900	0.000
465	2.3422	0.034	24.940	0.000
466	2.3461	0.034	24.940	0.000
467	2.3500	0.040	24.910	0.000
468	2.3554	0.042	24.910	0.000
469	2.3607	0.042	24.930	0.000
470	2.3661	0.040	24.930	0.000
471	2.3701	0.038	24.930	0.000
472	2.3741	0.034	24.920	0.000
473	2.3780	0.032	24.920	0.000
474	2.3820	0.040	24.885	0.000
475	2.3900	0.034	24.885	0.000
476	2.3980	0.038	24.950	0.000
477	2.4033	0.042	24.950	0.000
478	2.4086	0.026	24.880	0.000
479	2.4139	0.024	24.880	0.000
480	2.4193	0.028	24.895	0.000
481	2.4246	0.036	24.895	0.000
482	2.4299	0.034	24.895	0.000
483	2.4339	0.028	24.825	0.000
484	2.4379	0.040	24.825	0.000
485	2.4419	0.030	24.930	0.000
486	2.4459	0.016	24.930	0.000
487	2.4514	0.026	24.940	0.000
488	2.4569	0.026	24.940	0.000
489	2.4624	0.034	24.910	0.000
490	2.4676	0.042	24.910	0.000
491	2.4728	0.040	24.910	0.000
492	2.4780	0.042	24.910	0.000
493	2.4833	0.024	24.910	0.000
494	2.4887	0.014	24.960	0.000
495	2.4940	0.022	24.960	0.000
496	2.4972	0.020	24.990	0.000
497	2.5004	0.022	24.990	0.000
498	2.5036	0.038	24.945	0.000
499	2.5068	0.042	24.945	0.000
500	2.5100	0.034	24.910	0.000
501	2.5180	0.028	24.910	0.000
502	2.5260	0.018	24.935	0.000
503	2.5313	0.010	24.935	0.000
504	2.5367	0.022	24.935	0.000
505	2.5420	0.024	24.900	0.000
506	2.5473	0.024	24.900	0.000
507	2.5527	0.034	24.930	0.000
508	2.5580	0.028	24.930	0.000
509	2.5612	0.022	24.970	0.000
510	2.5644	0.024	24.970	0.000
511	2.5676	0.014	24.900	0.000
512	2.5708	0.012	24.900	0.000
513	2.5740	0.024	24.900	0.000
514	2.5940	0.024	24.900	0.000
515	2.5970	0.030	24.900	0.000
516	2.6001	0.028	24.970	0.000
517	2.6032	0.026	24.970	0.000
518	2.6062	0.028	24.970	0.000
519	2.6116	0.016	24.970	0.000
520	2.6169	0.006	24.935	0.000
521	2.6223	0.012	24.935	0.000
522	2.6262	0.018	24.925	0.000
523	2.6300	0.022	24.925	0.000
524	2.6339	0.032	24.990	0.000
525	2.6378	0.032	24.990	0.000
526	2.6458	0.030	24.990	0.000
527	2.6538	0.016	24.890	0.000
528	2.6592	0.010	24.890	0.000
529	2.6647	0.012	24.950	0.000
530	2.6702	0.010	24.950	0.000
531	2.6742	0.014	25.035	0.000
532	2.6782	0.030	25.035	0.000
533	2.6822	0.028	24.975	0.000
534	2.6862	0.020	24.975	0.000
535	2.6902	0.018	25.020	0.000
536	2.6942	0.012	25.020	0.000
537	2.6982	0.016	25.020	0.000
538	2.7022	0.020	25.045	0.000
539	2.7100	0.018	25.045	0.000
540	2.7178	0.018	24.985	0.000
541	2.7231	0.016	24.985	0.000
542	2.7285	0.012	24.930	0.000
543	2.7338	0.010	24.930	0.000
544	2.7391	0.014	24.945	0.000
545	2.7445	0.020	24.945	0.000
546	2.7498	0.028	24.990	0.000
547	2.7551	0.026	24.990	0.000
548	2.7605	0.018	24.990	0.000
549	2.7658	0.010	24.990	0.000
550	2.7711	0.004	24.990	0.000
551	2.7765	0.002	24.985	0.000
552	2.7818	0.006	24.985	0.000
553	2.7858	0.018	24.955	0.000
554	2.7899	0.024	24.955	0.000
555	2.7939	0.022	25.040	0.000
556	2.7979	0.018	25.040	0.000
557	2.8033	0.010	25.035	0.000
558	2.8086	0.010	25.035	0.000
559	2.8140	0.010	25.035	0.000
560	2.8171	0.018	25.035	0.000
561	2.8203	0.028	25.035	0.000
562	2.8235	0.038	25.010	0.000
563	2.8266	0.044	25.010	0.000
564	2.8298	0.040	25.020	0.000
565	2.8457	0.042	25.020	0.000
566	2.8497	0.050	25.000	0.000
567	2.8537	0.052	25.000	0.000
568	2.8577	0.048	24.990	0.000
569	2.8617	0.050	24.990	0.000
570	2.8671	0.064	24.990	0.000
571	2.8724	0.068	24.995	0.000
572	2.8778	0.066	24.995	0.000
573	2.8810	0.076	25.035	0.000
574	2.8841	0.072	25.035	0.000
575	2.8873	0.064	24.985	0.000
576	2.8905	0.054	24.985	0.000
577	2.8936	0.048	25.065	0.000
578	2.9100	0.054	25.065	0.000
579	2.9152	0.060	24.965	0.000
580	2.9204	0.064	24.965	0.000
581	2.9256	0.066	24.965	0.000
582	2.9297	0.056	25.010	0.000
583	2.9338	0.050	25.010	0.000
584	2.9379	0.046	25.060	0.000
585	2.9420	0.042	25.060	0.000
586	2.9472	0.044	25.000	0.000
587	2.9524	0.056	25.000	0.000
588	2.9576	0.076	25.080	0.000
589	2.9630	0.080	25.080	0.000
590	2.9684	0.072	25.035	0.000
591	2.9738	0.066	25.035	0.000
592	2.9792	0.056	25.035	0.000
593	2.9845	0.060	25.015	0.000
594	2.9899	0.058	25.015	0.000
595	2.9952	0.066	24.995	0.000
596	3.0005	0.086	24.995	0.000
597	3.0058	0.088	25.050	0.000
598	3.0090	0.086	25.050	0.000
599	3.0121	0.084	25.035	0.000
600	3.0153	0.094	25.035	0.000
601	3.0184	0.098	25.075	0.000
602	3.0216	0.098	25.075	0.000
603	3.0296	0.108	25.075	0.000
604	3.0376	0.104	25.055	0.000
605	3.0430	0.098	25.055	0.000
606	3.0485	0.100	25.035	0.000
607	3.0539	0.096	25.035	0.000
608	3.0592	0.106	25.010	0.000
609	3.0644	0.116	25.010	0.000
610	3.0696	0.118	25.095	0.000
611	3.0728	0.116	25.095	0.000
612	3.0760	0.100	25.060	0.000
613	3.0792	0.092	25.060	0.000
614	3.0824	0.090	25.060	0.000
615	3.0856	0.090	25.015	0.000
616	3.0936	0.096	25.015	0.000
617	3.1015	0.098	25.075	0.000
618	3.1069	0.092	25.075	0.000
619	3.1123	0.084	25.070	0.000
620	3.1176	0.082	25.070	0.000
621	3.1229	0.082	24.955	0.000
622	3.1282	0.086	24.955	0.000
623	3.1335	0.098	25.060	0.000
624	3.1375	0.098	25.060	0.000
625	3.1415	0.092	25.060	0.000
626	3.1455	0.092	25.050	0.000
627	3.1495	0.100	25.050	0.000
628	3.1575	0.110	25.075	0.000
629	3.1655	0.120	25.075	0.000
630	3.1708	0.130	25.175	0.000
631	3.1762	0.138	25.175	0.000
632	3.1815	0.130	25.015	0.000
633	3.1855	0.128	25.015	0.000
634	3.1895	0.126	25.065	0.000
635	3.1935	0.130	25.065	0.000
636	3.1975	0.156	25.065	0.000
637	3.2015	0.184	25.035	0.000
638	3.2055	0.208	25.035	0.000
639	3.2095	0.210	25.120	0.000
640	3.2135	0.194	25.120	0.000
641	3.2215	0.172	25.085	0.000
642	3.2294	0.166	25.085	0.000
643	3.2348	0.172	25.135	0.000
644	3.2402	0.190	25.135	0.000
645	3.2456	0.204	25.055	0.000
646	3.2509	0.196	25.055	0.000
647	3.2562	0.174	25.055	0.000
648	3.2616	0.152	25.095	0.000
649	3.2642	0.126	25.095	0.000
650	3.2668	0.122	25.155	0.000
651	3.2695	0.136	25.155	0.000
652	3.2721	0.144	25.080	0.000
653	3.2747	0.148	25.080	0.000
654	3.2774	0.144	25.065	0.000
655	3.2933	0.138	25.065	0.000
656	3.2987	0.136	25.115	0.000
657	3.3040	0.146	25.115	0.000
658	3.3094	0.152	25.115	0.000
659	3.3147	0.172	25.035	0.000
660	3.3200	0.206	25.035	0.000
661	3.3254	0.234	25.080	0.000
662	3.3286	0.246	25.080	0.000
663	3.3318	0.254	25.035	0.000
664	3.3350	0.268	25.035	0.000
665	3.3382	0.292	25.110	0.000
666	3.3414	0.352	25.110	0.000
667	3.3494	0.410	25.110	0.000
668	3.3574	0.438	25.110	0.000
669	3.3629	0.454	25.110	0.000
670	3.3684	0.464	25.025	0.000
671	3.3738	0.482	25.025	0.000
672	3.3791	0.546	25.065	0.000
673	3.3843	0.620	25.065	0.000
674	3.3895	0.694	25.195	0.000
675	3.3935	0.700	25.195	0.000
676	3.3974	0.638	25.045	0.000
677	3.4014	0.566	25.045	0.000
678	3.4053	0.510	25.055	0.000
679	3.4133	0.470	25.055	0.000
680	3.4212	0.462	25.055	0.000
681	3.4252	0.448	25.135	0.000
682	3.4293	0.398	25.135	0.000
683	3.4333	0.346	25.135	0.000
684	3.4373	0.294	25.135	0.000
685	3.4426	0.246	25.080	0.000
686	3.4480	0.216	25.080	0.000
687	3.4533	0.208	25.075	0.000
688	3.4573	0.218	25.075	0.000
689	3.4613	0.222	25.075	0.000
690	3.4653	0.212	25.140	0.000
691	3.4693	0.194	25.140	0.000
692	3.4772	0.182	25.090	0.000
693	3.4852	0.174	25.090	0.000
694	3.4905	0.164	25.080	0.000
695	3.4958	0.156	25.080	0.000
696	3.5012	0.156	25.085	0.000
697	3.5065	0.148	25.085	0.000
698	3.5119	0.138	25.055	0.000
699	3.5173	0.126	25.055	0.000
700	3.5213	0.116	25.055	0.000
701	3.5254	0.122	25.085	0.000
702	3.5294	0.152	25.085	0.000
703	3.5334	0.168	25.115	0.000
704	3.5387	0.172	25.115	0.000
705	3.5439	0.192	25.060	0.000
706	3.5491	0.198	25.060	0.000
707	3.5546	0.220	25.035	0.000
708	3.5600	0.274	25.035	0.000
709	3.5654	0.316	25.100	0.000
710	3.5708	0.380	25.100	0.000
711	3.5762	0.438	25.100	0.000
712	3.5815	0.484	25.065	0.000
713	3.5846	0.536	25.065	0.000
714	3.5878	0.578	25.115	0.000
715	3.5909	0.638	25.115	0.000
716	3.5940	0.714	24.985	0.000
717	3.5972	0.796	24.985	0.000
718	3.6051	0.894	25.010	0.000
719	3.6131	0.916	25.010	0.000
720	3.6185	0.870	25.065	0.000
721	3.6240	0.816	25.065	0.000
722	3.6294	0.746	25.065	0.000
723	3.6347	0.676	25.070	0.000
724	3.6399	0.650	25.070	0.000
725	3.6452	0.616	25.040	0.000
726	3.6492	0.530	25.040	0.000
727	3.6531	0.436	25.105	0.000
728	3.6571	0.352	25.105	0.000
729	3.6610	0.302	25.095	0.000
730	3.6690	0.268	25.095	0.000
731	3.6770	0.248	25.030	0.000
732	3.6810	0.226	25.030	0.000
733	3.6851	0.204	25.030	0.000
734	3.6891	0.192	24.990	0.000
735	3.6931	0.184	24.990	0.000
736	3.6984	0.170	25.030	0.000
737	3.7038	0.174	25.030	0.000
738	3.7091	0.190	25.095	0.000
739	3.7155	0.182	25.095	0.000
740	3.7219	0.158	25.060	0.000
741	3.7283	0.138	25.060	0.000
742	3.7347	0.130	24.990	0.000
743	3.7410	0.122	24.990	0.000
744	3.7452	0.116	24.990	0.000
745	3.7493	0.124	25.005	0.000
746	3.7534	0.184	25.005	0.000
747	3.7575	0.188	25.035	0.000
748	3.7614	0.202	25.035	0.000
749	3.7653	0.214	25.070	0.000
750	3.7692	0.236	25.070	0.000
751	3.7731	0.304	25.070	0.000
752	3.7763	0.386	25.070	0.000
753	3.7795	0.466	24.965	0.000
754	3.7826	0.580	24.965	0.000
755	3.7858	0.664	24.965	0.000
756	3.7890	0.764	25.075	0.000
757	3.8050	0.852	25.075	0.000
758	3.8105	0.932	25.015	0.000
759	3.8159	1.026	25.015	0.000
760	3.8214	1.132	24.950	0.000
761	3.8266	1.228	24.950	0.000
762	3.8318	1.276	25.000	0.000
763	3.8370	1.272	25.000	0.000
764	3.8402	1.418	25.015	0.000
765	3.8434	1.370	25.015	0.000
766	3.8466	1.244	25.015	0.000
767	3.8499	1.128	24.990	0.000
768	3.8531	1.000	24.990	0.000
769	3.8612	0.934	24.975	0.000
770	3.8693	0.876	24.975	0.000
771	3.8745	0.760	24.970	0.000
772	3.8797	0.642	24.970	0.000
773	3.8849	0.512	25.005	0.000
774	3.8903	0.416	25.005	0.000
775	3.8956	0.344	24.945	0.000
776	3.9010	0.290	24.945	0.000
777	3.9054	0.266	24.945	0.000
778	3.9099	0.252	24.925	0.000
779	3.9144	0.240	24.925	0.000
780	3.9189	0.234	24.940	0.000
781	3.9236	0.208	24.940	0.000
782	3.9284	0.194	24.910	0.000
783	3.9331	0.208	24.910	0.000
784	3.9384	0.226	24.915	0.000
785	3.9436	0.260	24.915	0.000
786	3.9489	0.324	24.905	0.000
787	3.9543	0.368	24.905	0.000
788	3.9598	0.438	24.905	0.000
789	3.9652	0.532	24.995	0.000
790	3.9691	0.620	24.995	0.000
791	3.9730	0.706	24.865	0.000
792	3.9769	0.826	24.865	0.000
793	3.9808	0.960	24.865	0.000
794	3.9889	1.098	24.865	0.000
795	3.9969	1.208	24.970	0.000
796	4.0024	1.312	24.970	0.000
797	4.0078	1.348	24.840	0.000
798	4.0133	1.514	24.840	0.000
799	4.0172	1.592	24.840	0.000
800	4.0211	1.498	24.955	0.000
801	4.0250	1.378	24.955	0.000
802	4.0289	1.214	24.940	0.000
803	4.0321	1.114	24.940	0.000
804	4.0353	1.026	24.910	0.000
805	4.0385	0.866	24.910	0.000
806	4.0417	0.716	24.915	0.000
807	4.0449	0.590	24.915	0.000
808	4.0608	0.494	24.890	0.000
809	4.0663	0.432	24.890	0.000
810	4.0717	0.368	24.890	0.000
811	4.0772	0.304	24.910	0.000
812	4.0825	0.250	24.910	0.000
813	4.0879	0.212	24.835	0.000
814	4.0932	0.204	24.835	0.000
815	4.0963	0.210	24.910	0.000
816	4.0995	0.244	24.910	0.000
817	4.1026	0.320	24.835	0.000
818	4.1057	0.380	24.835	0.000
819	4.1089	0.430	24.845	0.000
820	4.1169	0.498	24.845	0.000
821	4.1248	0.566	24.845	0.000
822	4.1302	0.688	24.850	0.000
823	4.1355	0.828	24.850	0.000
824	4.1408	0.992	24.865	0.000
825	4.1461	1.166	24.865	0.000
826	4.1515	1.304	24.825	0.000
827	4.1568	1.380	24.825	0.000
828	4.1608	1.430	24.815	0.000
829	4.1648	1.446	24.815	0.000
830	4.1688	1.644	24.825	0.000
831	4.1728	1.698	24.825	0.000
832	4.1781	1.630	24.825	0.000
833	4.1835	1.476	24.810	0.000
834	4.1889	1.296	24.810	0.000
835	4.1942	1.174	24.805	0.000
836	4.1994	1.026	24.805	0.000
837	4.2047	0.850	24.765	0.000
838	4.2101	0.698	24.765	0.000
839	4.2155	0.548	24.790	0.000
840	4.2209	0.438	24.790	0.000
841	4.2265	0.380	24.780	0.000
842	4.2322	0.322	24.780	0.000
843	4.2379	0.266	24.780	0.000
844	4.2436	0.220	24.805	0.000
845	4.2492	0.192	24.805	0.000
846	4.2549	0.172	24.825	0.000
847	4.2606	0.164	24.825	0.000
848	4.2646	0.166	24.835	0.000
849	4.2686	0.190	24.835	0.000
850	4.2726	0.232	24.705	0.000
851	4.2766	0.270	24.705	0.000
852	4.2821	0.312	24.785	0.000
853	4.2875	0.360	24.785	0.000
854	4.2930	0.448	24.785	0.000
855	4.2961	0.542	24.755	0.000
856	4.2993	0.636	24.755	0.000
857	4.3024	0.748	24.805	0.000
858	4.3056	0.870	24.805	0.000
859	4.3087	1.004	24.755	0.000
860	4.3167	1.124	24.755	0.000
861	4.3247	1.270	24.780	0.000
862	4.3300	1.392	24.780	0.000
863	4.3353	1.474	24.690	0.000
864	4.3406	1.796	24.690	0.000
865	4.3460	1.930	24.690	0.000
866	4.3513	1.870	24.735	0.000
867	4.3566	1.710	24.735	0.000
868	4.3598	1.510	24.775	0.000
869	4.3630	1.366	24.775	0.000
870	4.3662	1.264	24.655	0.000
871	4.3694	1.120	24.655	0.000
872	4.3726	0.954	24.725	0.000
873	4.3891	0.764	24.725	0.000
874	4.3930	0.616	24.730	0.000
875	4.3968	0.482	24.730	0.000
876	4.4007	0.374	24.730	0.000
877	4.4046	0.292	24.725	0.000
878	4.4099	0.238	24.725	0.000
879	4.4153	0.196	24.760	0.000
880	4.4206	0.164	24.760	0.000
881	4.4246	0.156	24.785	0.000
882	4.4286	0.156	24.785	0.000
883	4.4326	0.166	24.710	0.000
884	4.4366	0.198	24.710	0.000
885	4.4446	0.236	24.785	0.000
886	4.4526	0.272	24.785	0.000
887	4.4579	0.312	24.785	0.000
888	4.4632	0.388	24.690	0.000
889	4.4685	0.468	24.690	0.000
890	4.4725	0.588	24.745	0.000
891	4.4765	0.744	24.745	0.000
892	4.4805	0.864	24.730	0.000
893	4.4845	0.972	24.730	0.000
894	4.4885	1.070	24.670	0.000
895	4.4924	1.160	24.670	0.000
896	4.4964	1.270	24.690	0.000
897	4.5004	1.344	24.690	0.000
898	4.5085	1.634	24.690	0.000
899	4.5166	1.680	24.745	0.000
900	4.5219	1.602	24.745	0.000
901	4.5271	1.460	24.705	0.000
902	4.5324	1.244	24.705	0.000
903	4.5377	1.156	24.720	0.000
904	4.5431	1.098	24.720	0.000
905	4.5484	0.976	24.660	0.000
906	4.5524	0.858	24.660	0.000
907	4.5563	0.692	24.725	0.000
908	4.5603	0.536	24.725	0.000
909	4.5643	0.412	24.725	0.000
910	4.5696	0.324	24.640	0.000
911	4.5749	0.274	24.640	0.000
912	4.5803	0.244	24.725	0.000
913	4.5856	0.214	24.725	0.000
914	4.5910	0.178	24.665	0.000
915	4.5963	0.154	24.665	0.000
916	4.6018	0.142	24.630	0.000
917	4.6073	0.150	24.630	0.000
918	4.6128	0.188	24.725	0.000
919	4.6167	0.234	24.725	0.000
920	4.6206	0.300	24.725	0.000
921	4.6244	0.334	24.665	0.000
922	4.6283	0.366	24.665	0.000
923	4.6338	0.408	24.680	0.000
924	4.6393	0.478	24.680	0.000
925	4.6447	0.606	24.690	0.000
926	4.6500	0.754	24.690	0.000
927	4.6553	0.896	24.655	0.000
928	4.6606	1.056	24.655	0.000
929	4.6660	1.184	24.620	0.000
930	4.6713	1.300	24.620	0.000
931	4.6767	1.344	24.620	0.000
932	4.6806	1.642	24.730	0.000
933	4.6845	1.928	24.730	0.000
934	4.6885	1.952	24.725	0.000
935	4.6924	1.958	24.725	0.000
936	4.7003	1.840	24.640	0.000
937	4.7083	1.606	24.640	0.000
938	4.7137	1.472	24.610	0.000
939	4.7190	1.282	24.610	0.000
940	4.7243	1.090	24.675	0.000
941	4.7283	0.930	24.675	0.000
942	4.7323	0.778	24.675	0.000
943	4.7363	0.598	24.625	0.000
944	4.7403	0.452	24.625	0.000
945	4.7435	0.336	24.660	0.000
946	4.7467	0.256	24.660	0.000
947	4.7498	0.204	24.700	0.000
948	4.7530	0.176	24.700	0.000
949	4.7562	0.174	24.575	0.000
950	4.7722	0.204	24.575	0.000
951	4.7776	0.234	24.620	0.000
952	4.7829	0.276	24.620	0.000
953	4.7883	0.324	24.620	0.000
954	4.7936	0.408	24.640	0.000
955	4.7989	0.544	24.640	0.000
956	4.8042	0.682	24.565	0.000
957	4.8101	0.850	24.565	0.000
958	4.8160	1.052	24.610	0.000
959	4.8219	1.174	24.610	0.000
960	4.8279	1.230	24.565	0.000
961	4.8338	1.302	24.565	0.000
962	4.8397	1.350	24.655	0.000
963	4.8422	1.582	24.655	0.000
964	4.8447	1.676	24.655	0.000
965	4.8472	1.706	24.570	0.000
966	4.8497	1.708	24.570	0.000
967	4.8522	1.570	24.640	0.000
968	4.8603	1.406	24.640	0.000
969	4.8684	1.262	24.575	0.000
970	4.8716	1.074	24.575	0.000
971	4.8747	0.908	24.590	0.000
972	4.8779	0.778	24.590	0.000
973	4.8810	0.650	24.600	0.000
974	4.8841	0.526	24.600	0.000
975	4.8921	0.424	24.600	0.000
976	4.9001	0.328	24.545	0.000
977	4.9055	0.248	24.545	0.000
978	4.9109	0.196	24.560	0.000
979	4.9164	0.162	24.560	0.000
980	4.9216	0.148	24.580	0.000
981	4.9268	0.148	24.580	0.000
982	4.9321	0.162	24.515	0.000
983	4.9361	0.204	24.515	0.000
984	4.9401	0.236	24.575	0.000
985	4.9441	0.272	24.575	0.000
986	4.9481	0.316	24.575	0.000
987	4.9562	0.372	24.570	0.000
988	4.9644	0.466	24.570	0.000
989	4.9684	0.578	24.585	0.000
990	4.9723	0.694	24.585	0.000
991	4.9762	0.842	24.515	0.000
992	4.9802	0.988	24.515	0.000
993	4.9854	1.110	24.565	0.000
994	4.9907	1.264	24.565	0.000
995	4.9960	1.364	24.535	0.000
996	5.0000	1.652	24.535	0.000
997	5.0040	1.888	24.535	0.000
998	5.0081	1.866	24.560	0.000
999	5.0121	1.864	24.560	0.000
1000	5.0200	1.806	24.580	0.000
1001	5.0280	1.778	24.580	0.000
1002	5.0333	1.682	24.605	0.000
1003	5.0387	1.492	24.605	0.000
1004	5.0441	1.270	24.610	0.000
1005	5.0480	1.054	24.610	0.000
1006	5.0520	0.896	24.620	0.000
1007	5.0560	0.734	24.620	0.000
1008	5.0600	0.560	24.620	0.000
1009	5.0640	0.432	24.580	0.000
1010	5.0680	0.320	24.580	0.000
1011	5.0720	0.238	24.580	0.000
1012	5.0760	0.200	24.580	0.000
1013	5.0840	0.176	24.530	0.000
1014	5.0920	0.152	24.530	0.000
1015	5.0973	0.138	24.535	0.000
1016	5.1026	0.132	24.535	0.000
1017	5.1080	0.166	24.550	0.000
1018	5.1134	0.184	24.550	0.000
1019	5.1187	0.242	24.550	0.000
1020	5.1241	0.304	24.580	0.000
1021	5.1294	0.364	24.580	0.000
1022	5.1347	0.472	24.545	0.000
1023	5.1400	0.560	24.545	0.000
1024	5.1453	0.650	24.555	0.000
1025	5.1506	0.782	24.555	0.000
1026	5.1559	0.912	24.565	0.000
1027	5.1599	1.078	24.565	0.000
1028	5.1639	1.202	24.565	0.000
1029	5.1679	1.412	24.600	0.000
1030	5.1719	1.704	24.600	0.000
1031	5.1773	1.728	24.605	0.000
1032	5.1826	1.764	24.605	0.000
1033	5.1879	1.790	24.545	0.000
1034	5.1912	1.778	24.545	0.000
1035	5.1944	1.698	24.505	0.000
1036	5.1977	1.478	24.505	0.000
1037	5.2009	1.252	24.545	0.000
1038	5.2041	1.044	24.545	0.000
1039	5.2199	0.894	24.545	0.000
1040	5.2239	0.756	24.515	0.000
1041	5.2279	0.612	24.515	0.000
1042	5.2319	0.488	24.495	0.000
1043	5.2359	0.368	24.495	0.000
1044	5.2413	0.272	24.525	0.000
1045	5.2467	0.210	24.525	0.000
1046	5.2521	0.184	24.520	0.000
1047	5.2561	0.162	24.520	0.000
1048	5.2600	0.152	24.500	0.000
1049	5.2639	0.150	24.500	0.000
1050	5.2678	0.148	24.500	0.000
1051	5.2768	0.140	24.535	0.000
1052	5.2858	0.132	24.535	0.000
1053	5.2893	0.134	24.600	0.000
1054	5.2928	0.140	24.600	0.000
1055	5.2963	0.150	24.600	0.000
1056	5.2998	0.150	24.600	0.000
1057	5.3051	0.142	24.600	0.000
1058	5.3104	0.124	24.600	0.000
1059	5.3157	0.108	24.535	0.000
1060	5.3198	0.096	24.535	0.000
1061	5.3238	0.090	24.535	0.000
1062	5.3278	0.090	24.530	0.000
1063	5.3318	0.108	24.530	0.000
1064	5.3398	0.142	24.625	0.000
1065	5.3477	0.142	24.625	0.000
1066	5.3531	0.168	24.550	0.000
1067	5.3585	0.188	24.550	0.000
1068	5.3639	0.220	24.560	0.000
1069	5.3692	0.296	24.560	0.000
1070	5.3745	0.402	24.520	0.000
1071	5.3797	0.534	24.520	0.000
1072	5.3837	0.670	24.520	0.000
1073	5.3877	0.782	24.570	0.000
1074	5.3917	0.912	24.570	0.000
1075	5.3956	1.044	24.590	0.000
1076	5.4010	1.394	24.590	0.000
1077	5.4063	1.712	24.520	0.000
1078	5.4117	1.862	24.520	0.000
1079	5.4170	1.960	24.625	0.000
1080	5.4224	1.980	24.625	0.000
1081	5.4278	2.028	24.555	0.000
1082	5.4331	2.102	24.555	0.000
1083	5.4384	1.872	24.555	0.000
1084	5.4437	1.668	24.620	0.000
1085	5.4468	1.434	24.620	0.000
1086	5.4500	1.224	24.585	0.000
1087	5.4532	1.042	24.585	0.000
1088	5.4563	0.844	24.580	0.000
1089	5.4595	0.648	24.580	0.000
1090	5.4755	0.512	24.535	0.000
1091	5.4795	0.406	24.535	0.000
1092	5.4835	0.338	24.620	0.000
1093	5.4875	0.274	24.620	0.000
1094	5.4915	0.212	24.620	0.000
1095	5.4969	0.164	24.535	0.000
1096	5.5022	0.138	24.535	0.000
1097	5.5076	0.166	24.550	0.000
1098	5.5116	0.204	24.550	0.000
1099	5.5155	0.256	24.580	0.000
1100	5.5195	0.342	24.580	0.000
1101	5.5235	0.446	24.535	0.000
1102	5.5315	0.532	24.535	0.000
1103	5.5395	0.634	24.580	0.000
1104	5.5449	0.742	24.580	0.000
1105	5.5502	0.874	24.580	0.000
1106	5.5555	1.062	24.580	0.000
1107	5.5596	1.252	24.580	0.000
1108	5.5636	1.606	24.560	0.000
1109	5.5677	1.720	24.560	0.000
1110	5.5717	1.798	24.540	0.000
1111	5.5749	1.818	24.540	0.000
1112	5.5781	1.804	24.560	0.000
1113	5.5812	1.918	24.560	0.000
1114	5.5844	1.998	24.580	0.000
1115	5.5876	1.712	24.580	0.000
1116	5.6036	1.456	24.580	0.000
1117	5.6089	1.198	24.620	0.000
1118	5.6143	1.022	24.620	0.000
1119	5.6196	0.882	24.560	0.000
1120	5.6249	0.726	24.560	0.000
1121	5.6302	0.598	24.540	0.000
1122	5.6354	0.474	24.540	0.000
1123	5.6386	0.352	24.575	0.000
1124	5.6418	0.260	24.575	0.000
1125	5.6450	0.196	24.570	0.000
1126	5.6482	0.154	24.570	0.000
1127	5.6514	0.144	24.570	0.000
1128	5.6593	0.146	24.545	0.000
1129	5.6673	0.142	24.545	0.000
1130	5.6727	0.160	24.510	0.000
1131	5.6780	0.184	24.510	0.000
1132	5.6833	0.222	24.520	0.000
1133	5.6887	0.256	24.520	0.000
1134	5.6940	0.336	24.515	0.000
1135	5.6994	0.466	24.515	0.000
1136	5.7033	0.578	24.510	0.000
1137	5.7073	0.716	24.510	0.000
1138	5.7113	0.850	24.510	0.000
1139	5.7153	0.974	24.560	0.000
1140	5.7206	1.092	24.560	0.000
1141	5.7259	1.460	24.600	0.000
1142	5.7313	1.818	24.600	0.000
1143	5.7367	1.992	24.485	0.000
1144	5.7422	2.064	24.485	0.000
1145	5.7476	2.016	24.490	0.000
1146	5.7529	2.000	24.490	0.000
1147	5.7581	2.064	24.470	0.000
1148	5.7634	2.020	24.470	0.000
1149	5.7673	1.846	24.470	0.000
1150	5.7713	1.604	24.540	0.000
1151	5.7753	1.332	24.540	0.000
1152	5.7793	1.074	24.540	0.000
1153	5.7874	0.860	24.540	0.000
1154	5.7956	0.684	24.495	0.000
1155	5.7995	0.552	24.495	0.000
1156	5.8035	0.448	24.560	0.000
1157	5.8074	0.368	24.560	0.000
1158	5.8114	0.282	24.540	0.000
1159	5.8167	0.212	24.540	0.000
1160	5.8220	0.158	24.540	0.000
1161	5.8274	0.130	24.545	0.000
1162	5.8313	0.122	24.545	0.000
1163	5.8353	0.130	24.545	0.000
1164	5.8393	0.176	24.545	0.000
1165	5.8433	0.212	24.550	0.000
1166	5.8513	0.252	24.550	0.000
1167	5.8593	0.300	24.505	0.000
1168	5.8646	0.362	24.505	0.000
1169	5.8700	0.450	24.530	0.000
1170	5.8754	0.564	24.530	0.000
1171	5.8807	0.702	24.530	0.000
1172	5.8860	0.876	24.570	0.000
1173	5.8913	1.038	24.570	0.000
1174	5.8945	1.394	24.530	0.000
1175	5.8977	1.526	24.530	0.000
1176	5.9009	1.572	24.560	0.000
1177	5.9041	1.634	24.560	0.000
1178	5.9073	1.664	24.490	0.000
1179	5.9153	1.768	24.490	0.000
1180	5.9233	1.860	24.475	0.000
1181	5.9287	1.794	24.475	0.000
1182	5.9342	1.774	24.475	0.000
1183	5.9396	1.532	24.550	0.000
1184	5.9448	1.328	24.550	0.000
1185	5.9500	1.156	24.560	0.000
1186	5.9552	0.960	24.560	0.000
1187	5.9584	0.810	24.525	0.000
1188	5.9617	0.684	24.525	0.000
1189	5.9649	0.546	24.470	0.000
1190	5.9681	0.430	24.470	0.000
1191	5.9713	0.336	24.480	0.000
1192	5.9792	0.270	24.480	0.000
1193	5.9871	0.228	24.480	0.000
1194	5.9924	0.192	24.475	0.000
1195	5.9978	0.164	24.475	0.000
1196	6.0031	0.150	24.515	0.000
1197	6.0085	0.164	24.515	0.000
1198	6.0138	0.182	24.540	0.000
1199	6.0192	0.228	24.540	0.000
1200	6.0231	0.292	24.495	0.000
1201	6.0271	0.386	24.495	0.000
1202	6.0311	0.494	24.515	0.000
1203	6.0351	0.596	24.515	0.000
1204	6.0432	0.724	24.515	0.000
1205	6.0513	0.864	24.495	0.000
1206	6.0554	1.210	24.495	0.000
1207	6.0594	1.408	24.500	0.000
1208	6.0635	1.574	24.500	0.000
1209	6.0675	1.756	24.540	0.000
1210	6.0727	1.844	24.540	0.000
1211	6.0779	2.024	24.515	0.000
1212	6.0832	2.102	24.515	0.000
1213	6.0864	1.994	24.475	0.000
1214	6.0896	1.944	24.475	0.000
1215	6.0928	1.686	24.475	0.000
1216	6.0960	1.456	24.480	0.000
1217	6.0992	1.210	24.480	0.000
1218	6.1150	1.006	24.545	0.000
1219	6.1204	0.858	24.545	0.000
1220	6.1258	0.702	24.430	0.000
1221	6.1313	0.574	24.430	0.000
1222	6.1352	0.462	24.470	0.000
1223	6.1392	0.348	24.470	0.000
1224	6.1432	0.266	24.420	0.000
1225	6.1471	0.210	24.420	0.000
1226	6.1524	0.166	24.420	0.000
1227	6.1577	0.144	24.485	0.000
1228	6.1630	0.132	24.485	0.000
1229	6.1683	0.134	24.515	0.000
1230	6.1736	0.132	24.515	0.000
1231	6.1789	0.134	24.500	0.000
1232	6.1843	0.164	24.500	0.000
1233	6.1896	0.172	24.460	0.000
1234	6.1950	0.216	24.460	0.000
1235	6.2005	0.272	24.535	0.000
1236	6.2059	0.332	24.535	0.000
1237	6.2113	0.426	24.535	0.000
1238	6.2153	0.526	24.465	0.000
1239	6.2193	0.660	24.465	0.000
1240	6.2233	0.778	24.435	0.000
1241	6.2272	1.034	24.435	0.000
1242	6.2324	1.208	24.480	0.000
1243	6.2376	1.328	24.480	0.000
1244	6.2428	1.436	24.485	0.000
1245	6.2483	1.540	24.485	0.000
1246	6.2537	1.708	24.535	0.000
1247	6.2592	1.868	24.535	0.000
1248	6.2644	1.890	24.535	0.000
1249	6.2697	1.898	24.550	0.000
1250	6.2749	1.798	24.550	0.000
1251	6.2804	1.612	24.505	0.000
1252	6.2859	1.392	24.505	0.000
1253	6.2913	1.164	24.580	0.000
1254	6.2945	0.992	24.580	0.000
1255	6.2976	0.862	24.485	0.000
1256	6.3007	0.740	24.485	0.000
1257	6.3039	0.616	24.465	0.000
1258	6.3070	0.492	24.465	0.000
1259	6.3150	0.378	24.465	0.000
1260	6.3230	0.288	24.490	0.000
1261	6.3283	0.222	24.490	0.000
1262	6.3336	0.184	24.475	0.000
1263	6.3390	0.154	24.475	0.000
1264	6.3443	0.142	24.565	0.000
1265	6.3496	0.140	24.565	0.000
1266	6.3549	0.140	24.460	0.000
1267	6.3581	0.138	24.460	0.000
1268	6.3613	0.142	24.515	0.000
1269	6.3645	0.142	24.515	0.000
1270	6.3677	0.138	24.515	0.000
1271	6.3709	0.154	24.500	0.000
1272	6.3869	0.174	24.500	0.000
1273	6.3910	0.218	24.525	0.000
1274	6.3950	0.264	24.525	0.000
1275	6.3991	0.318	24.450	0.000
1276	6.4031	0.398	24.450	0.000
1277	6.4085	0.498	24.525	0.000
1278	6.4138	0.596	24.525	0.000
1279	6.4191	0.868	24.455	0.000
1280	6.4231	1.058	24.455	0.000
1281	6.4270	1.238	24.455	0.000
1282	6.4309	1.414	24.515	0.000
1283	6.4349	1.560	24.515	0.000
1284	6.4429	1.770	24.535	0.000
1285	6.4510	1.926	24.535	0.000
1286	6.4563	1.942	24.490	0.000
1287	6.4616	1.914	24.490	0.000
1288	6.4669	1.836	24.445	0.000
1289	6.4709	1.668	24.445	0.000
1290	6.4749	1.494	24.455	0.000
1291	6.4789	1.262	24.455	0.000
1292	6.4829	1.068	24.455	0.000
1293	6.4869	0.908	24.415	0.000
1294	6.4909	0.758	24.415	0.000
1295	6.4948	0.628	24.540	0.000
1296	6.4988	0.524	24.540	0.000
1297	6.5068	0.428	24.470	0.000
1298	6.5148	0.340	24.470	0.000
1299	6.5202	0.268	24.480	0.000
1300	6.5255	0.200	24.480	0.000
1301	6.5309	0.154	24.580	0.000
1302	6.5362	0.136	24.580	0.000
1303	6.5415	0.136	24.580	0.000
1304	6.5469	0.142	24.465	0.000
1305	6.5501	0.156	24.465	0.000
1306	6.5533	0.152	24.430	0.000
1307	6.5564	0.144	24.430	0.000
1308	6.5596	0.150	24.515	0.000
1309	6.5628	0.166	24.515	0.000
1310	6.5708	0.192	24.485	0.000
1311	6.5788	0.232	24.485	0.000
1312	6.5841	0.278	24.555	0.000
1313	6.5894	0.356	24.555	0.000
1314	6.5947	0.432	24.555	0.000
1315	6.6001	0.508	24.480	0.000
1316	6.6055	0.702	24.480	0.000
1317	6.6109	0.930	24.435	0.000
1318	6.6149	1.072	24.435	0.000
1319	6.6188	1.214	24.495	0.000
1320	6.6227	1.300	24.495	0.000
1321	6.6266	1.388	24.560	0.000
1322	6.6346	1.540	24.560	0.000
1323	6.6426	1.588	24.475	0.000
1324	6.6467	1.660	24.475	0.000
1325	6.6507	1.712	24.475	0.000
1326	6.6548	1.740	24.495	0.000
1327	6.6589	1.616	24.495	0.000
1328	6.6642	1.352	24.515	0.000
1329	6.6696	1.180	24.515	0.000
1330	6.6750	1.066	24.495	0.000
1331	6.6789	0.946	24.495	0.000
1332	6.6828	0.876	24.435	0.000
1333	6.6867	0.760	24.435	0.000
1334	6.6906	0.600	24.490	0.000
1335	6.6986	0.450	24.490	0.000
1336	6.7066	0.338	24.490	0.000
1337	6.7120	0.266	24.425	0.000
1338	6.7173	0.224	24.425	0.000
1339	6.7226	0.204	24.535	0.000
1340	6.7266	0.188	24.535	0.000
1341	6.7306	0.168	24.545	0.000
1342	6.7346	0.144	24.545	0.000
1343	6.7386	0.134	24.495	0.000
1344	6.7440	0.122	24.495	0.000
1345	6.7494	0.130	24.470	0.000
1346	6.7549	0.142	24.470	0.000
1347	6.7601	0.144	24.470	0.000
1348	6.7653	0.142	24.495	0.000
1349	6.7706	0.136	24.495	0.000
1350	6.7759	0.130	24.545	0.000
1351	6.7813	0.118	24.545	0.000
1352	6.7866	0.112	24.515	0.000
1353	6.7920	0.112	24.515	0.000
1354	6.7974	0.104	24.515	0.000
1355	6.8028	0.102	24.515	0.000
1356	6.8059	0.114	24.515	0.000
1357	6.8091	0.124	24.515	0.000
1358	6.8122	0.164	24.515	0.000
1359	6.8154	0.210	24.550	0.000
1360	6.8186	0.276	24.550	0.000
1361	6.8266	0.352	24.485	0.000
1362	6.8346	0.470	24.485	0.000
1363	6.8399	0.682	24.590	0.000
1364	6.8452	0.810	24.590	0.000
1365	6.8505	0.966	24.580	0.000
1366	6.8560	1.152	24.580	0.000
1367	6.8614	1.378	24.580	0.000
1368	6.8668	1.620	24.525	0.000
1369	6.8721	1.650	24.525	0.000
1370	6.8774	1.674	24.535	0.000
1371	6.8827	1.704	24.535	0.000
1372	6.8879	1.742	24.470	0.000
1373	6.8932	1.826	24.470	0.000
1374	6.8985	1.718	24.590	0.000
1375	6.9025	1.482	24.590	0.000
1376	6.9064	1.240	24.525	0.000
1377	6.9104	1.062	24.525	0.000
1378	6.9144	0.918	24.525	0.000
1379	6.9197	0.794	24.475	0.000
1380	6.9251	0.688	24.475	0.000
1381	6.9304	0.578	24.555	0.000
1382	6.9336	0.478	24.555	0.000
1383	6.9368	0.380	24.510	0.000
1384	6.9401	0.280	24.510	0.000
1385	6.9433	0.204	24.480	0.000
1386	6.9465	0.166	24.480	0.000
1387	6.9624	0.154	24.505	0.000
1388	6.9665	0.154	24.505	0.000
1389	6.9705	0.182	24.505	0.000
1390	6.9746	0.208	24.600	0.000
1391	6.9787	0.236	24.600	0.000
1392	6.9839	0.274	24.445	0.000
1393	6.9892	0.326	24.445	0.000
1394	6.9944	0.426	24.480	0.000
1395	6.9998	0.548	24.480	0.000
1396	7.0051	0.812	24.440	0.000
1397	7.0105	1.002	24.440	0.000
1398	7.0159	1.102	24.595	0.000
1399	7.0212	1.182	24.595	0.000
1400	7.0266	1.222	24.595	0.000
1401	7.0319	1.380	24.575	0.000
1402	7.0373	1.598	24.575	0.000
1403	7.0426	1.674	24.520	0.000
1404	7.0466	1.770	24.520	0.000
1405	7.0506	1.770	24.535	0.000
1406	7.0546	1.730	24.535	0.000
1407	7.0586	1.736	24.570	0.000
1408	7.0625	1.624	24.570	0.000
1409	7.0664	1.478	24.585	0.000
1410	7.0703	1.320	24.585	0.000
1411	7.0743	1.126	24.585	0.000
1412	7.0823	0.958	24.510	0.000
1413	7.0904	0.798	24.510	0.000
1414	7.0958	0.644	24.495	0.000
1415	7.1012	0.524	24.495	0.000
1416	7.1066	0.416	24.460	0.000
1417	7.1119	0.336	24.460	0.000
1418	7.1172	0.264	24.495	0.000
1419	7.1226	0.200	24.495	0.000
1420	7.1265	0.154	24.510	0.000
1421	7.1304	0.128	24.510	0.000
1422	7.1343	0.118	24.510	0.000
1423	7.1382	0.122	24.600	0.000
1424	7.1436	0.136	24.600	0.000
1425	7.1489	0.140	24.495	0.000
1426	7.1542	0.136	24.495	0.000
1427	7.1596	0.130	24.460	0.000
1428	7.1649	0.126	24.460	0.000
1429	7.1702	0.120	24.535	0.000
1430	7.1756	0.120	24.535	0.000
1431	7.1810	0.124	24.475	0.000
1432	7.1863	0.116	24.475	0.000
1433	7.1903	0.110	24.475	0.000
1434	7.1943	0.096	24.560	0.000
1435	7.1982	0.084	24.560	0.000
1436	7.2022	0.090	24.455	0.000
1437	7.2102	0.112	24.455	0.000
1438	7.2182	0.138	24.465	0.000
1439	7.2222	0.174	24.465	0.000
1440	7.2262	0.218	24.500	0.000
1441	7.2303	0.278	24.500	0.000
1442	7.2343	0.422	24.485	0.000
1443	7.2396	0.568	24.485	0.000
1444	7.2449	0.706	24.485	0.000
1445	7.2502	0.868	24.475	0.000
1446	7.2542	0.998	24.475	0.000
1447	7.2582	1.192	24.515	0.000
1448	7.2622	1.380	24.515	0.000
1449	7.2661	1.440	24.525	0.000
1450	7.2741	1.552	24.525	0.000
1451	7.2820	1.646	24.510	0.000
1452	7.2874	1.780	24.510	0.000
1453	7.2927	1.900	24.590	0.000
1454	7.2980	1.864	24.590	0.000
1455	7.3020	1.602	24.590	0.000
1456	7.3061	1.344	24.555	0.000
1457	7.3101	1.158	24.555	0.000
1458	7.3142	1.028	24.610	0.000
1459	7.3194	0.944	24.610	0.000
1460	7.3247	0.834	24.570	0.000
1461	7.3300	0.682	24.570	0.000
1462	7.3353	0.542	24.600	0.000
1463	7.3406	0.414	24.600	0.000
1464	7.3459	0.316	24.495	0.000
1465	7.3514	0.252	24.495	0.000
1466	7.3568	0.202	24.495	0.000
1467	7.3623	0.174	24.550	0.000
1468	7.3675	0.160	24.550	0.000
1469	7.3728	0.148	24.585	0.000
1470	7.3781	0.140	24.585	0.000
1471	7.3813	0.164	24.490	0.000
1472	7.3845	0.200	24.490	0.000
1473	7.3877	0.236	24.510	0.000
1474	7.3909	0.290	24.510	0.000
1475	7.3941	0.334	24.530	0.000
1476	7.4020	0.394	24.530	0.000
1477	7.4100	0.568	24.530	0.000
1478	7.4154	0.702	24.510	0.000
1479	7.4207	0.862	24.510	0.000
1480	7.4261	1.000	24.530	0.000
1481	7.4314	1.096	24.530	0.000
1482	7.4368	1.254	24.450	0.000
1483	7.4422	1.354	24.450	0.000
1484	7.4453	1.336	24.560	0.000
1485	7.4485	1.444	24.560	0.000
1486	7.4516	1.580	24.540	0.000
1487	7.4548	1.728	24.540	0.000
1488	7.4580	1.860	24.540	0.000
1489	7.4740	1.874	24.535	0.000
1490	7.4780	1.672	24.535	0.000
1491	7.4820	1.428	24.515	0.000
1492	7.4860	1.294	24.515	0.000
1493	7.4900	1.158	24.495	0.000
1494	7.4953	1.050	24.495	0.000
1495	7.5006	0.952	24.560	0.000
1496	7.5059	0.788	24.560	0.000
1497	7.5098	0.596	24.560	0.000
1498	7.5138	0.432	24.560	0.000
1499	7.5178	0.312	24.560	0.000
1500	7.5218	0.238	24.500	0.000
1501	7.5298	0.192	24.500	0.000
1502	7.5378	0.162	24.565	0.000
1503	7.5432	0.142	24.565	0.000
1504	7.5485	0.130	24.465	0.000
1505	7.5539	0.146	24.465	0.000
1506	7.5579	0.168	24.580	0.000
1507	7.5618	0.224	24.580	0.000
1508	7.5658	0.288	24.535	0.000
1509	7.5698	0.422	24.535	0.000
1510	7.5738	0.596	24.535	0.000
1511	7.5778	0.686	24.515	0.000
1512	7.5818	0.798	24.515	0.000
1513	7.5857	0.890	24.515	0.000
1514	7.5939	1.042	24.515	0.000
1515	7.6020	1.338	24.580	0.000
1516	7.6074	1.496	24.580	0.000
1517	7.6127	1.576	24.460	0.000
1518	7.6181	1.648	24.460	0.000
1519	7.6234	1.642	24.530	0.000
1520	7.6286	1.610	24.530	0.000
1521	7.6339	1.604	24.530	0.000
1522	7.6371	1.620	24.480	0.000
1523	7.6402	1.520	24.480	0.000
1524	7.6434	1.412	24.480	0.000
1525	7.6465	1.282	24.480	0.000
1526	7.6497	1.100	24.475	0.000
1527	7.6576	0.914	24.475	0.000
1528	7.6656	0.758	24.495	0.000
1529	7.6711	0.612	24.495	0.000
1530	7.6766	0.488	24.525	0.000
1531	7.6821	0.372	24.525	0.000
1532	7.6872	0.298	24.525	0.000
1533	7.6924	0.238	24.495	0.000
1534	7.6976	0.186	24.495	0.000
1535	7.7016	0.156	24.440	0.000
1536	7.7056	0.144	24.440	0.000
1537	7.7096	0.136	24.505	0.000
1538	7.7136	0.132	24.505	0.000
1539	7.7219	0.126	24.545	0.000
1540	7.7301	0.126	24.545	0.000
1541	7.7339	0.152	24.515	0.000
1542	7.7378	0.178	24.515	0.000
1543	7.7417	0.244	24.515	0.000
1544	7.7456	0.292	24.470	0.000
1545	7.7509	0.376	24.470	0.000
1546	7.7562	0.528	24.505	0.000
1547	7.7616	0.578	24.505	0.000
1548	7.7656	0.642	24.490	0.000
1549	7.7696	0.758	24.490	0.000
1550	7.7736	0.904	24.530	0.000
1551	7.7776	1.104	24.530	0.000
1552	7.7856	1.244	24.545	0.000
1553	7.7936	1.342	24.545	0.000
1554	7.7989	1.434	24.545	0.000
1555	7.8043	1.506	24.535	0.000
1556	7.8096	1.622	24.535	0.000
1557	7.8136	1.698	24.500	0.000
1558	7.8176	1.734	24.500	0.000
1559	7.8215	1.780	24.495	0.000
1560	7.8255	1.596	24.495	0.000
1561	7.8309	1.430	24.540	0.000
1562	7.8363	1.300	24.540	0.000
1563	7.8416	1.168	24.495	0.000
1564	7.8469	1.060	24.495	0.000
1565	7.8523	0.894	24.495	0.000
1566	7.8576	0.728	24.470	0.000
1567	7.8629	0.566	24.470	0.000
1568	7.8683	0.406	24.480	0.000
1569	7.8736	0.306	24.480	0.000
1570	7.8789	0.252	24.455	0.000
1571	7.8842	0.208	24.455	0.000
1572	7.8895	0.174	24.475	0.000
1573	7.8927	0.148	24.475	0.000
1574	7.8959	0.134	24.475	0.000
1575	7.8991	0.136	24.475	0.000
1576	7.9023	0.160	24.475	0.000
1577	7.9055	0.198	24.570	0.000
1578	7.9136	0.274	24.570	0.000
1579	7.9218	0.446	24.535	0.000
1580	7.9271	0.556	24.535	0.000
1581	7.9324	0.662	24.495	0.000
1582	7.9377	0.752	24.495	0.000
1583	7.9430	0.884	24.500	0.000
1584	7.9483	1.080	24.500	0.000
1585	7.9536	1.246	24.530	0.000
1586	7.9568	1.344	24.530	0.000
1587	7.9600	1.476	24.530	0.000
1588	7.9632	1.542	24.500	0.000
1589	7.9664	1.578	24.500	0.000
1590	7.9696	1.670	24.450	0.000
1591	7.9804	1.734	24.450	0.000
1592	7.9912	1.754	24.465	0.000
1593	7.9938	1.798	24.465	0.000
1594	7.9963	1.730	24.505	0.000
1595	7.9989	1.478	24.505	0.000
1596	8.0015	1.266	24.495	0.000
1597	8.0095	1.076	24.495	0.000
1598	8.0175	0.944	24.495	0.000
1599	8.0207	0.838	24.485	0.000
1600	8.0239	0.706	24.485	0.000
1601	8.0271	0.564	24.480	0.000
1602	8.0303	0.410	24.480	0.000
1603	8.0335	0.300	24.465	0.000
1604	8.0494	0.218	24.465	0.000
1605	8.0534	0.154	24.475	0.000
1606	8.0574	0.136	24.475	0.000
1607	8.0614	0.140	24.425	0.000
1608	8.0654	0.138	24.425	0.000
1609	8.0707	0.150	24.425	0.000
1610	8.0761	0.178	24.495	0.000
1611	8.0814	0.204	24.495	0.000
1612	8.0854	0.290	24.495	0.000
1613	8.0893	0.330	24.495	0.000
1614	8.0933	0.410	24.445	0.000
1615	8.0973	0.522	24.445	0.000
1616	8.1053	0.634	24.465	0.000
1617	8.1133	0.796	24.465	0.000
1618	8.1186	0.924	24.495	0.000
1619	8.1239	0.994	24.495	0.000
1620	8.1292	1.068	24.495	0.000
1621	8.1347	1.130	24.475	0.000
1622	8.1402	1.202	24.475	0.000
1623	8.1457	1.280	24.480	0.000
1624	8.1488	1.412	24.480	0.000
1625	8.1519	1.558	24.505	0.000
1626	8.1550	1.640	24.505	0.000
1627	8.1582	1.620	24.545	0.000
1628	8.1613	1.432	24.545	0.000
1629	8.1692	1.260	24.490	0.000
1630	8.1772	1.112	24.490	0.000
1631	8.1826	0.996	24.490	0.000
1632	8.1879	0.890	24.450	0.000
1633	8.1933	0.770	24.450	0.000
1634	8.1986	0.634	24.525	0.000
1635	8.2040	0.500	24.525	0.000
1636	8.2093	0.380	24.425	0.000
1637	8.2133	0.286	24.425	0.000
1638	8.2173	0.226	24.530	0.000
1639	8.2212	0.182	24.530	0.000
1640	8.2252	0.166	24.515	0.000
1641	8.2306	0.166	24.515	0.000
1642	8.2359	0.158	24.515	0.000
1643	8.2412	0.150	24.520	0.000
1644	8.2465	0.140	24.520	0.000
1645	8.2519	0.136	24.455	0.000
1646	8.2572	0.132	24.455	0.000
1647	8.2626	0.148	24.495	0.000
1648	8.2680	0.182	24.495	0.000
1649	8.2734	0.212	24.405	0.000
1650	8.2774	0.322	24.405	0.000
1651	8.2813	0.368	24.545	0.000
1652	8.2852	0.422	24.545	0.000
1653	8.2892	0.516	24.545	0.000
1654	8.2972	0.640	24.520	0.000
1655	8.3052	0.826	24.520	0.000
1656	8.3093	0.990	24.555	0.000
1657	8.3134	1.132	24.555	0.000
1658	8.3175	1.268	24.480	0.000
1659	8.3216	1.310	24.480	0.000
1660	8.3269	1.426	24.515	0.000
1661	8.3322	1.606	24.515	0.000
1662	8.3375	1.750	24.520	0.000
1663	8.3406	1.862	24.520	0.000
1664	8.3438	1.898	24.520	0.000
1665	8.3469	1.870	24.495	0.000
1666	8.3500	1.778	24.495	0.000
1667	8.3532	1.564	24.505	0.000
1668	8.3691	1.390	24.505	0.000
1669	8.3745	1.230	24.510	0.000
1670	8.3798	1.092	24.510	0.000
1671	8.3851	0.956	24.495	0.000
1672	8.3891	0.764	24.495	0.000
1673	8.3931	0.592	24.445	0.000
1674	8.3971	0.448	24.445	0.000
1675	8.4011	0.332	24.445	0.000
1676	8.4072	0.250	24.495	0.000
1677	8.4134	0.196	24.495	0.000
1678	8.4195	0.162	24.475	0.000
1679	8.4257	0.142	24.475	0.000
1680	8.4318	0.128	24.450	0.000
1681	8.4380	0.122	24.450	0.000
1682	8.4441	0.142	24.455	0.000
1683	8.4481	0.180	24.455	0.000
1684	8.4521	0.244	24.480	0.000
1685	8.4560	0.282	24.480	0.000
1686	8.4600	0.322	24.480	0.000
1687	8.4654	0.388	24.525	0.000
1688	8.4708	0.508	24.525	0.000
1689	8.4762	0.674	24.490	0.000
1690	8.4794	0.828	24.490	0.000
1691	8.4825	0.954	24.515	0.000
1692	8.4857	1.018	24.515	0.000
1693	8.4889	1.058	24.480	0.000
1694	8.4920	1.102	24.480	0.000
1695	8.5002	1.218	24.530	0.000
1696	8.5084	1.370	24.530	0.000
1697	8.5136	1.614	24.530	0.000
1698	8.5188	1.814	24.510	0.000
1699	8.5240	1.898	24.510	0.000
1700	8.5294	1.758	24.460	0.000
1701	8.5347	1.506	24.460	0.000
1702	8.5400	1.318	24.420	0.000
1703	8.5432	1.170	24.420	0.000
1704	8.5464	1.086	24.500	0.000
1705	8.5496	1.000	24.500	0.000
1706	8.5528	0.838	24.500	0.000
1707	8.5560	0.650	24.495	0.000
1708	8.5640	0.506	24.495	0.000
1709	8.5720	0.388	24.510	0.000
1710	8.5773	0.296	24.510	0.000
1711	8.5826	0.236	24.485	0.000
1712	8.5880	0.196	24.485	0.000
1713	8.5933	0.160	24.485	0.000
1714	8.5987	0.132	24.485	0.000
1715	8.6040	0.124	24.475	0.000
1716	8.6104	0.124	24.475	0.000
1717	8.6167	0.128	24.475	0.000
1718	8.6231	0.142	24.485	0.000
1719	8.6295	0.180	24.485	0.000
1720	8.6358	0.238	24.560	0.000
1721	8.6390	0.300	24.560	0.000
1722	8.6422	0.330	24.545	0.000
1723	8.6454	0.372	24.545	0.000
1724	8.6486	0.440	24.505	0.000
1725	8.6518	0.576	24.505	0.000
1726	8.6573	0.762	24.485	0.000
1727	8.6627	0.898	24.485	0.000
1728	8.6681	1.026	24.485	0.000
1729	8.6720	1.138	24.535	0.000
1730	8.6759	1.224	24.535	0.000
1731	8.6799	1.316	24.525	0.000
1732	8.6838	1.446	24.525	0.000
1733	8.6918	1.594	24.570	0.000
1734	8.6999	1.758	24.570	0.000
1735	8.7052	1.850	24.475	0.000
1736	8.7105	1.872	24.475	0.000
1737	8.7159	1.838	24.515	0.000
1738	8.7199	1.702	24.515	0.000
1739	8.7239	1.494	24.515	0.000
1740	8.7278	1.258	24.455	0.000
1741	8.7318	1.090	24.455	0.000
1742	8.7358	0.956	24.490	0.000
1743	8.7398	0.810	24.490	0.000
1744	8.7438	0.660	24.525	0.000
1745	8.7478	0.522	24.525	0.000
1746	8.7558	0.400	24.470	0.000
1747	8.7638	0.300	24.470	0.000
1748	8.7691	0.222	24.495	0.000
1749	8.7744	0.174	24.495	0.000
1750	8.7798	0.136	24.495	0.000
1751	8.7851	0.114	24.525	0.000
1752	8.7905	0.116	24.525	0.000
1753	8.7958	0.116	24.570	0.000
1754	8.8011	0.122	24.570	0.000
1755	8.8065	0.138	24.480	0.000
1756	8.8118	0.164	24.480	0.000
1757	8.8171	0.214	24.460	0.000
1758	8.8224	0.226	24.460	0.000
1759	8.8277	0.260	24.480	0.000
1760	8.8317	0.288	24.480	0.000
1761	8.8357	0.338	24.480	0.000
1762	8.8397	0.450	24.480	0.000
1763	8.8437	0.550	24.480	0.000
1764	8.8490	0.648	24.515	0.000
1765	8.8543	0.766	24.515	0.000
1766	8.8596	0.868	24.545	0.000
1767	8.8637	0.994	24.545	0.000
1768	8.8679	1.100	24.455	0.000
1769	8.8720	1.182	24.455	0.000
1770	8.8761	1.274	24.455	0.000
1771	8.8813	1.426	24.455	0.000
1772	8.8866	1.600	24.455	0.000
1773	8.8918	1.756	24.485	0.000
1774	8.8972	1.816	24.485	0.000
1775	8.9025	1.650	24.495	0.000
1776	8.9079	1.436	24.495	0.000
1777	8.9132	1.232	24.605	0.000
1778	8.9185	1.086	24.605	0.000
1779	8.9238	0.972	24.440	0.000
1780	8.9278	0.820	24.440	0.000
1781	8.9317	0.672	24.420	0.000
1782	8.9357	0.544	24.420	0.000
1783	8.9396	0.434	24.420	0.000
1784	8.9476	0.330	24.495	0.000
1785	8.9556	0.260	24.495	0.000
1786	8.9609	0.202	24.535	0.000
1787	8.9662	0.154	24.535	0.000
1788	8.9715	0.142	24.510	0.000
1789	8.9756	0.142	24.510	0.000
1790	8.9797	0.140	24.485	0.000
1791	8.9839	0.142	24.485	0.000
1792	8.9880	0.146	24.565	0.000
1793	8.9919	0.146	24.565	0.000
1794	8.9957	0.148	24.565	0.000
1795	8.9996	0.216	24.520	0.000
1796	9.0035	0.240	24.520	0.000
1797	9.0115	0.282	24.495	0.000
1798	9.0195	0.326	24.495	0.000
1799	9.0249	0.370	24.510	0.000
1800	9.0302	0.486	24.510	0.000
1801	9.0355	0.608	24.495	0.000
1802	9.0410	0.716	24.495	0.000
1803	9.0464	0.878	24.560	0.000
1804	9.0518	1.008	24.560	0.000
1805	9.0544	1.156	24.560	0.000
1806	9.0571	1.292	24.540	0.000
1807	9.0597	1.404	24.540	0.000
1808	9.0623	1.536	24.460	0.000
1809	9.0649	1.704	24.460	0.000
1810	9.0676	1.864	24.475	0.000
1811	9.0836	1.934	24.475	0.000
1812	9.0889	1.928	24.590	0.000
1813	9.0943	2.142	24.590	0.000
1814	9.0996	2.080	24.480	0.000
1815	9.1049	1.868	24.480	0.000
1816	9.1102	1.656	24.480	0.000
1817	9.1156	1.422	24.585	0.000
1818	9.1209	1.294	24.585	0.000
1819	9.1262	1.152	24.540	0.000
1820	9.1315	0.922	24.540	0.000
1821	9.1368	0.704	24.500	0.000
1822	9.1422	0.504	24.500	0.000
1823	9.1475	0.352	24.560	0.000
1824	9.1515	0.266	24.560	0.000
1825	9.1555	0.206	24.500	0.000
1826	9.1595	0.168	24.500	0.000
1827	9.1635	0.140	24.500	0.000
1828	9.1688	0.122	24.465	0.000
1829	9.1742	0.118	24.465	0.000
1830	9.1795	0.134	24.455	0.000
1831	9.1859	0.172	24.455	0.000
1832	9.1923	0.236	24.515	0.000
1833	9.1987	0.306	24.515	0.000
1834	9.2051	0.398	24.430	0.000
1835	9.2114	0.506	24.430	0.000
1836	9.2146	0.598	24.500	0.000
1837	9.2178	0.704	24.500	0.000
1838	9.2210	0.812	24.500	0.000
1839	9.2242	0.950	24.470	0.000
1840	9.2274	1.112	24.470	0.000
1841	9.2328	1.218	24.475	0.000
1842	9.2381	1.316	24.475	0.000
1843	9.2434	1.460	24.430	0.000
1844	9.2474	1.676	24.430	0.000
1845	9.2514	2.130	24.505	0.000
1846	9.2554	2.154	24.505	0.000
1847	9.2594	1.998	24.525	0.000
1848	9.2673	1.714	24.525	0.000
1849	9.2753	1.440	24.525	0.000
1850	9.2807	1.294	24.515	0.000
1851	9.2862	1.154	24.515	0.000
1852	9.2917	1.002	24.465	0.000
1853	9.2956	0.840	24.465	0.000
1854	9.2995	0.664	24.470	0.000
1855	9.3035	0.524	24.470	0.000
1856	9.3074	0.392	24.515	0.000
1857	9.3113	0.270	24.515	0.000
1858	9.3153	0.194	24.435	0.000
1859	9.3193	0.148	24.435	0.000
1860	9.3232	0.130	24.435	0.000
1861	9.3314	0.122	24.560	0.000
1862	9.3397	0.116	24.560	0.000
1863	9.3449	0.116	24.460	0.000
1864	9.3502	0.122	24.460	0.000
1865	9.3554	0.124	24.455	0.000
1866	9.3608	0.128	24.455	0.000
1867	9.3663	0.144	24.415	0.000
1868	9.3717	0.166	24.415	0.000
1869	9.3756	0.202	24.535	0.000
1870	9.3795	0.238	24.535	0.000
1871	9.3834	0.272	24.535	0.000
1872	9.3873	0.334	24.435	0.000
1873	9.3926	0.422	24.435	0.000
1874	9.3979	0.526	24.500	0.000
1875	9.4033	0.658	24.500	0.000
1876	9.4087	0.812	24.495	0.000
1877	9.4142	0.944	24.495	0.000
1878	9.4196	1.102	24.555	0.000
1879	9.4249	1.212	24.555	0.000
1880	9.4303	1.346	24.475	0.000
1881	9.4356	1.510	24.475	0.000
1882	9.4409	1.786	24.475	0.000
1883	9.4461	2.182	24.500	0.000
1884	9.4514	2.098	24.500	0.000
1885	9.4567	1.846	24.510	0.000
1886	9.4620	1.516	24.510	0.000
1887	9.4673	1.292	24.495	0.000
1888	9.4713	1.194	24.495	0.000
1889	9.4752	1.112	24.445	0.000
1890	9.4792	0.984	24.445	0.000
1891	9.4832	0.824	24.500	0.000
1892	9.4885	0.640	24.500	0.000
1893	9.4938	0.486	24.500	0.000
1894	9.4991	0.358	24.495	0.000
1895	9.5045	0.264	24.495	0.000
1896	9.5098	0.204	24.440	0.000
1897	9.5151	0.170	24.440	0.000
1898	9.5204	0.150	24.525	0.000
1899	9.5257	0.138	24.525	0.000
1900	9.5311	0.142	24.545	0.000
1901	9.5365	0.162	24.545	0.000
1902	9.5419	0.206	24.525	0.000
1903	9.5473	0.266	24.525	0.000
1904	9.5512	0.330	24.525	0.000
1905	9.5552	0.420	24.505	0.000
1906	9.5591	0.514	24.505	0.000
1907	9.5631	0.622	24.405	0.000
1908	9.5684	0.748	24.405	0.000
1909	9.5738	0.872	24.490	0.000
1910	9.5791	1.024	24.490	0.000
1911	9.5831	1.200	24.485	0.000
1912	9.5871	1.294	24.485	0.000
1913	9.5911	1.402	24.505	0.000
1914	9.5951	1.516	24.505	0.000
1915	9.6031	1.918	24.505	0.000
1916	9.6111	2.124	24.435	0.000
1917	9.6164	2.030	24.435	0.000
1918	9.6218	1.814	24.460	0.000
1919	9.6271	1.576	24.460	0.000
1920	9.6311	1.428	24.445	0.000
1921	9.6352	1.294	24.445	0.000
1922	9.6392	1.122	24.460	0.000
1923	9.6432	0.920	24.460	0.000
1924	9.6464	0.706	24.460	0.000
1925	9.6496	0.534	24.460	0.000
1926	9.6528	0.394	24.460	0.000
1927	9.6559	0.296	24.460	0.000
1928	9.6591	0.222	24.460	0.000
1929	9.6750	0.176	24.475	0.000
1930	9.6804	0.146	24.475	0.000
1931	9.6857	0.124	24.495	0.000
1932	9.6910	0.112	24.495	0.000
1933	9.6963	0.118	24.395	0.000
1934	9.7017	0.118	24.395	0.000
1935	9.7070	0.124	24.475	0.000
1936	9.7123	0.138	24.475	0.000
1937	9.7176	0.150	24.475	0.000
1938	9.7230	0.162	24.490	0.000
1939	9.7283	0.190	24.490	0.000
1940	9.7336	0.230	24.460	0.000
1941	9.7390	0.268	24.460	0.000
1942	9.7430	0.320	24.520	0.000
1943	9.7469	0.388	24.520	0.000
1944	9.7509	0.484	24.475	0.000
1945	9.7549	0.598	24.475	0.000
1946	9.7604	0.742	24.475	0.000
1947	9.7658	0.902	24.475	0.000
1948	9.7713	1.112	24.475	0.000
1949	9.7752	1.268	24.450	0.000
1950	9.7791	1.370	24.450	0.000
1951	9.7830	1.488	24.455	0.000
1952	9.7869	1.644	24.455	0.000
1953	9.7950	2.014	24.460	0.000
1954	9.8031	2.052	24.460	0.000
1955	9.8070	2.000	24.490	0.000
1956	9.8110	1.768	24.490	0.000
1957	9.8150	1.534	24.495	0.000
1958	9.8189	1.384	24.495	0.000
1959	9.8243	1.230	24.495	0.000
1960	9.8296	1.054	24.455	0.000
1961	9.8350	0.846	24.455	0.000
1962	9.8381	0.678	24.515	0.000
1963	9.8413	0.532	24.515	0.000
1964	9.8445	0.400	24.600	0.000
1965	9.8477	0.296	24.600	0.000
1966	9.8509	0.222	24.510	0.000
1967	9.8669	0.180	24.510	0.000
1968	9.8722	0.150	24.545	0.000
1969	9.8775	0.128	24.545	0.000
1970	9.8829	0.130	24.545	0.000
1971	9.8869	0.128	24.470	0.000
1972	9.8908	0.126	24.470	0.000
1973	9.8948	0.134	24.460	0.000
1974	9.8987	0.158	24.460	0.000
1975	9.9027	0.180	24.455	0.000
1976	9.9067	0.224	24.455	0.000
1977	9.9107	0.276	24.560	0.000
1978	9.9147	0.336	24.560	0.000
1979	9.9227	0.416	24.410	0.000
1980	9.9307	0.500	24.410	0.000
1981	9.9362	0.602	24.410	0.000
1982	9.9417	0.702	24.500	0.000
1983	9.9471	0.818	24.500	0.000
1984	9.9524	0.996	24.515	0.000
1985	9.9577	1.162	24.515	0.000
1986	9.9630	1.362	24.370	0.000
1987	9.9683	1.572	24.370	0.000
1988	9.9736	1.866	24.395	0.000
1989	9.9789	2.202	24.395	0.000
1990	9.9842	2.178	24.450	0.000
1991	9.9895	2.098	24.450	0.000
1992	9.9948	1.934	24.450	0.000
1993	9.9988	1.714	24.540	0.000
1994	10.0028	1.624	24.540	0.000
1995	10.0067	1.416	24.515	0.000
1996	10.0107	1.172	24.515	0.000
1997	10.0162	0.966	24.565	0.000
1998	10.0216	0.776	24.565	0.000
1999	10.0270	0.602	24.475	0.000
2000	10.0301	0.444	24.475	0.000
2001	10.0333	0.320	24.505	0.000
2002	10.0364	0.234	24.505	0.000
2003	10.0395	0.180	24.505	0.000
2004	10.0426	0.152	24.510	0.000
2005	10.0586	0.130	24.510	0.000
2006	10.0627	0.118	24.435	0.000
2007	10.0668	0.116	24.435	0.000
2008	10.0710	0.116	24.530	0.000
2009	10.0751	0.120	24.530	0.000
2010	10.0803	0.146	24.480	0.000
2011	10.0854	0.188	24.480	0.000
2012	10.0906	0.228	24.470	0.000
2013	10.0946	0.280	24.470	0.000
2014	10.0986	0.326	24.470	0.000
2015	10.1026	0.368	24.455	0.000
2016	10.1066	0.446	24.455	0.000
2017	10.1148	0.554	24.495	0.000
2018	10.1229	0.686	24.495	0.000
2019	10.1282	0.834	24.455	0.000
2020	10.1335	0.978	24.455	0.000
2021	10.1388	1.112	24.430	0.000
2022	10.1428	1.256	24.430	0.000
2023	10.1468	1.386	24.490	0.000
2024	10.1507	1.764	24.490	0.000
2025	10.1547	1.930	24.490	0.000
2026	10.1579	1.908	24.435	0.000
2027	10.1611	1.848	24.435	0.000
2028	10.1643	1.650	24.515	0.000
2029	10.1675	1.482	24.515	0.000
2030	10.1707	1.346	24.475	0.000
2031	10.1867	1.138	24.475	0.000
2032	10.1920	0.976	24.495	0.000
2033	10.1973	0.816	24.495	0.000
2034	10.2025	0.658	24.485	0.000
2035	10.2079	0.514	24.485	0.000
2036	10.2132	0.372	24.485	0.000
2037	10.2186	0.280	24.480	0.000
2038	10.2218	0.220	24.480	0.000
2039	10.2250	0.180	24.535	0.000
2040	10.2281	0.156	24.535	0.000
2041	10.2313	0.142	24.475	0.000
2042	10.2345	0.132	24.475	0.000
2043	10.2425	0.122	24.535	0.000
2044	10.2506	0.122	24.535	0.000
2045	10.2559	0.126	24.525	0.000
2046	10.2613	0.126	24.525	0.000
2047	10.2666	0.134	24.525	0.000
2048	10.2720	0.140	24.505	0.000
2049	10.2774	0.132	24.505	0.000
2050	10.2827	0.126	24.505	0.000
2051	10.2867	0.114	24.505	0.000
2052	10.2906	0.102	24.535	0.000
2053	10.2945	0.102	24.535	0.000
2054	10.2985	0.110	24.505	0.000
2055	10.3038	0.128	24.505	0.000
2056	10.3092	0.148	24.485	0.000
2057	10.3146	0.178	24.485	0.000
2058	10.3200	0.208	24.485	0.000
[truncated: 10,015 more rows]
