# Supplementary material for: Applications of a novel reciprocating positive displacement pump in the simulation of pulsatile arterial blood flow
Source: PLoS One. 2022 Dec 13;17(12):e0270780. doi: 10.1371/journal.pone.0270780 (PMC9746965; doi:10.1371/journal.pone.0270780)
Supplement: S1 File — (ZIP) [file pone.0270780.s001.zip › Supporting Information Data Files/Flow Rates/Splenic/Splenic Caudal Raised (u) 12.csv]

Viewer Version	2.91
COM HW Type	RS485/USB Sensor Cable
COM HW Config	Config String: COM10, 115200, ECHOOFF
Sensor Cable Version	1.8
Product Type	Liquid Flow Sensor (SF06 Chip)
Product COM Protocol Config	SHDLC Device Address: 0
Product ID	SLF3S-1300F
Sensor Serial	2109-000156
I2C Address	8
Supply Voltage	3.5 V
Command Address	0x3608
Sampling Time [ms]	5
Scale Factor Flow lin.	500
Scale Factor Temp lin.	200
Scale Factor Custom	1
Sample #	Relative Time[s]	Flow linearized [ml/min]	Temperature linearized [deg C]	Custom []
0	0.0160	-0.002	23.215	0.000
1	0.0200	-0.004	23.215	0.000
2	0.0240	-0.004	23.215	0.000
3	0.0280	-0.002	23.330	0.000
4	0.0319	0.006	23.330	0.000
5	0.0373	0.010	23.330	0.000
6	0.0427	0.004	23.330	0.000
7	0.0480	0.006	23.440	0.000
8	0.0533	0.000	23.440	0.000
9	0.0586	-0.006	23.425	0.000
10	0.0639	0.000	23.425	0.000
11	0.0679	0.004	23.510	0.000
12	0.0718	0.004	23.510	0.000
13	0.0758	0.008	23.510	0.000
14	0.0798	0.002	23.505	0.000
15	0.0878	-0.006	23.505	0.000
16	0.0958	-0.008	23.510	0.000
17	0.0998	-0.008	23.510	0.000
18	0.1038	-0.002	23.540	0.000
19	0.1078	0.006	23.540	0.000
20	0.1118	0.006	23.565	0.000
21	0.1171	0.002	23.565	0.000
22	0.1225	0.002	23.620	0.000
23	0.1279	0.004	23.620	0.000
24	0.1332	0.004	23.620	0.000
25	0.1386	-0.002	23.650	0.000
26	0.1440	-0.002	23.650	0.000
27	0.1493	-0.004	23.575	0.000
28	0.1546	-0.008	23.575	0.000
29	0.1598	-0.006	23.655	0.000
30	0.1652	-0.002	23.655	0.000
31	0.1705	-0.002	23.625	0.000
32	0.1758	0.004	23.625	0.000
33	0.1811	0.010	23.730	0.000
34	0.1864	0.004	23.730	0.000
35	0.1917	-0.004	23.730	0.000
36	0.1957	-0.006	23.770	0.000
37	0.1997	-0.004	23.770	0.000
38	0.2037	-0.004	23.780	0.000
39	0.2077	0.000	23.780	0.000
40	0.2131	-0.002	23.865	0.000
41	0.2185	0.002	23.865	0.000
42	0.2238	0.002	23.900	0.000
43	0.2291	-0.002	23.900	0.000
44	0.2345	-0.002	23.830	0.000
45	0.2398	-0.004	23.830	0.000
46	0.2451	0.000	23.830	0.000
47	0.2505	0.006	23.875	0.000
48	0.2558	0.002	23.875	0.000
49	0.2598	-0.002	23.850	0.000
50	0.2638	-0.004	23.850	0.000
51	0.2678	-0.006	23.845	0.000
52	0.2717	-0.002	23.845	0.000
53	0.2770	-0.002	23.920	0.000
54	0.2823	-0.004	23.920	0.000
55	0.2876	0.000	23.900	0.000
56	0.2930	0.000	23.900	0.000
57	0.2983	-0.002	23.900	0.000
58	0.3037	-0.002	23.960	0.000
59	0.3091	-0.002	23.960	0.000
60	0.3144	0.002	23.935	0.000
61	0.3198	0.004	23.935	0.000
62	0.3238	-0.002	23.920	0.000
63	0.3277	-0.002	23.920	0.000
64	0.3317	-0.002	24.020	0.000
65	0.3357	-0.004	24.020	0.000
66	0.3436	-0.004	24.020	0.000
67	0.3516	-0.002	23.965	0.000
68	0.3556	0.002	23.965	0.000
69	0.3597	0.000	24.005	0.000
70	0.3637	-0.002	24.005	0.000
71	0.3678	0.002	23.970	0.000
72	0.3730	0.000	23.970	0.000
73	0.3783	-0.004	24.065	0.000
74	0.3836	-0.006	24.065	0.000
75	0.3890	-0.006	24.060	0.000
76	0.3943	-0.004	24.060	0.000
77	0.3997	-0.002	24.060	0.000
78	0.4050	0.002	24.060	0.000
79	0.4103	0.002	24.060	0.000
80	0.4156	0.004	24.040	0.000
81	0.4209	0.002	24.040	0.000
82	0.4262	-0.008	24.035	0.000
83	0.4315	-0.004	24.035	0.000
84	0.4355	-0.002	24.085	0.000
85	0.4395	-0.002	24.085	0.000
86	0.4435	-0.002	24.135	0.000
87	0.4475	0.002	24.135	0.000
88	0.4529	0.002	24.135	0.000
89	0.4582	-0.002	24.150	0.000
90	0.4635	-0.006	24.150	0.000
91	0.4689	-0.008	24.130	0.000
92	0.4743	-0.006	24.130	0.000
93	0.4796	-0.004	24.120	0.000
94	0.4850	-0.002	24.120	0.000
95	0.4903	0.000	24.215	0.000
96	0.4957	0.002	24.215	0.000
97	0.5010	0.008	24.175	0.000
98	0.5063	0.002	24.175	0.000
99	0.5116	-0.004	24.175	0.000
100	0.5169	-0.004	24.110	0.000
101	0.5222	-0.008	24.110	0.000
102	0.5275	-0.006	24.180	0.000
103	0.5327	-0.006	24.180	0.000
104	0.5380	-0.006	24.195	0.000
105	0.5433	-0.002	24.195	0.000
106	0.5486	0.000	24.205	0.000
107	0.5538	-0.002	24.205	0.000
108	0.5591	0.002	24.165	0.000
109	0.5644	0.002	24.165	0.000
110	0.5684	0.000	24.165	0.000
111	0.5725	0.000	24.265	0.000
112	0.5765	-0.002	24.265	0.000
113	0.5805	-0.004	24.225	0.000
114	0.5858	-0.002	24.225	0.000
115	0.5912	-0.006	24.205	0.000
116	0.5965	-0.010	24.205	0.000
117	0.6005	-0.008	24.270	0.000
118	0.6045	-0.002	24.270	0.000
119	0.6085	0.004	24.260	0.000
120	0.6125	0.004	24.260	0.000
121	0.6179	0.006	24.260	0.000
122	0.6234	0.004	24.250	0.000
123	0.6289	-0.002	24.250	0.000
124	0.6341	-0.010	24.270	0.000
125	0.6393	-0.008	24.270	0.000
126	0.6445	-0.004	24.310	0.000
127	0.6498	-0.002	24.310	0.000
128	0.6552	-0.002	24.320	0.000
129	0.6606	0.002	24.320	0.000
130	0.6648	-0.004	24.300	0.000
131	0.6690	-0.006	24.300	0.000
132	0.6733	-0.008	24.300	0.000
133	0.6775	-0.006	24.385	0.000
134	0.6825	0.004	24.385	0.000
135	0.6875	0.002	24.330	0.000
136	0.6925	-0.002	24.330	0.000
137	0.6979	0.002	24.330	0.000
138	0.7034	-0.002	24.330	0.000
139	0.7088	-0.004	24.370	0.000
140	0.7142	-0.008	24.370	0.000
141	0.7195	-0.006	24.390	0.000
142	0.7249	-0.002	24.390	0.000
143	0.7288	-0.008	24.390	0.000
144	0.7327	-0.004	24.355	0.000
145	0.7366	0.002	24.355	0.000
146	0.7405	0.002	24.420	0.000
147	0.7485	0.002	24.420	0.000
148	0.7564	0.002	24.375	0.000
149	0.7618	0.004	24.375	0.000
150	0.7672	0.002	24.400	0.000
151	0.7725	-0.010	24.400	0.000
152	0.7765	-0.010	24.435	0.000
153	0.7805	-0.012	24.435	0.000
154	0.7845	-0.012	24.435	0.000
155	0.7885	-0.004	24.400	0.000
156	0.7925	-0.002	24.400	0.000
157	0.7964	0.002	24.455	0.000
158	0.8004	0.010	24.455	0.000
159	0.8044	0.002	24.405	0.000
160	0.8124	-0.004	24.405	0.000
161	0.8204	-0.002	24.495	0.000
162	0.8257	-0.006	24.495	0.000
163	0.8311	-0.008	24.475	0.000
164	0.8364	-0.006	24.475	0.000
165	0.8419	-0.002	24.475	0.000
166	0.8474	-0.002	24.435	0.000
167	0.8528	-0.002	24.435	0.000
168	0.8559	-0.002	24.490	0.000
169	0.8591	-0.002	24.490	0.000
170	0.8622	-0.004	24.435	0.000
171	0.8653	-0.006	24.435	0.000
172	0.8684	-0.006	24.550	0.000
173	0.8764	-0.002	24.550	0.000
174	0.8844	0.004	24.465	0.000
175	0.8897	-0.002	24.465	0.000
176	0.8951	-0.002	24.465	0.000
177	0.9004	-0.002	24.475	0.000
178	0.9057	-0.008	24.475	0.000
179	0.9110	-0.012	24.475	0.000
180	0.9163	-0.010	24.475	0.000
181	0.9196	-0.002	24.560	0.000
182	0.9228	0.004	24.560	0.000
183	0.9260	0.004	24.435	0.000
184	0.9292	0.002	24.435	0.000
185	0.9324	-0.002	24.560	0.000
186	0.9406	-0.002	24.560	0.000
187	0.9488	-0.008	24.560	0.000
188	0.9541	-0.008	24.545	0.000
189	0.9594	-0.008	24.545	0.000
190	0.9647	-0.008	24.540	0.000
191	0.9699	-0.002	24.540	0.000
192	0.9751	-0.002	24.525	0.000
193	0.9803	-0.002	24.525	0.000
194	0.9843	0.002	24.540	0.000
195	0.9883	0.000	24.540	0.000
196	0.9923	0.002	24.560	0.000
197	0.9963	-0.002	24.560	0.000
198	1.0043	-0.010	24.560	0.000
199	1.0122	-0.008	24.550	0.000
200	1.0176	-0.006	24.550	0.000
201	1.0229	-0.002	24.520	0.000
202	1.0283	0.002	24.520	0.000
203	1.0323	0.004	24.620	0.000
204	1.0363	0.002	24.620	0.000
205	1.0403	-0.002	24.640	0.000
206	1.0443	-0.008	24.640	0.000
207	1.0506	-0.014	24.570	0.000
208	1.0570	-0.012	24.570	0.000
209	1.0633	-0.006	24.570	0.000
210	1.0697	-0.002	24.600	0.000
211	1.0760	0.002	24.600	0.000
212	1.0801	0.004	24.595	0.000
213	1.0841	0.000	24.595	0.000
214	1.0881	-0.004	24.650	0.000
215	1.0921	-0.002	24.650	0.000
216	1.0974	-0.002	24.640	0.000
217	1.1028	-0.006	24.640	0.000
218	1.1081	-0.002	24.700	0.000
219	1.1122	-0.006	24.700	0.000
220	1.1163	-0.008	24.700	0.000
221	1.1203	-0.004	24.560	0.000
222	1.1244	-0.004	24.560	0.000
223	1.1296	-0.002	24.600	0.000
224	1.1348	0.002	24.600	0.000
225	1.1401	0.004	24.680	0.000
226	1.1456	-0.002	24.680	0.000
227	1.1511	-0.006	24.645	0.000
228	1.1566	-0.008	24.645	0.000
229	1.1617	-0.008	24.625	0.000
230	1.1669	-0.002	24.625	0.000
231	1.1721	-0.002	24.625	0.000
232	1.1761	-0.002	24.630	0.000
233	1.1801	0.002	24.630	0.000
234	1.1841	-0.004	24.725	0.000
235	1.1881	-0.006	24.725	0.000
236	1.1935	-0.006	24.640	0.000
237	1.1988	-0.006	24.640	0.000
238	1.2042	-0.004	24.640	0.000
239	1.2095	0.004	24.640	0.000
240	1.2148	-0.008	24.700	0.000
241	1.2202	-0.004	24.700	0.000
242	1.2255	0.002	24.700	0.000
243	1.2308	-0.008	24.685	0.000
244	1.2361	0.006	24.685	0.000
245	1.2393	-0.002	24.635	0.000
246	1.2425	-0.002	24.635	0.000
247	1.2457	0.014	24.695	0.000
248	1.2489	0.002	24.695	0.000
249	1.2521	0.006	24.720	0.000
250	1.2681	0.008	24.720	0.000
251	1.2721	0.014	24.650	0.000
252	1.2761	0.018	24.650	0.000
253	1.2801	0.012	24.650	0.000
254	1.2841	0.006	24.695	0.000
255	1.2895	0.006	24.695	0.000
256	1.2949	0.000	24.695	0.000
257	1.3002	0.006	24.695	0.000
258	1.3042	0.014	24.695	0.000
259	1.3082	0.026	24.695	0.000
260	1.3121	0.036	24.730	0.000
261	1.3161	0.014	24.730	0.000
262	1.3241	-0.002	24.750	0.000
263	1.3321	0.010	24.750	0.000
264	1.3374	0.004	24.750	0.000
265	1.3427	0.002	24.800	0.000
266	1.3481	0.008	24.800	0.000
267	1.3520	0.018	24.715	0.000
268	1.3560	0.014	24.715	0.000
269	1.3600	0.002	24.745	0.000
270	1.3640	0.004	24.745	0.000
271	1.3704	0.008	24.765	0.000
272	1.3768	0.010	24.765	0.000
273	1.3833	0.012	24.780	0.000
274	1.3897	0.010	24.780	0.000
275	1.3961	0.012	24.780	0.000
276	1.4001	0.016	24.695	0.000
277	1.4041	0.010	24.695	0.000
278	1.4080	0.012	24.720	0.000
279	1.4120	0.018	24.720	0.000
280	1.4174	0.016	24.710	0.000
281	1.4227	0.016	24.710	0.000
282	1.4280	0.010	24.710	0.000
283	1.4312	0.012	24.710	0.000
284	1.4344	0.016	24.765	0.000
285	1.4376	0.014	24.765	0.000
286	1.4408	0.020	24.765	0.000
287	1.4440	0.024	24.765	0.000
288	1.4519	0.030	24.765	0.000
289	1.4599	0.038	24.785	0.000
290	1.4652	0.028	24.785	0.000
291	1.4706	0.022	24.760	0.000
292	1.4760	0.026	24.760	0.000
293	1.4813	0.030	24.720	0.000
294	1.4866	0.028	24.720	0.000
295	1.4919	0.026	24.810	0.000
296	1.4959	0.022	24.810	0.000
297	1.4999	0.026	24.810	0.000
298	1.5038	0.024	24.750	0.000
299	1.5078	0.022	24.750	0.000
300	1.5160	0.036	24.770	0.000
301	1.5241	0.042	24.770	0.000
302	1.5281	0.036	24.800	0.000
303	1.5320	0.032	24.800	0.000
304	1.5360	0.024	24.825	0.000
305	1.5399	0.016	24.825	0.000
306	1.5453	0.022	24.790	0.000
307	1.5506	0.032	24.790	0.000
308	1.5559	0.040	24.790	0.000
309	1.5599	0.042	24.850	0.000
310	1.5639	0.034	24.850	0.000
311	1.5679	0.026	24.830	0.000
312	1.5718	0.014	24.830	0.000
313	1.5799	0.014	24.825	0.000
314	1.5879	0.030	24.825	0.000
315	1.5932	0.038	24.845	0.000
316	1.5986	0.042	24.845	0.000
317	1.6039	0.042	24.890	0.000
318	1.6079	0.036	24.890	0.000
319	1.6120	0.028	24.890	0.000
320	1.6160	0.022	24.810	0.000
321	1.6200	0.024	24.810	0.000
322	1.6239	0.030	24.835	0.000
323	1.6279	0.038	24.835	0.000
324	1.6318	0.040	24.785	0.000
325	1.6357	0.034	24.785	0.000
326	1.6438	0.028	24.835	0.000
327	1.6518	0.030	24.835	0.000
328	1.6571	0.030	24.845	0.000
329	1.6625	0.032	24.845	0.000
330	1.6678	0.038	24.845	0.000
331	1.6731	0.042	24.870	0.000
332	1.6785	0.030	24.870	0.000
333	1.6838	0.030	24.945	0.000
334	1.6870	0.030	24.945	0.000
335	1.6901	0.026	24.850	0.000
336	1.6933	0.026	24.850	0.000
337	1.6965	0.030	24.930	0.000
338	1.6996	0.036	24.930	0.000
339	1.7078	0.030	24.865	0.000
340	1.7159	0.028	24.865	0.000
341	1.7211	0.038	24.865	0.000
342	1.7264	0.036	24.915	0.000
343	1.7317	0.030	24.915	0.000
344	1.7370	0.028	24.900	0.000
345	1.7423	0.030	24.900	0.000
346	1.7476	0.026	24.930	0.000
347	1.7517	0.026	24.930	0.000
348	1.7557	0.030	24.850	0.000
349	1.7597	0.032	24.850	0.000
350	1.7637	0.030	24.900	0.000
351	1.7691	0.028	24.900	0.000
352	1.7745	0.026	24.900	0.000
353	1.7799	0.028	24.960	0.000
354	1.7852	0.028	24.960	0.000
355	1.7906	0.028	24.960	0.000
356	1.7959	0.026	24.960	0.000
357	1.8012	0.032	24.920	0.000
358	1.8065	0.030	24.920	0.000
359	1.8117	0.024	24.900	0.000
360	1.8157	0.024	24.900	0.000
361	1.8197	0.024	24.935	0.000
362	1.8237	0.022	24.935	0.000
363	1.8276	0.024	24.935	0.000
364	1.8356	0.032	24.865	0.000
365	1.8437	0.036	24.865	0.000
366	1.8491	0.032	24.985	0.000
367	1.8546	0.028	24.985	0.000
368	1.8600	0.020	24.890	0.000
369	1.8639	0.018	24.890	0.000
370	1.8678	0.016	24.935	0.000
371	1.8718	0.022	24.935	0.000
372	1.8757	0.032	24.950	0.000
373	1.8797	0.032	24.950	0.000
374	1.8837	0.034	24.950	0.000
375	1.8876	0.026	24.865	0.000
376	1.8916	0.016	24.865	0.000
377	1.8996	0.016	24.910	0.000
378	1.9076	0.016	24.910	0.000
379	1.9129	0.020	24.940	0.000
380	1.9182	0.026	24.940	0.000
381	1.9236	0.030	24.970	0.000
382	1.9289	0.028	24.970	0.000
383	1.9341	0.016	24.960	0.000
384	1.9394	0.016	24.960	0.000
385	1.9434	0.018	24.960	0.000
386	1.9474	0.014	24.940	0.000
387	1.9514	0.022	24.940	0.000
388	1.9555	0.030	24.975	0.000
389	1.9608	0.024	24.975	0.000
390	1.9661	0.018	24.935	0.000
391	1.9714	0.020	24.935	0.000
392	1.9769	0.018	25.045	0.000
393	1.9823	0.020	25.045	0.000
394	1.9878	0.024	24.930	0.000
395	1.9931	0.030	24.930	0.000
396	1.9984	0.038	24.930	0.000
397	2.0037	0.040	24.990	0.000
398	2.0076	0.048	24.990	0.000
399	2.0115	0.048	24.875	0.000
400	2.0155	0.052	24.875	0.000
401	2.0194	0.066	24.990	0.000
402	2.0248	0.080	24.990	0.000
403	2.0303	0.090	25.055	0.000
404	2.0357	0.098	25.055	0.000
405	2.0411	0.098	25.025	0.000
406	2.0465	0.096	25.025	0.000
407	2.0519	0.090	25.025	0.000
408	2.0571	0.090	24.975	0.000
409	2.0623	0.094	24.975	0.000
410	2.0675	0.096	25.070	0.000
411	2.0707	0.100	25.070	0.000
412	2.0739	0.098	25.010	0.000
413	2.0770	0.084	25.010	0.000
414	2.0802	0.076	25.015	0.000
415	2.0834	0.082	25.015	0.000
416	2.0995	0.084	25.005	0.000
417	2.1035	0.082	25.005	0.000
418	2.1075	0.086	25.005	0.000
419	2.1115	0.088	25.065	0.000
420	2.1155	0.080	25.065	0.000
421	2.1208	0.080	25.035	0.000
422	2.1261	0.082	25.035	0.000
423	2.1314	0.088	24.985	0.000
424	2.1354	0.090	24.985	0.000
425	2.1394	0.092	25.035	0.000
426	2.1434	0.098	25.035	0.000
427	2.1474	0.098	25.035	0.000
428	2.1554	0.104	25.015	0.000
429	2.1634	0.118	25.015	0.000
430	2.1689	0.112	25.060	0.000
431	2.1743	0.112	25.060	0.000
432	2.1797	0.120	25.105	0.000
433	2.1837	0.126	25.105	0.000
434	2.1876	0.136	25.030	0.000
435	2.1915	0.148	25.030	0.000
436	2.1954	0.158	25.025	0.000
437	2.1994	0.152	25.025	0.000
438	2.2034	0.160	25.025	0.000
439	2.2074	0.166	25.010	0.000
440	2.2114	0.160	25.010	0.000
441	2.2194	0.160	25.105	0.000
442	2.2273	0.166	25.105	0.000
443	2.2326	0.172	24.965	0.000
444	2.2380	0.164	24.965	0.000
445	2.2434	0.148	25.110	0.000
446	2.2487	0.140	25.110	0.000
447	2.2540	0.128	25.080	0.000
448	2.2593	0.122	25.080	0.000
449	2.2625	0.130	25.080	0.000
450	2.2657	0.124	25.025	0.000
451	2.2689	0.118	25.025	0.000
452	2.2721	0.118	25.070	0.000
453	2.2753	0.114	25.070	0.000
454	2.2834	0.104	25.025	0.000
455	2.2915	0.102	25.025	0.000
456	2.2968	0.106	25.125	0.000
457	2.3022	0.102	25.125	0.000
458	2.3075	0.100	25.095	0.000
459	2.3128	0.100	25.095	0.000
460	2.3180	0.090	25.095	0.000
461	2.3233	0.084	25.070	0.000
462	2.3265	0.090	25.070	0.000
463	2.3297	0.088	25.085	0.000
464	2.3329	0.088	25.085	0.000
465	2.3361	0.086	25.030	0.000
466	2.3393	0.076	25.030	0.000
467	2.3552	0.066	25.095	0.000
468	2.3593	0.066	25.095	0.000
469	2.3633	0.072	25.035	0.000
470	2.3673	0.088	25.035	0.000
471	2.3714	0.102	25.035	0.000
472	2.3766	0.114	25.105	0.000
473	2.3819	0.120	25.105	0.000
474	2.3872	0.114	25.120	0.000
475	2.3912	0.114	25.120	0.000
476	2.3952	0.126	25.125	0.000
477	2.3992	0.138	25.125	0.000
478	2.4032	0.158	25.025	0.000
479	2.4112	0.192	25.025	0.000
480	2.4192	0.218	25.115	0.000
481	2.4245	0.234	25.115	0.000
482	2.4299	0.248	25.115	0.000
483	2.4352	0.242	25.110	0.000
484	2.4392	0.260	25.110	0.000
485	2.4432	0.294	25.045	0.000
486	2.4472	0.338	25.045	0.000
487	2.4512	0.362	25.125	0.000
488	2.4551	0.340	25.125	0.000
489	2.4591	0.330	25.115	0.000
490	2.4631	0.320	25.115	0.000
491	2.4671	0.300	25.100	0.000
492	2.4751	0.302	25.100	0.000
493	2.4831	0.302	25.100	0.000
494	2.4885	0.286	25.025	0.000
495	2.4938	0.256	25.025	0.000
496	2.4991	0.222	25.110	0.000
497	2.5045	0.206	25.110	0.000
498	2.5100	0.186	25.050	0.000
499	2.5154	0.182	25.050	0.000
500	2.5185	0.194	25.040	0.000
501	2.5217	0.192	25.040	0.000
502	2.5248	0.202	25.160	0.000
503	2.5280	0.206	25.160	0.000
504	2.5311	0.206	25.160	0.000
505	2.5391	0.238	25.075	0.000
506	2.5470	0.270	25.075	0.000
507	2.5525	0.314	25.070	0.000
508	2.5579	0.368	25.070	0.000
509	2.5633	0.408	25.095	0.000
510	2.5687	0.462	25.095	0.000
511	2.5740	0.506	25.145	0.000
512	2.5794	0.550	25.145	0.000
513	2.5825	0.654	25.150	0.000
514	2.5857	0.718	25.150	0.000
515	2.5888	0.798	25.150	0.000
516	2.5919	0.842	25.075	0.000
517	2.5951	0.894	25.075	0.000
518	2.6113	0.914	25.135	0.000
519	2.6152	0.918	25.135	0.000
520	2.6192	0.976	25.085	0.000
521	2.6231	0.942	25.085	0.000
522	2.6270	0.902	25.115	0.000
523	2.6323	0.852	25.115	0.000
524	2.6377	0.740	25.100	0.000
525	2.6430	0.630	25.100	0.000
526	2.6470	0.550	25.100	0.000
527	2.6509	0.496	25.115	0.000
528	2.6549	0.444	25.115	0.000
529	2.6588	0.398	25.095	0.000
530	2.6669	0.358	25.095	0.000
531	2.6749	0.298	25.145	0.000
532	2.6802	0.236	25.145	0.000
533	2.6855	0.204	25.080	0.000
534	2.6909	0.186	25.080	0.000
535	2.6949	0.188	25.105	0.000
536	2.6989	0.228	25.105	0.000
537	2.7030	0.280	25.105	0.000
538	2.7070	0.314	25.065	0.000
539	2.7110	0.360	25.065	0.000
540	2.7149	0.384	25.060	0.000
541	2.7189	0.428	25.060	0.000
542	2.7229	0.526	25.045	0.000
543	2.7309	0.738	25.045	0.000
544	2.7389	0.902	25.060	0.000
545	2.7443	1.006	25.060	0.000
546	2.7496	1.108	25.025	0.000
547	2.7550	1.214	25.025	0.000
548	2.7603	1.348	25.025	0.000
549	2.7656	1.468	25.070	0.000
550	2.7710	1.474	25.070	0.000
551	2.7741	1.454	25.055	0.000
552	2.7773	1.448	25.055	0.000
553	2.7805	1.478	25.080	0.000
554	2.7837	1.456	25.080	0.000
555	2.7869	1.336	24.980	0.000
556	2.7949	1.212	24.980	0.000
557	2.8029	1.082	25.050	0.000
558	2.8083	0.936	25.050	0.000
559	2.8137	0.810	25.050	0.000
560	2.8190	0.698	25.010	0.000
561	2.8243	0.584	25.010	0.000
562	2.8296	0.492	25.045	0.000
563	2.8349	0.420	25.045	0.000
564	2.8381	0.356	25.075	0.000
565	2.8413	0.284	25.075	0.000
566	2.8445	0.230	25.010	0.000
567	2.8476	0.196	25.010	0.000
568	2.8508	0.188	25.000	0.000
569	2.8588	0.238	25.000	0.000
570	2.8668	0.294	25.000	0.000
571	2.8722	0.394	24.950	0.000
572	2.8776	0.498	24.950	0.000
573	2.8830	0.532	25.065	0.000
574	2.8883	0.626	25.065	0.000
575	2.8936	0.738	24.990	0.000
576	2.8988	0.916	24.990	0.000
577	2.9028	1.148	24.955	0.000
578	2.9068	1.322	24.955	0.000
579	2.9108	1.392	24.975	0.000
580	2.9148	1.410	24.975	0.000
581	2.9228	1.422	24.975	0.000
582	2.9308	1.448	24.970	0.000
583	2.9348	1.490	24.970	0.000
584	2.9388	1.572	25.025	0.000
585	2.9427	1.624	25.025	0.000
586	2.9467	1.738	24.975	0.000
587	2.9520	1.782	24.975	0.000
588	2.9574	1.558	24.945	0.000
589	2.9627	1.388	24.945	0.000
590	2.9659	1.248	24.970	0.000
591	2.9691	1.174	24.970	0.000
592	2.9723	1.130	24.970	0.000
593	2.9755	1.004	24.965	0.000
594	2.9787	0.830	24.965	0.000
595	2.9946	0.636	24.960	0.000
596	2.9999	0.478	24.960	0.000
597	3.0052	0.386	24.925	0.000
598	3.0106	0.324	24.925	0.000
599	3.0159	0.280	24.955	0.000
600	3.0212	0.242	24.955	0.000
601	3.0265	0.206	24.975	0.000
602	3.0306	0.176	24.975	0.000
603	3.0346	0.166	24.975	0.000
604	3.0387	0.186	24.900	0.000
605	3.0427	0.230	24.900	0.000
606	3.0480	0.312	24.870	0.000
607	3.0533	0.410	24.870	0.000
608	3.0586	0.496	24.870	0.000
609	3.0640	0.568	24.870	0.000
610	3.0695	0.672	24.925	0.000
611	3.0749	0.860	24.925	0.000
612	3.0803	1.094	24.830	0.000
613	3.0856	1.338	24.830	0.000
614	3.0910	1.564	24.830	0.000
615	3.0941	1.744	24.940	0.000
616	3.0972	1.834	24.940	0.000
617	3.1004	2.048	24.885	0.000
618	3.1035	1.968	24.885	0.000
619	3.1066	1.946	24.825	0.000
620	3.1146	1.910	24.825	0.000
621	3.1226	1.720	24.850	0.000
622	3.1280	1.522	24.850	0.000
623	3.1335	1.268	24.850	0.000
624	3.1389	1.048	24.850	0.000
625	3.1441	0.874	24.850	0.000
626	3.1493	0.696	24.865	0.000
627	3.1545	0.566	24.865	0.000
628	3.1599	0.452	24.840	0.000
629	3.1652	0.342	24.840	0.000
630	3.1705	0.258	24.910	0.000
631	3.1758	0.208	24.910	0.000
632	3.1812	0.182	24.860	0.000
633	3.1865	0.158	24.860	0.000
634	3.1905	0.150	24.840	0.000
635	3.1945	0.150	24.840	0.000
636	3.1985	0.184	24.840	0.000
637	3.2025	0.212	24.805	0.000
638	3.2078	0.270	24.805	0.000
639	3.2131	0.350	24.765	0.000
640	3.2185	0.434	24.765	0.000
641	3.2225	0.558	24.770	0.000
642	3.2265	0.704	24.770	0.000
643	3.2305	0.852	24.795	0.000
644	3.2346	1.028	24.795	0.000
645	3.2425	1.236	24.775	0.000
646	3.2505	1.470	24.775	0.000
647	3.2558	1.886	24.775	0.000
648	3.2612	2.272	24.745	0.000
649	3.2666	2.292	24.745	0.000
650	3.2706	2.210	24.870	0.000
651	3.2745	2.098	24.870	0.000
652	3.2785	2.066	24.795	0.000
653	3.2825	2.126	24.795	0.000
654	3.2865	2.142	24.740	0.000
655	3.2905	1.890	24.740	0.000
656	3.2945	1.586	24.870	0.000
657	3.2984	1.266	24.870	0.000
658	3.3065	1.004	24.870	0.000
659	3.3145	0.810	24.745	0.000
660	3.3199	0.640	24.745	0.000
661	3.3253	0.504	24.710	0.000
662	3.3306	0.414	24.710	0.000
663	3.3359	0.326	24.785	0.000
664	3.3412	0.250	24.785	0.000
665	3.3465	0.190	24.680	0.000
666	3.3497	0.148	24.680	0.000
667	3.3529	0.128	24.765	0.000
668	3.3561	0.126	24.765	0.000
669	3.3592	0.132	24.765	0.000
670	3.3624	0.164	24.760	0.000
671	3.3704	0.198	24.760	0.000
672	3.3784	0.264	24.755	0.000
673	3.3837	0.332	24.755	0.000
674	3.3890	0.436	24.785	0.000
675	3.3943	0.576	24.785	0.000
676	3.3998	0.736	24.750	0.000
677	3.4053	0.958	24.750	0.000
678	3.4107	1.204	24.785	0.000
679	3.4146	1.266	24.785	0.000
680	3.4185	1.406	24.785	0.000
681	3.4225	1.546	24.740	0.000
682	3.4264	1.778	24.740	0.000
683	3.4345	1.990	24.770	0.000
684	3.4426	2.018	24.770	0.000
685	3.4466	1.908	24.685	0.000
686	3.4506	1.786	24.685	0.000
687	3.4547	1.726	24.700	0.000
688	3.4587	1.662	24.700	0.000
689	3.4639	1.496	24.710	0.000
690	3.4691	1.320	24.710	0.000
691	3.4744	1.114	24.710	0.000
692	3.4784	0.938	24.700	0.000
693	3.4824	0.800	24.700	0.000
694	3.4864	0.656	24.690	0.000
695	3.4904	0.522	24.690	0.000
696	3.4983	0.416	24.750	0.000
697	3.5063	0.320	24.750	0.000
698	3.5117	0.250	24.745	0.000
699	3.5170	0.200	24.745	0.000
700	3.5224	0.158	24.700	0.000
701	3.5264	0.144	24.700	0.000
702	3.5303	0.142	24.700	0.000
703	3.5343	0.180	24.645	0.000
704	3.5383	0.222	24.645	0.000
705	3.5423	0.286	24.720	0.000
706	3.5463	0.366	24.720	0.000
707	3.5503	0.550	24.695	0.000
708	3.5543	0.692	24.695	0.000
709	3.5624	0.892	24.720	0.000
710	3.5705	1.116	24.720	0.000
711	3.5759	1.362	24.680	0.000
712	3.5813	1.606	24.680	0.000
713	3.5866	1.798	24.680	0.000
714	3.5919	1.834	24.700	0.000
715	3.5971	1.864	24.700	0.000
716	3.6024	1.966	24.725	0.000
717	3.6055	2.042	24.725	0.000
718	3.6087	2.106	24.635	0.000
719	3.6119	2.058	24.635	0.000
720	3.6151	1.972	24.675	0.000
721	3.6183	1.768	24.675	0.000
722	3.6263	1.436	24.660	0.000
723	3.6343	1.220	24.660	0.000
724	3.6396	1.070	24.660	0.000
725	3.6450	0.950	24.635	0.000
726	3.6503	0.858	24.635	0.000
727	3.6556	0.720	24.675	0.000
728	3.6609	0.534	24.675	0.000
729	3.6662	0.374	24.660	0.000
730	3.6716	0.272	24.660	0.000
731	3.6769	0.218	24.715	0.000
732	3.6822	0.188	24.715	0.000
733	3.6876	0.178	24.725	0.000
734	3.6929	0.152	24.725	0.000
735	3.6982	0.132	24.725	0.000
736	3.7023	0.122	24.705	0.000
737	3.7063	0.184	24.705	0.000
738	3.7103	0.232	24.590	0.000
739	3.7144	0.320	24.590	0.000
740	3.7196	0.420	24.635	0.000
741	3.7249	0.496	24.635	0.000
742	3.7301	0.600	24.640	0.000
743	3.7355	0.706	24.640	0.000
744	3.7408	0.836	24.675	0.000
745	3.7462	1.008	24.675	0.000
746	3.7494	1.246	24.675	0.000
747	3.7526	1.514	24.700	0.000
748	3.7558	1.750	24.700	0.000
749	3.7590	1.906	24.680	0.000
750	3.7622	2.016	24.680	0.000
751	3.7781	2.108	24.725	0.000
752	3.7821	2.502	24.725	0.000
753	3.7861	2.560	24.690	0.000
754	3.7901	2.420	24.690	0.000
755	3.7942	2.288	24.680	0.000
756	3.7995	1.948	24.680	0.000
757	3.8048	1.688	24.680	0.000
758	3.8101	1.462	24.600	0.000
759	3.8141	1.222	24.600	0.000
760	3.8181	1.022	24.650	0.000
761	3.8221	0.778	24.650	0.000
762	3.8261	0.576	24.650	0.000
763	3.8345	0.420	24.650	0.000
764	3.8428	0.300	24.605	0.000
765	3.8466	0.214	24.605	0.000
766	3.8504	0.168	24.630	0.000
767	3.8542	0.142	24.630	0.000
768	3.8581	0.118	24.630	0.000
769	3.8634	0.098	24.650	0.000
770	3.8687	0.094	24.650	0.000
771	3.8741	0.096	24.560	0.000
772	3.8781	0.106	24.560	0.000
773	3.8821	0.148	24.575	0.000
774	3.8861	0.204	24.575	0.000
775	3.8901	0.262	24.560	0.000
776	3.8980	0.326	24.560	0.000
777	3.9060	0.380	24.580	0.000
778	3.9114	0.448	24.580	0.000
779	3.9167	0.560	24.580	0.000
780	3.9221	0.714	24.585	0.000
781	3.9273	0.954	24.585	0.000
782	3.9326	1.222	24.600	0.000
783	3.9379	1.476	24.600	0.000
784	3.9411	1.782	24.675	0.000
785	3.9443	2.180	24.675	0.000
786	3.9475	2.276	24.565	0.000
787	3.9507	2.306	24.565	0.000
788	3.9539	2.274	24.565	0.000
789	3.9619	2.248	24.625	0.000
790	3.9699	2.264	24.625	0.000
791	3.9753	2.240	24.630	0.000
792	3.9806	1.928	24.630	0.000
793	3.9860	1.596	24.560	0.000
794	3.9913	1.340	24.560	0.000
795	3.9967	1.130	24.620	0.000
796	4.0020	0.946	24.620	0.000
797	4.0052	0.756	24.680	0.000
798	4.0084	0.564	24.680	0.000
799	4.0116	0.416	24.680	0.000
800	4.0148	0.306	24.615	0.000
801	4.0179	0.240	24.615	0.000
802	4.0260	0.204	24.595	0.000
803	4.0340	0.170	24.595	0.000
804	4.0393	0.146	24.510	0.000
805	4.0446	0.132	24.510	0.000
806	4.0499	0.124	24.535	0.000
807	4.0553	0.118	24.535	0.000
808	4.0606	0.146	24.610	0.000
809	4.0659	0.172	24.610	0.000
810	4.0699	0.238	24.610	0.000
811	4.0739	0.314	24.640	0.000
812	4.0779	0.404	24.640	0.000
813	4.0818	0.534	24.580	0.000
814	4.0898	0.712	24.580	0.000
815	4.0978	0.942	24.600	0.000
816	4.1031	1.348	24.600	0.000
817	4.1084	1.570	24.655	0.000
818	4.1138	1.790	24.655	0.000
819	4.1178	2.004	24.570	0.000
820	4.1219	2.270	24.570	0.000
821	4.1260	2.530	24.570	0.000
822	4.1301	2.642	24.620	0.000
823	4.1353	2.540	24.620	0.000
824	4.1406	2.414	24.595	0.000
825	4.1458	2.314	24.595	0.000
826	4.1513	2.156	24.590	0.000
827	4.1567	1.826	24.590	0.000
828	4.1621	1.552	24.700	0.000
829	4.1674	1.296	24.700	0.000
830	4.1726	1.128	24.560	0.000
831	4.1778	0.972	24.560	0.000
832	4.1832	0.760	24.560	0.000
833	4.1885	0.552	24.620	0.000
834	4.1939	0.386	24.620	0.000
835	4.1971	0.274	24.645	0.000
836	4.2002	0.206	24.645	0.000
837	4.2034	0.172	24.460	0.000
838	4.2066	0.148	24.460	0.000
839	4.2097	0.124	24.610	0.000
840	4.2179	0.108	24.610	0.000
841	4.2260	0.108	24.565	0.000
842	4.2313	0.136	24.565	0.000
843	4.2366	0.164	24.565	0.000
844	4.2419	0.238	24.560	0.000
845	4.2473	0.332	24.560	0.000
846	4.2527	0.500	24.585	0.000
847	4.2580	0.604	24.585	0.000
848	4.2612	0.744	24.605	0.000
849	4.2643	0.924	24.605	0.000
850	4.2675	1.146	24.555	0.000
851	4.2707	1.428	24.555	0.000
852	4.2738	1.662	24.585	0.000
853	4.2818	1.786	24.585	0.000
854	4.2898	1.962	24.585	0.000
855	4.2952	2.078	24.535	0.000
856	4.3006	2.152	24.535	0.000
857	4.3060	2.234	24.525	0.000
858	4.3113	2.302	24.525	0.000
859	4.3166	2.322	24.585	0.000
860	4.3219	2.018	24.585	0.000
861	4.3251	1.716	24.635	0.000
862	4.3282	1.420	24.635	0.000
863	4.3314	1.192	24.545	0.000
864	4.3346	1.068	24.545	0.000
865	4.3377	0.928	24.545	0.000
866	4.3537	0.732	24.555	0.000
867	4.3577	0.536	24.555	0.000
868	4.3616	0.382	24.535	0.000
869	4.3656	0.264	24.535	0.000
870	4.3696	0.182	24.515	0.000
871	4.3750	0.138	24.515	0.000
872	4.3804	0.122	24.560	0.000
873	4.3857	0.116	24.560	0.000
874	4.3897	0.110	24.550	0.000
875	4.3937	0.124	24.550	0.000
876	4.3977	0.186	24.550	0.000
877	4.4016	0.266	24.560	0.000
878	4.4097	0.340	24.560	0.000
879	4.4177	0.452	24.545	0.000
880	4.4231	0.596	24.545	0.000
881	4.4285	0.770	24.575	0.000
882	4.4339	0.960	24.575	0.000
883	4.4378	1.134	24.520	0.000
884	4.4418	1.284	24.520	0.000
885	4.4457	1.478	24.525	0.000
886	4.4497	1.742	24.525	0.000
887	4.4536	2.008	24.525	0.000
888	4.4576	2.216	24.560	0.000
889	4.4615	2.260	24.560	0.000
890	4.4655	2.182	24.540	0.000
891	4.4735	2.316	24.540	0.000
892	4.4815	2.522	24.535	0.000
893	4.4870	2.404	24.535	0.000
894	4.4925	2.140	24.530	0.000
895	4.4979	1.776	24.530	0.000
896	4.5031	1.474	24.555	0.000
897	4.5083	1.246	24.555	0.000
898	4.5136	1.038	24.555	0.000
899	4.5176	0.840	24.515	0.000
900	4.5216	0.626	24.515	0.000
901	4.5256	0.470	24.600	0.000
902	4.5296	0.338	24.600	0.000
903	4.5351	0.232	24.525	0.000
904	4.5406	0.160	24.525	0.000
905	4.5460	0.126	24.465	0.000
906	4.5512	0.110	24.465	0.000
907	4.5564	0.100	24.490	0.000
908	4.5615	0.100	24.490	0.000
909	4.5669	0.106	24.490	0.000
910	4.5722	0.110	24.495	0.000
911	4.5776	0.128	24.495	0.000
912	4.5808	0.164	24.530	0.000
913	4.5839	0.218	24.530	0.000
914	4.5871	0.282	24.525	0.000
915	4.5903	0.380	24.525	0.000
916	4.5934	0.474	24.525	0.000
917	4.6096	0.578	24.525	0.000
918	4.6136	0.686	24.515	0.000
919	4.6177	0.834	24.515	0.000
920	4.6218	1.010	24.515	0.000
921	4.6259	1.226	24.495	0.000
922	4.6311	1.524	24.495	0.000
923	4.6363	2.054	24.550	0.000
924	4.6415	2.424	24.550	0.000
925	4.6447	2.448	24.495	0.000
926	4.6479	2.376	24.495	0.000
927	4.6511	2.330	24.505	0.000
928	4.6543	2.458	24.505	0.000
929	4.6575	2.534	24.535	0.000
930	4.6734	2.182	24.535	0.000
931	4.6788	1.774	24.535	0.000
932	4.6842	1.404	24.530	0.000
933	4.6895	1.110	24.530	0.000
934	4.6936	0.884	24.510	0.000
935	4.6976	0.706	24.510	0.000
936	4.7017	0.562	24.540	0.000
937	4.7057	0.424	24.540	0.000
938	4.7097	0.304	24.545	0.000
939	4.7136	0.218	24.545	0.000
940	4.7175	0.152	24.515	0.000
941	4.7214	0.110	24.515	0.000
942	4.7316	0.092	24.515	0.000
943	4.7418	0.094	24.455	0.000
944	4.7447	0.104	24.455	0.000
945	4.7477	0.118	24.515	0.000
946	4.7506	0.124	24.515	0.000
947	4.7535	0.122	24.540	0.000
948	4.7614	0.124	24.540	0.000
949	4.7693	0.126	24.515	0.000
950	4.7751	0.120	24.515	0.000
951	4.7808	0.120	24.490	0.000
952	4.7865	0.120	24.490	0.000
953	4.7922	0.116	24.490	0.000
954	4.7979	0.108	24.480	0.000
955	4.8036	0.122	24.480	0.000
956	4.8093	0.130	24.520	0.000
957	4.8126	0.166	24.520	0.000
958	4.8159	0.216	24.595	0.000
959	4.8191	0.280	24.595	0.000
960	4.8224	0.390	24.560	0.000
961	4.8257	0.538	24.560	0.000
962	4.8310	0.718	24.510	0.000
963	4.8364	0.980	24.510	0.000
964	4.8417	1.328	24.510	0.000
965	4.8456	1.536	24.545	0.000
966	4.8495	1.718	24.545	0.000
967	4.8534	1.856	24.505	0.000
968	4.8573	2.080	24.505	0.000
969	4.8652	2.350	24.520	0.000
970	4.8732	2.454	24.520	0.000
971	4.8787	2.352	24.555	0.000
972	4.8842	2.278	24.555	0.000
973	4.8897	2.188	24.580	0.000
974	4.8937	1.884	24.580	0.000
975	4.8976	1.616	24.580	0.000
976	4.9016	1.398	24.545	0.000
977	4.9055	1.208	24.545	0.000
978	4.9095	1.066	24.550	0.000
979	4.9134	0.882	24.550	0.000
980	4.9174	0.668	24.580	0.000
981	4.9213	0.484	24.580	0.000
982	4.9293	0.338	24.545	0.000
983	4.9373	0.254	24.545	0.000
984	4.9426	0.196	24.560	0.000
985	4.9480	0.158	24.560	0.000
986	4.9533	0.140	24.560	0.000
987	4.9586	0.118	24.500	0.000
988	4.9640	0.110	24.500	0.000
989	4.9693	0.104	24.535	0.000
990	4.9746	0.108	24.535	0.000
991	4.9799	0.116	24.545	0.000
992	4.9853	0.126	24.545	0.000
993	4.9906	0.170	24.505	0.000
994	4.9959	0.208	24.505	0.000
995	5.0012	0.240	24.535	0.000
996	5.0052	0.292	24.535	0.000
997	5.0092	0.358	24.535	0.000
998	5.0132	0.530	24.615	0.000
999	5.0172	0.688	24.615	0.000
1000	5.0226	0.874	24.495	0.000
1001	5.0279	1.104	24.495	0.000
1002	5.0332	1.368	24.560	0.000
1003	5.0364	1.696	24.560	0.000
1004	5.0396	1.928	24.525	0.000
1005	5.0428	2.102	24.525	0.000
1006	5.0460	2.288	24.515	0.000
1007	5.0492	2.358	24.515	0.000
1008	5.0651	2.368	24.515	0.000
1009	5.0691	2.350	24.565	0.000
1010	5.0732	2.274	24.565	0.000
1011	5.0772	2.218	24.525	0.000
1012	5.0812	1.952	24.525	0.000
1013	5.0865	1.644	24.520	0.000
1014	5.0918	1.388	24.520	0.000
1015	5.0971	1.156	24.535	0.000
1016	5.1011	0.948	24.535	0.000
1017	5.1052	0.770	24.555	0.000
1018	5.1092	0.578	24.555	0.000
1019	5.1132	0.440	24.555	0.000
1020	5.1212	0.324	24.535	0.000
1021	5.1291	0.240	24.535	0.000
1022	5.1345	0.186	24.560	0.000
1023	5.1398	0.148	24.560	0.000
1024	5.1451	0.114	24.550	0.000
1025	5.1491	0.096	24.550	0.000
1026	5.1531	0.100	24.485	0.000
1027	5.1571	0.106	24.485	0.000
1028	5.1612	0.114	24.510	0.000
1029	5.1651	0.116	24.510	0.000
1030	5.1691	0.140	24.510	0.000
1031	5.1731	0.206	24.550	0.000
1032	5.1771	0.272	24.550	0.000
1033	5.1874	0.324	24.515	0.000
1034	5.1978	0.392	24.515	0.000
1035	5.2006	0.452	24.520	0.000
1036	5.2034	0.564	24.520	0.000
1037	5.2062	0.674	24.605	0.000
1038	5.2090	0.798	24.605	0.000
1039	5.2170	0.978	24.525	0.000
1040	5.2250	1.216	24.525	0.000
1041	5.2282	1.470	24.525	0.000
1042	5.2314	1.656	24.525	0.000
1043	5.2346	1.848	24.525	0.000
1044	5.2378	2.034	24.615	0.000
1045	5.2411	2.130	24.615	0.000
1046	5.2490	2.440	24.590	0.000
1047	5.2570	2.710	24.590	0.000
1048	5.2624	2.630	24.500	0.000
1049	5.2678	2.344	24.500	0.000
1050	5.2732	1.946	24.565	0.000
1051	5.2785	1.678	24.565	0.000
1052	5.2838	1.480	24.565	0.000
1053	5.2891	1.228	24.530	0.000
1054	5.2923	0.998	24.530	0.000
1055	5.2955	0.768	24.495	0.000
1056	5.2987	0.566	24.495	0.000
1057	5.3019	0.416	24.540	0.000
1058	5.3051	0.294	24.540	0.000
1059	5.3130	0.204	24.515	0.000
1060	5.3210	0.148	24.515	0.000
1061	5.3264	0.116	24.480	0.000
1062	5.3317	0.090	24.480	0.000
1063	5.3371	0.082	24.480	0.000
1064	5.3424	0.086	24.550	0.000
1065	5.3477	0.094	24.550	0.000
1066	5.3530	0.108	24.510	0.000
1067	5.3562	0.144	24.510	0.000
1068	5.3594	0.194	24.550	0.000
1069	5.3626	0.254	24.550	0.000
1070	5.3658	0.308	24.480	0.000
1071	5.3690	0.366	24.480	0.000
1072	5.3850	0.446	24.535	0.000
1073	5.3903	0.570	24.535	0.000
1074	5.3956	0.720	24.535	0.000
1075	5.4010	0.938	24.480	0.000
1076	5.4050	1.172	24.480	0.000
1077	5.4090	1.446	24.525	0.000
1078	5.4130	1.692	24.525	0.000
1079	5.4170	2.126	24.575	0.000
1080	5.4210	2.352	24.575	0.000
1081	5.4250	2.354	24.635	0.000
1082	5.4289	2.334	24.635	0.000
1083	5.4329	2.288	24.475	0.000
1084	5.4409	2.304	24.475	0.000
1085	5.4489	2.246	24.475	0.000
1086	5.4542	1.918	24.545	0.000
1087	5.4596	1.556	24.545	0.000
1088	5.4649	1.256	24.480	0.000
1089	5.4703	1.046	24.480	0.000
1090	5.4756	0.862	24.525	0.000
1091	5.4810	0.672	24.525	0.000
1092	5.4842	0.496	24.505	0.000
1093	5.4874	0.352	24.505	0.000
1094	5.4906	0.256	24.415	0.000
1095	5.4938	0.194	24.415	0.000
1096	5.4970	0.154	24.415	0.000
1097	5.5049	0.132	24.470	0.000
1098	5.5129	0.116	24.470	0.000
1099	5.5182	0.110	24.475	0.000
1100	5.5236	0.112	24.475	0.000
1101	5.5289	0.108	24.450	0.000
1102	5.5342	0.110	24.450	0.000
1103	5.5396	0.120	24.530	0.000
1104	5.5449	0.128	24.530	0.000
1105	5.5481	0.156	24.515	0.000
1106	5.5513	0.184	24.515	0.000
1107	5.5545	0.218	24.515	0.000
1108	5.5576	0.278	24.460	0.000
1109	5.5608	0.334	24.460	0.000
1110	5.5690	0.432	24.520	0.000
1111	5.5771	0.568	24.520	0.000
1112	5.5824	0.744	24.565	0.000
1113	5.5878	0.972	24.565	0.000
1114	5.5931	1.406	24.465	0.000
1115	5.5983	1.696	24.465	0.000
1116	5.6036	2.000	24.510	0.000
1117	5.6089	2.254	24.510	0.000
1118	5.6129	2.464	24.510	0.000
1119	5.6169	2.592	24.445	0.000
1120	5.6210	2.526	24.445	0.000
1121	5.6250	2.384	24.520	0.000
1122	5.6330	2.290	24.520	0.000
1123	5.6410	2.022	24.555	0.000
1124	5.6450	1.704	24.555	0.000
1125	5.6489	1.424	24.550	0.000
1126	5.6528	1.172	24.550	0.000
1127	5.6567	0.956	24.535	0.000
1128	5.6621	0.734	24.535	0.000
1129	5.6674	0.540	24.535	0.000
1130	5.6728	0.406	24.500	0.000
1131	5.6768	0.310	24.500	0.000
1132	5.6808	0.252	24.565	0.000
1133	5.6848	0.200	24.565	0.000
1134	5.6888	0.154	24.435	0.000
1135	5.6968	0.122	24.435	0.000
1136	5.7048	0.096	24.510	0.000
1137	5.7101	0.080	24.510	0.000
1138	5.7154	0.092	24.480	0.000
1139	5.7207	0.112	24.480	0.000
1140	5.7247	0.124	24.480	0.000
1141	5.7287	0.144	24.535	0.000
1142	5.7327	0.176	24.535	0.000
1143	5.7368	0.194	24.460	0.000
1144	5.7399	0.218	24.460	0.000
1145	5.7431	0.256	24.500	0.000
1146	5.7463	0.328	24.500	0.000
1147	5.7495	0.444	24.510	0.000
1148	5.7527	0.684	24.510	0.000
1149	5.7686	0.846	24.545	0.000
1150	5.7740	1.032	24.545	0.000
1151	5.7794	1.174	24.545	0.000
1152	5.7848	1.344	24.440	0.000
1153	5.7902	1.594	24.440	0.000
1154	5.7955	1.862	24.520	0.000
1155	5.8008	2.032	24.520	0.000
1156	5.8048	2.126	24.535	0.000
1157	5.8087	2.156	24.535	0.000
1158	5.8127	2.124	24.495	0.000
1159	5.8166	2.068	24.495	0.000
1160	5.8219	2.044	24.495	0.000
1161	5.8273	1.852	24.495	0.000
1162	5.8326	1.620	24.495	0.000
1163	5.8379	1.380	24.475	0.000
1164	5.8432	1.136	24.475	0.000
1165	5.8485	0.964	24.535	0.000
1166	5.8541	0.792	24.535	0.000
1167	5.8597	0.608	24.615	0.000
1168	5.8653	0.456	24.615	0.000
1169	5.8684	0.362	24.525	0.000
1170	5.8715	0.284	24.525	0.000
1171	5.8745	0.214	24.500	0.000
1172	5.8776	0.170	24.500	0.000
1173	5.8806	0.130	24.500	0.000
1174	5.8966	0.112	24.535	0.000
1175	5.9006	0.102	24.535	0.000
1176	5.9046	0.104	24.515	0.000
1177	5.9086	0.114	24.515	0.000
1178	5.9127	0.126	24.535	0.000
1179	5.9180	0.132	24.535	0.000
1180	5.9233	0.134	24.515	0.000
1181	5.9286	0.126	24.515	0.000
1182	5.9339	0.116	24.515	0.000
1183	5.9392	0.116	24.520	0.000
1184	5.9445	0.114	24.520	0.000
1185	5.9499	0.104	24.505	0.000
1186	5.9552	0.106	24.505	0.000
1187	5.9605	0.098	24.515	0.000
1188	5.9658	0.104	24.515	0.000
1189	5.9711	0.122	24.470	0.000
1190	5.9765	0.180	24.470	0.000
1191	5.9806	0.242	24.455	0.000
1192	5.9847	0.302	24.455	0.000
1193	5.9888	0.414	24.455	0.000
1194	5.9929	0.572	24.535	0.000
1195	5.9981	0.766	24.535	0.000
1196	6.0033	1.012	24.560	0.000
1197	6.0085	1.218	24.560	0.000
1198	6.0139	1.436	24.520	0.000
1199	6.0194	1.622	24.520	0.000
1200	6.0248	1.816	24.495	0.000
1201	6.0300	2.006	24.495	0.000
1202	6.0352	2.170	24.565	0.000
1203	6.0405	2.246	24.565	0.000
1204	6.0458	2.278	24.565	0.000
1205	6.0512	2.536	24.530	0.000
1206	6.0566	2.650	24.530	0.000
1207	6.0598	2.396	24.475	0.000
1208	6.0630	2.070	24.475	0.000
1209	6.0662	1.682	24.510	0.000
1210	6.0693	1.408	24.510	0.000
1211	6.0725	1.228	24.510	0.000
1212	6.0805	1.010	24.510	0.000
1213	6.0885	0.798	24.515	0.000
1214	6.0938	0.602	24.515	0.000
1215	6.0991	0.446	24.515	0.000
1216	6.1044	0.322	24.535	0.000
1217	6.1097	0.226	24.535	0.000
1218	6.1151	0.158	24.530	0.000
1219	6.1204	0.114	24.530	0.000
1220	6.1257	0.092	24.515	0.000
1221	6.1310	0.088	24.515	0.000
1222	6.1363	0.094	24.475	0.000
1223	6.1416	0.110	24.475	0.000
1224	6.1469	0.134	24.540	0.000
1225	6.1522	0.172	24.540	0.000
1226	6.1563	0.212	24.540	0.000
1227	6.1603	0.258	24.540	0.000
1228	6.1643	0.310	24.540	0.000
1229	6.1684	0.400	24.510	0.000
1230	6.1737	0.522	24.510	0.000
1231	6.1790	0.690	24.495	0.000
1232	6.1843	0.870	24.495	0.000
1233	6.1897	1.058	24.440	0.000
1234	6.1950	1.268	24.440	0.000
1235	6.2003	1.488	24.620	0.000
1236	6.2043	1.750	24.620	0.000
1237	6.2083	2.406	24.620	0.000
1238	6.2123	2.694	24.465	0.000
1239	6.2163	2.654	24.465	0.000
1240	6.2243	2.506	24.560	0.000
1241	6.2322	2.350	24.560	0.000
1242	6.2363	2.294	24.585	0.000
1243	6.2404	2.098	24.585	0.000
1244	6.2445	1.784	24.515	0.000
1245	6.2486	1.434	24.515	0.000
1246	6.2538	1.164	24.515	0.000
1247	6.2590	0.958	24.515	0.000
1248	6.2642	0.732	24.515	0.000
1249	6.2682	0.536	24.485	0.000
1250	6.2722	0.378	24.485	0.000
1251	6.2762	0.266	24.510	0.000
1252	6.2801	0.196	24.510	0.000
1253	6.2881	0.140	24.545	0.000
1254	6.2961	0.108	24.545	0.000
1255	6.3014	0.086	24.510	0.000
1256	6.3067	0.082	24.510	0.000
1257	6.3121	0.088	24.495	0.000
1258	6.3162	0.100	24.495	0.000
1259	6.3203	0.112	24.495	0.000
1260	6.3244	0.126	24.515	0.000
1261	6.3285	0.134	24.515	0.000
1262	6.3338	0.126	24.470	0.000
1263	6.3390	0.120	24.470	0.000
1264	6.3443	0.124	24.455	0.000
1265	6.3496	0.140	24.455	0.000
1266	6.3549	0.164	24.585	0.000
1267	6.3601	0.216	24.585	0.000
1268	6.3656	0.282	24.545	0.000
1269	6.3710	0.358	24.545	0.000
1270	6.3765	0.474	24.545	0.000
1271	6.3817	0.620	24.465	0.000
1272	6.3869	0.812	24.465	0.000
1273	6.3921	1.040	24.570	0.000
1274	6.3953	1.456	24.570	0.000
1275	6.3985	1.722	24.515	0.000
1276	6.4018	1.948	24.515	0.000
1277	6.4050	2.068	24.480	0.000
1278	6.4082	2.146	24.480	0.000
1279	6.4162	2.282	24.515	0.000
1280	6.4241	2.254	24.515	0.000
1281	6.4295	2.174	24.515	0.000
1282	6.4349	2.094	24.590	0.000
1283	6.4403	1.830	24.590	0.000
1284	6.4456	1.548	24.570	0.000
1285	6.4509	1.300	24.570	0.000
1286	6.4561	1.084	24.580	0.000
1287	6.4593	0.948	24.580	0.000
1288	6.4625	0.796	24.575	0.000
1289	6.4657	0.618	24.575	0.000
1290	6.4689	0.456	24.580	0.000
1291	6.4720	0.324	24.580	0.000
1292	6.4801	0.234	24.580	0.000
1293	6.4881	0.178	24.535	0.000
1294	6.4934	0.152	24.535	0.000
1295	6.4988	0.136	24.520	0.000
1296	6.5042	0.130	24.520	0.000
1297	6.5095	0.134	24.445	0.000
1298	6.5148	0.160	24.445	0.000
1299	6.5201	0.198	24.525	0.000
1300	6.5233	0.260	24.525	0.000
1301	6.5265	0.334	24.460	0.000
1302	6.5297	0.464	24.460	0.000
1303	6.5329	0.726	24.460	0.000
1304	6.5361	0.988	24.520	0.000
1305	6.5554	1.180	24.520	0.000
1306	6.5585	1.396	24.515	0.000
1307	6.5617	1.574	24.515	0.000
1308	6.5648	1.842	24.515	0.000
1309	6.5680	2.142	24.515	0.000
1310	6.5734	2.296	24.515	0.000
1311	6.5788	2.290	24.515	0.000
1312	6.5842	2.248	24.555	0.000
1313	6.5896	2.228	24.555	0.000
1314	6.5950	2.208	24.555	0.000
1315	6.6004	2.146	24.525	0.000
1316	6.6056	1.896	24.525	0.000
1317	6.6109	1.562	24.510	0.000
1318	6.6161	1.298	24.510	0.000
1319	6.6214	1.068	24.495	0.000
1320	6.6268	0.914	24.495	0.000
1321	6.6321	0.802	24.535	0.000
1322	6.6374	0.650	24.535	0.000
1323	6.6428	0.488	24.515	0.000
1324	6.6481	0.346	24.515	0.000
1325	6.6513	0.248	24.515	0.000
1326	6.6545	0.176	24.535	0.000
1327	6.6576	0.132	24.535	0.000
1328	6.6608	0.116	24.455	0.000
1329	6.6640	0.110	24.455	0.000
1330	6.6720	0.106	24.525	0.000
1331	6.6799	0.104	24.525	0.000
1332	6.6853	0.116	24.455	0.000
1333	6.6906	0.118	24.455	0.000
1334	6.6960	0.118	24.500	0.000
1335	6.7013	0.124	24.500	0.000
1336	6.7066	0.126	24.500	0.000
1337	6.7119	0.120	24.500	0.000
1338	6.7151	0.136	24.500	0.000
1339	6.7183	0.156	24.480	0.000
1340	6.7215	0.232	24.480	0.000
1341	6.7247	0.288	24.535	0.000
1342	6.7279	0.364	24.535	0.000
1343	6.7370	0.466	24.560	0.000
1344	6.7461	0.608	24.560	0.000
1345	6.7508	0.808	24.515	0.000
1346	6.7554	1.018	24.515	0.000
1347	6.7601	1.216	24.515	0.000
1348	6.7654	1.422	24.530	0.000
1349	6.7707	1.632	24.530	0.000
1350	6.7760	1.900	24.490	0.000
1351	6.7800	2.164	24.490	0.000
1352	6.7839	2.310	24.515	0.000
1353	6.7879	2.342	24.515	0.000
1354	6.7918	2.390	24.600	0.000
1355	6.7999	2.728	24.600	0.000
1356	6.8080	2.628	24.520	0.000
1357	6.8120	2.330	24.520	0.000
1358	6.8159	1.938	24.520	0.000
1359	6.8199	1.596	24.470	0.000
1360	6.8238	1.402	24.470	0.000
1361	6.8292	1.252	24.555	0.000
1362	6.8346	1.016	24.555	0.000
1363	6.8400	0.768	24.470	0.000
1364	6.8439	0.542	24.470	0.000
1365	6.8478	0.374	24.440	0.000
1366	6.8517	0.234	24.440	0.000
1367	6.8557	0.150	24.435	0.000
1368	6.8639	0.116	24.435	0.000
1369	6.8721	0.104	24.435	0.000
1370	6.8774	0.100	24.450	0.000
1371	6.8827	0.088	24.450	0.000
1372	6.8880	0.084	24.515	0.000
1373	6.8919	0.092	24.515	0.000
1374	6.8958	0.096	24.485	0.000
1375	6.8998	0.122	24.485	0.000
1376	6.9037	0.172	24.570	0.000
1377	6.9077	0.234	24.570	0.000
1378	6.9117	0.318	24.505	0.000
1379	6.9157	0.394	24.505	0.000
1380	6.9197	0.456	24.505	0.000
1381	6.9277	0.528	24.495	0.000
1382	6.9357	0.620	24.495	0.000
1383	6.9411	0.780	24.525	0.000
1384	6.9465	0.992	24.525	0.000
1385	6.9520	1.264	24.515	0.000
1386	6.9573	1.554	24.515	0.000
1387	6.9626	1.802	24.500	0.000
1388	6.9679	2.240	24.500	0.000
1389	6.9710	2.422	24.535	0.000
1390	6.9742	2.332	24.535	0.000
1391	6.9773	2.258	24.535	0.000
1392	6.9805	2.126	24.525	0.000
1393	6.9837	1.912	24.525	0.000
1394	6.9916	1.678	24.560	0.000
1395	6.9996	1.414	24.560	0.000
1396	7.0050	1.176	24.435	0.000
1397	7.0103	0.978	24.435	0.000
1398	7.0156	0.808	24.545	0.000
1399	7.0210	0.622	24.545	0.000
1400	7.0263	0.456	24.505	0.000
1401	7.0316	0.304	24.505	0.000
1402	7.0374	0.202	24.505	0.000
1403	7.0431	0.154	24.460	0.000
1404	7.0488	0.128	24.460	0.000
1405	7.0546	0.118	24.495	0.000
1406	7.0603	0.118	24.495	0.000
1407	7.0660	0.124	24.510	0.000
1408	7.0718	0.144	24.510	0.000
1409	7.0758	0.162	24.540	0.000
1410	7.0797	0.210	24.540	0.000
1411	7.0837	0.276	24.545	0.000
1412	7.0877	0.386	24.545	0.000
1413	7.0931	0.550	24.545	0.000
1414	7.0984	0.716	24.450	0.000
1415	7.1037	0.902	24.450	0.000
1416	7.1077	1.106	24.495	0.000
1417	7.1116	1.276	24.495	0.000
1418	7.1155	1.744	24.570	0.000
1419	7.1195	2.202	24.570	0.000
1420	7.1249	2.420	24.475	0.000
1421	7.1304	2.462	24.475	0.000
1422	7.1359	2.356	24.495	0.000
1423	7.1411	2.362	24.495	0.000
1424	7.1463	2.416	24.495	0.000
1425	7.1515	2.420	24.485	0.000
1426	7.1568	2.230	24.485	0.000
1427	7.1622	1.866	24.485	0.000
1428	7.1675	1.496	24.485	0.000
1429	7.1707	1.164	24.485	0.000
1430	7.1739	0.910	24.485	0.000
1431	7.1771	0.716	24.485	0.000
1432	7.1803	0.578	24.485	0.000
1433	7.1835	0.456	24.460	0.000
1434	7.1915	0.346	24.460	0.000
1435	7.1995	0.260	24.460	0.000
1436	7.2048	0.178	24.530	0.000
1437	7.2101	0.122	24.530	0.000
1438	7.2154	0.094	24.535	0.000
1439	7.2208	0.082	24.535	0.000
1440	7.2261	0.092	24.415	0.000
1441	7.2315	0.106	24.415	0.000
1442	7.2368	0.116	24.430	0.000
1443	7.2422	0.118	24.430	0.000
1444	7.2476	0.116	24.560	0.000
1445	7.2529	0.116	24.560	0.000
1446	7.2583	0.122	24.560	0.000
1447	7.2637	0.152	24.500	0.000
1448	7.2676	0.190	24.500	0.000
1449	7.2716	0.242	24.515	0.000
1450	7.2755	0.278	24.515	0.000
1451	7.2795	0.318	24.445	0.000
1452	7.2849	0.420	24.445	0.000
1453	7.2904	0.616	24.450	0.000
1454	7.2958	0.918	24.450	0.000
1455	7.3010	1.160	24.470	0.000
1456	7.3062	1.430	24.470	0.000
1457	7.3113	1.628	24.470	0.000
1458	7.3153	1.816	24.540	0.000
1459	7.3193	2.042	24.540	0.000
1460	7.3233	2.206	24.535	0.000
1461	7.3273	2.272	24.535	0.000
1462	7.3353	2.304	24.460	0.000
1463	7.3433	2.298	24.460	0.000
1464	7.3486	2.220	24.550	0.000
1465	7.3539	2.076	24.550	0.000
1466	7.3592	1.788	24.515	0.000
1467	7.3633	1.514	24.515	0.000
1468	7.3673	1.280	24.515	0.000
1469	7.3713	1.090	24.465	0.000
1470	7.3754	0.922	24.465	0.000
1471	7.3807	0.730	24.480	0.000
1472	7.3860	0.546	24.480	0.000
1473	7.3913	0.414	24.515	0.000
1474	7.3966	0.314	24.515	0.000
1475	7.4019	0.240	24.560	0.000
1476	7.4072	0.186	24.560	0.000
1477	7.4125	0.138	24.505	0.000
1478	7.4179	0.100	24.505	0.000
1479	7.4232	0.092	24.505	0.000
1480	7.4287	0.096	24.525	0.000
1481	7.4342	0.108	24.525	0.000
1482	7.4396	0.126	24.475	0.000
1483	7.4428	0.148	24.475	0.000
1484	7.4459	0.178	24.460	0.000
1485	7.4490	0.200	24.460	0.000
1486	7.4521	0.266	24.495	0.000
1487	7.4552	0.380	24.495	0.000
1488	7.4632	0.464	24.440	0.000
1489	7.4711	0.640	24.440	0.000
1490	7.4766	0.822	24.440	0.000
1491	7.4821	1.032	24.530	0.000
1492	7.4876	1.292	24.530	0.000
1493	7.4928	1.508	24.515	0.000
1494	7.4980	1.736	24.515	0.000
1495	7.5032	1.982	24.525	0.000
1496	7.5064	2.198	24.525	0.000
1497	7.5096	2.346	24.455	0.000
1498	7.5128	2.310	24.455	0.000
1499	7.5160	2.194	24.515	0.000
1500	7.5192	2.186	24.515	0.000
1501	7.5272	2.204	24.515	0.000
1502	7.5352	2.464	24.520	0.000
1503	7.5406	2.298	24.520	0.000
1504	7.5460	1.950	24.555	0.000
1505	7.5514	1.556	24.555	0.000
1506	7.5567	1.228	24.625	0.000
1507	7.5619	1.016	24.625	0.000
1508	7.5672	0.862	24.490	0.000
1509	7.5704	0.704	24.490	0.000
1510	7.5736	0.554	24.405	0.000
1511	7.5768	0.418	24.405	0.000
1512	7.5800	0.300	24.405	0.000
1513	7.5832	0.210	24.500	0.000
1514	7.5992	0.138	24.500	0.000
1515	7.6032	0.098	24.490	0.000
1516	7.6072	0.084	24.490	0.000
1517	7.6113	0.090	24.490	0.000
1518	7.6153	0.102	24.490	0.000
1519	7.6205	0.134	24.525	0.000
1520	7.6258	0.166	24.525	0.000
1521	7.6311	0.208	24.480	0.000
1522	7.6355	0.270	24.480	0.000
1523	7.6399	0.352	24.480	0.000
1524	7.6443	0.454	24.500	0.000
1525	7.6486	0.594	24.500	0.000
1526	7.6560	0.760	24.480	0.000
1527	7.6633	0.932	24.480	0.000
1528	7.6686	1.098	24.535	0.000
1529	7.6739	1.248	24.535	0.000
1530	7.6792	1.504	24.435	0.000
1531	7.6845	1.836	24.435	0.000
1532	7.6899	2.376	24.515	0.000
1533	7.6952	2.512	24.515	0.000
1534	7.6984	2.442	24.515	0.000
1535	7.7015	2.250	24.510	0.000
1536	7.7047	2.082	24.510	0.000
1537	7.7079	1.902	24.480	0.000
1538	7.7111	1.706	24.480	0.000
1539	7.7191	1.462	24.555	0.000
1540	7.7271	1.238	24.555	0.000
1541	7.7324	1.004	24.510	0.000
1542	7.7377	0.780	24.510	0.000
1543	7.7430	0.568	24.435	0.000
1544	7.7485	0.390	24.435	0.000
1545	7.7539	0.272	24.435	0.000
1546	7.7594	0.206	24.540	0.000
1547	7.7625	0.162	24.540	0.000
1548	7.7656	0.122	24.490	0.000
1549	7.7687	0.104	24.490	0.000
1550	7.7718	0.096	24.435	0.000
1551	7.7749	0.096	24.435	0.000
1552	7.7832	0.100	24.415	0.000
1553	7.7914	0.110	24.415	0.000
1554	7.7966	0.122	24.495	0.000
1555	7.8017	0.130	24.495	0.000
1556	7.8069	0.132	24.495	0.000
1557	7.8123	0.132	24.470	0.000
1558	7.8176	0.124	24.470	0.000
1559	7.8229	0.112	24.535	0.000
1560	7.8269	0.102	24.535	0.000
1561	7.8309	0.098	24.505	0.000
1562	7.8349	0.114	24.505	0.000
1563	7.8389	0.132	24.515	0.000
1564	7.8469	0.182	24.515	0.000
1565	7.8549	0.226	24.475	0.000
1566	7.8589	0.296	24.475	0.000
1567	7.8629	0.414	24.475	0.000
1568	7.8669	0.548	24.515	0.000
1569	7.8709	0.734	24.515	0.000
1570	7.8762	0.984	24.505	0.000
1571	7.8816	1.218	24.505	0.000
1572	7.8870	1.662	24.535	0.000
1573	7.8902	1.950	24.535	0.000
1574	7.8934	2.060	24.495	0.000
1575	7.8966	2.158	24.495	0.000
1576	7.8998	2.190	24.535	0.000
1577	7.9030	2.280	24.535	0.000
1578	7.9189	2.352	24.535	0.000
1579	7.9243	2.312	24.540	0.000
1580	7.9296	2.168	24.540	0.000
1581	7.9350	1.824	24.585	0.000
1582	7.9390	1.492	24.585	0.000
1583	7.9429	1.236	24.480	0.000
1584	7.9469	1.042	24.480	0.000
1585	7.9509	0.880	24.495	0.000
1586	7.9562	0.700	24.495	0.000
1587	7.9615	0.530	24.550	0.000
1588	7.9668	0.388	24.550	0.000
1589	7.9722	0.278	24.550	0.000
1590	7.9775	0.214	24.490	0.000
1591	7.9828	0.174	24.490	0.000
1592	7.9882	0.146	24.475	0.000
1593	7.9936	0.130	24.475	0.000
1594	7.9990	0.120	24.560	0.000
1595	8.0044	0.112	24.560	0.000
1596	8.0097	0.110	24.490	0.000
1597	8.0151	0.142	24.490	0.000
1598	8.0190	0.178	24.490	0.000
1599	8.0230	0.244	24.565	0.000
1600	8.0270	0.340	24.565	0.000
1601	8.0309	0.438	24.475	0.000
1602	8.0373	0.548	24.475	0.000
1603	8.0437	0.698	24.530	0.000
1604	8.0501	0.994	24.530	0.000
1605	8.0565	1.204	24.525	0.000
1606	8.0628	1.432	24.525	0.000
1607	8.0668	1.730	24.530	0.000
1608	8.0708	1.994	24.530	0.000
1609	8.0748	2.286	24.530	0.000
1610	8.0788	2.404	24.495	0.000
1611	8.0841	2.304	24.495	0.000
1612	8.0895	2.228	24.515	0.000
1613	8.0948	2.200	24.515	0.000
1614	8.0980	2.200	24.585	0.000
1615	8.1012	2.160	24.585	0.000
1616	8.1044	1.904	24.525	0.000
1617	8.1076	1.560	24.525	0.000
1618	8.1108	1.274	24.470	0.000
1619	8.1188	1.060	24.470	0.000
1620	8.1268	0.878	24.470	0.000
1621	8.1321	0.710	24.490	0.000
1622	8.1374	0.552	24.490	0.000
1623	8.1427	0.414	24.500	0.000
1624	8.1481	0.312	24.500	0.000
1625	8.1534	0.238	24.475	0.000
1626	8.1587	0.178	24.475	0.000
1627	8.1640	0.140	24.470	0.000
1628	8.1694	0.124	24.470	0.000
1629	8.1747	0.144	24.460	0.000
1630	8.1800	0.176	24.460	0.000
1631	8.1853	0.246	24.460	0.000
1632	8.1907	0.370	24.500	0.000
1633	8.1947	0.456	24.500	0.000
1634	8.1987	0.588	24.485	0.000
1635	8.2027	0.742	24.485	0.000
1636	8.2068	0.966	24.475	0.000
1637	8.2120	1.236	24.475	0.000
1638	8.2173	1.460	24.560	0.000
1639	8.2226	1.574	24.560	0.000
1640	8.2266	1.672	24.530	0.000
1641	8.2306	1.760	24.530	0.000
1642	8.2346	1.804	24.530	0.000
1643	8.2385	1.860	24.490	0.000
1644	8.2466	1.962	24.490	0.000
1645	8.2546	2.080	24.500	0.000
1646	8.2600	2.064	24.500	0.000
1647	8.2654	1.822	24.435	0.000
1648	8.2708	1.496	24.435	0.000
1649	8.2747	1.232	24.420	0.000
1650	8.2787	1.052	24.420	0.000
1651	8.2826	0.932	24.525	0.000
1652	8.2866	0.790	24.525	0.000
1653	8.2906	0.612	24.525	0.000
1654	8.2946	0.462	24.475	0.000
1655	8.2986	0.340	24.475	0.000
1656	8.3026	0.246	24.485	0.000
1657	8.3106	0.180	24.485	0.000
1658	8.3186	0.144	24.545	0.000
1659	8.3239	0.126	24.545	0.000
1660	8.3292	0.118	24.495	0.000
1661	8.3345	0.118	24.495	0.000
1662	8.3398	0.118	24.480	0.000
1663	8.3452	0.118	24.480	0.000
1664	8.3505	0.122	24.480	0.000
1665	8.3549	0.120	24.510	0.000
1666	8.3592	0.124	24.510	0.000
1667	8.3636	0.150	24.520	0.000
1668	8.3679	0.222	24.520	0.000
1669	8.3728	0.240	24.410	0.000
1670	8.3776	0.288	24.410	0.000
1671	8.3825	0.342	24.505	0.000
1672	8.3878	0.420	24.505	0.000
1673	8.3931	0.546	24.475	0.000
1674	8.3984	0.698	24.475	0.000
1675	8.4038	0.912	24.475	0.000
1676	8.4091	1.138	24.580	0.000
1677	8.4144	1.336	24.580	0.000
1678	8.4184	1.558	24.540	0.000
1679	8.4224	1.762	24.540	0.000
1680	8.4264	1.958	24.535	0.000
1681	8.4304	2.126	24.535	0.000
1682	8.4384	2.258	24.435	0.000
1683	8.4464	2.562	24.435	0.000
1684	8.4505	2.496	24.490	0.000
1685	8.4545	2.416	24.490	0.000
1686	8.4586	2.210	24.490	0.000
1687	8.4626	1.842	24.455	0.000
1688	8.4679	1.598	24.455	0.000
1689	8.4732	1.364	24.455	0.000
1690	8.4785	1.118	24.455	0.000
1691	8.4817	0.934	24.550	0.000
1692	8.4849	0.730	24.550	0.000
1693	8.4881	0.554	24.520	0.000
1694	8.4913	0.410	24.520	0.000
1695	8.4945	0.290	24.505	0.000
1696	8.5104	0.206	24.505	0.000
1697	8.5157	0.148	24.505	0.000
1698	8.5211	0.118	24.535	0.000
1699	8.5265	0.098	24.535	0.000
1700	8.5305	0.102	24.490	0.000
1701	8.5345	0.120	24.490	0.000
1702	8.5385	0.166	24.460	0.000
1703	8.5425	0.210	24.460	0.000
1704	8.5457	0.276	24.490	0.000
1705	8.5489	0.344	24.490	0.000
1706	8.5520	0.404	24.480	0.000
1707	8.5552	0.524	24.480	0.000
1708	8.5584	0.688	24.480	0.000
1709	8.5744	0.894	24.475	0.000
1710	8.5798	1.142	24.475	0.000
1711	8.5853	1.360	24.455	0.000
1712	8.5907	1.584	24.455	0.000
1713	8.5959	2.060	24.465	0.000
1714	8.6011	2.286	24.465	0.000
1715	8.6063	2.284	24.395	0.000
1716	8.6103	2.324	24.395	0.000
1717	8.6143	2.424	24.515	0.000
1718	8.6182	2.584	24.515	0.000
1719	8.6222	2.652	24.515	0.000
1720	8.6276	2.412	24.535	0.000
1721	8.6329	1.954	24.535	0.000
1722	8.6383	1.584	24.520	0.000
1723	8.6437	1.262	24.520	0.000
1724	8.6491	1.038	24.425	0.000
1725	8.6545	0.876	24.425	0.000
1726	8.6598	0.708	24.485	0.000
1727	8.6651	0.538	24.485	0.000
1728	8.6705	0.390	24.475	0.000
1729	8.6737	0.284	24.475	0.000
1730	8.6768	0.210	24.475	0.000
1731	8.6800	0.152	24.445	0.000
1732	8.6832	0.110	24.445	0.000
1733	8.6864	0.092	24.465	0.000
1734	8.6943	0.086	24.465	0.000
1735	8.7023	0.092	24.475	0.000
1736	8.7076	0.108	24.475	0.000
1737	8.7129	0.120	24.415	0.000
1738	8.7183	0.132	24.415	0.000
1739	8.7236	0.140	24.475	0.000
1740	8.7290	0.160	24.475	0.000
1741	8.7343	0.180	24.475	0.000
1742	8.7375	0.220	24.440	0.000
1743	8.7407	0.266	24.440	0.000
1744	8.7439	0.338	24.425	0.000
1745	8.7471	0.442	24.425	0.000
1746	8.7502	0.596	24.515	0.000
1747	8.7662	0.762	24.515	0.000
1748	8.7702	1.056	24.485	0.000
1749	8.7742	1.218	24.485	0.000
1750	8.7782	1.404	24.505	0.000
1751	8.7822	1.578	24.505	0.000
1752	8.7875	1.770	24.505	0.000
1753	8.7929	1.962	24.510	0.000
1754	8.7983	1.974	24.510	0.000
1755	8.8022	1.926	24.505	0.000
1756	8.8062	1.916	24.505	0.000
1757	8.8102	1.994	24.515	0.000
1758	8.8142	2.078	24.515	0.000
1759	8.8221	1.904	24.515	0.000
1760	8.8301	1.602	24.515	0.000
1761	8.8356	1.274	24.475	0.000
1762	8.8410	1.042	24.475	0.000
1763	8.8465	0.924	24.475	0.000
1764	8.8504	0.828	24.495	0.000
1765	8.8544	0.704	24.495	0.000
1766	8.8583	0.580	24.515	0.000
1767	8.8623	0.456	24.515	0.000
1768	8.8675	0.332	24.495	0.000
1769	8.8728	0.230	24.495	0.000
1770	8.8780	0.166	24.520	0.000
1771	8.8834	0.140	24.520	0.000
1772	8.8887	0.134	24.455	0.000
1773	8.8940	0.140	24.455	0.000
1774	8.8995	0.156	24.455	0.000
1775	8.9050	0.152	24.500	0.000
1776	8.9105	0.140	24.500	0.000
1777	8.9157	0.138	24.485	0.000
1778	8.9209	0.166	24.485	0.000
1779	8.9261	0.210	24.495	0.000
1780	8.9301	0.280	24.495	0.000
1781	8.9340	0.410	24.495	0.000
1782	8.9380	0.598	24.495	0.000
1783	8.9420	0.714	24.455	0.000
1784	8.9473	0.854	24.455	0.000
1785	8.9527	1.026	24.455	0.000
1786	8.9580	1.268	24.515	0.000
1787	8.9634	1.550	24.515	0.000
1788	8.9688	1.818	24.515	0.000
1789	8.9742	1.984	24.515	0.000
1790	8.9796	2.076	24.515	0.000
1791	8.9850	2.130	24.515	0.000
1792	8.9904	2.196	24.515	0.000
1793	8.9935	2.304	24.515	0.000
1794	8.9967	2.366	24.480	0.000
1795	8.9998	2.398	24.480	0.000
1796	9.0030	2.144	24.480	0.000
1797	9.0061	1.758	24.475	0.000
1798	9.0220	1.454	24.475	0.000
1799	9.0260	1.222	24.480	0.000
1800	9.0300	1.084	24.480	0.000
1801	9.0340	0.956	24.475	0.000
1802	9.0380	0.778	24.475	0.000
1803	9.0433	0.588	24.515	0.000
1804	9.0486	0.428	24.515	0.000
1805	9.0539	0.296	24.555	0.000
1806	9.0598	0.212	24.555	0.000
1807	9.0656	0.156	24.555	0.000
1808	9.0715	0.120	24.475	0.000
1809	9.0773	0.110	24.475	0.000
1810	9.0832	0.104	24.510	0.000
1811	9.0890	0.106	24.510	0.000
1812	9.0948	0.114	24.460	0.000
1813	9.0989	0.140	24.460	0.000
1814	9.1029	0.212	24.470	0.000
1815	9.1069	0.252	24.470	0.000
1816	9.1109	0.328	24.530	0.000
1817	9.1162	0.394	24.530	0.000
1818	9.1215	0.472	24.530	0.000
1819	9.1269	0.614	24.495	0.000
1820	9.1309	0.762	24.495	0.000
1821	9.1348	0.926	24.510	0.000
1822	9.1388	1.136	24.510	0.000
1823	9.1428	1.364	24.515	0.000
1824	9.1483	1.552	24.515	0.000
1825	9.1538	1.706	24.540	0.000
1826	9.1593	1.790	24.540	0.000
1827	9.1645	1.920	24.485	0.000
1828	9.1697	2.136	24.485	0.000
1829	9.1749	2.598	24.485	0.000
1830	9.1803	2.654	24.470	0.000
1831	9.1856	2.588	24.470	0.000
1832	9.1910	2.280	24.525	0.000
1833	9.1942	1.874	24.525	0.000
1834	9.1974	1.654	24.475	0.000
1835	9.2006	1.418	24.475	0.000
1836	9.2038	1.200	24.515	0.000
1837	9.2069	1.016	24.515	0.000
1838	9.2228	0.798	24.600	0.000
1839	9.2268	0.590	24.600	0.000
1840	9.2308	0.418	24.600	0.000
1841	9.2348	0.296	24.520	0.000
1842	9.2388	0.210	24.520	0.000
1843	9.2441	0.150	24.465	0.000
1844	9.2494	0.118	24.465	0.000
1845	9.2548	0.098	24.490	0.000
1846	9.2588	0.092	24.490	0.000
1847	9.2627	0.096	24.440	0.000
1848	9.2667	0.108	24.440	0.000
1849	9.2707	0.122	24.470	0.000
1850	9.2787	0.132	24.470	0.000
1851	9.2866	0.172	24.470	0.000
1852	9.2920	0.210	24.445	0.000
1853	9.2974	0.234	24.445	0.000
1854	9.3027	0.292	24.435	0.000
1855	9.3067	0.352	24.435	0.000
1856	9.3107	0.448	24.475	0.000
1857	9.3147	0.616	24.475	0.000
1858	9.3187	0.798	24.400	0.000
1859	9.3226	1.028	24.400	0.000
1860	9.3266	1.240	24.475	0.000
1861	9.3306	1.436	24.475	0.000
1862	9.3346	1.758	24.475	0.000
1863	9.3426	2.112	24.475	0.000
1864	9.3506	2.172	24.475	0.000
1865	9.3559	2.254	24.470	0.000
1866	9.3613	2.202	24.470	0.000
1867	9.3666	2.262	24.435	0.000
1868	9.3719	2.362	24.435	0.000
1869	9.3773	2.312	24.475	0.000
1870	9.3826	1.994	24.475	0.000
1871	9.3866	1.634	24.495	0.000
1872	9.3906	1.336	24.495	0.000
1873	9.3946	1.100	24.495	0.000
1874	9.3986	0.916	24.525	0.000
1875	9.4039	0.762	24.525	0.000
1876	9.4092	0.602	24.450	0.000
1877	9.4145	0.462	24.450	0.000
1878	9.4199	0.350	24.445	0.000
1879	9.4252	0.260	24.445	0.000
1880	9.4305	0.190	24.475	0.000
1881	9.4358	0.138	24.475	0.000
1882	9.4412	0.112	24.470	0.000
1883	9.4465	0.104	24.470	0.000
1884	9.4507	0.112	24.470	0.000
1885	9.4549	0.128	24.520	0.000
1886	9.4590	0.172	24.520	0.000
1887	9.4632	0.214	24.450	0.000
1888	9.4683	0.280	24.450	0.000
1889	9.4734	0.340	24.515	0.000
1890	9.4785	0.402	24.515	0.000
1891	9.4838	0.524	24.495	0.000
1892	9.4891	0.716	24.495	0.000
1893	9.4945	1.030	24.505	0.000
1894	9.4999	1.458	24.505	0.000
1895	9.5054	1.694	24.505	0.000
1896	9.5109	1.874	24.435	0.000
1897	9.5148	2.002	24.435	0.000
1898	9.5187	2.108	24.535	0.000
1899	9.5226	2.258	24.535	0.000
1900	9.5264	2.406	24.470	0.000
1901	9.5344	2.418	24.470	0.000
1902	9.5424	2.390	24.475	0.000
1903	9.5478	2.220	24.475	0.000
1904	9.5533	1.822	24.490	0.000
1905	9.5587	1.512	24.490	0.000
1906	9.5627	1.274	24.490	0.000
1907	9.5666	1.088	24.485	0.000
1908	9.5706	0.948	24.485	0.000
1909	9.5746	0.782	24.480	0.000
1910	9.5777	0.596	24.480	0.000
1911	9.5809	0.420	24.520	0.000
1912	9.5841	0.300	24.520	0.000
1913	9.5873	0.230	24.460	0.000
1914	9.5905	0.180	24.460	0.000
1915	9.6064	0.154	24.510	0.000
1916	9.6117	0.134	24.510	0.000
1917	9.6171	0.114	24.510	0.000
1918	9.6224	0.108	24.515	0.000
1919	9.6278	0.104	24.515	0.000
1920	9.6331	0.144	24.535	0.000
1921	9.6385	0.192	24.535	0.000
1922	9.6439	0.274	24.540	0.000
1923	9.6493	0.362	24.540	0.000
1924	9.6546	0.492	24.495	0.000
1925	9.6600	0.692	24.495	0.000
1926	9.6654	0.820	24.550	0.000
1927	9.6708	0.960	24.550	0.000
1928	9.6747	1.148	24.550	0.000
1929	9.6786	1.352	24.485	0.000
1930	9.6825	1.598	24.485	0.000
1931	9.6863	1.808	24.545	0.000
1932	9.6917	1.888	24.545	0.000
1933	9.6970	1.928	24.490	0.000
1934	9.7023	1.982	24.490	0.000
1935	9.7055	2.100	24.460	0.000
1936	9.7087	2.172	24.460	0.000
1937	9.7119	2.210	24.515	0.000
1938	9.7152	2.144	24.515	0.000
1939	9.7184	1.850	24.515	0.000
1940	9.7263	1.550	24.460	0.000
1941	9.7343	1.310	24.460	0.000
1942	9.7396	1.160	24.480	0.000
1943	9.7449	1.020	24.480	0.000
1944	9.7503	0.844	24.485	0.000
1945	9.7556	0.650	24.485	0.000
1946	9.7610	0.482	24.530	0.000
1947	9.7664	0.346	24.530	0.000
1948	9.7696	0.252	24.495	0.000
1949	9.7728	0.198	24.495	0.000
1950	9.7759	0.152	24.495	0.000
1951	9.7791	0.120	24.485	0.000
1952	9.7823	0.106	24.485	0.000
1953	9.7982	0.104	24.475	0.000
1954	9.8022	0.100	24.475	0.000
1955	9.8062	0.112	24.470	0.000
1956	9.8102	0.128	24.470	0.000
1957	9.8142	0.134	24.555	0.000
1958	9.8196	0.130	24.555	0.000
1959	9.8249	0.128	24.475	0.000
1960	9.8303	0.128	24.475	0.000
1961	9.8367	0.122	24.475	0.000
1962	9.8431	0.126	24.490	0.000
1963	9.8496	0.124	24.490	0.000
1964	9.8560	0.120	24.510	0.000
1965	9.8624	0.150	24.510	0.000
1966	9.8664	0.200	24.420	0.000
1967	9.8704	0.236	24.420	0.000
1968	9.8744	0.298	24.495	0.000
1969	9.8784	0.372	24.495	0.000
1970	9.8824	0.508	24.445	0.000
1971	9.8863	0.714	24.445	0.000
1972	9.8903	0.942	24.445	0.000
1973	9.8942	1.168	24.415	0.000
1974	9.8982	1.382	24.415	0.000
1975	9.9022	1.642	24.475	0.000
1976	9.9061	1.924	24.475	0.000
1977	9.9101	2.114	24.525	0.000
1978	9.9181	2.126	24.525	0.000
1979	9.9261	2.158	24.420	0.000
1980	9.9316	2.212	24.420	0.000
1981	9.9370	2.562	24.485	0.000
1982	9.9425	2.546	24.485	0.000
1983	9.9477	2.352	24.485	0.000
[truncated: 9,990 more rows]
