# Supplementary material for: Applications of a novel reciprocating positive displacement pump in the simulation of pulsatile arterial blood flow
Source: PLoS One. 2022 Dec 13;17(12):e0270780. doi: 10.1371/journal.pone.0270780 (PMC9746965; doi:10.1371/journal.pone.0270780)
Supplement: S1 File — (ZIP) [file pone.0270780.s001.zip › Supporting Information Data Files/Flow Rates/Splenic/Splenic Rostral Normal (l) 05.csv]

Viewer Version	2.91
COM HW Type	RS485/USB Sensor Cable
COM HW Config	Config String: COM10, 115200, ECHOOFF
Sensor Cable Version	1.8
Product Type	Liquid Flow Sensor (SF06 Chip)
Product COM Protocol Config	SHDLC Device Address: 0
Product ID	SLF3S-1300F
Sensor Serial	2109-000156
I2C Address	8
Supply Voltage	3.5 V
Command Address	0x3608
Sampling Time [ms]	5
Scale Factor Flow lin.	500
Scale Factor Temp lin.	200
Scale Factor Custom	1
Sample #	Relative Time[s]	Flow linearized [ml/min]	Temperature linearized [deg C]	Custom []
37	0.1960	0.034	23.295	0.000
38	0.1999	0.038	23.305	0.000
39	0.2038	0.024	23.305	0.000
40	0.2077	0.004	23.325	0.000
41	0.2158	-0.018	23.325	0.000
42	0.2239	-0.038	23.360	0.000
43	0.2293	-0.038	23.360	0.000
44	0.2347	-0.024	23.360	0.000
45	0.2400	-0.006	23.320	0.000
46	0.2453	0.016	23.320	0.000
47	0.2505	0.030	23.330	0.000
48	0.2557	0.036	23.330	0.000
49	0.2597	0.024	23.430	0.000
50	0.2637	-0.002	23.430	0.000
51	0.2677	-0.024	23.395	0.000
52	0.2717	-0.042	23.395	0.000
53	0.2770	-0.042	23.415	0.000
54	0.2823	-0.020	23.415	0.000
55	0.2876	0.004	23.415	0.000
56	0.2930	0.032	23.490	0.000
57	0.2984	0.044	23.490	0.000
58	0.3037	0.038	23.480	0.000
59	0.3090	0.014	23.480	0.000
60	0.3143	-0.022	23.485	0.000
61	0.3196	-0.042	23.485	0.000
62	0.3249	-0.048	23.485	0.000
63	0.3303	-0.038	23.485	0.000
64	0.3356	-0.008	23.545	0.000
65	0.3410	0.018	23.545	0.000
66	0.3464	0.036	23.545	0.000
67	0.3518	0.042	23.565	0.000
68	0.3557	0.030	23.565	0.000
69	0.3597	0.002	23.610	0.000
70	0.3636	-0.018	23.610	0.000
71	0.3676	-0.040	23.535	0.000
72	0.3729	-0.050	23.535	0.000
73	0.3783	-0.036	23.605	0.000
74	0.3836	-0.006	23.605	0.000
75	0.3890	0.018	23.645	0.000
76	0.3943	0.038	23.645	0.000
77	0.3996	0.044	23.645	0.000
78	0.4049	0.032	23.620	0.000
79	0.4102	-0.002	23.620	0.000
80	0.4155	-0.034	23.670	0.000
81	0.4209	-0.044	23.670	0.000
82	0.4262	-0.038	23.670	0.000
83	0.4315	-0.024	23.670	0.000
84	0.4355	0.004	23.630	0.000
85	0.4396	0.028	23.630	0.000
86	0.4436	0.034	23.575	0.000
87	0.4476	0.032	23.575	0.000
88	0.4529	0.012	23.575	0.000
89	0.4582	-0.008	23.710	0.000
90	0.4635	-0.020	23.710	0.000
91	0.4688	-0.040	23.690	0.000
92	0.4741	-0.044	23.690	0.000
93	0.4794	-0.022	23.690	0.000
94	0.4850	0.006	23.690	0.000
95	0.4905	0.024	23.715	0.000
96	0.4960	0.036	23.715	0.000
97	0.5012	0.036	23.730	0.000
98	0.5064	0.020	23.730	0.000
99	0.5116	-0.014	23.730	0.000
100	0.5157	-0.038	23.710	0.000
101	0.5197	-0.046	23.710	0.000
102	0.5238	-0.036	23.710	0.000
103	0.5279	-0.012	23.710	0.000
104	0.5332	0.014	23.760	0.000
105	0.5385	0.036	23.760	0.000
106	0.5438	0.040	23.755	0.000
107	0.5490	0.026	23.755	0.000
108	0.5543	0.002	23.795	0.000
109	0.5595	-0.026	23.795	0.000
110	0.5648	-0.046	23.795	0.000
111	0.5702	-0.036	23.765	0.000
112	0.5755	-0.024	23.765	0.000
113	0.5796	-0.008	23.755	0.000
114	0.5836	0.018	23.755	0.000
115	0.5876	0.028	23.805	0.000
116	0.5917	0.030	23.805	0.000
117	0.5970	0.022	23.830	0.000
118	0.6022	-0.002	23.830	0.000
119	0.6075	-0.016	23.780	0.000
120	0.6128	-0.032	23.780	0.000
121	0.6182	-0.036	23.780	0.000
122	0.6235	-0.020	23.825	0.000
123	0.6288	-0.006	23.825	0.000
124	0.6341	0.018	23.835	0.000
125	0.6394	0.034	23.835	0.000
126	0.6434	0.026	23.855	0.000
127	0.6475	0.010	23.855	0.000
128	0.6515	-0.014	23.830	0.000
129	0.6555	-0.030	23.830	0.000
130	0.6634	-0.036	23.850	0.000
131	0.6713	-0.032	23.850	0.000
132	0.6768	-0.006	23.850	0.000
133	0.6823	0.012	23.840	0.000
134	0.6879	0.022	23.840	0.000
135	0.6917	0.030	23.920	0.000
136	0.6956	0.018	23.920	0.000
137	0.6994	0.002	23.920	0.000
138	0.7033	-0.008	23.920	0.000
139	0.7073	-0.026	23.895	0.000
140	0.7113	-0.036	23.895	0.000
141	0.7153	-0.032	23.900	0.000
142	0.7193	-0.016	23.900	0.000
143	0.7273	0.006	23.900	0.000
144	0.7353	0.024	23.935	0.000
145	0.7407	0.028	23.935	0.000
146	0.7460	0.028	23.920	0.000
147	0.7514	0.014	23.920	0.000
148	0.7567	-0.012	23.865	0.000
149	0.7620	-0.032	23.865	0.000
150	0.7673	-0.042	23.950	0.000
151	0.7713	-0.032	23.950	0.000
152	0.7753	-0.010	23.960	0.000
153	0.7793	0.010	23.960	0.000
154	0.7833	0.026	23.960	0.000
155	0.7887	0.028	24.005	0.000
156	0.7940	0.024	24.005	0.000
157	0.7994	0.010	23.980	0.000
158	0.8047	-0.016	23.980	0.000
159	0.8101	-0.034	23.945	0.000
160	0.8154	-0.038	23.945	0.000
161	0.8208	-0.030	24.030	0.000
162	0.8261	-0.008	24.030	0.000
163	0.8315	0.010	24.075	0.000
164	0.8347	0.022	24.075	0.000
165	0.8379	0.028	24.075	0.000
166	0.8411	0.016	23.975	0.000
167	0.8443	-0.004	23.975	0.000
168	0.8476	-0.024	24.020	0.000
169	0.8555	-0.032	24.020	0.000
170	0.8634	-0.024	24.020	0.000
171	0.8688	-0.012	24.020	0.000
172	0.8741	0.002	24.050	0.000
173	0.8795	0.018	24.050	0.000
174	0.8848	0.022	24.115	0.000
175	0.8901	0.020	24.115	0.000
176	0.8954	0.012	24.115	0.000
177	0.8994	-0.008	24.105	0.000
178	0.9034	-0.022	24.105	0.000
179	0.9073	-0.030	24.070	0.000
180	0.9113	-0.036	24.070	0.000
181	0.9193	-0.022	24.085	0.000
182	0.9273	-0.008	24.085	0.000
183	0.9314	0.010	24.085	0.000
184	0.9354	0.034	24.085	0.000
185	0.9395	0.036	24.050	0.000
186	0.9435	0.022	24.050	0.000
187	0.9488	-0.004	24.050	0.000
188	0.9540	-0.034	24.125	0.000
189	0.9593	-0.042	24.125	0.000
190	0.9633	-0.042	24.085	0.000
191	0.9673	-0.022	24.085	0.000
192	0.9713	0.008	24.090	0.000
193	0.9753	0.032	24.090	0.000
194	0.9833	0.042	24.080	0.000
195	0.9913	0.032	24.080	0.000
196	0.9966	0.008	24.090	0.000
197	1.0019	-0.016	24.090	0.000
198	1.0073	-0.040	24.090	0.000
199	1.0113	-0.044	24.105	0.000
200	1.0153	-0.032	24.105	0.000
201	1.0193	-0.018	24.105	0.000
202	1.0233	0.008	24.105	0.000
203	1.0273	0.032	24.145	0.000
204	1.0313	0.034	24.145	0.000
205	1.0352	0.026	24.150	0.000
206	1.0392	0.008	24.150	0.000
207	1.0473	-0.024	24.215	0.000
208	1.0553	-0.044	24.215	0.000
209	1.0607	-0.046	24.215	0.000
210	1.0661	-0.034	24.160	0.000
211	1.0715	-0.006	24.160	0.000
212	1.0767	0.022	24.125	0.000
213	1.0820	0.042	24.125	0.000
214	1.0872	0.038	24.170	0.000
215	1.0904	0.014	24.170	0.000
216	1.0935	-0.006	24.185	0.000
217	1.0967	-0.032	24.185	0.000
218	1.0999	-0.048	24.175	0.000
219	1.1031	-0.044	24.175	0.000
220	1.1110	-0.016	24.175	0.000
221	1.1190	0.010	24.200	0.000
222	1.1245	0.022	24.200	0.000
223	1.1300	0.034	24.155	0.000
224	1.1355	0.036	24.155	0.000
225	1.1407	0.014	24.185	0.000
226	1.1459	-0.010	24.185	0.000
227	1.1511	-0.030	24.235	0.000
228	1.1551	-0.046	24.235	0.000
229	1.1590	-0.040	24.240	0.000
230	1.1630	-0.020	24.240	0.000
231	1.1669	-0.002	24.240	0.000
232	1.1751	0.018	24.230	0.000
233	1.1833	0.036	24.230	0.000
234	1.1873	0.036	24.235	0.000
235	1.1912	0.014	24.235	0.000
236	1.1951	-0.010	24.250	0.000
237	1.1991	-0.032	24.250	0.000
238	1.2044	-0.042	24.200	0.000
239	1.2097	-0.042	24.200	0.000
240	1.2151	-0.020	24.325	0.000
241	1.2191	0.006	24.325	0.000
242	1.2230	0.024	24.325	0.000
243	1.2270	0.040	24.245	0.000
244	1.2310	0.038	24.245	0.000
245	1.2390	0.006	24.250	0.000
246	1.2470	-0.020	24.250	0.000
247	1.2524	-0.038	24.240	0.000
248	1.2577	-0.050	24.240	0.000
249	1.2630	-0.040	24.185	0.000
250	1.2670	-0.010	24.185	0.000
251	1.2710	0.018	24.255	0.000
252	1.2750	0.036	24.255	0.000
253	1.2789	0.038	24.255	0.000
254	1.2843	0.018	24.320	0.000
255	1.2896	-0.010	24.320	0.000
256	1.2950	-0.032	24.260	0.000
257	1.3003	-0.040	24.260	0.000
258	1.3056	-0.036	24.280	0.000
259	1.3109	-0.020	24.280	0.000
260	1.3163	0.006	24.330	0.000
261	1.3216	0.020	24.330	0.000
262	1.3269	0.028	24.320	0.000
263	1.3322	0.020	24.320	0.000
264	1.3375	0.008	24.320	0.000
265	1.3428	-0.006	24.300	0.000
266	1.3468	-0.024	24.300	0.000
267	1.3508	-0.032	24.300	0.000
268	1.3548	-0.030	24.300	0.000
269	1.3588	-0.024	24.315	0.000
270	1.3642	0.002	24.315	0.000
271	1.3696	0.020	24.305	0.000
272	1.3750	0.022	24.305	0.000
273	1.3804	0.032	24.290	0.000
274	1.3857	0.008	24.290	0.000
275	1.3911	-0.010	24.290	0.000
276	1.3964	-0.028	24.335	0.000
277	1.4017	-0.048	24.335	0.000
278	1.4069	-0.032	24.315	0.000
279	1.4109	-0.014	24.315	0.000
280	1.4149	0.014	24.315	0.000
281	1.4188	0.036	24.315	0.000
282	1.4228	0.030	24.310	0.000
283	1.4309	0.032	24.310	0.000
284	1.4390	0.014	24.300	0.000
285	1.4429	-0.012	24.300	0.000
286	1.4469	-0.040	24.300	0.000
287	1.4509	-0.032	24.370	0.000
288	1.4548	-0.022	24.370	0.000
289	1.4602	-0.006	24.370	0.000
290	1.4656	0.008	24.370	0.000
291	1.4709	0.026	24.355	0.000
292	1.4749	0.038	24.355	0.000
293	1.4789	0.032	24.330	0.000
294	1.4829	0.012	24.330	0.000
295	1.4868	-0.014	24.350	0.000
296	1.4950	-0.034	24.350	0.000
297	1.5031	-0.030	24.350	0.000
298	1.5084	-0.030	24.360	0.000
299	1.5136	-0.014	24.360	0.000
300	1.5189	0.020	24.395	0.000
301	1.5229	0.040	24.395	0.000
302	1.5269	0.030	24.370	0.000
303	1.5308	0.014	24.370	0.000
304	1.5348	-0.006	24.355	0.000
305	1.5388	-0.028	24.355	0.000
306	1.5428	-0.038	24.375	0.000
307	1.5468	-0.032	24.375	0.000
308	1.5508	-0.016	24.375	0.000
309	1.5588	-0.002	24.345	0.000
310	1.5668	0.010	24.345	0.000
311	1.5722	0.032	24.420	0.000
312	1.5777	0.024	24.420	0.000
313	1.5831	0.016	24.440	0.000
314	1.5883	0.002	24.440	0.000
315	1.5936	-0.014	24.350	0.000
316	1.5988	-0.034	24.350	0.000
317	1.6020	-0.034	24.415	0.000
318	1.6052	-0.016	24.415	0.000
319	1.6084	-0.002	24.415	0.000
320	1.6116	0.022	24.405	0.000
321	1.6148	0.034	24.405	0.000
322	1.6228	0.030	24.435	0.000
323	1.6308	0.012	24.435	0.000
324	1.6361	-0.006	24.420	0.000
325	1.6414	-0.026	24.420	0.000
326	1.6467	-0.034	24.435	0.000
327	1.6521	-0.032	24.435	0.000
328	1.6574	-0.020	24.420	0.000
329	1.6628	0.000	24.420	0.000
330	1.6660	0.018	24.420	0.000
331	1.6692	0.032	24.420	0.000
332	1.6723	0.026	24.420	0.000
333	1.6755	0.014	24.465	0.000
334	1.6787	-0.002	24.465	0.000
335	1.6867	-0.030	24.395	0.000
336	1.6947	-0.040	24.395	0.000
337	1.7000	-0.038	24.500	0.000
338	1.7054	-0.012	24.500	0.000
339	1.7107	0.012	24.415	0.000
340	1.7160	0.024	24.415	0.000
341	1.7214	0.040	24.415	0.000
342	1.7267	0.034	24.495	0.000
343	1.7299	0.004	24.495	0.000
344	1.7331	-0.026	24.420	0.000
345	1.7362	-0.044	24.420	0.000
346	1.7394	-0.048	24.450	0.000
347	1.7426	-0.038	24.450	0.000
348	1.7586	-0.012	24.505	0.000
349	1.7639	0.016	24.505	0.000
350	1.7692	0.032	24.415	0.000
351	1.7745	0.036	24.415	0.000
352	1.7785	0.024	24.415	0.000
353	1.7826	-0.006	24.495	0.000
354	1.7867	-0.036	24.495	0.000
355	1.7907	-0.056	24.480	0.000
356	1.7961	-0.066	24.480	0.000
357	1.8014	-0.052	24.480	0.000
358	1.8068	-0.020	24.480	0.000
359	1.8121	0.014	24.535	0.000
360	1.8175	0.030	24.535	0.000
361	1.8228	0.026	24.470	0.000
362	1.8281	0.012	24.470	0.000
363	1.8334	-0.018	24.470	0.000
364	1.8388	-0.048	24.445	0.000
365	1.8440	-0.058	24.445	0.000
366	1.8493	-0.056	24.500	0.000
367	1.8545	-0.038	24.500	0.000
368	1.8585	-0.004	24.475	0.000
369	1.8625	0.006	24.475	0.000
370	1.8665	0.008	24.550	0.000
371	1.8705	0.006	24.550	0.000
372	1.8759	-0.004	24.485	0.000
373	1.8812	-0.026	24.485	0.000
374	1.8865	-0.048	24.485	0.000
375	1.8918	-0.058	24.495	0.000
376	1.8972	-0.056	24.495	0.000
377	1.9025	-0.040	24.485	0.000
378	1.9078	-0.018	24.485	0.000
379	1.9132	0.006	24.600	0.000
380	1.9185	0.016	24.600	0.000
381	1.9217	0.010	24.530	0.000
382	1.9249	-0.006	24.530	0.000
383	1.9281	-0.042	24.560	0.000
384	1.9313	-0.068	24.560	0.000
385	1.9345	-0.078	24.560	0.000
386	1.9425	-0.064	24.510	0.000
387	1.9504	-0.026	24.510	0.000
388	1.9558	0.002	24.550	0.000
389	1.9611	0.016	24.550	0.000
390	1.9664	0.018	24.490	0.000
391	1.9718	0.004	24.490	0.000
392	1.9772	-0.020	24.495	0.000
393	1.9826	-0.050	24.495	0.000
394	1.9865	-0.072	24.550	0.000
395	1.9905	-0.066	24.550	0.000
396	1.9944	-0.056	24.550	0.000
397	1.9984	-0.038	24.595	0.000
398	2.0063	-0.004	24.595	0.000
399	2.0143	0.008	24.505	0.000
400	2.0183	0.016	24.505	0.000
401	2.0223	0.006	24.495	0.000
402	2.0263	-0.024	24.495	0.000
403	2.0304	-0.056	24.485	0.000
404	2.0357	-0.078	24.485	0.000
405	2.0410	-0.078	24.620	0.000
406	2.0463	-0.052	24.620	0.000
407	2.0503	-0.018	24.620	0.000
408	2.0543	0.000	24.520	0.000
409	2.0583	0.018	24.520	0.000
410	2.0623	0.006	24.555	0.000
411	2.0703	-0.020	24.555	0.000
412	2.0783	-0.052	24.505	0.000
413	2.0836	-0.074	24.505	0.000
414	2.0890	-0.064	24.505	0.000
415	2.0943	-0.052	24.505	0.000
416	2.0997	-0.028	24.500	0.000
417	2.1050	-0.002	24.500	0.000
418	2.1103	-0.002	24.500	0.000
419	2.1135	0.002	24.580	0.000
420	2.1167	-0.008	24.580	0.000
421	2.1199	-0.030	24.610	0.000
422	2.1231	-0.040	24.610	0.000
423	2.1263	-0.050	24.640	0.000
424	2.1343	-0.060	24.640	0.000
425	2.1423	-0.060	24.580	0.000
426	2.1476	-0.048	24.580	0.000
427	2.1529	-0.022	24.580	0.000
428	2.1583	0.000	24.580	0.000
429	2.1636	0.008	24.580	0.000
430	2.1689	0.004	24.575	0.000
431	2.1742	-0.014	24.575	0.000
432	2.1782	-0.042	24.640	0.000
433	2.1822	-0.068	24.640	0.000
434	2.1862	-0.084	24.580	0.000
435	2.1902	-0.060	24.580	0.000
436	2.1956	-0.026	24.560	0.000
437	2.2009	-0.006	24.560	0.000
438	2.2063	0.002	24.560	0.000
439	2.2116	0.012	24.620	0.000
440	2.2169	-0.004	24.620	0.000
441	2.2223	-0.028	24.620	0.000
442	2.2276	-0.048	24.620	0.000
443	2.2330	-0.064	24.650	0.000
444	2.2383	-0.060	24.650	0.000
445	2.2415	-0.060	24.630	0.000
446	2.2446	-0.034	24.630	0.000
447	2.2478	-0.002	24.535	0.000
448	2.2510	0.010	24.535	0.000
449	2.2542	0.008	24.535	0.000
450	2.2702	0.000	24.615	0.000
451	2.2742	-0.024	24.615	0.000
452	2.2783	-0.056	24.640	0.000
453	2.2823	-0.070	24.640	0.000
454	2.2864	-0.072	24.620	0.000
455	2.2916	-0.052	24.620	0.000
456	2.2969	-0.016	24.610	0.000
457	2.3022	0.000	24.610	0.000
458	2.3062	0.010	24.655	0.000
459	2.3102	0.012	24.655	0.000
460	2.3142	-0.004	24.655	0.000
461	2.3182	-0.032	24.620	0.000
462	2.3263	-0.058	24.620	0.000
463	2.3343	-0.064	24.540	0.000
464	2.3396	-0.060	24.540	0.000
465	2.3449	-0.044	24.600	0.000
466	2.3501	-0.012	24.600	0.000
467	2.3541	0.006	24.715	0.000
468	2.3581	0.014	24.715	0.000
469	2.3621	0.014	24.590	0.000
470	2.3661	-0.006	24.590	0.000
471	2.3715	-0.030	24.590	0.000
472	2.3768	-0.064	24.665	0.000
473	2.3821	-0.074	24.665	0.000
474	2.3874	-0.054	24.635	0.000
475	2.3927	-0.040	24.635	0.000
476	2.3981	-0.010	24.660	0.000
477	2.4034	0.018	24.660	0.000
478	2.4087	0.024	24.665	0.000
479	2.4140	0.010	24.665	0.000
480	2.4194	-0.014	24.600	0.000
481	2.4247	-0.042	24.600	0.000
482	2.4300	-0.050	24.600	0.000
483	2.4340	-0.066	24.635	0.000
484	2.4381	-0.056	24.635	0.000
485	2.4421	-0.026	24.660	0.000
486	2.4461	-0.002	24.660	0.000
487	2.4500	0.012	24.710	0.000
488	2.4540	0.014	24.710	0.000
489	2.4580	0.006	24.620	0.000
490	2.4620	-0.010	24.620	0.000
491	2.4699	-0.036	24.625	0.000
492	2.4779	-0.062	24.625	0.000
493	2.4832	-0.054	24.625	0.000
494	2.4885	-0.044	24.735	0.000
495	2.4939	-0.022	24.735	0.000
496	2.4992	0.006	24.650	0.000
497	2.5045	0.016	24.650	0.000
498	2.5098	0.024	24.630	0.000
499	2.5138	0.006	24.630	0.000
500	2.5178	-0.022	24.765	0.000
501	2.5218	-0.046	24.765	0.000
502	2.5258	-0.068	24.710	0.000
503	2.5312	-0.062	24.710	0.000
504	2.5365	-0.038	24.710	0.000
505	2.5419	-0.012	24.725	0.000
506	2.5473	0.016	24.725	0.000
507	2.5526	0.028	24.675	0.000
508	2.5580	0.020	24.675	0.000
509	2.5634	0.004	24.730	0.000
510	2.5689	-0.024	24.730	0.000
511	2.5743	-0.052	24.765	0.000
512	2.5782	-0.064	24.765	0.000
513	2.5821	-0.058	24.665	0.000
514	2.5860	-0.022	24.665	0.000
515	2.5899	0.004	24.665	0.000
516	2.5979	0.016	24.700	0.000
517	2.6058	0.030	24.700	0.000
518	2.6098	0.018	24.680	0.000
519	2.6138	-0.006	24.680	0.000
520	2.6178	-0.036	24.680	0.000
521	2.6218	-0.056	24.680	0.000
522	2.6272	-0.056	24.670	0.000
523	2.6325	-0.038	24.670	0.000
524	2.6378	-0.020	24.725	0.000
525	2.6418	0.002	24.725	0.000
526	2.6458	0.018	24.725	0.000
527	2.6498	0.024	24.665	0.000
528	2.6538	0.020	24.665	0.000
529	2.6618	-0.008	24.665	0.000
530	2.6698	-0.028	24.665	0.000
531	2.6752	-0.048	24.710	0.000
532	2.6806	-0.066	24.710	0.000
533	2.6860	-0.050	24.650	0.000
534	2.6899	-0.022	24.650	0.000
535	2.6939	0.012	24.720	0.000
536	2.6978	0.038	24.720	0.000
537	2.7018	0.038	24.720	0.000
538	2.7060	0.022	24.745	0.000
539	2.7101	-0.008	24.745	0.000
540	2.7143	-0.048	24.685	0.000
541	2.7185	-0.068	24.685	0.000
542	2.7261	-0.052	24.745	0.000
543	2.7337	-0.030	24.745	0.000
544	2.7390	0.002	24.715	0.000
545	2.7443	0.028	24.715	0.000
546	2.7496	0.026	24.700	0.000
547	2.7550	0.016	24.700	0.000
548	2.7603	0.000	24.700	0.000
549	2.7657	-0.026	24.705	0.000
550	2.7697	-0.038	24.705	0.000
551	2.7737	-0.050	24.785	0.000
552	2.7776	-0.042	24.785	0.000
553	2.7816	-0.022	24.700	0.000
554	2.7869	-0.006	24.700	0.000
555	2.7923	0.016	24.755	0.000
556	2.7976	0.026	24.755	0.000
557	2.8029	0.032	24.715	0.000
558	2.8083	0.012	24.715	0.000
559	2.8136	-0.022	24.715	0.000
560	2.8189	-0.046	24.765	0.000
561	2.8243	-0.060	24.765	0.000
562	2.8296	-0.046	24.725	0.000
563	2.8336	-0.016	24.725	0.000
564	2.8376	0.016	24.790	0.000
565	2.8416	0.032	24.790	0.000
566	2.8455	0.034	24.810	0.000
567	2.8535	0.018	24.810	0.000
568	2.8615	-0.008	24.765	0.000
569	2.8656	-0.036	24.765	0.000
570	2.8696	-0.050	24.765	0.000
571	2.8736	-0.036	24.730	0.000
572	2.8776	-0.020	24.730	0.000
573	2.8829	-0.008	24.765	0.000
574	2.8882	0.006	24.765	0.000
575	2.8935	0.012	24.780	0.000
576	2.8989	0.018	24.780	0.000
577	2.9042	0.014	24.720	0.000
578	2.9095	-0.006	24.720	0.000
579	2.9149	-0.020	24.755	0.000
580	2.9202	-0.034	24.755	0.000
581	2.9255	-0.046	24.755	0.000
582	2.9308	-0.034	24.775	0.000
583	2.9362	-0.012	24.775	0.000
584	2.9415	0.014	24.795	0.000
585	2.9455	0.030	24.795	0.000
586	2.9495	0.034	24.820	0.000
587	2.9535	0.016	24.820	0.000
588	2.9575	-0.008	24.765	0.000
589	2.9629	-0.040	24.765	0.000
590	2.9683	-0.048	24.775	0.000
591	2.9737	-0.040	24.775	0.000
592	2.9789	-0.022	24.775	0.000
593	2.9842	0.010	24.825	0.000
594	2.9895	0.028	24.825	0.000
595	2.9948	0.042	24.730	0.000
596	3.0001	0.030	24.730	0.000
597	3.0055	0.014	24.765	0.000
598	3.0108	-0.012	24.765	0.000
599	3.0162	-0.026	24.705	0.000
600	3.0215	-0.034	24.705	0.000
601	3.0256	-0.032	24.870	0.000
602	3.0296	-0.010	24.870	0.000
603	3.0337	0.012	24.870	0.000
604	3.0378	0.030	24.765	0.000
605	3.0430	0.038	24.765	0.000
606	3.0482	0.036	24.845	0.000
607	3.0535	0.016	24.845	0.000
608	3.0589	-0.010	24.765	0.000
609	3.0642	-0.026	24.765	0.000
610	3.0696	-0.038	24.745	0.000
611	3.0748	-0.034	24.745	0.000
612	3.0801	-0.002	24.845	0.000
613	3.0853	0.022	24.845	0.000
614	3.0894	0.034	24.845	0.000
615	3.0934	0.038	24.825	0.000
616	3.0974	0.024	24.825	0.000
617	3.1014	0.004	24.845	0.000
618	3.1068	-0.014	24.845	0.000
619	3.1122	-0.032	24.810	0.000
620	3.1176	-0.032	24.810	0.000
621	3.1229	-0.022	24.830	0.000
622	3.1282	-0.006	24.830	0.000
623	3.1335	0.022	24.865	0.000
624	3.1387	0.034	24.865	0.000
625	3.1440	0.038	24.865	0.000
626	3.1493	0.038	24.785	0.000
627	3.1533	0.010	24.785	0.000
628	3.1573	-0.008	24.840	0.000
629	3.1613	-0.036	24.840	0.000
630	3.1653	-0.034	24.845	0.000
631	3.1733	-0.018	24.845	0.000
632	3.1813	0.006	24.775	0.000
633	3.1868	0.032	24.775	0.000
634	3.1923	0.050	24.850	0.000
635	3.1978	0.048	24.850	0.000
636	3.2017	0.034	24.850	0.000
637	3.2056	0.010	24.825	0.000
638	3.2095	-0.022	24.825	0.000
639	3.2134	-0.030	24.845	0.000
640	3.2187	-0.030	24.845	0.000
641	3.2241	-0.014	24.890	0.000
642	3.2294	0.008	24.890	0.000
643	3.2348	0.036	24.845	0.000
644	3.2402	0.056	24.845	0.000
645	3.2456	0.052	24.890	0.000
646	3.2510	0.034	24.890	0.000
647	3.2563	0.006	24.890	0.000
648	3.2616	-0.016	24.865	0.000
649	3.2656	-0.030	24.865	0.000
650	3.2695	-0.028	24.865	0.000
651	3.2735	-0.010	24.865	0.000
652	3.2774	0.008	24.865	0.000
653	3.2814	0.032	24.865	0.000
654	3.2853	0.042	24.835	0.000
655	3.2893	0.038	24.835	0.000
656	3.2933	0.022	24.900	0.000
657	3.3015	0.000	24.900	0.000
658	3.3097	-0.020	24.900	0.000
659	3.3149	-0.030	24.845	0.000
660	3.3202	-0.028	24.845	0.000
661	3.3254	-0.010	24.855	0.000
662	3.3308	0.018	24.855	0.000
663	3.3362	0.042	24.865	0.000
664	3.3416	0.046	24.865	0.000
665	3.3447	0.038	24.865	0.000
666	3.3479	0.020	24.865	0.000
667	3.3510	-0.004	24.820	0.000
668	3.3541	-0.034	24.820	0.000
669	3.3572	-0.036	24.820	0.000
670	3.3653	-0.018	24.850	0.000
671	3.3733	0.002	24.850	0.000
672	3.3787	0.040	24.830	0.000
673	3.3841	0.052	24.830	0.000
674	3.3896	0.060	24.845	0.000
675	3.3948	0.038	24.845	0.000
676	3.4000	0.016	24.930	0.000
677	3.4052	-0.006	24.930	0.000
678	3.4084	-0.020	24.865	0.000
679	3.4116	-0.026	24.865	0.000
680	3.4149	-0.006	24.865	0.000
681	3.4181	0.026	24.865	0.000
682	3.4213	0.050	24.865	0.000
683	3.4372	0.078	24.845	0.000
684	3.4412	0.070	24.845	0.000
685	3.4452	0.066	24.815	0.000
686	3.4492	0.040	24.815	0.000
687	3.4532	0.002	24.865	0.000
688	3.4585	-0.012	24.865	0.000
689	3.4638	-0.010	24.930	0.000
690	3.4691	0.014	24.930	0.000
691	3.4731	0.040	24.930	0.000
692	3.4771	0.060	24.855	0.000
693	3.4811	0.074	24.855	0.000
694	3.4850	0.062	24.840	0.000
695	3.4930	0.036	24.840	0.000
696	3.5010	0.008	24.905	0.000
697	3.5063	-0.010	24.905	0.000
698	3.5116	-0.018	24.935	0.000
699	3.5169	0.002	24.935	0.000
700	3.5223	0.024	24.955	0.000
701	3.5277	0.044	24.955	0.000
702	3.5331	0.052	24.955	0.000
703	3.5371	0.058	24.870	0.000
704	3.5411	0.052	24.870	0.000
705	3.5451	0.026	24.855	0.000
706	3.5490	0.008	24.855	0.000
707	3.5544	-0.006	24.910	0.000
708	3.5597	-0.016	24.910	0.000
709	3.5650	-0.010	24.895	0.000
710	3.5704	0.006	24.895	0.000
711	3.5757	0.028	24.930	0.000
712	3.5810	0.048	24.930	0.000
713	3.5864	0.066	24.930	0.000
714	3.5917	0.054	24.880	0.000
715	3.5971	0.044	24.880	0.000
716	3.6003	0.010	24.965	0.000
717	3.6035	0.010	24.965	0.000
718	3.6067	0.004	24.945	0.000
719	3.6099	0.014	24.945	0.000
720	3.6131	0.042	24.925	0.000
721	3.6211	0.056	24.925	0.000
722	3.6290	0.074	24.930	0.000
723	3.6344	0.076	24.930	0.000
724	3.6397	0.062	24.930	0.000
725	3.6451	0.046	24.950	0.000
726	3.6504	0.038	24.950	0.000
727	3.6557	0.022	24.925	0.000
728	3.6610	0.036	24.925	0.000
729	3.6650	0.050	24.970	0.000
730	3.6690	0.076	24.970	0.000
731	3.6730	0.098	24.955	0.000
732	3.6770	0.110	24.955	0.000
733	3.6850	0.124	24.880	0.000
734	3.6930	0.116	24.880	0.000
735	3.6970	0.086	24.880	0.000
736	3.7010	0.060	24.980	0.000
737	3.7050	0.048	24.980	0.000
738	3.7090	0.044	24.970	0.000
739	3.7144	0.054	24.970	0.000
740	3.7198	0.070	24.950	0.000
741	3.7252	0.092	24.950	0.000
742	3.7283	0.110	24.915	0.000
743	3.7315	0.104	24.915	0.000
744	3.7346	0.080	24.900	0.000
745	3.7378	0.060	24.900	0.000
746	3.7409	0.050	24.900	0.000
747	3.7570	0.036	24.865	0.000
748	3.7624	0.046	24.865	0.000
749	3.7678	0.062	24.995	0.000
750	3.7732	0.106	24.995	0.000
751	3.7771	0.138	24.980	0.000
752	3.7810	0.178	24.980	0.000
753	3.7850	0.200	24.980	0.000
754	3.7889	0.188	24.980	0.000
755	3.7929	0.166	24.970	0.000
756	3.7969	0.138	24.970	0.000
757	3.8009	0.140	24.970	0.000
758	3.8050	0.142	24.950	0.000
759	3.8129	0.198	24.950	0.000
760	3.8209	0.262	24.900	0.000
761	3.8262	0.354	24.900	0.000
762	3.8316	0.390	25.025	0.000
763	3.8370	0.376	25.025	0.000
764	3.8423	0.340	24.930	0.000
765	3.8477	0.260	24.930	0.000
766	3.8530	0.218	24.950	0.000
767	3.8562	0.210	24.950	0.000
768	3.8594	0.208	24.950	0.000
769	3.8626	0.232	24.970	0.000
770	3.8657	0.260	24.970	0.000
771	3.8689	0.280	24.950	0.000
772	3.8769	0.278	24.950	0.000
773	3.8849	0.224	24.930	0.000
774	3.8902	0.170	24.930	0.000
775	3.8956	0.134	24.930	0.000
776	3.9009	0.094	24.930	0.000
777	3.9063	0.078	24.950	0.000
778	3.9117	0.096	24.950	0.000
779	3.9170	0.138	24.950	0.000
780	3.9202	0.172	25.000	0.000
781	3.9233	0.192	25.000	0.000
782	3.9265	0.176	24.935	0.000
783	3.9297	0.148	24.935	0.000
784	3.9328	0.104	24.975	0.000
785	3.9408	0.064	24.975	0.000
786	3.9487	0.050	24.970	0.000
787	3.9541	0.048	24.970	0.000
788	3.9596	0.092	24.995	0.000
789	3.9650	0.132	24.995	0.000
790	3.9703	0.162	24.995	0.000
791	3.9755	0.206	24.965	0.000
792	3.9808	0.202	24.965	0.000
793	3.9848	0.216	24.935	0.000
794	3.9887	0.188	24.935	0.000
795	3.9927	0.156	24.950	0.000
796	3.9966	0.148	24.950	0.000
797	4.0046	0.162	24.980	0.000
798	4.0126	0.214	24.980	0.000
799	4.0180	0.296	24.950	0.000
800	4.0234	0.360	24.950	0.000
801	4.0287	0.418	24.950	0.000
802	4.0327	0.438	24.950	0.000
803	4.0367	0.368	24.950	0.000
804	4.0407	0.332	24.995	0.000
805	4.0447	0.278	24.995	0.000
806	4.0500	0.300	24.930	0.000
807	4.0553	0.362	24.930	0.000
808	4.0606	0.454	24.910	0.000
809	4.0660	0.528	24.910	0.000
810	4.0713	0.554	24.910	0.000
811	4.0767	0.542	24.910	0.000
812	4.0820	0.462	24.910	0.000
813	4.0873	0.364	24.985	0.000
814	4.0926	0.276	24.985	0.000
815	4.0979	0.218	24.920	0.000
816	4.1032	0.202	24.920	0.000
817	4.1086	0.206	24.950	0.000
818	4.1140	0.220	24.950	0.000
819	4.1194	0.246	24.955	0.000
820	4.1248	0.256	24.955	0.000
821	4.1302	0.250	24.955	0.000
822	4.1357	0.202	24.995	0.000
823	4.1411	0.148	24.995	0.000
824	4.1465	0.104	24.915	0.000
825	4.1505	0.086	24.915	0.000
826	4.1545	0.090	24.995	0.000
827	4.1585	0.118	24.995	0.000
828	4.1625	0.158	24.935	0.000
829	4.1679	0.188	24.935	0.000
830	4.1732	0.188	24.930	0.000
831	4.1786	0.172	24.930	0.000
832	4.1818	0.160	24.930	0.000
833	4.1851	0.124	24.940	0.000
834	4.1883	0.124	24.940	0.000
835	4.1915	0.116	24.955	0.000
836	4.1948	0.146	24.955	0.000
837	4.2029	0.192	24.980	0.000
838	4.2110	0.240	24.980	0.000
839	4.2162	0.322	24.965	0.000
840	4.2213	0.388	24.965	0.000
841	4.2265	0.430	25.005	0.000
842	4.2319	0.412	25.005	0.000
843	4.2373	0.398	25.005	0.000
844	4.2427	0.336	24.940	0.000
845	4.2459	0.332	24.940	0.000
846	4.2491	0.344	24.990	0.000
847	4.2522	0.434	24.990	0.000
848	4.2554	0.580	24.975	0.000
849	4.2586	0.670	24.975	0.000
850	4.2665	0.680	24.990	0.000
851	4.2745	0.598	24.990	0.000
852	4.2798	0.472	25.005	0.000
853	4.2850	0.374	25.005	0.000
854	4.2903	0.312	25.005	0.000
855	4.2957	0.292	24.990	0.000
856	4.3010	0.288	24.990	0.000
857	4.3064	0.300	24.980	0.000
858	4.3104	0.298	24.980	0.000
859	4.3145	0.272	24.950	0.000
860	4.3185	0.250	24.950	0.000
861	4.3226	0.222	24.905	0.000
862	4.3307	0.194	24.905	0.000
863	4.3387	0.160	24.975	0.000
864	4.3427	0.128	24.975	0.000
865	4.3467	0.106	24.975	0.000
866	4.3507	0.110	24.975	0.000
867	4.3547	0.124	24.975	0.000
868	4.3599	0.152	24.870	0.000
869	4.3652	0.182	24.870	0.000
870	4.3704	0.190	24.880	0.000
871	4.3744	0.156	24.880	0.000
872	4.3784	0.112	24.935	0.000
873	4.3824	0.078	24.935	0.000
874	4.3865	0.052	24.890	0.000
875	4.3945	0.056	24.890	0.000
876	4.4024	0.098	24.890	0.000
877	4.4078	0.142	24.970	0.000
878	4.4132	0.196	24.970	0.000
879	4.4186	0.236	24.895	0.000
880	4.4238	0.234	24.895	0.000
881	4.4291	0.238	24.865	0.000
882	4.4344	0.206	24.865	0.000
883	4.4397	0.196	24.845	0.000
884	4.4451	0.212	24.845	0.000
885	4.4504	0.248	24.960	0.000
886	4.4557	0.288	24.960	0.000
887	4.4610	0.360	24.960	0.000
888	4.4663	0.422	24.920	0.000
889	4.4716	0.486	24.920	0.000
890	4.4769	0.536	24.940	0.000
891	4.4822	0.500	24.940	0.000
892	4.4862	0.490	24.935	0.000
893	4.4903	0.436	24.935	0.000
894	4.4943	0.460	24.920	0.000
895	4.4984	0.466	24.920	0.000
896	4.5037	0.494	24.920	0.000
897	4.5090	0.558	24.920	0.000
898	4.5144	0.562	24.920	0.000
899	4.5184	0.554	24.880	0.000
900	4.5223	0.512	24.880	0.000
901	4.5263	0.418	24.900	0.000
902	4.5303	0.328	24.900	0.000
903	4.5356	0.248	24.865	0.000
904	4.5410	0.206	24.865	0.000
905	4.5463	0.198	24.945	0.000
906	4.5517	0.190	24.945	0.000
907	4.5571	0.208	24.905	0.000
908	4.5625	0.224	24.905	0.000
909	4.5678	0.232	24.905	0.000
910	4.5731	0.258	24.910	0.000
911	4.5784	0.232	24.910	0.000
912	4.5824	0.210	24.895	0.000
913	4.5864	0.176	24.895	0.000
914	4.5904	0.192	24.940	0.000
915	4.5944	0.234	24.940	0.000
916	4.5997	0.320	24.875	0.000
917	4.6050	0.408	24.875	0.000
918	4.6103	0.500	24.850	0.000
919	4.6156	0.578	24.850	0.000
920	4.6210	0.542	24.850	0.000
921	4.6263	0.504	24.860	0.000
922	4.6316	0.430	24.860	0.000
923	4.6369	0.412	24.890	0.000
924	4.6422	0.404	24.890	0.000
925	4.6486	0.488	24.865	0.000
926	4.6550	0.582	24.865	0.000
927	4.6614	0.640	24.820	0.000
928	4.6678	0.656	24.820	0.000
929	4.6742	0.618	24.900	0.000
930	4.6775	0.528	24.900	0.000
931	4.6808	0.402	24.900	0.000
932	4.6841	0.294	24.830	0.000
933	4.6874	0.236	24.830	0.000
934	4.6907	0.224	24.840	0.000
935	4.6959	0.230	24.840	0.000
936	4.7010	0.248	24.875	0.000
937	4.7062	0.274	24.875	0.000
938	4.7102	0.274	24.820	0.000
939	4.7142	0.226	24.820	0.000
940	4.7182	0.172	24.835	0.000
941	4.7222	0.126	24.835	0.000
942	4.7302	0.102	24.835	0.000
943	4.7382	0.092	24.870	0.000
944	4.7435	0.098	24.870	0.000
945	4.7488	0.124	24.840	0.000
946	4.7542	0.144	24.840	0.000
947	4.7595	0.148	24.865	0.000
948	4.7648	0.158	24.865	0.000
949	4.7701	0.150	24.855	0.000
950	4.7754	0.116	24.855	0.000
951	4.7808	0.088	24.855	0.000
952	4.7861	0.066	24.855	0.000
953	4.7915	0.050	24.855	0.000
954	4.7968	0.050	24.890	0.000
955	4.8022	0.076	24.890	0.000
956	4.8075	0.154	24.805	0.000
957	4.8129	0.196	24.805	0.000
958	4.8182	0.230	24.835	0.000
959	4.8236	0.218	24.835	0.000
960	4.8289	0.176	24.825	0.000
961	4.8343	0.148	24.825	0.000
962	4.8396	0.134	24.865	0.000
963	4.8450	0.154	24.865	0.000
964	4.8483	0.218	24.865	0.000
965	4.8516	0.326	24.810	0.000
966	4.8549	0.404	24.810	0.000
967	4.8581	0.510	24.775	0.000
968	4.8614	0.516	24.775	0.000
969	4.8667	0.504	24.855	0.000
970	4.8720	0.438	24.855	0.000
971	4.8772	0.408	24.765	0.000
972	4.8812	0.418	24.765	0.000
973	4.8851	0.440	24.880	0.000
974	4.8890	0.542	24.880	0.000
975	4.8930	0.622	24.880	0.000
976	4.9010	0.666	24.785	0.000
977	4.9090	0.674	24.785	0.000
978	4.9143	0.616	24.775	0.000
979	4.9197	0.500	24.775	0.000
980	4.9251	0.356	24.800	0.000
981	4.9291	0.266	24.800	0.000
982	4.9331	0.230	24.860	0.000
983	4.9370	0.226	24.860	0.000
984	4.9410	0.250	24.810	0.000
985	4.9468	0.278	24.810	0.000
986	4.9525	0.280	24.810	0.000
987	4.9582	0.256	24.815	0.000
988	4.9639	0.214	24.815	0.000
989	4.9697	0.160	24.805	0.000
990	4.9754	0.134	24.805	0.000
991	4.9811	0.124	24.775	0.000
992	4.9868	0.140	24.775	0.000
993	4.9926	0.178	24.785	0.000
994	4.9983	0.222	24.785	0.000
995	5.0040	0.310	24.770	0.000
996	5.0098	0.378	24.770	0.000
997	5.0130	0.462	24.770	0.000
998	5.0162	0.454	24.755	0.000
999	5.0194	0.442	24.755	0.000
1000	5.0226	0.408	24.820	0.000
1001	5.0258	0.408	24.820	0.000
1002	5.0311	0.452	24.840	0.000
1003	5.0365	0.500	24.840	0.000
1004	5.0419	0.606	24.845	0.000
1005	5.0459	0.744	24.845	0.000
1006	5.0498	0.972	24.825	0.000
1007	5.0538	0.990	24.825	0.000
1008	5.0578	0.888	24.825	0.000
1009	5.0658	0.710	24.825	0.000
1010	5.0738	0.542	24.825	0.000
1011	5.0792	0.476	24.780	0.000
1012	5.0846	0.450	24.780	0.000
1013	5.0901	0.484	24.770	0.000
1014	5.0940	0.502	24.770	0.000
1015	5.0980	0.490	24.820	0.000
1016	5.1019	0.472	24.820	0.000
1017	5.1059	0.374	24.820	0.000
1018	5.1112	0.256	24.820	0.000
1019	5.1165	0.174	24.820	0.000
1020	5.1218	0.126	24.795	0.000
1021	5.1272	0.112	24.795	0.000
1022	5.1325	0.112	24.765	0.000
1023	5.1378	0.146	24.765	0.000
1024	5.1431	0.184	24.725	0.000
1025	5.1484	0.206	24.725	0.000
1026	5.1538	0.208	24.840	0.000
1027	5.1591	0.178	24.840	0.000
1028	5.1644	0.142	24.755	0.000
1029	5.1697	0.110	24.755	0.000
1030	5.1750	0.078	24.755	0.000
1031	5.1804	0.070	24.740	0.000
1032	5.1858	0.086	24.740	0.000
1033	5.1911	0.104	24.785	0.000
1034	5.1965	0.124	24.785	0.000
1035	5.2018	0.130	24.700	0.000
1036	5.2058	0.134	24.700	0.000
1037	5.2099	0.134	24.710	0.000
1038	5.2139	0.100	24.710	0.000
1039	5.2179	0.092	24.845	0.000
1040	5.2232	0.086	24.845	0.000
1041	5.2284	0.100	24.845	0.000
1042	5.2337	0.130	24.735	0.000
1043	5.2377	0.192	24.735	0.000
1044	5.2416	0.270	24.770	0.000
1045	5.2456	0.330	24.770	0.000
1046	5.2496	0.420	24.775	0.000
1047	5.2576	0.440	24.775	0.000
1048	5.2657	0.438	24.730	0.000
1049	5.2697	0.388	24.730	0.000
1050	5.2738	0.410	24.685	0.000
1051	5.2778	0.430	24.685	0.000
1052	5.2819	0.450	24.685	0.000
1053	5.2873	0.512	24.785	0.000
1054	5.2927	0.576	24.785	0.000
1055	5.2981	0.596	24.800	0.000
1056	5.3019	0.558	24.800	0.000
1057	5.3058	0.454	24.685	0.000
1058	5.3097	0.330	24.685	0.000
1059	5.3136	0.236	24.680	0.000
1060	5.3216	0.178	24.680	0.000
1061	5.3295	0.162	24.775	0.000
1062	5.3350	0.178	24.775	0.000
1063	5.3405	0.216	24.775	0.000
1064	5.3460	0.248	24.725	0.000
1065	5.3499	0.246	24.725	0.000
1066	5.3538	0.214	24.775	0.000
1067	5.3577	0.168	24.775	0.000
1068	5.3616	0.126	24.680	0.000
1069	5.3656	0.112	24.680	0.000
1070	5.3696	0.122	24.785	0.000
1071	5.3736	0.154	24.785	0.000
1072	5.3776	0.204	24.725	0.000
1073	5.3856	0.294	24.725	0.000
1074	5.3935	0.342	24.725	0.000
1075	5.3988	0.420	24.765	0.000
1076	5.4042	0.434	24.765	0.000
1077	5.4095	0.446	24.680	0.000
1078	5.4150	0.426	24.680	0.000
1079	5.4205	0.408	24.785	0.000
1080	5.4259	0.420	24.785	0.000
1081	5.4298	0.456	24.680	0.000
1082	5.4337	0.532	24.680	0.000
1083	5.4376	0.656	24.730	0.000
1084	5.4415	0.912	24.730	0.000
1085	5.4468	0.984	24.730	0.000
1086	5.4521	0.920	24.790	0.000
1087	5.4575	0.760	24.790	0.000
1088	5.4628	0.566	24.750	0.000
1089	5.4682	0.486	24.750	0.000
1090	5.4735	0.452	24.755	0.000
1091	5.4788	0.468	24.755	0.000
1092	5.4841	0.514	24.705	0.000
1093	5.4894	0.518	24.705	0.000
1094	5.4950	0.478	24.660	0.000
1095	5.5006	0.392	24.660	0.000
1096	5.5061	0.312	24.660	0.000
1097	5.5117	0.226	24.700	0.000
1098	5.5173	0.160	24.700	0.000
1099	5.5229	0.138	24.775	0.000
1100	5.5284	0.136	24.775	0.000
1101	5.5325	0.142	24.660	0.000
1102	5.5367	0.162	24.660	0.000
1103	5.5408	0.198	24.705	0.000
1104	5.5449	0.240	24.705	0.000
1105	5.5502	0.276	24.740	0.000
1106	5.5555	0.262	24.740	0.000
1107	5.5608	0.252	24.740	0.000
1108	5.5648	0.208	24.710	0.000
1109	5.5687	0.214	24.710	0.000
1110	5.5726	0.236	24.685	0.000
1111	5.5765	0.322	24.685	0.000
1112	5.5818	0.420	24.745	0.000
1113	5.5871	0.566	24.745	0.000
1114	5.5924	0.686	24.790	0.000
1115	5.5978	0.702	24.790	0.000
1116	5.6032	0.642	24.725	0.000
1117	5.6086	0.544	24.725	0.000
1118	5.6139	0.522	24.725	0.000
1119	5.6192	0.494	24.710	0.000
1120	5.6245	0.496	24.710	0.000
1121	5.6277	0.548	24.750	0.000
1122	5.6309	0.580	24.750	0.000
1123	5.6341	0.592	24.710	0.000
1124	5.6373	0.536	24.710	0.000
1125	5.6404	0.446	24.690	0.000
1126	5.6565	0.346	24.690	0.000
1127	5.6604	0.252	24.760	0.000
1128	5.6644	0.186	24.760	0.000
1129	5.6683	0.154	24.760	0.000
1130	5.6723	0.152	24.625	0.000
1131	5.6777	0.180	24.625	0.000
1132	5.6830	0.216	24.600	0.000
1133	5.6884	0.238	24.600	0.000
1134	5.6924	0.240	24.660	0.000
1135	5.6965	0.208	24.660	0.000
1136	5.7005	0.180	24.645	0.000
1137	5.7046	0.140	24.645	0.000
1138	5.7125	0.146	24.725	0.000
1139	5.7205	0.146	24.725	0.000
1140	5.7258	0.220	24.725	0.000
1141	5.7311	0.328	24.680	0.000
1142	5.7364	0.430	24.680	0.000
1143	5.7404	0.488	24.680	0.000
1144	5.7444	0.536	24.680	0.000
1145	5.7484	0.576	24.740	0.000
1146	5.7523	0.562	24.740	0.000
1147	5.7577	0.572	24.590	0.000
1148	5.7630	0.556	24.590	0.000
1149	5.7683	0.720	24.665	0.000
1150	5.7736	0.828	24.665	0.000
1151	5.7789	0.940	24.665	0.000
1152	5.7842	0.992	24.680	0.000
1153	5.7895	1.018	24.680	0.000
1154	5.7949	1.046	24.665	0.000
1155	5.8002	0.932	24.665	0.000
1156	5.8057	0.750	24.660	0.000
1157	5.8111	0.568	24.660	0.000
1158	5.8166	0.430	24.695	0.000
1159	5.8197	0.392	24.695	0.000
1160	5.8228	0.398	24.695	0.000
1161	5.8260	0.406	24.585	0.000
1162	5.8291	0.388	24.585	0.000
1163	5.8322	0.340	24.675	0.000
1164	5.8402	0.274	24.675	0.000
1165	5.8481	0.212	24.655	0.000
1166	5.8535	0.144	24.655	0.000
1167	5.8588	0.120	24.640	0.000
1168	5.8642	0.122	24.640	0.000
1169	5.8695	0.132	24.680	0.000
1170	5.8748	0.150	24.680	0.000
1171	5.8801	0.170	24.680	0.000
1172	5.8855	0.190	24.680	0.000
1173	5.8908	0.226	24.680	0.000
1174	5.8961	0.210	24.660	0.000
1175	5.9014	0.220	24.660	0.000
1176	5.9067	0.194	24.640	0.000
1177	5.9121	0.192	24.640	0.000
1178	5.9161	0.214	24.635	0.000
1179	5.9201	0.248	24.635	0.000
1180	5.9241	0.336	24.600	0.000
1181	5.9281	0.446	24.600	0.000
1182	5.9334	0.582	24.600	0.000
1183	5.9387	0.658	24.665	0.000
1184	5.9441	0.700	24.665	0.000
1185	5.9481	0.626	24.630	0.000
1186	5.9521	0.612	24.630	0.000
1187	5.9561	0.570	24.710	0.000
1188	5.9601	0.604	24.710	0.000
1189	5.9680	0.678	24.650	0.000
1190	5.9760	0.714	24.650	0.000
1191	5.9815	0.744	24.645	0.000
1192	5.9869	0.708	24.645	0.000
1193	5.9924	0.632	24.645	0.000
1194	5.9964	0.554	24.670	0.000
1195	6.0003	0.446	24.670	0.000
1196	6.0043	0.354	24.620	0.000
1197	6.0082	0.284	24.620	0.000
1198	6.0122	0.234	24.580	0.000
1199	6.0161	0.224	24.580	0.000
1200	6.0200	0.228	24.665	0.000
1201	6.0240	0.232	24.665	0.000
1202	6.0320	0.240	24.630	0.000
1203	6.0400	0.226	24.630	0.000
1204	6.0453	0.190	24.630	0.000
1205	6.0506	0.166	24.615	0.000
1206	6.0560	0.156	24.615	0.000
1207	6.0613	0.136	24.600	0.000
1208	6.0666	0.170	24.600	0.000
1209	6.0720	0.208	24.600	0.000
1210	6.0760	0.306	24.600	0.000
1211	6.0800	0.384	24.680	0.000
1212	6.0840	0.480	24.680	0.000
1213	6.0880	0.536	24.705	0.000
1214	6.0933	0.518	24.705	0.000
1215	6.0986	0.478	24.705	0.000
1216	6.1039	0.484	24.550	0.000
1217	6.1092	0.598	24.550	0.000
1218	6.1146	0.662	24.615	0.000
1219	6.1199	0.778	24.615	0.000
1220	6.1253	0.872	24.630	0.000
1221	6.1307	0.932	24.630	0.000
1222	6.1361	0.988	24.600	0.000
1223	6.1401	0.970	24.600	0.000
1224	6.1440	0.826	24.615	0.000
1225	6.1479	0.632	24.615	0.000
1226	6.1518	0.490	24.615	0.000
1227	6.1572	0.420	24.685	0.000
1228	6.1625	0.414	24.685	0.000
1229	6.1679	0.452	24.580	0.000
1230	6.1733	0.458	24.580	0.000
1231	6.1788	0.442	24.620	0.000
1232	6.1843	0.388	24.620	0.000
1233	6.1894	0.298	24.585	0.000
1234	6.1946	0.214	24.585	0.000
1235	6.1998	0.158	24.640	0.000
1236	6.2039	0.128	24.640	0.000
1237	6.2079	0.114	24.640	0.000
1238	6.2119	0.124	24.580	0.000
1239	6.2160	0.148	24.580	0.000
1240	6.2239	0.220	24.575	0.000
1241	6.2318	0.266	24.575	0.000
1242	6.2371	0.302	24.590	0.000
1243	6.2424	0.312	24.590	0.000
1244	6.2478	0.270	24.620	0.000
1245	6.2518	0.248	24.620	0.000
1246	6.2558	0.236	24.590	0.000
1247	6.2598	0.294	24.590	0.000
1248	6.2638	0.362	24.590	0.000
1249	6.2700	0.518	24.590	0.000
1250	6.2761	0.630	24.590	0.000
1251	6.2822	0.742	24.635	0.000
1252	6.2884	0.754	24.635	0.000
1253	6.2945	0.718	24.640	0.000
1254	6.3007	0.644	24.640	0.000
1255	6.3068	0.574	24.580	0.000
1256	6.3108	0.578	24.580	0.000
1257	6.3148	0.574	24.665	0.000
1258	6.3188	0.618	24.665	0.000
1259	6.3228	0.682	24.665	0.000
1260	6.3268	0.692	24.535	0.000
1261	6.3308	0.674	24.535	0.000
1262	6.3349	0.576	24.605	0.000
1263	6.3389	0.430	24.605	0.000
1264	6.3429	0.286	24.660	0.000
1265	6.3469	0.210	24.660	0.000
1266	6.3509	0.180	24.615	0.000
1267	6.3549	0.170	24.615	0.000
1268	6.3628	0.196	24.595	0.000
1269	6.3708	0.230	24.595	0.000
1270	6.3761	0.242	24.595	0.000
1271	6.3814	0.230	24.580	0.000
1272	6.3867	0.196	24.580	0.000
1273	6.3921	0.152	24.615	0.000
1274	6.3974	0.110	24.615	0.000
1275	6.4027	0.078	24.530	0.000
1276	6.4081	0.076	24.530	0.000
1277	6.4134	0.094	24.610	0.000
1278	6.4188	0.120	24.610	0.000
1279	6.4241	0.150	24.565	0.000
1280	6.4295	0.168	24.565	0.000
1281	6.4349	0.162	24.565	0.000
1282	6.4388	0.134	24.585	0.000
1283	6.4428	0.086	24.585	0.000
1284	6.4467	0.064	24.620	0.000
1285	6.4507	0.070	24.620	0.000
1286	6.4561	0.086	24.550	0.000
1287	6.4615	0.144	24.550	0.000
1288	6.4669	0.182	24.570	0.000
1289	6.4700	0.258	24.570	0.000
1290	6.4732	0.312	24.595	0.000
1291	6.4764	0.352	24.595	0.000
1292	6.4795	0.324	24.595	0.000
1293	6.4827	0.398	24.600	0.000
1294	6.4907	0.522	24.600	0.000
1295	6.4987	0.580	24.615	0.000
1296	6.5040	0.630	24.615	0.000
1297	6.5094	0.688	24.555	0.000
1298	6.5147	0.794	24.555	0.000
1299	6.5200	0.906	24.580	0.000
1300	6.5253	0.998	24.580	0.000
1301	6.5306	0.940	24.570	0.000
1302	6.5346	0.784	24.570	0.000
1303	6.5386	0.604	24.570	0.000
1304	6.5426	0.446	24.580	0.000
1305	6.5466	0.348	24.580	0.000
1306	6.5545	0.320	24.605	0.000
1307	6.5625	0.338	24.605	0.000
1308	6.5678	0.368	24.565	0.000
1309	6.5732	0.370	24.565	0.000
1310	6.5785	0.336	24.600	0.000
1311	6.5825	0.278	24.600	0.000
1312	6.5865	0.188	24.590	0.000
1313	6.5905	0.124	24.590	0.000
1314	6.5945	0.104	24.590	0.000
1315	6.5977	0.106	24.600	0.000
1316	6.6009	0.128	24.600	0.000
1317	6.6041	0.160	24.495	0.000
1318	6.6073	0.206	24.495	0.000
1319	6.6105	0.256	24.600	0.000
1320	6.6265	0.248	24.600	0.000
1321	6.6319	0.262	24.570	0.000
1322	6.6372	0.226	24.570	0.000
1323	6.6426	0.232	24.545	0.000
1324	6.6479	0.226	24.545	0.000
1325	6.6532	0.270	24.545	0.000
1326	6.6585	0.342	24.620	0.000
1327	6.6617	0.450	24.620	0.000
1328	6.6649	0.562	24.560	0.000
1329	6.6681	0.638	24.560	0.000
1330	6.6713	0.720	24.560	0.000
1331	6.6745	0.692	24.560	0.000
1332	6.6825	0.656	24.535	0.000
1333	6.6905	0.574	24.535	0.000
1334	6.6958	0.582	24.620	0.000
1335	6.7011	0.608	24.620	0.000
1336	6.7064	0.720	24.620	0.000
1337	6.7118	0.810	24.565	0.000
1338	6.7172	0.872	24.565	0.000
1339	6.7226	0.844	24.570	0.000
1340	6.7258	0.728	24.570	0.000
1341	6.7290	0.602	24.600	0.000
1342	6.7322	0.478	24.600	0.000
1343	6.7353	0.370	24.620	0.000
1344	6.7385	0.318	24.620	0.000
1345	6.7465	0.270	24.640	0.000
1346	6.7544	0.244	24.640	0.000
1347	6.7598	0.254	24.640	0.000
1348	6.7651	0.266	24.550	0.000
1349	6.7704	0.272	24.550	0.000
1350	6.7757	0.242	24.545	0.000
1351	6.7811	0.188	24.545	0.000
1352	6.7864	0.140	24.610	0.000
1353	6.7904	0.116	24.610	0.000
1354	6.7944	0.108	24.535	0.000
1355	6.7984	0.144	24.535	0.000
1356	6.8024	0.210	24.520	0.000
1357	6.8104	0.298	24.520	0.000
1358	6.8183	0.416	24.520	0.000
1359	6.8224	0.458	24.565	0.000
1360	6.8265	0.576	24.565	0.000
1361	6.8306	0.602	24.590	0.000
1362	6.8346	0.576	24.590	0.000
1363	6.8399	0.566	24.595	0.000
1364	6.8451	0.590	24.595	0.000
1365	6.8503	0.682	24.595	0.000
1366	6.8543	0.850	24.595	0.000
1367	6.8583	0.966	24.565	0.000
1368	6.8624	1.020	24.565	0.000
1369	6.8664	1.026	24.565	0.000
1370	6.8744	0.866	24.560	0.000
1371	6.8823	0.706	24.560	0.000
1372	6.8877	0.546	24.580	0.000
1373	6.8931	0.424	24.580	0.000
1374	6.8984	0.392	24.560	0.000
1375	6.9024	0.404	24.560	0.000
1376	6.9064	0.434	24.600	0.000
1377	6.9104	0.426	24.600	0.000
1378	6.9144	0.404	24.585	0.000
1379	6.9184	0.362	24.585	0.000
1380	6.9224	0.272	24.585	0.000
1381	6.9263	0.198	24.520	0.000
1382	6.9303	0.150	24.520	0.000
1383	6.9384	0.124	24.635	0.000
1384	6.9464	0.118	24.635	0.000
1385	6.9517	0.136	24.535	0.000
1386	6.9570	0.162	24.535	0.000
1387	6.9623	0.184	24.600	0.000
1388	6.9676	0.196	24.600	0.000
1389	6.9729	0.200	24.575	0.000
1390	6.9782	0.172	24.575	0.000
1391	6.9835	0.124	24.575	0.000
1392	6.9888	0.092	24.590	0.000
1393	6.9941	0.070	24.590	0.000
1394	6.9994	0.066	24.550	0.000
1395	7.0047	0.090	24.550	0.000
1396	7.0100	0.120	24.630	0.000
1397	7.0153	0.184	24.630	0.000
1398	7.0206	0.212	24.575	0.000
1399	7.0246	0.218	24.575	0.000
1400	7.0285	0.182	24.550	0.000
1401	7.0325	0.150	24.550	0.000
1402	7.0364	0.156	24.550	0.000
1403	7.0417	0.178	24.525	0.000
1404	7.0469	0.242	24.525	0.000
1405	7.0521	0.340	24.530	0.000
1406	7.0561	0.468	24.530	0.000
1407	7.0601	0.510	24.560	0.000
1408	7.0641	0.608	24.560	0.000
1409	7.0681	0.614	24.585	0.000
1410	7.0761	0.570	24.585	0.000
1411	7.0840	0.520	24.535	0.000
1412	7.0880	0.524	24.535	0.000
1413	7.0920	0.540	24.535	0.000
1414	7.0960	0.572	24.595	0.000
1415	7.1000	0.704	24.595	0.000
1416	7.1054	0.798	24.575	0.000
1417	7.1107	0.838	24.575	0.000
1418	7.1160	0.790	24.575	0.000
1419	7.1201	0.628	24.575	0.000
1420	7.1241	0.488	24.535	0.000
1421	7.1282	0.358	24.535	0.000
1422	7.1322	0.292	24.545	0.000
1423	7.1401	0.270	24.545	0.000
1424	7.1480	0.296	24.545	0.000
1425	7.1534	0.328	24.570	0.000
1426	7.1587	0.318	24.570	0.000
1427	7.1640	0.270	24.580	0.000
1428	7.1680	0.208	24.580	0.000
1429	7.1720	0.162	24.585	0.000
1430	7.1760	0.128	24.585	0.000
1431	7.1801	0.114	24.700	0.000
1432	7.1841	0.120	24.700	0.000
1433	7.1880	0.128	24.535	0.000
1434	7.1920	0.142	24.535	0.000
1435	7.1960	0.194	24.535	0.000
1436	7.2040	0.216	24.590	0.000
1437	7.2121	0.252	24.590	0.000
1438	7.2174	0.270	24.530	0.000
1439	7.2227	0.370	24.530	0.000
1440	7.2280	0.396	24.600	0.000
1441	7.2333	0.394	24.600	0.000
1442	7.2386	0.408	24.635	0.000
1443	7.2439	0.442	24.635	0.000
1444	7.2479	0.574	24.615	0.000
1445	7.2519	0.742	24.615	0.000
1446	7.2559	0.902	24.615	0.000
1447	7.2599	0.930	24.555	0.000
1448	7.2652	0.872	24.555	0.000
1449	7.2706	0.734	24.560	0.000
1450	7.2759	0.668	24.560	0.000
1451	7.2813	0.584	24.560	0.000
1452	7.2867	0.536	24.560	0.000
1453	7.2921	0.550	24.630	0.000
1454	7.2974	0.580	24.630	0.000
1455	7.3027	0.584	24.570	0.000
1456	7.3079	0.604	24.570	0.000
1457	7.3119	0.548	24.570	0.000
1458	7.3159	0.460	24.550	0.000
1459	7.3199	0.338	24.550	0.000
1460	7.3239	0.250	24.540	0.000
1461	7.3320	0.182	24.540	0.000
1462	7.3402	0.152	24.590	0.000
1463	7.3441	0.168	24.590	0.000
1464	7.3481	0.184	24.580	0.000
1465	7.3520	0.212	24.580	0.000
1466	7.3560	0.244	24.515	0.000
1467	7.3613	0.218	24.515	0.000
1468	7.3667	0.178	24.515	0.000
1469	7.3720	0.134	24.595	0.000
1470	7.3760	0.096	24.595	0.000
1471	7.3799	0.100	24.550	0.000
1472	7.3839	0.124	24.550	0.000
1473	7.3879	0.166	24.580	0.000
1474	7.3959	0.236	24.580	0.000
1475	7.4039	0.278	24.520	0.000
1476	7.4092	0.352	24.520	0.000
1477	7.4145	0.360	24.560	0.000
1478	7.4199	0.356	24.560	0.000
1479	7.4239	0.334	24.560	0.000
1480	7.4279	0.376	24.565	0.000
1481	7.4319	0.376	24.565	0.000
1482	7.4359	0.394	24.560	0.000
1483	7.4399	0.446	24.560	0.000
1484	7.4439	0.574	24.545	0.000
1485	7.4479	0.712	24.545	0.000
1486	7.4519	0.794	24.550	0.000
1487	7.4598	0.872	24.550	0.000
1488	7.4678	0.784	24.615	0.000
1489	7.4732	0.638	24.615	0.000
1490	7.4786	0.528	24.615	0.000
1491	7.4840	0.420	24.590	0.000
1492	7.4894	0.394	24.590	0.000
1493	7.4948	0.428	24.500	0.000
1494	7.5001	0.444	24.500	0.000
1495	7.5033	0.436	24.660	0.000
1496	7.5064	0.404	24.660	0.000
1497	7.5096	0.318	24.615	0.000
1498	7.5128	0.230	24.615	0.000
1499	7.5159	0.170	24.525	0.000
1500	7.5239	0.128	24.525	0.000
1501	7.5319	0.116	24.525	0.000
1502	7.5373	0.124	24.550	0.000
1503	7.5426	0.144	24.550	0.000
1504	7.5480	0.162	24.600	0.000
1505	7.5532	0.182	24.600	0.000
1506	7.5585	0.192	24.520	0.000
1507	7.5638	0.182	24.520	0.000
1508	7.5670	0.136	24.595	0.000
1509	7.5702	0.092	24.595	0.000
1510	7.5733	0.068	24.600	0.000
1511	7.5765	0.050	24.600	0.000
1512	7.5797	0.064	24.600	0.000
1513	7.5876	0.096	24.515	0.000
1514	7.5956	0.132	24.515	0.000
1515	7.6010	0.180	24.555	0.000
1516	7.6063	0.196	24.555	0.000
1517	7.6117	0.198	24.590	0.000
1518	7.6170	0.180	24.590	0.000
1519	7.6224	0.130	24.575	0.000
1520	7.6277	0.182	24.575	0.000
1521	7.6317	0.236	24.620	0.000
1522	7.6357	0.330	24.620	0.000
1523	7.6397	0.438	24.620	0.000
1524	7.6436	0.518	24.625	0.000
1525	7.6518	0.614	24.625	0.000
1526	7.6600	0.668	24.600	0.000
1527	7.6639	0.606	24.600	0.000
1528	7.6678	0.546	24.550	0.000
1529	7.6717	0.504	24.550	0.000
1530	7.6756	0.464	24.515	0.000
1531	7.6811	0.528	24.515	0.000
1532	7.6865	0.550	24.515	0.000
1533	7.6920	0.680	24.595	0.000
1534	7.6959	0.782	24.595	0.000
1535	7.6998	0.782	24.535	0.000
1536	7.7037	0.742	24.535	0.000
1537	7.7076	0.630	24.620	0.000
1538	7.7156	0.502	24.620	0.000
1539	7.7236	0.408	24.540	0.000
1540	7.7289	0.324	24.540	0.000
1541	7.7342	0.314	24.620	0.000
1542	7.7395	0.308	24.620	0.000
1543	7.7450	0.322	24.620	0.000
1544	7.7505	0.326	24.585	0.000
1545	7.7560	0.302	24.585	0.000
1546	7.7599	0.234	24.535	0.000
1547	7.7638	0.168	24.535	0.000
1548	7.7677	0.114	24.570	0.000
1549	7.7716	0.084	24.570	0.000
1550	7.7769	0.106	24.560	0.000
1551	7.7822	0.140	24.560	0.000
1552	7.7875	0.228	24.515	0.000
1553	7.7929	0.302	24.515	0.000
1554	7.7982	0.370	24.515	0.000
1555	7.8035	0.430	24.585	0.000
1556	7.8090	0.464	24.585	0.000
1557	7.8144	0.486	24.520	0.000
1558	7.8199	0.464	24.520	0.000
1559	7.8230	0.446	24.575	0.000
1560	7.8262	0.454	24.575	0.000
1561	7.8293	0.566	24.580	0.000
1562	7.8324	0.666	24.580	0.000
1563	7.8356	0.834	24.545	0.000
1564	7.8436	0.916	24.545	0.000
1565	7.8515	0.970	24.545	0.000
1566	7.8576	0.890	24.600	0.000
1567	7.8636	0.712	24.600	0.000
1568	7.8696	0.578	24.580	0.000
1569	7.8743	0.470	24.580	0.000
1570	7.8789	0.428	24.610	0.000
1571	7.8835	0.464	24.610	0.000
1572	7.8888	0.474	24.550	0.000
1573	7.8942	0.454	24.550	0.000
1574	7.8995	0.414	24.610	0.000
1575	7.9048	0.346	24.610	0.000
1576	7.9102	0.246	24.610	0.000
1577	7.9155	0.182	24.560	0.000
1578	7.9195	0.142	24.560	0.000
1579	7.9235	0.128	24.575	0.000
1580	7.9275	0.132	24.575	0.000
1581	7.9314	0.152	24.560	0.000
1582	7.9368	0.194	24.560	0.000
1583	7.9421	0.212	24.545	0.000
1584	7.9475	0.222	24.545	0.000
1585	7.9515	0.220	24.585	0.000
1586	7.9555	0.218	24.585	0.000
1587	7.9594	0.180	24.585	0.000
1588	7.9634	0.196	24.535	0.000
1589	7.9716	0.238	24.535	0.000
1590	7.9797	0.274	24.570	0.000
1591	7.9849	0.360	24.570	0.000
1592	7.9902	0.452	24.570	0.000
1593	7.9955	0.562	24.570	0.000
1594	7.9995	0.662	24.590	0.000
1595	8.0035	0.692	24.590	0.000
1596	8.0074	0.594	24.555	0.000
1597	8.0114	0.538	24.555	0.000
1598	8.0146	0.484	24.555	0.000
1599	8.0178	0.506	24.525	0.000
1600	8.0210	0.576	24.525	0.000
1601	8.0243	0.706	24.625	0.000
1602	8.0275	0.828	24.625	0.000
1603	8.0434	0.848	24.505	0.000
1604	8.0491	0.874	24.505	0.000
1605	8.0547	0.760	24.540	0.000
1606	8.0604	0.638	24.540	0.000
1607	8.0641	0.550	24.605	0.000
1608	8.0679	0.480	24.605	0.000
1609	8.0717	0.482	24.605	0.000
1610	8.0755	0.468	24.555	0.000
1611	8.0808	0.460	24.555	0.000
1612	8.0861	0.460	24.530	0.000
1613	8.0914	0.408	24.530	0.000
1614	8.0967	0.338	24.600	0.000
1615	8.1020	0.288	24.600	0.000
1616	8.1073	0.210	24.520	0.000
1617	8.1127	0.138	24.520	0.000
1618	8.1181	0.106	24.500	0.000
1619	8.1235	0.106	24.500	0.000
1620	8.1287	0.128	24.500	0.000
1621	8.1339	0.152	24.585	0.000
1622	8.1392	0.170	24.585	0.000
1623	8.1432	0.182	24.545	0.000
1624	8.1472	0.172	24.545	0.000
1625	8.1512	0.132	24.515	0.000
1626	8.1552	0.090	24.515	0.000
1627	8.1632	0.070	24.560	0.000
1628	8.1713	0.074	24.560	0.000
1629	8.1753	0.098	24.605	0.000
1630	8.1792	0.128	24.605	0.000
1631	8.1832	0.188	24.605	0.000
1632	8.1872	0.228	24.515	0.000
1633	8.1925	0.304	24.515	0.000
1634	8.1979	0.324	24.515	0.000
1635	8.2032	0.354	24.515	0.000
1636	8.2072	0.338	24.505	0.000
1637	8.2112	0.336	24.505	0.000
1638	8.2152	0.360	24.500	0.000
1639	8.2192	0.448	24.500	0.000
1640	8.2272	0.556	24.520	0.000
1641	8.2352	0.654	24.520	0.000
1642	8.2405	0.808	24.520	0.000
1643	8.2459	0.826	24.610	0.000
1644	8.2513	0.796	24.610	0.000
1645	8.2553	0.664	24.580	0.000
1646	8.2593	0.544	24.580	0.000
1647	8.2634	0.472	24.580	0.000
1648	8.2674	0.418	24.580	0.000
1649	8.2706	0.438	24.555	0.000
1650	8.2737	0.456	24.555	0.000
1651	8.2769	0.440	24.565	0.000
1652	8.2801	0.422	24.565	0.000
1653	8.2832	0.372	24.565	0.000
1654	8.2992	0.280	24.580	0.000
1655	8.3050	0.212	24.580	0.000
1656	8.3109	0.164	24.585	0.000
1657	8.3167	0.134	24.585	0.000
1658	8.3204	0.124	24.510	0.000
1659	8.3241	0.134	24.510	0.000
1660	8.3278	0.164	24.475	0.000
1661	8.3316	0.226	24.475	0.000
1662	8.3367	0.328	24.560	0.000
1663	8.3419	0.360	24.560	0.000
1664	8.3471	0.350	24.560	0.000
1665	8.3524	0.290	24.555	0.000
1666	8.3577	0.256	24.555	0.000
1667	8.3631	0.248	24.575	0.000
1668	8.3684	0.308	24.575	0.000
1669	8.3738	0.406	24.535	0.000
1670	8.3791	0.538	24.535	0.000
1671	8.3844	0.628	24.610	0.000
1672	8.3897	0.668	24.610	0.000
1673	8.3949	0.690	24.610	0.000
1674	8.3990	0.574	24.610	0.000
1675	8.4030	0.510	24.610	0.000
1676	8.4070	0.474	24.580	0.000
1677	8.4110	0.542	24.580	0.000
1678	8.4163	0.588	24.520	0.000
1679	8.4216	0.722	24.520	0.000
1680	8.4269	0.812	24.615	0.000
1681	8.4323	0.788	24.615	0.000
1682	8.4377	0.738	24.570	0.000
1683	8.4431	0.648	24.570	0.000
1684	8.4484	0.534	24.635	0.000
1685	8.4537	0.426	24.635	0.000
1686	8.4590	0.328	24.635	0.000
1687	8.4630	0.286	24.555	0.000
1688	8.4669	0.260	24.555	0.000
1689	8.4709	0.258	24.540	0.000
1690	8.4749	0.276	24.540	0.000
1691	8.4829	0.282	24.540	0.000
1692	8.4909	0.270	24.540	0.000
1693	8.4962	0.220	24.480	0.000
1694	8.5016	0.154	24.480	0.000
1695	8.5069	0.116	24.575	0.000
1696	8.5109	0.088	24.575	0.000
1697	8.5149	0.084	24.575	0.000
1698	8.5189	0.124	24.615	0.000
1699	8.5229	0.180	24.615	0.000
1700	8.5269	0.248	24.535	0.000
1701	8.5309	0.306	24.535	0.000
1702	8.5349	0.306	24.600	0.000
1703	8.5389	0.322	24.600	0.000
1704	8.5468	0.266	24.545	0.000
1705	8.5548	0.266	24.545	0.000
1706	8.5602	0.286	24.525	0.000
1707	8.5656	0.366	24.525	0.000
1708	8.5709	0.464	24.525	0.000
1709	8.5763	0.616	24.520	0.000
1710	8.5816	0.744	24.520	0.000
1711	8.5870	0.794	24.535	0.000
1712	8.5923	0.806	24.535	0.000
1713	8.5976	0.766	24.565	0.000
1714	8.6029	0.910	24.565	0.000
1715	8.6082	0.946	24.495	0.000
1716	8.6136	0.906	24.495	0.000
1717	8.6189	0.882	24.525	0.000
1718	8.6229	0.854	24.525	0.000
1719	8.6269	0.912	24.525	0.000
1720	8.6309	1.000	24.590	0.000
1721	8.6349	0.966	24.590	0.000
1722	8.6402	0.832	24.535	0.000
1723	8.6455	0.614	24.535	0.000
1724	8.6508	0.414	24.565	0.000
1725	8.6540	0.268	24.565	0.000
1726	8.6573	0.204	24.525	0.000
1727	8.6605	0.192	24.525	0.000
1728	8.6638	0.220	24.515	0.000
1729	8.6670	0.248	24.515	0.000
1730	8.6749	0.244	24.515	0.000
1731	8.6829	0.228	24.585	0.000
1732	8.6882	0.176	24.585	0.000
1733	8.6935	0.138	24.570	0.000
1734	8.6988	0.114	24.570	0.000
1735	8.7042	0.106	24.555	0.000
1736	8.7096	0.114	24.555	0.000
1737	8.7150	0.156	24.590	0.000
1738	8.7182	0.172	24.590	0.000
1739	8.7213	0.238	24.500	0.000
1740	8.7245	0.280	24.500	0.000
1741	8.7276	0.346	24.500	0.000
1742	8.7308	0.392	24.510	0.000
1743	8.7469	0.364	24.510	0.000
1744	8.7509	0.362	24.520	0.000
1745	8.7550	0.340	24.520	0.000
1746	8.7590	0.370	24.580	0.000
1747	8.7631	0.436	24.580	0.000
1748	8.7684	0.610	24.540	0.000
1749	8.7736	0.728	24.540	0.000
1750	8.7789	0.794	24.535	0.000
1751	8.7829	0.774	24.535	0.000
1752	8.7869	0.606	24.535	0.000
1753	8.7908	0.452	24.595	0.000
1754	8.7948	0.348	24.595	0.000
1755	8.8029	0.296	24.510	0.000
1756	8.8109	0.284	24.510	0.000
1757	8.8162	0.300	24.485	0.000
1758	8.8215	0.324	24.485	0.000
1759	8.8268	0.310	24.560	0.000
1760	8.8308	0.270	24.560	0.000
1761	8.8348	0.228	24.535	0.000
1762	8.8388	0.178	24.535	0.000
1763	8.8428	0.138	24.535	0.000
1764	8.8468	0.110	24.535	0.000
1765	8.8508	0.088	24.535	0.000
1766	8.8547	0.094	24.605	0.000
1767	8.8587	0.134	24.605	0.000
1768	8.8668	0.174	24.620	0.000
1769	8.8749	0.264	24.620	0.000
1770	8.8802	0.294	24.500	0.000
1771	8.8855	0.354	24.500	0.000
1772	8.8907	0.328	24.545	0.000
1773	8.8961	0.280	24.545	0.000
1774	8.9015	0.274	24.545	0.000
1775	8.9069	0.290	24.535	0.000
1776	8.9101	0.366	24.535	0.000
1777	8.9132	0.518	24.485	0.000
1778	8.9164	0.714	24.485	0.000
1779	8.9196	0.784	24.550	0.000
1780	8.9227	0.854	24.550	0.000
1781	8.9307	0.786	24.535	0.000
1782	8.9387	0.840	24.535	0.000
1783	8.9441	0.860	24.575	0.000
1784	8.9496	0.852	24.575	0.000
1785	8.9550	0.862	24.575	0.000
1786	8.9602	0.812	24.595	0.000
1787	8.9654	0.814	24.595	0.000
1788	8.9706	0.898	24.600	0.000
1789	8.9738	0.862	24.600	0.000
1790	8.9770	0.796	24.580	0.000
1791	8.9802	0.674	24.580	0.000
1792	8.9834	0.488	24.580	0.000
1793	8.9866	0.324	24.580	0.000
1794	9.0026	0.220	24.495	0.000
1795	9.0067	0.172	24.495	0.000
1796	9.0108	0.174	24.495	0.000
1797	9.0149	0.210	24.570	0.000
1798	9.0189	0.244	24.570	0.000
1799	9.0242	0.258	24.545	0.000
1800	9.0294	0.226	24.545	0.000
1801	9.0346	0.174	24.560	0.000
1802	9.0386	0.118	24.560	0.000
1803	9.0426	0.086	24.530	0.000
1804	9.0466	0.092	24.530	0.000
1805	9.0505	0.136	24.505	0.000
1806	9.0585	0.160	24.505	0.000
1807	9.0665	0.242	24.505	0.000
1808	9.0719	0.306	24.560	0.000
1809	9.0773	0.354	24.560	0.000
1810	9.0826	0.390	24.490	0.000
1811	9.0866	0.358	24.490	0.000
1812	9.0906	0.352	24.490	0.000
1813	9.0946	0.326	24.490	0.000
1814	9.0986	0.360	24.590	0.000
1815	9.1026	0.418	24.590	0.000
1816	9.1065	0.558	24.515	0.000
1817	9.1105	0.658	24.515	0.000
1818	9.1145	0.798	24.515	0.000
1819	9.1227	0.844	24.515	0.000
1820	9.1309	0.736	24.515	0.000
1821	9.1361	0.582	24.555	0.000
1822	9.1413	0.458	24.555	0.000
1823	9.1465	0.378	24.485	0.000
1824	9.1519	0.356	24.485	0.000
1825	9.1574	0.350	24.540	0.000
1826	9.1628	0.374	24.540	0.000
1827	9.1659	0.372	24.520	0.000
1828	9.1691	0.360	24.520	0.000
1829	9.1722	0.308	24.520	0.000
1830	9.1753	0.230	24.495	0.000
1831	9.1784	0.182	24.495	0.000
1832	9.1864	0.130	24.590	0.000
1833	9.1944	0.096	24.590	0.000
1834	9.1998	0.094	24.520	0.000
1835	9.2052	0.120	24.520	0.000
1836	9.2106	0.190	24.535	0.000
1837	9.2159	0.238	24.535	0.000
1838	9.2212	0.328	24.535	0.000
1839	9.2264	0.340	24.535	0.000
1840	9.2304	0.324	24.535	0.000
1841	9.2344	0.290	24.495	0.000
1842	9.2384	0.274	24.495	0.000
1843	9.2424	0.278	24.580	0.000
1844	9.2477	0.340	24.580	0.000
1845	9.2530	0.504	24.585	0.000
1846	9.2583	0.658	24.585	0.000
1847	9.2637	0.836	24.560	0.000
1848	9.2691	0.876	24.560	0.000
1849	9.2744	1.048	24.560	0.000
1850	9.2797	1.058	24.560	0.000
1851	9.2851	0.984	24.560	0.000
1852	9.2904	0.904	24.525	0.000
1853	9.2944	0.846	24.525	0.000
1854	9.2983	0.900	24.555	0.000
1855	9.3023	1.032	24.555	0.000
1856	9.3063	1.070	24.545	0.000
1857	9.3144	0.974	24.545	0.000
1858	9.3226	0.828	24.525	0.000
1859	9.3266	0.670	24.525	0.000
1860	9.3306	0.484	24.555	0.000
1861	9.3345	0.340	24.555	0.000
1862	9.3385	0.248	24.555	0.000
1863	9.3438	0.190	24.515	0.000
1864	9.3490	0.188	24.515	0.000
1865	9.3543	0.204	24.560	0.000
1866	9.3596	0.208	24.560	0.000
1867	9.3649	0.212	24.570	0.000
1868	9.3702	0.208	24.570	0.000
1869	9.3756	0.172	24.555	0.000
1870	9.3809	0.144	24.555	0.000
1871	9.3862	0.122	24.530	0.000
1872	9.3917	0.128	24.530	0.000
1873	9.3971	0.162	24.530	0.000
1874	9.4025	0.194	24.490	0.000
1875	9.4077	0.290	24.490	0.000
1876	9.4130	0.348	24.595	0.000
1877	9.4182	0.424	24.595	0.000
1878	9.4214	0.434	24.555	0.000
1879	9.4246	0.458	24.555	0.000
1880	9.4278	0.450	24.510	0.000
1881	9.4310	0.446	24.510	0.000
1882	9.4342	0.464	24.515	0.000
1883	9.4423	0.510	24.515	0.000
1884	9.4504	0.588	24.515	0.000
1885	9.4558	0.666	24.580	0.000
1886	9.4612	0.802	24.580	0.000
1887	9.4666	0.808	24.590	0.000
1888	9.4719	0.740	24.590	0.000
1889	9.4772	0.632	24.565	0.000
1890	9.4826	0.496	24.565	0.000
1891	9.4857	0.418	24.595	0.000
1892	9.4888	0.360	24.595	0.000
1893	9.4919	0.318	24.595	0.000
1894	9.4951	0.320	24.515	0.000
1895	9.4982	0.328	24.515	0.000
1896	9.5062	0.320	24.560	0.000
1897	9.5141	0.282	24.560	0.000
1898	9.5195	0.230	24.475	0.000
1899	9.5248	0.186	24.475	0.000
1900	9.5301	0.132	24.475	0.000
1901	9.5355	0.102	24.475	0.000
1902	9.5408	0.104	24.535	0.000
1903	9.5462	0.106	24.535	0.000
1904	9.5494	0.152	24.535	0.000
1905	9.5526	0.196	24.490	0.000
1906	9.5558	0.232	24.490	0.000
1907	9.5590	0.278	24.505	0.000
1908	9.5622	0.264	24.505	0.000
1909	9.5780	0.284	24.440	0.000
1910	9.5820	0.282	24.440	0.000
1911	9.5861	0.302	24.545	0.000
1912	9.5901	0.310	24.545	0.000
1913	9.5941	0.378	24.515	0.000
1914	9.5994	0.436	24.515	0.000
1915	9.6048	0.594	24.515	0.000
1916	9.6101	0.844	24.500	0.000
1917	9.6141	0.988	24.500	0.000
1918	9.6180	1.046	24.535	0.000
1919	9.6220	0.922	24.535	0.000
1920	9.6259	0.784	24.475	0.000
1921	9.6340	0.710	24.475	0.000
1922	9.6421	0.702	24.575	0.000
1923	9.6474	0.692	24.575	0.000
1924	9.6528	0.722	24.550	0.000
1925	9.6582	0.728	24.550	0.000
1926	9.6622	0.698	24.550	0.000
1927	9.6661	0.616	24.605	0.000
1928	9.6701	0.460	24.605	0.000
1929	9.6741	0.318	24.585	0.000
1930	9.6794	0.220	24.585	0.000
1931	9.6847	0.168	24.485	0.000
1932	9.6899	0.158	24.485	0.000
1933	9.6954	0.174	24.505	0.000
1934	9.7009	0.196	24.505	0.000
1935	9.7063	0.218	24.555	0.000
1936	9.7116	0.230	24.555	0.000
1937	9.7168	0.216	24.555	0.000
1938	9.7220	0.170	24.500	0.000
1939	9.7274	0.130	24.500	0.000
1940	9.7327	0.098	24.515	0.000
1941	9.7381	0.078	24.515	0.000
1942	9.7412	0.076	24.495	0.000
1943	9.7444	0.098	24.495	0.000
1944	9.7475	0.130	24.535	0.000
1945	9.7507	0.154	24.535	0.000
1946	9.7538	0.170	24.455	0.000
1947	9.7619	0.156	24.455	0.000
1948	9.7699	0.120	24.455	0.000
1949	9.7753	0.070	24.515	0.000
1950	9.7807	0.048	24.515	0.000
1951	9.7861	0.056	24.515	0.000
1952	9.7915	0.064	24.515	0.000
1953	9.7969	0.130	24.515	0.000
1954	9.8023	0.174	24.515	0.000
1955	9.8054	0.234	24.545	0.000
1956	9.8085	0.274	24.545	0.000
1957	9.8116	0.278	24.530	0.000
1958	9.8147	0.280	24.530	0.000
1959	9.8178	0.260	24.530	0.000
1960	9.8339	0.280	24.540	0.000
1961	9.8379	0.306	24.540	0.000
1962	9.8419	0.390	24.585	0.000
1963	9.8459	0.454	24.585	0.000
1964	9.8499	0.582	24.515	0.000
1965	9.8553	0.654	24.515	0.000
1966	9.8607	0.746	24.505	0.000
1967	9.8661	0.748	24.505	0.000
1968	9.8692	0.626	24.560	0.000
1969	9.8724	0.518	24.560	0.000
1970	9.8755	0.420	24.560	0.000
1971	9.8787	0.368	24.610	0.000
1972	9.8819	0.404	24.610	0.000
1973	9.8979	0.440	24.540	0.000
1974	9.9033	0.472	24.540	0.000
1975	9.9087	0.480	24.535	0.000
1976	9.9141	0.404	24.535	0.000
1977	9.9180	0.292	24.560	0.000
1978	9.9220	0.194	24.560	0.000
1979	9.9259	0.128	24.580	0.000
1980	9.9298	0.098	24.580	0.000
1981	9.9330	0.108	24.580	0.000
1982	9.9362	0.138	24.495	0.000
1983	9.9394	0.174	24.495	0.000
1984	9.9426	0.202	24.495	0.000
1985	9.9458	0.234	24.495	0.000
1986	9.9618	0.238	24.560	0.000
1987	9.9671	0.200	24.560	0.000
1988	9.9724	0.178	24.525	0.000
1989	9.9777	0.154	24.525	0.000
1990	9.9830	0.192	24.500	0.000
1991	9.9883	0.232	24.500	0.000
1992	9.9937	0.348	24.500	0.000
1993	9.9977	0.450	24.560	0.000
1994	10.0016	0.684	24.560	0.000
1995	10.0056	0.938	24.490	0.000
1996	10.0096	0.976	24.490	0.000
1997	10.0150	0.936	24.590	0.000
1998	10.0204	0.810	24.590	0.000
1999	10.0258	0.752	24.550	0.000
2000	10.0311	0.786	24.550	0.000
2001	10.0364	0.866	24.550	0.000
2002	10.0417	0.930	24.550	0.000
2003	10.0470	0.946	24.550	0.000
2004	10.0524	0.902	24.495	0.000
2005	10.0577	0.772	24.495	0.000
2006	10.0617	0.598	24.570	0.000
2007	10.0657	0.422	24.570	0.000
2008	10.0697	0.290	24.560	0.000
2009	10.0737	0.208	24.560	0.000
2010	10.0817	0.184	24.535	0.000
2011	10.0897	0.202	24.535	0.000
2012	10.0937	0.232	24.580	0.000
2013	10.0977	0.250	24.580	0.000
2014	10.1017	0.248	24.580	0.000
2015	10.1056	0.216	24.560	0.000
2016	10.1111	0.174	24.560	0.000
2017	10.1166	0.132	24.605	0.000
2018	10.1220	0.110	24.605	0.000
2019	10.1259	0.104	24.530	0.000
2020	10.1298	0.100	24.530	0.000
[truncated: 15,011 more rows]
