# Supplementary material for: Applications of a novel reciprocating positive displacement pump in the simulation of pulsatile arterial blood flow
Source: PLoS One. 2022 Dec 13;17(12):e0270780. doi: 10.1371/journal.pone.0270780 (PMC9746965; doi:10.1371/journal.pone.0270780)
Supplement: S1 File — (ZIP) [file pone.0270780.s001.zip › Supporting Information Data Files/Flow Rates/Splenic/Splenic Rostral Normal (m) 08.csv]

Viewer Version	2.91
COM HW Type	RS485/USB Sensor Cable
COM HW Config	Config String: COM10, 115200, ECHOOFF
Sensor Cable Version	1.8
Product Type	Liquid Flow Sensor (SF06 Chip)
Product COM Protocol Config	SHDLC Device Address: 0
Product ID	SLF3S-1300F
Sensor Serial	2109-000156
I2C Address	8
Supply Voltage	3.5 V
Command Address	0x3608
Sampling Time [ms]	5
Scale Factor Flow lin.	500
Scale Factor Temp lin.	200
Scale Factor Custom	1
Sample #	Relative Time[s]	Flow linearized [ml/min]	Temperature linearized [deg C]	Custom []
49	0.2613	-0.014	23.580	0.000
50	0.2666	0.008	23.580	0.000
51	0.2720	0.028	23.590	0.000
52	0.2773	0.038	23.590	0.000
53	0.2826	0.034	23.615	0.000
54	0.2879	0.014	23.615	0.000
55	0.2933	-0.012	23.615	0.000
56	0.2986	-0.036	23.705	0.000
57	0.3039	-0.044	23.705	0.000
58	0.3079	-0.034	23.630	0.000
59	0.3119	-0.008	23.630	0.000
60	0.3159	0.012	23.675	0.000
61	0.3199	0.028	23.675	0.000
62	0.3252	0.034	23.720	0.000
63	0.3305	0.030	23.720	0.000
64	0.3358	0.014	23.670	0.000
65	0.3413	-0.008	23.670	0.000
66	0.3468	-0.030	23.670	0.000
67	0.3523	-0.036	23.690	0.000
68	0.3577	-0.032	23.690	0.000
69	0.3632	-0.016	23.700	0.000
70	0.3687	0.006	23.700	0.000
71	0.3742	0.030	23.740	0.000
72	0.3797	0.040	23.740	0.000
73	0.3852	0.032	23.730	0.000
74	0.3906	0.010	23.730	0.000
75	0.3946	-0.022	23.830	0.000
76	0.3987	-0.042	23.830	0.000
77	0.4027	-0.042	23.830	0.000
78	0.4067	-0.028	23.805	0.000
79	0.4106	0.004	23.805	0.000
80	0.4146	0.030	23.780	0.000
81	0.4186	0.042	23.780	0.000
82	0.4226	0.042	23.830	0.000
83	0.4279	0.018	23.830	0.000
84	0.4333	-0.012	23.820	0.000
85	0.4386	-0.040	23.820	0.000
86	0.4439	-0.048	23.865	0.000
87	0.4493	-0.040	23.865	0.000
88	0.4546	-0.016	23.865	0.000
89	0.4599	0.018	23.865	0.000
90	0.4652	0.038	23.865	0.000
91	0.4705	0.038	23.895	0.000
92	0.4759	0.036	23.895	0.000
93	0.4812	0.014	23.850	0.000
94	0.4866	-0.022	23.850	0.000
95	0.4905	-0.040	23.965	0.000
96	0.4945	-0.040	23.965	0.000
97	0.4985	-0.028	23.930	0.000
98	0.5025	-0.006	23.930	0.000
99	0.5079	0.016	23.930	0.000
100	0.5132	0.032	23.940	0.000
101	0.5186	0.036	23.940	0.000
102	0.5239	0.024	23.950	0.000
103	0.5292	0.004	23.950	0.000
104	0.5345	-0.016	23.940	0.000
105	0.5399	-0.032	23.940	0.000
106	0.5452	-0.032	23.990	0.000
107	0.5505	-0.026	23.990	0.000
108	0.5545	-0.008	23.890	0.000
109	0.5585	0.010	23.890	0.000
110	0.5625	0.022	23.890	0.000
111	0.5665	0.030	24.020	0.000
112	0.5745	0.024	24.020	0.000
113	0.5825	0.008	24.015	0.000
114	0.5865	-0.012	24.015	0.000
115	0.5905	-0.034	24.000	0.000
116	0.5945	-0.038	24.000	0.000
117	0.5985	-0.026	24.000	0.000
118	0.6038	-0.008	24.000	0.000
119	0.6091	0.016	24.015	0.000
120	0.6145	0.038	24.015	0.000
121	0.6198	0.042	24.015	0.000
122	0.6251	0.022	24.015	0.000
123	0.6305	-0.002	24.015	0.000
124	0.6358	-0.030	24.105	0.000
125	0.6412	-0.044	24.105	0.000
126	0.6466	-0.038	23.960	0.000
127	0.6518	-0.016	23.960	0.000
128	0.6571	0.006	24.090	0.000
129	0.6624	0.030	24.090	0.000
130	0.6664	0.036	24.100	0.000
131	0.6704	0.028	24.100	0.000
132	0.6744	0.010	24.100	0.000
133	0.6784	-0.016	24.040	0.000
134	0.6837	-0.028	24.040	0.000
135	0.6891	-0.032	24.145	0.000
136	0.6944	-0.032	24.145	0.000
137	0.6997	-0.012	24.110	0.000
138	0.7050	0.012	24.110	0.000
139	0.7104	0.024	24.065	0.000
140	0.7158	0.034	24.065	0.000
141	0.7212	0.028	24.145	0.000
142	0.7265	0.008	24.145	0.000
143	0.7318	-0.012	24.145	0.000
144	0.7370	-0.038	24.100	0.000
145	0.7423	-0.040	24.100	0.000
146	0.7463	-0.028	24.090	0.000
147	0.7504	-0.004	24.090	0.000
148	0.7544	0.024	24.085	0.000
149	0.7585	0.034	24.085	0.000
150	0.7637	0.034	24.160	0.000
151	0.7690	0.020	24.160	0.000
152	0.7743	-0.006	24.095	0.000
153	0.7796	-0.028	24.095	0.000
154	0.7850	-0.034	24.095	0.000
155	0.7904	-0.032	24.100	0.000
156	0.7957	-0.022	24.100	0.000
157	0.8010	0.000	24.125	0.000
158	0.8063	0.016	24.125	0.000
159	0.8103	0.026	24.135	0.000
160	0.8143	0.030	24.135	0.000
161	0.8183	0.024	24.160	0.000
162	0.8223	0.008	24.160	0.000
163	0.8276	-0.016	24.185	0.000
164	0.8329	-0.036	24.185	0.000
165	0.8382	-0.042	24.185	0.000
166	0.8436	-0.028	24.100	0.000
167	0.8490	-0.004	24.100	0.000
168	0.8543	0.024	24.155	0.000
169	0.8597	0.044	24.155	0.000
170	0.8651	0.040	24.260	0.000
171	0.8705	0.020	24.260	0.000
172	0.8744	-0.008	24.220	0.000
173	0.8784	-0.036	24.220	0.000
174	0.8823	-0.050	24.240	0.000
175	0.8862	-0.042	24.240	0.000
176	0.8943	-0.012	24.240	0.000
177	0.9023	0.016	24.210	0.000
178	0.9063	0.032	24.210	0.000
179	0.9104	0.038	24.150	0.000
180	0.9145	0.024	24.150	0.000
181	0.9186	0.004	24.185	0.000
182	0.9239	-0.018	24.185	0.000
183	0.9292	-0.036	24.280	0.000
184	0.9345	-0.038	24.280	0.000
185	0.9385	-0.028	24.230	0.000
186	0.9425	-0.008	24.230	0.000
187	0.9465	0.012	24.230	0.000
188	0.9505	0.028	24.320	0.000
189	0.9584	0.040	24.320	0.000
190	0.9663	0.034	24.310	0.000
191	0.9717	0.008	24.310	0.000
192	0.9770	-0.016	24.270	0.000
193	0.9823	-0.040	24.270	0.000
194	0.9863	-0.046	24.325	0.000
195	0.9903	-0.038	24.325	0.000
196	0.9943	-0.008	24.290	0.000
197	0.9983	0.026	24.290	0.000
198	1.0023	0.042	24.290	0.000
199	1.0063	0.042	24.310	0.000
200	1.0103	0.024	24.310	0.000
201	1.0142	-0.006	24.310	0.000
202	1.0222	-0.028	24.310	0.000
203	1.0302	-0.044	24.270	0.000
204	1.0355	-0.042	24.270	0.000
205	1.0409	-0.020	24.300	0.000
206	1.0462	0.002	24.300	0.000
207	1.0515	0.014	24.295	0.000
208	1.0568	0.032	24.295	0.000
209	1.0621	0.034	24.295	0.000
210	1.0661	0.024	24.350	0.000
211	1.0701	0.004	24.350	0.000
212	1.0742	-0.022	24.325	0.000
213	1.0782	-0.036	24.325	0.000
214	1.0835	-0.038	24.320	0.000
215	1.0889	-0.028	24.320	0.000
216	1.0943	-0.002	24.360	0.000
217	1.0997	0.024	24.360	0.000
218	1.1051	0.042	24.330	0.000
219	1.1105	0.040	24.330	0.000
220	1.1158	0.016	24.330	0.000
221	1.1211	-0.012	24.380	0.000
222	1.1265	-0.040	24.380	0.000
223	1.1304	-0.050	24.345	0.000
224	1.1343	-0.038	24.345	0.000
225	1.1382	-0.010	24.345	0.000
226	1.1421	0.020	24.345	0.000
227	1.1501	0.034	24.385	0.000
228	1.1581	0.038	24.385	0.000
229	1.1621	0.022	24.355	0.000
230	1.1661	-0.006	24.355	0.000
231	1.1701	-0.030	24.355	0.000
232	1.1741	-0.036	24.420	0.000
233	1.1795	-0.032	24.420	0.000
234	1.1848	-0.020	24.390	0.000
235	1.1902	0.004	24.390	0.000
236	1.1942	0.026	24.355	0.000
237	1.1981	0.028	24.355	0.000
238	1.2021	0.026	24.395	0.000
239	1.2061	0.014	24.395	0.000
240	1.2142	-0.002	24.430	0.000
241	1.2224	-0.016	24.430	0.000
242	1.2278	-0.032	24.430	0.000
243	1.2332	-0.038	24.425	0.000
244	1.2386	-0.020	24.425	0.000
245	1.2425	0.002	24.410	0.000
246	1.2463	0.016	24.410	0.000
247	1.2502	0.026	24.450	0.000
248	1.2540	0.028	24.450	0.000
249	1.2580	0.018	24.510	0.000
250	1.2620	-0.006	24.510	0.000
251	1.2660	-0.030	24.405	0.000
252	1.2700	-0.032	24.405	0.000
253	1.2780	-0.026	24.405	0.000
254	1.2860	-0.020	24.480	0.000
255	1.2913	-0.002	24.480	0.000
256	1.2966	0.016	24.435	0.000
257	1.3020	0.024	24.435	0.000
258	1.3073	0.026	24.480	0.000
259	1.3127	0.016	24.480	0.000
260	1.3180	0.004	24.475	0.000
261	1.3233	-0.014	24.475	0.000
262	1.3286	-0.034	24.495	0.000
263	1.3339	-0.038	24.495	0.000
264	1.3393	-0.028	24.495	0.000
265	1.3446	-0.004	24.470	0.000
266	1.3499	0.020	24.470	0.000
267	1.3539	0.034	24.465	0.000
268	1.3579	0.036	24.465	0.000
269	1.3619	0.024	24.490	0.000
270	1.3659	-0.006	24.490	0.000
271	1.3712	-0.034	24.370	0.000
272	1.3765	-0.044	24.370	0.000
273	1.3818	-0.038	24.495	0.000
274	1.3871	-0.014	24.495	0.000
275	1.3924	0.010	24.495	0.000
276	1.3977	0.024	24.490	0.000
277	1.4017	0.034	24.490	0.000
278	1.4058	0.026	24.460	0.000
279	1.4098	0.004	24.460	0.000
280	1.4138	-0.014	24.555	0.000
281	1.4191	-0.032	24.555	0.000
282	1.4245	-0.034	24.450	0.000
283	1.4298	-0.022	24.450	0.000
284	1.4352	-0.004	24.510	0.000
285	1.4405	0.008	24.510	0.000
286	1.4458	0.024	24.510	0.000
287	1.4511	0.032	24.570	0.000
288	1.4564	0.028	24.570	0.000
289	1.4617	0.020	24.535	0.000
290	1.4657	0.002	24.535	0.000
291	1.4697	-0.008	24.520	0.000
292	1.4737	-0.006	24.520	0.000
293	1.4777	-0.010	24.550	0.000
294	1.4859	0.014	24.550	0.000
295	1.4942	0.046	24.550	0.000
296	1.4981	0.082	24.550	0.000
297	1.5020	0.102	24.550	0.000
298	1.5059	0.098	24.505	0.000
299	1.5099	0.082	24.505	0.000
300	1.5152	0.058	24.595	0.000
301	1.5205	0.036	24.595	0.000
302	1.5258	0.034	24.565	0.000
303	1.5298	0.060	24.565	0.000
304	1.5337	0.096	24.525	0.000
305	1.5377	0.128	24.525	0.000
306	1.5417	0.154	24.505	0.000
307	1.5499	0.174	24.505	0.000
308	1.5581	0.160	24.505	0.000
309	1.5633	0.126	24.565	0.000
310	1.5686	0.092	24.565	0.000
311	1.5738	0.078	24.530	0.000
312	1.5778	0.066	24.530	0.000
313	1.5818	0.072	24.530	0.000
314	1.5858	0.092	24.530	0.000
315	1.5897	0.122	24.620	0.000
316	1.5937	0.142	24.620	0.000
317	1.5977	0.132	24.555	0.000
318	1.6017	0.112	24.555	0.000
319	1.6057	0.074	24.555	0.000
320	1.6137	0.040	24.600	0.000
321	1.6216	0.020	24.600	0.000
322	1.6271	0.024	24.635	0.000
323	1.6326	0.052	24.635	0.000
324	1.6381	0.084	24.560	0.000
325	1.6434	0.124	24.560	0.000
326	1.6487	0.136	24.550	0.000
327	1.6541	0.130	24.550	0.000
328	1.6572	0.098	24.640	0.000
329	1.6603	0.056	24.640	0.000
330	1.6635	0.034	24.640	0.000
331	1.6666	0.034	24.600	0.000
332	1.6697	0.048	24.600	0.000
333	1.6776	0.076	24.590	0.000
334	1.6856	0.102	24.590	0.000
335	1.6910	0.128	24.525	0.000
336	1.6964	0.130	24.525	0.000
337	1.7018	0.118	24.575	0.000
338	1.7071	0.086	24.575	0.000
339	1.7124	0.052	24.600	0.000
340	1.7177	0.040	24.600	0.000
341	1.7216	0.028	24.600	0.000
342	1.7256	0.038	24.620	0.000
343	1.7296	0.060	24.620	0.000
344	1.7336	0.082	24.670	0.000
345	1.7416	0.102	24.670	0.000
346	1.7495	0.114	24.635	0.000
347	1.7536	0.100	24.635	0.000
348	1.7576	0.066	24.710	0.000
349	1.7617	0.036	24.710	0.000
350	1.7657	0.018	24.585	0.000
351	1.7710	0.010	24.585	0.000
352	1.7763	0.022	24.585	0.000
353	1.7815	0.054	24.650	0.000
354	1.7856	0.086	24.650	0.000
355	1.7896	0.096	24.665	0.000
356	1.7937	0.092	24.665	0.000
357	1.7977	0.066	24.610	0.000
358	1.8056	0.036	24.610	0.000
359	1.8135	0.014	24.635	0.000
360	1.8189	0.000	24.635	0.000
361	1.8242	0.012	24.655	0.000
362	1.8296	0.034	24.655	0.000
363	1.8335	0.054	24.655	0.000
364	1.8375	0.080	24.660	0.000
365	1.8415	0.084	24.660	0.000
366	1.8455	0.070	24.595	0.000
367	1.8519	0.052	24.595	0.000
368	1.8582	0.020	24.645	0.000
369	1.8646	-0.004	24.645	0.000
370	1.8710	-0.004	24.700	0.000
371	1.8774	0.008	24.700	0.000
372	1.8815	0.034	24.680	0.000
373	1.8856	0.058	24.680	0.000
374	1.8897	0.074	24.680	0.000
375	1.8938	0.070	24.670	0.000
376	1.8990	0.048	24.670	0.000
377	1.9043	0.026	24.655	0.000
378	1.9095	0.002	24.655	0.000
379	1.9135	-0.008	24.715	0.000
380	1.9175	0.002	24.715	0.000
381	1.9215	0.012	24.715	0.000
382	1.9255	0.036	24.715	0.000
383	1.9309	0.054	24.650	0.000
384	1.9363	0.058	24.650	0.000
385	1.9417	0.054	24.650	0.000
386	1.9469	0.040	24.690	0.000
387	1.9522	0.022	24.690	0.000
388	1.9575	0.002	24.685	0.000
389	1.9629	-0.004	24.685	0.000
390	1.9683	-0.002	24.700	0.000
391	1.9737	0.012	24.700	0.000
392	1.9769	0.034	24.785	0.000
393	1.9800	0.046	24.785	0.000
394	1.9832	0.044	24.745	0.000
395	1.9863	0.044	24.745	0.000
396	1.9894	0.036	24.745	0.000
397	1.9974	0.016	24.775	0.000
398	2.0054	-0.002	24.775	0.000
399	2.0108	-0.008	24.700	0.000
400	2.0162	0.000	24.700	0.000
401	2.0216	0.008	24.765	0.000
402	2.0269	0.018	24.765	0.000
403	2.0321	0.040	24.750	0.000
404	2.0374	0.048	24.750	0.000
405	2.0406	0.038	24.705	0.000
406	2.0438	0.026	24.705	0.000
407	2.0471	0.010	24.705	0.000
408	2.0503	-0.006	24.670	0.000
409	2.0535	-0.012	24.670	0.000
410	2.0694	-0.004	24.690	0.000
411	2.0734	0.010	24.690	0.000
412	2.0774	0.030	24.730	0.000
413	2.0813	0.042	24.730	0.000
414	2.0853	0.044	24.760	0.000
415	2.0907	0.038	24.760	0.000
416	2.0961	0.026	24.830	0.000
417	2.1015	0.008	24.830	0.000
418	2.1055	-0.014	24.830	0.000
419	2.1094	-0.020	24.775	0.000
420	2.1133	-0.010	24.775	0.000
421	2.1172	0.006	24.735	0.000
422	2.1252	0.022	24.735	0.000
423	2.1332	0.036	24.745	0.000
424	2.1386	0.052	24.745	0.000
425	2.1439	0.042	24.735	0.000
426	2.1493	0.016	24.735	0.000
427	2.1547	-0.002	24.735	0.000
428	2.1600	-0.016	24.710	0.000
429	2.1654	-0.018	24.710	0.000
430	2.1694	-0.006	24.730	0.000
431	2.1733	0.012	24.730	0.000
432	2.1773	0.030	24.775	0.000
433	2.1812	0.040	24.775	0.000
434	2.1866	0.040	24.805	0.000
435	2.1920	0.026	24.805	0.000
436	2.1974	0.012	24.765	0.000
437	2.2027	-0.002	24.765	0.000
438	2.2080	-0.012	24.765	0.000
439	2.2132	-0.012	24.755	0.000
440	2.2186	-0.008	24.755	0.000
441	2.2239	0.002	24.805	0.000
442	2.2292	0.018	24.805	0.000
443	2.2324	0.036	24.765	0.000
444	2.2356	0.042	24.765	0.000
445	2.2389	0.034	24.820	0.000
446	2.2421	0.022	24.820	0.000
447	2.2453	-0.002	24.805	0.000
448	2.2534	-0.022	24.805	0.000
449	2.2615	-0.026	24.805	0.000
450	2.2668	-0.018	24.805	0.000
451	2.2721	0.004	24.805	0.000
452	2.2774	0.028	24.805	0.000
453	2.2827	0.040	24.805	0.000
454	2.2880	0.046	24.775	0.000
455	2.2933	0.032	24.775	0.000
456	2.2972	0.004	24.775	0.000
457	2.3012	-0.012	24.775	0.000
458	2.3051	-0.026	24.790	0.000
459	2.3091	-0.022	24.790	0.000
460	2.3171	-0.004	24.790	0.000
461	2.3251	0.016	24.790	0.000
462	2.3291	0.034	24.790	0.000
463	2.3331	0.042	24.805	0.000
464	2.3371	0.036	24.805	0.000
465	2.3411	0.018	24.865	0.000
466	2.3465	-0.002	24.865	0.000
467	2.3520	-0.014	24.805	0.000
468	2.3575	-0.026	24.805	0.000
469	2.3615	-0.024	24.830	0.000
470	2.3656	-0.006	24.830	0.000
471	2.3696	0.016	24.830	0.000
472	2.3737	0.036	24.825	0.000
473	2.3816	0.042	24.825	0.000
474	2.3895	0.044	24.790	0.000
475	2.3947	0.020	24.790	0.000
476	2.3999	-0.008	24.835	0.000
477	2.4051	-0.034	24.835	0.000
478	2.4091	-0.044	24.825	0.000
479	2.4131	-0.026	24.825	0.000
480	2.4172	0.006	24.865	0.000
481	2.4212	0.034	24.865	0.000
482	2.4276	0.050	24.865	0.000
483	2.4340	0.050	24.865	0.000
484	2.4404	0.034	24.865	0.000
485	2.4467	-0.002	24.825	0.000
486	2.4531	-0.024	24.825	0.000
487	2.4571	-0.034	24.860	0.000
488	2.4611	-0.028	24.860	0.000
489	2.4651	-0.010	24.865	0.000
490	2.4690	0.008	24.865	0.000
491	2.4744	0.026	24.805	0.000
492	2.4797	0.038	24.805	0.000
493	2.4851	0.040	24.805	0.000
494	2.4904	0.034	24.785	0.000
495	2.4958	0.008	24.785	0.000
496	2.5011	-0.018	24.815	0.000
497	2.5064	-0.032	24.815	0.000
498	2.5118	-0.040	24.870	0.000
499	2.5171	-0.028	24.870	0.000
500	2.5211	0.004	24.835	0.000
501	2.5251	0.030	24.835	0.000
502	2.5291	0.052	24.805	0.000
503	2.5331	0.056	24.805	0.000
504	2.5384	0.034	24.805	0.000
505	2.5437	-0.002	24.840	0.000
506	2.5489	-0.030	24.840	0.000
507	2.5521	-0.044	24.905	0.000
508	2.5553	-0.034	24.905	0.000
509	2.5585	-0.002	24.885	0.000
510	2.5617	0.030	24.885	0.000
511	2.5649	0.048	24.835	0.000
512	2.5809	0.052	24.835	0.000
513	2.5849	0.038	24.900	0.000
514	2.5889	0.012	24.900	0.000
515	2.5929	-0.014	24.900	0.000
516	2.5969	-0.026	24.865	0.000
517	2.6023	-0.028	24.865	0.000
518	2.6076	-0.018	24.860	0.000
519	2.6129	0.004	24.860	0.000
520	2.6182	0.020	24.855	0.000
521	2.6235	0.032	24.855	0.000
522	2.6289	0.042	24.910	0.000
523	2.6342	0.038	24.910	0.000
524	2.6395	0.014	24.900	0.000
525	2.6448	-0.012	24.900	0.000
526	2.6502	-0.024	24.900	0.000
527	2.6555	-0.030	24.905	0.000
528	2.6608	-0.018	24.905	0.000
529	2.6648	0.016	24.840	0.000
530	2.6688	0.046	24.840	0.000
531	2.6728	0.058	24.910	0.000
532	2.6768	0.058	24.910	0.000
533	2.6821	0.042	24.845	0.000
534	2.6875	0.016	24.845	0.000
535	2.6928	-0.006	24.915	0.000
536	2.6982	-0.012	24.915	0.000
537	2.7036	0.004	24.915	0.000
538	2.7090	0.022	24.890	0.000
539	2.7143	0.042	24.890	0.000
540	2.7195	0.054	24.930	0.000
541	2.7248	0.070	24.930	0.000
542	2.7302	0.072	24.925	0.000
543	2.7355	0.064	24.925	0.000
544	2.7409	0.048	24.875	0.000
545	2.7441	0.032	24.875	0.000
546	2.7472	0.006	24.885	0.000
547	2.7504	0.002	24.885	0.000
548	2.7536	0.020	24.885	0.000
549	2.7568	0.040	24.925	0.000
550	2.7648	0.070	24.925	0.000
551	2.7729	0.088	24.875	0.000
552	2.7782	0.082	24.875	0.000
553	2.7835	0.052	24.895	0.000
554	2.7889	0.028	24.895	0.000
555	2.7942	-0.002	24.880	0.000
556	2.7995	-0.002	24.880	0.000
557	2.8048	0.024	24.935	0.000
558	2.8080	0.056	24.935	0.000
559	2.8112	0.082	24.935	0.000
560	2.8144	0.098	25.010	0.000
561	2.8176	0.090	25.010	0.000
562	2.8208	0.076	24.890	0.000
563	2.8288	0.050	24.890	0.000
564	2.8368	0.036	24.970	0.000
565	2.8421	0.042	24.970	0.000
566	2.8475	0.040	24.940	0.000
567	2.8528	0.044	24.940	0.000
568	2.8581	0.052	24.920	0.000
569	2.8635	0.064	24.920	0.000
570	2.8688	0.080	24.920	0.000
571	2.8728	0.102	25.000	0.000
572	2.8768	0.096	25.000	0.000
573	2.8808	0.078	24.970	0.000
574	2.8848	0.048	24.970	0.000
575	2.8927	0.018	24.870	0.000
576	2.9007	0.006	24.870	0.000
577	2.9060	0.018	24.920	0.000
578	2.9114	0.052	24.920	0.000
579	2.9167	0.092	25.040	0.000
580	2.9207	0.112	25.040	0.000
581	2.9248	0.102	25.040	0.000
582	2.9288	0.062	24.950	0.000
583	2.9329	0.016	24.950	0.000
584	2.9368	-0.006	24.995	0.000
585	2.9408	-0.008	24.995	0.000
586	2.9448	0.010	24.920	0.000
587	2.9487	0.042	24.920	0.000
588	2.9567	0.060	24.940	0.000
589	2.9647	0.062	24.940	0.000
590	2.9700	0.062	24.960	0.000
591	2.9754	0.050	24.960	0.000
592	2.9807	0.042	24.960	0.000
593	2.9860	0.038	24.920	0.000
594	2.9914	0.034	24.920	0.000
595	2.9967	0.026	24.910	0.000
596	2.9999	0.022	24.910	0.000
597	3.0031	0.030	24.950	0.000
598	3.0063	0.044	24.950	0.000
599	3.0095	0.078	24.970	0.000
600	3.0127	0.116	24.970	0.000
601	3.0208	0.120	24.930	0.000
602	3.0290	0.112	24.930	0.000
603	3.0342	0.076	24.930	0.000
604	3.0394	0.048	24.945	0.000
605	3.0447	0.046	24.945	0.000
606	3.0500	0.058	24.890	0.000
607	3.0554	0.100	24.890	0.000
608	3.0608	0.148	24.950	0.000
609	3.0639	0.170	24.950	0.000
610	3.0671	0.168	24.960	0.000
611	3.0702	0.142	24.960	0.000
612	3.0734	0.106	24.975	0.000
613	3.0766	0.082	24.975	0.000
614	3.0846	0.070	24.975	0.000
615	3.0926	0.072	24.960	0.000
616	3.0980	0.082	24.960	0.000
617	3.1033	0.092	24.985	0.000
618	3.1086	0.102	24.985	0.000
619	3.1140	0.110	24.945	0.000
620	3.1193	0.116	24.945	0.000
621	3.1246	0.110	24.930	0.000
622	3.1278	0.082	24.930	0.000
623	3.1310	0.064	24.930	0.000
624	3.1342	0.042	24.930	0.000
625	3.1374	0.030	24.930	0.000
626	3.1406	0.038	24.905	0.000
627	3.1566	0.066	24.905	0.000
628	3.1606	0.102	25.030	0.000
629	3.1646	0.120	25.030	0.000
630	3.1687	0.114	24.990	0.000
631	3.1727	0.096	24.990	0.000
632	3.1780	0.054	25.030	0.000
633	3.1832	0.018	25.030	0.000
634	3.1885	0.014	25.035	0.000
635	3.1925	0.036	25.035	0.000
636	3.1965	0.070	25.035	0.000
637	3.2005	0.104	25.000	0.000
638	3.2045	0.152	25.000	0.000
639	3.2124	0.184	24.980	0.000
640	3.2203	0.174	24.980	0.000
641	3.2257	0.156	24.960	0.000
642	3.2311	0.142	24.960	0.000
643	3.2365	0.140	24.940	0.000
644	3.2404	0.146	24.940	0.000
645	3.2444	0.174	25.030	0.000
646	3.2483	0.258	25.030	0.000
647	3.2523	0.318	25.030	0.000
648	3.2577	0.386	24.935	0.000
649	3.2630	0.470	24.935	0.000
650	3.2684	0.498	25.055	0.000
651	3.2737	0.478	25.055	0.000
652	3.2790	0.414	25.035	0.000
653	3.2843	0.340	25.035	0.000
654	3.2896	0.304	25.060	0.000
655	3.2949	0.314	25.060	0.000
656	3.3003	0.378	25.110	0.000
657	3.3056	0.426	25.110	0.000
658	3.3110	0.440	25.110	0.000
659	3.3163	0.402	24.980	0.000
660	3.3203	0.322	24.980	0.000
661	3.3243	0.244	25.045	0.000
662	3.3283	0.186	25.045	0.000
663	3.3323	0.154	25.060	0.000
664	3.3376	0.152	25.060	0.000
665	3.3429	0.172	24.990	0.000
666	3.3483	0.192	24.990	0.000
667	3.3536	0.210	25.005	0.000
668	3.3589	0.220	25.005	0.000
669	3.3642	0.220	25.005	0.000
670	3.3696	0.204	25.050	0.000
671	3.3750	0.166	25.050	0.000
672	3.3804	0.130	25.050	0.000
673	3.3843	0.102	25.050	0.000
674	3.3883	0.090	24.995	0.000
675	3.3923	0.108	24.995	0.000
676	3.3963	0.134	25.035	0.000
677	3.4042	0.158	25.035	0.000
678	3.4122	0.218	24.970	0.000
679	3.4162	0.220	24.970	0.000
680	3.4202	0.206	24.970	0.000
681	3.4243	0.178	25.010	0.000
682	3.4283	0.166	25.010	0.000
683	3.4337	0.182	25.010	0.000
684	3.4391	0.242	25.010	0.000
685	3.4445	0.344	25.095	0.000
686	3.4485	0.468	25.095	0.000
687	3.4524	0.578	25.005	0.000
688	3.4563	0.696	25.005	0.000
689	3.4603	0.792	25.000	0.000
690	3.4684	0.830	25.000	0.000
691	3.4766	0.878	25.000	0.000
692	3.4818	0.958	25.010	0.000
693	3.4870	1.064	25.010	0.000
694	3.4923	1.224	25.055	0.000
695	3.4963	1.530	25.055	0.000
696	3.5003	1.686	25.035	0.000
697	3.5043	1.722	25.035	0.000
698	3.5083	1.630	25.025	0.000
699	3.5123	1.440	25.025	0.000
700	3.5163	1.244	25.060	0.000
701	3.5203	1.028	25.060	0.000
702	3.5243	0.790	25.060	0.000
703	3.5322	0.638	25.050	0.000
704	3.5402	0.580	25.050	0.000
705	3.5456	0.540	24.990	0.000
706	3.5509	0.516	24.990	0.000
707	3.5562	0.466	24.970	0.000
708	3.5615	0.396	24.970	0.000
709	3.5668	0.324	24.960	0.000
710	3.5721	0.238	24.960	0.000
711	3.5753	0.194	24.935	0.000
712	3.5785	0.196	24.935	0.000
713	3.5817	0.226	24.935	0.000
714	3.5849	0.284	24.940	0.000
715	3.5881	0.364	24.940	0.000
716	3.5963	0.462	24.940	0.000
717	3.6045	0.576	24.940	0.000
718	3.6097	0.716	25.000	0.000
719	3.6149	0.804	25.000	0.000
720	3.6201	0.878	24.925	0.000
721	3.6255	0.902	24.925	0.000
722	3.6308	0.912	24.900	0.000
723	3.6361	0.954	24.900	0.000
724	3.6401	1.080	24.900	0.000
725	3.6441	1.292	24.875	0.000
726	3.6481	1.480	24.875	0.000
727	3.6520	1.582	24.980	0.000
728	3.6601	1.584	24.980	0.000
729	3.6681	1.316	24.925	0.000
730	3.6721	1.010	24.925	0.000
731	3.6761	0.776	24.960	0.000
732	3.6801	0.662	24.960	0.000
733	3.6841	0.636	24.855	0.000
734	3.6894	0.612	24.855	0.000
735	3.6947	0.596	24.855	0.000
736	3.7000	0.532	24.865	0.000
737	3.7053	0.434	24.865	0.000
738	3.7107	0.352	24.890	0.000
739	3.7160	0.262	24.890	0.000
740	3.7213	0.204	24.865	0.000
741	3.7267	0.158	24.865	0.000
742	3.7320	0.134	24.920	0.000
743	3.7373	0.124	24.920	0.000
744	3.7427	0.126	24.875	0.000
745	3.7480	0.142	24.875	0.000
746	3.7520	0.164	24.875	0.000
747	3.7560	0.192	24.785	0.000
748	3.7600	0.194	24.785	0.000
749	3.7640	0.164	24.915	0.000
750	3.7693	0.126	24.915	0.000
751	3.7746	0.086	24.910	0.000
752	3.7800	0.064	24.910	0.000
753	3.7853	0.070	24.835	0.000
754	3.7907	0.096	24.835	0.000
755	3.7961	0.160	24.800	0.000
756	3.8015	0.240	24.800	0.000
757	3.8070	0.302	24.800	0.000
758	3.8124	0.300	24.815	0.000
759	3.8176	0.288	24.815	0.000
760	3.8227	0.282	24.765	0.000
761	3.8279	0.308	24.765	0.000
762	3.8319	0.406	24.835	0.000
763	3.8359	0.538	24.835	0.000
764	3.8399	0.704	24.825	0.000
765	3.8439	0.842	24.825	0.000
766	3.8493	1.016	24.785	0.000
767	3.8546	1.142	24.785	0.000
768	3.8599	1.142	24.785	0.000
769	3.8653	1.110	24.825	0.000
770	3.8706	1.032	24.825	0.000
771	3.8759	0.970	24.785	0.000
772	3.8813	0.986	24.785	0.000
773	3.8866	1.072	24.745	0.000
774	3.8919	1.140	24.745	0.000
775	3.8975	1.206	24.880	0.000
776	3.9031	1.142	24.880	0.000
777	3.9087	0.988	24.815	0.000
778	3.9142	0.762	24.815	0.000
779	3.9198	0.544	24.815	0.000
780	3.9254	0.388	24.780	0.000
781	3.9310	0.282	24.780	0.000
782	3.9349	0.254	24.765	0.000
783	3.9389	0.274	24.765	0.000
784	3.9429	0.282	24.800	0.000
785	3.9468	0.264	24.800	0.000
786	3.9523	0.246	24.765	0.000
787	3.9578	0.244	24.765	0.000
788	3.9633	0.222	24.785	0.000
789	3.9673	0.212	24.785	0.000
790	3.9712	0.222	24.785	0.000
791	3.9751	0.284	24.765	0.000
792	3.9790	0.388	24.765	0.000
793	3.9843	0.504	24.765	0.000
794	3.9896	0.658	24.765	0.000
795	3.9949	0.816	24.760	0.000
796	4.0002	1.000	24.760	0.000
797	4.0055	1.142	24.785	0.000
798	4.0109	1.116	24.785	0.000
799	4.0162	1.006	24.715	0.000
800	4.0216	0.876	24.715	0.000
801	4.0269	0.878	24.715	0.000
802	4.0301	0.970	24.710	0.000
803	4.0333	1.110	24.710	0.000
804	4.0365	1.272	24.770	0.000
805	4.0397	1.230	24.770	0.000
806	4.0428	1.088	24.770	0.000
807	4.0591	0.858	24.770	0.000
808	4.0630	0.646	24.755	0.000
809	4.0670	0.514	24.755	0.000
810	4.0709	0.424	24.745	0.000
811	4.0749	0.368	24.745	0.000
812	4.0802	0.354	24.745	0.000
813	4.0855	0.352	24.710	0.000
814	4.0908	0.324	24.710	0.000
815	4.0961	0.290	24.700	0.000
816	4.1014	0.256	24.700	0.000
817	4.1068	0.200	24.775	0.000
818	4.1121	0.144	24.775	0.000
819	4.1174	0.114	24.740	0.000
820	4.1227	0.118	24.740	0.000
821	4.1281	0.132	24.740	0.000
822	4.1334	0.180	24.690	0.000
823	4.1387	0.280	24.690	0.000
824	4.1429	0.380	24.720	0.000
825	4.1470	0.494	24.720	0.000
826	4.1511	0.610	24.720	0.000
827	4.1553	0.640	24.720	0.000
828	4.1591	0.672	24.725	0.000
829	4.1630	0.794	24.725	0.000
830	4.1669	0.876	24.730	0.000
831	4.1707	1.026	24.730	0.000
832	4.1788	1.180	24.730	0.000
833	4.1868	1.414	24.695	0.000
834	4.1921	1.664	24.695	0.000
835	4.1974	1.722	24.750	0.000
836	4.2028	1.580	24.750	0.000
837	4.2081	1.396	24.725	0.000
838	4.2134	1.214	24.725	0.000
839	4.2187	1.022	24.650	0.000
840	4.2240	0.902	24.650	0.000
841	4.2294	0.840	24.655	0.000
842	4.2347	0.786	24.655	0.000
843	4.2400	0.750	24.655	0.000
844	4.2453	0.706	24.700	0.000
845	4.2507	0.610	24.700	0.000
846	4.2560	0.478	24.695	0.000
847	4.2613	0.334	24.695	0.000
848	4.2666	0.238	24.700	0.000
849	4.2711	0.180	24.700	0.000
850	4.2756	0.156	24.620	0.000
851	4.2800	0.152	24.620	0.000
852	4.2845	0.166	24.610	0.000
853	4.2880	0.180	24.610	0.000
854	4.2915	0.186	24.610	0.000
855	4.2950	0.184	24.625	0.000
856	4.2985	0.160	24.625	0.000
857	4.3049	0.138	24.635	0.000
858	4.3113	0.114	24.635	0.000
859	4.3177	0.100	24.590	0.000
860	4.3241	0.092	24.590	0.000
861	4.3305	0.098	24.680	0.000
862	4.3345	0.138	24.680	0.000
863	4.3385	0.166	24.655	0.000
864	4.3425	0.214	24.655	0.000
865	4.3465	0.258	24.655	0.000
866	4.3519	0.284	24.665	0.000
867	4.3572	0.302	24.665	0.000
868	4.3626	0.312	24.580	0.000
869	4.3665	0.346	24.580	0.000
870	4.3705	0.432	24.640	0.000
871	4.3745	0.556	24.640	0.000
872	4.3785	0.786	24.625	0.000
873	4.3865	1.236	24.625	0.000
874	4.3945	1.512	24.640	0.000
875	4.3985	1.562	24.640	0.000
876	4.4025	1.432	24.640	0.000
877	4.4065	1.272	24.665	0.000
878	4.4105	1.194	24.665	0.000
879	4.4159	1.170	24.620	0.000
880	4.4213	1.102	24.620	0.000
881	4.4268	1.064	24.640	0.000
882	4.4307	0.994	24.640	0.000
883	4.4347	0.912	24.645	0.000
884	4.4386	0.800	24.645	0.000
885	4.4426	0.658	24.665	0.000
886	4.4505	0.480	24.665	0.000
887	4.4585	0.330	24.665	0.000
888	4.4639	0.238	24.605	0.000
889	4.4692	0.188	24.605	0.000
890	4.4745	0.164	24.680	0.000
891	4.4785	0.172	24.680	0.000
892	4.4825	0.190	24.555	0.000
893	4.4866	0.202	24.555	0.000
894	4.4906	0.200	24.505	0.000
895	4.4946	0.218	24.505	0.000
896	4.4986	0.206	24.615	0.000
897	4.5025	0.192	24.615	0.000
898	4.5065	0.200	24.615	0.000
899	4.5145	0.222	24.640	0.000
900	4.5225	0.312	24.640	0.000
901	4.5278	0.432	24.670	0.000
902	4.5332	0.558	24.670	0.000
903	4.5385	0.730	24.610	0.000
904	4.5439	0.868	24.610	0.000
905	4.5494	0.966	24.520	0.000
906	4.5548	1.006	24.520	0.000
907	4.5579	1.018	24.640	0.000
908	4.5611	1.072	24.640	0.000
909	4.5642	1.138	24.640	0.000
910	4.5673	1.352	24.660	0.000
911	4.5704	1.696	24.660	0.000
912	4.5784	1.822	24.605	0.000
913	4.5864	1.870	24.605	0.000
914	4.5917	1.622	24.665	0.000
915	4.5970	1.294	24.665	0.000
916	4.6024	1.048	24.660	0.000
917	4.6077	0.790	24.660	0.000
918	4.6131	0.632	24.610	0.000
919	4.6184	0.566	24.610	0.000
920	4.6216	0.540	24.610	0.000
921	4.6248	0.540	24.585	0.000
922	4.6280	0.488	24.585	0.000
923	4.6312	0.396	24.560	0.000
924	4.6343	0.290	24.560	0.000
925	4.6424	0.194	24.640	0.000
926	4.6504	0.130	24.640	0.000
927	4.6558	0.102	24.630	0.000
928	4.6611	0.100	24.630	0.000
929	4.6664	0.118	24.610	0.000
930	4.6717	0.144	24.610	0.000
931	4.6770	0.162	24.610	0.000
932	4.6823	0.182	24.580	0.000
933	4.6886	0.200	24.580	0.000
934	4.6950	0.218	24.580	0.000
935	4.7014	0.222	24.580	0.000
936	4.7078	0.218	24.555	0.000
937	4.7142	0.230	24.555	0.000
938	4.7174	0.266	24.535	0.000
939	4.7206	0.320	24.535	0.000
940	4.7238	0.440	24.590	0.000
941	4.7270	0.614	24.590	0.000
942	4.7302	0.826	24.590	0.000
943	4.7356	1.018	24.580	0.000
944	4.7409	1.126	24.580	0.000
945	4.7463	1.110	24.555	0.000
946	4.7516	1.018	24.555	0.000
947	4.7569	0.964	24.635	0.000
948	4.7623	1.022	24.635	0.000
949	4.7676	1.172	24.540	0.000
950	4.7730	1.318	24.540	0.000
951	4.7783	1.322	24.605	0.000
952	4.7836	1.202	24.605	0.000
953	4.7889	1.008	24.605	0.000
954	4.7942	0.788	24.615	0.000
955	4.7996	0.602	24.615	0.000
956	4.8049	0.442	24.600	0.000
957	4.8103	0.348	24.600	0.000
958	4.8142	0.300	24.595	0.000
959	4.8182	0.268	24.595	0.000
960	4.8222	0.262	24.595	0.000
961	4.8262	0.256	24.595	0.000
962	4.8304	0.236	24.575	0.000
963	4.8346	0.210	24.575	0.000
964	4.8387	0.174	24.575	0.000
965	4.8429	0.128	24.520	0.000
966	4.8507	0.136	24.520	0.000
967	4.8584	0.160	24.565	0.000
968	4.8637	0.198	24.565	0.000
969	4.8689	0.276	24.535	0.000
970	4.8741	0.366	24.535	0.000
971	4.8795	0.512	24.600	0.000
972	4.8849	0.666	24.600	0.000
973	4.8902	0.740	24.500	0.000
974	4.8934	0.750	24.500	0.000
975	4.8966	0.714	24.500	0.000
976	4.8998	0.734	24.525	0.000
977	4.9030	0.818	24.525	0.000
978	4.9062	0.964	24.555	0.000
979	4.9142	1.150	24.555	0.000
980	4.9222	1.332	24.560	0.000
981	4.9275	1.450	24.560	0.000
982	4.9328	1.524	24.560	0.000
983	4.9381	1.488	24.560	0.000
984	4.9434	1.344	24.575	0.000
985	4.9488	1.192	24.575	0.000
986	4.9541	1.040	24.575	0.000
987	4.9573	0.912	24.595	0.000
988	4.9605	0.840	24.595	0.000
989	4.9636	0.816	24.575	0.000
990	4.9668	0.810	24.575	0.000
991	4.9700	0.736	24.535	0.000
992	4.9780	0.602	24.535	0.000
993	4.9860	0.446	24.590	0.000
994	4.9913	0.310	24.590	0.000
995	4.9966	0.210	24.520	0.000
996	5.0020	0.148	24.520	0.000
997	5.0073	0.134	24.520	0.000
998	5.0126	0.148	24.560	0.000
999	5.0180	0.170	24.560	0.000
1000	5.0220	0.184	24.525	0.000
1001	5.0260	0.188	24.525	0.000
1002	5.0300	0.174	24.510	0.000
1003	5.0340	0.148	24.510	0.000
1004	5.0420	0.126	24.515	0.000
1005	5.0500	0.108	24.515	0.000
1006	5.0540	0.098	24.580	0.000
1007	5.0580	0.102	24.580	0.000
1008	5.0621	0.110	24.580	0.000
1009	5.0661	0.116	24.560	0.000
1010	5.0715	0.150	24.560	0.000
1011	5.0768	0.180	24.545	0.000
1012	5.0822	0.204	24.545	0.000
1013	5.0861	0.276	24.560	0.000
1014	5.0901	0.296	24.560	0.000
1015	5.0940	0.322	24.515	0.000
1016	5.0980	0.358	24.515	0.000
1017	5.1059	0.428	24.460	0.000
1018	5.1139	0.638	24.460	0.000
1019	5.1193	0.914	24.460	0.000
1020	5.1246	1.200	24.535	0.000
1021	5.1299	1.430	24.535	0.000
1022	5.1352	1.436	24.590	0.000
1023	5.1405	1.364	24.590	0.000
1024	5.1458	1.208	24.525	0.000
1025	5.1513	1.112	24.525	0.000
1026	5.1568	1.100	24.520	0.000
1027	5.1623	1.162	24.520	0.000
1028	5.1678	1.206	24.550	0.000
1029	5.1733	1.196	24.550	0.000
1030	5.1788	1.104	24.550	0.000
1031	5.1843	0.982	24.570	0.000
1032	5.1898	0.832	24.570	0.000
1033	5.1938	0.648	24.510	0.000
1034	5.1978	0.488	24.510	0.000
1035	5.2018	0.370	24.595	0.000
1036	5.2058	0.292	24.595	0.000
1037	5.2098	0.266	24.495	0.000
1038	5.2139	0.254	24.495	0.000
1039	5.2179	0.252	24.520	0.000
1040	5.2219	0.252	24.520	0.000
1041	5.2272	0.236	24.520	0.000
1042	5.2325	0.218	24.535	0.000
1043	5.2378	0.210	24.535	0.000
1044	5.2431	0.184	24.495	0.000
1045	5.2484	0.192	24.495	0.000
1046	5.2537	0.224	24.560	0.000
1047	5.2591	0.294	24.560	0.000
1048	5.2644	0.444	24.485	0.000
1049	5.2697	0.654	24.485	0.000
1050	5.2750	0.948	24.505	0.000
1051	5.2804	1.096	24.505	0.000
1052	5.2857	1.152	24.505	0.000
1053	5.2897	1.090	24.465	0.000
1054	5.2937	1.058	24.465	0.000
1055	5.2977	1.118	24.590	0.000
1056	5.3018	1.214	24.590	0.000
1057	5.3071	1.348	24.455	0.000
1058	5.3124	1.452	24.455	0.000
1059	5.3177	1.558	24.540	0.000
1060	5.3231	1.584	24.540	0.000
1061	5.3284	1.484	24.535	0.000
1062	5.3337	1.212	24.535	0.000
1063	5.3391	0.930	24.535	0.000
1064	5.3444	0.720	24.515	0.000
1065	5.3497	0.638	24.515	0.000
1066	5.3537	0.606	24.515	0.000
1067	5.3577	0.586	24.515	0.000
1068	5.3617	0.592	24.525	0.000
1069	5.3656	0.552	24.525	0.000
1070	5.3710	0.462	24.490	0.000
1071	5.3763	0.356	24.490	0.000
1072	5.3817	0.248	24.520	0.000
1073	5.3872	0.166	24.520	0.000
1074	5.3926	0.118	24.520	0.000
1075	5.3981	0.104	24.495	0.000
1076	5.4034	0.136	24.495	0.000
1077	5.4087	0.188	24.535	0.000
1078	5.4141	0.268	24.535	0.000
1079	5.4180	0.366	24.455	0.000
1080	5.4219	0.426	24.455	0.000
1081	5.4258	0.468	24.490	0.000
1082	5.4297	0.470	24.490	0.000
1083	5.4376	0.492	24.455	0.000
1084	5.4456	0.572	24.455	0.000
1085	5.4496	0.706	24.455	0.000
1086	5.4537	1.100	24.535	0.000
1087	5.4577	1.454	24.535	0.000
1088	5.4617	1.668	24.425	0.000
1089	5.4672	1.672	24.425	0.000
1090	5.4726	1.586	24.435	0.000
1091	5.4781	1.530	24.435	0.000
1092	5.4820	1.474	24.515	0.000
1093	5.4859	1.370	24.515	0.000
1094	5.4898	1.224	24.475	0.000
1095	5.4937	1.064	24.475	0.000
1096	5.5017	0.942	24.475	0.000
1097	5.5097	0.876	24.465	0.000
1098	5.5150	0.808	24.465	0.000
1099	5.5203	0.700	24.500	0.000
1100	5.5257	0.576	24.500	0.000
1101	5.5297	0.472	24.440	0.000
1102	5.5336	0.342	24.440	0.000
1103	5.5376	0.234	24.455	0.000
1104	5.5416	0.168	24.455	0.000
1105	5.5480	0.138	24.485	0.000
1106	5.5545	0.138	24.485	0.000
1107	5.5609	0.152	24.485	0.000
1108	5.5673	0.184	24.450	0.000
1109	5.5738	0.226	24.450	0.000
1110	5.5777	0.238	24.515	0.000
1111	5.5817	0.218	24.515	0.000
1112	5.5856	0.210	24.455	0.000
1113	5.5895	0.198	24.455	0.000
1114	5.5949	0.218	24.470	0.000
1115	5.6002	0.318	24.470	0.000
1116	5.6055	0.480	24.460	0.000
1117	5.6095	0.688	24.460	0.000
1118	5.6135	0.884	24.460	0.000
1119	5.6175	1.034	24.545	0.000
1120	5.6215	1.108	24.545	0.000
1121	5.6269	1.110	24.505	0.000
1122	5.6323	1.056	24.505	0.000
1123	5.6378	1.188	24.540	0.000
1124	5.6431	1.308	24.540	0.000
1125	5.6484	1.376	24.565	0.000
1126	5.6537	1.470	24.565	0.000
1127	5.6590	1.540	24.485	0.000
1128	5.6644	1.574	24.485	0.000
1129	5.6698	1.478	24.485	0.000
1130	5.6737	1.224	24.440	0.000
1131	5.6777	0.912	24.440	0.000
1132	5.6816	0.660	24.470	0.000
1133	5.6856	0.502	24.470	0.000
1134	5.6935	0.414	24.470	0.000
1135	5.7015	0.394	24.470	0.000
1136	5.7055	0.384	24.495	0.000
1137	5.7096	0.364	24.495	0.000
1138	5.7136	0.332	24.545	0.000
1139	5.7177	0.270	24.545	0.000
1140	5.7230	0.186	24.545	0.000
1141	5.7283	0.130	24.525	0.000
1142	5.7335	0.096	24.525	0.000
1143	5.7375	0.090	24.475	0.000
1144	5.7416	0.104	24.475	0.000
1145	5.7456	0.126	24.470	0.000
1146	5.7496	0.148	24.470	0.000
1147	5.7575	0.160	24.435	0.000
1148	5.7655	0.172	24.435	0.000
1149	5.7708	0.194	24.495	0.000
1150	5.7761	0.190	24.495	0.000
1151	5.7814	0.188	24.495	0.000
1152	5.7855	0.188	24.515	0.000
1153	5.7895	0.198	24.515	0.000
1154	5.7936	0.240	24.475	0.000
1155	5.7977	0.322	24.475	0.000
1156	5.8029	0.456	24.500	0.000
1157	5.8082	0.628	24.500	0.000
1158	5.8134	0.820	24.475	0.000
1159	5.8188	0.954	24.475	0.000
1160	5.8241	1.002	24.480	0.000
1161	5.8295	0.960	24.480	0.000
1162	5.8348	0.926	24.480	0.000
1163	5.8401	1.000	24.495	0.000
1164	5.8454	1.164	24.495	0.000
1165	5.8507	1.634	24.475	0.000
1166	5.8561	2.044	24.475	0.000
1167	5.8614	2.056	24.395	0.000
1168	5.8646	1.822	24.395	0.000
1169	5.8678	1.382	24.460	0.000
1170	5.8711	1.060	24.460	0.000
1171	5.8743	0.894	24.405	0.000
1172	5.8775	0.786	24.405	0.000
1173	5.8855	0.718	24.405	0.000
1174	5.8934	0.658	24.485	0.000
1175	5.8988	0.616	24.485	0.000
1176	5.9042	0.528	24.485	0.000
1177	5.9096	0.430	24.485	0.000
1178	5.9149	0.332	24.495	0.000
1179	5.9201	0.238	24.495	0.000
1180	5.9254	0.172	24.440	0.000
1181	5.9286	0.128	24.440	0.000
1182	5.9318	0.106	24.495	0.000
1183	5.9350	0.102	24.495	0.000
1184	5.9382	0.116	24.495	0.000
1185	5.9414	0.142	24.530	0.000
1186	5.9573	0.170	24.530	0.000
1187	5.9613	0.188	24.395	0.000
1188	5.9654	0.184	24.395	0.000
1189	5.9694	0.154	24.425	0.000
1190	5.9734	0.112	24.425	0.000
1191	5.9787	0.086	24.415	0.000
1192	5.9840	0.072	24.415	0.000
1193	5.9893	0.072	24.495	0.000
1194	5.9933	0.102	24.495	0.000
1195	5.9973	0.146	24.495	0.000
1196	6.0013	0.194	24.530	0.000
1197	6.0053	0.238	24.530	0.000
1198	6.0134	0.270	24.505	0.000
1199	6.0215	0.292	24.505	0.000
1200	6.0268	0.312	24.460	0.000
1201	6.0320	0.342	24.460	0.000
1202	6.0372	0.418	24.430	0.000
1203	6.0413	0.546	24.430	0.000
1204	6.0453	0.692	24.430	0.000
1205	6.0493	0.906	24.435	0.000
1206	6.0533	1.152	24.435	0.000
1207	6.0586	1.332	24.445	0.000
1208	6.0639	1.370	24.445	0.000
1209	6.0693	1.324	24.495	0.000
1210	6.0746	1.274	24.495	0.000
1211	6.0799	1.106	24.500	0.000
1212	6.0853	0.982	24.500	0.000
1213	6.0907	0.920	24.530	0.000
1214	6.0960	0.910	24.530	0.000
1215	6.1014	0.890	24.530	0.000
1216	6.1067	0.830	24.455	0.000
1217	6.1120	0.700	24.455	0.000
1218	6.1172	0.526	24.520	0.000
1219	6.1204	0.368	24.520	0.000
1220	6.1236	0.254	24.560	0.000
1221	6.1269	0.186	24.560	0.000
1222	6.1301	0.154	24.460	0.000
1223	6.1333	0.152	24.460	0.000
1224	6.1412	0.176	24.515	0.000
1225	6.1491	0.194	24.515	0.000
1226	6.1544	0.198	24.515	0.000
1227	6.1597	0.194	24.455	0.000
1228	6.1651	0.168	24.455	0.000
1229	6.1704	0.162	24.435	0.000
1230	6.1757	0.166	24.435	0.000
1231	6.1811	0.194	24.510	0.000
1232	6.1851	0.220	24.510	0.000
1233	6.1891	0.294	24.440	0.000
1234	6.1931	0.390	24.440	0.000
1235	6.1971	0.544	24.455	0.000
1236	6.2025	0.756	24.455	0.000
1237	6.2078	0.910	24.455	0.000
1238	6.2132	0.950	24.525	0.000
1239	6.2185	0.904	24.525	0.000
1240	6.2238	0.900	24.485	0.000
1241	6.2291	0.924	24.485	0.000
1242	6.2345	1.026	24.485	0.000
1243	6.2398	1.242	24.485	0.000
1244	6.2451	1.492	24.535	0.000
1245	6.2483	1.646	24.535	0.000
1246	6.2515	1.654	24.530	0.000
1247	6.2547	1.378	24.530	0.000
1248	6.2579	1.078	24.530	0.000
1249	6.2611	0.848	24.460	0.000
1250	6.2771	0.712	24.460	0.000
1251	6.2811	0.676	24.495	0.000
1252	6.2851	0.654	24.495	0.000
1253	6.2891	0.606	24.480	0.000
1254	6.2931	0.538	24.480	0.000
1255	6.2984	0.452	24.455	0.000
1256	6.3037	0.362	24.455	0.000
1257	6.3090	0.288	24.475	0.000
1258	6.3130	0.208	24.475	0.000
1259	6.3170	0.156	24.475	0.000
1260	6.3209	0.128	24.505	0.000
1261	6.3249	0.112	24.505	0.000
1262	6.3329	0.114	24.490	0.000
1263	6.3410	0.160	24.490	0.000
1264	6.3464	0.204	24.500	0.000
1265	6.3519	0.276	24.500	0.000
1266	6.3574	0.362	24.500	0.000
1267	6.3613	0.392	24.500	0.000
1268	6.3652	0.448	24.425	0.000
1269	6.3691	0.578	24.425	0.000
1270	6.3730	0.650	24.425	0.000
1271	6.3770	0.750	24.535	0.000
1272	6.3810	0.896	24.535	0.000
1273	6.3850	1.126	24.470	0.000
1274	6.3890	1.454	24.470	0.000
1275	6.3971	1.652	24.455	0.000
1276	6.4052	1.644	24.455	0.000
1277	6.4104	1.482	24.475	0.000
1278	6.4157	1.334	24.475	0.000
1279	6.4210	1.180	24.435	0.000
1280	6.4263	1.126	24.435	0.000
1281	6.4316	1.150	24.435	0.000
1282	6.4369	1.112	24.465	0.000
1283	6.4401	1.094	24.465	0.000
1284	6.4433	1.040	24.515	0.000
1285	6.4465	0.956	24.515	0.000
1286	6.4496	0.852	24.390	0.000
1287	6.4528	0.686	24.390	0.000
1288	6.4608	0.518	24.390	0.000
1289	6.4689	0.380	24.390	0.000
1290	6.4742	0.274	24.455	0.000
1291	6.4795	0.214	24.455	0.000
1292	6.4848	0.202	24.455	0.000
1293	6.4902	0.214	24.505	0.000
1294	6.4955	0.218	24.505	0.000
1295	6.5008	0.216	24.455	0.000
1296	6.5048	0.198	24.455	0.000
1297	6.5088	0.168	24.465	0.000
1298	6.5128	0.154	24.465	0.000
1299	6.5168	0.140	24.425	0.000
1300	6.5250	0.162	24.425	0.000
1301	6.5331	0.218	24.460	0.000
1302	6.5370	0.302	24.460	0.000
1303	6.5410	0.444	24.460	0.000
1304	6.5449	0.584	24.485	0.000
1305	6.5488	0.718	24.485	0.000
1306	6.5542	0.954	24.455	0.000
1307	6.5595	1.038	24.455	0.000
1308	6.5649	1.062	24.425	0.000
1309	6.5689	1.060	24.425	0.000
1310	6.5729	1.082	24.505	0.000
1311	6.5769	1.204	24.505	0.000
1312	6.5809	1.398	24.465	0.000
1313	6.5889	1.494	24.465	0.000
1314	6.5968	1.496	24.465	0.000
1315	6.6022	1.374	24.450	0.000
1316	6.6075	1.180	24.450	0.000
1317	6.6128	0.930	24.480	0.000
1318	6.6168	0.690	24.480	0.000
1319	6.6208	0.528	24.455	0.000
1320	6.6249	0.434	24.455	0.000
1321	6.6289	0.382	24.470	0.000
1322	6.6329	0.380	24.470	0.000
1323	6.6368	0.398	24.460	0.000
1324	6.6408	0.386	24.460	0.000
1325	6.6448	0.326	24.460	0.000
1326	6.6528	0.228	24.455	0.000
1327	6.6607	0.148	24.455	0.000
1328	6.6662	0.098	24.450	0.000
1329	6.6716	0.082	24.450	0.000
1330	6.6771	0.098	24.395	0.000
1331	6.6824	0.160	24.395	0.000
1332	6.6876	0.230	24.395	0.000
1333	6.6929	0.294	24.395	0.000
1334	6.6969	0.346	24.455	0.000
1335	6.7008	0.398	24.455	0.000
1336	6.7048	0.442	24.455	0.000
1337	6.7087	0.462	24.415	0.000
1338	6.7140	0.498	24.415	0.000
1339	6.7194	0.566	24.440	0.000
1340	6.7247	0.690	24.440	0.000
1341	6.7301	0.908	24.415	0.000
1342	6.7354	1.162	24.415	0.000
1343	6.7408	1.696	24.445	0.000
1344	6.7461	2.140	24.445	0.000
1345	6.7514	2.082	24.460	0.000
1346	6.7567	1.802	24.460	0.000
1347	6.7599	1.480	24.460	0.000
1348	6.7631	1.336	24.455	0.000
1349	6.7663	1.390	24.455	0.000
1350	6.7696	1.370	24.430	0.000
1351	6.7728	1.380	24.430	0.000
1352	6.7887	1.294	24.440	0.000
1353	6.7927	1.126	24.440	0.000
1354	6.7967	0.918	24.505	0.000
1355	6.8007	0.662	24.505	0.000
1356	6.8047	0.430	24.450	0.000
1357	6.8101	0.262	24.450	0.000
1358	6.8154	0.184	24.450	0.000
1359	6.8207	0.162	24.415	0.000
1360	6.8260	0.158	24.415	0.000
1361	6.8313	0.170	24.495	0.000
1362	6.8367	0.172	24.495	0.000
1363	6.8420	0.164	24.455	0.000
1364	6.8473	0.154	24.455	0.000
1365	6.8526	0.160	24.445	0.000
1366	6.8579	0.146	24.445	0.000
1367	6.8632	0.152	24.455	0.000
1368	6.8686	0.180	24.455	0.000
1369	6.8725	0.224	24.455	0.000
1370	6.8765	0.314	24.415	0.000
1371	6.8805	0.448	24.415	0.000
1372	6.8845	0.638	24.470	0.000
1373	6.8899	0.820	24.470	0.000
1374	6.8952	0.920	24.435	0.000
1375	6.9006	0.958	24.435	0.000
1376	6.9046	0.948	24.385	0.000
1377	6.9085	0.934	24.385	0.000
1378	6.9125	1.002	24.410	0.000
1379	6.9165	1.138	24.410	0.000
1380	6.9245	1.558	24.410	0.000
1381	6.9325	1.914	24.500	0.000
1382	6.9379	1.916	24.500	0.000
1383	6.9432	1.722	24.500	0.000
1384	6.9485	1.370	24.500	0.000
1385	6.9526	1.080	24.465	0.000
1386	6.9567	0.910	24.465	0.000
1387	6.9607	0.760	24.455	0.000
1388	6.9648	0.638	24.455	0.000
1389	6.9711	0.544	24.470	0.000
1390	6.9775	0.486	24.470	0.000
1391	6.9839	0.420	24.470	0.000
1392	6.9902	0.360	24.490	0.000
1393	6.9966	0.308	24.490	0.000
1394	7.0005	0.240	24.405	0.000
1395	7.0045	0.168	24.405	0.000
1396	7.0085	0.116	24.430	0.000
1397	7.0124	0.078	24.430	0.000
1398	7.0178	0.072	24.460	0.000
1399	7.0232	0.090	24.460	0.000
1400	7.0285	0.128	24.385	0.000
1401	7.0325	0.174	24.385	0.000
1402	7.0365	0.204	24.385	0.000
1403	7.0405	0.206	24.435	0.000
1404	7.0445	0.188	24.435	0.000
1405	7.0498	0.148	24.365	0.000
1406	7.0551	0.134	24.365	0.000
1407	7.0603	0.148	24.475	0.000
1408	7.0657	0.198	24.475	0.000
1409	7.0711	0.310	24.460	0.000
1410	7.0765	0.454	24.460	0.000
1411	7.0818	0.608	24.445	0.000
1412	7.0872	0.746	24.445	0.000
1413	7.0926	0.834	24.445	0.000
1414	7.0958	0.914	24.440	0.000
1415	7.0989	0.962	24.440	0.000
1416	7.1021	1.022	24.455	0.000
1417	7.1052	1.130	24.455	0.000
1418	7.1084	1.228	24.355	0.000
1419	7.1243	1.386	24.355	0.000
1420	7.1283	1.554	24.385	0.000
1421	7.1323	1.644	24.385	0.000
1422	7.1363	1.548	24.440	0.000
1423	7.1403	1.332	24.440	0.000
1424	7.1458	1.046	24.440	0.000
1425	7.1512	0.808	24.465	0.000
1426	7.1567	0.614	24.465	0.000
1427	7.1598	0.490	24.355	0.000
1428	7.1630	0.420	24.355	0.000
1429	7.1661	0.400	24.440	0.000
1430	7.1692	0.404	24.440	0.000
1431	7.1724	0.370	24.470	0.000
1432	7.1885	0.294	24.470	0.000
1433	7.1938	0.218	24.420	0.000
1434	7.1991	0.150	24.420	0.000
1435	7.2044	0.108	24.420	0.000
1436	7.2084	0.092	24.555	0.000
1437	7.2124	0.096	24.555	0.000
1438	7.2164	0.118	24.415	0.000
1439	7.2204	0.140	24.415	0.000
1440	7.2268	0.150	24.380	0.000
1441	7.2331	0.160	24.380	0.000
1442	7.2395	0.158	24.465	0.000
1443	7.2459	0.144	24.465	0.000
1444	7.2523	0.116	24.465	0.000
1445	7.2563	0.086	24.465	0.000
1446	7.2604	0.062	24.465	0.000
1447	7.2645	0.070	24.395	0.000
1448	7.2685	0.126	24.395	0.000
1449	7.2739	0.166	24.495	0.000
1450	7.2792	0.244	24.495	0.000
1451	7.2845	0.308	24.445	0.000
1452	7.2877	0.378	24.445	0.000
1453	7.2908	0.464	24.425	0.000
1454	7.2940	0.476	24.425	0.000
1455	7.2971	0.498	24.485	0.000
1456	7.3003	0.586	24.485	0.000
1457	7.3082	0.726	24.485	0.000
1458	7.3162	0.972	24.455	0.000
1459	7.3216	1.258	24.455	0.000
1460	7.3269	1.460	24.475	0.000
1461	7.3323	1.500	24.475	0.000
1462	7.3376	1.446	24.505	0.000
1463	7.3429	1.372	24.505	0.000
1464	7.3482	1.320	24.475	0.000
1465	7.3515	1.244	24.475	0.000
1466	7.3547	1.162	24.465	0.000
1467	7.3579	1.076	24.465	0.000
1468	7.3611	0.962	24.465	0.000
1469	7.3643	0.856	24.455	0.000
1470	7.3722	0.758	24.455	0.000
1471	7.3801	0.640	24.450	0.000
1472	7.3854	0.532	24.450	0.000
1473	7.3908	0.422	24.430	0.000
1474	7.3961	0.316	24.430	0.000
1475	7.4015	0.216	24.415	0.000
1476	7.4068	0.154	24.415	0.000
1477	7.4122	0.136	24.495	0.000
1478	7.4154	0.140	24.495	0.000
1479	7.4186	0.156	24.495	0.000
1480	7.4218	0.192	24.505	0.000
1481	7.4250	0.206	24.505	0.000
1482	7.4282	0.208	24.500	0.000
1483	7.4442	0.192	24.500	0.000
1484	7.4482	0.176	24.405	0.000
1485	7.4522	0.184	24.405	0.000
1486	7.4562	0.258	24.440	0.000
1487	7.4602	0.398	24.440	0.000
1488	7.4655	0.560	24.470	0.000
1489	7.4708	0.708	24.470	0.000
1490	7.4761	0.836	24.470	0.000
1491	7.4793	0.972	24.415	0.000
1492	7.4825	1.102	24.415	0.000
1493	7.4857	1.172	24.395	0.000
1494	7.4889	1.164	24.395	0.000
1495	7.4921	1.126	24.465	0.000
1496	7.5081	1.150	24.465	0.000
1497	7.5147	1.200	24.470	0.000
1498	7.5213	1.286	24.470	0.000
1499	7.5278	1.360	24.495	0.000
1500	7.5309	1.436	24.495	0.000
1501	7.5339	1.376	24.495	0.000
1502	7.5370	1.174	24.435	0.000
1503	7.5400	0.904	24.435	0.000
1504	7.5453	0.708	24.480	0.000
1505	7.5506	0.584	24.480	0.000
1506	7.5559	0.524	24.515	0.000
1507	7.5613	0.494	24.515	0.000
1508	7.5666	0.468	24.510	0.000
1509	7.5720	0.420	24.510	0.000
1510	7.5774	0.368	24.465	0.000
1511	7.5828	0.302	24.465	0.000
1512	7.5882	0.220	24.465	0.000
1513	7.5935	0.156	24.440	0.000
1514	7.5989	0.128	24.440	0.000
1515	7.6043	0.130	24.415	0.000
1516	7.6096	0.146	24.415	0.000
1517	7.6149	0.194	24.515	0.000
1518	7.6201	0.258	24.515	0.000
1519	7.6254	0.364	24.475	0.000
1520	7.6307	0.504	24.475	0.000
1521	7.6360	0.634	24.485	0.000
1522	7.6400	0.912	24.485	0.000
1523	7.6440	1.042	24.485	0.000
1524	7.6480	1.058	24.475	0.000
1525	7.6520	1.092	24.475	0.000
1526	7.6573	1.184	24.535	0.000
1527	7.6626	1.456	24.535	0.000
1528	7.6679	1.780	24.475	0.000
1529	7.6712	1.968	24.475	0.000
1530	7.6744	1.912	24.395	0.000
1531	7.6776	1.624	24.395	0.000
1532	7.6808	1.320	24.440	0.000
1533	7.6840	0.976	24.440	0.000
1534	7.7000	0.784	24.440	0.000
1535	7.7040	0.680	24.465	0.000
1536	7.7080	0.638	24.465	0.000
1537	7.7120	0.654	24.405	0.000
1538	7.7160	0.640	24.405	0.000
1539	7.7213	0.554	24.390	0.000
1540	7.7266	0.444	24.390	0.000
1541	7.7319	0.332	24.370	0.000
1542	7.7359	0.220	24.370	0.000
1543	7.7399	0.150	24.425	0.000
1544	7.7439	0.108	24.425	0.000
1545	7.7479	0.088	24.425	0.000
1546	7.7559	0.096	24.460	0.000
1547	7.7640	0.128	24.460	0.000
1548	7.7694	0.156	24.430	0.000
1549	7.7748	0.174	24.430	0.000
1550	7.7803	0.166	24.415	0.000
1551	7.7842	0.142	24.415	0.000
1552	7.7881	0.104	24.340	0.000
1553	7.7919	0.068	24.340	0.000
1554	7.7958	0.058	24.360	0.000
1555	7.8012	0.060	24.360	0.000
1556	7.8065	0.082	24.360	0.000
1557	7.8118	0.104	24.415	0.000
1558	7.8172	0.120	24.415	0.000
1559	7.8225	0.126	24.420	0.000
1560	7.8278	0.112	24.420	0.000
1561	7.8332	0.086	24.460	0.000
1562	7.8385	0.058	24.460	0.000
1563	7.8439	0.038	24.455	0.000
1564	7.8492	0.038	24.455	0.000
1565	7.8546	0.058	24.455	0.000
1566	7.8599	0.080	24.455	0.000
1567	7.8631	0.136	24.455	0.000
1568	7.8663	0.186	24.460	0.000
1569	7.8695	0.240	24.460	0.000
1570	7.8727	0.292	24.405	0.000
1571	7.8759	0.308	24.405	0.000
1572	7.8839	0.336	24.445	0.000
1573	7.8919	0.396	24.445	0.000
1574	7.8972	0.476	24.475	0.000
1575	7.9025	0.662	24.475	0.000
1576	7.9078	1.096	24.530	0.000
1577	7.9133	1.458	24.530	0.000
1578	7.9187	1.718	24.530	0.000
1579	7.9241	1.740	24.405	0.000
1580	7.9272	1.644	24.405	0.000
1581	7.9304	1.552	24.485	0.000
1582	7.9335	1.444	24.485	0.000
1583	7.9367	1.342	24.435	0.000
1584	7.9399	1.182	24.435	0.000
1585	7.9558	1.060	24.480	0.000
1586	7.9598	1.002	24.480	0.000
1587	7.9637	0.934	24.450	0.000
1588	7.9677	0.844	24.450	0.000
1589	7.9717	0.708	24.450	0.000
1590	7.9770	0.518	24.385	0.000
1591	7.9823	0.360	24.385	0.000
1592	7.9877	0.248	24.455	0.000
1593	7.9917	0.188	24.455	0.000
1594	7.9957	0.164	24.475	0.000
1595	7.9996	0.170	24.475	0.000
1596	8.0036	0.212	24.450	0.000
1597	8.0118	0.262	24.450	0.000
1598	8.0200	0.310	24.410	0.000
1599	8.0254	0.344	24.410	0.000
1600	8.0307	0.380	24.410	0.000
1601	8.0361	0.426	24.495	0.000
1602	8.0400	0.482	24.495	0.000
1603	8.0440	0.572	24.505	0.000
1604	8.0479	0.722	24.505	0.000
1605	8.0519	0.936	24.455	0.000
1606	8.0558	1.186	24.455	0.000
1607	8.0598	1.430	24.385	0.000
1608	8.0637	1.602	24.385	0.000
1609	8.0677	1.784	24.385	0.000
1610	8.0756	1.990	24.430	0.000
1611	8.0836	1.774	24.430	0.000
1612	8.0890	1.594	24.455	0.000
1613	8.0943	1.360	24.455	0.000
1614	8.0996	1.236	24.470	0.000
1615	8.1051	1.260	24.470	0.000
1616	8.1105	1.258	24.495	0.000
1617	8.1159	1.144	24.495	0.000
1618	8.1191	0.954	24.455	0.000
1619	8.1222	0.704	24.455	0.000
1620	8.1253	0.466	24.455	0.000
1621	8.1285	0.286	24.415	0.000
1622	8.1316	0.190	24.415	0.000
1623	8.1396	0.140	24.460	0.000
1624	8.1475	0.130	24.460	0.000
1625	8.1529	0.136	24.435	0.000
1626	8.1582	0.142	24.435	0.000
1627	8.1636	0.150	24.495	0.000
1628	8.1691	0.144	24.495	0.000
1629	8.1746	0.136	24.360	0.000
1630	8.1800	0.130	24.360	0.000
1631	8.1839	0.136	24.360	0.000
1632	8.1878	0.148	24.450	0.000
1633	8.1917	0.168	24.450	0.000
1634	8.1956	0.216	24.485	0.000
1635	8.2036	0.322	24.485	0.000
1636	8.2115	0.462	24.455	0.000
1637	8.2156	0.630	24.455	0.000
1638	8.2196	0.806	24.450	0.000
1639	8.2236	0.904	24.450	0.000
1640	8.2276	0.914	24.435	0.000
1641	8.2329	0.904	24.435	0.000
1642	8.2382	0.920	24.435	0.000
1643	8.2435	1.010	24.530	0.000
1644	8.2475	1.202	24.530	0.000
1645	8.2516	1.488	24.415	0.000
1646	8.2556	1.678	24.415	0.000
1647	8.2596	1.816	24.450	0.000
1648	8.2676	1.936	24.450	0.000
1649	8.2756	1.654	24.355	0.000
1650	8.2809	1.318	24.355	0.000
1651	8.2861	1.062	24.445	0.000
1652	8.2914	0.922	24.445	0.000
1653	8.2954	0.902	24.445	0.000
1654	8.2995	0.882	24.450	0.000
1655	8.3035	0.820	24.450	0.000
1656	8.3075	0.716	24.395	0.000
1657	8.3115	0.570	24.395	0.000
1658	8.3155	0.436	24.435	0.000
1659	8.3194	0.314	24.435	0.000
1660	8.3234	0.202	24.405	0.000
1661	8.3315	0.132	24.405	0.000
1662	8.3395	0.090	24.405	0.000
1663	8.3449	0.086	24.405	0.000
1664	8.3503	0.108	24.405	0.000
1665	8.3558	0.142	24.460	0.000
1666	8.3610	0.184	24.460	0.000
1667	8.3662	0.228	24.405	0.000
1668	8.3714	0.252	24.405	0.000
1669	8.3746	0.258	24.395	0.000
1670	8.3778	0.238	24.395	0.000
1671	8.3810	0.246	24.400	0.000
1672	8.3842	0.308	24.400	0.000
1673	8.3874	0.420	24.400	0.000
1674	8.3964	0.596	24.400	0.000
1675	8.4053	0.808	24.400	0.000
1676	8.4100	1.048	24.405	0.000
1677	8.4147	1.206	24.405	0.000
1678	8.4194	1.250	24.430	0.000
1679	8.4249	1.188	24.430	0.000
1680	8.4303	1.100	24.475	0.000
1681	8.4358	1.020	24.475	0.000
1682	8.4389	0.972	24.475	0.000
1683	8.4420	0.964	24.475	0.000
1684	8.4452	0.978	24.395	0.000
1685	8.4483	0.966	24.395	0.000
1686	8.4514	0.872	24.395	0.000
1687	8.4594	0.710	24.490	0.000
1688	8.4674	0.502	24.490	0.000
1689	8.4727	0.320	24.455	0.000
1690	8.4780	0.224	24.455	0.000
1691	8.4833	0.178	24.495	0.000
1692	8.4887	0.166	24.495	0.000
1693	8.4941	0.170	24.455	0.000
1694	8.4995	0.176	24.455	0.000
1695	8.5034	0.188	24.450	0.000
1696	8.5074	0.176	24.450	0.000
1697	8.5113	0.156	24.450	0.000
1698	8.5153	0.166	24.445	0.000
1699	8.5233	0.160	24.445	0.000
1700	8.5313	0.190	24.415	0.000
1701	8.5353	0.292	24.415	0.000
1702	8.5394	0.358	24.380	0.000
1703	8.5435	0.492	24.380	0.000
1704	8.5475	0.650	24.310	0.000
1705	8.5529	0.858	24.310	0.000
1706	8.5582	1.158	24.390	0.000
1707	8.5636	1.320	24.390	0.000
1708	8.5675	1.342	24.390	0.000
1709	8.5714	1.254	24.435	0.000
1710	8.5753	1.160	24.435	0.000
1711	8.5792	1.160	24.415	0.000
1712	8.5873	1.300	24.415	0.000
1713	8.5953	1.508	24.445	0.000
1714	8.6006	1.640	24.445	0.000
1715	8.6059	1.706	24.385	0.000
1716	8.6112	1.608	24.385	0.000
1717	8.6166	1.258	24.395	0.000
1718	8.6221	0.960	24.395	0.000
1719	8.6275	0.758	24.395	0.000
1720	8.6314	0.652	24.455	0.000
1721	8.6353	0.600	24.455	0.000
1722	8.6392	0.582	24.480	0.000
1723	8.6431	0.530	24.480	0.000
1724	8.6485	0.446	24.455	0.000
1725	8.6538	0.360	24.455	0.000
1726	8.6591	0.282	24.400	0.000
1727	8.6646	0.220	24.400	0.000
1728	8.6700	0.158	24.450	0.000
1729	8.6755	0.114	24.450	0.000
1730	8.6807	0.098	24.450	0.000
1731	8.6859	0.094	24.410	0.000
1732	8.6911	0.120	24.410	0.000
1733	8.6951	0.156	24.455	0.000
1734	8.6991	0.222	24.455	0.000
1735	8.7031	0.310	24.350	0.000
1736	8.7071	0.360	24.350	0.000
1737	8.7124	0.414	24.465	0.000
1738	8.7178	0.562	24.465	0.000
1739	8.7232	0.600	24.370	0.000
1740	8.7285	0.668	24.370	0.000
1741	8.7338	0.770	24.370	0.000
1742	8.7390	0.988	24.410	0.000
1743	8.7444	1.284	24.410	0.000
1744	8.7497	1.500	24.430	0.000
1745	8.7551	1.594	24.430	0.000
1746	8.7591	1.540	24.390	0.000
1747	8.7631	1.364	24.390	0.000
1748	8.7671	1.228	24.520	0.000
1749	8.7711	1.156	24.520	0.000
1750	8.7791	1.008	24.440	0.000
1751	8.7871	0.890	24.440	0.000
1752	8.7912	0.826	24.440	0.000
1753	8.7953	0.792	24.385	0.000
1754	8.7993	0.746	24.385	0.000
1755	8.8034	0.672	24.385	0.000
1756	8.8086	0.556	24.385	0.000
1757	8.8139	0.418	24.415	0.000
1758	8.8191	0.280	24.415	0.000
1759	8.8254	0.186	24.465	0.000
1760	8.8318	0.140	24.465	0.000
1761	8.8382	0.128	24.375	0.000
1762	8.8446	0.150	24.375	0.000
1763	8.8510	0.178	24.375	0.000
1764	8.8550	0.188	24.440	0.000
1765	8.8590	0.204	24.440	0.000
1766	8.8630	0.192	24.445	0.000
1767	8.8670	0.178	24.445	0.000
1768	8.8710	0.188	24.455	0.000
1769	8.8750	0.216	24.455	0.000
1770	8.8790	0.290	24.365	0.000
1771	8.8829	0.430	24.365	0.000
1772	8.8869	0.626	24.395	0.000
1773	8.8909	0.822	24.395	0.000
1774	8.8949	1.026	24.395	0.000
1775	8.8989	1.436	24.400	0.000
1776	8.9069	1.604	24.400	0.000
1777	8.9150	1.618	24.450	0.000
1778	8.9203	1.526	24.450	0.000
1779	8.9257	1.454	24.385	0.000
1780	8.9310	1.548	24.385	0.000
1781	8.9365	1.682	24.405	0.000
1782	8.9419	1.736	24.405	0.000
1783	8.9473	1.718	24.400	0.000
1784	8.9505	1.512	24.400	0.000
1785	8.9536	1.240	24.400	0.000
1786	8.9567	0.964	24.420	0.000
1787	8.9598	0.728	24.420	0.000
1788	8.9630	0.546	24.395	0.000
1789	8.9709	0.418	24.395	0.000
1790	8.9789	0.344	24.405	0.000
1791	8.9842	0.314	24.405	0.000
1792	8.9895	0.300	24.450	0.000
1793	8.9949	0.286	24.450	0.000
1794	9.0002	0.250	24.350	0.000
1795	9.0056	0.198	24.350	0.000
1796	9.0110	0.138	24.350	0.000
1797	9.0141	0.090	24.395	0.000
1798	9.0173	0.074	24.395	0.000
1799	9.0205	0.082	24.360	0.000
1800	9.0237	0.128	24.360	0.000
1801	9.0268	0.180	24.415	0.000
1802	9.0430	0.244	24.415	0.000
1803	9.0471	0.304	24.410	0.000
1804	9.0511	0.366	24.410	0.000
1805	9.0551	0.422	24.420	0.000
1806	9.0592	0.460	24.420	0.000
1807	9.0644	0.500	24.420	0.000
1808	9.0696	0.564	24.455	0.000
1809	9.0747	0.674	24.455	0.000
1810	9.0788	0.846	24.350	0.000
1811	9.0828	1.076	24.350	0.000
1812	9.0868	1.488	24.375	0.000
1813	9.0908	1.880	24.375	0.000
1814	9.0988	1.866	24.415	0.000
1815	9.1067	1.640	24.415	0.000
1816	9.1122	1.360	24.410	0.000
1817	9.1177	1.170	24.410	0.000
1818	9.1231	1.068	24.410	0.000
1819	9.1270	1.004	24.440	0.000
1820	9.1310	0.946	24.440	0.000
1821	9.1349	0.888	24.400	0.000
1822	9.1388	0.812	24.400	0.000
1823	9.1428	0.648	24.425	0.000
1824	9.1467	0.478	24.425	0.000
1825	9.1507	0.330	24.370	0.000
1826	9.1547	0.214	24.370	0.000
1827	9.1627	0.156	24.455	0.000
1828	9.1707	0.130	24.455	0.000
1829	9.1760	0.116	24.455	0.000
1830	9.1814	0.120	24.415	0.000
1831	9.1867	0.128	24.415	0.000
1832	9.1922	0.136	24.395	0.000
1833	9.1976	0.150	24.395	0.000
1834	9.2031	0.152	24.410	0.000
1835	9.2069	0.138	24.410	0.000
1836	9.2108	0.112	24.460	0.000
1837	9.2147	0.102	24.460	0.000
1838	9.2186	0.092	24.390	0.000
1839	9.2240	0.108	24.390	0.000
1840	9.2293	0.150	24.390	0.000
1841	9.2346	0.218	24.480	0.000
1842	9.2400	0.328	24.480	0.000
1843	9.2453	0.466	24.360	0.000
1844	9.2506	0.550	24.360	0.000
1845	9.2560	0.588	24.415	0.000
1846	9.2613	0.598	24.415	0.000
1847	9.2667	0.642	24.470	0.000
1848	9.2699	0.734	24.470	0.000
1849	9.2731	0.922	24.380	0.000
1850	9.2763	1.192	24.380	0.000
1851	9.2795	1.522	24.380	0.000
1852	9.2827	1.732	24.445	0.000
1853	9.2907	1.766	24.445	0.000
1854	9.2987	1.908	24.385	0.000
1855	9.3040	1.752	24.385	0.000
1856	9.3093	1.522	24.370	0.000
1857	9.3147	1.292	24.370	0.000
1858	9.3201	1.146	24.460	0.000
1859	9.3255	1.130	24.460	0.000
1860	9.3309	1.124	24.460	0.000
1861	9.3341	1.032	24.460	0.000
1862	9.3372	0.868	24.460	0.000
1863	9.3403	0.662	24.455	0.000
1864	9.3434	0.480	24.455	0.000
1865	9.3465	0.326	24.395	0.000
1866	9.3625	0.216	24.395	0.000
1867	9.3680	0.154	24.490	0.000
1868	9.3734	0.118	24.490	0.000
1869	9.3789	0.116	24.460	0.000
1870	9.3828	0.132	24.460	0.000
1871	9.3867	0.154	24.415	0.000
1872	9.3906	0.184	24.415	0.000
1873	9.3945	0.216	24.415	0.000
1874	9.3985	0.236	24.395	0.000
1875	9.4025	0.250	24.395	0.000
1876	9.4065	0.268	24.425	0.000
1877	9.4105	0.308	24.425	0.000
1878	9.4185	0.384	24.440	0.000
1879	9.4265	0.528	24.440	0.000
1880	9.4319	0.742	24.435	0.000
1881	9.4374	0.942	24.435	0.000
1882	9.4428	1.162	24.395	0.000
1883	9.4481	1.312	24.395	0.000
1884	9.4533	1.294	24.395	0.000
1885	9.4585	1.172	24.460	0.000
1886	9.4617	1.096	24.460	0.000
1887	9.4649	1.106	24.385	0.000
1888	9.4681	1.116	24.385	0.000
1889	9.4713	1.110	24.365	0.000
1890	9.4745	1.124	24.365	0.000
1891	9.4825	1.054	24.475	0.000
1892	9.4905	0.920	24.475	0.000
1893	9.4959	0.774	24.495	0.000
1894	9.5013	0.578	24.495	0.000
1895	9.5067	0.408	24.495	0.000
1896	9.5119	0.280	24.405	0.000
1897	9.5172	0.210	24.405	0.000
1898	9.5225	0.194	24.475	0.000
1899	9.5257	0.188	24.475	0.000
1900	9.5288	0.190	24.475	0.000
1901	9.5320	0.202	24.475	0.000
1902	9.5352	0.186	24.415	0.000
1903	9.5384	0.160	24.415	0.000
1904	9.5464	0.134	24.415	0.000
1905	9.5544	0.114	24.415	0.000
1906	9.5597	0.158	24.415	0.000
1907	9.5650	0.210	24.450	0.000
1908	9.5703	0.262	24.450	0.000
1909	9.5757	0.352	24.405	0.000
1910	9.5810	0.478	24.405	0.000
1911	9.5864	0.638	24.435	0.000
1912	9.5904	0.802	24.435	0.000
1913	9.5944	0.906	24.415	0.000
1914	9.5984	0.938	24.415	0.000
1915	9.6023	0.928	24.510	0.000
1916	9.6104	0.968	24.510	0.000
1917	9.6185	1.052	24.510	0.000
1918	9.6225	1.168	24.400	0.000
1919	9.6265	1.320	24.400	0.000
1920	9.6305	1.490	24.435	0.000
1921	9.6345	1.582	24.435	0.000
1922	9.6398	1.572	24.455	0.000
1923	9.6450	1.406	24.455	0.000
1924	9.6503	1.134	24.425	0.000
1925	9.6543	0.920	24.425	0.000
1926	9.6582	0.746	24.450	0.000
1927	9.6622	0.674	24.450	0.000
1928	9.6662	0.676	24.450	0.000
1929	9.6742	0.650	24.375	0.000
1930	9.6822	0.610	24.375	0.000
1931	9.6876	0.530	24.385	0.000
1932	9.6931	0.406	24.385	0.000
1933	9.6985	0.280	24.465	0.000
1934	9.7025	0.172	24.465	0.000
1935	9.7064	0.108	24.360	0.000
1936	9.7104	0.084	24.360	0.000
1937	9.7144	0.088	24.455	0.000
1938	9.7175	0.118	24.455	0.000
1939	9.7207	0.148	24.455	0.000
1940	9.7239	0.170	24.415	0.000
1941	9.7271	0.174	24.415	0.000
1942	9.7303	0.152	24.450	0.000
1943	9.7462	0.114	24.450	0.000
1944	9.7515	0.078	24.455	0.000
1945	9.7569	0.058	24.455	0.000
1946	9.7623	0.056	24.440	0.000
1947	9.7676	0.068	24.440	0.000
1948	9.7729	0.094	24.425	0.000
1949	9.7783	0.130	24.425	0.000
1950	9.7822	0.160	24.425	0.000
1951	9.7862	0.192	24.395	0.000
1952	9.7902	0.200	24.395	0.000
1953	9.7941	0.224	24.390	0.000
1954	9.7995	0.290	24.390	0.000
1955	9.8048	0.332	24.435	0.000
1956	9.8101	0.436	24.435	0.000
1957	9.8155	0.592	24.395	0.000
1958	9.8209	0.824	24.395	0.000
1959	9.8263	1.212	24.430	0.000
1960	9.8317	1.522	24.430	0.000
1961	9.8370	1.624	24.430	0.000
1962	9.8423	1.514	24.440	0.000
1963	9.8463	1.328	24.440	0.000
1964	9.8502	1.206	24.455	0.000
1965	9.8541	1.194	24.455	0.000
1966	9.8581	1.244	24.470	0.000
1967	9.8662	1.250	24.470	0.000
1968	9.8744	1.234	24.415	0.000
1969	9.8784	1.146	24.415	0.000
1970	9.8824	0.984	24.425	0.000
1971	9.8864	0.800	24.425	0.000
1972	9.8905	0.612	24.425	0.000
1973	9.8957	0.446	24.515	0.000
1974	9.9010	0.334	24.515	0.000
1975	9.9063	0.260	24.485	0.000
1976	9.9103	0.216	24.485	0.000
1977	9.9142	0.204	24.420	0.000
1978	9.9181	0.200	24.420	0.000
1979	9.9221	0.194	24.400	0.000
1980	9.9301	0.192	24.400	0.000
1981	9.9381	0.172	24.455	0.000
1982	9.9434	0.138	24.455	0.000
1983	9.9487	0.100	24.455	0.000
1984	9.9541	0.076	24.510	0.000
1985	9.9581	0.078	24.510	0.000
1986	9.9621	0.090	24.470	0.000
1987	9.9661	0.140	24.470	0.000
1988	9.9701	0.196	24.400	0.000
1989	9.9740	0.244	24.400	0.000
1990	9.9780	0.282	24.415	0.000
1991	9.9820	0.272	24.415	0.000
1992	9.9860	0.262	24.455	0.000
1993	9.9942	0.300	24.455	0.000
1994	10.0025	0.362	24.455	0.000
1995	10.0077	0.508	24.380	0.000
1996	10.0130	0.850	24.380	0.000
1997	10.0183	1.178	24.470	0.000
1998	10.0236	1.428	24.470	0.000
1999	10.0290	1.486	24.450	0.000
2000	10.0343	1.478	24.450	0.000
2001	10.0375	1.532	24.435	0.000
2002	10.0406	1.500	24.435	0.000
2003	10.0437	1.406	24.450	0.000
2004	10.0468	1.330	24.450	0.000
2005	10.0499	1.280	24.450	0.000
2006	10.0581	1.202	24.485	0.000
2007	10.0663	1.104	24.485	0.000
2008	10.0716	1.006	24.435	0.000
2009	10.0770	0.894	24.435	0.000
2010	10.0823	0.778	24.510	0.000
2011	10.0875	0.652	24.510	0.000
2012	10.0927	0.482	24.515	0.000
2013	10.0979	0.334	24.515	0.000
2014	10.1043	0.250	24.470	0.000
2015	10.1107	0.206	24.470	0.000
2016	10.1171	0.200	24.470	0.000
2017	10.1235	0.212	24.415	0.000
2018	10.1299	0.212	24.415	0.000
2019	10.1332	0.202	24.410	0.000
2020	10.1365	0.172	24.410	0.000
2021	10.1397	0.156	24.455	0.000
2022	10.1430	0.142	24.455	0.000
2023	10.1463	0.144	24.440	0.000
2024	10.1516	0.170	24.440	0.000
2025	10.1569	0.220	24.465	0.000
2026	10.1622	0.326	24.465	0.000
2027	10.1653	0.470	24.465	0.000
2028	10.1685	0.618	24.475	0.000
2029	10.1716	0.774	24.475	0.000
2030	10.1748	0.900	24.390	0.000
2031	10.1779	0.994	24.390	0.000
2032	10.1939	1.188	24.455	0.000
[truncated: 8,727 more rows]
