# Supplementary material for: Applications of a novel reciprocating positive displacement pump in the simulation of pulsatile arterial blood flow
Source: PLoS One. 2022 Dec 13;17(12):e0270780. doi: 10.1371/journal.pone.0270780 (PMC9746965; doi:10.1371/journal.pone.0270780)
Supplement: S1 File — (ZIP) [file pone.0270780.s001.zip › Supporting Information Data Files/Flow Rates/Splenic/Splenic Rostral Normal (u) 11.csv]

Viewer Version	2.91
COM HW Type	RS485/USB Sensor Cable
COM HW Config	Config String: COM10, 115200, ECHOOFF
Sensor Cable Version	1.8
Product Type	Liquid Flow Sensor (SF06 Chip)
Product COM Protocol Config	SHDLC Device Address: 0
Product ID	SLF3S-1300F
Sensor Serial	2109-000156
I2C Address	8
Supply Voltage	3.5 V
Command Address	0x3608
Sampling Time [ms]	5
Scale Factor Flow lin.	500
Scale Factor Temp lin.	200
Scale Factor Custom	1
Sample #	Relative Time[s]	Flow linearized [ml/min]	Temperature linearized [deg C]	Custom []
49	0.2601	0.010	23.620	0.000
50	0.2639	0.006	23.620	0.000
51	0.2678	-0.006	23.685	0.000
52	0.2717	-0.008	23.685	0.000
53	0.2797	-0.006	23.750	0.000
54	0.2877	-0.004	23.750	0.000
55	0.2917	-0.002	23.710	0.000
56	0.2957	-0.004	23.710	0.000
57	0.2997	-0.002	23.710	0.000
58	0.3037	-0.002	23.620	0.000
59	0.3090	-0.002	23.620	0.000
60	0.3143	0.004	23.775	0.000
61	0.3196	0.006	23.775	0.000
62	0.3250	0.006	23.685	0.000
63	0.3303	0.002	23.685	0.000
64	0.3356	-0.008	23.760	0.000
65	0.3410	-0.010	23.760	0.000
66	0.3463	-0.006	23.730	0.000
67	0.3516	-0.002	23.730	0.000
68	0.3570	0.002	23.730	0.000
69	0.3623	0.006	23.735	0.000
70	0.3676	0.006	23.735	0.000
71	0.3716	0.002	23.850	0.000
72	0.3756	0.000	23.850	0.000
73	0.3796	-0.006	23.855	0.000
74	0.3836	-0.006	23.855	0.000
75	0.3890	-0.006	23.840	0.000
76	0.3943	-0.002	23.840	0.000
77	0.3996	0.002	23.835	0.000
78	0.4049	-0.002	23.835	0.000
79	0.4103	0.002	23.835	0.000
80	0.4156	0.006	23.805	0.000
81	0.4209	0.000	23.805	0.000
82	0.4262	-0.002	23.875	0.000
83	0.4316	0.002	23.875	0.000
84	0.4369	0.002	23.820	0.000
85	0.4422	-0.002	23.820	0.000
86	0.4475	-0.006	23.900	0.000
87	0.4516	-0.002	23.900	0.000
88	0.4556	-0.002	23.890	0.000
89	0.4596	-0.008	23.890	0.000
90	0.4636	-0.004	23.890	0.000
91	0.4689	-0.002	23.920	0.000
92	0.4742	-0.002	23.920	0.000
93	0.4795	-0.004	23.875	0.000
94	0.4848	0.004	23.875	0.000
95	0.4902	0.008	23.945	0.000
96	0.4955	0.006	23.945	0.000
97	0.5008	0.004	23.940	0.000
98	0.5062	-0.002	23.940	0.000
99	0.5115	-0.008	23.965	0.000
100	0.5155	-0.008	23.965	0.000
101	0.5195	-0.008	23.965	0.000
102	0.5235	-0.002	23.960	0.000
103	0.5275	0.008	23.960	0.000
104	0.5328	0.002	24.030	0.000
105	0.5382	0.002	24.030	0.000
106	0.5435	-0.002	23.985	0.000
107	0.5488	-0.012	23.985	0.000
108	0.5542	-0.008	23.975	0.000
109	0.5596	0.000	23.975	0.000
110	0.5649	0.004	24.040	0.000
111	0.5703	0.006	24.040	0.000
112	0.5757	0.000	24.040	0.000
113	0.5809	-0.002	24.015	0.000
114	0.5862	-0.002	24.015	0.000
115	0.5915	-0.006	24.030	0.000
116	0.5969	-0.006	24.030	0.000
117	0.6024	0.000	24.050	0.000
118	0.6079	0.002	24.050	0.000
119	0.6119	0.000	24.045	0.000
120	0.6159	-0.004	24.045	0.000
121	0.6199	0.000	24.050	0.000
122	0.6239	-0.002	24.050	0.000
123	0.6291	0.002	24.050	0.000
124	0.6343	0.004	24.075	0.000
125	0.6395	0.000	24.075	0.000
126	0.6435	-0.004	24.085	0.000
127	0.6476	-0.002	24.085	0.000
128	0.6516	-0.004	24.105	0.000
129	0.6556	-0.004	24.105	0.000
130	0.6635	-0.002	24.150	0.000
131	0.6714	-0.002	24.150	0.000
132	0.6768	0.000	24.135	0.000
133	0.6821	-0.002	24.135	0.000
134	0.6875	-0.002	24.135	0.000
135	0.6928	0.002	24.145	0.000
136	0.6981	0.002	24.145	0.000
137	0.7034	-0.002	24.185	0.000
138	0.7066	-0.004	24.185	0.000
139	0.7098	-0.008	24.165	0.000
140	0.7130	-0.006	24.165	0.000
141	0.7161	-0.002	24.145	0.000
142	0.7193	-0.004	24.145	0.000
143	0.7274	0.004	24.185	0.000
144	0.7354	0.006	24.185	0.000
145	0.7407	0.002	24.185	0.000
146	0.7461	-0.002	24.185	0.000
147	0.7515	-0.004	24.185	0.000
148	0.7567	-0.002	24.125	0.000
149	0.7620	-0.002	24.125	0.000
150	0.7673	-0.004	24.165	0.000
151	0.7713	0.002	24.165	0.000
152	0.7753	0.000	24.205	0.000
153	0.7793	-0.002	24.205	0.000
154	0.7833	0.000	24.175	0.000
155	0.7887	-0.002	24.175	0.000
156	0.7940	-0.004	24.175	0.000
157	0.7994	-0.004	24.215	0.000
158	0.8047	-0.002	24.215	0.000
159	0.8101	-0.002	24.220	0.000
160	0.8154	-0.002	24.220	0.000
161	0.8208	-0.006	24.250	0.000
162	0.8261	-0.006	24.250	0.000
163	0.8314	0.000	24.215	0.000
164	0.8354	-0.004	24.215	0.000
165	0.8394	-0.006	24.235	0.000
166	0.8434	0.006	24.235	0.000
167	0.8474	0.010	24.235	0.000
168	0.8554	0.004	24.260	0.000
169	0.8634	0.002	24.260	0.000
170	0.8674	-0.002	24.275	0.000
171	0.8714	-0.006	24.275	0.000
172	0.8754	-0.012	24.270	0.000
173	0.8794	-0.012	24.270	0.000
174	0.8847	-0.004	24.310	0.000
175	0.8901	-0.002	24.310	0.000
176	0.8955	0.004	24.265	0.000
177	0.8986	0.006	24.265	0.000
178	0.9018	0.006	24.265	0.000
179	0.9050	-0.002	24.285	0.000
180	0.9081	-0.008	24.285	0.000
181	0.9113	-0.012	24.275	0.000
182	0.9274	-0.010	24.275	0.000
183	0.9327	-0.002	24.320	0.000
184	0.9380	0.008	24.320	0.000
185	0.9433	0.008	24.270	0.000
186	0.9474	0.006	24.270	0.000
187	0.9514	-0.006	24.305	0.000
188	0.9555	-0.014	24.305	0.000
189	0.9595	-0.014	24.305	0.000
190	0.9635	-0.008	24.350	0.000
191	0.9674	0.002	24.350	0.000
192	0.9714	0.008	24.290	0.000
193	0.9753	0.010	24.290	0.000
194	0.9834	0.006	24.350	0.000
195	0.9915	-0.008	24.350	0.000
196	0.9968	-0.014	24.270	0.000
197	1.0020	-0.010	24.270	0.000
198	1.0073	-0.004	24.365	0.000
199	1.0127	-0.002	24.365	0.000
200	1.0180	0.006	24.365	0.000
201	1.0234	0.008	24.370	0.000
202	1.0266	0.004	24.370	0.000
203	1.0298	-0.002	24.335	0.000
204	1.0330	-0.008	24.335	0.000
205	1.0362	-0.004	24.350	0.000
206	1.0394	-0.002	24.350	0.000
207	1.0474	-0.002	24.375	0.000
208	1.0555	0.000	24.375	0.000
209	1.0608	-0.006	24.365	0.000
210	1.0662	-0.010	24.365	0.000
211	1.0715	-0.006	24.365	0.000
212	1.0768	-0.002	24.370	0.000
213	1.0822	0.000	24.370	0.000
214	1.0875	0.010	24.415	0.000
215	1.0906	0.012	24.415	0.000
216	1.0938	0.002	24.410	0.000
217	1.0969	-0.010	24.410	0.000
218	1.1001	-0.012	24.435	0.000
219	1.1032	-0.014	24.435	0.000
220	1.1192	-0.008	24.335	0.000
221	1.1232	0.004	24.335	0.000
222	1.1272	0.012	24.335	0.000
223	1.1312	0.012	24.455	0.000
224	1.1352	0.000	24.455	0.000
225	1.1405	-0.008	24.435	0.000
226	1.1459	-0.010	24.435	0.000
227	1.1512	-0.006	24.390	0.000
228	1.1552	-0.004	24.390	0.000
229	1.1592	0.000	24.460	0.000
230	1.1632	0.004	24.460	0.000
231	1.1672	-0.004	24.500	0.000
232	1.1753	-0.010	24.500	0.000
233	1.1834	-0.010	24.500	0.000
234	1.1874	-0.008	24.440	0.000
235	1.1913	0.004	24.440	0.000
236	1.1953	0.008	24.460	0.000
237	1.1992	0.002	24.460	0.000
238	1.2046	0.002	24.465	0.000
239	1.2100	-0.008	24.465	0.000
240	1.2154	-0.010	24.385	0.000
241	1.2185	-0.004	24.385	0.000
242	1.2217	0.002	24.490	0.000
243	1.2248	0.010	24.490	0.000
244	1.2280	0.004	24.490	0.000
245	1.2311	-0.004	24.465	0.000
246	1.2471	-0.012	24.465	0.000
247	1.2524	-0.016	24.480	0.000
248	1.2578	-0.010	24.480	0.000
249	1.2631	0.004	24.515	0.000
250	1.2684	0.010	24.515	0.000
251	1.2737	0.012	24.415	0.000
252	1.2790	0.004	24.415	0.000
253	1.2822	-0.008	24.515	0.000
254	1.2855	-0.014	24.515	0.000
255	1.2887	-0.016	24.515	0.000
256	1.2919	-0.008	24.460	0.000
257	1.2951	0.004	24.460	0.000
258	1.3030	0.008	24.495	0.000
259	1.3109	0.004	24.495	0.000
260	1.3162	-0.002	24.520	0.000
261	1.3216	-0.008	24.520	0.000
262	1.3269	-0.010	24.535	0.000
263	1.3323	-0.006	24.535	0.000
264	1.3378	0.004	24.560	0.000
265	1.3432	0.010	24.560	0.000
266	1.3471	0.002	24.560	0.000
267	1.3510	-0.004	24.435	0.000
268	1.3550	-0.008	24.435	0.000
269	1.3589	-0.010	24.510	0.000
270	1.3643	-0.010	24.510	0.000
271	1.3697	-0.002	24.490	0.000
272	1.3751	0.012	24.490	0.000
273	1.3804	0.006	24.455	0.000
274	1.3856	-0.008	24.455	0.000
275	1.3909	-0.002	24.455	0.000
276	1.3963	-0.012	24.505	0.000
277	1.4017	-0.002	24.505	0.000
278	1.4072	0.014	24.545	0.000
279	1.4111	0.018	24.545	0.000
280	1.4150	0.030	24.560	0.000
281	1.4189	0.030	24.560	0.000
282	1.4228	0.022	24.570	0.000
283	1.4310	0.028	24.570	0.000
284	1.4392	0.034	24.555	0.000
285	1.4431	0.044	24.555	0.000
286	1.4470	0.060	24.555	0.000
287	1.4509	0.086	24.550	0.000
288	1.4548	0.096	24.550	0.000
289	1.4602	0.100	24.560	0.000
290	1.4656	0.126	24.560	0.000
291	1.4710	0.144	24.645	0.000
292	1.4750	0.156	24.645	0.000
293	1.4790	0.164	24.560	0.000
294	1.4830	0.168	24.560	0.000
295	1.4870	0.180	24.580	0.000
296	1.4949	0.166	24.580	0.000
297	1.5028	0.158	24.580	0.000
298	1.5082	0.172	24.680	0.000
299	1.5135	0.184	24.680	0.000
300	1.5188	0.174	24.585	0.000
301	1.5242	0.156	24.585	0.000
302	1.5295	0.144	24.560	0.000
303	1.5349	0.126	24.560	0.000
304	1.5403	0.114	24.655	0.000
305	1.5457	0.118	24.655	0.000
306	1.5511	0.132	24.540	0.000
307	1.5565	0.140	24.540	0.000
308	1.5619	0.128	24.540	0.000
309	1.5673	0.116	24.660	0.000
310	1.5727	0.106	24.660	0.000
311	1.5768	0.098	24.655	0.000
312	1.5809	0.102	24.655	0.000
313	1.5850	0.114	24.590	0.000
314	1.5890	0.120	24.590	0.000
315	1.5943	0.116	24.600	0.000
316	1.5996	0.098	24.600	0.000
317	1.6049	0.084	24.630	0.000
318	1.6089	0.074	24.630	0.000
319	1.6129	0.068	24.630	0.000
320	1.6169	0.078	24.600	0.000
321	1.6209	0.096	24.600	0.000
322	1.6262	0.096	24.590	0.000
323	1.6315	0.088	24.590	0.000
324	1.6367	0.082	24.700	0.000
325	1.6421	0.072	24.700	0.000
326	1.6475	0.066	24.635	0.000
327	1.6529	0.068	24.635	0.000
328	1.6582	0.066	24.610	0.000
329	1.6635	0.074	24.610	0.000
330	1.6688	0.076	24.610	0.000
331	1.6720	0.064	24.645	0.000
332	1.6752	0.056	24.645	0.000
333	1.6784	0.052	24.680	0.000
334	1.6815	0.054	24.680	0.000
335	1.6847	0.058	24.680	0.000
336	1.6927	0.060	24.680	0.000
337	1.7007	0.062	24.630	0.000
338	1.7061	0.056	24.630	0.000
339	1.7114	0.052	24.595	0.000
340	1.7167	0.052	24.595	0.000
341	1.7221	0.046	24.595	0.000
342	1.7274	0.050	24.705	0.000
343	1.7327	0.054	24.705	0.000
344	1.7380	0.052	24.725	0.000
345	1.7434	0.044	24.725	0.000
346	1.7487	0.036	24.650	0.000
347	1.7541	0.032	24.650	0.000
348	1.7594	0.038	24.675	0.000
349	1.7648	0.040	24.675	0.000
350	1.7688	0.044	24.660	0.000
351	1.7728	0.048	24.660	0.000
352	1.7768	0.048	24.660	0.000
353	1.7808	0.042	24.680	0.000
354	1.7861	0.036	24.680	0.000
355	1.7914	0.036	24.750	0.000
356	1.7968	0.036	24.750	0.000
357	1.8021	0.032	24.710	0.000
358	1.8074	0.034	24.710	0.000
359	1.8127	0.034	24.670	0.000
360	1.8159	0.026	24.670	0.000
361	1.8191	0.028	24.720	0.000
362	1.8223	0.032	24.720	0.000
363	1.8255	0.036	24.720	0.000
364	1.8287	0.034	24.705	0.000
365	1.8446	0.026	24.705	0.000
366	1.8500	0.032	24.710	0.000
367	1.8553	0.024	24.710	0.000
368	1.8607	0.018	24.690	0.000
369	1.8647	0.022	24.690	0.000
370	1.8687	0.030	24.765	0.000
371	1.8727	0.036	24.765	0.000
372	1.8767	0.032	24.700	0.000
373	1.8807	0.026	24.700	0.000
374	1.8847	0.024	24.700	0.000
375	1.8887	0.012	24.805	0.000
376	1.8927	0.014	24.805	0.000
377	1.9006	0.018	24.795	0.000
378	1.9086	0.028	24.795	0.000
379	1.9140	0.034	24.680	0.000
380	1.9193	0.026	24.680	0.000
381	1.9246	0.022	24.795	0.000
382	1.9299	0.020	24.795	0.000
383	1.9352	0.008	24.695	0.000
384	1.9405	0.008	24.695	0.000
385	1.9437	0.018	24.695	0.000
386	1.9470	0.020	24.760	0.000
387	1.9502	0.026	24.760	0.000
388	1.9534	0.026	24.810	0.000
389	1.9566	0.018	24.810	0.000
390	1.9647	0.016	24.785	0.000
391	1.9727	0.014	24.785	0.000
392	1.9780	0.014	24.660	0.000
393	1.9833	0.014	24.660	0.000
394	1.9886	0.016	24.780	0.000
395	1.9939	0.020	24.780	0.000
396	1.9992	0.016	24.780	0.000
397	2.0045	0.010	24.825	0.000
398	2.0098	0.012	24.825	0.000
399	2.0151	0.014	24.760	0.000
400	2.0204	0.012	24.760	0.000
401	2.0258	0.014	24.785	0.000
402	2.0311	0.014	24.785	0.000
403	2.0364	0.012	24.685	0.000
404	2.0404	0.010	24.685	0.000
405	2.0444	0.012	24.720	0.000
406	2.0484	0.014	24.720	0.000
407	2.0524	0.014	24.720	0.000
408	2.0579	0.014	24.745	0.000
409	2.0634	0.008	24.745	0.000
410	2.0689	0.006	24.770	0.000
411	2.0728	0.010	24.770	0.000
412	2.0766	0.010	24.780	0.000
413	2.0805	0.014	24.780	0.000
414	2.0844	0.018	24.755	0.000
415	2.0926	0.018	24.755	0.000
416	2.1007	0.014	24.845	0.000
417	2.1048	0.004	24.845	0.000
418	2.1088	0.002	24.845	0.000
419	2.1128	0.010	24.755	0.000
420	2.1168	0.010	24.755	0.000
421	2.1221	0.012	24.720	0.000
422	2.1274	0.018	24.720	0.000
423	2.1327	0.012	24.800	0.000
424	2.1367	0.010	24.800	0.000
425	2.1406	0.006	24.790	0.000
426	2.1445	0.006	24.790	0.000
427	2.1485	0.006	24.765	0.000
428	2.1565	0.010	24.765	0.000
429	2.1644	0.014	24.765	0.000
430	2.1699	0.016	24.785	0.000
431	2.1753	0.010	24.785	0.000
432	2.1807	0.004	24.785	0.000
433	2.1847	0.004	24.785	0.000
434	2.1887	0.002	24.765	0.000
435	2.1926	0.004	24.765	0.000
436	2.1966	0.006	24.770	0.000
437	2.2005	0.014	24.770	0.000
438	2.2045	0.018	24.870	0.000
439	2.2085	0.010	24.870	0.000
440	2.2124	0.008	24.870	0.000
441	2.2204	0.006	24.855	0.000
442	2.2284	0.000	24.855	0.000
443	2.2338	0.002	24.800	0.000
444	2.2392	0.008	24.800	0.000
445	2.2447	0.012	24.865	0.000
446	2.2499	0.014	24.865	0.000
447	2.2551	0.010	24.835	0.000
448	2.2604	0.002	24.835	0.000
449	2.2636	-0.002	24.825	0.000
450	2.2668	0.002	24.825	0.000
451	2.2700	0.008	24.825	0.000
452	2.2732	0.024	24.805	0.000
453	2.2764	0.034	24.805	0.000
454	2.2843	0.036	24.870	0.000
455	2.2923	0.036	24.870	0.000
456	2.2977	0.030	24.825	0.000
457	2.3031	0.026	24.825	0.000
458	2.3085	0.030	24.890	0.000
459	2.3138	0.040	24.890	0.000
460	2.3191	0.054	24.905	0.000
461	2.3244	0.060	24.905	0.000
462	2.3276	0.062	24.905	0.000
463	2.3308	0.062	24.845	0.000
464	2.3340	0.052	24.845	0.000
465	2.3371	0.042	24.880	0.000
466	2.3403	0.044	24.880	0.000
467	2.3564	0.042	24.960	0.000
468	2.3603	0.044	24.960	0.000
469	2.3643	0.050	24.840	0.000
470	2.3683	0.048	24.840	0.000
471	2.3722	0.044	24.895	0.000
472	2.3775	0.042	24.895	0.000
473	2.3828	0.038	24.895	0.000
474	2.3882	0.036	24.890	0.000
475	2.3935	0.038	24.890	0.000
476	2.3989	0.040	24.840	0.000
477	2.4043	0.040	24.840	0.000
478	2.4096	0.040	24.855	0.000
479	2.4149	0.040	24.855	0.000
480	2.4202	0.044	24.910	0.000
481	2.4256	0.036	24.910	0.000
482	2.4310	0.036	24.835	0.000
483	2.4364	0.038	24.835	0.000
484	2.4403	0.030	24.835	0.000
485	2.4443	0.022	24.890	0.000
486	2.4483	0.026	24.890	0.000
487	2.4522	0.028	24.895	0.000
488	2.4575	0.040	24.895	0.000
489	2.4628	0.050	24.960	0.000
490	2.4681	0.050	24.960	0.000
491	2.4734	0.042	24.930	0.000
492	2.4788	0.038	24.930	0.000
493	2.4841	0.040	24.830	0.000
494	2.4894	0.044	24.830	0.000
495	2.4948	0.048	24.830	0.000
496	2.5001	0.056	24.825	0.000
497	2.5055	0.066	24.825	0.000
498	2.5109	0.064	24.950	0.000
499	2.5163	0.050	24.950	0.000
500	2.5195	0.050	24.930	0.000
501	2.5227	0.056	24.930	0.000
502	2.5258	0.062	24.895	0.000
503	2.5290	0.074	24.895	0.000
504	2.5322	0.088	24.935	0.000
505	2.5401	0.094	24.935	0.000
506	2.5481	0.084	24.935	0.000
507	2.5535	0.072	24.980	0.000
508	2.5589	0.072	24.980	0.000
509	2.5643	0.076	24.900	0.000
510	2.5696	0.084	24.900	0.000
511	2.5749	0.088	24.950	0.000
512	2.5801	0.080	24.950	0.000
513	2.5855	0.072	24.930	0.000
514	2.5908	0.058	24.930	0.000
515	2.5961	0.048	24.875	0.000
516	2.6015	0.056	24.875	0.000
517	2.6068	0.066	24.875	0.000
518	2.6122	0.078	24.960	0.000
519	2.6162	0.076	24.960	0.000
520	2.6202	0.072	24.925	0.000
521	2.6242	0.062	24.925	0.000
522	2.6282	0.052	24.930	0.000
523	2.6335	0.054	24.930	0.000
524	2.6388	0.066	24.895	0.000
525	2.6441	0.090	24.895	0.000
526	2.6473	0.114	24.875	0.000
527	2.6505	0.126	24.875	0.000
528	2.6537	0.130	24.875	0.000
529	2.6569	0.124	24.910	0.000
530	2.6601	0.138	24.910	0.000
531	2.6760	0.164	24.870	0.000
532	2.6813	0.188	24.870	0.000
533	2.6866	0.224	24.995	0.000
534	2.6919	0.252	24.995	0.000
535	2.6960	0.292	24.945	0.000
536	2.7002	0.314	24.945	0.000
537	2.7043	0.342	24.860	0.000
538	2.7084	0.370	24.860	0.000
539	2.7137	0.394	24.860	0.000
540	2.7189	0.412	25.000	0.000
541	2.7242	0.422	25.000	0.000
542	2.7295	0.450	24.970	0.000
543	2.7347	0.438	24.970	0.000
544	2.7400	0.414	24.890	0.000
545	2.7453	0.392	24.890	0.000
546	2.7506	0.378	24.890	0.000
547	2.7559	0.370	24.890	0.000
548	2.7614	0.334	24.990	0.000
549	2.7668	0.306	24.990	0.000
550	2.7723	0.284	24.990	0.000
551	2.7762	0.264	24.935	0.000
552	2.7801	0.254	24.935	0.000
553	2.7839	0.248	24.985	0.000
554	2.7878	0.246	24.985	0.000
555	2.7932	0.242	24.970	0.000
556	2.7986	0.240	24.970	0.000
557	2.8040	0.246	24.965	0.000
558	2.8093	0.262	24.965	0.000
559	2.8146	0.310	24.970	0.000
560	2.8200	0.352	24.970	0.000
561	2.8254	0.392	24.970	0.000
562	2.8308	0.440	24.950	0.000
563	2.8363	0.480	24.950	0.000
564	2.8402	0.540	24.935	0.000
565	2.8441	0.616	24.935	0.000
566	2.8480	0.722	24.925	0.000
567	2.8520	0.852	24.925	0.000
568	2.8573	0.984	24.995	0.000
569	2.8626	1.082	24.995	0.000
570	2.8679	1.166	24.925	0.000
571	2.8733	1.176	24.925	0.000
572	2.8786	1.180	24.925	0.000
573	2.8839	1.258	25.050	0.000
574	2.8892	1.392	25.050	0.000
575	2.8945	1.438	24.960	0.000
576	2.8998	1.326	24.960	0.000
577	2.9032	1.112	24.920	0.000
578	2.9066	0.918	24.920	0.000
579	2.9100	0.812	24.930	0.000
580	2.9134	0.786	24.930	0.000
581	2.9168	0.754	24.950	0.000
582	2.9243	0.676	24.950	0.000
583	2.9317	0.578	24.950	0.000
584	2.9399	0.482	24.935	0.000
585	2.9481	0.386	24.935	0.000
586	2.9521	0.310	24.990	0.000
587	2.9560	0.268	24.990	0.000
588	2.9599	0.276	24.840	0.000
589	2.9638	0.352	24.840	0.000
590	2.9678	0.404	24.875	0.000
591	2.9717	0.468	24.875	0.000
592	2.9757	0.512	24.925	0.000
593	2.9797	0.566	24.925	0.000
594	2.9879	0.684	24.925	0.000
595	2.9962	0.814	24.970	0.000
596	3.0014	0.952	24.970	0.000
597	3.0066	1.082	24.855	0.000
598	3.0118	1.184	24.855	0.000
599	3.0172	1.290	24.955	0.000
600	3.0225	1.450	24.955	0.000
601	3.0279	1.464	24.900	0.000
602	3.0311	1.468	24.900	0.000
603	3.0343	1.486	24.900	0.000
604	3.0374	1.528	24.900	0.000
605	3.0406	1.566	24.900	0.000
606	3.0437	1.502	24.895	0.000
607	3.0517	1.310	24.895	0.000
608	3.0597	1.162	24.930	0.000
609	3.0651	1.008	24.930	0.000
610	3.0704	0.906	24.885	0.000
611	3.0758	0.818	24.885	0.000
612	3.0811	0.690	24.890	0.000
613	3.0864	0.534	24.890	0.000
614	3.0916	0.410	24.870	0.000
615	3.0948	0.330	24.870	0.000
616	3.0981	0.282	24.870	0.000
617	3.1013	0.254	24.785	0.000
618	3.1045	0.236	24.785	0.000
619	3.1077	0.212	24.835	0.000
620	3.1157	0.204	24.835	0.000
621	3.1237	0.224	24.760	0.000
622	3.1290	0.250	24.760	0.000
623	3.1343	0.318	24.790	0.000
624	3.1397	0.396	24.790	0.000
625	3.1451	0.510	24.755	0.000
626	3.1504	0.676	24.755	0.000
627	3.1558	0.798	24.755	0.000
628	3.1590	0.938	24.790	0.000
629	3.1621	1.116	24.790	0.000
630	3.1653	1.444	24.810	0.000
631	3.1685	1.618	24.810	0.000
632	3.1716	1.682	24.780	0.000
633	3.1876	1.668	24.780	0.000
634	3.1916	1.640	24.795	0.000
635	3.1955	1.646	24.795	0.000
636	3.1995	1.624	24.805	0.000
637	3.2035	1.616	24.805	0.000
638	3.2088	1.552	24.805	0.000
639	3.2141	1.378	24.775	0.000
640	3.2194	1.192	24.775	0.000
641	3.2249	0.966	24.785	0.000
642	3.2304	0.790	24.785	0.000
643	3.2359	0.682	24.720	0.000
644	3.2410	0.584	24.720	0.000
645	3.2462	0.492	24.690	0.000
646	3.2514	0.404	24.690	0.000
647	3.2568	0.328	24.770	0.000
648	3.2621	0.264	24.770	0.000
649	3.2675	0.202	24.770	0.000
650	3.2715	0.164	24.755	0.000
651	3.2755	0.148	24.755	0.000
652	3.2795	0.144	24.780	0.000
653	3.2835	0.144	24.780	0.000
654	3.2888	0.162	24.680	0.000
655	3.2941	0.206	24.680	0.000
656	3.2994	0.238	24.745	0.000
657	3.3048	0.292	24.745	0.000
658	3.3102	0.346	24.700	0.000
659	3.3156	0.414	24.700	0.000
660	3.3210	0.552	24.700	0.000
661	3.3264	0.710	24.705	0.000
662	3.3318	0.986	24.705	0.000
663	3.3370	1.166	24.725	0.000
664	3.3423	1.258	24.725	0.000
665	3.3475	1.346	24.765	0.000
666	3.3515	1.398	24.765	0.000
667	3.3555	1.558	24.640	0.000
668	3.3595	1.666	24.640	0.000
669	3.3634	1.688	24.640	0.000
670	3.3688	1.628	24.705	0.000
671	3.3741	1.528	24.705	0.000
672	3.3794	1.446	24.735	0.000
673	3.3847	1.262	24.735	0.000
674	3.3900	1.096	24.720	0.000
675	3.3954	0.986	24.720	0.000
676	3.4007	0.884	24.685	0.000
677	3.4060	0.788	24.685	0.000
678	3.4114	0.638	24.660	0.000
679	3.4167	0.496	24.660	0.000
680	3.4221	0.394	24.660	0.000
681	3.4274	0.316	24.655	0.000
682	3.4328	0.286	24.655	0.000
683	3.4381	0.266	24.660	0.000
684	3.4435	0.226	24.660	0.000
685	3.4474	0.176	24.695	0.000
686	3.4514	0.148	24.695	0.000
687	3.4553	0.166	24.640	0.000
688	3.4593	0.192	24.640	0.000
689	3.4646	0.260	24.695	0.000
690	3.4699	0.370	24.695	0.000
691	3.4752	0.494	24.695	0.000
692	3.4806	0.726	24.630	0.000
693	3.4860	0.914	24.630	0.000
694	3.4914	1.088	24.685	0.000
695	3.4968	1.260	24.685	0.000
696	3.5021	1.396	24.700	0.000
697	3.5075	1.632	24.700	0.000
698	3.5127	1.796	24.585	0.000
699	3.5180	1.796	24.585	0.000
700	3.5232	1.756	24.640	0.000
701	3.5272	1.716	24.640	0.000
702	3.5313	1.708	24.640	0.000
703	3.5353	1.660	24.640	0.000
704	3.5393	1.632	24.640	0.000
705	3.5447	1.468	24.640	0.000
706	3.5501	1.212	24.640	0.000
707	3.5555	1.022	24.650	0.000
708	3.5608	0.858	24.650	0.000
709	3.5661	0.752	24.635	0.000
710	3.5714	0.668	24.635	0.000
711	3.5767	0.568	24.580	0.000
712	3.5820	0.464	24.580	0.000
713	3.5872	0.358	24.580	0.000
714	3.5926	0.270	24.695	0.000
715	3.5979	0.206	24.695	0.000
716	3.6032	0.158	24.575	0.000
717	3.6064	0.138	24.575	0.000
718	3.6096	0.134	24.575	0.000
719	3.6128	0.138	24.575	0.000
720	3.6161	0.138	24.600	0.000
721	3.6193	0.134	24.600	0.000
722	3.6272	0.134	24.620	0.000
723	3.6352	0.158	24.620	0.000
724	3.6405	0.200	24.620	0.000
725	3.6459	0.254	24.625	0.000
726	3.6512	0.370	24.625	0.000
727	3.6565	0.450	24.580	0.000
728	3.6619	0.554	24.580	0.000
729	3.6672	0.672	24.555	0.000
730	3.6704	0.806	24.555	0.000
731	3.6737	1.074	24.585	0.000
732	3.6769	1.356	24.585	0.000
733	3.6801	1.530	24.595	0.000
734	3.6833	1.594	24.595	0.000
735	3.6914	1.574	24.595	0.000
736	3.6995	1.590	24.560	0.000
737	3.7047	1.612	24.560	0.000
738	3.7099	1.656	24.570	0.000
739	3.7150	1.734	24.570	0.000
740	3.7205	1.752	24.605	0.000
741	3.7259	1.702	24.605	0.000
742	3.7313	1.472	24.580	0.000
743	3.7344	1.178	24.580	0.000
744	3.7376	0.994	24.530	0.000
745	3.7407	0.888	24.530	0.000
746	3.7438	0.840	24.530	0.000
747	3.7469	0.742	24.600	0.000
748	3.7631	0.602	24.600	0.000
749	3.7684	0.468	24.580	0.000
750	3.7737	0.330	24.580	0.000
751	3.7790	0.240	24.570	0.000
752	3.7830	0.206	24.570	0.000
753	3.7870	0.188	24.565	0.000
754	3.7910	0.176	24.565	0.000
755	3.7950	0.236	24.595	0.000
756	3.7990	0.262	24.595	0.000
757	3.8030	0.298	24.595	0.000
758	3.8070	0.370	24.580	0.000
759	3.8110	0.456	24.580	0.000
760	3.8191	0.658	24.610	0.000
761	3.8273	0.904	24.610	0.000
762	3.8325	1.116	24.560	0.000
763	3.8377	1.282	24.560	0.000
764	3.8429	1.370	24.565	0.000
765	3.8483	1.510	24.565	0.000
766	3.8538	1.640	24.560	0.000
767	3.8592	1.690	24.560	0.000
768	3.8623	1.732	24.560	0.000
769	3.8655	1.702	24.590	0.000
770	3.8687	1.654	24.590	0.000
771	3.8718	1.710	24.580	0.000
772	3.8750	1.848	24.580	0.000
773	3.8830	1.782	24.580	0.000
774	3.8910	1.656	24.580	0.000
775	3.8963	1.420	24.535	0.000
776	3.9016	1.214	24.535	0.000
777	3.9070	1.094	24.525	0.000
778	3.9123	0.944	24.525	0.000
779	3.9176	0.772	24.525	0.000
780	3.9229	0.618	24.500	0.000
781	3.9282	0.494	24.500	0.000
782	3.9336	0.390	24.560	0.000
783	3.9389	0.300	24.560	0.000
784	3.9442	0.238	24.500	0.000
785	3.9495	0.190	24.500	0.000
786	3.9548	0.158	24.435	0.000
787	3.9588	0.148	24.435	0.000
788	3.9628	0.164	24.470	0.000
789	3.9668	0.200	24.470	0.000
790	3.9708	0.260	24.470	0.000
791	3.9762	0.324	24.505	0.000
792	3.9815	0.412	24.505	0.000
793	3.9868	0.536	24.495	0.000
794	3.9908	0.688	24.495	0.000
795	3.9949	0.910	24.515	0.000
796	3.9989	1.168	24.515	0.000
797	4.0029	1.370	24.580	0.000
798	4.0082	1.534	24.580	0.000
799	4.0136	1.626	24.490	0.000
800	4.0189	1.710	24.490	0.000
801	4.0243	1.862	24.490	0.000
802	4.0296	2.238	24.515	0.000
803	4.0350	2.278	24.515	0.000
804	4.0404	2.168	24.470	0.000
805	4.0458	1.944	24.470	0.000
806	4.0512	1.612	24.450	0.000
807	4.0551	1.408	24.450	0.000
808	4.0590	1.244	24.490	0.000
809	4.0629	1.106	24.490	0.000
810	4.0668	0.984	24.495	0.000
811	4.0748	0.810	24.495	0.000
812	4.0828	0.616	24.495	0.000
813	4.0881	0.448	24.485	0.000
814	4.0934	0.306	24.485	0.000
815	4.0987	0.216	24.505	0.000
816	4.1041	0.170	24.505	0.000
817	4.1095	0.152	24.520	0.000
818	4.1149	0.138	24.520	0.000
819	4.1175	0.128	24.455	0.000
820	4.1202	0.128	24.455	0.000
821	4.1228	0.122	24.445	0.000
822	4.1255	0.116	24.445	0.000
823	4.1281	0.116	24.445	0.000
824	4.1308	0.122	24.505	0.000
825	4.1467	0.154	24.505	0.000
826	4.1521	0.198	24.410	0.000
827	4.1574	0.244	24.410	0.000
828	4.1628	0.310	24.500	0.000
829	4.1681	0.368	24.500	0.000
830	4.1734	0.438	24.480	0.000
831	4.1787	0.538	24.480	0.000
832	4.1819	0.678	24.450	0.000
833	4.1851	0.882	24.450	0.000
834	4.1883	1.160	24.450	0.000
835	4.1915	1.436	24.480	0.000
836	4.1947	1.674	24.480	0.000
837	4.2027	1.922	24.400	0.000
838	4.2107	2.184	24.400	0.000
839	4.2160	2.120	24.455	0.000
840	4.2214	2.058	24.455	0.000
841	4.2268	1.970	24.435	0.000
842	4.2322	1.956	24.435	0.000
843	4.2376	1.974	24.525	0.000
844	4.2430	1.692	24.525	0.000
845	4.2469	1.412	24.525	0.000
846	4.2509	1.164	24.470	0.000
847	4.2548	1.000	24.470	0.000
848	4.2587	0.860	24.500	0.000
849	4.2667	0.686	24.500	0.000
850	4.2747	0.546	24.470	0.000
851	4.2787	0.402	24.470	0.000
852	4.2828	0.280	24.480	0.000
853	4.2868	0.220	24.480	0.000
854	4.2909	0.186	24.495	0.000
855	4.2961	0.156	24.495	0.000
856	4.3014	0.140	24.495	0.000
857	4.3067	0.150	24.450	0.000
858	4.3099	0.180	24.450	0.000
859	4.3131	0.226	24.420	0.000
860	4.3163	0.270	24.420	0.000
861	4.3195	0.372	24.420	0.000
862	4.3227	0.532	24.420	0.000
863	4.3386	0.726	24.485	0.000
864	4.3439	0.934	24.485	0.000
865	4.3493	1.164	24.490	0.000
866	4.3546	1.376	24.490	0.000
867	4.3586	1.704	24.490	0.000
868	4.3626	2.056	24.450	0.000
869	4.3666	2.106	24.450	0.000
870	4.3706	2.116	24.415	0.000
871	4.3746	2.098	24.415	0.000
872	4.3786	2.118	24.460	0.000
873	4.3826	2.154	24.460	0.000
874	4.3866	2.082	24.425	0.000
875	4.3946	1.894	24.425	0.000
876	4.4026	1.570	24.470	0.000
877	4.4079	1.292	24.470	0.000
878	4.4133	1.060	24.470	0.000
879	4.4187	0.872	24.415	0.000
880	4.4240	0.712	24.415	0.000
881	4.4293	0.552	24.470	0.000
882	4.4346	0.448	24.470	0.000
883	4.4399	0.358	24.470	0.000
884	4.4452	0.276	24.470	0.000
885	4.4505	0.210	24.415	0.000
886	4.4558	0.154	24.415	0.000
887	4.4611	0.120	24.475	0.000
888	4.4664	0.104	24.475	0.000
889	4.4704	0.100	24.475	0.000
890	4.4744	0.108	24.420	0.000
891	4.4784	0.142	24.420	0.000
892	4.4824	0.186	24.390	0.000
893	4.4877	0.220	24.390	0.000
894	4.4931	0.266	24.385	0.000
895	4.4984	0.310	24.385	0.000
896	4.5024	0.400	24.360	0.000
897	4.5064	0.540	24.360	0.000
898	4.5104	0.752	24.415	0.000
899	4.5144	1.040	24.415	0.000
900	4.5223	1.490	24.415	0.000
901	4.5303	1.656	24.435	0.000
902	4.5344	1.640	24.435	0.000
903	4.5384	1.588	24.410	0.000
904	4.5425	1.628	24.410	0.000
905	4.5466	1.850	24.365	0.000
906	4.5519	1.994	24.365	0.000
907	4.5572	1.988	24.445	0.000
908	4.5626	1.890	24.445	0.000
909	4.5678	1.746	24.455	0.000
910	4.5730	1.612	24.455	0.000
911	4.5783	1.392	24.455	0.000
912	4.5837	1.226	24.385	0.000
913	4.5891	1.078	24.385	0.000
914	4.5945	0.938	24.445	0.000
915	4.5999	0.818	24.445	0.000
916	4.6054	0.658	24.375	0.000
917	4.6109	0.512	24.375	0.000
918	4.6148	0.410	24.415	0.000
919	4.6187	0.326	24.415	0.000
920	4.6225	0.262	24.450	0.000
921	4.6264	0.214	24.450	0.000
922	4.6328	0.170	24.450	0.000
923	4.6392	0.132	24.420	0.000
924	4.6456	0.114	24.420	0.000
925	4.6520	0.118	24.350	0.000
926	4.6583	0.124	24.350	0.000
927	4.6623	0.136	24.400	0.000
928	4.6663	0.168	24.400	0.000
929	4.6703	0.194	24.395	0.000
930	4.6743	0.224	24.395	0.000
931	4.6797	0.278	24.380	0.000
932	4.6851	0.348	24.380	0.000
933	4.6905	0.518	24.380	0.000
934	4.6937	0.786	24.405	0.000
935	4.6968	1.010	24.405	0.000
936	4.7000	1.226	24.465	0.000
937	4.7032	1.396	24.465	0.000
938	4.7063	1.614	24.375	0.000
939	4.7162	1.866	24.375	0.000
940	4.7261	1.994	24.500	0.000
941	4.7292	2.048	24.500	0.000
942	4.7323	1.988	24.420	0.000
943	4.7354	1.944	24.420	0.000
944	4.7385	1.878	24.420	0.000
945	4.7464	1.804	24.495	0.000
946	4.7543	1.722	24.495	0.000
947	4.7575	1.490	24.385	0.000
948	4.7607	1.306	24.385	0.000
949	4.7639	1.132	24.395	0.000
950	4.7671	0.960	24.395	0.000
951	4.7704	0.812	24.320	0.000
952	4.7783	0.642	24.320	0.000
953	4.7862	0.494	24.415	0.000
954	4.7915	0.378	24.415	0.000
955	4.7969	0.300	24.415	0.000
956	4.8022	0.248	24.425	0.000
957	4.8076	0.196	24.425	0.000
958	4.8131	0.154	24.415	0.000
959	4.8185	0.132	24.415	0.000
960	4.8249	0.114	24.405	0.000
961	4.8312	0.108	24.405	0.000
962	4.8375	0.126	24.395	0.000
963	4.8439	0.166	24.395	0.000
964	4.8502	0.226	24.420	0.000
965	4.8542	0.324	24.420	0.000
966	4.8582	0.446	24.420	0.000
967	4.8622	0.534	24.440	0.000
968	4.8662	0.680	24.440	0.000
969	4.8702	0.818	24.395	0.000
970	4.8742	1.014	24.395	0.000
971	4.8782	1.298	24.485	0.000
972	4.8822	1.480	24.485	0.000
973	4.8862	1.636	24.360	0.000
974	4.8901	1.714	24.360	0.000
975	4.8941	1.786	24.415	0.000
976	4.8981	1.888	24.415	0.000
977	4.9068	1.852	24.415	0.000
978	4.9154	1.808	24.435	0.000
979	4.9204	1.790	24.435	0.000
980	4.9253	1.774	24.370	0.000
981	4.9303	1.558	24.370	0.000
982	4.9356	1.382	24.390	0.000
983	4.9409	1.230	24.390	0.000
984	4.9462	1.072	24.385	0.000
985	4.9493	0.916	24.385	0.000
986	4.9525	0.752	24.450	0.000
987	4.9557	0.576	24.450	0.000
988	4.9588	0.438	24.450	0.000
989	4.9620	0.332	24.370	0.000
990	4.9700	0.262	24.370	0.000
991	4.9780	0.202	24.430	0.000
992	4.9833	0.156	24.430	0.000
993	4.9887	0.134	24.415	0.000
994	4.9940	0.118	24.415	0.000
995	4.9993	0.114	24.485	0.000
996	5.0047	0.136	24.485	0.000
997	5.0101	0.206	24.390	0.000
998	5.0141	0.286	24.390	0.000
999	5.0182	0.354	24.390	0.000
1000	5.0222	0.456	24.370	0.000
1001	5.0263	0.592	24.370	0.000
1002	5.0316	0.810	24.390	0.000
1003	5.0368	1.058	24.390	0.000
1004	5.0421	1.272	24.395	0.000
1005	5.0474	1.466	24.395	0.000
1006	5.0528	1.568	24.445	0.000
1007	5.0581	1.654	24.445	0.000
1008	5.0634	1.750	24.370	0.000
1009	5.0687	1.826	24.370	0.000
1010	5.0739	1.842	24.370	0.000
1011	5.0779	1.868	24.350	0.000
1012	5.0819	1.906	24.350	0.000
1013	5.0859	1.944	24.435	0.000
1014	5.0899	2.112	24.435	0.000
1015	5.0980	1.910	24.430	0.000
1016	5.1060	1.650	24.430	0.000
1017	5.1100	1.394	24.440	0.000
1018	5.1141	1.192	24.440	0.000
1019	5.1181	1.096	24.370	0.000
1020	5.1221	0.956	24.370	0.000
1021	5.1274	0.784	24.370	0.000
1022	5.1327	0.618	24.385	0.000
1023	5.1379	0.454	24.385	0.000
1024	5.1411	0.322	24.435	0.000
1025	5.1443	0.238	24.435	0.000
1026	5.1475	0.172	24.415	0.000
1027	5.1507	0.134	24.415	0.000
1028	5.1539	0.118	24.415	0.000
1029	5.1703	0.104	24.415	0.000
1030	5.1754	0.104	24.445	0.000
1031	5.1806	0.116	24.445	0.000
1032	5.1858	0.116	24.445	0.000
1033	5.1912	0.110	24.405	0.000
1034	5.1967	0.116	24.405	0.000
1035	5.2021	0.120	24.370	0.000
1036	5.2060	0.136	24.370	0.000
1037	5.2099	0.172	24.440	0.000
1038	5.2138	0.228	24.440	0.000
1039	5.2178	0.294	24.295	0.000
1040	5.2232	0.380	24.295	0.000
1041	5.2286	0.458	24.350	0.000
1042	5.2340	0.558	24.350	0.000
1043	5.2393	0.692	24.350	0.000
1044	5.2446	0.860	24.425	0.000
1045	5.2499	1.088	24.425	0.000
1046	5.2552	1.390	24.370	0.000
1047	5.2605	1.692	24.370	0.000
1048	5.2658	1.876	24.390	0.000
1049	5.2690	2.086	24.390	0.000
1050	5.2722	2.324	24.395	0.000
1051	5.2754	2.194	24.395	0.000
1052	5.2786	1.970	24.365	0.000
1053	5.2818	1.684	24.365	0.000
1054	5.2898	1.502	24.365	0.000
1055	5.2978	1.402	24.405	0.000
1056	5.3031	1.214	24.405	0.000
1057	5.3085	1.016	24.340	0.000
1058	5.3138	0.786	24.340	0.000
1059	5.3191	0.588	24.435	0.000
1060	5.3244	0.442	24.435	0.000
1061	5.3298	0.328	24.455	0.000
1062	5.3353	0.240	24.455	0.000
1063	5.3407	0.188	24.410	0.000
1064	5.3462	0.156	24.410	0.000
1065	5.3517	0.132	24.410	0.000
1066	5.3572	0.120	24.355	0.000
1067	5.3627	0.114	24.355	0.000
1068	5.3664	0.128	24.375	0.000
1069	5.3702	0.156	24.375	0.000
1070	5.3739	0.214	24.360	0.000
1071	5.3776	0.290	24.360	0.000
1072	5.3830	0.372	24.320	0.000
1073	5.3884	0.478	24.320	0.000
1074	5.3937	0.624	24.425	0.000
1075	5.3991	0.794	24.425	0.000
1076	5.4046	1.002	24.425	0.000
1077	5.4100	1.218	24.455	0.000
1078	5.4139	1.452	24.455	0.000
1079	5.4178	1.658	24.440	0.000
1080	5.4217	1.814	24.440	0.000
1081	5.4256	1.998	24.370	0.000
1082	5.4336	2.228	24.370	0.000
1083	5.4416	2.100	24.405	0.000
1084	5.4456	2.000	24.405	0.000
1085	5.4497	1.912	24.405	0.000
1086	5.4537	1.870	24.405	0.000
1087	5.4578	1.886	24.405	0.000
1088	5.4630	1.636	24.350	0.000
1089	5.4683	1.316	24.350	0.000
1090	5.4736	1.052	24.475	0.000
1091	5.4776	0.864	24.475	0.000
1092	5.4816	0.740	24.315	0.000
1093	5.4856	0.608	24.315	0.000
1094	5.4896	0.476	24.425	0.000
1095	5.4976	0.362	24.425	0.000
1096	5.5056	0.268	24.420	0.000
1097	5.5109	0.192	24.420	0.000
1098	5.5162	0.142	24.420	0.000
1099	5.5215	0.114	24.460	0.000
1100	5.5268	0.106	24.460	0.000
1101	5.5322	0.108	24.395	0.000
1102	5.5375	0.116	24.395	0.000
1103	5.5406	0.124	24.395	0.000
1104	5.5438	0.122	24.395	0.000
1105	5.5470	0.118	24.340	0.000
1106	5.5502	0.126	24.340	0.000
1107	5.5534	0.142	24.430	0.000
1108	5.5614	0.182	24.430	0.000
1109	5.5694	0.232	24.430	0.000
1110	5.5747	0.300	24.405	0.000
1111	5.5800	0.400	24.405	0.000
1112	5.5853	0.538	24.330	0.000
1113	5.5907	0.706	24.330	0.000
1114	5.5960	0.904	24.385	0.000
1115	5.6013	1.138	24.385	0.000
1116	5.6054	1.486	24.400	0.000
1117	5.6095	2.030	24.400	0.000
1118	5.6135	2.194	24.380	0.000
1119	5.6176	2.258	24.380	0.000
1120	5.6229	2.226	24.380	0.000
1121	5.6281	2.198	24.455	0.000
1122	5.6333	2.278	24.455	0.000
1123	5.6388	2.174	24.405	0.000
1124	5.6443	1.968	24.405	0.000
1125	5.6497	1.600	24.355	0.000
1126	5.6551	1.296	24.355	0.000
1127	5.6604	1.080	24.385	0.000
1128	5.6657	0.918	24.385	0.000
1129	5.6696	0.786	24.445	0.000
1130	5.6735	0.646	24.445	0.000
1131	5.6774	0.486	24.445	0.000
1132	5.6813	0.372	24.435	0.000
1133	5.6893	0.266	24.435	0.000
1134	5.6973	0.194	24.395	0.000
1135	5.7013	0.152	24.395	0.000
1136	5.7053	0.124	24.435	0.000
1137	5.7093	0.116	24.435	0.000
1138	5.7133	0.110	24.400	0.000
1139	5.7187	0.110	24.400	0.000
1140	5.7241	0.112	24.400	0.000
1141	5.7295	0.120	24.435	0.000
1142	5.7334	0.130	24.435	0.000
1143	5.7374	0.158	24.425	0.000
1144	5.7414	0.196	24.425	0.000
1145	5.7454	0.262	24.425	0.000
1146	5.7534	0.322	24.425	0.000
1147	5.7614	0.404	24.435	0.000
1148	5.7667	0.518	24.435	0.000
1149	5.7721	0.680	24.340	0.000
1150	5.7774	0.882	24.340	0.000
1151	5.7814	1.306	24.340	0.000
1152	5.7854	1.584	24.435	0.000
1153	5.7894	1.750	24.435	0.000
1154	5.7933	1.824	24.405	0.000
1155	5.7973	1.846	24.405	0.000
1156	5.8013	1.966	24.380	0.000
1157	5.8053	2.016	24.380	0.000
1158	5.8093	1.982	24.355	0.000
1159	5.8173	1.874	24.355	0.000
1160	5.8253	1.740	24.350	0.000
1161	5.8307	1.476	24.350	0.000
1162	5.8360	1.218	24.350	0.000
1163	5.8414	1.018	24.385	0.000
1164	5.8467	0.882	24.385	0.000
1165	5.8520	0.782	24.330	0.000
1166	5.8573	0.680	24.330	0.000
1167	5.8605	0.552	24.405	0.000
1168	5.8637	0.428	24.405	0.000
1169	5.8669	0.312	24.435	0.000
1170	5.8700	0.232	24.435	0.000
1171	5.8732	0.182	24.320	0.000
1172	5.8812	0.146	24.320	0.000
1173	5.8892	0.126	24.320	0.000
1174	5.8945	0.120	24.400	0.000
1175	5.8998	0.120	24.400	0.000
1176	5.9051	0.146	24.385	0.000
1177	5.9105	0.182	24.385	0.000
1178	5.9158	0.226	24.385	0.000
1179	5.9212	0.288	24.385	0.000
1180	5.9265	0.374	24.460	0.000
1181	5.9319	0.504	24.460	0.000
1182	5.9373	0.750	24.370	0.000
1183	5.9426	1.138	24.370	0.000
1184	5.9480	1.408	24.370	0.000
1185	5.9533	1.612	24.370	0.000
1186	5.9573	1.730	24.370	0.000
1187	5.9612	1.876	24.380	0.000
1188	5.9651	2.100	24.380	0.000
1189	5.9691	2.184	24.410	0.000
1190	5.9744	2.160	24.410	0.000
1191	5.9797	2.054	24.515	0.000
1192	5.9850	1.936	24.515	0.000
1193	5.9904	1.830	24.395	0.000
1194	5.9957	1.676	24.395	0.000
1195	6.0011	1.440	24.395	0.000
1196	6.0043	1.232	24.430	0.000
1197	6.0075	1.030	24.430	0.000
1198	6.0107	0.874	24.375	0.000
1199	6.0139	0.736	24.375	0.000
1200	6.0171	0.584	24.435	0.000
1201	6.0331	0.438	24.435	0.000
1202	6.0371	0.336	24.370	0.000
1203	6.0411	0.256	24.370	0.000
1204	6.0451	0.198	24.395	0.000
1205	6.0491	0.168	24.395	0.000
1206	6.0545	0.136	24.395	0.000
1207	6.0598	0.108	24.405	0.000
1208	6.0651	0.096	24.405	0.000
1209	6.0683	0.096	24.355	0.000
1210	6.0715	0.108	24.355	0.000
1211	6.0746	0.118	24.360	0.000
1212	6.0778	0.126	24.360	0.000
1213	6.0810	0.134	24.430	0.000
1214	6.1021	0.128	24.430	0.000
1215	6.1048	0.112	24.410	0.000
1216	6.1075	0.092	24.410	0.000
1217	6.1103	0.084	24.410	0.000
1218	6.1130	0.088	24.425	0.000
1219	6.1184	0.090	24.425	0.000
1220	6.1239	0.094	24.395	0.000
1221	6.1293	0.096	24.395	0.000
1222	6.1324	0.100	24.395	0.000
1223	6.1356	0.118	24.395	0.000
1224	6.1387	0.120	24.390	0.000
1225	6.1418	0.142	24.390	0.000
1226	6.1450	0.188	24.405	0.000
1227	6.1610	0.316	24.405	0.000
1228	6.1663	0.450	24.405	0.000
1229	6.1716	0.626	24.370	0.000
1230	6.1769	0.852	24.370	0.000
1231	6.1822	1.076	24.415	0.000
1232	6.1875	1.376	24.415	0.000
1233	6.1928	1.604	24.405	0.000
1234	6.1969	1.714	24.405	0.000
1235	6.2010	1.796	24.395	0.000
1236	6.2051	1.856	24.395	0.000
1237	6.2092	1.928	24.385	0.000
1238	6.2145	2.024	24.385	0.000
1239	6.2198	2.076	24.385	0.000
1240	6.2252	2.034	24.435	0.000
1241	6.2304	1.784	24.435	0.000
1242	6.2356	1.498	24.495	0.000
1243	6.2409	1.208	24.495	0.000
1244	6.2462	1.008	24.425	0.000
1245	6.2515	0.910	24.425	0.000
1246	6.2568	0.816	24.410	0.000
1247	6.2600	0.684	24.410	0.000
1248	6.2633	0.538	24.320	0.000
1249	6.2665	0.396	24.320	0.000
1250	6.2697	0.288	24.320	0.000
1251	6.2729	0.206	24.445	0.000
1252	6.2892	0.156	24.445	0.000
1253	6.2931	0.130	24.435	0.000
1254	6.2971	0.120	24.435	0.000
1255	6.3010	0.114	24.375	0.000
1256	6.3049	0.110	24.375	0.000
1257	6.3103	0.112	24.400	0.000
1258	6.3157	0.114	24.400	0.000
1259	6.3211	0.120	24.425	0.000
1260	6.3242	0.128	24.425	0.000
1261	6.3274	0.124	24.425	0.000
1262	6.3305	0.114	24.405	0.000
1263	6.3337	0.104	24.405	0.000
1264	6.3369	0.096	24.415	0.000
1265	6.3528	0.086	24.415	0.000
1266	6.3581	0.086	24.415	0.000
1267	6.3635	0.090	24.415	0.000
1268	6.3689	0.092	24.455	0.000
1269	6.3729	0.098	24.455	0.000
1270	6.3769	0.116	24.370	0.000
1271	6.3809	0.142	24.370	0.000
1272	6.3849	0.222	24.370	0.000
1273	6.3888	0.282	24.445	0.000
1274	6.3928	0.408	24.445	0.000
1275	6.3967	0.560	24.435	0.000
1276	6.4007	0.766	24.435	0.000
1277	6.4087	1.082	24.400	0.000
1278	6.4167	1.338	24.400	0.000
1279	6.4220	1.548	24.400	0.000
1280	6.4274	1.706	24.400	0.000
1281	6.4327	1.880	24.460	0.000
1282	6.4382	1.986	24.460	0.000
1283	6.4437	2.000	24.460	0.000
1284	6.4491	2.058	24.485	0.000
1285	6.4523	2.062	24.485	0.000
1286	6.4554	1.998	24.475	0.000
1287	6.4585	1.948	24.475	0.000
1288	6.4616	2.148	24.415	0.000
1289	6.4648	2.040	24.415	0.000
1290	6.4727	1.728	24.465	0.000
1291	6.4807	1.432	24.465	0.000
1292	6.4860	1.184	24.370	0.000
1293	6.4914	1.072	24.370	0.000
1294	6.4967	1.002	24.370	0.000
1295	6.5021	0.860	24.430	0.000
1296	6.5075	0.692	24.430	0.000
1297	6.5129	0.498	24.390	0.000
1298	6.5160	0.342	24.390	0.000
1299	6.5192	0.234	24.350	0.000
1300	6.5223	0.172	24.350	0.000
1301	6.5255	0.144	24.415	0.000
1302	6.5286	0.128	24.415	0.000
1303	6.5496	0.122	24.430	0.000
1304	6.5518	0.114	24.430	0.000
1305	6.5540	0.106	24.430	0.000
1306	6.5562	0.096	24.415	0.000
1307	6.5584	0.092	24.415	0.000
1308	6.5606	0.096	24.405	0.000
1309	6.5686	0.108	24.405	0.000
1310	6.5766	0.118	24.395	0.000
1311	6.5820	0.124	24.395	0.000
1312	6.5873	0.118	24.375	0.000
1313	6.5927	0.102	24.375	0.000
1314	6.5981	0.088	24.435	0.000
1315	6.6034	0.086	24.435	0.000
1316	6.6088	0.100	24.435	0.000
1317	6.6140	0.128	24.425	0.000
1318	6.6193	0.168	24.425	0.000
1319	6.6245	0.212	24.365	0.000
1320	6.6285	0.282	24.365	0.000
1321	6.6325	0.372	24.415	0.000
1322	6.6365	0.492	24.415	0.000
1323	6.6405	0.682	24.350	0.000
1324	6.6458	0.924	24.350	0.000
1325	6.6512	1.204	24.455	0.000
1326	6.6566	1.444	24.455	0.000
1327	6.6619	1.654	24.455	0.000
1328	6.6673	1.818	24.410	0.000
1329	6.6726	2.068	24.410	0.000
1330	6.6780	2.410	24.425	0.000
1331	6.6835	2.436	24.425	0.000
1332	6.6889	2.230	24.370	0.000
1333	6.6941	1.830	24.370	0.000
1334	6.6993	1.508	24.430	0.000
1335	6.7045	1.330	24.430	0.000
1336	6.7077	1.140	24.350	0.000
1337	6.7109	0.952	24.350	0.000
1338	6.7141	0.770	24.350	0.000
1339	6.7173	0.606	24.495	0.000
1340	6.7205	0.448	24.495	0.000
1341	6.7285	0.316	24.415	0.000
1342	6.7365	0.228	24.415	0.000
1343	6.7418	0.174	24.395	0.000
1344	6.7472	0.146	24.395	0.000
1345	6.7525	0.128	24.395	0.000
1346	6.7578	0.108	24.395	0.000
1347	6.7631	0.102	24.455	0.000
1348	6.7684	0.106	24.455	0.000
1349	6.7716	0.106	24.455	0.000
1350	6.7748	0.114	24.430	0.000
1351	6.7780	0.126	24.430	0.000
1352	6.7812	0.132	24.450	0.000
1353	6.7844	0.140	24.450	0.000
1354	6.7925	0.152	24.465	0.000
1355	6.8006	0.180	24.465	0.000
1356	6.8058	0.228	24.440	0.000
1357	6.8110	0.304	24.440	0.000
1358	6.8163	0.406	24.430	0.000
1359	6.8218	0.562	24.430	0.000
1360	6.8273	0.754	24.430	0.000
1361	6.8328	0.934	24.400	0.000
1362	6.8367	1.168	24.400	0.000
1363	6.8406	1.416	24.440	0.000
1364	6.8444	1.642	24.440	0.000
1365	6.8483	1.880	24.390	0.000
1366	6.8563	2.208	24.390	0.000
1367	6.8643	2.484	24.370	0.000
1368	6.8696	2.374	24.370	0.000
1369	6.8750	2.156	24.415	0.000
1370	6.8803	1.982	24.415	0.000
1371	6.8844	1.774	24.415	0.000
1372	6.8884	1.578	24.435	0.000
1373	6.8925	1.356	24.435	0.000
1374	6.8966	1.112	24.435	0.000
1375	6.9005	0.902	24.435	0.000
1376	6.9044	0.742	24.410	0.000
1377	6.9084	0.574	24.410	0.000
1378	6.9123	0.426	24.465	0.000
1379	6.9203	0.306	24.465	0.000
1380	6.9283	0.218	24.460	0.000
1381	6.9337	0.168	24.460	0.000
1382	6.9390	0.134	24.460	0.000
1383	6.9444	0.106	24.350	0.000
1384	6.9498	0.094	24.350	0.000
1385	6.9551	0.098	24.415	0.000
1386	6.9605	0.108	24.415	0.000
1387	6.9637	0.110	24.420	0.000
1388	6.9668	0.110	24.420	0.000
1389	6.9700	0.114	24.370	0.000
1390	6.9731	0.112	24.370	0.000
1391	6.9763	0.108	24.455	0.000
1392	6.9873	0.108	24.455	0.000
1393	6.9983	0.108	24.455	0.000
1394	7.0008	0.108	24.440	0.000
1395	7.0033	0.098	24.440	0.000
1396	7.0058	0.090	24.375	0.000
1397	7.0084	0.088	24.375	0.000
1398	7.0164	0.104	24.395	0.000
1399	7.0243	0.118	24.395	0.000
1400	7.0283	0.162	24.455	0.000
1401	7.0323	0.206	24.455	0.000
1402	7.0363	0.278	24.370	0.000
1403	7.0403	0.394	24.370	0.000
1404	7.0456	0.530	24.370	0.000
1405	7.0510	0.724	24.485	0.000
1406	7.0563	0.988	24.485	0.000
1407	7.0617	1.296	24.415	0.000
1408	7.0671	1.618	24.415	0.000
1409	7.0725	2.178	24.510	0.000
1410	7.0778	2.506	24.510	0.000
1411	7.0830	2.466	24.490	0.000
1412	7.0882	2.330	24.490	0.000
1413	7.0914	2.246	24.475	0.000
1414	7.0946	2.240	24.475	0.000
1415	7.0977	2.274	24.475	0.000
1416	7.1009	1.978	24.480	0.000
1417	7.1041	1.596	24.480	0.000
1418	7.1205	1.264	24.440	0.000
1419	7.1244	1.034	24.440	0.000
1420	7.1284	0.872	24.415	0.000
1421	7.1323	0.712	24.415	0.000
1422	7.1363	0.550	24.455	0.000
1423	7.1417	0.404	24.455	0.000
1424	7.1471	0.292	24.475	0.000
1425	7.1525	0.216	24.475	0.000
1426	7.1563	0.170	24.475	0.000
1427	7.1602	0.136	24.395	0.000
1428	7.1641	0.114	24.395	0.000
1429	7.1680	0.102	24.465	0.000
1430	7.1760	0.094	24.465	0.000
1431	7.1841	0.096	24.450	0.000
1432	7.1895	0.100	24.450	0.000
1433	7.1950	0.112	24.385	0.000
1434	7.2005	0.144	24.385	0.000
1435	7.2044	0.184	24.410	0.000
1436	7.2083	0.224	24.410	0.000
1437	7.2122	0.266	24.410	0.000
1438	7.2160	0.316	24.475	0.000
1439	7.2201	0.388	24.475	0.000
1440	7.2241	0.508	24.435	0.000
1441	7.2281	0.678	24.435	0.000
1442	7.2321	0.914	24.340	0.000
1443	7.2401	1.216	24.340	0.000
1444	7.2481	1.732	24.410	0.000
1445	7.2535	1.918	24.410	0.000
1446	7.2589	1.956	24.440	0.000
1447	7.2643	1.884	24.440	0.000
1448	7.2696	1.868	24.440	0.000
1449	7.2749	2.004	24.410	0.000
1450	7.2802	2.044	24.410	0.000
1451	7.2834	2.002	24.390	0.000
1452	7.2865	1.822	24.390	0.000
1453	7.2897	1.516	24.430	0.000
1454	7.2928	1.236	24.430	0.000
1455	7.2960	0.992	24.330	0.000
1456	7.3040	0.840	24.330	0.000
1457	7.3120	0.724	24.405	0.000
1458	7.3174	0.610	24.405	0.000
1459	7.3227	0.484	24.405	0.000
1460	7.3280	0.368	24.410	0.000
1461	7.3333	0.276	24.410	0.000
1462	7.3387	0.204	24.420	0.000
1463	7.3440	0.164	24.420	0.000
1464	7.3493	0.140	24.435	0.000
1465	7.3547	0.122	24.435	0.000
1466	7.3600	0.110	24.395	0.000
1467	7.3653	0.108	24.395	0.000
1468	7.3707	0.112	24.385	0.000
1469	7.3760	0.146	24.385	0.000
1470	7.3800	0.194	24.385	0.000
1471	7.3839	0.266	24.435	0.000
1472	7.3879	0.348	24.435	0.000
1473	7.3919	0.448	24.425	0.000
1474	7.3972	0.576	24.425	0.000
1475	7.4026	0.744	24.445	0.000
1476	7.4079	1.150	24.445	0.000
1477	7.4119	1.486	24.425	0.000
1478	7.4159	1.784	24.425	0.000
1479	7.4199	1.996	24.385	0.000
1480	7.4239	2.078	24.385	0.000
1481	7.4319	2.204	24.385	0.000
1482	7.4400	2.240	24.420	0.000
1483	7.4454	2.156	24.420	0.000
1484	7.4509	2.028	24.475	0.000
1485	7.4563	1.876	24.475	0.000
1486	7.4603	1.818	24.360	0.000
1487	7.4642	1.800	24.360	0.000
1488	7.4682	1.578	24.420	0.000
1489	7.4721	1.310	24.420	0.000
1490	7.4753	1.070	24.405	0.000
1491	7.4784	0.888	24.405	0.000
1492	7.4816	0.740	24.405	0.000
1493	7.4847	0.606	24.415	0.000
1494	7.4879	0.478	24.415	0.000
1495	7.5039	0.366	24.430	0.000
1496	7.5092	0.266	24.430	0.000
1497	7.5145	0.196	24.370	0.000
1498	7.5199	0.156	24.370	0.000
1499	7.5252	0.124	24.440	0.000
1500	7.5305	0.108	24.440	0.000
1501	7.5358	0.106	24.365	0.000
1502	7.5411	0.106	24.365	0.000
1503	7.5463	0.104	24.365	0.000
1504	7.5516	0.102	24.415	0.000
1505	7.5569	0.100	24.415	0.000
1506	7.5622	0.140	24.400	0.000
1507	7.5674	0.180	24.400	0.000
1508	7.5727	0.238	24.325	0.000
1509	7.5768	0.304	24.325	0.000
1510	7.5809	0.436	24.455	0.000
1511	7.5850	0.592	24.455	0.000
1512	7.5891	0.732	24.425	0.000
1513	7.5945	0.904	24.425	0.000
1514	7.5998	1.122	24.425	0.000
1515	7.6052	1.414	24.405	0.000
1516	7.6093	1.696	24.405	0.000
1517	7.6133	1.842	24.405	0.000
1518	7.6174	1.910	24.405	0.000
1519	7.6215	1.936	24.415	0.000
1520	7.6266	1.954	24.415	0.000
1521	7.6318	1.958	24.350	0.000
1522	7.6369	1.904	24.350	0.000
1523	7.6423	1.826	24.385	0.000
1524	7.6476	1.660	24.385	0.000
1525	7.6530	1.448	24.385	0.000
1526	7.6583	1.240	24.415	0.000
1527	7.6635	1.080	24.415	0.000
1528	7.6688	0.938	24.440	0.000
1529	7.6720	0.786	24.440	0.000
1530	7.6752	0.624	24.410	0.000
1531	7.6783	0.458	24.410	0.000
1532	7.6815	0.346	24.395	0.000
1533	7.6847	0.268	24.395	0.000
1534	7.7007	0.206	24.400	0.000
1535	7.7060	0.160	24.400	0.000
1536	7.7113	0.136	24.400	0.000
1537	7.7166	0.118	24.365	0.000
1538	7.7206	0.102	24.365	0.000
1539	7.7246	0.096	24.435	0.000
1540	7.7286	0.098	24.435	0.000
1541	7.7325	0.108	24.435	0.000
1542	7.7380	0.112	24.435	0.000
1543	7.7435	0.112	24.410	0.000
1544	7.7489	0.146	24.410	0.000
1545	7.7541	0.180	24.350	0.000
1546	7.7594	0.280	24.350	0.000
1547	7.7646	0.370	24.350	0.000
1548	7.7701	0.458	24.355	0.000
1549	7.7755	0.592	24.355	0.000
1550	7.7810	0.738	24.365	0.000
1551	7.7862	0.982	24.365	0.000
1552	7.7914	1.300	24.390	0.000
1553	7.7965	1.552	24.390	0.000
1554	7.8005	1.806	24.365	0.000
1555	7.8045	1.944	24.365	0.000
1556	7.8085	2.010	24.375	0.000
1557	7.8125	1.982	24.375	0.000
1558	7.8179	1.926	24.375	0.000
1559	7.8233	1.876	24.390	0.000
1560	7.8287	1.828	24.390	0.000
1561	7.8340	1.832	24.355	0.000
1562	7.8393	1.730	24.355	0.000
1563	7.8446	1.460	24.325	0.000
1564	7.8500	1.222	24.325	0.000
1565	7.8554	1.004	24.435	0.000
1566	7.8609	0.822	24.435	0.000
1567	7.8640	0.692	24.365	0.000
1568	7.8672	0.562	24.365	0.000
1569	7.8703	0.448	24.365	0.000
1570	7.8735	0.352	24.325	0.000
1571	7.8766	0.262	24.325	0.000
1572	7.8846	0.188	24.425	0.000
1573	7.8925	0.138	24.425	0.000
1574	7.8980	0.108	24.365	0.000
1575	7.9035	0.100	24.365	0.000
1576	7.9090	0.100	24.335	0.000
1577	7.9142	0.110	24.335	0.000
1578	7.9193	0.120	24.395	0.000
1579	7.9245	0.180	24.395	0.000
1580	7.9277	0.222	24.395	0.000
1581	7.9310	0.266	24.405	0.000
1582	7.9342	0.326	24.405	0.000
1583	7.9374	0.400	24.415	0.000
1584	7.9406	0.550	24.415	0.000
1585	7.9565	0.728	24.415	0.000
1586	7.9605	0.894	24.415	0.000
1587	7.9645	1.104	24.330	0.000
1588	7.9685	1.282	24.330	0.000
1589	7.9725	1.450	24.380	0.000
1590	7.9780	1.610	24.380	0.000
1591	7.9834	1.762	24.380	0.000
1592	7.9888	1.838	24.390	0.000
1593	7.9927	1.870	24.390	0.000
1594	7.9966	1.932	24.370	0.000
1595	8.0005	2.088	24.370	0.000
1596	8.0044	2.328	24.410	0.000
1597	8.0126	2.166	24.410	0.000
1598	8.0208	1.872	24.455	0.000
1599	8.0260	1.516	24.455	0.000
1600	8.0312	1.268	24.400	0.000
1601	8.0365	1.134	24.400	0.000
1602	8.0419	0.954	24.400	0.000
1603	8.0473	0.788	24.350	0.000
1604	8.0527	0.634	24.350	0.000
1605	8.0566	0.480	24.395	0.000
1606	8.0605	0.348	24.395	0.000
1607	8.0644	0.248	24.395	0.000
1608	8.0683	0.172	24.395	0.000
1609	8.0738	0.122	24.425	0.000
1610	8.0792	0.092	24.425	0.000
1611	8.0847	0.090	24.425	0.000
1612	8.0899	0.094	24.355	0.000
1613	8.0952	0.096	24.355	0.000
1614	8.1004	0.100	24.435	0.000
1615	8.1057	0.098	24.435	0.000
1616	8.1110	0.104	24.410	0.000
1617	8.1164	0.114	24.410	0.000
1618	8.1195	0.120	24.410	0.000
1619	8.1227	0.140	24.410	0.000
1620	8.1259	0.158	24.405	0.000
1621	8.1291	0.188	24.405	0.000
1622	8.1323	0.228	24.405	0.000
1623	8.1403	0.288	24.370	0.000
1624	8.1483	0.396	24.370	0.000
1625	8.1536	0.542	24.415	0.000
1626	8.1589	0.774	24.415	0.000
1627	8.1642	1.026	24.395	0.000
1628	8.1696	1.246	24.395	0.000
1629	8.1749	1.488	24.415	0.000
1630	8.1803	1.718	24.415	0.000
1631	8.1867	1.886	24.405	0.000
1632	8.1931	2.040	24.405	0.000
1633	8.1995	2.424	24.405	0.000
1634	8.2059	2.372	24.435	0.000
1635	8.2123	2.172	24.435	0.000
1636	8.2155	1.966	24.415	0.000
1637	8.2187	1.606	24.415	0.000
1638	8.2219	1.378	24.400	0.000
1639	8.2251	1.158	24.400	0.000
1640	8.2283	0.978	24.360	0.000
1641	8.2337	0.824	24.360	0.000
1642	8.2391	0.660	24.425	0.000
1643	8.2445	0.510	24.425	0.000
1644	8.2484	0.372	24.425	0.000
1645	8.2523	0.256	24.385	0.000
1646	8.2562	0.178	24.385	0.000
1647	8.2602	0.138	24.375	0.000
1648	8.2681	0.118	24.375	0.000
1649	8.2761	0.100	24.405	0.000
1650	8.2815	0.100	24.405	0.000
1651	8.2869	0.110	24.365	0.000
1652	8.2923	0.106	24.365	0.000
1653	8.2963	0.110	24.400	0.000
1654	8.3004	0.118	24.400	0.000
1655	8.3044	0.118	24.400	0.000
1656	8.3084	0.110	24.435	0.000
1657	8.3124	0.104	24.435	0.000
1658	8.3163	0.094	24.390	0.000
1659	8.3202	0.090	24.390	0.000
1660	8.3241	0.090	24.370	0.000
1661	8.3321	0.090	24.370	0.000
1662	8.3400	0.086	24.470	0.000
1663	8.3454	0.080	24.470	0.000
1664	8.3507	0.078	24.395	0.000
1665	8.3561	0.068	24.395	0.000
1666	8.3614	0.066	24.395	0.000
1667	8.3668	0.090	24.355	0.000
1668	8.3722	0.124	24.355	0.000
1669	8.3775	0.162	24.415	0.000
1670	8.3828	0.206	24.415	0.000
1671	8.3881	0.284	24.330	0.000
1672	8.3934	0.402	24.330	0.000
1673	8.3987	0.538	24.365	0.000
1674	8.4040	0.710	24.365	0.000
1675	8.4080	0.954	24.345	0.000
1676	8.4121	1.226	24.345	0.000
1677	8.4161	1.546	24.345	0.000
1678	8.4201	1.822	24.455	0.000
1679	8.4254	2.360	24.455	0.000
1680	8.4308	2.578	24.405	0.000
1681	8.4361	2.518	24.405	0.000
1682	8.4401	2.392	24.385	0.000
1683	8.4440	2.230	24.385	0.000
1684	8.4480	2.246	24.455	0.000
1685	8.4519	2.226	24.455	0.000
1686	8.4599	1.866	24.475	0.000
1687	8.4679	1.490	24.475	0.000
1688	8.4719	1.198	24.475	0.000
1689	8.4759	0.980	24.440	0.000
1690	8.4799	0.824	24.440	0.000
1691	8.4839	0.690	24.395	0.000
1692	8.4893	0.528	24.395	0.000
1693	8.4946	0.372	24.365	0.000
1694	8.4999	0.264	24.365	0.000
1695	8.5039	0.192	24.370	0.000
1696	8.5079	0.138	24.370	0.000
1697	8.5119	0.114	24.400	0.000
1698	8.5159	0.108	24.400	0.000
1699	8.5239	0.104	24.400	0.000
1700	8.5319	0.106	24.395	0.000
1701	8.5373	0.106	24.395	0.000
1702	8.5427	0.108	24.450	0.000
1703	8.5481	0.134	24.450	0.000
1704	8.5521	0.168	24.430	0.000
1705	8.5561	0.230	24.430	0.000
1706	8.5600	0.304	24.425	0.000
1707	8.5640	0.394	24.425	0.000
1708	8.5693	0.518	24.445	0.000
1709	8.5746	0.662	24.445	0.000
1710	8.5799	0.858	24.445	0.000
1711	8.5853	1.074	24.375	0.000
1712	8.5906	1.478	24.375	0.000
1713	8.5959	1.860	24.400	0.000
1714	8.6013	1.998	24.400	0.000
1715	8.6068	2.024	24.405	0.000
1716	8.6122	1.976	24.405	0.000
1717	8.6174	2.022	24.345	0.000
1718	8.6227	2.044	24.345	0.000
1719	8.6279	1.956	24.400	0.000
1720	8.6319	1.844	24.400	0.000
1721	8.6359	1.600	24.400	0.000
1722	8.6400	1.334	24.380	0.000
1723	8.6440	1.108	24.380	0.000
1724	8.6479	0.900	24.425	0.000
1725	8.6519	0.748	24.425	0.000
1726	8.6558	0.622	24.370	0.000
1727	8.6598	0.504	24.370	0.000
1728	8.6678	0.396	24.455	0.000
1729	8.6758	0.302	24.455	0.000
1730	8.6811	0.226	24.420	0.000
1731	8.6865	0.174	24.420	0.000
1732	8.6919	0.138	24.420	0.000
1733	8.6972	0.112	24.395	0.000
1734	8.7025	0.100	24.395	0.000
1735	8.7078	0.102	24.465	0.000
1736	8.7132	0.108	24.465	0.000
1737	8.7185	0.118	24.380	0.000
1738	8.7238	0.120	24.380	0.000
1739	8.7291	0.112	24.410	0.000
1740	8.7344	0.104	24.410	0.000
1741	8.7397	0.098	24.465	0.000
1742	8.7438	0.094	24.465	0.000
1743	8.7478	0.094	24.465	0.000
1744	8.7519	0.102	24.410	0.000
1745	8.7559	0.104	24.410	0.000
1746	8.7612	0.094	24.450	0.000
1747	8.7665	0.088	24.450	0.000
1748	8.7718	0.080	24.415	0.000
1749	8.7750	0.072	24.415	0.000
1750	8.7782	0.090	24.350	0.000
1751	8.7814	0.118	24.350	0.000
1752	8.7846	0.156	24.430	0.000
1753	8.7878	0.204	24.430	0.000
1754	8.8036	0.274	24.430	0.000
1755	8.8076	0.402	24.415	0.000
1756	8.8116	0.550	24.415	0.000
1757	8.8156	0.886	24.435	0.000
1758	8.8196	1.228	24.435	0.000
1759	8.8251	1.524	24.415	0.000
1760	8.8305	1.792	24.415	0.000
1761	8.8360	1.940	24.470	0.000
1762	8.8399	2.198	24.470	0.000
1763	8.8438	2.362	24.430	0.000
1764	8.8477	2.304	24.430	0.000
1765	8.8516	2.246	24.430	0.000
1766	8.8596	2.070	24.415	0.000
1767	8.8676	1.958	24.415	0.000
1768	8.8731	1.756	24.430	0.000
1769	8.8785	1.446	24.430	0.000
1770	8.8840	1.192	24.460	0.000
1771	8.8880	0.986	24.460	0.000
1772	8.8919	0.850	24.350	0.000
1773	8.8959	0.718	24.350	0.000
1774	8.8999	0.568	24.420	0.000
1775	8.9038	0.440	24.420	0.000
1776	8.9077	0.326	24.420	0.000
1777	8.9117	0.232	24.430	0.000
1778	8.9156	0.182	24.430	0.000
1779	8.9236	0.156	24.375	0.000
1780	8.9316	0.130	24.375	0.000
1781	8.9369	0.116	24.490	0.000
1782	8.9422	0.114	24.490	0.000
1783	8.9475	0.108	24.435	0.000
1784	8.9530	0.100	24.435	0.000
1785	8.9584	0.104	24.455	0.000
1786	8.9638	0.116	24.455	0.000
1787	8.9670	0.140	24.455	0.000
1788	8.9701	0.166	24.395	0.000
1789	8.9733	0.204	24.395	0.000
1790	8.9764	0.254	24.455	0.000
1791	8.9796	0.326	24.455	0.000
1792	8.9887	0.522	24.385	0.000
1793	8.9978	0.768	24.385	0.000
1794	9.0024	0.982	24.390	0.000
1795	9.0070	1.202	24.390	0.000
1796	9.0116	1.382	24.500	0.000
1797	9.0170	1.608	24.500	0.000
1798	9.0224	1.878	24.500	0.000
1799	9.0279	2.020	24.435	0.000
1800	9.0310	2.144	24.435	0.000
1801	9.0341	2.124	24.395	0.000
1802	9.0373	2.020	24.395	0.000
1803	9.0404	1.892	24.435	0.000
1804	9.0435	1.782	24.435	0.000
1805	9.0515	1.640	24.460	0.000
1806	9.0594	1.402	24.460	0.000
1807	9.0647	1.232	24.490	0.000
1808	9.0701	1.072	24.490	0.000
1809	9.0754	0.914	24.490	0.000
1810	9.0807	0.766	24.450	0.000
1811	9.0860	0.606	24.450	0.000
1812	9.0914	0.460	24.455	0.000
1813	9.0954	0.336	24.455	0.000
1814	9.0994	0.264	24.405	0.000
1815	9.1034	0.210	24.405	0.000
1816	9.1074	0.162	24.475	0.000
1817	9.1154	0.132	24.475	0.000
1818	9.1234	0.116	24.400	0.000
1819	9.1288	0.110	24.400	0.000
1820	9.1342	0.110	24.400	0.000
1821	9.1396	0.114	24.425	0.000
1822	9.1436	0.118	24.425	0.000
1823	9.1476	0.114	24.300	0.000
1824	9.1516	0.136	24.300	0.000
1825	9.1556	0.172	24.405	0.000
1826	9.1596	0.220	24.405	0.000
1827	9.1635	0.360	24.440	0.000
1828	9.1675	0.510	24.440	0.000
1829	9.1714	0.644	24.385	0.000
1830	9.1794	0.814	24.385	0.000
1831	9.1874	0.992	24.385	0.000
1832	9.1927	1.262	24.455	0.000
1833	9.1981	1.586	24.455	0.000
1834	9.2035	1.856	24.400	0.000
1835	9.2088	2.018	24.400	0.000
1836	9.2141	2.068	24.450	0.000
1837	9.2194	2.032	24.450	0.000
1838	9.2221	1.996	24.430	0.000
1839	9.2247	1.946	24.430	0.000
1840	9.2274	1.892	24.400	0.000
1841	9.2300	1.836	24.400	0.000
1842	9.2327	1.710	24.400	0.000
1843	9.2353	1.452	24.370	0.000
1844	9.2513	1.214	24.370	0.000
1845	9.2567	1.006	24.395	0.000
1846	9.2620	0.844	24.395	0.000
1847	9.2673	0.728	24.355	0.000
1848	9.2727	0.592	24.355	0.000
1849	9.2781	0.444	24.365	0.000
1850	9.2835	0.344	24.365	0.000
1851	9.2866	0.256	24.380	0.000
1852	9.2898	0.180	24.380	0.000
1853	9.2930	0.146	24.380	0.000
1854	9.2961	0.120	24.390	0.000
1855	9.2993	0.102	24.390	0.000
1856	9.3074	0.114	24.415	0.000
1857	9.3156	0.108	24.415	0.000
1858	9.3208	0.110	24.410	0.000
1859	9.3261	0.116	24.410	0.000
1860	9.3314	0.096	24.365	0.000
1861	9.3367	0.098	24.365	0.000
1862	9.3421	0.112	24.385	0.000
1863	9.3474	0.112	24.385	0.000
1864	9.3513	0.126	24.385	0.000
1865	9.3553	0.124	24.415	0.000
1866	9.3592	0.112	24.415	0.000
1867	9.3631	0.092	24.345	0.000
1868	9.3712	0.062	24.345	0.000
1869	9.3792	0.058	24.475	0.000
1870	9.3832	0.064	24.475	0.000
1871	9.3872	0.074	24.415	0.000
1872	9.3912	0.104	24.415	0.000
1873	9.3951	0.152	24.435	0.000
1874	9.4005	0.202	24.435	0.000
1875	9.4059	0.232	24.435	0.000
1876	9.4113	0.272	24.435	0.000
1877	9.4152	0.316	24.435	0.000
1878	9.4192	0.450	24.440	0.000
1879	9.4232	0.666	24.440	0.000
1880	9.4272	0.890	24.415	0.000
1881	9.4352	1.110	24.415	0.000
1882	9.4431	1.346	24.445	0.000
1883	9.4486	1.538	24.445	0.000
1884	9.4540	1.688	24.395	0.000
1885	9.4595	1.774	24.395	0.000
1886	9.4634	1.844	24.395	0.000
1887	9.4674	1.916	24.455	0.000
1888	9.4713	2.008	24.455	0.000
1889	9.4753	2.078	24.450	0.000
1890	9.4817	2.378	24.450	0.000
1891	9.4881	2.388	24.395	0.000
1892	9.4946	2.142	24.395	0.000
1893	9.5010	1.762	24.435	0.000
1894	9.5074	1.450	24.435	0.000
1895	9.5113	1.302	24.420	0.000
1896	9.5152	1.150	24.420	0.000
1897	9.5191	0.928	24.420	0.000
1898	9.5230	0.728	24.415	0.000
1899	9.5283	0.562	24.415	0.000
1900	9.5337	0.420	24.390	0.000
1901	9.5390	0.316	24.390	0.000
1902	9.5430	0.238	24.405	0.000
1903	9.5470	0.176	24.405	0.000
1904	9.5510	0.130	24.415	0.000
1905	9.5550	0.100	24.415	0.000
1906	9.5604	0.102	24.455	0.000
1907	9.5659	0.132	24.455	0.000
1908	9.5714	0.174	24.455	0.000
1909	9.5766	0.250	24.330	0.000
1910	9.5817	0.364	24.330	0.000
1911	9.5869	0.486	24.390	0.000
1912	9.5923	0.630	24.390	0.000
1913	9.5977	0.812	24.385	0.000
1914	9.6032	1.044	24.385	0.000
1915	9.6063	1.340	24.395	0.000
1916	9.6095	1.524	24.395	0.000
1917	9.6126	1.622	24.395	0.000
1918	9.6157	1.838	24.395	0.000
1919	9.6189	1.882	24.395	0.000
1920	9.6348	2.090	24.445	0.000
1921	9.6389	2.202	24.445	0.000
1922	9.6431	2.100	24.415	0.000
1923	9.6472	1.974	24.415	0.000
1924	9.6513	1.678	24.370	0.000
1925	9.6565	1.444	24.370	0.000
1926	9.6617	1.350	24.355	0.000
1927	9.6668	1.162	24.355	0.000
1928	9.6722	0.988	24.425	0.000
1929	9.6776	0.810	24.425	0.000
1930	9.6830	0.606	24.425	0.000
1931	9.6884	0.430	24.385	0.000
1932	9.6937	0.290	24.385	0.000
1933	9.6990	0.206	24.345	0.000
1934	9.7044	0.158	24.345	0.000
1935	9.7098	0.130	24.380	0.000
1936	9.7152	0.112	24.380	0.000
1937	9.7191	0.104	24.445	0.000
1938	9.7230	0.122	24.445	0.000
1939	9.7269	0.150	24.400	0.000
1940	9.7307	0.186	24.400	0.000
1941	9.7347	0.246	24.400	0.000
1942	9.7388	0.338	24.310	0.000
1943	9.7428	0.470	24.310	0.000
1944	9.7468	0.632	24.385	0.000
1945	9.7550	0.838	24.385	0.000
1946	9.7632	1.174	24.480	0.000
1947	9.7685	1.368	24.480	0.000
1948	9.7738	1.538	24.365	0.000
1949	9.7792	1.742	24.365	0.000
1950	9.7844	1.922	24.370	0.000
1951	9.7896	2.290	24.370	0.000
1952	9.7948	2.232	24.370	0.000
1953	9.7980	2.354	24.410	0.000
1954	9.8012	2.264	24.410	0.000
1955	9.8044	2.056	24.375	0.000
1956	9.8075	2.044	24.375	0.000
1957	9.8107	1.828	24.340	0.000
1958	9.8189	1.502	24.340	0.000
1959	9.8271	1.144	24.345	0.000
1960	9.8323	0.964	24.345	0.000
1961	9.8375	0.888	24.365	0.000
1962	9.8427	0.716	24.365	0.000
1963	9.8481	0.510	24.365	0.000
1964	9.8534	0.356	24.380	0.000
1965	9.8587	0.258	24.380	0.000
1966	9.8619	0.180	24.355	0.000
1967	9.8651	0.128	24.355	0.000
1968	9.8683	0.110	24.350	0.000
1969	9.8715	0.106	24.350	0.000
1970	9.8747	0.098	24.310	0.000
1971	9.8906	0.098	24.310	0.000
1972	9.8947	0.130	24.395	0.000
1973	9.8987	0.184	24.395	0.000
1974	9.9028	0.244	24.395	0.000
1975	9.9068	0.346	24.400	0.000
1976	9.9121	0.500	24.400	0.000
1977	9.9174	0.684	24.375	0.000
1978	9.9226	0.858	24.375	0.000
1979	9.9267	1.048	24.435	0.000
1980	9.9307	1.246	24.435	0.000
1981	9.9348	1.498	24.330	0.000
1982	9.9388	1.882	24.330	0.000
1983	9.9467	2.022	24.335	0.000
1984	9.9547	2.002	24.335	0.000
1985	9.9601	1.930	24.335	0.000
1986	9.9656	1.892	24.365	0.000
1987	9.9710	1.908	24.365	0.000
1988	9.9750	1.856	24.345	0.000
1989	9.9789	1.784	24.345	0.000
1990	9.9829	1.510	24.370	0.000
1991	9.9868	1.298	24.370	0.000
1992	9.9908	1.104	24.405	0.000
1993	9.9947	0.886	24.405	0.000
1994	9.9987	0.714	24.365	0.000
1995	10.0026	0.576	24.365	0.000
1996	10.0106	0.442	24.365	0.000
1997	10.0186	0.350	24.430	0.000
1998	10.0239	0.274	24.430	0.000
1999	10.0293	0.214	24.420	0.000
2000	10.0346	0.166	24.420	0.000
2001	10.0400	0.128	24.410	0.000
2002	10.0453	0.108	24.410	0.000
2003	10.0507	0.102	24.415	0.000
2004	10.0547	0.106	24.415	0.000
2005	10.0587	0.116	24.335	0.000
2006	10.0627	0.144	24.335	0.000
2007	10.0667	0.172	24.335	0.000
2008	10.0719	0.210	24.375	0.000
2009	10.0772	0.272	24.375	0.000
2010	10.0824	0.358	24.415	0.000
2011	10.0878	0.488	24.415	0.000
2012	10.0931	0.692	24.395	0.000
2013	10.0985	0.926	24.395	0.000
2014	10.1038	1.298	24.360	0.000
2015	10.1092	1.694	24.360	0.000
2016	10.1145	1.842	24.415	0.000
2017	10.1185	1.918	24.415	0.000
2018	10.1225	1.906	24.415	0.000
2019	10.1265	2.044	24.475	0.000
2020	10.1305	2.294	24.475	0.000
2021	10.1362	2.314	24.370	0.000
2022	10.1418	2.176	24.370	0.000
2023	10.1474	1.986	24.315	0.000
2024	10.1526	1.786	24.315	0.000
2025	10.1578	1.478	24.450	0.000
2026	10.1629	1.230	24.450	0.000
2027	10.1681	1.054	24.450	0.000
2028	10.1733	0.896	24.425	0.000
2029	10.1785	0.760	24.425	0.000
2030	10.1817	0.608	24.350	0.000
2031	10.1849	0.462	24.350	0.000
2032	10.1881	0.332	24.435	0.000
[truncated: 10,607 more rows]
