# Supplementary material for: Applications of a novel reciprocating positive displacement pump in the simulation of pulsatile arterial blood flow
Source: PLoS One. 2022 Dec 13;17(12):e0270780. doi: 10.1371/journal.pone.0270780 (PMC9746965; doi:10.1371/journal.pone.0270780)
Supplement: S1 File — (ZIP) [file pone.0270780.s001.zip › Supporting Information Data Files/Flow Rates/Splenic/Splenic Rostral Raised (l) 11.csv]

Viewer Version	2.91
COM HW Type	RS485/USB Sensor Cable
COM HW Config	Config String: COM10, 115200, ECHOOFF
Sensor Cable Version	1.8
Product Type	Liquid Flow Sensor (SF06 Chip)
Product COM Protocol Config	SHDLC Device Address: 0
Product ID	SLF3S-1300F
Sensor Serial	2109-000156
I2C Address	8
Supply Voltage	3.5 V
Command Address	0x3608
Sampling Time [ms]	5
Scale Factor Flow lin.	500
Scale Factor Temp lin.	200
Scale Factor Custom	1
Sample #	Relative Time[s]	Flow linearized [ml/min]	Temperature linearized [deg C]	Custom []
49	0.2612	0.004	23.675	0.000
50	0.2666	0.006	23.675	0.000
51	0.2719	0.004	23.680	0.000
52	0.2772	-0.006	23.680	0.000
53	0.2825	-0.010	23.710	0.000
54	0.2879	-0.012	23.710	0.000
55	0.2932	-0.012	23.645	0.000
56	0.2985	-0.002	23.645	0.000
57	0.3039	0.008	23.645	0.000
58	0.3092	0.010	23.715	0.000
59	0.3145	0.006	23.715	0.000
60	0.3198	-0.002	23.745	0.000
61	0.3238	-0.006	23.745	0.000
62	0.3278	-0.008	23.700	0.000
63	0.3317	-0.008	23.700	0.000
64	0.3357	-0.004	23.775	0.000
65	0.3410	-0.006	23.775	0.000
66	0.3463	-0.006	23.795	0.000
67	0.3516	-0.004	23.795	0.000
68	0.3556	-0.002	23.795	0.000
69	0.3596	0.002	23.745	0.000
70	0.3636	0.012	23.745	0.000
71	0.3676	0.012	23.750	0.000
72	0.3730	-0.002	23.750	0.000
73	0.3783	-0.010	23.795	0.000
74	0.3837	-0.014	23.795	0.000
75	0.3890	-0.016	23.835	0.000
76	0.3943	-0.008	23.835	0.000
77	0.3996	0.000	23.820	0.000
78	0.4049	0.014	23.820	0.000
79	0.4103	0.012	23.820	0.000
80	0.4156	0.002	23.825	0.000
81	0.4210	-0.010	23.825	0.000
82	0.4263	-0.022	23.830	0.000
83	0.4317	-0.018	23.830	0.000
84	0.4357	-0.004	23.925	0.000
85	0.4397	0.004	23.925	0.000
86	0.4438	0.012	23.945	0.000
87	0.4478	0.016	23.945	0.000
88	0.4530	0.002	23.910	0.000
89	0.4583	-0.006	23.910	0.000
90	0.4635	-0.014	23.910	0.000
91	0.4688	-0.012	23.915	0.000
92	0.4742	-0.002	23.915	0.000
93	0.4795	0.002	23.905	0.000
94	0.4835	0.004	23.905	0.000
95	0.4875	0.004	23.930	0.000
96	0.4915	-0.006	23.930	0.000
97	0.4955	-0.012	23.930	0.000
98	0.5036	-0.010	23.930	0.000
99	0.5117	-0.002	23.960	0.000
100	0.5170	0.002	23.960	0.000
101	0.5222	0.002	23.960	0.000
102	0.5275	0.004	23.985	0.000
103	0.5315	-0.002	23.985	0.000
104	0.5355	-0.010	23.970	0.000
105	0.5395	-0.010	23.970	0.000
106	0.5435	-0.002	24.020	0.000
107	0.5488	0.004	24.020	0.000
108	0.5541	0.004	23.965	0.000
109	0.5594	0.004	23.965	0.000
110	0.5648	-0.004	23.985	0.000
111	0.5701	-0.010	23.985	0.000
112	0.5754	-0.012	23.985	0.000
113	0.5808	-0.008	24.040	0.000
114	0.5861	0.002	24.040	0.000
115	0.5915	0.006	24.010	0.000
116	0.5968	0.006	24.010	0.000
117	0.6021	-0.002	24.015	0.000
118	0.6074	-0.010	24.015	0.000
119	0.6114	-0.010	24.075	0.000
120	0.6154	-0.008	24.075	0.000
121	0.6195	-0.004	24.060	0.000
122	0.6235	0.004	24.060	0.000
123	0.6289	0.006	24.060	0.000
124	0.6342	0.008	24.050	0.000
125	0.6396	-0.002	24.050	0.000
126	0.6448	-0.008	24.060	0.000
127	0.6501	-0.010	24.060	0.000
128	0.6554	-0.010	24.060	0.000
129	0.6607	-0.010	24.060	0.000
130	0.6661	-0.008	24.050	0.000
131	0.6715	-0.002	24.050	0.000
132	0.6755	0.002	24.190	0.000
133	0.6795	-0.002	24.190	0.000
134	0.6835	0.000	24.190	0.000
135	0.6876	0.002	24.165	0.000
136	0.6929	0.004	24.165	0.000
137	0.6982	-0.002	24.080	0.000
138	0.7035	-0.012	24.080	0.000
139	0.7089	-0.006	24.245	0.000
140	0.7142	-0.006	24.245	0.000
141	0.7195	-0.012	24.205	0.000
142	0.7249	0.000	24.205	0.000
143	0.7302	0.006	24.135	0.000
144	0.7355	0.002	24.135	0.000
145	0.7400	0.004	24.135	0.000
146	0.7446	-0.004	24.145	0.000
147	0.7491	-0.012	24.145	0.000
148	0.7536	-0.008	24.170	0.000
149	0.7582	-0.006	24.170	0.000
150	0.7628	-0.002	24.205	0.000
151	0.7674	0.000	24.205	0.000
152	0.7727	-0.002	24.185	0.000
153	0.7780	0.002	24.185	0.000
154	0.7834	-0.002	24.195	0.000
155	0.7887	-0.010	24.195	0.000
156	0.7940	-0.008	24.195	0.000
157	0.7994	-0.004	24.190	0.000
158	0.8047	-0.006	24.190	0.000
159	0.8100	-0.008	24.160	0.000
160	0.8153	0.000	24.160	0.000
161	0.8207	0.002	24.105	0.000
162	0.8260	-0.004	24.105	0.000
163	0.8313	-0.002	24.265	0.000
164	0.8368	0.004	24.265	0.000
165	0.8423	-0.002	24.250	0.000
166	0.8478	-0.008	24.250	0.000
167	0.8517	-0.008	24.250	0.000
168	0.8556	-0.004	24.270	0.000
169	0.8596	-0.004	24.270	0.000
170	0.8635	-0.004	24.270	0.000
171	0.8689	-0.002	24.270	0.000
172	0.8743	0.002	24.250	0.000
173	0.8797	-0.002	24.250	0.000
174	0.8849	-0.006	24.245	0.000
175	0.8901	-0.010	24.245	0.000
176	0.8953	-0.012	24.275	0.000
177	0.9007	-0.004	24.275	0.000
178	0.9062	0.002	24.275	0.000
179	0.9116	0.002	24.310	0.000
180	0.9168	0.006	24.310	0.000
181	0.9220	-0.002	24.275	0.000
182	0.9272	-0.002	24.275	0.000
183	0.9312	-0.004	24.350	0.000
184	0.9352	-0.012	24.350	0.000
185	0.9392	-0.004	24.350	0.000
186	0.9432	-0.004	24.350	0.000
187	0.9486	-0.002	24.305	0.000
188	0.9539	-0.002	24.305	0.000
189	0.9593	-0.006	24.305	0.000
190	0.9646	-0.002	24.320	0.000
191	0.9699	-0.006	24.320	0.000
192	0.9753	-0.008	24.350	0.000
193	0.9807	-0.002	24.350	0.000
194	0.9860	-0.002	24.320	0.000
195	0.9914	-0.002	24.320	0.000
196	0.9955	-0.004	24.435	0.000
197	0.9995	-0.002	24.435	0.000
198	1.0036	-0.002	24.350	0.000
199	1.0076	-0.008	24.350	0.000
200	1.0154	-0.004	24.350	0.000
201	1.0233	-0.004	24.365	0.000
202	1.0273	-0.004	24.365	0.000
203	1.0314	-0.006	24.380	0.000
204	1.0355	-0.010	24.380	0.000
205	1.0396	-0.006	24.375	0.000
206	1.0449	-0.002	24.375	0.000
207	1.0502	-0.004	24.340	0.000
208	1.0556	0.002	24.340	0.000
209	1.0595	0.008	24.340	0.000
210	1.0634	-0.002	24.440	0.000
211	1.0673	-0.006	24.440	0.000
212	1.0712	-0.006	24.420	0.000
213	1.0792	-0.010	24.420	0.000
214	1.0873	-0.006	24.385	0.000
215	1.0926	-0.006	24.385	0.000
216	1.0979	-0.004	24.395	0.000
217	1.1032	0.000	24.395	0.000
218	1.1072	-0.002	24.465	0.000
219	1.1113	-0.004	24.465	0.000
220	1.1153	-0.010	24.465	0.000
221	1.1193	-0.006	24.455	0.000
222	1.1233	-0.002	24.455	0.000
223	1.1273	-0.008	24.440	0.000
224	1.1312	-0.004	24.440	0.000
225	1.1352	-0.002	24.420	0.000
226	1.1434	0.002	24.420	0.000
227	1.1516	0.002	24.370	0.000
228	1.1568	-0.006	24.370	0.000
229	1.1620	-0.006	24.310	0.000
230	1.1672	-0.006	24.310	0.000
231	1.1726	-0.008	24.310	0.000
232	1.1781	-0.006	24.375	0.000
233	1.1835	-0.006	24.375	0.000
234	1.1866	0.002	24.440	0.000
235	1.1897	0.004	24.440	0.000
236	1.1929	-0.002	24.470	0.000
237	1.1960	0.000	24.470	0.000
238	1.1991	-0.004	24.425	0.000
239	1.2071	-0.010	24.425	0.000
240	1.2151	-0.010	24.430	0.000
241	1.2204	-0.012	24.430	0.000
242	1.2258	-0.002	24.430	0.000
243	1.2311	0.004	24.480	0.000
244	1.2365	0.000	24.480	0.000
245	1.2418	0.006	24.510	0.000
246	1.2472	-0.002	24.510	0.000
247	1.2511	-0.014	24.540	0.000
248	1.2551	-0.014	24.540	0.000
249	1.2590	-0.012	24.440	0.000
250	1.2630	-0.002	24.440	0.000
251	1.2709	0.004	24.495	0.000
252	1.2789	0.002	24.495	0.000
253	1.2829	0.006	24.495	0.000
254	1.2870	-0.002	24.480	0.000
255	1.2910	-0.006	24.480	0.000
256	1.2951	-0.010	24.500	0.000
257	1.3004	-0.010	24.500	0.000
258	1.3058	-0.004	24.475	0.000
259	1.3112	-0.002	24.475	0.000
260	1.3152	-0.002	24.555	0.000
261	1.3193	0.000	24.555	0.000
262	1.3233	-0.004	24.480	0.000
263	1.3274	-0.006	24.480	0.000
264	1.3352	-0.002	24.480	0.000
265	1.3431	-0.008	24.480	0.000
266	1.3484	-0.008	24.480	0.000
267	1.3538	-0.004	24.515	0.000
268	1.3591	0.000	24.515	0.000
269	1.3631	0.002	24.545	0.000
270	1.3671	-0.002	24.545	0.000
271	1.3710	-0.002	24.545	0.000
272	1.3750	-0.004	24.545	0.000
273	1.3790	-0.012	24.560	0.000
274	1.3830	-0.014	24.560	0.000
275	1.3870	-0.012	24.560	0.000
276	1.3910	-0.006	24.545	0.000
277	1.3989	0.002	24.545	0.000
278	1.4069	0.002	24.560	0.000
279	1.4122	0.004	24.560	0.000
280	1.4175	0.004	24.535	0.000
281	1.4228	-0.004	24.535	0.000
282	1.4282	-0.010	24.580	0.000
283	1.4336	-0.014	24.580	0.000
284	1.4390	-0.004	24.570	0.000
285	1.4430	0.000	24.570	0.000
286	1.4470	-0.004	24.570	0.000
287	1.4510	-0.002	24.600	0.000
288	1.4550	-0.002	24.600	0.000
289	1.4603	-0.008	24.545	0.000
290	1.4656	-0.004	24.545	0.000
291	1.4709	-0.002	24.600	0.000
292	1.4763	-0.002	24.600	0.000
293	1.4817	0.002	24.515	0.000
294	1.4871	-0.002	24.515	0.000
295	1.4923	-0.008	24.625	0.000
296	1.4976	-0.002	24.625	0.000
297	1.5028	0.006	24.625	0.000
298	1.5069	0.002	24.580	0.000
299	1.5110	0.014	24.580	0.000
300	1.5150	0.018	24.595	0.000
301	1.5191	0.016	24.595	0.000
302	1.5244	0.012	24.610	0.000
303	1.5297	-0.002	24.610	0.000
304	1.5351	0.004	24.530	0.000
305	1.5404	0.010	24.530	0.000
306	1.5458	0.012	24.620	0.000
307	1.5511	0.022	24.620	0.000
308	1.5565	0.024	24.620	0.000
309	1.5618	0.016	24.590	0.000
310	1.5671	0.012	24.590	0.000
311	1.5703	0.004	24.585	0.000
312	1.5734	-0.002	24.585	0.000
313	1.5765	0.004	24.650	0.000
314	1.5797	0.014	24.650	0.000
315	1.5828	0.016	24.640	0.000
316	1.5987	0.018	24.640	0.000
317	1.6028	0.028	24.675	0.000
318	1.6069	0.022	24.675	0.000
319	1.6110	0.004	24.675	0.000
320	1.6150	0.000	24.670	0.000
321	1.6203	0.000	24.670	0.000
322	1.6257	0.000	24.640	0.000
323	1.6310	0.004	24.640	0.000
324	1.6349	0.016	24.620	0.000
325	1.6389	0.022	24.620	0.000
326	1.6429	0.026	24.600	0.000
327	1.6468	0.022	24.600	0.000
328	1.6548	0.012	24.645	0.000
329	1.6628	0.006	24.645	0.000
330	1.6682	0.008	24.645	0.000
331	1.6735	0.008	24.635	0.000
332	1.6789	0.014	24.635	0.000
333	1.6829	0.020	24.740	0.000
334	1.6869	0.018	24.740	0.000
335	1.6908	0.020	24.650	0.000
336	1.6948	0.016	24.650	0.000
337	1.6988	0.010	24.740	0.000
338	1.7028	0.014	24.740	0.000
339	1.7068	0.018	24.680	0.000
340	1.7107	0.016	24.680	0.000
341	1.7187	0.016	24.680	0.000
342	1.7267	0.012	24.640	0.000
343	1.7322	0.016	24.640	0.000
344	1.7376	0.016	24.705	0.000
345	1.7430	0.014	24.705	0.000
346	1.7483	0.022	24.700	0.000
347	1.7535	0.028	24.700	0.000
348	1.7588	0.022	24.765	0.000
349	1.7619	0.012	24.765	0.000
350	1.7651	0.008	24.655	0.000
351	1.7683	0.010	24.655	0.000
352	1.7714	0.010	24.655	0.000
353	1.7746	0.018	24.675	0.000
354	1.7827	0.028	24.675	0.000
355	1.7907	0.030	24.720	0.000
356	1.7961	0.028	24.720	0.000
357	1.8014	0.018	24.680	0.000
358	1.8067	0.008	24.680	0.000
359	1.8120	0.002	24.705	0.000
360	1.8173	0.010	24.705	0.000
361	1.8226	0.018	24.725	0.000
362	1.8266	0.022	24.725	0.000
363	1.8306	0.024	24.725	0.000
364	1.8346	0.034	24.765	0.000
365	1.8386	0.024	24.765	0.000
366	1.8466	0.014	24.725	0.000
367	1.8545	0.006	24.725	0.000
368	1.8586	0.006	24.680	0.000
369	1.8626	0.014	24.680	0.000
370	1.8666	0.022	24.740	0.000
371	1.8707	0.026	24.740	0.000
372	1.8760	0.030	24.725	0.000
373	1.8812	0.026	24.725	0.000
374	1.8865	0.020	24.725	0.000
375	1.8919	0.014	24.750	0.000
376	1.8973	0.006	24.750	0.000
377	1.9026	0.008	24.775	0.000
378	1.9081	0.016	24.775	0.000
379	1.9135	0.018	24.680	0.000
380	1.9189	0.030	24.680	0.000
381	1.9242	0.030	24.750	0.000
382	1.9294	0.022	24.750	0.000
383	1.9347	0.016	24.715	0.000
384	1.9386	0.006	24.715	0.000
385	1.9426	0.002	24.715	0.000
386	1.9465	0.006	24.750	0.000
387	1.9505	0.010	24.750	0.000
388	1.9558	0.024	24.765	0.000
389	1.9612	0.032	24.765	0.000
390	1.9665	0.032	24.765	0.000
391	1.9719	0.016	24.765	0.000
392	1.9772	0.002	24.785	0.000
393	1.9826	0.002	24.785	0.000
394	1.9879	-0.002	24.725	0.000
395	1.9932	0.004	24.725	0.000
396	1.9985	0.024	24.725	0.000
397	2.0039	0.028	24.775	0.000
398	2.0092	0.028	24.775	0.000
399	2.0146	0.020	24.725	0.000
400	2.0178	0.008	24.725	0.000
401	2.0209	0.004	24.785	0.000
402	2.0241	0.010	24.785	0.000
403	2.0273	0.018	24.725	0.000
404	2.0305	0.018	24.725	0.000
405	2.0385	0.018	24.805	0.000
406	2.0465	0.022	24.805	0.000
407	2.0518	0.010	24.805	0.000
408	2.0572	0.004	24.815	0.000
409	2.0625	0.010	24.815	0.000
410	2.0680	0.010	24.860	0.000
411	2.0734	0.014	24.860	0.000
412	2.0788	0.018	24.820	0.000
413	2.0828	0.016	24.820	0.000
414	2.0867	0.008	24.845	0.000
415	2.0906	0.006	24.845	0.000
416	2.0945	0.004	24.805	0.000
417	2.0998	0.016	24.805	0.000
418	2.1051	0.018	24.805	0.000
419	2.1104	0.014	24.765	0.000
420	2.1158	0.020	24.765	0.000
421	2.1211	0.012	24.840	0.000
422	2.1265	-0.004	24.840	0.000
423	2.1326	-0.006	24.825	0.000
424	2.1387	0.004	24.825	0.000
425	2.1448	0.010	24.785	0.000
426	2.1507	0.020	24.785	0.000
427	2.1566	0.026	24.800	0.000
428	2.1625	0.022	24.800	0.000
429	2.1684	0.010	24.800	0.000
430	2.1743	0.004	24.805	0.000
431	2.1784	0.002	24.805	0.000
432	2.1824	0.002	24.815	0.000
433	2.1864	0.008	24.815	0.000
434	2.1904	0.012	24.910	0.000
435	2.1945	0.022	24.910	0.000
436	2.1985	0.026	24.890	0.000
437	2.2025	0.028	24.890	0.000
438	2.2065	0.032	24.785	0.000
439	2.2105	0.026	24.785	0.000
440	2.2145	0.024	24.785	0.000
441	2.2184	0.028	24.890	0.000
442	2.2224	0.038	24.890	0.000
443	2.2304	0.050	24.845	0.000
444	2.2384	0.068	24.845	0.000
445	2.2438	0.078	24.805	0.000
446	2.2493	0.074	24.805	0.000
447	2.2547	0.062	24.790	0.000
448	2.2586	0.054	24.790	0.000
449	2.2625	0.048	24.810	0.000
450	2.2665	0.050	24.810	0.000
451	2.2704	0.056	24.810	0.000
452	2.2743	0.060	24.865	0.000
453	2.2783	0.070	24.865	0.000
454	2.2823	0.070	24.835	0.000
455	2.2863	0.060	24.835	0.000
456	2.2942	0.048	24.940	0.000
457	2.3022	0.044	24.940	0.000
458	2.3076	0.048	24.850	0.000
459	2.3130	0.052	24.850	0.000
460	2.3183	0.060	24.910	0.000
461	2.3237	0.070	24.910	0.000
462	2.3291	0.080	24.910	0.000
463	2.3344	0.080	24.860	0.000
464	2.3376	0.072	24.860	0.000
465	2.3407	0.074	24.890	0.000
466	2.3439	0.086	24.890	0.000
467	2.3471	0.096	24.845	0.000
468	2.3502	0.108	24.845	0.000
469	2.3582	0.116	24.825	0.000
470	2.3663	0.126	24.825	0.000
471	2.3717	0.124	24.875	0.000
472	2.3771	0.122	24.875	0.000
473	2.3825	0.122	24.875	0.000
474	2.3879	0.126	24.885	0.000
475	2.3932	0.128	24.885	0.000
476	2.3986	0.136	24.840	0.000
477	2.4025	0.144	24.840	0.000
478	2.4064	0.140	24.835	0.000
479	2.4103	0.134	24.835	0.000
480	2.4142	0.134	24.910	0.000
481	2.4222	0.144	24.910	0.000
482	2.4302	0.156	24.920	0.000
483	2.4342	0.154	24.920	0.000
484	2.4382	0.138	24.920	0.000
485	2.4422	0.114	24.890	0.000
486	2.4462	0.108	24.890	0.000
487	2.4515	0.110	24.930	0.000
488	2.4568	0.110	24.930	0.000
489	2.4621	0.112	24.900	0.000
490	2.4661	0.116	24.900	0.000
491	2.4701	0.108	24.990	0.000
492	2.4741	0.094	24.990	0.000
493	2.4781	0.082	24.915	0.000
494	2.4861	0.076	24.915	0.000
495	2.4942	0.082	24.915	0.000
496	2.4995	0.100	24.890	0.000
497	2.5049	0.112	24.890	0.000
498	2.5103	0.120	24.865	0.000
499	2.5143	0.124	24.865	0.000
500	2.5183	0.124	24.935	0.000
501	2.5224	0.124	24.935	0.000
502	2.5264	0.128	24.935	0.000
503	2.5303	0.134	24.935	0.000
504	2.5343	0.144	24.890	0.000
505	2.5382	0.148	24.890	0.000
506	2.5421	0.152	24.890	0.000
507	2.5501	0.158	24.870	0.000
508	2.5581	0.164	24.870	0.000
509	2.5635	0.164	24.930	0.000
510	2.5688	0.180	24.930	0.000
511	2.5742	0.192	24.955	0.000
512	2.5795	0.192	24.955	0.000
513	2.5847	0.206	24.860	0.000
514	2.5900	0.224	24.860	0.000
515	2.5932	0.248	24.850	0.000
516	2.5964	0.266	24.850	0.000
517	2.5996	0.270	24.850	0.000
518	2.6027	0.278	24.905	0.000
519	2.6059	0.268	24.905	0.000
520	2.6139	0.250	24.965	0.000
521	2.6219	0.228	24.965	0.000
522	2.6274	0.210	25.005	0.000
523	2.6328	0.206	25.005	0.000
524	2.6382	0.208	24.955	0.000
525	2.6435	0.208	24.955	0.000
526	2.6489	0.198	24.955	0.000
527	2.6542	0.174	24.890	0.000
528	2.6581	0.158	24.890	0.000
529	2.6621	0.164	24.950	0.000
530	2.6660	0.178	24.950	0.000
531	2.6700	0.214	24.925	0.000
532	2.6780	0.248	24.925	0.000
533	2.6859	0.292	24.915	0.000
534	2.6900	0.336	24.915	0.000
535	2.6941	0.374	24.950	0.000
536	2.6982	0.426	24.950	0.000
537	2.7023	0.478	24.950	0.000
538	2.7076	0.502	24.990	0.000
539	2.7128	0.554	24.990	0.000
540	2.7181	0.620	24.915	0.000
541	2.7213	0.740	24.915	0.000
542	2.7245	0.848	24.970	0.000
543	2.7276	0.910	24.970	0.000
544	2.7308	1.002	24.930	0.000
545	2.7340	1.086	24.930	0.000
546	2.7499	1.158	24.910	0.000
547	2.7553	1.200	24.910	0.000
548	2.7606	1.196	24.910	0.000
549	2.7660	1.092	24.905	0.000
550	2.7700	1.006	24.905	0.000
551	2.7740	0.940	24.950	0.000
552	2.7780	0.892	24.950	0.000
553	2.7820	0.840	24.975	0.000
554	2.7884	0.746	24.975	0.000
555	2.7948	0.622	24.950	0.000
556	2.8012	0.500	24.950	0.000
557	2.8076	0.408	24.930	0.000
558	2.8140	0.344	24.930	0.000
559	2.8181	0.310	24.930	0.000
560	2.8221	0.288	24.945	0.000
561	2.8261	0.328	24.945	0.000
562	2.8301	0.370	24.950	0.000
563	2.8354	0.388	24.950	0.000
564	2.8408	0.432	24.930	0.000
565	2.8461	0.488	24.930	0.000
566	2.8500	0.546	24.910	0.000
567	2.8540	0.636	24.910	0.000
568	2.8580	0.780	24.890	0.000
569	2.8619	0.924	24.890	0.000
570	2.8673	1.108	24.890	0.000
571	2.8727	1.254	24.885	0.000
572	2.8780	1.308	24.885	0.000
573	2.8833	1.352	24.930	0.000
574	2.8886	1.326	24.930	0.000
575	2.8938	1.366	24.955	0.000
576	2.8992	1.436	24.955	0.000
577	2.9045	1.474	24.910	0.000
578	2.9098	1.522	24.910	0.000
579	2.9138	1.520	24.930	0.000
580	2.9178	1.382	24.930	0.000
581	2.9218	1.238	24.930	0.000
582	2.9258	1.060	24.925	0.000
583	2.9338	0.914	24.925	0.000
584	2.9417	0.798	24.820	0.000
585	2.9458	0.668	24.820	0.000
586	2.9498	0.560	24.905	0.000
587	2.9538	0.470	24.905	0.000
588	2.9579	0.400	24.840	0.000
589	2.9631	0.332	24.840	0.000
590	2.9684	0.284	24.765	0.000
591	2.9737	0.232	24.765	0.000
592	2.9791	0.194	24.765	0.000
593	2.9844	0.186	24.865	0.000
594	2.9898	0.190	24.865	0.000
595	2.9952	0.244	24.790	0.000
596	3.0006	0.318	24.790	0.000
597	3.0060	0.424	24.805	0.000
598	3.0113	0.472	24.805	0.000
599	3.0166	0.538	24.865	0.000
600	3.0218	0.646	24.865	0.000
601	3.0258	0.820	24.785	0.000
602	3.0299	1.022	24.785	0.000
603	3.0339	1.180	24.785	0.000
604	3.0380	1.324	24.840	0.000
605	3.0419	1.420	24.840	0.000
606	3.0458	1.480	24.805	0.000
607	3.0497	1.560	24.805	0.000
608	3.0537	1.598	24.800	0.000
609	3.0618	1.612	24.800	0.000
610	3.0700	1.594	24.805	0.000
611	3.0754	1.552	24.805	0.000
612	3.0808	1.508	24.810	0.000
613	3.0862	1.342	24.810	0.000
614	3.0914	1.178	24.810	0.000
615	3.0966	1.032	24.765	0.000
616	3.1018	0.914	24.765	0.000
617	3.1050	0.818	24.785	0.000
618	3.1082	0.700	24.785	0.000
619	3.1114	0.560	24.825	0.000
620	3.1145	0.434	24.825	0.000
621	3.1177	0.342	24.700	0.000
622	3.1259	0.276	24.700	0.000
623	3.1340	0.232	24.710	0.000
624	3.1393	0.196	24.710	0.000
625	3.1446	0.170	24.710	0.000
626	3.1499	0.204	24.760	0.000
627	3.1551	0.262	24.760	0.000
628	3.1604	0.280	24.700	0.000
629	3.1656	0.344	24.700	0.000
630	3.1697	0.388	24.700	0.000
631	3.1738	0.472	24.700	0.000
632	3.1779	0.626	24.710	0.000
633	3.1820	0.752	24.710	0.000
634	3.1872	0.938	24.730	0.000
635	3.1924	1.130	24.730	0.000
636	3.1976	1.294	24.730	0.000
637	3.2030	1.422	24.690	0.000
638	3.2083	1.456	24.690	0.000
639	3.2136	1.448	24.665	0.000
640	3.2190	1.454	24.665	0.000
641	3.2243	1.538	24.745	0.000
642	3.2297	1.650	24.745	0.000
643	3.2336	1.914	24.695	0.000
644	3.2376	1.902	24.695	0.000
645	3.2416	1.708	24.755	0.000
646	3.2455	1.382	24.755	0.000
647	3.2536	1.128	24.755	0.000
648	3.2617	1.066	24.775	0.000
649	3.2656	0.970	24.775	0.000
650	3.2696	0.836	24.720	0.000
651	3.2736	0.702	24.720	0.000
652	3.2776	0.526	24.640	0.000
653	3.2829	0.388	24.640	0.000
654	3.2882	0.284	24.700	0.000
655	3.2935	0.218	24.700	0.000
656	3.2975	0.184	24.665	0.000
657	3.3015	0.156	24.665	0.000
658	3.3055	0.148	24.665	0.000
659	3.3095	0.142	24.665	0.000
660	3.3175	0.134	24.665	0.000
661	3.3255	0.124	24.630	0.000
662	3.3309	0.134	24.630	0.000
663	3.3364	0.172	24.605	0.000
664	3.3418	0.218	24.605	0.000
665	3.3458	0.270	24.710	0.000
666	3.3498	0.324	24.710	0.000
667	3.3538	0.402	24.715	0.000
668	3.3578	0.504	24.715	0.000
669	3.3617	0.634	24.715	0.000
670	3.3656	0.826	24.595	0.000
671	3.3695	1.052	24.595	0.000
672	3.3734	1.266	24.580	0.000
673	3.3814	1.434	24.580	0.000
674	3.3895	1.552	24.585	0.000
675	3.3949	1.632	24.585	0.000
676	3.4003	1.820	24.660	0.000
677	3.4057	1.996	24.660	0.000
678	3.4110	1.910	24.605	0.000
679	3.4162	1.812	24.605	0.000
680	3.4215	1.636	24.605	0.000
681	3.4247	1.388	24.570	0.000
682	3.4279	1.208	24.570	0.000
683	3.4311	1.058	24.595	0.000
684	3.4343	0.912	24.595	0.000
685	3.4375	0.756	24.655	0.000
686	3.4455	0.604	24.655	0.000
687	3.4534	0.470	24.620	0.000
688	3.4588	0.350	24.620	0.000
689	3.4642	0.266	24.590	0.000
690	3.4696	0.220	24.590	0.000
691	3.4749	0.188	24.590	0.000
692	3.4802	0.166	24.620	0.000
693	3.4854	0.192	24.620	0.000
694	3.4886	0.212	24.655	0.000
695	3.4918	0.246	24.655	0.000
696	3.4950	0.312	24.620	0.000
697	3.4982	0.396	24.620	0.000
698	3.5014	0.542	24.590	0.000
699	3.5174	0.754	24.590	0.000
700	3.5214	0.966	24.590	0.000
701	3.5254	1.216	24.590	0.000
702	3.5294	1.416	24.590	0.000
703	3.5335	1.572	24.575	0.000
704	3.5389	1.708	24.575	0.000
705	3.5443	1.972	24.610	0.000
706	3.5497	2.152	24.610	0.000
707	3.5529	2.060	24.605	0.000
708	3.5560	1.944	24.605	0.000
709	3.5591	1.808	24.640	0.000
710	3.5622	1.780	24.640	0.000
711	3.5654	1.844	24.555	0.000
712	3.5813	1.666	24.555	0.000
713	3.5867	1.366	24.555	0.000
714	3.5920	1.126	24.515	0.000
715	3.5974	0.930	24.515	0.000
716	3.6013	0.782	24.535	0.000
717	3.6053	0.666	24.535	0.000
718	3.6093	0.536	24.565	0.000
719	3.6133	0.422	24.565	0.000
720	3.6165	0.332	24.575	0.000
721	3.6197	0.248	24.575	0.000
722	3.6228	0.184	24.600	0.000
723	3.6260	0.142	24.600	0.000
724	3.6292	0.120	24.600	0.000
725	3.6452	0.118	24.575	0.000
726	3.6506	0.134	24.575	0.000
727	3.6559	0.186	24.600	0.000
728	3.6612	0.220	24.600	0.000
729	3.6665	0.282	24.500	0.000
730	3.6719	0.340	24.500	0.000
731	3.6772	0.408	24.520	0.000
732	3.6804	0.542	24.520	0.000
733	3.6836	0.696	24.580	0.000
734	3.6869	0.902	24.580	0.000
735	3.6901	1.172	24.580	0.000
736	3.6933	1.608	24.595	0.000
737	3.7012	1.814	24.595	0.000
738	3.7092	1.860	24.560	0.000
739	3.7145	1.824	24.560	0.000
740	3.7199	1.734	24.550	0.000
741	3.7252	1.742	24.550	0.000
742	3.7306	1.734	24.550	0.000
743	3.7359	1.698	24.550	0.000
744	3.7412	1.650	24.595	0.000
745	3.7444	1.454	24.595	0.000
746	3.7476	1.264	24.595	0.000
747	3.7508	1.088	24.560	0.000
748	3.7540	0.896	24.560	0.000
749	3.7572	0.744	24.515	0.000
750	3.7731	0.612	24.515	0.000
751	3.7772	0.492	24.545	0.000
752	3.7812	0.394	24.545	0.000
753	3.7852	0.316	24.495	0.000
754	3.7892	0.270	24.495	0.000
755	3.7945	0.226	24.440	0.000
756	3.7998	0.180	24.440	0.000
757	3.8051	0.152	24.440	0.000
758	3.8083	0.136	24.550	0.000
759	3.8115	0.124	24.550	0.000
760	3.8147	0.128	24.520	0.000
761	3.8178	0.152	24.520	0.000
762	3.8210	0.192	24.510	0.000
763	3.8370	0.234	24.510	0.000
764	3.8424	0.300	24.480	0.000
765	3.8477	0.388	24.480	0.000
766	3.8530	0.502	24.505	0.000
767	3.8571	0.652	24.505	0.000
768	3.8612	0.912	24.505	0.000
769	3.8653	1.292	24.430	0.000
770	3.8694	1.484	24.430	0.000
771	3.8733	1.650	24.475	0.000
772	3.8772	1.748	24.475	0.000
773	3.8812	1.852	24.625	0.000
774	3.8851	2.086	24.625	0.000
775	3.8931	2.110	24.510	0.000
776	3.9012	2.024	24.510	0.000
777	3.9065	1.860	24.515	0.000
778	3.9118	1.696	24.515	0.000
779	3.9171	1.570	24.515	0.000
780	3.9226	1.314	24.540	0.000
781	3.9280	1.118	24.540	0.000
782	3.9335	0.962	24.495	0.000
783	3.9366	0.840	24.495	0.000
784	3.9397	0.732	24.525	0.000
785	3.9428	0.600	24.525	0.000
786	3.9459	0.456	24.405	0.000
787	3.9490	0.344	24.405	0.000
788	3.9570	0.262	24.545	0.000
789	3.9650	0.214	24.545	0.000
790	3.9704	0.180	24.545	0.000
791	3.9757	0.154	24.505	0.000
792	3.9811	0.142	24.505	0.000
793	3.9864	0.134	24.525	0.000
794	3.9917	0.128	24.525	0.000
795	3.9970	0.126	24.445	0.000
796	4.0009	0.116	24.445	0.000
797	4.0049	0.114	24.500	0.000
798	4.0089	0.116	24.500	0.000
799	4.0129	0.116	24.565	0.000
800	4.0182	0.120	24.565	0.000
801	4.0235	0.130	24.565	0.000
802	4.0289	0.122	24.460	0.000
803	4.0342	0.110	24.460	0.000
804	4.0395	0.094	24.455	0.000
805	4.0449	0.108	24.455	0.000
806	4.0502	0.128	24.455	0.000
807	4.0555	0.182	24.455	0.000
808	4.0608	0.254	24.600	0.000
809	4.0663	0.352	24.600	0.000
810	4.0717	0.566	24.475	0.000
811	4.0772	0.712	24.475	0.000
812	4.0825	0.866	24.475	0.000
813	4.0878	1.052	24.535	0.000
814	4.0931	1.300	24.535	0.000
815	4.0971	1.712	24.475	0.000
816	4.1011	1.998	24.475	0.000
817	4.1051	2.032	24.455	0.000
818	4.1091	1.970	24.455	0.000
819	4.1144	1.832	24.550	0.000
820	4.1197	1.786	24.550	0.000
821	4.1250	1.804	24.545	0.000
822	4.1294	1.850	24.545	0.000
823	4.1338	1.710	24.545	0.000
824	4.1382	1.442	24.540	0.000
825	4.1426	1.192	24.540	0.000
826	4.1497	0.978	24.535	0.000
827	4.1568	0.818	24.535	0.000
828	4.1621	0.720	24.545	0.000
829	4.1675	0.616	24.545	0.000
830	4.1729	0.500	24.445	0.000
831	4.1783	0.380	24.445	0.000
832	4.1837	0.276	24.455	0.000
833	4.1891	0.202	24.455	0.000
834	4.1922	0.160	24.455	0.000
835	4.1954	0.144	24.480	0.000
836	4.1985	0.140	24.480	0.000
837	4.2016	0.146	24.470	0.000
838	4.2047	0.142	24.470	0.000
839	4.2128	0.132	24.520	0.000
840	4.2209	0.120	24.520	0.000
841	4.2262	0.112	24.510	0.000
842	4.2316	0.118	24.510	0.000
843	4.2369	0.130	24.510	0.000
844	4.2422	0.134	24.535	0.000
845	4.2474	0.130	24.535	0.000
846	4.2527	0.114	24.445	0.000
847	4.2559	0.098	24.445	0.000
848	4.2591	0.098	24.475	0.000
849	4.2623	0.120	24.475	0.000
850	4.2655	0.160	24.500	0.000
851	4.2687	0.254	24.500	0.000
852	4.2767	0.414	24.510	0.000
853	4.2846	0.502	24.510	0.000
854	4.2900	0.596	24.510	0.000
855	4.2954	0.708	24.445	0.000
856	4.3007	0.918	24.445	0.000
857	4.3061	1.276	24.430	0.000
858	4.3114	1.720	24.430	0.000
859	4.3167	2.116	24.530	0.000
860	4.3199	2.254	24.530	0.000
861	4.3231	2.162	24.465	0.000
862	4.3263	1.988	24.465	0.000
863	4.3295	1.874	24.530	0.000
864	4.3327	1.854	24.530	0.000
865	4.3487	1.928	24.530	0.000
866	4.3527	2.020	24.460	0.000
867	4.3567	1.810	24.460	0.000
868	4.3607	1.514	24.480	0.000
869	4.3647	1.216	24.480	0.000
870	4.3700	0.970	24.520	0.000
871	4.3754	0.824	24.520	0.000
872	4.3807	0.736	24.555	0.000
873	4.3839	0.624	24.555	0.000
874	4.3871	0.498	24.480	0.000
875	4.3903	0.370	24.480	0.000
876	4.3935	0.276	24.480	0.000
877	4.3967	0.206	24.490	0.000
878	4.4126	0.156	24.490	0.000
879	4.4180	0.138	24.465	0.000
880	4.4234	0.132	24.465	0.000
881	4.4288	0.128	24.475	0.000
882	4.4328	0.124	24.475	0.000
883	4.4367	0.124	24.475	0.000
884	4.4407	0.120	24.475	0.000
885	4.4447	0.118	24.495	0.000
886	4.4511	0.122	24.495	0.000
887	4.4576	0.130	24.495	0.000
888	4.4641	0.134	24.470	0.000
889	4.4705	0.120	24.470	0.000
890	4.4770	0.114	24.465	0.000
891	4.4810	0.096	24.465	0.000
892	4.4850	0.090	24.525	0.000
893	4.4889	0.102	24.525	0.000
894	4.4929	0.140	24.495	0.000
895	4.4981	0.212	24.495	0.000
896	4.5033	0.238	24.435	0.000
897	4.5086	0.282	24.435	0.000
898	4.5117	0.352	24.435	0.000
899	4.5149	0.464	24.560	0.000
900	4.5181	0.658	24.560	0.000
901	4.5213	0.858	24.475	0.000
902	4.5245	1.094	24.475	0.000
903	4.5325	1.308	24.460	0.000
904	4.5406	1.496	24.460	0.000
905	4.5459	1.668	24.435	0.000
906	4.5512	1.810	24.435	0.000
907	4.5566	1.964	24.525	0.000
908	4.5619	2.020	24.525	0.000
909	4.5672	2.102	24.525	0.000
910	4.5725	2.156	24.515	0.000
911	4.5757	2.456	24.515	0.000
912	4.5789	2.374	24.470	0.000
913	4.5821	2.054	24.470	0.000
914	4.5853	1.750	24.525	0.000
915	4.5885	1.496	24.525	0.000
916	4.6045	1.334	24.470	0.000
917	4.6085	1.160	24.470	0.000
918	4.6125	0.932	24.515	0.000
919	4.6165	0.734	24.515	0.000
920	4.6204	0.544	24.515	0.000
921	4.6258	0.404	24.455	0.000
922	4.6312	0.298	24.455	0.000
923	4.6365	0.228	24.500	0.000
924	4.6397	0.170	24.500	0.000
925	4.6429	0.124	24.435	0.000
926	4.6460	0.098	24.435	0.000
927	4.6492	0.096	24.535	0.000
928	4.6524	0.122	24.535	0.000
929	4.6684	0.170	24.450	0.000
930	4.6738	0.236	24.450	0.000
931	4.6791	0.320	24.450	0.000
932	4.6844	0.418	24.535	0.000
933	4.6885	0.540	24.535	0.000
934	4.6925	0.680	24.475	0.000
935	4.6966	0.890	24.475	0.000
936	4.7007	1.156	24.460	0.000
937	4.7046	1.410	24.460	0.000
938	4.7085	1.624	24.460	0.000
939	4.7124	1.730	24.460	0.000
940	4.7163	1.842	24.415	0.000
941	4.7243	2.006	24.415	0.000
942	4.7323	2.288	24.415	0.000
943	4.7378	2.200	24.495	0.000
944	4.7433	2.108	24.495	0.000
945	4.7487	1.884	24.480	0.000
946	4.7540	1.536	24.480	0.000
947	4.7592	1.368	24.435	0.000
948	4.7644	1.186	24.435	0.000
949	4.7676	1.018	24.480	0.000
950	4.7708	0.882	24.480	0.000
951	4.7740	0.696	24.400	0.000
952	4.7772	0.516	24.400	0.000
953	4.7804	0.360	24.400	0.000
954	4.7884	0.242	24.460	0.000
955	4.7964	0.180	24.460	0.000
956	4.8017	0.146	24.460	0.000
957	4.8070	0.132	24.460	0.000
958	4.8123	0.126	24.495	0.000
959	4.8178	0.122	24.495	0.000
960	4.8232	0.116	24.455	0.000
961	4.8286	0.136	24.455	0.000
962	4.8318	0.160	24.455	0.000
963	4.8349	0.218	24.455	0.000
964	4.8380	0.300	24.455	0.000
965	4.8412	0.408	24.475	0.000
966	4.8443	0.564	24.475	0.000
967	4.8523	0.724	24.445	0.000
968	4.8602	0.892	24.445	0.000
969	4.8656	1.108	24.485	0.000
970	4.8710	1.320	24.485	0.000
971	4.8765	1.628	24.515	0.000
972	4.8817	1.874	24.515	0.000
973	4.8870	2.304	24.450	0.000
974	4.8923	2.472	24.450	0.000
975	4.8955	2.314	24.450	0.000
976	4.8987	2.172	24.445	0.000
977	4.9019	2.044	24.445	0.000
978	4.9051	2.096	24.400	0.000
979	4.9083	2.038	24.400	0.000
980	4.9242	1.688	24.360	0.000
981	4.9296	1.348	24.360	0.000
982	4.9350	1.058	24.480	0.000
983	4.9404	0.854	24.480	0.000
984	4.9443	0.718	24.485	0.000
985	4.9483	0.574	24.485	0.000
986	4.9522	0.434	24.485	0.000
987	4.9561	0.314	24.485	0.000
988	4.9594	0.226	24.485	0.000
989	4.9626	0.168	24.460	0.000
990	4.9658	0.124	24.460	0.000
991	4.9690	0.102	24.395	0.000
992	4.9722	0.100	24.395	0.000
993	4.9881	0.104	24.460	0.000
994	4.9936	0.120	24.460	0.000
995	4.9990	0.152	24.435	0.000
996	5.0045	0.186	24.435	0.000
997	5.0085	0.240	24.435	0.000
998	5.0125	0.306	24.405	0.000
999	5.0165	0.412	24.405	0.000
1000	5.0205	0.556	24.395	0.000
1001	5.0257	0.724	24.395	0.000
1002	5.0309	0.926	24.505	0.000
1003	5.0361	1.182	24.505	0.000
1004	5.0414	1.464	24.380	0.000
1005	5.0467	1.928	24.380	0.000
1006	5.0521	2.096	24.390	0.000
1007	5.0574	2.060	24.390	0.000
1008	5.0627	1.928	24.390	0.000
1009	5.0681	1.862	24.335	0.000
1010	5.0734	1.928	24.335	0.000
1011	5.0787	1.928	24.425	0.000
1012	5.0840	1.868	24.425	0.000
1013	5.0881	1.612	24.455	0.000
1014	5.0921	1.316	24.455	0.000
1015	5.0962	1.062	24.395	0.000
1016	5.1002	0.858	24.395	0.000
1017	5.1056	0.706	24.445	0.000
1018	5.1109	0.598	24.445	0.000
1019	5.1163	0.488	24.445	0.000
1020	5.1215	0.386	24.435	0.000
1021	5.1268	0.302	24.435	0.000
1022	5.1320	0.240	24.395	0.000
1023	5.1374	0.180	24.395	0.000
1024	5.1427	0.138	24.445	0.000
1025	5.1481	0.120	24.445	0.000
1026	5.1513	0.116	24.435	0.000
1027	5.1545	0.112	24.435	0.000
1028	5.1577	0.114	24.435	0.000
1029	5.1609	0.122	24.435	0.000
1030	5.1641	0.124	24.435	0.000
1031	5.1800	0.146	24.475	0.000
1032	5.1840	0.180	24.475	0.000
1033	5.1881	0.238	24.440	0.000
1034	5.1921	0.286	24.440	0.000
1035	5.1961	0.356	24.390	0.000
1036	5.2015	0.466	24.390	0.000
1037	5.2068	0.598	24.385	0.000
1038	5.2122	0.794	24.385	0.000
1039	5.2154	1.260	24.440	0.000
1040	5.2185	1.730	24.440	0.000
1041	5.2217	2.008	24.440	0.000
1042	5.2249	2.150	24.435	0.000
1043	5.2281	2.092	24.435	0.000
1044	5.2443	2.084	24.430	0.000
1045	5.2496	2.096	24.430	0.000
1046	5.2548	2.088	24.415	0.000
1047	5.2601	2.106	24.415	0.000
1048	5.2641	2.050	24.435	0.000
1049	5.2680	1.824	24.435	0.000
1050	5.2720	1.494	24.475	0.000
1051	5.2760	1.170	24.475	0.000
1052	5.2800	0.918	24.475	0.000
1053	5.2840	0.754	24.430	0.000
1054	5.2879	0.668	24.430	0.000
1055	5.2919	0.594	24.405	0.000
1056	5.2999	0.488	24.405	0.000
1057	5.3080	0.362	24.355	0.000
1058	5.3133	0.254	24.355	0.000
1059	5.3185	0.188	24.410	0.000
1060	5.3238	0.142	24.410	0.000
1061	5.3292	0.122	24.455	0.000
1062	5.3345	0.118	24.455	0.000
1063	5.3399	0.130	24.455	0.000
1064	5.3439	0.154	24.415	0.000
1065	5.3480	0.172	24.415	0.000
1066	5.3520	0.224	24.345	0.000
1067	5.3561	0.294	24.345	0.000
1068	5.3613	0.414	24.425	0.000
1069	5.3666	0.582	24.425	0.000
1070	5.3718	0.890	24.330	0.000
1071	5.3772	1.128	24.330	0.000
1072	5.3825	1.296	24.395	0.000
1073	5.3879	1.460	24.395	0.000
1074	5.3932	1.574	24.395	0.000
1075	5.3986	1.822	24.470	0.000
1076	5.4040	2.046	24.470	0.000
1077	5.4072	2.058	24.395	0.000
1078	5.4103	1.978	24.395	0.000
1079	5.4135	1.822	24.460	0.000
1080	5.4167	1.754	24.460	0.000
1081	5.4199	1.732	24.400	0.000
1082	5.4359	1.734	24.400	0.000
1083	5.4399	1.650	24.415	0.000
1084	5.4439	1.424	24.415	0.000
1085	5.4479	1.202	24.415	0.000
1086	5.4519	1.008	24.460	0.000
1087	5.4572	0.854	24.460	0.000
1088	5.4625	0.744	24.505	0.000
1089	5.4678	0.614	24.505	0.000
1090	5.4710	0.478	24.450	0.000
1091	5.4742	0.362	24.450	0.000
1092	5.4774	0.272	24.430	0.000
1093	5.4806	0.202	24.430	0.000
1094	5.4838	0.156	24.415	0.000
1095	5.4998	0.126	24.415	0.000
1096	5.5051	0.114	24.415	0.000
1097	5.5105	0.112	24.475	0.000
1098	5.5158	0.114	24.475	0.000
1099	5.5198	0.134	24.370	0.000
1100	5.5238	0.166	24.370	0.000
1101	5.5278	0.244	24.430	0.000
1102	5.5318	0.418	24.430	0.000
1103	5.5350	0.570	24.390	0.000
1104	5.5382	0.756	24.390	0.000
1105	5.5414	0.962	24.395	0.000
1106	5.5445	1.178	24.395	0.000
1107	5.5477	1.428	24.395	0.000
1108	5.5637	1.596	24.365	0.000
1109	5.5690	1.744	24.365	0.000
1110	5.5744	1.886	24.405	0.000
1111	5.5797	1.938	24.405	0.000
1112	5.5851	1.962	24.390	0.000
1113	5.5905	1.944	24.390	0.000
1114	5.5958	1.894	24.425	0.000
1115	5.5990	1.768	24.425	0.000
1116	5.6021	1.702	24.400	0.000
1117	5.6053	1.556	24.400	0.000
1118	5.6085	1.356	24.400	0.000
1119	5.6116	1.168	24.455	0.000
1120	5.6196	0.986	24.455	0.000
1121	5.6276	0.852	24.470	0.000
1122	5.6331	0.734	24.470	0.000
1123	5.6385	0.584	24.495	0.000
1124	5.6440	0.438	24.495	0.000
1125	5.6492	0.328	24.370	0.000
1126	5.6544	0.250	24.370	0.000
1127	5.6596	0.192	24.390	0.000
1128	5.6628	0.144	24.390	0.000
1129	5.6660	0.116	24.390	0.000
1130	5.6692	0.114	24.365	0.000
1131	5.6724	0.108	24.365	0.000
1132	5.6756	0.110	24.390	0.000
1133	5.6836	0.120	24.390	0.000
1134	5.6916	0.128	24.340	0.000
1135	5.6969	0.122	24.340	0.000
1136	5.7022	0.118	24.395	0.000
1137	5.7075	0.144	24.395	0.000
1138	5.7130	0.208	24.395	0.000
1139	5.7184	0.264	24.350	0.000
1140	5.7238	0.332	24.350	0.000
1141	5.7270	0.400	24.380	0.000
1142	5.7301	0.500	24.380	0.000
1143	5.7333	0.642	24.375	0.000
1144	5.7364	0.780	24.375	0.000
1145	5.7396	0.948	24.380	0.000
1146	5.7555	1.176	24.380	0.000
1147	5.7609	1.440	24.400	0.000
1148	5.7662	1.674	24.400	0.000
1149	5.7716	1.800	24.400	0.000
1150	5.7757	1.862	24.440	0.000
1151	5.7798	1.836	24.440	0.000
1152	5.7838	1.860	24.430	0.000
1153	5.7879	1.938	24.430	0.000
1154	5.7918	2.228	24.420	0.000
1155	5.7957	2.336	24.420	0.000
1156	5.7997	2.066	24.390	0.000
1157	5.8036	1.736	24.390	0.000
1158	5.8115	1.414	24.365	0.000
1159	5.8195	1.258	24.365	0.000
1160	5.8248	1.180	24.365	0.000
1161	5.8302	1.006	24.415	0.000
1162	5.8355	0.802	24.415	0.000
1163	5.8408	0.584	24.415	0.000
1164	5.8461	0.410	24.415	0.000
1165	5.8515	0.294	24.405	0.000
1166	5.8546	0.216	24.405	0.000
1167	5.8578	0.174	24.440	0.000
1168	5.8610	0.138	24.440	0.000
1169	5.8642	0.106	24.385	0.000
1170	5.8674	0.094	24.385	0.000
1171	5.8756	0.088	24.385	0.000
1172	5.8838	0.086	24.360	0.000
1173	5.8891	0.094	24.360	0.000
1174	5.8944	0.112	24.425	0.000
1175	5.8998	0.138	24.425	0.000
1176	5.9050	0.174	24.415	0.000
1177	5.9102	0.214	24.415	0.000
1178	5.9155	0.272	24.350	0.000
1179	5.9189	0.338	24.350	0.000
1180	5.9223	0.438	24.405	0.000
1181	5.9258	0.548	24.405	0.000
1182	5.9292	0.700	24.405	0.000
1183	5.9326	0.916	24.420	0.000
1184	5.9401	1.148	24.420	0.000
1185	5.9475	1.414	24.370	0.000
1186	5.9528	1.644	24.370	0.000
1187	5.9581	1.844	24.365	0.000
1188	5.9634	1.958	24.365	0.000
1189	5.9688	2.300	24.410	0.000
1190	5.9742	2.302	24.410	0.000
1191	5.9796	2.114	24.475	0.000
1192	5.9827	1.814	24.475	0.000
1193	5.9859	1.498	24.475	0.000
1194	5.9891	1.300	24.410	0.000
1195	5.9922	1.174	24.410	0.000
1196	5.9954	1.004	24.325	0.000
1197	6.0113	0.834	24.325	0.000
1198	6.0153	0.640	24.415	0.000
1199	6.0193	0.472	24.415	0.000
1200	6.0233	0.342	24.370	0.000
1201	6.0274	0.252	24.370	0.000
1202	6.0327	0.188	24.340	0.000
1203	6.0380	0.148	24.340	0.000
1204	6.0433	0.124	24.340	0.000
1205	6.0497	0.116	24.440	0.000
1206	6.0561	0.108	24.440	0.000
1207	6.0624	0.116	24.445	0.000
1208	6.0688	0.148	24.445	0.000
1209	6.0752	0.200	24.415	0.000
1210	6.0793	0.258	24.415	0.000
1211	6.0833	0.322	24.410	0.000
1212	6.0874	0.418	24.410	0.000
1213	6.0915	0.542	24.380	0.000
1214	6.0954	0.698	24.380	0.000
1215	6.0994	0.924	24.380	0.000
1216	6.1033	1.192	24.340	0.000
1217	6.1072	1.440	24.340	0.000
1218	6.1128	1.652	24.345	0.000
1219	6.1184	1.816	24.345	0.000
1220	6.1240	1.950	24.410	0.000
1221	6.1290	2.356	24.410	0.000
1222	6.1340	2.438	24.400	0.000
1223	6.1391	2.396	24.400	0.000
1224	6.1444	2.244	24.410	0.000
1225	6.1497	2.064	24.410	0.000
1226	6.1550	1.796	24.410	0.000
1227	6.1604	1.534	24.370	0.000
1228	6.1657	1.208	24.370	0.000
1229	6.1711	0.988	24.380	0.000
1230	6.1751	0.836	24.380	0.000
1231	6.1791	0.690	24.455	0.000
1232	6.1831	0.528	24.455	0.000
1233	6.1871	0.378	24.415	0.000
1234	6.1924	0.260	24.415	0.000
1235	6.1978	0.182	24.385	0.000
1236	6.2031	0.134	24.385	0.000
1237	6.2084	0.108	24.385	0.000
1238	6.2137	0.094	24.390	0.000
1239	6.2190	0.090	24.390	0.000
1240	6.2244	0.094	24.320	0.000
1241	6.2298	0.098	24.320	0.000
1242	6.2351	0.100	24.350	0.000
1243	6.2391	0.108	24.350	0.000
1244	6.2431	0.124	24.340	0.000
1245	6.2471	0.152	24.340	0.000
1246	6.2511	0.184	24.375	0.000
1247	6.2591	0.234	24.375	0.000
1248	6.2670	0.276	24.375	0.000
1249	6.2711	0.350	24.425	0.000
1250	6.2751	0.486	24.425	0.000
1251	6.2792	0.646	24.355	0.000
1252	6.2832	0.860	24.355	0.000
1253	6.2885	1.104	24.415	0.000
1254	6.2938	1.382	24.415	0.000
1255	6.2990	1.630	24.430	0.000
1256	6.3023	2.028	24.430	0.000
1257	6.3055	2.150	24.370	0.000
1258	6.3087	2.120	24.370	0.000
1259	6.3119	2.044	24.370	0.000
1260	6.3151	1.964	24.395	0.000
1261	6.3311	2.012	24.395	0.000
1262	6.3364	1.986	24.435	0.000
1263	6.3418	1.810	24.435	0.000
1264	6.3471	1.502	24.395	0.000
1265	6.3511	1.220	24.395	0.000
1266	6.3551	1.004	24.395	0.000
1267	6.3591	0.854	24.395	0.000
1268	6.3631	0.738	24.380	0.000
1269	6.3695	0.618	24.380	0.000
1270	6.3759	0.484	24.380	0.000
1271	6.3823	0.372	24.425	0.000
1272	6.3887	0.278	24.425	0.000
1273	6.3950	0.220	24.395	0.000
1274	6.3991	0.184	24.395	0.000
1275	6.4031	0.150	24.350	0.000
1276	6.4071	0.126	24.350	0.000
1277	6.4111	0.118	24.340	0.000
1278	6.4163	0.110	24.340	0.000
1279	6.4216	0.104	24.400	0.000
1280	6.4269	0.118	24.400	0.000
1281	6.4309	0.142	24.400	0.000
1282	6.4349	0.168	24.410	0.000
1283	6.4390	0.230	24.410	0.000
1284	6.4430	0.284	24.395	0.000
1285	6.4483	0.366	24.395	0.000
1286	6.4537	0.500	24.385	0.000
1287	6.4590	0.676	24.385	0.000
1288	6.4644	0.874	24.350	0.000
1289	6.4697	1.284	24.350	0.000
1290	6.4750	1.664	24.340	0.000
1291	6.4803	1.870	24.340	0.000
1292	6.4856	1.964	24.340	0.000
1293	6.4909	2.010	24.455	0.000
1294	6.4941	2.136	24.455	0.000
1295	6.4974	2.232	24.415	0.000
1296	6.5006	2.170	24.415	0.000
1297	6.5038	2.046	24.390	0.000
1298	6.5070	1.928	24.390	0.000
1299	6.5150	1.720	24.435	0.000
1300	6.5230	1.416	24.435	0.000
1301	6.5283	1.162	24.360	0.000
1302	6.5336	0.952	24.360	0.000
1303	6.5390	0.772	24.360	0.000
1304	6.5443	0.648	24.390	0.000
1305	6.5496	0.528	24.390	0.000
1306	6.5549	0.416	24.395	0.000
1307	6.5613	0.332	24.395	0.000
1308	6.5677	0.256	24.415	0.000
1309	6.5741	0.194	24.415	0.000
1310	6.5804	0.146	24.375	0.000
1311	6.5868	0.112	24.375	0.000
1312	6.5908	0.098	24.370	0.000
1313	6.5948	0.096	24.370	0.000
1314	6.5988	0.104	24.370	0.000
1315	6.6027	0.116	24.455	0.000
1316	6.6068	0.114	24.455	0.000
1317	6.6108	0.110	24.395	0.000
1318	6.6149	0.108	24.395	0.000
1319	6.6189	0.104	24.395	0.000
1320	6.6229	0.102	24.395	0.000
1321	6.6268	0.102	24.395	0.000
1322	6.6308	0.120	24.395	0.000
1323	6.6347	0.140	24.485	0.000
1324	6.6427	0.160	24.485	0.000
1325	6.6507	0.198	24.485	0.000
1326	6.6562	0.234	24.410	0.000
1327	6.6616	0.320	24.410	0.000
1328	6.6670	0.490	24.415	0.000
1329	6.6724	0.784	24.415	0.000
1330	6.6777	1.028	24.365	0.000
1331	6.6831	1.290	24.365	0.000
1332	6.6862	1.512	24.365	0.000
1333	6.6894	1.700	24.365	0.000
1334	6.6925	1.904	24.410	0.000
1335	6.6956	2.006	24.410	0.000
1336	6.6988	2.070	24.410	0.000
1337	6.7068	2.028	24.445	0.000
1338	6.7147	1.934	24.445	0.000
1339	6.7201	1.884	24.375	0.000
1340	6.7254	1.788	24.375	0.000
1341	6.7308	1.534	24.420	0.000
1342	6.7362	1.296	24.420	0.000
1343	6.7416	1.126	24.380	0.000
1344	6.7471	1.002	24.380	0.000
1345	6.7502	0.886	24.385	0.000
1346	6.7533	0.718	24.385	0.000
1347	6.7565	0.556	24.385	0.000
1348	6.7596	0.418	24.410	0.000
1349	6.7627	0.312	24.410	0.000
1350	6.7707	0.246	24.430	0.000
1351	6.7787	0.216	24.430	0.000
1352	6.7840	0.178	24.410	0.000
1353	6.7893	0.150	24.410	0.000
1354	6.7946	0.126	24.455	0.000
1355	6.8000	0.106	24.455	0.000
1356	6.8054	0.128	24.440	0.000
1357	6.8108	0.166	24.440	0.000
1358	6.8147	0.236	24.440	0.000
1359	6.8186	0.320	24.400	0.000
1360	6.8226	0.500	24.400	0.000
1361	6.8265	0.702	24.410	0.000
1362	6.8346	0.884	24.410	0.000
1363	6.8426	1.090	24.375	0.000
1364	6.8467	1.324	24.375	0.000
1365	6.8507	1.644	24.465	0.000
1366	6.8548	1.926	24.465	0.000
1367	6.8589	2.004	24.455	0.000
1368	6.8643	1.996	24.455	0.000
1369	6.8696	1.966	24.455	0.000
1370	6.8749	1.984	24.400	0.000
1371	6.8788	2.002	24.400	0.000
1372	6.8828	2.010	24.365	0.000
1373	6.8867	1.900	24.365	0.000
1374	6.8906	1.650	24.395	0.000
1375	6.8986	1.340	24.395	0.000
1376	6.9066	1.092	24.370	0.000
1377	6.9119	0.922	24.370	0.000
1378	6.9172	0.834	24.410	0.000
1379	6.9226	0.736	24.410	0.000
1380	6.9266	0.618	24.410	0.000
1381	6.9307	0.492	24.335	0.000
1382	6.9347	0.350	24.335	0.000
1383	6.9388	0.238	24.400	0.000
1384	6.9427	0.170	24.400	0.000
1385	6.9466	0.136	24.390	0.000
1386	6.9506	0.116	24.390	0.000
1387	6.9545	0.108	24.460	0.000
1388	6.9625	0.110	24.460	0.000
1389	6.9704	0.110	24.445	0.000
1390	6.9758	0.110	24.445	0.000
1391	6.9811	0.108	24.445	0.000
1392	6.9864	0.102	24.415	0.000
1393	6.9919	0.104	24.415	0.000
1394	6.9974	0.130	24.465	0.000
1395	7.0028	0.154	24.465	0.000
1396	7.0067	0.234	24.395	0.000
1397	7.0106	0.308	24.395	0.000
1398	7.0145	0.378	24.360	0.000
1399	7.0184	0.482	24.360	0.000
1400	7.0238	0.608	24.435	0.000
1401	7.0293	0.792	24.435	0.000
1402	7.0348	1.040	24.435	0.000
1403	7.0401	1.226	24.395	0.000
1404	7.0454	1.434	24.395	0.000
1405	7.0507	1.590	24.415	0.000
1406	7.0560	1.738	24.415	0.000
1407	7.0612	1.856	24.440	0.000
1408	7.0664	1.902	24.440	0.000
1409	7.0696	1.900	24.395	0.000
1410	7.0728	1.832	24.395	0.000
1411	7.0760	1.818	24.405	0.000
1412	7.0792	1.710	24.405	0.000
1413	7.0824	1.484	24.405	0.000
1414	7.0984	1.302	24.435	0.000
1415	7.1024	1.122	24.435	0.000
1416	7.1064	0.970	24.455	0.000
1417	7.1103	0.828	24.455	0.000
1418	7.1143	0.670	24.435	0.000
1419	7.1197	0.520	24.435	0.000
1420	7.1250	0.402	24.480	0.000
1421	7.1304	0.320	24.480	0.000
1422	7.1335	0.252	24.360	0.000
1423	7.1367	0.188	24.360	0.000
1424	7.1399	0.136	24.360	0.000
1425	7.1431	0.116	24.385	0.000
1426	7.1463	0.108	24.385	0.000
1427	7.1623	0.106	24.460	0.000
1428	7.1676	0.116	24.460	0.000
1429	7.1730	0.128	24.405	0.000
1430	7.1783	0.154	24.405	0.000
1431	7.1823	0.210	24.410	0.000
1432	7.1863	0.240	24.410	0.000
1433	7.1903	0.302	24.410	0.000
1434	7.1943	0.376	24.395	0.000
1435	7.1995	0.518	24.395	0.000
1436	7.2048	0.736	24.375	0.000
1437	7.2101	0.918	24.375	0.000
1438	7.2155	1.134	24.435	0.000
1439	7.2208	1.324	24.435	0.000
1440	7.2262	1.496	24.445	0.000
1441	7.2316	1.676	24.445	0.000
1442	7.2371	1.844	24.335	0.000
1443	7.2426	1.948	24.335	0.000
1444	7.2478	1.990	24.335	0.000
1445	7.2530	2.066	24.400	0.000
1446	7.2582	2.086	24.400	0.000
1447	7.2623	2.268	24.465	0.000
1448	7.2664	2.124	24.465	0.000
1449	7.2705	1.930	24.435	0.000
1450	7.2746	1.634	24.435	0.000
1451	7.2799	1.364	24.390	0.000
1452	7.2851	1.222	24.390	0.000
1453	7.2904	1.104	24.350	0.000
1454	7.2958	0.946	24.350	0.000
1455	7.3011	0.768	24.350	0.000
1456	7.3065	0.542	24.370	0.000
1457	7.3118	0.384	24.370	0.000
1458	7.3171	0.274	24.395	0.000
1459	7.3225	0.206	24.395	0.000
1460	7.3256	0.158	24.460	0.000
1461	7.3287	0.120	24.460	0.000
1462	7.3318	0.104	24.330	0.000
1463	7.3349	0.094	24.330	0.000
1464	7.3380	0.086	24.355	0.000
1465	7.3542	0.094	24.355	0.000
1466	7.3583	0.100	24.355	0.000
1467	7.3623	0.112	24.370	0.000
1468	7.3663	0.134	24.370	0.000
1469	7.3704	0.158	24.435	0.000
1470	7.3756	0.196	24.435	0.000
1471	7.3809	0.238	24.440	0.000
1472	7.3861	0.306	24.440	0.000
1473	7.3925	0.416	24.420	0.000
1474	7.3989	0.558	24.420	0.000
1475	7.4053	0.732	24.385	0.000
1476	7.4117	0.954	24.385	0.000
1477	7.4180	1.182	24.385	0.000
1478	7.4220	1.434	24.410	0.000
1479	7.4260	1.676	24.410	0.000
1480	7.4300	1.898	24.405	0.000
1481	7.4340	2.300	24.405	0.000
1482	7.4380	2.618	24.425	0.000
1483	7.4420	2.472	24.425	0.000
1484	7.4460	2.262	24.420	0.000
1485	7.4500	2.042	24.420	0.000
1486	7.4540	1.858	24.375	0.000
1487	7.4580	1.648	24.375	0.000
1488	7.4620	1.418	24.375	0.000
1489	7.4660	1.182	24.420	0.000
1490	7.4740	0.984	24.420	0.000
1491	7.4819	0.806	24.430	0.000
1492	7.4874	0.632	24.430	0.000
1493	7.4928	0.460	24.400	0.000
1494	7.4983	0.320	24.400	0.000
1495	7.5036	0.228	24.445	0.000
1496	7.5089	0.166	24.445	0.000
1497	7.5141	0.128	24.445	0.000
1498	7.5173	0.102	24.445	0.000
1499	7.5205	0.092	24.445	0.000
1500	7.5236	0.094	24.510	0.000
1501	7.5268	0.104	24.510	0.000
1502	7.5299	0.124	24.350	0.000
1503	7.5379	0.150	24.350	0.000
1504	7.5459	0.178	24.415	0.000
1505	7.5512	0.224	24.415	0.000
1506	7.5566	0.280	24.375	0.000
1507	7.5619	0.378	24.375	0.000
1508	7.5673	0.534	24.400	0.000
1509	7.5726	0.742	24.400	0.000
1510	7.5779	1.008	24.400	0.000
1511	7.5811	1.228	24.355	0.000
1512	7.5843	1.414	24.355	0.000
1513	7.5875	1.598	24.395	0.000
1514	7.5907	1.992	24.395	0.000
1515	7.5939	2.092	24.415	0.000
1516	7.6019	2.080	24.415	0.000
1517	7.6099	2.054	24.415	0.000
1518	7.6153	1.968	24.415	0.000
1519	7.6207	1.962	24.370	0.000
1520	7.6260	1.890	24.370	0.000
1521	7.6314	1.588	24.370	0.000
1522	7.6367	1.332	24.465	0.000
1523	7.6420	1.080	24.465	0.000
1524	7.6460	0.898	24.375	0.000
1525	7.6499	0.766	24.375	0.000
1526	7.6538	0.610	24.425	0.000
1527	7.6578	0.458	24.425	0.000
1528	7.6658	0.346	24.330	0.000
1529	7.6739	0.270	24.330	0.000
1530	7.6793	0.218	24.365	0.000
1531	7.6847	0.170	24.365	0.000
1532	7.6900	0.134	24.365	0.000
1533	7.6940	0.108	24.435	0.000
1534	7.6979	0.092	24.435	0.000
1535	7.7018	0.092	24.320	0.000
1536	7.7058	0.108	24.320	0.000
1537	7.7100	0.144	24.400	0.000
1538	7.7143	0.188	24.400	0.000
1539	7.7185	0.246	24.435	0.000
1540	7.7228	0.298	24.435	0.000
1541	7.7304	0.368	24.470	0.000
1542	7.7379	0.484	24.470	0.000
1543	7.7433	0.638	24.470	0.000
1544	7.7487	0.862	24.395	0.000
1545	7.7541	1.166	24.395	0.000
1546	7.7581	1.742	24.430	0.000
1547	7.7620	2.092	24.430	0.000
1548	7.7659	2.154	24.430	0.000
1549	7.7699	2.096	24.430	0.000
1550	7.7738	2.024	24.495	0.000
1551	7.7778	2.084	24.495	0.000
1552	7.7818	2.184	24.395	0.000
1553	7.7858	2.168	24.395	0.000
1554	7.7938	2.036	24.395	0.000
1555	7.8018	1.714	24.415	0.000
1556	7.8071	1.408	24.415	0.000
1557	7.8124	1.140	24.470	0.000
1558	7.8178	0.926	24.470	0.000
1559	7.8231	0.776	24.405	0.000
1560	7.8284	0.628	24.405	0.000
1561	7.8337	0.440	24.365	0.000
1562	7.8391	0.286	24.365	0.000
1563	7.8445	0.214	24.415	0.000
1564	7.8499	0.172	24.415	0.000
1565	7.8554	0.140	24.415	0.000
1566	7.8608	0.112	24.410	0.000
1567	7.8662	0.092	24.410	0.000
1568	7.8716	0.082	24.395	0.000
1569	7.8756	0.094	24.395	0.000
1570	7.8796	0.132	24.390	0.000
1571	7.8837	0.182	24.390	0.000
1572	7.8877	0.280	24.360	0.000
1573	7.8930	0.404	24.360	0.000
1574	7.8983	0.538	24.370	0.000
1575	7.9036	0.704	24.370	0.000
1576	7.9079	0.848	24.370	0.000
1577	7.9122	1.178	24.365	0.000
1578	7.9165	1.422	24.365	0.000
1579	7.9208	1.612	24.465	0.000
1580	7.9257	1.802	24.465	0.000
1581	7.9307	1.850	24.445	0.000
1582	7.9356	1.938	24.445	0.000
1583	7.9411	1.966	24.380	0.000
1584	7.9466	1.900	24.380	0.000
1585	7.9521	1.876	24.420	0.000
1586	7.9572	1.816	24.420	0.000
1587	7.9624	1.810	24.420	0.000
1588	7.9676	1.646	24.395	0.000
1589	7.9708	1.372	24.395	0.000
1590	7.9740	1.132	24.495	0.000
1591	7.9772	0.926	24.495	0.000
1592	7.9804	0.776	24.330	0.000
1593	7.9836	0.684	24.330	0.000
1594	7.9996	0.566	24.395	0.000
1595	8.0036	0.434	24.395	0.000
1596	8.0076	0.326	24.350	0.000
1597	8.0116	0.238	24.350	0.000
1598	8.0156	0.174	24.350	0.000
1599	8.0209	0.134	24.370	0.000
1600	8.0262	0.110	24.370	0.000
1601	8.0315	0.104	24.375	0.000
1602	8.0369	0.114	24.375	0.000
1603	8.0423	0.116	24.455	0.000
1604	8.0477	0.108	24.455	0.000
1605	8.0531	0.102	24.370	0.000
1606	8.0585	0.102	24.370	0.000
1607	8.0639	0.128	24.335	0.000
1608	8.0691	0.160	24.335	0.000
1609	8.0743	0.230	24.335	0.000
1610	8.0795	0.322	24.370	0.000
1611	8.0848	0.436	24.370	0.000
1612	8.0902	0.692	24.410	0.000
1613	8.0955	0.866	24.410	0.000
1614	8.0996	1.048	24.365	0.000
1615	8.1037	1.292	24.365	0.000
1616	8.1078	1.504	24.435	0.000
1617	8.1119	1.856	24.435	0.000
1618	8.1158	2.142	24.365	0.000
1619	8.1197	2.222	24.365	0.000
1620	8.1236	2.182	24.365	0.000
1621	8.1275	2.048	24.435	0.000
1622	8.1355	1.948	24.435	0.000
1623	8.1435	1.870	24.445	0.000
1624	8.1489	1.804	24.445	0.000
1625	8.1544	1.746	24.385	0.000
1626	8.1598	1.558	24.385	0.000
1627	8.1638	1.326	24.390	0.000
1628	8.1678	1.136	24.390	0.000
1629	8.1718	0.932	24.405	0.000
1630	8.1758	0.796	24.405	0.000
1631	8.1797	0.680	24.405	0.000
1632	8.1836	0.544	24.435	0.000
1633	8.1875	0.428	24.435	0.000
1634	8.1915	0.310	24.380	0.000
1635	8.1994	0.238	24.380	0.000
1636	8.2074	0.198	24.350	0.000
1637	8.2127	0.150	24.350	0.000
1638	8.2180	0.122	24.420	0.000
1639	8.2232	0.114	24.420	0.000
1640	8.2286	0.108	24.375	0.000
1641	8.2339	0.100	24.375	0.000
1642	8.2392	0.096	24.375	0.000
1643	8.2432	0.110	24.410	0.000
1644	8.2473	0.144	24.410	0.000
1645	8.2513	0.204	24.390	0.000
1646	8.2553	0.314	24.390	0.000
1647	8.2606	0.376	24.360	0.000
1648	8.2659	0.486	24.360	0.000
1649	8.2712	0.612	24.315	0.000
1650	8.2766	0.760	24.315	0.000
1651	8.2820	0.978	24.430	0.000
1652	8.2873	1.170	24.430	0.000
1653	8.2928	1.380	24.430	0.000
1654	8.2982	1.536	24.410	0.000
1655	8.3037	1.668	24.410	0.000
1656	8.3075	1.790	24.420	0.000
1657	8.3114	1.850	24.420	0.000
1658	8.3153	1.882	24.410	0.000
1659	8.3192	1.850	24.410	0.000
1660	8.3273	1.852	24.395	0.000
1661	8.3354	1.822	24.395	0.000
1662	8.3394	1.606	24.435	0.000
1663	8.3435	1.372	24.435	0.000
1664	8.3476	1.168	24.435	0.000
1665	8.3517	1.018	24.395	0.000
1666	8.3568	0.884	24.395	0.000
1667	8.3620	0.728	24.340	0.000
1668	8.3672	0.578	24.340	0.000
1669	8.3715	0.438	24.395	0.000
1670	8.3758	0.330	24.395	0.000
1671	8.3801	0.254	24.425	0.000
1672	8.3844	0.196	24.425	0.000
1673	8.3917	0.154	24.375	0.000
1674	8.3991	0.118	24.375	0.000
1675	8.4045	0.096	24.375	0.000
1676	8.4098	0.090	24.355	0.000
1677	8.4152	0.090	24.355	0.000
1678	8.4192	0.100	24.435	0.000
1679	8.4232	0.110	24.435	0.000
1680	8.4271	0.182	24.330	0.000
1681	8.4311	0.232	24.330	0.000
1682	8.4351	0.276	24.385	0.000
1683	8.4391	0.344	24.385	0.000
1684	8.4431	0.416	24.355	0.000
1685	8.4471	0.568	24.355	0.000
1686	8.4551	0.784	24.355	0.000
1687	8.4631	0.994	24.350	0.000
1688	8.4686	1.212	24.350	0.000
1689	8.4740	1.372	24.410	0.000
1690	8.4795	1.550	24.410	0.000
1691	8.4847	1.738	24.390	0.000
1692	8.4899	1.872	24.390	0.000
1693	8.4951	1.954	24.435	0.000
1694	8.4983	2.010	24.435	0.000
1695	8.5015	2.026	24.415	0.000
1696	8.5047	2.046	24.415	0.000
1697	8.5079	2.162	24.415	0.000
1698	8.5111	1.928	24.440	0.000
1699	8.5191	1.690	24.440	0.000
1700	8.5271	1.444	24.470	0.000
1701	8.5325	1.238	24.470	0.000
1702	8.5380	1.106	24.375	0.000
1703	8.5434	0.916	24.375	0.000
1704	8.5487	0.724	24.325	0.000
1705	8.5539	0.548	24.325	0.000
1706	8.5591	0.394	24.370	0.000
1707	8.5631	0.292	24.370	0.000
1708	8.5670	0.226	24.370	0.000
1709	8.5710	0.178	24.435	0.000
1710	8.5750	0.142	24.435	0.000
1711	8.5831	0.116	24.415	0.000
1712	8.5912	0.100	24.415	0.000
1713	8.5951	0.104	24.380	0.000
1714	8.5991	0.120	24.380	0.000
1715	8.6031	0.150	24.405	0.000
1716	8.6070	0.212	24.405	0.000
1717	8.6124	0.294	24.460	0.000
1718	8.6177	0.398	24.460	0.000
1719	8.6231	0.538	24.460	0.000
1720	8.6263	0.708	24.370	0.000
1721	8.6294	0.924	24.370	0.000
1722	8.6326	1.134	24.415	0.000
1723	8.6358	1.366	24.415	0.000
1724	8.6390	1.616	24.485	0.000
1725	8.6550	1.754	24.485	0.000
1726	8.6603	1.870	24.380	0.000
1727	8.6657	2.092	24.380	0.000
1728	8.6710	2.434	24.410	0.000
1729	8.6750	2.336	24.410	0.000
1730	8.6790	2.190	24.410	0.000
1731	8.6831	1.954	24.420	0.000
1732	8.6871	1.594	24.420	0.000
1733	8.6910	1.430	24.395	0.000
1734	8.6950	1.232	24.395	0.000
1735	8.6990	1.016	24.390	0.000
1736	8.7030	0.830	24.390	0.000
1737	8.7109	0.658	24.420	0.000
1738	8.7189	0.504	24.420	0.000
1739	8.7242	0.352	24.390	0.000
1740	8.7295	0.240	24.390	0.000
1741	8.7348	0.170	24.390	0.000
1742	8.7403	0.126	24.415	0.000
1743	8.7458	0.090	24.415	0.000
1744	8.7512	0.074	24.345	0.000
1745	8.7551	0.078	24.345	0.000
1746	8.7590	0.090	24.495	0.000
1747	8.7629	0.124	24.495	0.000
1748	8.7669	0.170	24.495	0.000
1749	8.7722	0.230	24.495	0.000
1750	8.7775	0.294	24.325	0.000
1751	8.7828	0.352	24.325	0.000
1752	8.7883	0.438	24.325	0.000
1753	8.7937	0.608	24.440	0.000
1754	8.7992	0.830	24.440	0.000
1755	8.8044	1.106	24.350	0.000
1756	8.8097	1.402	24.350	0.000
1757	8.8149	1.580	24.395	0.000
1758	8.8181	1.674	24.395	0.000
1759	8.8213	1.824	24.445	0.000
1760	8.8245	2.048	24.445	0.000
1761	8.8277	2.052	24.405	0.000
1762	8.8308	2.080	24.405	0.000
1763	8.8389	2.026	24.405	0.000
1764	8.8470	1.956	24.465	0.000
1765	8.8524	1.798	24.465	0.000
1766	8.8577	1.470	24.365	0.000
1767	8.8630	1.180	24.365	0.000
1768	8.8683	0.958	24.440	0.000
1769	8.8736	0.828	24.440	0.000
1770	8.8788	0.732	24.370	0.000
1771	8.8829	0.588	24.370	0.000
1772	8.8869	0.440	24.365	0.000
1773	8.8909	0.306	24.365	0.000
1774	8.8949	0.220	24.365	0.000
1775	8.9028	0.172	24.370	0.000
1776	8.9108	0.138	24.370	0.000
1777	8.9161	0.126	24.450	0.000
1778	8.9214	0.112	24.450	0.000
1779	8.9268	0.096	24.320	0.000
1780	8.9308	0.100	24.320	0.000
1781	8.9349	0.124	24.375	0.000
1782	8.9390	0.156	24.375	0.000
1783	8.9430	0.226	24.405	0.000
1784	8.9470	0.320	24.405	0.000
1785	8.9509	0.430	24.405	0.000
1786	8.9548	0.544	24.390	0.000
1787	8.9587	0.688	24.390	0.000
1788	8.9668	0.866	24.385	0.000
1789	8.9749	1.048	24.385	0.000
1790	8.9803	1.330	24.385	0.000
1791	8.9857	1.940	24.385	0.000
1792	8.9911	2.258	24.350	0.000
1793	8.9950	2.256	24.350	0.000
1794	8.9990	2.158	24.395	0.000
1795	9.0029	2.060	24.395	0.000
1796	9.0068	2.062	24.395	0.000
1797	9.0100	2.046	24.405	0.000
1798	9.0132	1.986	24.405	0.000
1799	9.0164	1.928	24.405	0.000
1800	9.0195	1.640	24.405	0.000
1801	9.0227	1.370	24.400	0.000
1802	9.0388	1.118	24.400	0.000
1803	9.0441	0.908	24.415	0.000
1804	9.0494	0.766	24.415	0.000
1805	9.0548	0.644	24.415	0.000
1806	9.0601	0.486	24.370	0.000
1807	9.0654	0.368	24.370	0.000
1808	9.0707	0.268	24.405	0.000
1809	9.0764	0.196	24.405	0.000
1810	9.0821	0.154	24.385	0.000
1811	9.0878	0.130	24.385	0.000
1812	9.0935	0.122	24.395	0.000
1813	9.0992	0.116	24.395	0.000
1814	9.1049	0.106	24.395	0.000
1815	9.1106	0.102	24.395	0.000
1816	9.1147	0.098	24.395	0.000
1817	9.1188	0.112	24.350	0.000
1818	9.1229	0.144	24.350	0.000
1819	9.1270	0.196	24.335	0.000
1820	9.1309	0.270	24.335	0.000
1821	9.1348	0.350	24.465	0.000
1822	9.1387	0.442	24.465	0.000
1823	9.1427	0.574	24.410	0.000
1824	9.1466	0.750	24.410	0.000
1825	9.1506	1.098	24.325	0.000
1826	9.1546	1.344	24.325	0.000
1827	9.1586	1.580	24.325	0.000
1828	9.1668	1.778	24.370	0.000
1829	9.1750	1.886	24.370	0.000
1830	9.1802	2.028	24.455	0.000
1831	9.1854	2.024	24.455	0.000
1832	9.1906	1.974	24.370	0.000
1833	9.1959	1.912	24.370	0.000
1834	9.2012	1.812	24.395	0.000
1835	9.2065	1.754	24.395	0.000
1836	9.2119	1.530	24.410	0.000
1837	9.2172	1.284	24.410	0.000
1838	9.2225	1.076	24.410	0.000
1839	9.2279	0.928	24.370	0.000
1840	9.2332	0.792	24.370	0.000
1841	9.2385	0.654	24.375	0.000
1842	9.2425	0.508	24.375	0.000
1843	9.2465	0.378	24.415	0.000
1844	9.2505	0.276	24.415	0.000
1845	9.2545	0.218	24.370	0.000
1846	9.2599	0.184	24.370	0.000
1847	9.2652	0.156	24.435	0.000
1848	9.2706	0.132	24.435	0.000
1849	9.2738	0.120	24.435	0.000
1850	9.2769	0.108	24.375	0.000
1851	9.2801	0.102	24.375	0.000
1852	9.2833	0.104	24.330	0.000
1853	9.2865	0.108	24.330	0.000
1854	9.2945	0.118	24.380	0.000
1855	9.3025	0.144	24.380	0.000
1856	9.3078	0.172	24.365	0.000
1857	9.3131	0.212	24.365	0.000
1858	9.3184	0.278	24.360	0.000
1859	9.3237	0.366	24.360	0.000
1860	9.3290	0.538	24.360	0.000
1861	9.3344	0.786	24.395	0.000
1862	9.3384	0.994	24.395	0.000
1863	9.3423	1.202	24.365	0.000
1864	9.3463	1.392	24.365	0.000
1865	9.3503	1.690	24.355	0.000
1866	9.3583	2.022	24.355	0.000
1867	9.3663	2.168	24.410	0.000
1868	9.3717	2.216	24.410	0.000
1869	9.3770	2.096	24.395	0.000
1870	9.3823	1.962	24.395	0.000
1871	9.3864	1.874	24.395	0.000
1872	9.3905	1.762	24.370	0.000
1873	9.3946	1.692	24.370	0.000
1874	9.3988	1.502	24.350	0.000
1875	9.4026	1.318	24.350	0.000
1876	9.4065	1.130	24.355	0.000
1877	9.4104	0.950	24.355	0.000
1878	9.4143	0.802	24.425	0.000
1879	9.4223	0.642	24.425	0.000
1880	9.4303	0.486	24.370	0.000
1881	9.4358	0.366	24.370	0.000
1882	9.4412	0.284	24.370	0.000
1883	9.4467	0.224	24.310	0.000
1884	9.4519	0.174	24.310	0.000
1885	9.4572	0.138	24.400	0.000
1886	9.4624	0.122	24.400	0.000
1887	9.4656	0.108	24.370	0.000
1888	9.4688	0.102	24.370	0.000
1889	9.4719	0.104	24.395	0.000
1890	9.4751	0.112	24.395	0.000
1891	9.4783	0.112	24.425	0.000
1892	9.4862	0.112	24.425	0.000
1893	9.4942	0.118	24.425	0.000
1894	9.4995	0.120	24.435	0.000
1895	9.5048	0.120	24.435	0.000
1896	9.5102	0.112	24.355	0.000
1897	9.5155	0.102	24.355	0.000
1898	9.5209	0.086	24.425	0.000
1899	9.5262	0.074	24.425	0.000
1900	9.5302	0.068	24.455	0.000
1901	9.5342	0.078	24.455	0.000
1902	9.5382	0.108	24.485	0.000
1903	9.5421	0.146	24.485	0.000
1904	9.5475	0.198	24.485	0.000
1905	9.5530	0.296	24.425	0.000
1906	9.5584	0.350	24.425	0.000
1907	9.5636	0.418	24.460	0.000
1908	9.5688	0.534	24.460	0.000
1909	9.5741	0.696	24.460	0.000
1910	9.5794	0.954	24.460	0.000
1911	9.5848	1.234	24.375	0.000
1912	9.5901	1.490	24.375	0.000
1913	9.5941	1.666	24.410	0.000
1914	9.5981	1.706	24.410	0.000
1915	9.6021	1.742	24.410	0.000
1916	9.6061	1.752	24.460	0.000
1917	9.6143	1.814	24.460	0.000
1918	9.6224	1.830	24.430	0.000
1919	9.6264	1.830	24.430	0.000
1920	9.6303	1.736	24.430	0.000
1921	9.6342	1.504	24.430	0.000
1922	9.6382	1.288	24.390	0.000
1923	9.6435	1.106	24.390	0.000
1924	9.6488	0.972	24.420	0.000
1925	9.6541	0.858	24.420	0.000
1926	9.6581	0.694	24.420	0.000
1927	9.6621	0.520	24.420	0.000
1928	9.6661	0.386	24.420	0.000
1929	9.6701	0.298	24.450	0.000
1930	9.6781	0.238	24.450	0.000
1931	9.6861	0.200	24.415	0.000
1932	9.6914	0.174	24.415	0.000
1933	9.6968	0.152	24.420	0.000
1934	9.7021	0.128	24.420	0.000
1935	9.7075	0.110	24.435	0.000
1936	9.7129	0.100	24.435	0.000
1937	9.7183	0.106	24.435	0.000
1938	9.7209	0.118	24.445	0.000
1939	9.7235	0.134	24.445	0.000
1940	9.7262	0.148	24.395	0.000
1941	9.7288	0.146	24.395	0.000
1942	9.7314	0.132	24.395	0.000
1943	9.7341	0.108	24.395	0.000
1944	9.7500	0.090	24.385	0.000
1945	9.7554	0.086	24.385	0.000
1946	9.7607	0.080	24.440	0.000
1947	9.7661	0.094	24.440	0.000
1948	9.7714	0.142	24.440	0.000
1949	9.7768	0.216	24.395	0.000
1950	9.7822	0.266	24.395	0.000
1951	9.7854	0.328	24.455	0.000
1952	9.7886	0.398	24.455	0.000
1953	9.7917	0.518	24.415	0.000
1954	9.7949	0.730	24.415	0.000
1955	9.7981	0.962	24.445	0.000
1956	9.8060	1.210	24.445	0.000
1957	9.8140	1.494	24.425	0.000
1958	9.8193	1.708	24.425	0.000
1959	9.8246	1.856	24.425	0.000
1960	9.8300	1.914	24.395	0.000
1961	9.8354	1.930	24.395	0.000
1962	9.8408	1.926	24.475	0.000
1963	9.8462	1.906	24.475	0.000
1964	9.8501	1.936	24.405	0.000
1965	9.8540	2.220	24.405	0.000
1966	9.8580	2.268	24.395	0.000
1967	9.8619	2.010	24.395	0.000
1968	9.8700	1.708	24.500	0.000
1969	9.8781	1.430	24.500	0.000
1970	9.8821	1.202	24.500	0.000
1971	9.8861	1.046	24.490	0.000
1972	9.8901	0.880	24.490	0.000
1973	9.8941	0.730	24.415	0.000
1974	9.8995	0.564	24.415	0.000
1975	9.9048	0.424	24.425	0.000
1976	9.9101	0.310	24.425	0.000
1977	9.9133	0.232	24.395	0.000
1978	9.9164	0.168	24.395	0.000
1979	9.9196	0.128	24.420	0.000
1980	9.9227	0.112	24.420	0.000
1981	9.9259	0.108	24.420	0.000
1982	9.9421	0.100	24.425	0.000
1983	9.9473	0.100	24.425	0.000
1984	9.9526	0.108	24.370	0.000
1985	9.9579	0.114	24.370	0.000
1986	9.9619	0.124	24.460	0.000
1987	9.9659	0.136	24.460	0.000
1988	9.9699	0.154	24.455	0.000
1989	9.9739	0.178	24.455	0.000
1990	9.9771	0.214	24.485	0.000
1991	9.9803	0.260	24.485	0.000
1992	9.9835	0.332	24.485	0.000
1993	9.9867	0.432	24.420	0.000
1994	9.9900	0.568	24.420	0.000
1995	10.0058	0.754	24.395	0.000
1996	10.0112	0.962	24.395	0.000
1997	10.0165	1.198	24.460	0.000
1998	10.0219	1.416	24.460	0.000
1999	10.0272	1.578	24.455	0.000
2000	10.0325	1.722	24.455	0.000
2001	10.0378	1.936	24.465	0.000
2002	10.0410	2.356	24.465	0.000
2003	10.0442	2.388	24.465	0.000
2004	10.0475	2.318	24.405	0.000
2005	10.0507	2.124	24.405	0.000
2006	10.0539	1.768	24.470	0.000
2007	10.0618	1.510	24.470	0.000
2008	10.0697	1.264	24.475	0.000
2009	10.0751	1.056	24.475	0.000
2010	10.0804	0.928	24.345	0.000
2011	10.0857	0.758	24.345	0.000
2012	10.0911	0.600	24.535	0.000
2013	10.0966	0.454	24.535	0.000
2014	10.1020	0.328	24.535	0.000
2015	10.1059	0.240	24.430	0.000
2016	10.1099	0.180	24.430	0.000
2017	10.1138	0.136	24.395	0.000
2018	10.1177	0.110	24.395	0.000
2019	10.1259	0.126	24.480	0.000
2020	10.1341	0.158	24.480	0.000
2021	10.1380	0.216	24.475	0.000
2022	10.1419	0.316	24.475	0.000
2023	10.1458	0.448	24.340	0.000
2024	10.1497	0.602	24.340	0.000
2025	10.1551	0.774	24.340	0.000
2026	10.1605	0.954	24.435	0.000
2027	10.1659	1.166	24.435	0.000
2028	10.1699	1.364	24.435	0.000
2029	10.1738	1.560	24.435	0.000
2030	10.1777	1.752	24.405	0.000
2031	10.1816	2.070	24.405	0.000
2032	10.1896	2.210	24.480	0.000
[truncated: 11,847 more rows]
