# Supplementary material for: Applications of a novel reciprocating positive displacement pump in the simulation of pulsatile arterial blood flow
Source: PLoS One. 2022 Dec 13;17(12):e0270780. doi: 10.1371/journal.pone.0270780 (PMC9746965; doi:10.1371/journal.pone.0270780)
Supplement: S1 File — (ZIP) [file pone.0270780.s001.zip › Supporting Information Data Files/Flow Rates/Splenic/Splenic Rostral Raised (m) 12.csv]

Viewer Version	2.91
COM HW Type	RS485/USB Sensor Cable
COM HW Config	Config String: COM10, 115200, ECHOOFF
Sensor Cable Version	1.8
Product Type	Liquid Flow Sensor (SF06 Chip)
Product COM Protocol Config	SHDLC Device Address: 0
Product ID	SLF3S-1300F
Sensor Serial	2109-000156
I2C Address	8
Supply Voltage	3.5 V
Command Address	0x3608
Sampling Time [ms]	5
Scale Factor Flow lin.	500
Scale Factor Temp lin.	200
Scale Factor Custom	1
Sample #	Relative Time[s]	Flow linearized [ml/min]	Temperature linearized [deg C]	Custom []
37	0.1974	-0.006	23.530	0.000
38	0.2027	-0.012	23.520	0.000
39	0.2081	-0.010	23.520	0.000
40	0.2134	-0.002	23.585	0.000
41	0.2188	0.006	23.585	0.000
42	0.2242	0.008	23.615	0.000
43	0.2294	0.002	23.615	0.000
44	0.2347	-0.004	23.575	0.000
45	0.2400	-0.008	23.575	0.000
46	0.2453	-0.008	23.575	0.000
47	0.2507	-0.006	23.610	0.000
48	0.2560	0.004	23.610	0.000
49	0.2613	0.008	23.640	0.000
50	0.2666	0.004	23.640	0.000
51	0.2719	-0.002	23.710	0.000
52	0.2772	-0.006	23.710	0.000
53	0.2825	-0.010	23.665	0.000
54	0.2878	-0.008	23.665	0.000
55	0.2931	-0.004	23.650	0.000
56	0.2984	0.004	23.650	0.000
57	0.3037	0.000	23.650	0.000
58	0.3078	0.002	23.695	0.000
59	0.3119	0.002	23.695	0.000
60	0.3159	-0.004	23.710	0.000
61	0.3200	0.000	23.710	0.000
62	0.3253	0.002	23.655	0.000
63	0.3305	-0.002	23.655	0.000
64	0.3358	-0.002	23.730	0.000
65	0.3398	-0.004	23.730	0.000
66	0.3438	-0.008	23.730	0.000
67	0.3477	-0.010	23.790	0.000
68	0.3517	-0.004	23.790	0.000
69	0.3571	0.004	23.820	0.000
70	0.3624	0.004	23.820	0.000
71	0.3677	0.004	23.805	0.000
72	0.3731	-0.002	23.805	0.000
73	0.3784	-0.006	23.755	0.000
74	0.3837	-0.006	23.755	0.000
75	0.3891	-0.008	23.810	0.000
76	0.3944	-0.004	23.810	0.000
77	0.3997	-0.004	23.810	0.000
78	0.4037	0.000	23.790	0.000
79	0.4077	0.002	23.790	0.000
80	0.4117	-0.004	23.840	0.000
81	0.4157	-0.006	23.840	0.000
82	0.4237	0.002	23.890	0.000
83	0.4316	0.004	23.890	0.000
84	0.4356	0.002	23.830	0.000
85	0.4396	-0.002	23.830	0.000
86	0.4436	-0.006	23.855	0.000
87	0.4476	-0.008	23.855	0.000
88	0.4530	-0.008	23.855	0.000
89	0.4583	-0.002	23.830	0.000
90	0.4636	0.002	23.830	0.000
91	0.4690	0.006	23.880	0.000
92	0.4743	0.004	23.880	0.000
93	0.4796	-0.002	23.925	0.000
94	0.4850	-0.004	23.925	0.000
95	0.4903	-0.012	23.965	0.000
96	0.4957	-0.012	23.965	0.000
97	0.5010	0.002	23.960	0.000
98	0.5063	0.004	23.960	0.000
99	0.5117	-0.002	23.960	0.000
100	0.5157	0.000	23.955	0.000
101	0.5196	-0.002	23.955	0.000
102	0.5236	-0.006	23.875	0.000
103	0.5276	-0.008	23.875	0.000
104	0.5329	-0.004	24.025	0.000
105	0.5383	0.000	24.025	0.000
106	0.5436	0.006	24.010	0.000
107	0.5489	0.002	24.010	0.000
108	0.5542	-0.002	24.030	0.000
109	0.5596	-0.002	24.030	0.000
110	0.5649	-0.008	24.030	0.000
111	0.5702	-0.010	24.010	0.000
112	0.5755	-0.010	24.010	0.000
113	0.5809	-0.002	24.085	0.000
114	0.5862	0.000	24.085	0.000
115	0.5915	0.004	23.975	0.000
116	0.5955	0.010	23.975	0.000
117	0.5995	0.004	24.045	0.000
118	0.6035	-0.002	24.045	0.000
119	0.6075	-0.010	23.990	0.000
120	0.6129	-0.012	23.990	0.000
121	0.6183	-0.010	23.990	0.000
122	0.6237	-0.008	24.055	0.000
123	0.6290	0.000	24.055	0.000
124	0.6342	0.008	24.035	0.000
125	0.6395	0.006	24.035	0.000
126	0.6448	0.004	24.105	0.000
127	0.6501	-0.006	24.105	0.000
128	0.6555	-0.012	24.045	0.000
129	0.6595	-0.010	24.045	0.000
130	0.6634	-0.008	24.145	0.000
131	0.6674	0.000	24.145	0.000
132	0.6714	0.002	24.145	0.000
133	0.6794	0.002	24.115	0.000
134	0.6874	0.004	24.115	0.000
135	0.6914	-0.008	24.105	0.000
136	0.6954	-0.012	24.105	0.000
137	0.6994	-0.008	24.135	0.000
138	0.7034	-0.004	24.135	0.000
139	0.7087	0.006	24.160	0.000
140	0.7141	0.006	24.160	0.000
141	0.7194	0.002	24.075	0.000
142	0.7247	-0.002	24.075	0.000
143	0.7301	-0.006	24.075	0.000
144	0.7354	-0.010	24.145	0.000
145	0.7408	-0.010	24.145	0.000
146	0.7462	-0.004	24.155	0.000
147	0.7515	0.002	24.155	0.000
148	0.7569	-0.002	24.200	0.000
149	0.7622	-0.006	24.200	0.000
150	0.7676	-0.004	24.185	0.000
151	0.7716	-0.004	24.185	0.000
152	0.7756	-0.002	24.165	0.000
153	0.7796	-0.004	24.165	0.000
154	0.7836	-0.002	24.165	0.000
155	0.7876	0.002	24.185	0.000
156	0.7915	-0.006	24.185	0.000
157	0.7955	-0.008	24.180	0.000
158	0.7995	-0.004	24.180	0.000
159	0.8075	-0.002	24.250	0.000
160	0.8156	0.002	24.250	0.000
161	0.8209	-0.002	24.185	0.000
162	0.8262	0.000	24.185	0.000
163	0.8314	-0.002	24.220	0.000
164	0.8368	-0.008	24.220	0.000
165	0.8421	-0.014	24.220	0.000
166	0.8475	-0.006	24.235	0.000
167	0.8528	-0.002	24.235	0.000
168	0.8581	0.002	24.205	0.000
169	0.8634	0.002	24.205	0.000
170	0.8687	-0.002	24.185	0.000
171	0.8740	-0.002	24.185	0.000
172	0.8793	-0.004	24.250	0.000
173	0.8846	-0.004	24.250	0.000
174	0.8900	-0.006	24.250	0.000
175	0.8953	-0.006	24.250	0.000
176	0.8993	-0.004	24.250	0.000
177	0.9033	-0.004	24.255	0.000
178	0.9073	-0.006	24.255	0.000
179	0.9114	-0.004	24.325	0.000
180	0.9168	0.002	24.325	0.000
181	0.9222	0.008	24.305	0.000
182	0.9276	0.002	24.305	0.000
183	0.9315	-0.006	24.220	0.000
184	0.9354	-0.010	24.220	0.000
185	0.9393	-0.012	24.305	0.000
186	0.9433	-0.010	24.305	0.000
187	0.9488	-0.002	24.305	0.000
188	0.9543	0.004	24.205	0.000
189	0.9597	0.004	24.205	0.000
190	0.9651	-0.002	24.305	0.000
191	0.9704	-0.002	24.305	0.000
192	0.9757	-0.010	24.270	0.000
193	0.9809	-0.010	24.270	0.000
194	0.9862	-0.004	24.310	0.000
195	0.9914	-0.002	24.310	0.000
196	0.9954	0.002	24.285	0.000
197	0.9994	-0.002	24.285	0.000
198	1.0034	-0.006	24.285	0.000
199	1.0074	-0.008	24.330	0.000
200	1.0128	-0.010	24.330	0.000
201	1.0181	-0.006	24.375	0.000
202	1.0235	-0.002	24.375	0.000
203	1.0288	-0.002	24.290	0.000
204	1.0340	-0.004	24.290	0.000
205	1.0393	-0.002	24.330	0.000
206	1.0448	-0.002	24.330	0.000
207	1.0502	-0.006	24.315	0.000
208	1.0557	-0.004	24.315	0.000
209	1.0596	0.002	24.315	0.000
210	1.0635	0.002	24.395	0.000
211	1.0674	-0.004	24.395	0.000
212	1.0713	-0.014	24.330	0.000
213	1.0793	-0.010	24.330	0.000
214	1.0873	-0.004	24.415	0.000
215	1.0926	-0.002	24.415	0.000
216	1.0980	0.004	24.410	0.000
217	1.1033	0.004	24.410	0.000
218	1.1073	0.004	24.360	0.000
219	1.1113	-0.006	24.360	0.000
220	1.1153	-0.018	24.360	0.000
221	1.1193	-0.018	24.460	0.000
222	1.1225	-0.010	24.460	0.000
223	1.1257	-0.002	24.340	0.000
224	1.1288	0.006	24.340	0.000
225	1.1320	0.006	24.420	0.000
226	1.1352	0.002	24.420	0.000
227	1.1512	-0.002	24.370	0.000
228	1.1566	-0.008	24.370	0.000
229	1.1619	-0.014	24.435	0.000
230	1.1673	-0.008	24.435	0.000
231	1.1726	-0.002	24.435	0.000
232	1.1779	0.000	24.370	0.000
233	1.1832	-0.006	24.370	0.000
234	1.1864	-0.008	24.370	0.000
235	1.1896	-0.002	24.370	0.000
236	1.1927	0.002	24.480	0.000
237	1.1959	-0.002	24.480	0.000
238	1.1991	-0.004	24.465	0.000
239	1.2072	-0.002	24.465	0.000
240	1.2154	-0.002	24.370	0.000
241	1.2206	-0.010	24.370	0.000
242	1.2259	-0.010	24.370	0.000
243	1.2311	-0.002	24.435	0.000
244	1.2365	-0.002	24.435	0.000
245	1.2418	0.000	24.440	0.000
246	1.2472	0.002	24.440	0.000
247	1.2504	-0.006	24.395	0.000
248	1.2536	-0.008	24.395	0.000
249	1.2568	-0.008	24.395	0.000
250	1.2600	-0.010	24.395	0.000
251	1.2632	-0.004	24.495	0.000
252	1.2712	-0.002	24.495	0.000
253	1.2792	0.004	24.495	0.000
254	1.2845	0.004	24.385	0.000
255	1.2897	-0.002	24.385	0.000
256	1.2950	-0.008	24.480	0.000
257	1.3003	-0.006	24.480	0.000
258	1.3056	-0.006	24.490	0.000
259	1.3110	-0.010	24.490	0.000
260	1.3150	-0.006	24.495	0.000
261	1.3190	0.002	24.495	0.000
262	1.3230	-0.002	24.525	0.000
263	1.3270	-0.002	24.525	0.000
264	1.3351	-0.002	24.525	0.000
265	1.3432	-0.002	24.435	0.000
266	1.3471	-0.004	24.435	0.000
267	1.3511	-0.010	24.460	0.000
268	1.3550	-0.010	24.460	0.000
269	1.3590	-0.010	24.455	0.000
270	1.3644	-0.006	24.455	0.000
271	1.3697	-0.006	24.555	0.000
272	1.3751	0.002	24.555	0.000
273	1.3790	0.006	24.485	0.000
274	1.3830	0.000	24.485	0.000
275	1.3869	-0.004	24.485	0.000
276	1.3909	-0.010	24.505	0.000
277	1.3989	-0.010	24.505	0.000
278	1.4069	-0.006	24.525	0.000
279	1.4123	-0.002	24.525	0.000
280	1.4176	0.008	24.560	0.000
281	1.4229	0.004	24.560	0.000
282	1.4283	0.000	24.575	0.000
283	1.4336	-0.008	24.575	0.000
284	1.4389	-0.020	24.570	0.000
285	1.4429	-0.016	24.570	0.000
286	1.4469	-0.006	24.570	0.000
287	1.4510	0.000	24.515	0.000
288	1.4550	0.004	24.515	0.000
289	1.4603	0.006	24.560	0.000
290	1.4656	0.002	24.560	0.000
291	1.4709	-0.010	24.520	0.000
292	1.4763	-0.014	24.520	0.000
293	1.4816	-0.008	24.560	0.000
294	1.4870	-0.006	24.560	0.000
295	1.4923	-0.002	24.635	0.000
296	1.4975	0.000	24.635	0.000
297	1.5028	-0.002	24.635	0.000
298	1.5068	-0.006	24.610	0.000
299	1.5108	-0.008	24.610	0.000
300	1.5148	-0.004	24.640	0.000
301	1.5188	-0.002	24.640	0.000
302	1.5241	-0.004	24.580	0.000
303	1.5295	-0.002	24.580	0.000
304	1.5348	-0.002	24.595	0.000
305	1.5402	-0.012	24.595	0.000
306	1.5455	0.002	24.525	0.000
307	1.5508	-0.016	24.525	0.000
308	1.5563	0.004	24.525	0.000
309	1.5618	0.006	24.565	0.000
310	1.5672	0.006	24.565	0.000
311	1.5712	0.006	24.620	0.000
312	1.5752	-0.010	24.620	0.000
313	1.5792	-0.006	24.645	0.000
314	1.5833	0.004	24.645	0.000
315	1.5911	-0.002	24.605	0.000
316	1.5989	0.014	24.605	0.000
317	1.6029	0.022	24.620	0.000
318	1.6069	0.018	24.620	0.000
319	1.6109	0.014	24.620	0.000
320	1.6148	0.012	24.635	0.000
321	1.6202	0.004	24.635	0.000
322	1.6255	0.010	24.570	0.000
323	1.6309	0.010	24.570	0.000
324	1.6341	0.022	24.630	0.000
325	1.6373	0.030	24.630	0.000
326	1.6404	0.036	24.615	0.000
327	1.6436	0.030	24.615	0.000
328	1.6468	0.028	24.660	0.000
329	1.6628	0.040	24.660	0.000
330	1.6681	0.042	24.660	0.000
331	1.6734	0.032	24.595	0.000
332	1.6787	0.028	24.595	0.000
333	1.6828	0.032	24.575	0.000
334	1.6868	0.034	24.575	0.000
335	1.6908	0.026	24.760	0.000
336	1.6948	0.024	24.760	0.000
337	1.7012	0.034	24.595	0.000
338	1.7075	0.034	24.595	0.000
339	1.7139	0.024	24.635	0.000
340	1.7202	0.016	24.635	0.000
341	1.7266	0.012	24.635	0.000
342	1.7306	0.016	24.595	0.000
343	1.7346	0.026	24.595	0.000
344	1.7386	0.036	24.680	0.000
345	1.7427	0.038	24.680	0.000
346	1.7480	0.034	24.620	0.000
347	1.7533	0.022	24.620	0.000
348	1.7586	0.016	24.650	0.000
349	1.7626	0.016	24.650	0.000
350	1.7666	0.020	24.655	0.000
351	1.7706	0.032	24.655	0.000
352	1.7746	0.046	24.655	0.000
353	1.7799	0.046	24.640	0.000
354	1.7852	0.044	24.640	0.000
355	1.7906	0.044	24.725	0.000
356	1.7960	0.032	24.725	0.000
357	1.8015	0.030	24.745	0.000
358	1.8070	0.028	24.745	0.000
359	1.8122	0.032	24.640	0.000
360	1.8175	0.044	24.640	0.000
361	1.8227	0.050	24.690	0.000
362	1.8259	0.052	24.690	0.000
363	1.8291	0.048	24.690	0.000
364	1.8323	0.046	24.715	0.000
365	1.8354	0.034	24.715	0.000
366	1.8386	0.032	24.725	0.000
367	1.8546	0.036	24.725	0.000
368	1.8586	0.036	24.720	0.000
369	1.8626	0.040	24.720	0.000
370	1.8666	0.042	24.710	0.000
371	1.8706	0.040	24.710	0.000
372	1.8761	0.044	24.695	0.000
373	1.8815	0.040	24.695	0.000
374	1.8869	0.040	24.695	0.000
375	1.8909	0.040	24.725	0.000
376	1.8948	0.036	24.725	0.000
377	1.8987	0.038	24.735	0.000
378	1.9026	0.038	24.735	0.000
379	1.9106	0.038	24.755	0.000
380	1.9186	0.038	24.755	0.000
381	1.9239	0.040	24.700	0.000
382	1.9292	0.038	24.700	0.000
383	1.9345	0.038	24.735	0.000
384	1.9385	0.032	24.735	0.000
385	1.9425	0.028	24.735	0.000
386	1.9465	0.034	24.665	0.000
387	1.9506	0.034	24.665	0.000
388	1.9545	0.034	24.740	0.000
389	1.9585	0.032	24.740	0.000
390	1.9625	0.032	24.775	0.000
391	1.9664	0.036	24.775	0.000
392	1.9759	0.030	24.700	0.000
393	1.9853	0.032	24.700	0.000
394	1.9886	0.036	24.755	0.000
395	1.9919	0.030	24.755	0.000
396	1.9952	0.028	24.755	0.000
397	1.9985	0.026	24.745	0.000
398	2.0065	0.026	24.745	0.000
399	2.0145	0.032	24.715	0.000
400	2.0177	0.034	24.715	0.000
401	2.0209	0.034	24.685	0.000
402	2.0241	0.034	24.685	0.000
403	2.0273	0.028	24.715	0.000
404	2.0305	0.022	24.715	0.000
405	2.0385	0.018	24.715	0.000
406	2.0464	0.022	24.820	0.000
407	2.0518	0.034	24.820	0.000
408	2.0571	0.036	24.805	0.000
409	2.0624	0.032	24.805	0.000
410	2.0678	0.032	24.745	0.000
411	2.0731	0.028	24.745	0.000
412	2.0784	0.020	24.800	0.000
413	2.0824	0.020	24.800	0.000
414	2.0864	0.024	24.780	0.000
415	2.0904	0.028	24.780	0.000
416	2.0944	0.034	24.780	0.000
417	2.0997	0.034	24.825	0.000
418	2.1051	0.026	24.825	0.000
419	2.1104	0.024	24.765	0.000
420	2.1158	0.026	24.765	0.000
421	2.1212	0.020	24.835	0.000
422	2.1266	0.012	24.835	0.000
423	2.1319	0.016	24.745	0.000
424	2.1373	0.024	24.745	0.000
425	2.1427	0.026	24.790	0.000
426	2.1466	0.024	24.790	0.000
427	2.1505	0.030	24.790	0.000
428	2.1545	0.034	24.790	0.000
429	2.1584	0.024	24.790	0.000
430	2.1664	0.014	24.745	0.000
431	2.1744	0.010	24.745	0.000
432	2.1784	0.010	24.765	0.000
433	2.1824	0.016	24.765	0.000
434	2.1864	0.022	24.785	0.000
435	2.1903	0.030	24.785	0.000
436	2.1957	0.032	24.805	0.000
437	2.2010	0.030	24.805	0.000
438	2.2064	0.020	24.805	0.000
439	2.2127	0.008	24.775	0.000
440	2.2191	0.002	24.775	0.000
441	2.2255	0.008	24.870	0.000
442	2.2318	0.012	24.870	0.000
443	2.2382	0.014	24.815	0.000
444	2.2422	0.022	24.815	0.000
445	2.2462	0.026	24.890	0.000
446	2.2502	0.022	24.890	0.000
447	2.2542	0.018	24.825	0.000
448	2.2595	0.018	24.825	0.000
449	2.2649	0.018	24.825	0.000
450	2.2702	0.014	24.865	0.000
451	2.2742	0.010	24.865	0.000
452	2.2782	0.008	24.825	0.000
453	2.2822	0.012	24.825	0.000
454	2.2862	0.016	24.860	0.000
455	2.2916	0.020	24.860	0.000
456	2.2969	0.026	24.910	0.000
457	2.3023	0.020	24.910	0.000
458	2.3077	0.010	24.850	0.000
459	2.3131	0.002	24.850	0.000
460	2.3185	0.000	24.850	0.000
461	2.3238	0.004	24.810	0.000
462	2.3290	0.018	24.810	0.000
463	2.3342	0.024	24.850	0.000
464	2.3382	0.030	24.850	0.000
465	2.3422	0.026	24.890	0.000
466	2.3462	0.004	24.890	0.000
467	2.3502	0.004	24.885	0.000
468	2.3556	0.008	24.885	0.000
469	2.3609	-0.004	24.835	0.000
470	2.3662	0.008	24.835	0.000
471	2.3715	0.024	24.835	0.000
472	2.3769	0.018	24.900	0.000
473	2.3822	0.008	24.900	0.000
474	2.3875	0.014	24.865	0.000
475	2.3929	0.016	24.865	0.000
476	2.3982	0.006	24.830	0.000
477	2.4014	0.006	24.830	0.000
478	2.4046	0.008	24.830	0.000
479	2.4078	0.008	24.830	0.000
480	2.4110	0.008	24.910	0.000
481	2.4143	0.008	24.910	0.000
482	2.4302	0.012	24.910	0.000
483	2.4343	0.014	24.905	0.000
484	2.4384	0.034	24.905	0.000
485	2.4424	0.026	24.900	0.000
486	2.4465	0.022	24.900	0.000
487	2.4517	0.030	24.925	0.000
488	2.4569	0.036	24.925	0.000
489	2.4621	0.050	24.960	0.000
490	2.4653	0.060	24.960	0.000
491	2.4685	0.070	24.905	0.000
492	2.4717	0.086	24.905	0.000
493	2.4749	0.092	24.905	0.000
494	2.4781	0.098	24.910	0.000
495	2.4941	0.098	24.910	0.000
496	2.4994	0.106	24.895	0.000
497	2.5047	0.120	24.895	0.000
498	2.5100	0.130	24.865	0.000
499	2.5140	0.140	24.865	0.000
500	2.5180	0.148	24.930	0.000
501	2.5220	0.138	24.930	0.000
502	2.5261	0.134	24.935	0.000
503	2.5301	0.128	24.935	0.000
504	2.5341	0.122	24.935	0.000
505	2.5381	0.118	24.910	0.000
506	2.5421	0.116	24.910	0.000
507	2.5500	0.114	24.870	0.000
508	2.5580	0.108	24.870	0.000
509	2.5634	0.112	24.920	0.000
510	2.5689	0.102	24.920	0.000
511	2.5743	0.092	24.880	0.000
512	2.5795	0.092	24.880	0.000
513	2.5848	0.088	24.845	0.000
514	2.5900	0.082	24.845	0.000
515	2.5940	0.080	24.845	0.000
516	2.5979	0.078	24.945	0.000
517	2.6019	0.092	24.945	0.000
518	2.6059	0.108	24.935	0.000
519	2.6112	0.114	24.935	0.000
520	2.6166	0.118	24.955	0.000
521	2.6219	0.120	24.955	0.000
522	2.6272	0.120	24.960	0.000
523	2.6326	0.122	24.960	0.000
524	2.6379	0.130	24.865	0.000
525	2.6434	0.150	24.865	0.000
526	2.6488	0.180	24.865	0.000
527	2.6543	0.192	24.940	0.000
528	2.6582	0.212	24.940	0.000
529	2.6621	0.216	24.945	0.000
530	2.6660	0.204	24.945	0.000
531	2.6699	0.194	24.910	0.000
532	2.6781	0.204	24.910	0.000
533	2.6862	0.212	24.975	0.000
534	2.6902	0.248	24.975	0.000
535	2.6942	0.250	24.890	0.000
536	2.6982	0.232	24.890	0.000
537	2.7021	0.230	24.890	0.000
538	2.7074	0.218	24.930	0.000
539	2.7126	0.214	24.930	0.000
540	2.7179	0.210	24.970	0.000
541	2.7232	0.198	24.970	0.000
542	2.7285	0.196	24.950	0.000
543	2.7338	0.180	24.950	0.000
544	2.7391	0.168	24.970	0.000
545	2.7444	0.164	24.970	0.000
546	2.7498	0.164	24.950	0.000
547	2.7551	0.160	24.950	0.000
548	2.7605	0.148	24.950	0.000
549	2.7658	0.140	25.005	0.000
550	2.7698	0.132	25.005	0.000
551	2.7739	0.136	24.860	0.000
552	2.7779	0.150	24.860	0.000
553	2.7819	0.182	24.935	0.000
554	2.7859	0.220	24.935	0.000
555	2.7899	0.248	24.970	0.000
556	2.7939	0.278	24.970	0.000
557	2.7978	0.306	24.890	0.000
558	2.8059	0.334	24.890	0.000
559	2.8139	0.366	24.890	0.000
560	2.8193	0.420	24.920	0.000
561	2.8247	0.476	24.920	0.000
562	2.8301	0.548	24.990	0.000
563	2.8353	0.632	24.990	0.000
564	2.8406	0.726	24.990	0.000
565	2.8458	0.832	24.990	0.000
566	2.8491	0.902	24.910	0.000
567	2.8523	0.948	24.910	0.000
568	2.8555	1.026	24.970	0.000
569	2.8587	1.066	24.970	0.000
570	2.8619	1.080	24.970	0.000
571	2.8698	1.064	24.910	0.000
572	2.8777	0.996	24.910	0.000
573	2.8831	0.936	24.990	0.000
574	2.8884	0.846	24.990	0.000
575	2.8938	0.732	24.915	0.000
576	2.8991	0.622	24.915	0.000
577	2.9045	0.538	24.950	0.000
578	2.9098	0.468	24.950	0.000
579	2.9138	0.398	24.965	0.000
580	2.9178	0.342	24.965	0.000
581	2.9218	0.306	24.965	0.000
582	2.9258	0.264	25.015	0.000
583	2.9311	0.244	25.015	0.000
584	2.9365	0.270	24.935	0.000
585	2.9418	0.310	24.935	0.000
586	2.9471	0.356	24.950	0.000
587	2.9524	0.410	24.950	0.000
588	2.9576	0.438	24.875	0.000
589	2.9630	0.494	24.875	0.000
590	2.9683	0.596	24.855	0.000
591	2.9737	0.696	24.855	0.000
592	2.9777	0.800	24.855	0.000
593	2.9816	0.922	24.960	0.000
594	2.9856	1.036	24.960	0.000
595	2.9896	1.148	24.930	0.000
596	2.9976	1.176	24.930	0.000
597	3.0056	1.200	24.885	0.000
598	3.0110	1.226	24.885	0.000
599	3.0163	1.260	24.930	0.000
600	3.0216	1.372	24.930	0.000
601	3.0257	1.474	24.905	0.000
602	3.0297	1.516	24.905	0.000
603	3.0338	1.454	24.905	0.000
604	3.0379	1.332	24.840	0.000
605	3.0431	1.186	24.840	0.000
606	3.0483	1.032	24.910	0.000
607	3.0535	0.914	24.910	0.000
608	3.0590	0.830	24.925	0.000
609	3.0645	0.718	24.925	0.000
610	3.0700	0.598	24.930	0.000
611	3.0752	0.488	24.930	0.000
612	3.0804	0.400	24.830	0.000
613	3.0856	0.332	24.830	0.000
614	3.0909	0.274	24.830	0.000
615	3.0963	0.236	24.785	0.000
616	3.1016	0.222	24.785	0.000
617	3.1048	0.204	24.780	0.000
618	3.1080	0.192	24.780	0.000
619	3.1112	0.190	24.865	0.000
620	3.1144	0.192	24.865	0.000
621	3.1176	0.200	24.870	0.000
622	3.1256	0.196	24.870	0.000
623	3.1335	0.186	24.805	0.000
624	3.1389	0.168	24.805	0.000
625	3.1442	0.158	24.805	0.000
626	3.1496	0.158	24.865	0.000
627	3.1550	0.150	24.865	0.000
628	3.1603	0.180	24.800	0.000
629	3.1657	0.220	24.800	0.000
630	3.1710	0.272	24.760	0.000
631	3.1763	0.296	24.760	0.000
632	3.1815	0.332	24.755	0.000
633	3.1868	0.418	24.755	0.000
634	3.1921	0.550	24.930	0.000
635	3.1974	0.754	24.930	0.000
636	3.2014	0.932	24.930	0.000
637	3.2055	1.086	24.825	0.000
638	3.2095	1.268	24.825	0.000
639	3.2136	1.416	24.825	0.000
640	3.2189	1.586	24.825	0.000
641	3.2241	1.730	24.845	0.000
642	3.2294	1.846	24.845	0.000
643	3.2334	1.898	24.790	0.000
644	3.2374	1.902	24.790	0.000
645	3.2414	2.074	24.890	0.000
646	3.2454	1.930	24.890	0.000
647	3.2534	1.664	24.890	0.000
648	3.2614	1.434	24.760	0.000
649	3.2654	1.250	24.760	0.000
650	3.2694	1.128	24.790	0.000
651	3.2734	0.980	24.790	0.000
652	3.2774	0.808	24.780	0.000
653	3.2828	0.650	24.780	0.000
654	3.2881	0.510	24.745	0.000
655	3.2935	0.402	24.745	0.000
656	3.2974	0.320	24.780	0.000
657	3.3014	0.260	24.780	0.000
658	3.3054	0.208	24.780	0.000
659	3.3094	0.174	24.765	0.000
660	3.3175	0.146	24.765	0.000
661	3.3256	0.138	24.665	0.000
662	3.3309	0.142	24.665	0.000
663	3.3361	0.156	24.735	0.000
664	3.3414	0.162	24.735	0.000
665	3.3467	0.158	24.695	0.000
666	3.3521	0.158	24.695	0.000
667	3.3574	0.146	24.720	0.000
668	3.3606	0.128	24.720	0.000
669	3.3638	0.130	24.720	0.000
670	3.3670	0.134	24.705	0.000
671	3.3702	0.124	24.705	0.000
672	3.3734	0.118	24.680	0.000
673	3.3814	0.108	24.680	0.000
674	3.3894	0.104	24.780	0.000
675	3.3947	0.120	24.780	0.000
676	3.4000	0.144	24.660	0.000
677	3.4053	0.186	24.660	0.000
678	3.4107	0.226	24.725	0.000
679	3.4160	0.276	24.725	0.000
680	3.4213	0.352	24.725	0.000
681	3.4245	0.436	24.740	0.000
682	3.4277	0.598	24.740	0.000
683	3.4309	0.816	24.685	0.000
684	3.4341	1.046	24.685	0.000
685	3.4373	1.290	24.785	0.000
686	3.4452	1.538	24.785	0.000
687	3.4532	1.778	24.725	0.000
688	3.4586	2.138	24.725	0.000
689	3.4639	2.130	24.745	0.000
690	3.4693	2.118	24.745	0.000
691	3.4747	2.108	24.745	0.000
692	3.4801	2.142	24.745	0.000
693	3.4854	2.028	24.745	0.000
694	3.4918	1.720	24.695	0.000
695	3.4981	1.368	24.695	0.000
696	3.5045	1.112	24.650	0.000
697	3.5109	0.898	24.650	0.000
698	3.5172	0.782	24.725	0.000
699	3.5205	0.640	24.725	0.000
700	3.5237	0.506	24.660	0.000
701	3.5269	0.390	24.660	0.000
702	3.5302	0.292	24.660	0.000
703	3.5334	0.228	24.650	0.000
704	3.5387	0.178	24.650	0.000
705	3.5441	0.142	24.710	0.000
706	3.5494	0.134	24.710	0.000
707	3.5557	0.138	24.680	0.000
708	3.5621	0.134	24.680	0.000
709	3.5684	0.132	24.640	0.000
710	3.5748	0.144	24.640	0.000
711	3.5811	0.142	24.620	0.000
712	3.5852	0.140	24.620	0.000
713	3.5892	0.138	24.620	0.000
714	3.5933	0.130	24.625	0.000
715	3.5973	0.118	24.625	0.000
716	3.6013	0.110	24.635	0.000
717	3.6053	0.104	24.635	0.000
718	3.6092	0.120	24.625	0.000
719	3.6132	0.146	24.625	0.000
720	3.6172	0.176	24.680	0.000
721	3.6211	0.214	24.680	0.000
722	3.6251	0.264	24.655	0.000
723	3.6290	0.346	24.655	0.000
724	3.6370	0.482	24.655	0.000
725	3.6450	0.648	24.640	0.000
726	3.6503	0.882	24.640	0.000
727	3.6557	1.172	24.675	0.000
728	3.6610	1.558	24.675	0.000
729	3.6663	1.714	24.615	0.000
730	3.6716	1.850	24.615	0.000
731	3.6770	1.894	24.650	0.000
732	3.6810	1.930	24.650	0.000
733	3.6850	2.014	24.640	0.000
734	3.6890	2.028	24.640	0.000
735	3.6930	1.964	24.640	0.000
736	3.6983	1.726	24.690	0.000
737	3.7036	1.402	24.690	0.000
738	3.7089	1.166	24.660	0.000
739	3.7142	1.006	24.660	0.000
740	3.7196	0.868	24.620	0.000
741	3.7249	0.740	24.620	0.000
742	3.7303	0.586	24.610	0.000
743	3.7356	0.460	24.610	0.000
744	3.7410	0.346	24.610	0.000
745	3.7463	0.256	24.625	0.000
746	3.7516	0.226	24.625	0.000
747	3.7569	0.210	24.625	0.000
748	3.7623	0.180	24.625	0.000
749	3.7676	0.164	24.625	0.000
750	3.7729	0.146	24.625	0.000
751	3.7770	0.120	24.560	0.000
752	3.7811	0.112	24.560	0.000
753	3.7851	0.152	24.580	0.000
754	3.7892	0.220	24.580	0.000
755	3.7945	0.324	24.580	0.000
756	3.7997	0.434	24.620	0.000
757	3.8050	0.546	24.620	0.000
758	3.8090	0.672	24.600	0.000
759	3.8130	0.912	24.600	0.000
760	3.8170	1.178	24.580	0.000
761	3.8209	1.428	24.580	0.000
762	3.8289	1.758	24.620	0.000
763	3.8369	2.008	24.620	0.000
764	3.8422	2.220	24.575	0.000
765	3.8476	2.274	24.575	0.000
766	3.8529	2.154	24.575	0.000
767	3.8569	2.034	24.590	0.000
768	3.8609	1.934	24.590	0.000
769	3.8649	1.880	24.560	0.000
770	3.8689	1.862	24.560	0.000
771	3.8742	1.706	24.565	0.000
772	3.8795	1.406	24.565	0.000
773	3.8848	1.138	24.675	0.000
774	3.8901	0.952	24.675	0.000
775	3.8955	0.814	24.585	0.000
776	3.9008	0.696	24.585	0.000
777	3.9062	0.570	24.585	0.000
778	3.9115	0.444	24.570	0.000
779	3.9168	0.344	24.570	0.000
780	3.9221	0.262	24.595	0.000
781	3.9274	0.212	24.595	0.000
782	3.9327	0.170	24.525	0.000
783	3.9367	0.146	24.525	0.000
784	3.9407	0.130	24.440	0.000
785	3.9447	0.118	24.440	0.000
786	3.9487	0.132	24.525	0.000
787	3.9540	0.170	24.525	0.000
788	3.9593	0.214	24.525	0.000
789	3.9647	0.330	24.565	0.000
790	3.9701	0.474	24.565	0.000
791	3.9754	0.568	24.510	0.000
792	3.9808	0.718	24.510	0.000
793	3.9861	0.862	24.585	0.000
794	3.9913	1.088	24.585	0.000
795	3.9966	1.328	24.570	0.000
796	4.0006	1.564	24.570	0.000
797	4.0046	1.792	24.575	0.000
798	4.0086	1.958	24.575	0.000
799	4.0126	2.026	24.575	0.000
800	4.0206	2.022	24.520	0.000
801	4.0286	1.990	24.520	0.000
802	4.0326	1.932	24.515	0.000
803	4.0366	1.904	24.515	0.000
804	4.0406	2.136	24.515	0.000
805	4.0446	2.292	24.515	0.000
806	4.0500	1.986	24.580	0.000
807	4.0553	1.690	24.580	0.000
808	4.0606	1.362	24.530	0.000
809	4.0659	1.136	24.530	0.000
810	4.0713	1.058	24.530	0.000
811	4.0766	0.926	24.565	0.000
812	4.0819	0.766	24.565	0.000
813	4.0873	0.600	24.580	0.000
814	4.0926	0.434	24.580	0.000
815	4.0979	0.304	24.520	0.000
816	4.1032	0.216	24.520	0.000
817	4.1085	0.168	24.565	0.000
818	4.1125	0.142	24.565	0.000
819	4.1165	0.134	24.540	0.000
820	4.1205	0.134	24.540	0.000
821	4.1245	0.132	24.540	0.000
822	4.1299	0.130	24.440	0.000
823	4.1352	0.150	24.440	0.000
824	4.1405	0.192	24.450	0.000
825	4.1459	0.266	24.450	0.000
826	4.1512	0.356	24.495	0.000
827	4.1565	0.490	24.495	0.000
828	4.1618	0.638	24.500	0.000
829	4.1671	0.816	24.500	0.000
830	4.1725	1.020	24.475	0.000
831	4.1778	1.238	24.475	0.000
832	4.1832	1.492	24.475	0.000
833	4.1886	1.766	24.520	0.000
834	4.1939	1.990	24.520	0.000
835	4.1992	2.224	24.530	0.000
836	4.2045	2.336	24.530	0.000
837	4.2098	2.168	24.495	0.000
838	4.2152	2.042	24.495	0.000
839	4.2205	1.936	24.570	0.000
840	4.2246	1.738	24.570	0.000
841	4.2286	1.580	24.475	0.000
842	4.2327	1.306	24.475	0.000
843	4.2367	1.052	24.475	0.000
844	4.2420	0.848	24.495	0.000
845	4.2472	0.670	24.495	0.000
846	4.2524	0.526	24.505	0.000
847	4.2564	0.414	24.505	0.000
848	4.2605	0.318	24.445	0.000
849	4.2645	0.242	24.445	0.000
850	4.2685	0.180	24.495	0.000
851	4.2739	0.134	24.495	0.000
852	4.2793	0.110	24.515	0.000
853	4.2848	0.104	24.515	0.000
854	4.2900	0.114	24.515	0.000
855	4.2952	0.140	24.440	0.000
856	4.3003	0.188	24.440	0.000
857	4.3057	0.224	24.445	0.000
858	4.3111	0.282	24.445	0.000
859	4.3165	0.338	24.495	0.000
860	4.3204	0.464	24.495	0.000
861	4.3244	0.636	24.520	0.000
862	4.3284	0.864	24.520	0.000
863	4.3324	1.172	24.435	0.000
864	4.3403	1.486	24.435	0.000
865	4.3483	1.778	24.435	0.000
866	4.3523	2.290	24.550	0.000
867	4.3563	2.448	24.550	0.000
868	4.3603	2.456	24.480	0.000
869	4.3643	2.392	24.480	0.000
870	4.3696	2.316	24.530	0.000
871	4.3750	2.374	24.530	0.000
872	4.3803	2.312	24.370	0.000
873	4.3857	2.144	24.370	0.000
874	4.3910	1.860	24.425	0.000
875	4.3963	1.508	24.425	0.000
876	4.4016	1.268	24.425	0.000
877	4.4070	1.050	24.450	0.000
878	4.4123	0.852	24.450	0.000
879	4.4177	0.674	24.495	0.000
880	4.4230	0.524	24.495	0.000
881	4.4283	0.392	24.450	0.000
882	4.4337	0.286	24.450	0.000
883	4.4390	0.230	24.485	0.000
884	4.4444	0.188	24.485	0.000
885	4.4476	0.152	24.475	0.000
886	4.4508	0.146	24.475	0.000
887	4.4540	0.172	24.475	0.000
888	4.4572	0.222	24.450	0.000
889	4.4603	0.298	24.450	0.000
890	4.4683	0.404	24.415	0.000
891	4.4762	0.568	24.415	0.000
892	4.4815	0.798	24.415	0.000
893	4.4868	1.256	24.415	0.000
894	4.4922	1.602	24.420	0.000
895	4.4975	1.810	24.420	0.000
896	4.5028	1.966	24.445	0.000
897	4.5082	2.018	24.445	0.000
898	4.5135	2.080	24.445	0.000
899	4.5188	2.086	24.395	0.000
900	4.5242	2.012	24.395	0.000
901	4.5295	1.936	24.450	0.000
902	4.5348	1.872	24.450	0.000
903	4.5401	1.876	24.455	0.000
904	4.5441	1.856	24.455	0.000
905	4.5481	1.604	24.445	0.000
906	4.5521	1.320	24.445	0.000
907	4.5561	1.120	24.425	0.000
908	4.5615	0.938	24.425	0.000
909	4.5668	0.818	24.425	0.000
910	4.5722	0.724	24.415	0.000
911	4.5775	0.584	24.415	0.000
912	4.5828	0.448	24.475	0.000
913	4.5882	0.328	24.475	0.000
914	4.5935	0.240	24.450	0.000
915	4.5988	0.184	24.450	0.000
916	4.6041	0.146	24.445	0.000
917	4.6081	0.132	24.445	0.000
918	4.6122	0.124	24.455	0.000
919	4.6162	0.116	24.455	0.000
920	4.6202	0.108	24.455	0.000
921	4.6255	0.104	24.435	0.000
922	4.6308	0.108	24.435	0.000
923	4.6361	0.114	24.430	0.000
924	4.6415	0.120	24.430	0.000
925	4.6469	0.124	24.375	0.000
926	4.6524	0.118	24.375	0.000
927	4.6568	0.112	24.355	0.000
928	4.6612	0.098	24.355	0.000
929	4.6656	0.090	24.415	0.000
930	4.6700	0.116	24.415	0.000
931	4.6748	0.146	24.415	0.000
932	4.6796	0.204	24.410	0.000
933	4.6844	0.328	24.410	0.000
934	4.6896	0.428	24.425	0.000
935	4.6949	0.566	24.425	0.000
936	4.7001	0.734	24.430	0.000
937	4.7055	0.958	24.430	0.000
938	4.7108	1.350	24.395	0.000
939	4.7161	1.762	24.395	0.000
940	4.7215	2.112	24.385	0.000
941	4.7268	2.308	24.385	0.000
942	4.7321	2.314	24.385	0.000
943	4.7374	2.296	24.465	0.000
944	4.7427	2.244	24.465	0.000
945	4.7480	2.220	24.490	0.000
946	4.7534	2.272	24.490	0.000
947	4.7587	2.296	24.415	0.000
948	4.7640	2.502	24.415	0.000
949	4.7693	2.318	24.470	0.000
950	4.7747	1.936	24.470	0.000
951	4.7800	1.548	24.440	0.000
952	4.7832	1.246	24.440	0.000
953	4.7864	1.066	24.440	0.000
954	4.7896	0.944	24.485	0.000
955	4.7928	0.784	24.485	0.000
956	4.7960	0.624	24.410	0.000
957	4.8040	0.468	24.410	0.000
958	4.8119	0.342	24.480	0.000
959	4.8173	0.244	24.480	0.000
960	4.8226	0.172	24.475	0.000
961	4.8279	0.132	24.475	0.000
962	4.8333	0.102	24.420	0.000
963	4.8386	0.090	24.420	0.000
964	4.8440	0.092	24.420	0.000
965	4.8472	0.102	24.410	0.000
966	4.8504	0.108	24.410	0.000
967	4.8536	0.110	24.435	0.000
968	4.8567	0.122	24.435	0.000
969	4.8599	0.124	24.465	0.000
970	4.8679	0.118	24.465	0.000
971	4.8759	0.106	24.440	0.000
972	4.8812	0.098	24.440	0.000
973	4.8866	0.092	24.385	0.000
974	4.8919	0.090	24.385	0.000
975	4.8972	0.096	24.385	0.000
976	4.9025	0.124	24.430	0.000
977	4.9079	0.156	24.430	0.000
978	4.9111	0.208	24.370	0.000
979	4.9143	0.264	24.370	0.000
980	4.9175	0.366	24.435	0.000
981	4.9207	0.508	24.435	0.000
982	4.9239	0.682	24.465	0.000
983	4.9398	0.924	24.465	0.000
984	4.9438	1.234	24.475	0.000
985	4.9478	1.548	24.475	0.000
986	4.9518	1.876	24.475	0.000
987	4.9558	2.200	24.415	0.000
988	4.9612	2.756	24.415	0.000
989	4.9665	2.768	24.460	0.000
990	4.9718	2.600	24.460	0.000
991	4.9758	2.370	24.415	0.000
992	4.9798	1.968	24.415	0.000
993	4.9838	1.740	24.410	0.000
994	4.9878	1.550	24.410	0.000
995	4.9958	1.276	24.405	0.000
996	5.0037	1.064	24.405	0.000
997	5.0091	0.846	24.405	0.000
998	5.0144	0.640	24.445	0.000
999	5.0198	0.456	24.445	0.000
1000	5.0238	0.316	24.395	0.000
1001	5.0278	0.218	24.395	0.000
1002	5.0318	0.156	24.460	0.000
1003	5.0358	0.130	24.460	0.000
1004	5.0411	0.114	24.415	0.000
1005	5.0464	0.108	24.415	0.000
1006	5.0517	0.108	24.440	0.000
1007	5.0571	0.114	24.440	0.000
1008	5.0624	0.112	24.440	0.000
1009	5.0678	0.106	24.430	0.000
1010	5.0731	0.110	24.430	0.000
1011	5.0784	0.114	24.465	0.000
1012	5.0838	0.120	24.465	0.000
1013	5.0892	0.124	24.360	0.000
1014	5.0946	0.122	24.360	0.000
1015	5.1000	0.110	24.390	0.000
1016	5.1032	0.092	24.390	0.000
1017	5.1063	0.102	24.370	0.000
1018	5.1095	0.116	24.370	0.000
1019	5.1126	0.144	24.370	0.000
1020	5.1158	0.210	24.475	0.000
1021	5.1237	0.294	24.475	0.000
1022	5.1316	0.394	24.475	0.000
1023	5.1370	0.538	24.475	0.000
1024	5.1423	0.712	24.415	0.000
1025	5.1477	0.952	24.415	0.000
1026	5.1530	1.188	24.475	0.000
1027	5.1583	1.528	24.475	0.000
1028	5.1637	2.052	24.435	0.000
1029	5.1677	2.562	24.435	0.000
1030	5.1717	2.516	24.435	0.000
1031	5.1757	2.394	24.495	0.000
1032	5.1797	2.224	24.495	0.000
1033	5.1878	2.186	24.495	0.000
1034	5.1958	2.214	24.495	0.000
1035	5.1998	2.156	24.485	0.000
1036	5.2038	1.854	24.485	0.000
1037	5.2078	1.524	24.510	0.000
1038	5.2117	1.234	24.510	0.000
1039	5.2171	1.034	24.410	0.000
1040	5.2224	0.856	24.410	0.000
1041	5.2277	0.684	24.410	0.000
1042	5.2334	0.522	24.445	0.000
1043	5.2392	0.384	24.445	0.000
1044	5.2449	0.278	24.505	0.000
1045	5.2506	0.214	24.505	0.000
1046	5.2563	0.172	24.435	0.000
1047	5.2621	0.140	24.435	0.000
1048	5.2678	0.122	24.420	0.000
1049	5.2735	0.110	24.420	0.000
1050	5.2792	0.100	24.435	0.000
1051	5.2850	0.096	24.435	0.000
1052	5.2907	0.106	24.435	0.000
1053	5.2939	0.118	24.370	0.000
1054	5.2970	0.126	24.370	0.000
1055	5.3002	0.132	24.475	0.000
1056	5.3034	0.134	24.475	0.000
1057	5.3066	0.118	24.395	0.000
1058	5.3119	0.102	24.395	0.000
1059	5.3172	0.092	24.395	0.000
1060	5.3225	0.090	24.395	0.000
1061	5.3266	0.114	24.395	0.000
1062	5.3306	0.140	24.395	0.000
1063	5.3346	0.168	24.395	0.000
1064	5.3386	0.204	24.435	0.000
1065	5.3465	0.258	24.435	0.000
1066	5.3545	0.340	24.435	0.000
1067	5.3600	0.484	24.435	0.000
1068	5.3654	0.718	24.350	0.000
1069	5.3709	1.226	24.350	0.000
1070	5.3748	1.588	24.475	0.000
1071	5.3787	1.906	24.475	0.000
1072	5.3826	2.076	24.430	0.000
1073	5.3865	2.184	24.430	0.000
1074	5.3918	2.396	24.430	0.000
1075	5.3972	2.538	24.460	0.000
1076	5.4025	2.528	24.460	0.000
1077	5.4079	2.458	24.505	0.000
1078	5.4132	2.360	24.505	0.000
1079	5.4186	2.178	24.500	0.000
1080	5.4239	1.812	24.500	0.000
1081	5.4292	1.484	24.475	0.000
1082	5.4344	1.238	24.475	0.000
1083	5.4398	1.074	24.395	0.000
1084	5.4452	0.932	24.395	0.000
1085	5.4506	0.784	24.395	0.000
1086	5.4560	0.610	24.485	0.000
1087	5.4615	0.440	24.485	0.000
1088	5.4669	0.312	24.510	0.000
1089	5.4724	0.236	24.510	0.000
1090	5.4778	0.180	24.490	0.000
1091	5.4833	0.140	24.490	0.000
1092	5.4887	0.116	24.405	0.000
1093	5.4942	0.100	24.405	0.000
1094	5.4996	0.098	24.440	0.000
1095	5.5051	0.128	24.440	0.000
1096	5.5106	0.170	24.440	0.000
1097	5.5138	0.242	24.450	0.000
1098	5.5170	0.342	24.450	0.000
1099	5.5203	0.536	24.450	0.000
1100	5.5235	0.666	24.450	0.000
1101	5.5267	0.802	24.365	0.000
1102	5.5320	0.980	24.365	0.000
1103	5.5373	1.256	24.470	0.000
1104	5.5426	1.628	24.470	0.000
1105	5.5465	1.970	24.465	0.000
1106	5.5505	2.140	24.465	0.000
1107	5.5544	2.146	24.465	0.000
1108	5.5584	2.044	24.395	0.000
1109	5.5665	1.996	24.395	0.000
1110	5.5747	2.036	24.445	0.000
1111	5.5799	2.084	24.445	0.000
1112	5.5851	2.154	24.425	0.000
1113	5.5903	2.114	24.425	0.000
1114	5.5957	1.806	24.415	0.000
1115	5.6010	1.486	24.415	0.000
1116	5.6064	1.198	24.415	0.000
1117	5.6096	0.970	24.420	0.000
1118	5.6128	0.838	24.420	0.000
1119	5.6160	0.704	24.415	0.000
1120	5.6192	0.560	24.415	0.000
1121	5.6224	0.424	24.490	0.000
1122	5.6304	0.304	24.490	0.000
1123	5.6384	0.224	24.415	0.000
1124	5.6437	0.160	24.415	0.000
1125	5.6491	0.122	24.430	0.000
1126	5.6544	0.102	24.430	0.000
1127	5.6597	0.098	24.430	0.000
1128	5.6650	0.098	24.400	0.000
1129	5.6703	0.096	24.400	0.000
1130	5.6757	0.098	24.415	0.000
1131	5.6811	0.100	24.415	0.000
1132	5.6865	0.104	24.420	0.000
1133	5.6919	0.116	24.420	0.000
1134	5.6972	0.124	24.350	0.000
1135	5.7026	0.120	24.350	0.000
1136	5.7065	0.114	24.470	0.000
1137	5.7104	0.102	24.470	0.000
1138	5.7143	0.088	24.470	0.000
1139	5.7182	0.090	24.415	0.000
1140	5.7237	0.144	24.415	0.000
1141	5.7291	0.166	24.505	0.000
1142	5.7346	0.222	24.505	0.000
1143	5.7385	0.288	24.440	0.000
1144	5.7424	0.372	24.440	0.000
1145	5.7463	0.534	24.420	0.000
1146	5.7502	0.722	24.420	0.000
1147	5.7582	0.956	24.390	0.000
1148	5.7662	1.252	24.390	0.000
1149	5.7702	1.600	24.390	0.000
1150	5.7742	1.910	24.415	0.000
1151	5.7782	2.126	24.415	0.000
1152	5.7822	2.240	24.350	0.000
1153	5.7875	2.220	24.350	0.000
1154	5.7928	2.218	24.425	0.000
1155	5.7981	2.522	24.425	0.000
1156	5.8028	2.470	24.465	0.000
1157	5.8074	2.308	24.465	0.000
1158	5.8120	2.034	24.435	0.000
1159	5.8166	1.650	24.435	0.000
1160	5.8211	1.440	24.435	0.000
1161	5.8256	1.228	24.435	0.000
1162	5.8301	1.030	24.435	0.000
1163	5.8381	0.878	24.440	0.000
1164	5.8461	0.672	24.440	0.000
1165	5.8501	0.490	24.355	0.000
1166	5.8541	0.338	24.355	0.000
1167	5.8581	0.226	24.400	0.000
1168	5.8621	0.160	24.400	0.000
1169	5.8674	0.136	24.435	0.000
1170	5.8728	0.124	24.435	0.000
1171	5.8781	0.114	24.435	0.000
1172	5.8834	0.108	24.385	0.000
1173	5.8887	0.110	24.385	0.000
1174	5.8940	0.124	24.385	0.000
1175	5.8994	0.150	24.385	0.000
1176	5.9047	0.214	24.430	0.000
1177	5.9100	0.312	24.430	0.000
1178	5.9154	0.438	24.390	0.000
1179	5.9207	0.606	24.390	0.000
1180	5.9260	0.788	24.440	0.000
1181	5.9314	0.978	24.440	0.000
1182	5.9367	1.184	24.440	0.000
1183	5.9420	1.418	24.455	0.000
1184	5.9473	1.732	24.455	0.000
1185	5.9527	2.350	24.385	0.000
1186	5.9580	2.546	24.385	0.000
1187	5.9620	2.494	24.435	0.000
1188	5.9660	2.380	24.435	0.000
1189	5.9700	2.312	24.420	0.000
1190	5.9740	2.304	24.420	0.000
1191	5.9793	2.270	24.395	0.000
1192	5.9846	2.080	24.395	0.000
1193	5.9899	1.718	24.395	0.000
1194	5.9954	1.390	24.410	0.000
1195	6.0008	1.126	24.410	0.000
1196	6.0062	0.922	24.375	0.000
1197	6.0101	0.750	24.375	0.000
1198	6.0140	0.570	24.390	0.000
1199	6.0180	0.416	24.390	0.000
1200	6.0219	0.306	24.415	0.000
1201	6.0273	0.220	24.415	0.000
1202	6.0327	0.160	24.400	0.000
1203	6.0380	0.124	24.400	0.000
1204	6.0433	0.098	24.400	0.000
1205	6.0486	0.086	24.455	0.000
1206	6.0539	0.092	24.455	0.000
1207	6.0593	0.118	24.385	0.000
1208	6.0647	0.148	24.385	0.000
1209	6.0700	0.212	24.435	0.000
1210	6.0740	0.286	24.435	0.000
1211	6.0780	0.374	24.410	0.000
1212	6.0819	0.486	24.410	0.000
1213	6.0859	0.672	24.425	0.000
1214	6.0939	0.926	24.425	0.000
1215	6.1019	1.410	24.425	0.000
1216	6.1059	1.706	24.390	0.000
1217	6.1099	1.924	24.390	0.000
1218	6.1139	2.016	24.345	0.000
1219	6.1179	2.030	24.345	0.000
1220	6.1233	2.146	24.380	0.000
1221	6.1286	2.226	24.380	0.000
1222	6.1340	2.228	24.425	0.000
1223	6.1380	2.172	24.425	0.000
1224	6.1420	2.086	24.350	0.000
1225	6.1460	1.998	24.350	0.000
1226	6.1500	1.684	24.350	0.000
1227	6.1579	1.378	24.380	0.000
1228	6.1659	1.110	24.380	0.000
1229	6.1712	0.938	24.430	0.000
1230	6.1766	0.814	24.430	0.000
1231	6.1819	0.680	24.385	0.000
1232	6.1859	0.530	24.385	0.000
1233	6.1899	0.404	24.405	0.000
1234	6.1939	0.304	24.405	0.000
1235	6.1979	0.226	24.435	0.000
1236	6.2032	0.174	24.435	0.000
1237	6.2086	0.134	24.435	0.000
1238	6.2140	0.108	24.395	0.000
1239	6.2194	0.090	24.395	0.000
1240	6.2248	0.106	24.375	0.000
1241	6.2302	0.136	24.375	0.000
1242	6.2355	0.200	24.335	0.000
1243	6.2407	0.294	24.335	0.000
1244	6.2459	0.490	24.315	0.000
1245	6.2513	0.706	24.315	0.000
1246	6.2568	0.906	24.375	0.000
1247	6.2622	1.130	24.375	0.000
1248	6.2661	1.406	24.375	0.000
1249	6.2700	1.786	24.425	0.000
1250	6.2739	2.102	24.425	0.000
1251	6.2779	2.262	24.385	0.000
1252	6.2818	2.254	24.385	0.000
1253	6.2858	2.164	24.380	0.000
1254	6.2898	2.130	24.380	0.000
1255	6.2937	2.054	24.355	0.000
1256	6.3019	1.990	24.355	0.000
1257	6.3101	1.978	24.340	0.000
1258	6.3154	1.730	24.340	0.000
1259	6.3206	1.464	24.340	0.000
1260	6.3259	1.244	24.405	0.000
1261	6.3312	1.028	24.405	0.000
1262	6.3364	0.868	24.430	0.000
1263	6.3417	0.710	24.430	0.000
1264	6.3449	0.538	24.325	0.000
1265	6.3481	0.408	24.325	0.000
1266	6.3513	0.298	24.355	0.000
1267	6.3545	0.220	24.355	0.000
1268	6.3577	0.170	24.355	0.000
1269	6.3657	0.136	24.355	0.000
1270	6.3737	0.116	24.355	0.000
1271	6.3790	0.096	24.370	0.000
1272	6.3843	0.092	24.370	0.000
1273	6.3897	0.096	24.430	0.000
1274	6.3950	0.096	24.430	0.000
1275	6.4003	0.098	24.335	0.000
1276	6.4056	0.104	24.335	0.000
1277	6.4113	0.124	24.445	0.000
1278	6.4170	0.174	24.445	0.000
1279	6.4227	0.236	24.395	0.000
1280	6.4284	0.286	24.395	0.000
1281	6.4341	0.358	24.395	0.000
1282	6.4398	0.436	24.350	0.000
1283	6.4455	0.572	24.350	0.000
1284	6.4495	0.766	24.350	0.000
1285	6.4535	0.980	24.350	0.000
1286	6.4575	1.216	24.340	0.000
1287	6.4615	1.474	24.340	0.000
1288	6.4668	1.740	24.385	0.000
1289	6.4721	1.978	24.385	0.000
1290	6.4774	2.110	24.350	0.000
1291	6.4828	2.122	24.350	0.000
1292	6.4881	2.116	24.350	0.000
1293	6.4935	2.354	24.440	0.000
1294	6.4988	2.664	24.440	0.000
1295	6.5042	2.480	24.410	0.000
1296	6.5095	2.182	24.410	0.000
1297	6.5135	1.768	24.415	0.000
1298	6.5175	1.440	24.415	0.000
1299	6.5214	1.252	24.370	0.000
1300	6.5254	1.086	24.370	0.000
1301	6.5307	0.902	24.350	0.000
1302	6.5361	0.720	24.350	0.000
1303	6.5414	0.544	24.350	0.000
1304	6.5468	0.380	24.365	0.000
1305	6.5521	0.266	24.365	0.000
1306	6.5574	0.182	24.315	0.000
1307	6.5628	0.128	24.315	0.000
1308	6.5681	0.094	24.350	0.000
1309	6.5734	0.086	24.350	0.000
1310	6.5774	0.088	24.395	0.000
1311	6.5814	0.088	24.395	0.000
1312	6.5854	0.084	24.375	0.000
1313	6.5894	0.090	24.375	0.000
1314	6.5948	0.104	24.375	0.000
1315	6.6002	0.112	24.405	0.000
1316	6.6056	0.114	24.405	0.000
1317	6.6088	0.116	24.380	0.000
1318	6.6119	0.114	24.380	0.000
1319	6.6151	0.102	24.375	0.000
1320	6.6183	0.106	24.375	0.000
1321	6.6215	0.122	24.395	0.000
1322	6.6374	0.156	24.395	0.000
1323	6.6428	0.210	24.355	0.000
1324	6.6481	0.272	24.355	0.000
1325	6.6535	0.366	24.355	0.000
1326	6.6576	0.518	24.375	0.000
1327	6.6616	0.702	24.375	0.000
1328	6.6657	0.930	24.350	0.000
1329	6.6698	1.220	24.350	0.000
1330	6.6737	1.514	24.360	0.000
1331	6.6776	1.874	24.360	0.000
1332	6.6815	2.306	24.395	0.000
1333	6.6854	2.602	24.395	0.000
1334	6.6934	2.522	24.395	0.000
1335	6.7014	2.374	24.395	0.000
1336	6.7067	2.264	24.395	0.000
1337	6.7120	2.230	24.380	0.000
1338	6.7173	2.184	24.380	0.000
1339	6.7227	1.854	24.425	0.000
1340	6.7280	1.508	24.425	0.000
1341	6.7334	1.204	24.435	0.000
1342	6.7387	0.996	24.435	0.000
1343	6.7440	0.840	24.390	0.000
1344	6.7493	0.684	24.390	0.000
1345	6.7546	0.524	24.400	0.000
1346	6.7599	0.364	24.400	0.000
1347	6.7652	0.264	24.400	0.000
1348	6.7694	0.190	24.380	0.000
1349	6.7735	0.144	24.380	0.000
1350	6.7776	0.124	24.395	0.000
1351	6.7817	0.112	24.395	0.000
1352	6.7870	0.110	24.410	0.000
1353	6.7923	0.116	24.410	0.000
1354	6.7977	0.136	24.395	0.000
1355	6.8008	0.164	24.395	0.000
1356	6.8039	0.228	24.390	0.000
1357	6.8071	0.318	24.390	0.000
1358	6.8102	0.440	24.390	0.000
1359	6.8134	0.626	24.450	0.000
1360	6.8214	0.856	24.450	0.000
1361	6.8293	1.080	24.430	0.000
1362	6.8347	1.520	24.430	0.000
1363	6.8400	2.026	24.450	0.000
1364	6.8453	2.216	24.450	0.000
1365	6.8506	2.402	24.335	0.000
1366	6.8560	2.428	24.335	0.000
1367	6.8613	2.484	24.415	0.000
1368	6.8677	2.496	24.415	0.000
1369	6.8740	2.370	24.415	0.000
1370	6.8804	2.180	24.420	0.000
1371	6.8868	2.016	24.420	0.000
1372	6.8931	1.852	24.380	0.000
1373	6.8963	1.570	24.380	0.000
1374	6.8995	1.308	24.360	0.000
1375	6.9027	1.042	24.360	0.000
1376	6.9059	0.832	24.410	0.000
1377	6.9091	0.680	24.410	0.000
1378	6.9145	0.530	24.395	0.000
1379	6.9199	0.400	24.395	0.000
1380	6.9253	0.296	24.395	0.000
1381	6.9284	0.220	24.340	0.000
1382	6.9316	0.170	24.340	0.000
1383	6.9348	0.138	24.415	0.000
1384	6.9380	0.112	24.415	0.000
1385	6.9412	0.094	24.370	0.000
1386	6.9571	0.090	24.370	0.000
1387	6.9625	0.090	24.395	0.000
1388	6.9678	0.108	24.395	0.000
1389	6.9732	0.138	24.380	0.000
1390	6.9772	0.192	24.380	0.000
1391	6.9812	0.286	24.380	0.000
1392	6.9852	0.386	24.450	0.000
1393	6.9892	0.612	24.450	0.000
1394	6.9952	0.822	24.390	0.000
1395	7.0011	0.982	24.390	0.000
1396	7.0071	1.164	24.385	0.000
1397	7.0131	1.364	24.385	0.000
1398	7.0190	1.672	24.430	0.000
1399	7.0250	1.946	24.430	0.000
1400	7.0310	2.116	24.420	0.000
1401	7.0350	2.112	24.420	0.000
1402	7.0390	2.064	24.420	0.000
1403	7.0430	2.016	24.390	0.000
1404	7.0470	1.990	24.390	0.000
1405	7.0524	1.942	24.360	0.000
1406	7.0578	1.916	24.360	0.000
1407	7.0631	1.738	24.405	0.000
1408	7.0671	1.460	24.405	0.000
1409	7.0711	1.216	24.350	0.000
1410	7.0751	1.018	24.350	0.000
1411	7.0791	0.872	24.360	0.000
1412	7.0844	0.728	24.360	0.000
1413	7.0898	0.582	24.360	0.000
1414	7.0952	0.460	24.410	0.000
1415	7.1006	0.344	24.410	0.000
1416	7.1059	0.250	24.310	0.000
1417	7.1113	0.188	24.310	0.000
1418	7.1166	0.140	24.405	0.000
1419	7.1218	0.112	24.405	0.000
1420	7.1271	0.096	24.370	0.000
1421	7.1303	0.094	24.370	0.000
1422	7.1335	0.098	24.330	0.000
1423	7.1367	0.098	24.330	0.000
1424	7.1398	0.106	24.330	0.000
1425	7.1430	0.108	24.325	0.000
1426	7.1591	0.110	24.325	0.000
1427	7.1631	0.114	24.405	0.000
1428	7.1670	0.106	24.405	0.000
1429	7.1710	0.100	24.450	0.000
1430	7.1750	0.098	24.450	0.000
1431	7.1803	0.092	24.345	0.000
1432	7.1856	0.080	24.345	0.000
1433	7.1909	0.076	24.330	0.000
1434	7.1941	0.082	24.330	0.000
1435	7.1973	0.082	24.330	0.000
1436	7.2005	0.072	24.380	0.000
1437	7.2037	0.074	24.380	0.000
1438	7.2069	0.102	24.400	0.000
1439	7.2229	0.154	24.400	0.000
1440	7.2283	0.198	24.340	0.000
1441	7.2337	0.268	24.340	0.000
1442	7.2392	0.356	24.350	0.000
1443	7.2431	0.470	24.350	0.000
1444	7.2470	0.654	24.405	0.000
1445	7.2510	0.866	24.405	0.000
1446	7.2549	1.132	24.405	0.000
1447	7.2589	1.434	24.405	0.000
1448	7.2629	1.806	24.405	0.000
1449	7.2669	2.176	24.495	0.000
1450	7.2709	2.324	24.495	0.000
1451	7.2790	2.328	24.495	0.000
1452	7.2871	2.248	24.495	0.000
1453	7.2924	2.162	24.430	0.000
1454	7.2978	2.488	24.430	0.000
1455	7.3031	2.578	24.365	0.000
1456	7.3084	2.412	24.365	0.000
1457	7.3137	1.996	24.365	0.000
1458	7.3190	1.592	24.415	0.000
1459	7.3222	1.288	24.415	0.000
1460	7.3254	1.074	24.465	0.000
1461	7.3286	0.904	24.465	0.000
1462	7.3318	0.782	24.415	0.000
1463	7.3350	0.620	24.415	0.000
1464	7.3429	0.486	24.425	0.000
1465	7.3509	0.346	24.425	0.000
1466	7.3562	0.218	24.380	0.000
1467	7.3616	0.142	24.380	0.000
1468	7.3669	0.098	24.380	0.000
1469	7.3722	0.080	24.380	0.000
1470	7.3775	0.088	24.380	0.000
1471	7.3828	0.102	24.395	0.000
1472	7.3868	0.104	24.395	0.000
1473	7.3908	0.100	24.430	0.000
1474	7.3948	0.090	24.430	0.000
1475	7.3988	0.094	24.415	0.000
1476	7.4070	0.100	24.415	0.000
1477	7.4151	0.118	24.430	0.000
1478	7.4191	0.168	24.430	0.000
1479	7.4232	0.222	24.430	0.000
1480	7.4272	0.254	24.365	0.000
1481	7.4312	0.300	24.365	0.000
1482	7.4364	0.374	24.350	0.000
1483	7.4417	0.494	24.350	0.000
1484	7.4470	0.692	24.420	0.000
1485	7.4509	0.984	24.420	0.000
1486	7.4548	1.348	24.350	0.000
1487	7.4588	1.686	24.350	0.000
1488	7.4627	1.990	24.420	0.000
1489	7.4707	2.414	24.420	0.000
1490	7.4787	2.768	24.420	0.000
1491	7.4841	2.686	24.360	0.000
1492	7.4895	2.602	24.360	0.000
1493	7.4949	2.452	24.390	0.000
1494	7.4990	2.356	24.390	0.000
1495	7.5030	2.278	24.455	0.000
1496	7.5071	1.872	24.455	0.000
1497	7.5112	1.546	24.420	0.000
1498	7.5150	1.270	24.420	0.000
1499	7.5189	1.076	24.420	0.000
1500	7.5228	0.882	24.375	0.000
1501	7.5267	0.670	24.375	0.000
1502	7.5347	0.466	24.415	0.000
1503	7.5427	0.308	24.415	0.000
1504	7.5480	0.212	24.405	0.000
1505	7.5533	0.156	24.405	0.000
1506	7.5587	0.124	24.435	0.000
1507	7.5641	0.108	24.435	0.000
1508	7.5695	0.098	24.440	0.000
1509	7.5749	0.094	24.440	0.000
1510	7.5802	0.122	24.440	0.000
1511	7.5854	0.162	24.435	0.000
1512	7.5907	0.242	24.435	0.000
1513	7.5960	0.350	24.405	0.000
1514	7.6013	0.500	24.405	0.000
1515	7.6066	0.700	24.405	0.000
1516	7.6106	0.904	24.405	0.000
1517	7.6146	1.118	24.395	0.000
1518	7.6187	1.610	24.395	0.000
1519	7.6227	1.950	24.370	0.000
1520	7.6281	2.116	24.370	0.000
1521	7.6335	2.136	24.370	0.000
1522	7.6390	2.058	24.375	0.000
1523	7.6421	2.070	24.375	0.000
1524	7.6452	2.086	24.430	0.000
1525	7.6484	2.074	24.430	0.000
1526	7.6515	2.046	24.395	0.000
1527	7.6546	1.804	24.395	0.000
1528	7.6626	1.498	24.400	0.000
1529	7.6706	1.202	24.400	0.000
1530	7.6759	0.950	24.425	0.000
1531	7.6812	0.780	24.425	0.000
1532	7.6865	0.652	24.425	0.000
1533	7.6918	0.530	24.360	0.000
1534	7.6972	0.416	24.360	0.000
1535	7.7025	0.316	24.375	0.000
1536	7.7065	0.238	24.375	0.000
1537	7.7105	0.178	24.435	0.000
1538	7.7145	0.134	24.435	0.000
1539	7.7185	0.114	24.405	0.000
1540	7.7265	0.100	24.405	0.000
1541	7.7345	0.090	24.415	0.000
1542	7.7385	0.094	24.415	0.000
1543	7.7426	0.100	24.415	0.000
1544	7.7466	0.106	24.415	0.000
1545	7.7507	0.114	24.415	0.000
1546	7.7561	0.118	24.385	0.000
1547	7.7615	0.116	24.385	0.000
1548	7.7669	0.104	24.405	0.000
1549	7.7708	0.100	24.405	0.000
1550	7.7747	0.092	24.440	0.000
1551	7.7786	0.086	24.440	0.000
1552	7.7825	0.086	24.395	0.000
1553	7.7907	0.086	24.395	0.000
1554	7.7989	0.082	24.395	0.000
1555	7.8041	0.078	24.335	0.000
1556	7.8093	0.068	24.335	0.000
1557	7.8145	0.066	24.370	0.000
1558	7.8198	0.084	24.370	0.000
1559	7.8252	0.110	24.380	0.000
1560	7.8305	0.166	24.380	0.000
1561	7.8337	0.238	24.380	0.000
1562	7.8369	0.348	24.380	0.000
1563	7.8402	0.524	24.420	0.000
1564	7.8434	0.782	24.420	0.000
1565	7.8466	0.972	24.420	0.000
1566	7.8545	1.226	24.410	0.000
1567	7.8625	1.502	24.410	0.000
1568	7.8678	1.958	24.385	0.000
1569	7.8732	2.466	24.385	0.000
1570	7.8785	2.668	24.435	0.000
1571	7.8838	2.564	24.435	0.000
1572	7.8892	2.334	24.410	0.000
1573	7.8945	2.210	24.410	0.000
1574	7.8977	2.134	24.450	0.000
1575	7.9009	2.124	24.450	0.000
1576	7.9041	2.066	24.450	0.000
1577	7.9073	1.744	24.430	0.000
1578	7.9105	1.450	24.430	0.000
1579	7.9184	1.182	24.460	0.000
1580	7.9263	0.950	24.460	0.000
1581	7.9316	0.780	24.430	0.000
1582	7.9370	0.632	24.430	0.000
1583	7.9423	0.510	24.380	0.000
1584	7.9476	0.410	24.380	0.000
1585	7.9529	0.298	24.395	0.000
1586	7.9582	0.214	24.395	0.000
1587	7.9622	0.156	24.395	0.000
1588	7.9662	0.110	24.350	0.000
1589	7.9702	0.092	24.350	0.000
1590	7.9742	0.096	24.385	0.000
1591	7.9822	0.134	24.385	0.000
1592	7.9902	0.202	24.340	0.000
1593	7.9943	0.332	24.340	0.000
1594	7.9984	0.400	24.370	0.000
1595	8.0026	0.500	24.370	0.000
1596	8.0067	0.642	24.440	0.000
1597	8.0118	0.830	24.440	0.000
1598	8.0170	1.112	24.440	0.000
1599	8.0222	1.462	24.415	0.000
1600	8.0262	1.792	24.415	0.000
1601	8.0302	1.990	24.330	0.000
1602	8.0342	2.066	24.330	0.000
1603	8.0382	2.060	24.405	0.000
1604	8.0464	2.044	24.405	0.000
1605	8.0546	2.032	24.455	0.000
1606	8.0598	2.076	24.455	0.000
1607	8.0651	2.234	24.410	0.000
1608	8.0703	2.610	24.410	0.000
1609	8.0743	2.384	24.410	0.000
1610	8.0783	1.998	24.430	0.000
1611	8.0823	1.582	24.430	0.000
1612	8.0863	1.266	24.420	0.000
1613	8.0903	1.096	24.420	0.000
1614	8.0943	0.954	24.435	0.000
1615	8.0983	0.792	24.435	0.000
1616	8.1023	0.618	24.405	0.000
1617	8.1103	0.454	24.405	0.000
1618	8.1182	0.312	24.400	0.000
1619	8.1236	0.214	24.400	0.000
1620	8.1289	0.154	24.400	0.000
1621	8.1342	0.110	24.370	0.000
1622	8.1396	0.082	24.370	0.000
1623	8.1449	0.064	24.395	0.000
1624	8.1502	0.062	24.395	0.000
1625	8.1556	0.080	24.465	0.000
1626	8.1609	0.114	24.465	0.000
1627	8.1662	0.180	24.370	0.000
1628	8.1715	0.264	24.370	0.000
1629	8.1768	0.358	24.395	0.000
1630	8.1822	0.476	24.395	0.000
1631	8.1862	0.600	24.395	0.000
1632	8.1903	0.780	24.400	0.000
1633	8.1944	1.038	24.400	0.000
1634	8.1984	1.348	24.360	0.000
1635	8.2037	1.674	24.360	0.000
1636	8.2089	1.942	24.395	0.000
1637	8.2141	2.098	24.395	0.000
1638	8.2181	2.388	24.280	0.000
1639	8.2221	2.398	24.280	0.000
1640	8.2261	2.248	24.380	0.000
1641	8.2301	2.158	24.380	0.000
1642	8.2382	2.012	24.380	0.000
1643	8.2463	1.960	24.440	0.000
1644	8.2503	1.732	24.440	0.000
1645	8.2543	1.426	24.370	0.000
1646	8.2584	1.158	24.370	0.000
1647	8.2624	0.922	24.290	0.000
1648	8.2677	0.742	24.290	0.000
1649	8.2730	0.586	24.400	0.000
1650	8.2784	0.418	24.400	0.000
1651	8.2823	0.296	24.395	0.000
1652	8.2862	0.218	24.395	0.000
1653	8.2902	0.166	24.395	0.000
1654	8.2941	0.128	24.310	0.000
1655	8.3021	0.104	24.310	0.000
1656	8.3100	0.090	24.370	0.000
1657	8.3153	0.086	24.370	0.000
1658	8.3207	0.090	24.350	0.000
1659	8.3260	0.098	24.350	0.000
1660	8.3301	0.106	24.325	0.000
1661	8.3341	0.106	24.325	0.000
1662	8.3382	0.120	24.410	0.000
1663	8.3423	0.144	24.410	0.000
1664	8.3462	0.194	24.410	0.000
1665	8.3502	0.252	24.425	0.000
1666	8.3541	0.328	24.425	0.000
1667	8.3580	0.442	24.435	0.000
1668	8.3660	0.592	24.435	0.000
1669	8.3740	0.754	24.365	0.000
1670	8.3795	0.968	24.365	0.000
1671	8.3849	1.316	24.425	0.000
1672	8.3904	1.992	24.425	0.000
1673	8.3956	2.364	24.385	0.000
1674	8.4008	2.532	24.385	0.000
1675	8.4060	2.516	24.385	0.000
1676	8.4092	2.460	24.395	0.000
1677	8.4124	2.448	24.395	0.000
1678	8.4156	2.324	24.335	0.000
1679	8.4188	2.166	24.335	0.000
1680	8.4220	2.052	24.420	0.000
1681	8.4300	1.744	24.420	0.000
1682	8.4379	1.458	24.370	0.000
1683	8.4433	1.196	24.370	0.000
1684	8.4486	0.968	24.385	0.000
1685	8.4540	0.770	24.385	0.000
1686	8.4593	0.606	24.385	0.000
1687	8.4646	0.454	24.415	0.000
1688	8.4699	0.332	24.415	0.000
1689	8.4731	0.242	24.380	0.000
1690	8.4763	0.182	24.380	0.000
1691	8.4795	0.140	24.375	0.000
1692	8.4827	0.114	24.375	0.000
1693	8.4859	0.096	24.460	0.000
1694	8.4939	0.088	24.460	0.000
1695	8.5019	0.106	24.360	0.000
1696	8.5072	0.140	24.360	0.000
1697	8.5126	0.190	24.360	0.000
1698	8.5180	0.264	24.370	0.000
1699	8.5233	0.356	24.370	0.000
1700	8.5286	0.496	24.300	0.000
1701	8.5339	0.798	24.300	0.000
1702	8.5379	1.110	24.350	0.000
1703	8.5419	1.400	24.350	0.000
1704	8.5459	1.666	24.370	0.000
1705	8.5499	1.850	24.370	0.000
1706	8.5579	2.086	24.325	0.000
1707	8.5659	2.158	24.325	0.000
1708	8.5712	2.220	24.325	0.000
1709	8.5766	2.268	24.415	0.000
1710	8.5819	2.188	24.415	0.000
1711	8.5859	2.102	24.450	0.000
1712	8.5899	1.996	24.450	0.000
1713	8.5940	1.872	24.375	0.000
1714	8.5980	1.632	24.375	0.000
1715	8.6012	1.392	24.360	0.000
1716	8.6043	1.212	24.360	0.000
1717	8.6075	1.066	24.370	0.000
1718	8.6107	0.888	24.370	0.000
1719	8.6139	0.710	24.370	0.000
1720	8.6298	0.522	24.370	0.000
1721	8.6351	0.368	24.370	0.000
1722	8.6404	0.266	24.430	0.000
1723	8.6457	0.208	24.430	0.000
1724	8.6511	0.166	24.340	0.000
1725	8.6564	0.134	24.340	0.000
1726	8.6617	0.104	24.380	0.000
1727	8.6657	0.086	24.380	0.000
1728	8.6697	0.082	24.360	0.000
1729	8.6737	0.106	24.360	0.000
1730	8.6777	0.152	24.360	0.000
1731	8.6832	0.296	24.350	0.000
1732	8.6887	0.434	24.350	0.000
1733	8.6941	0.562	24.410	0.000
1734	8.6993	0.716	24.410	0.000
1735	8.7045	0.892	24.360	0.000
1736	8.7097	1.182	24.360	0.000
1737	8.7152	1.578	24.440	0.000
1738	8.7206	1.876	24.440	0.000
1739	8.7261	2.094	24.420	0.000
1740	8.7293	2.188	24.420	0.000
1741	8.7324	2.226	24.420	0.000
1742	8.7355	2.182	24.395	0.000
1743	8.7387	2.134	24.395	0.000
1744	8.7418	2.056	24.415	0.000
1745	8.7498	1.994	24.415	0.000
1746	8.7578	2.202	24.360	0.000
1747	8.7631	2.108	24.360	0.000
1748	8.7684	1.834	24.305	0.000
1749	8.7738	1.520	24.305	0.000
1750	8.7791	1.216	24.360	0.000
1751	8.7844	1.034	24.360	0.000
1752	8.7898	0.904	24.360	0.000
1753	8.7930	0.744	24.415	0.000
1754	8.7961	0.586	24.415	0.000
1755	8.7993	0.434	24.370	0.000
1756	8.8025	0.308	24.370	0.000
1757	8.8057	0.220	24.350	0.000
1758	8.8216	0.154	24.350	0.000
1759	8.8257	0.118	24.355	0.000
1760	8.8297	0.098	24.355	0.000
1761	8.8337	0.090	24.395	0.000
1762	8.8377	0.090	24.395	0.000
1763	8.8431	0.094	24.395	0.000
1764	8.8484	0.120	24.375	0.000
1765	8.8537	0.150	24.375	0.000
1766	8.8577	0.212	24.385	0.000
1767	8.8617	0.288	24.385	0.000
1768	8.8657	0.390	24.405	0.000
1769	8.8697	0.520	24.405	0.000
1770	8.8776	0.680	24.350	0.000
1771	8.8856	0.898	24.350	0.000
1772	8.8910	1.158	24.395	0.000
1773	8.8965	1.468	24.395	0.000
1774	8.9019	1.756	24.395	0.000
1775	8.9059	1.990	24.330	0.000
1776	8.9099	2.296	24.330	0.000
1777	8.9139	2.610	24.405	0.000
1778	8.9179	2.478	24.405	0.000
1779	8.9218	2.390	24.340	0.000
1780	8.9257	2.240	24.340	0.000
1781	8.9296	1.998	24.420	0.000
1782	8.9336	1.750	24.420	0.000
1783	8.9416	1.436	24.375	0.000
1784	8.9496	1.144	24.375	0.000
1785	8.9549	0.934	24.375	0.000
1786	8.9603	0.752	24.415	0.000
1787	8.9656	0.578	24.415	0.000
1788	8.9709	0.414	24.350	0.000
1789	8.9762	0.286	24.350	0.000
1790	8.9815	0.210	24.335	0.000
1791	8.9847	0.150	24.335	0.000
1792	8.9879	0.106	24.290	0.000
1793	8.9911	0.084	24.290	0.000
1794	8.9943	0.078	24.350	0.000
1795	8.9975	0.080	24.350	0.000
1796	9.0055	0.084	24.350	0.000
1797	9.0135	0.092	24.330	0.000
1798	9.0188	0.114	24.330	0.000
1799	9.0242	0.152	24.355	0.000
1800	9.0295	0.204	24.355	0.000
1801	9.0349	0.268	24.370	0.000
1802	9.0402	0.344	24.370	0.000
1803	9.0456	0.470	24.430	0.000
1804	9.0495	0.614	24.430	0.000
1805	9.0535	0.824	24.350	0.000
1806	9.0575	1.072	24.350	0.000
1807	9.0615	1.358	24.350	0.000
1808	9.0697	1.728	24.370	0.000
1809	9.0779	2.250	24.370	0.000
1810	9.0818	2.396	24.390	0.000
1811	9.0858	2.362	24.390	0.000
1812	9.0897	2.248	24.345	0.000
1813	9.0937	2.198	24.345	0.000
1814	9.0989	2.246	24.370	0.000
1815	9.1042	2.198	24.370	0.000
1816	9.1095	2.076	24.345	0.000
1817	9.1135	1.814	24.345	0.000
1818	9.1174	1.474	24.345	0.000
1819	9.1214	1.180	24.360	0.000
1820	9.1254	0.950	24.360	0.000
1821	9.1334	0.792	24.365	0.000
1822	9.1414	0.644	24.365	0.000
1823	9.1469	0.496	24.360	0.000
1824	9.1524	0.384	24.360	0.000
1825	9.1578	0.278	24.385	0.000
1826	9.1618	0.210	24.385	0.000
1827	9.1658	0.162	24.355	0.000
1828	9.1698	0.126	24.355	0.000
1829	9.1738	0.108	24.355	0.000
1830	9.1777	0.098	24.355	0.000
1831	9.1816	0.094	24.355	0.000
1832	9.1855	0.128	24.325	0.000
1833	9.1894	0.174	24.325	0.000
1834	9.1976	0.254	24.325	0.000
1835	9.2058	0.358	24.325	0.000
1836	9.2111	0.480	24.405	0.000
1837	9.2165	0.660	24.405	0.000
1838	9.2218	0.984	24.320	0.000
1839	9.2270	1.428	24.320	0.000
1840	9.2322	1.766	24.320	0.000
1841	9.2374	2.056	24.350	0.000
1842	9.2406	2.186	24.350	0.000
1843	9.2438	2.276	24.365	0.000
1844	9.2469	2.352	24.365	0.000
1845	9.2501	2.324	24.380	0.000
1846	9.2533	2.220	24.380	0.000
1847	9.2613	2.180	24.395	0.000
1848	9.2693	2.160	24.395	0.000
1849	9.2747	2.048	24.395	0.000
1850	9.2801	1.824	24.395	0.000
1851	9.2855	1.460	24.395	0.000
1852	9.2908	1.158	24.320	0.000
1853	9.2961	0.966	24.320	0.000
1854	9.3014	0.846	24.385	0.000
1855	9.3078	0.730	24.385	0.000
1856	9.3142	0.598	24.435	0.000
1857	9.3205	0.450	24.435	0.000
1858	9.3269	0.318	24.350	0.000
1859	9.3333	0.220	24.350	0.000
1860	9.3365	0.158	24.410	0.000
1861	9.3397	0.124	24.410	0.000
1862	9.3429	0.106	24.410	0.000
1863	9.3461	0.098	24.340	0.000
1864	9.3493	0.114	24.340	0.000
1865	9.3546	0.150	24.300	0.000
1866	9.3600	0.198	24.300	0.000
1867	9.3654	0.320	24.390	0.000
1868	9.3693	0.430	24.390	0.000
1869	9.3733	0.554	24.420	0.000
1870	9.3772	0.748	24.420	0.000
1871	9.3812	0.980	24.350	0.000
1872	9.3892	1.292	24.350	0.000
1873	9.3972	1.572	24.350	0.000
1874	9.4026	1.790	24.385	0.000
1875	9.4079	1.896	24.385	0.000
1876	9.4133	1.922	24.400	0.000
1877	9.4173	1.960	24.400	0.000
1878	9.4213	2.018	24.390	0.000
1879	9.4253	2.010	24.390	0.000
1880	9.4293	1.964	24.350	0.000
1881	9.4333	1.950	24.350	0.000
1882	9.4372	2.220	24.330	0.000
1883	9.4412	2.254	24.330	0.000
1884	9.4452	2.016	24.330	0.000
1885	9.4533	1.734	24.335	0.000
1886	9.4614	1.422	24.335	0.000
1887	9.4666	1.210	24.405	0.000
1888	9.4719	1.060	24.405	0.000
1889	9.4771	0.858	24.415	0.000
1890	9.4825	0.682	24.415	0.000
1891	9.4878	0.516	24.315	0.000
1892	9.4932	0.374	24.315	0.000
1893	9.4972	0.268	24.340	0.000
1894	9.5012	0.194	24.340	0.000
1895	9.5052	0.142	24.340	0.000
1896	9.5092	0.106	24.315	0.000
1897	9.5145	0.082	24.315	0.000
1898	9.5198	0.080	24.325	0.000
1899	9.5252	0.086	24.325	0.000
1900	9.5306	0.096	24.370	0.000
1901	9.5360	0.130	24.370	0.000
1902	9.5414	0.188	24.310	0.000
1903	9.5467	0.254	24.310	0.000
1904	9.5521	0.322	24.310	0.000
1905	9.5574	0.432	24.355	0.000
1906	9.5606	0.564	24.355	0.000
1907	9.5637	0.710	24.380	0.000
1908	9.5669	0.932	24.380	0.000
1909	9.5700	1.200	24.370	0.000
1910	9.5731	1.488	24.370	0.000
1911	9.5812	1.744	24.340	0.000
1912	9.5893	1.894	24.340	0.000
1913	9.5947	2.086	24.410	0.000
1914	9.6000	2.344	24.410	0.000
1915	9.6054	2.244	24.410	0.000
1916	9.6108	2.170	24.360	0.000
1917	9.6161	2.126	24.360	0.000
1918	9.6214	1.956	24.350	0.000
1919	9.6254	1.724	24.350	0.000
1920	9.6293	1.428	24.405	0.000
1921	9.6332	1.170	24.405	0.000
1922	9.6371	0.974	24.295	0.000
1923	9.6451	0.786	24.295	0.000
1924	9.6531	0.612	24.415	0.000
1925	9.6570	0.470	24.415	0.000
1926	9.6610	0.348	24.415	0.000
1927	9.6650	0.252	24.380	0.000
1928	9.6690	0.192	24.380	0.000
1929	9.6744	0.148	24.350	0.000
1930	9.6798	0.112	24.350	0.000
1931	9.6852	0.114	24.395	0.000
1932	9.6891	0.144	24.395	0.000
1933	9.6931	0.184	24.325	0.000
1934	9.6970	0.264	24.325	0.000
1935	9.7010	0.368	24.370	0.000
1936	9.7090	0.516	24.370	0.000
1937	9.7170	0.708	24.370	0.000
1938	9.7225	0.948	24.330	0.000
1939	9.7279	1.234	24.330	0.000
1940	9.7333	1.512	24.365	0.000
1941	9.7372	1.832	24.365	0.000
1942	9.7411	2.390	24.440	0.000
1943	9.7450	2.444	24.440	0.000
1944	9.7489	2.396	24.425	0.000
1945	9.7529	2.318	24.425	0.000
1946	9.7569	2.288	24.380	0.000
1947	9.7609	2.342	24.380	0.000
1948	9.7649	2.360	24.380	0.000
1949	9.7729	2.290	24.365	0.000
1950	9.7809	1.974	24.365	0.000
1951	9.7862	1.592	24.335	0.000
1952	9.7916	1.282	24.335	0.000
1953	9.7969	1.002	24.335	0.000
1954	9.8023	0.822	24.335	0.000
1955	9.8078	0.684	24.340	0.000
1956	9.8132	0.540	24.340	0.000
1957	9.8164	0.408	24.335	0.000
1958	9.8195	0.300	24.335	0.000
1959	9.8226	0.224	24.335	0.000
1960	9.8257	0.160	24.295	0.000
1961	9.8288	0.108	24.295	0.000
1962	9.8370	0.082	24.395	0.000
1963	9.8452	0.074	24.395	0.000
1964	9.8505	0.076	24.380	0.000
1965	9.8558	0.088	24.380	0.000
1966	9.8612	0.122	24.270	0.000
1967	9.8664	0.168	24.270	0.000
1968	9.8716	0.230	24.295	0.000
1969	9.8769	0.310	24.295	0.000
1970	9.8808	0.382	24.295	0.000
1971	9.8848	0.490	24.295	0.000
1972	9.8888	0.686	24.295	0.000
1973	9.8928	1.040	24.395	0.000
1974	9.9007	1.328	24.395	0.000
1975	9.9087	1.566	24.310	0.000
1976	9.9128	1.748	24.310	0.000
1977	9.9169	1.820	24.395	0.000
1978	9.9210	1.918	24.395	0.000
1979	9.9251	2.012	24.360	0.000
1980	9.9303	2.012	24.360	0.000
1981	9.9355	2.050	24.360	0.000
1982	9.9407	2.062	24.325	0.000
1983	9.9447	2.054	24.325	0.000
1984	9.9487	2.028	24.340	0.000
1985	9.9527	1.792	24.340	0.000
1986	9.9567	1.488	24.355	0.000
1987	9.9649	1.232	24.355	0.000
1988	9.9731	1.060	24.370	0.000
1989	9.9783	0.924	24.370	0.000
1990	9.9835	0.782	24.320	0.000
1991	9.9887	0.628	24.320	0.000
1992	9.9928	0.484	24.320	0.000
1993	9.9968	0.350	24.355	0.000
1994	10.0009	0.254	24.355	0.000
1995	10.0050	0.182	24.360	0.000
1996	10.0089	0.138	24.360	0.000
1997	10.0128	0.116	24.375	0.000
1998	10.0167	0.104	24.375	0.000
1999	10.0207	0.106	24.385	0.000
2000	10.0287	0.138	24.385	0.000
2001	10.0367	0.196	24.365	0.000
2002	10.0420	0.316	24.365	0.000
2003	10.0473	0.496	24.365	0.000
2004	10.0526	0.632	24.330	0.000
2005	10.0579	0.836	24.330	0.000
2006	10.0633	1.076	24.380	0.000
2007	10.0686	1.382	24.380	0.000
2008	10.0726	1.662	24.325	0.000
2009	10.0766	1.850	24.325	0.000
2010	10.0806	2.018	24.295	0.000
2011	10.0845	2.126	24.295	0.000
2012	10.0899	2.182	24.370	0.000
2013	10.0952	2.192	24.370	0.000
2014	10.1005	2.212	24.370	0.000
2015	10.1060	2.174	24.335	0.000
2016	10.1115	2.016	24.335	0.000
2017	10.1170	1.826	24.350	0.000
2018	10.1223	1.592	24.350	0.000
2019	10.1276	1.376	24.360	0.000
2020	10.1329	1.192	24.360	0.000
[truncated: 12,004 more rows]
