# Supplementary material for: Applications of a novel reciprocating positive displacement pump in the simulation of pulsatile arterial blood flow
Source: PLoS One. 2022 Dec 13;17(12):e0270780. doi: 10.1371/journal.pone.0270780 (PMC9746965; doi:10.1371/journal.pone.0270780)
Supplement: S1 File — (ZIP) [file pone.0270780.s001.zip › Supporting Information Data Files/Flow Rates/Splenic/Splenic Rostral Raised (u) 13.csv]

Viewer Version	2.91
COM HW Type	RS485/USB Sensor Cable
COM HW Config	Config String: COM10, 115200, ECHOOFF
Sensor Cable Version	1.8
Product Type	Liquid Flow Sensor (SF06 Chip)
Product COM Protocol Config	SHDLC Device Address: 0
Product ID	SLF3S-1300F
Sensor Serial	2109-000156
I2C Address	8
Supply Voltage	3.5 V
Command Address	0x3608
Sampling Time [ms]	5
Scale Factor Flow lin.	500
Scale Factor Temp lin.	200
Scale Factor Custom	1
Sample #	Relative Time[s]	Flow linearized [ml/min]	Temperature linearized [deg C]	Custom []
266	1.3468	0.008	24.600	0.000
267	1.3508	0.008	24.545	0.000
268	1.3549	0.000	24.545	0.000
269	1.3590	-0.008	24.530	0.000
270	1.3642	-0.010	24.530	0.000
271	1.3695	-0.014	24.550	0.000
272	1.3747	-0.014	24.550	0.000
273	1.3799	-0.004	24.550	0.000
274	1.3852	0.000	24.550	0.000
275	1.3905	0.004	24.550	0.000
276	1.3958	0.006	24.535	0.000
277	1.4012	0.000	24.535	0.000
278	1.4065	-0.008	24.545	0.000
279	1.4105	-0.006	24.545	0.000
280	1.4145	-0.004	24.595	0.000
281	1.4186	-0.008	24.595	0.000
282	1.4226	-0.002	24.600	0.000
283	1.4305	0.000	24.600	0.000
284	1.4385	-0.002	24.585	0.000
285	1.4425	-0.008	24.585	0.000
286	1.4465	-0.006	24.585	0.000
287	1.4505	-0.002	24.620	0.000
288	1.4545	-0.004	24.620	0.000
289	1.4598	-0.010	24.550	0.000
290	1.4651	-0.004	24.550	0.000
291	1.4704	0.000	24.620	0.000
292	1.4757	-0.002	24.620	0.000
293	1.4811	-0.006	24.600	0.000
294	1.4864	0.002	24.600	0.000
295	1.4917	0.004	24.535	0.000
296	1.4971	-0.002	24.535	0.000
297	1.5024	-0.006	24.535	0.000
298	1.5079	-0.010	24.555	0.000
299	1.5134	-0.012	24.555	0.000
300	1.5189	-0.010	24.590	0.000
301	1.5228	-0.004	24.590	0.000
302	1.5267	0.000	24.605	0.000
303	1.5305	0.004	24.605	0.000
304	1.5344	0.010	24.640	0.000
305	1.5398	0.004	24.640	0.000
306	1.5451	-0.004	24.600	0.000
307	1.5504	-0.014	24.600	0.000
308	1.5557	-0.012	24.600	0.000
309	1.5611	-0.008	24.640	0.000
310	1.5664	-0.012	24.640	0.000
311	1.5717	-0.006	24.620	0.000
312	1.5770	0.002	24.620	0.000
313	1.5823	0.004	24.720	0.000
314	1.5877	-0.002	24.720	0.000
315	1.5930	-0.008	24.670	0.000
316	1.5984	-0.004	24.670	0.000
317	1.6024	-0.002	24.670	0.000
318	1.6064	-0.006	24.655	0.000
319	1.6103	-0.004	24.655	0.000
320	1.6143	0.002	24.705	0.000
321	1.6197	0.002	24.705	0.000
322	1.6251	-0.002	24.685	0.000
323	1.6305	-0.006	24.685	0.000
324	1.6358	-0.008	24.690	0.000
325	1.6411	-0.008	24.690	0.000
326	1.6464	-0.008	24.620	0.000
327	1.6517	-0.008	24.620	0.000
328	1.6570	-0.002	24.620	0.000
329	1.6623	-0.002	24.660	0.000
330	1.6664	-0.004	24.660	0.000
331	1.6705	0.002	24.685	0.000
332	1.6745	-0.002	24.685	0.000
333	1.6786	-0.004	24.730	0.000
334	1.6838	-0.002	24.730	0.000
335	1.6890	-0.004	24.640	0.000
336	1.6943	-0.010	24.640	0.000
337	1.6996	-0.012	24.665	0.000
338	1.7049	-0.010	24.665	0.000
339	1.7103	-0.004	24.665	0.000
340	1.7156	0.002	24.650	0.000
341	1.7210	0.006	24.650	0.000
342	1.7263	0.004	24.650	0.000
343	1.7304	0.002	24.650	0.000
344	1.7345	-0.002	24.675	0.000
345	1.7385	-0.012	24.675	0.000
346	1.7426	-0.010	24.710	0.000
347	1.7504	-0.006	24.710	0.000
348	1.7582	-0.002	24.640	0.000
349	1.7622	-0.002	24.640	0.000
350	1.7662	-0.004	24.640	0.000
351	1.7702	-0.004	24.720	0.000
352	1.7742	-0.006	24.720	0.000
353	1.7796	-0.006	24.700	0.000
354	1.7850	-0.002	24.700	0.000
355	1.7903	-0.002	24.735	0.000
356	1.7943	-0.004	24.735	0.000
357	1.7983	-0.006	24.755	0.000
358	1.8023	-0.004	24.755	0.000
359	1.8063	-0.004	24.745	0.000
360	1.8143	-0.008	24.745	0.000
361	1.8222	-0.004	24.745	0.000
362	1.8276	-0.002	24.780	0.000
363	1.8329	-0.006	24.780	0.000
364	1.8383	-0.004	24.725	0.000
365	1.8423	-0.006	24.725	0.000
366	1.8463	-0.008	24.695	0.000
367	1.8503	-0.002	24.695	0.000
368	1.8543	0.006	24.730	0.000
369	1.8583	0.002	24.730	0.000
370	1.8623	-0.004	24.765	0.000
371	1.8663	-0.010	24.765	0.000
372	1.8703	-0.012	24.765	0.000
373	1.8783	-0.012	24.700	0.000
374	1.8863	-0.010	24.700	0.000
375	1.8917	0.002	24.775	0.000
376	1.8970	0.008	24.775	0.000
377	1.9024	0.008	24.765	0.000
378	1.9078	0.002	24.765	0.000
379	1.9132	-0.010	24.845	0.000
380	1.9185	-0.010	24.845	0.000
381	1.9225	-0.008	24.765	0.000
382	1.9264	-0.006	24.765	0.000
383	1.9303	-0.002	24.765	0.000
384	1.9342	0.004	24.805	0.000
385	1.9395	-0.002	24.805	0.000
386	1.9448	-0.012	24.730	0.000
387	1.9501	-0.012	24.730	0.000
388	1.9555	-0.008	24.735	0.000
389	1.9608	-0.006	24.735	0.000
390	1.9662	-0.002	24.805	0.000
391	1.9715	0.006	24.805	0.000
392	1.9768	0.008	24.760	0.000
393	1.9821	-0.002	24.760	0.000
394	1.9861	-0.010	24.760	0.000
395	1.9902	-0.006	24.800	0.000
396	1.9942	-0.002	24.800	0.000
397	1.9982	-0.006	24.825	0.000
398	2.0062	-0.002	24.825	0.000
399	2.0142	0.000	24.810	0.000
400	2.0182	-0.006	24.810	0.000
401	2.0222	-0.014	24.820	0.000
402	2.0263	-0.014	24.820	0.000
403	2.0303	-0.010	24.775	0.000
404	2.0356	-0.002	24.775	0.000
405	2.0409	0.008	24.775	0.000
406	2.0462	0.010	24.790	0.000
407	2.0501	0.004	24.790	0.000
408	2.0541	-0.004	24.805	0.000
409	2.0581	-0.010	24.805	0.000
410	2.0620	-0.014	24.800	0.000
411	2.0701	-0.012	24.800	0.000
412	2.0783	-0.004	24.830	0.000
413	2.0835	-0.002	24.830	0.000
414	2.0888	0.002	24.825	0.000
415	2.0941	0.002	24.825	0.000
416	2.0981	0.000	24.825	0.000
417	2.1022	-0.002	24.840	0.000
418	2.1062	-0.002	24.840	0.000
419	2.1102	-0.002	24.810	0.000
420	2.1142	-0.008	24.810	0.000
421	2.1181	-0.010	24.820	0.000
422	2.1221	-0.008	24.820	0.000
423	2.1260	-0.008	24.745	0.000
424	2.1341	-0.006	24.745	0.000
425	2.1421	0.000	24.940	0.000
426	2.1474	0.004	24.940	0.000
427	2.1527	-0.004	24.940	0.000
428	2.1580	-0.006	24.845	0.000
429	2.1634	-0.004	24.845	0.000
430	2.1688	-0.004	24.870	0.000
431	2.1742	-0.004	24.870	0.000
432	2.1781	-0.002	24.870	0.000
433	2.1821	-0.002	24.870	0.000
434	2.1860	-0.002	24.880	0.000
435	2.1900	-0.002	24.880	0.000
436	2.1954	-0.002	24.845	0.000
437	2.2007	-0.006	24.845	0.000
438	2.2061	-0.004	24.845	0.000
439	2.2115	-0.004	24.840	0.000
440	2.2169	-0.008	24.840	0.000
441	2.2223	-0.006	24.840	0.000
442	2.2275	-0.002	24.840	0.000
443	2.2328	-0.002	24.875	0.000
444	2.2380	-0.002	24.875	0.000
445	2.2412	-0.002	24.890	0.000
446	2.2444	-0.004	24.890	0.000
447	2.2476	-0.008	24.825	0.000
448	2.2508	-0.008	24.825	0.000
449	2.2540	-0.002	24.825	0.000
450	2.2620	0.002	24.865	0.000
451	2.2699	-0.006	24.865	0.000
452	2.2753	-0.004	24.890	0.000
453	2.2806	-0.004	24.890	0.000
454	2.2860	-0.008	24.920	0.000
455	2.2912	-0.006	24.920	0.000
456	2.2965	-0.002	24.940	0.000
457	2.3018	0.002	24.940	0.000
458	2.3059	0.002	24.825	0.000
459	2.3100	0.002	24.825	0.000
460	2.3141	-0.006	24.825	0.000
461	2.3182	-0.010	24.890	0.000
462	2.3262	-0.010	24.890	0.000
463	2.3342	-0.002	24.895	0.000
464	2.3382	-0.006	24.895	0.000
465	2.3422	-0.002	24.840	0.000
466	2.3462	0.002	24.840	0.000
467	2.3502	0.000	24.845	0.000
468	2.3555	0.006	24.845	0.000
469	2.3607	0.002	24.885	0.000
470	2.3660	0.010	24.885	0.000
471	2.3699	0.016	24.885	0.000
472	2.3738	0.010	24.920	0.000
473	2.3777	0.006	24.920	0.000
474	2.3816	0.014	24.850	0.000
475	2.3897	0.002	24.850	0.000
476	2.3977	0.008	24.920	0.000
477	2.4030	0.020	24.920	0.000
478	2.4084	0.018	24.915	0.000
479	2.4137	0.036	24.915	0.000
480	2.4190	0.020	24.890	0.000
481	2.4244	0.008	24.890	0.000
482	2.4297	0.012	24.890	0.000
483	2.4338	0.016	24.930	0.000
484	2.4378	0.022	24.930	0.000
485	2.4419	0.030	24.890	0.000
486	2.4459	0.052	24.890	0.000
487	2.4512	0.052	24.910	0.000
488	2.4565	0.034	24.910	0.000
489	2.4617	0.020	25.035	0.000
490	2.4671	0.028	25.035	0.000
491	2.4726	0.032	24.960	0.000
492	2.4780	0.036	24.960	0.000
493	2.4832	0.046	24.960	0.000
494	2.4885	0.046	24.915	0.000
495	2.4938	0.040	24.915	0.000
496	2.4969	0.028	24.930	0.000
497	2.5001	0.016	24.930	0.000
498	2.5033	0.014	24.885	0.000
499	2.5065	0.024	24.885	0.000
500	2.5097	0.038	24.975	0.000
501	2.5177	0.042	24.975	0.000
502	2.5257	0.040	24.930	0.000
503	2.5310	0.032	24.930	0.000
504	2.5363	0.028	24.930	0.000
505	2.5416	0.026	24.940	0.000
506	2.5470	0.028	24.940	0.000
507	2.5523	0.032	24.970	0.000
508	2.5576	0.036	24.970	0.000
509	2.5617	0.038	24.970	0.000
510	2.5657	0.034	24.970	0.000
511	2.5697	0.022	24.915	0.000
512	2.5737	0.026	24.915	0.000
513	2.5816	0.038	24.950	0.000
514	2.5896	0.042	24.950	0.000
515	2.5950	0.036	24.950	0.000
516	2.6003	0.032	24.955	0.000
517	2.6057	0.034	24.955	0.000
518	2.6096	0.030	24.960	0.000
519	2.6136	0.030	24.960	0.000
520	2.6175	0.042	24.900	0.000
521	2.6215	0.044	24.900	0.000
522	2.6268	0.050	24.920	0.000
523	2.6322	0.046	24.920	0.000
524	2.6375	0.038	24.920	0.000
525	2.6429	0.034	24.920	0.000
526	2.6482	0.036	24.920	0.000
527	2.6535	0.038	24.975	0.000
528	2.6589	0.036	24.975	0.000
529	2.6642	0.030	24.975	0.000
530	2.6695	0.038	24.975	0.000
531	2.6748	0.036	24.965	0.000
532	2.6802	0.036	24.965	0.000
533	2.6855	0.044	24.950	0.000
534	2.6895	0.050	24.950	0.000
535	2.6935	0.042	24.975	0.000
536	2.6975	0.040	24.975	0.000
537	2.7015	0.034	24.975	0.000
538	2.7068	0.028	24.990	0.000
539	2.7121	0.024	24.990	0.000
540	2.7174	0.030	24.955	0.000
541	2.7228	0.038	24.955	0.000
542	2.7281	0.044	24.965	0.000
543	2.7334	0.044	24.965	0.000
544	2.7389	0.038	24.990	0.000
545	2.7443	0.022	24.990	0.000
546	2.7497	0.022	24.950	0.000
547	2.7537	0.026	24.950	0.000
548	2.7577	0.026	24.950	0.000
549	2.7617	0.030	24.985	0.000
550	2.7657	0.042	24.985	0.000
551	2.7709	0.042	25.035	0.000
552	2.7761	0.028	25.035	0.000
553	2.7813	0.022	24.950	0.000
554	2.7867	0.020	24.950	0.000
555	2.7920	0.024	24.960	0.000
556	2.7974	0.030	24.960	0.000
557	2.8028	0.034	25.010	0.000
558	2.8083	0.038	25.010	0.000
559	2.8137	0.034	25.010	0.000
560	2.8176	0.024	24.995	0.000
561	2.8215	0.024	24.995	0.000
562	2.8254	0.026	24.970	0.000
563	2.8293	0.030	24.970	0.000
564	2.8374	0.032	24.990	0.000
565	2.8455	0.036	24.990	0.000
566	2.8495	0.028	24.950	0.000
567	2.8535	0.024	24.950	0.000
568	2.8575	0.022	25.005	0.000
569	2.8614	0.020	25.005	0.000
570	2.8668	0.032	25.005	0.000
571	2.8721	0.036	25.035	0.000
572	2.8774	0.032	25.035	0.000
573	2.8814	0.028	25.035	0.000
574	2.8854	0.018	25.035	0.000
575	2.8894	0.018	25.070	0.000
576	2.8934	0.012	25.070	0.000
577	2.9013	0.012	24.975	0.000
578	2.9092	0.026	24.975	0.000
579	2.9146	0.032	25.050	0.000
580	2.9199	0.030	25.050	0.000
581	2.9252	0.026	25.050	0.000
582	2.9294	0.020	25.040	0.000
583	2.9335	0.014	25.040	0.000
584	2.9376	0.018	25.125	0.000
585	2.9417	0.022	25.125	0.000
586	2.9469	0.020	24.970	0.000
587	2.9520	0.030	24.970	0.000
588	2.9572	0.032	25.055	0.000
589	2.9627	0.024	25.055	0.000
590	2.9681	0.016	25.010	0.000
591	2.9736	0.012	25.010	0.000
592	2.9790	0.014	25.010	0.000
593	2.9843	0.012	25.015	0.000
594	2.9896	0.014	25.015	0.000
595	2.9949	0.026	25.080	0.000
596	3.0003	0.034	25.080	0.000
597	3.0056	0.026	25.055	0.000
598	3.0087	0.026	25.055	0.000
599	3.0119	0.024	25.065	0.000
600	3.0150	0.014	25.065	0.000
601	3.0182	0.016	25.035	0.000
602	3.0213	0.020	25.035	0.000
603	3.0294	0.026	25.035	0.000
604	3.0374	0.030	25.115	0.000
605	3.0427	0.038	25.115	0.000
606	3.0480	0.044	25.055	0.000
607	3.0533	0.048	25.055	0.000
608	3.0586	0.046	25.075	0.000
609	3.0639	0.038	25.075	0.000
610	3.0693	0.032	25.135	0.000
611	3.0724	0.026	25.135	0.000
612	3.0756	0.028	25.040	0.000
613	3.0788	0.038	25.040	0.000
614	3.0820	0.044	25.040	0.000
615	3.0851	0.044	25.005	0.000
616	3.1015	0.040	25.005	0.000
617	3.1055	0.034	25.105	0.000
618	3.1095	0.034	25.105	0.000
619	3.1135	0.038	25.120	0.000
620	3.1176	0.038	25.120	0.000
621	3.1228	0.056	25.075	0.000
622	3.1281	0.072	25.075	0.000
623	3.1334	0.070	25.085	0.000
624	3.1373	0.068	25.085	0.000
625	3.1412	0.072	25.085	0.000
626	3.1452	0.080	25.050	0.000
627	3.1491	0.088	25.050	0.000
628	3.1572	0.094	25.045	0.000
629	3.1654	0.106	25.045	0.000
630	3.1707	0.120	25.155	0.000
631	3.1761	0.124	25.155	0.000
632	3.1814	0.132	25.055	0.000
633	3.1854	0.144	25.055	0.000
634	3.1894	0.152	25.140	0.000
635	3.1934	0.156	25.140	0.000
636	3.1973	0.164	25.140	0.000
637	3.2013	0.174	25.090	0.000
638	3.2052	0.174	25.090	0.000
639	3.2092	0.166	25.025	0.000
640	3.2131	0.150	25.025	0.000
641	3.2211	0.146	25.065	0.000
642	3.2291	0.136	25.065	0.000
643	3.2344	0.128	25.135	0.000
644	3.2398	0.130	25.135	0.000
645	3.2451	0.128	25.120	0.000
646	3.2505	0.126	25.120	0.000
647	3.2559	0.114	25.120	0.000
648	3.2612	0.102	25.095	0.000
649	3.2644	0.094	25.095	0.000
650	3.2676	0.092	25.045	0.000
651	3.2708	0.098	25.045	0.000
652	3.2739	0.102	25.120	0.000
653	3.2771	0.120	25.120	0.000
654	3.2851	0.132	25.050	0.000
655	3.2930	0.132	25.050	0.000
656	3.2984	0.136	25.050	0.000
657	3.3037	0.142	25.055	0.000
658	3.3090	0.154	25.055	0.000
659	3.3144	0.186	25.150	0.000
660	3.3197	0.200	25.150	0.000
661	3.3251	0.226	25.095	0.000
662	3.3283	0.266	25.095	0.000
663	3.3314	0.278	25.130	0.000
664	3.3346	0.290	25.130	0.000
665	3.3378	0.284	25.090	0.000
666	3.3410	0.290	25.090	0.000
667	3.3490	0.322	25.090	0.000
668	3.3570	0.346	25.150	0.000
669	3.3623	0.390	25.150	0.000
670	3.3676	0.430	25.095	0.000
671	3.3729	0.414	25.095	0.000
672	3.3783	0.396	25.055	0.000
673	3.3837	0.396	25.055	0.000
674	3.3892	0.382	25.105	0.000
675	3.3931	0.356	25.105	0.000
676	3.3971	0.336	25.120	0.000
677	3.4010	0.314	25.120	0.000
678	3.4049	0.302	25.120	0.000
679	3.4130	0.294	25.115	0.000
680	3.4210	0.270	25.115	0.000
681	3.4263	0.260	25.080	0.000
682	3.4316	0.230	25.080	0.000
683	3.4369	0.212	25.155	0.000
684	3.4410	0.216	25.155	0.000
685	3.4451	0.214	25.135	0.000
686	3.4491	0.224	25.135	0.000
687	3.4532	0.278	25.055	0.000
688	3.4571	0.302	25.055	0.000
689	3.4610	0.344	25.055	0.000
690	3.4649	0.400	25.090	0.000
691	3.4689	0.458	25.090	0.000
692	3.4769	0.554	25.115	0.000
693	3.4849	0.628	25.115	0.000
694	3.4902	0.672	25.065	0.000
695	3.4956	0.754	25.065	0.000
696	3.5009	0.822	25.185	0.000
697	3.5062	0.924	25.185	0.000
698	3.5116	1.038	25.160	0.000
699	3.5169	1.088	25.160	0.000
700	3.5201	1.120	25.160	0.000
701	3.5233	1.230	25.075	0.000
702	3.5265	1.266	25.075	0.000
703	3.5296	1.310	25.130	0.000
704	3.5328	1.356	25.130	0.000
705	3.5408	1.224	25.055	0.000
706	3.5489	1.104	25.055	0.000
707	3.5542	1.020	25.075	0.000
708	3.5595	0.894	25.075	0.000
709	3.5649	0.816	25.095	0.000
710	3.5702	0.734	25.095	0.000
711	3.5755	0.600	25.095	0.000
712	3.5808	0.532	25.135	0.000
713	3.5840	0.456	25.135	0.000
714	3.5872	0.354	25.115	0.000
715	3.5904	0.308	25.115	0.000
716	3.5936	0.274	25.075	0.000
717	3.5968	0.232	25.075	0.000
718	3.6048	0.236	25.025	0.000
719	3.6128	0.260	25.025	0.000
720	3.6181	0.290	25.075	0.000
721	3.6235	0.358	25.075	0.000
722	3.6288	0.400	25.075	0.000
723	3.6341	0.408	25.080	0.000
724	3.6395	0.492	25.080	0.000
725	3.6448	0.580	24.995	0.000
726	3.6480	0.720	24.995	0.000
727	3.6512	0.916	24.995	0.000
728	3.6544	1.014	24.995	0.000
729	3.6576	1.110	25.075	0.000
730	3.6608	1.236	25.075	0.000
731	3.6767	1.276	25.035	0.000
732	3.6807	1.372	25.035	0.000
733	3.6848	1.468	25.035	0.000
734	3.6888	1.538	25.030	0.000
735	3.6928	1.666	25.030	0.000
736	3.6981	1.758	25.015	0.000
737	3.7034	1.604	25.015	0.000
738	3.7087	1.444	24.955	0.000
739	3.7127	1.222	24.955	0.000
740	3.7167	1.102	25.035	0.000
741	3.7207	1.058	25.035	0.000
742	3.7247	0.904	24.955	0.000
743	3.7327	0.758	24.955	0.000
744	3.7408	0.626	24.955	0.000
745	3.7461	0.500	24.965	0.000
746	3.7514	0.412	24.965	0.000
747	3.7567	0.350	24.995	0.000
748	3.7607	0.286	24.995	0.000
749	3.7646	0.240	24.915	0.000
750	3.7686	0.220	24.915	0.000
751	3.7726	0.206	24.905	0.000
752	3.7766	0.188	24.905	0.000
753	3.7806	0.198	24.905	0.000
754	3.7846	0.244	24.905	0.000
755	3.7886	0.306	24.905	0.000
756	3.7966	0.378	24.865	0.000
757	3.8046	0.438	24.865	0.000
758	3.8099	0.548	24.910	0.000
759	3.8152	0.696	24.910	0.000
760	3.8206	0.880	24.945	0.000
761	3.8259	1.164	24.945	0.000
762	3.8313	1.384	24.915	0.000
763	3.8366	1.562	24.915	0.000
764	3.8398	1.770	24.860	0.000
765	3.8430	1.924	24.860	0.000
766	3.8462	2.108	24.860	0.000
767	3.8494	2.058	24.910	0.000
768	3.8526	1.986	24.910	0.000
769	3.8606	1.964	24.895	0.000
770	3.8685	1.918	24.895	0.000
771	3.8739	1.886	24.880	0.000
772	3.8792	1.738	24.880	0.000
773	3.8846	1.470	24.870	0.000
774	3.8899	1.264	24.870	0.000
775	3.8953	1.090	24.840	0.000
776	3.9006	0.924	24.840	0.000
777	3.9038	0.796	24.840	0.000
778	3.9070	0.628	24.840	0.000
779	3.9102	0.470	24.840	0.000
780	3.9134	0.376	24.845	0.000
781	3.9166	0.308	24.845	0.000
782	3.9326	0.246	24.825	0.000
783	3.9366	0.218	24.825	0.000
784	3.9406	0.178	24.845	0.000
785	3.9447	0.156	24.845	0.000
786	3.9487	0.150	24.820	0.000
787	3.9540	0.158	24.820	0.000
788	3.9593	0.198	24.820	0.000
789	3.9646	0.262	24.770	0.000
790	3.9678	0.348	24.770	0.000
791	3.9709	0.450	24.785	0.000
792	3.9741	0.548	24.785	0.000
793	3.9773	0.696	24.815	0.000
794	3.9804	0.994	24.815	0.000
795	3.9968	1.384	24.745	0.000
796	4.0020	1.692	24.745	0.000
797	4.0073	2.028	24.785	0.000
798	4.0126	2.164	24.785	0.000
799	4.0165	2.218	24.785	0.000
800	4.0205	2.180	24.805	0.000
801	4.0245	2.098	24.805	0.000
802	4.0284	2.102	24.700	0.000
803	4.0325	2.088	24.700	0.000
804	4.0365	2.060	24.825	0.000
805	4.0405	2.006	24.825	0.000
806	4.0445	1.652	24.765	0.000
807	4.0525	1.316	24.765	0.000
808	4.0605	1.072	24.740	0.000
809	4.0658	0.898	24.740	0.000
810	4.0712	0.818	24.740	0.000
811	4.0765	0.700	24.735	0.000
812	4.0818	0.544	24.735	0.000
813	4.0871	0.414	24.720	0.000
814	4.0925	0.316	24.720	0.000
815	4.0978	0.236	24.720	0.000
816	4.1032	0.182	24.720	0.000
817	4.1086	0.148	24.685	0.000
818	4.1140	0.144	24.685	0.000
819	4.1194	0.140	24.670	0.000
820	4.1248	0.126	24.670	0.000
821	4.1287	0.126	24.670	0.000
822	4.1327	0.130	24.700	0.000
823	4.1367	0.124	24.700	0.000
824	4.1407	0.134	24.700	0.000
825	4.1459	0.184	24.700	0.000
826	4.1512	0.232	24.670	0.000
827	4.1564	0.328	24.670	0.000
828	4.1604	0.424	24.670	0.000
829	4.1644	0.496	24.670	0.000
830	4.1684	0.628	24.660	0.000
831	4.1723	0.782	24.660	0.000
832	4.1804	1.058	24.660	0.000
833	4.1884	1.372	24.680	0.000
834	4.1924	1.620	24.680	0.000
835	4.1963	1.828	24.700	0.000
836	4.2003	2.028	24.700	0.000
837	4.2043	2.126	24.740	0.000
838	4.2097	2.186	24.740	0.000
839	4.2150	2.230	24.680	0.000
840	4.2204	2.208	24.680	0.000
841	4.2236	2.378	24.655	0.000
842	4.2268	2.376	24.655	0.000
843	4.2300	2.162	24.655	0.000
844	4.2331	1.858	24.615	0.000
845	4.2363	1.542	24.615	0.000
846	4.2523	1.350	24.650	0.000
847	4.2576	1.224	24.650	0.000
848	4.2630	1.032	24.690	0.000
849	4.2683	0.806	24.690	0.000
850	4.2723	0.602	24.640	0.000
851	4.2764	0.470	24.640	0.000
852	4.2804	0.366	24.660	0.000
853	4.2845	0.268	24.660	0.000
854	4.2876	0.192	24.660	0.000
855	4.2908	0.150	24.660	0.000
856	4.2940	0.130	24.660	0.000
857	4.2971	0.144	24.600	0.000
858	4.3003	0.184	24.600	0.000
859	4.3162	0.270	24.585	0.000
860	4.3217	0.378	24.585	0.000
861	4.3271	0.494	24.650	0.000
862	4.3326	0.658	24.650	0.000
863	4.3378	0.884	24.595	0.000
864	4.3430	1.120	24.595	0.000
865	4.3482	1.414	24.595	0.000
866	4.3522	1.724	24.640	0.000
867	4.3562	1.950	24.640	0.000
868	4.3602	2.308	24.640	0.000
869	4.3642	2.314	24.640	0.000
870	4.3696	2.164	24.620	0.000
871	4.3751	2.056	24.620	0.000
872	4.3806	2.048	24.620	0.000
873	4.3858	2.146	24.620	0.000
874	4.3911	2.176	24.580	0.000
875	4.3964	1.888	24.580	0.000
876	4.4018	1.522	24.580	0.000
877	4.4072	1.186	24.620	0.000
878	4.4125	0.986	24.620	0.000
879	4.4164	0.872	24.520	0.000
880	4.4203	0.738	24.520	0.000
881	4.4242	0.592	24.615	0.000
882	4.4280	0.458	24.615	0.000
883	4.4334	0.338	24.580	0.000
884	4.4387	0.250	24.580	0.000
885	4.4441	0.190	24.600	0.000
886	4.4495	0.156	24.600	0.000
887	4.4548	0.138	24.600	0.000
888	4.4602	0.130	24.620	0.000
889	4.4655	0.132	24.620	0.000
890	4.4709	0.142	24.545	0.000
891	4.4762	0.168	24.545	0.000
892	4.4794	0.228	24.555	0.000
893	4.4826	0.316	24.555	0.000
894	4.4858	0.414	24.625	0.000
895	4.4889	0.560	24.625	0.000
896	4.4921	0.788	24.495	0.000
897	4.5121	1.116	24.495	0.000
898	4.5151	1.520	24.495	0.000
899	4.5181	1.800	24.480	0.000
900	4.5211	2.042	24.480	0.000
901	4.5241	2.192	24.605	0.000
902	4.5295	2.322	24.605	0.000
903	4.5348	2.416	24.535	0.000
904	4.5401	2.332	24.535	0.000
905	4.5433	2.186	24.490	0.000
906	4.5465	2.128	24.490	0.000
907	4.5497	2.094	24.565	0.000
908	4.5529	2.042	24.565	0.000
909	4.5561	1.874	24.565	0.000
910	4.5721	1.568	24.565	0.000
911	4.5774	1.288	24.565	0.000
912	4.5827	1.052	24.560	0.000
913	4.5881	0.880	24.560	0.000
914	4.5934	0.726	24.600	0.000
915	4.5987	0.580	24.600	0.000
916	4.6041	0.462	24.510	0.000
917	4.6072	0.354	24.510	0.000
918	4.6104	0.270	24.525	0.000
919	4.6136	0.216	24.525	0.000
920	4.6168	0.170	24.525	0.000
921	4.6199	0.138	24.520	0.000
922	4.6280	0.136	24.520	0.000
923	4.6361	0.172	24.570	0.000
924	4.6414	0.258	24.570	0.000
925	4.6466	0.368	24.515	0.000
926	4.6519	0.474	24.515	0.000
927	4.6573	0.628	24.520	0.000
928	4.6627	0.818	24.520	0.000
929	4.6682	1.082	24.580	0.000
930	4.6721	1.386	24.580	0.000
931	4.6760	1.628	24.580	0.000
932	4.6799	1.860	24.560	0.000
933	4.6838	2.058	24.560	0.000
934	4.6893	2.136	24.505	0.000
935	4.6948	2.110	24.505	0.000
936	4.7003	2.164	24.520	0.000
937	4.7056	2.194	24.520	0.000
938	4.7108	2.472	24.555	0.000
939	4.7161	2.464	24.555	0.000
940	4.7215	2.192	24.525	0.000
941	4.7269	1.792	24.525	0.000
942	4.7323	1.470	24.525	0.000
943	4.7361	1.294	24.500	0.000
944	4.7400	1.194	24.500	0.000
945	4.7439	1.048	24.495	0.000
946	4.7478	0.840	24.495	0.000
947	4.7558	0.628	24.440	0.000
948	4.7638	0.448	24.440	0.000
949	4.7678	0.312	24.480	0.000
950	4.7718	0.232	24.480	0.000
951	4.7758	0.170	24.490	0.000
952	4.7798	0.134	24.490	0.000
953	4.7853	0.122	24.490	0.000
954	4.7907	0.112	24.475	0.000
955	4.7962	0.104	24.475	0.000
956	4.8002	0.134	24.485	0.000
957	4.8042	0.190	24.485	0.000
958	4.8083	0.258	24.495	0.000
959	4.8123	0.354	24.495	0.000
960	4.8201	0.472	24.435	0.000
961	4.8279	0.640	24.435	0.000
962	4.8332	0.856	24.510	0.000
963	4.8385	1.098	24.510	0.000
964	4.8438	1.408	24.510	0.000
965	4.8478	1.778	24.530	0.000
966	4.8518	2.094	24.530	0.000
967	4.8558	2.580	24.440	0.000
968	4.8597	2.524	24.440	0.000
969	4.8637	2.306	24.515	0.000
970	4.8677	2.188	24.515	0.000
971	4.8717	2.172	24.495	0.000
972	4.8757	2.226	24.495	0.000
973	4.8837	2.348	24.470	0.000
974	4.8917	2.220	24.470	0.000
975	4.8970	1.770	24.470	0.000
976	4.9023	1.398	24.535	0.000
977	4.9076	1.094	24.535	0.000
978	4.9130	0.868	24.510	0.000
979	4.9184	0.736	24.510	0.000
980	4.9237	0.606	24.455	0.000
981	4.9277	0.474	24.455	0.000
982	4.9317	0.354	24.365	0.000
983	4.9357	0.270	24.365	0.000
984	4.9397	0.206	24.365	0.000
985	4.9450	0.158	24.450	0.000
986	4.9504	0.128	24.450	0.000
987	4.9557	0.124	24.460	0.000
988	4.9612	0.150	24.460	0.000
989	4.9666	0.194	24.490	0.000
990	4.9720	0.278	24.490	0.000
991	4.9773	0.396	24.455	0.000
992	4.9827	0.572	24.455	0.000
993	4.9880	0.838	24.495	0.000
994	4.9919	1.290	24.495	0.000
995	4.9958	1.612	24.495	0.000
996	4.9997	1.946	24.430	0.000
997	5.0036	2.200	24.430	0.000
998	5.0116	2.474	24.495	0.000
999	5.0196	2.690	24.495	0.000
1000	5.0236	2.740	24.435	0.000
1001	5.0276	2.598	24.435	0.000
1002	5.0316	2.418	24.490	0.000
1003	5.0356	2.234	24.490	0.000
1004	5.0410	2.164	24.480	0.000
1005	5.0465	2.046	24.480	0.000
1006	5.0520	1.776	24.480	0.000
1007	5.0559	1.498	24.430	0.000
1008	5.0598	1.250	24.430	0.000
1009	5.0638	1.016	24.415	0.000
1010	5.0677	0.810	24.415	0.000
1011	5.0756	0.626	24.415	0.000
1012	5.0836	0.464	24.415	0.000
1013	5.0890	0.342	24.420	0.000
1014	5.0943	0.264	24.420	0.000
1015	5.0997	0.212	24.415	0.000
1016	5.1037	0.168	24.415	0.000
1017	5.1077	0.136	24.415	0.000
1018	5.1116	0.112	24.420	0.000
1019	5.1156	0.100	24.420	0.000
1020	5.1188	0.130	24.470	0.000
1021	5.1220	0.206	24.470	0.000
1022	5.1252	0.320	24.395	0.000
1023	5.1284	0.402	24.395	0.000
1024	5.1316	0.560	24.435	0.000
1025	5.1477	0.772	24.435	0.000
1026	5.1530	1.020	24.455	0.000
1027	5.1582	1.320	24.455	0.000
1028	5.1635	1.622	24.455	0.000
1029	5.1688	1.892	24.430	0.000
1030	5.1742	2.112	24.430	0.000
1031	5.1795	2.200	24.405	0.000
1032	5.1835	2.250	24.405	0.000
1033	5.1875	2.332	24.480	0.000
1034	5.1915	2.394	24.480	0.000
1035	5.1955	2.682	24.440	0.000
1036	5.2010	2.748	24.440	0.000
1037	5.2064	2.484	24.415	0.000
1038	5.2118	2.266	24.415	0.000
1039	5.2170	1.816	24.415	0.000
1040	5.2222	1.558	24.445	0.000
1041	5.2274	1.398	24.445	0.000
1042	5.2329	1.152	24.430	0.000
1043	5.2383	0.950	24.430	0.000
1044	5.2438	0.732	24.435	0.000
1045	5.2470	0.534	24.435	0.000
1046	5.2501	0.374	24.400	0.000
1047	5.2532	0.254	24.400	0.000
1048	5.2564	0.176	24.400	0.000
1049	5.2595	0.128	24.400	0.000
1050	5.2675	0.100	24.400	0.000
1051	5.2755	0.086	24.380	0.000
1052	5.2809	0.080	24.380	0.000
1053	5.2862	0.080	24.365	0.000
1054	5.2916	0.086	24.365	0.000
1055	5.2969	0.106	24.410	0.000
1056	5.3022	0.144	24.410	0.000
1057	5.3075	0.190	24.440	0.000
1058	5.3107	0.270	24.440	0.000
1059	5.3139	0.364	24.410	0.000
1060	5.3171	0.478	24.410	0.000
1061	5.3203	0.654	24.410	0.000
1062	5.3235	0.880	24.415	0.000
1063	5.3394	1.148	24.415	0.000
1064	5.3448	1.462	24.490	0.000
1065	5.3503	1.808	24.490	0.000
1066	5.3557	2.374	24.415	0.000
1067	5.3597	2.486	24.415	0.000
1068	5.3637	2.392	24.455	0.000
1069	5.3677	2.310	24.455	0.000
1070	5.3717	2.288	24.395	0.000
1071	5.3748	2.340	24.395	0.000
1072	5.3780	2.422	24.395	0.000
1073	5.3811	2.234	24.455	0.000
1074	5.3843	1.828	24.455	0.000
1075	5.3874	1.420	24.440	0.000
1076	5.4096	1.118	24.440	0.000
1077	5.4115	0.910	24.410	0.000
1078	5.4135	0.766	24.410	0.000
1079	5.4154	0.638	24.420	0.000
1080	5.4174	0.512	24.420	0.000
1081	5.4193	0.400	24.380	0.000
1082	5.4353	0.300	24.380	0.000
1083	5.4406	0.210	24.380	0.000
1084	5.4459	0.142	24.435	0.000
1085	5.4513	0.102	24.435	0.000
1086	5.4566	0.088	24.385	0.000
1087	5.4619	0.090	24.385	0.000
1088	5.4672	0.110	24.350	0.000
1089	5.4713	0.136	24.350	0.000
1090	5.4754	0.184	24.370	0.000
1091	5.4794	0.230	24.370	0.000
1092	5.4835	0.286	24.435	0.000
1093	5.4889	0.342	24.435	0.000
1094	5.4942	0.456	24.435	0.000
1095	5.4996	0.668	24.400	0.000
1096	5.5035	1.082	24.400	0.000
1097	5.5074	1.440	24.370	0.000
1098	5.5113	1.844	24.370	0.000
1099	5.5152	2.114	24.455	0.000
1100	5.5207	2.234	24.455	0.000
1101	5.5262	2.358	24.465	0.000
1102	5.5316	2.488	24.465	0.000
1103	5.5368	2.532	24.490	0.000
1104	5.5420	2.556	24.490	0.000
1105	5.5472	2.480	24.490	0.000
1106	5.5525	2.328	24.360	0.000
1107	5.5578	2.180	24.360	0.000
1108	5.5632	2.006	24.430	0.000
1109	5.5664	1.688	24.430	0.000
1110	5.5696	1.442	24.395	0.000
1111	5.5728	1.228	24.395	0.000
1112	5.5760	1.022	24.440	0.000
1113	5.5792	0.822	24.440	0.000
1114	5.5963	0.634	24.345	0.000
1115	5.6000	0.476	24.345	0.000
1116	5.6038	0.358	24.345	0.000
1117	5.6075	0.264	24.385	0.000
1118	5.6112	0.202	24.385	0.000
1119	5.6165	0.158	24.390	0.000
1120	5.6218	0.122	24.390	0.000
1121	5.6272	0.086	24.290	0.000
1122	5.6304	0.080	24.290	0.000
1123	5.6336	0.088	24.445	0.000
1124	5.6368	0.112	24.445	0.000
1125	5.6400	0.186	24.420	0.000
1126	5.6431	0.266	24.420	0.000
1127	5.6591	0.356	24.420	0.000
1128	5.6644	0.460	24.370	0.000
1129	5.6698	0.562	24.370	0.000
1130	5.6751	0.742	24.395	0.000
1131	5.6792	0.964	24.395	0.000
1132	5.6832	1.182	24.340	0.000
1133	5.6873	1.468	24.340	0.000
1134	5.6913	1.778	24.410	0.000
1135	5.6953	2.052	24.410	0.000
1136	5.6993	2.256	24.400	0.000
1137	5.7033	2.348	24.400	0.000
1138	5.7073	2.386	24.400	0.000
1139	5.7151	2.704	24.375	0.000
1140	5.7230	2.772	24.375	0.000
1141	5.7285	2.554	24.350	0.000
1142	5.7339	2.292	24.350	0.000
1143	5.7394	1.880	24.370	0.000
1144	5.7447	1.652	24.370	0.000
1145	5.7499	1.472	24.315	0.000
1146	5.7552	1.206	24.315	0.000
1147	5.7592	0.974	24.405	0.000
1148	5.7631	0.712	24.405	0.000
1149	5.7670	0.510	24.405	0.000
1150	5.7710	0.350	24.375	0.000
1151	5.7763	0.230	24.375	0.000
1152	5.7817	0.164	24.370	0.000
1153	5.7870	0.130	24.370	0.000
1154	5.7923	0.102	24.395	0.000
1155	5.7977	0.082	24.395	0.000
1156	5.8030	0.078	24.315	0.000
1157	5.8083	0.078	24.315	0.000
1158	5.8137	0.078	24.355	0.000
1159	5.8191	0.116	24.355	0.000
1160	5.8223	0.166	24.355	0.000
1161	5.8255	0.246	24.330	0.000
1162	5.8287	0.360	24.330	0.000
1163	5.8319	0.456	24.350	0.000
1164	5.8350	0.616	24.350	0.000
1165	5.8563	0.826	24.350	0.000
1166	5.8585	1.054	24.350	0.000
1167	5.8606	1.316	24.400	0.000
1168	5.8627	1.642	24.400	0.000
1169	5.8648	2.134	24.355	0.000
1170	5.8669	2.492	24.355	0.000
1171	5.8749	2.456	24.355	0.000
1172	5.8829	2.366	24.415	0.000
1173	5.8869	2.240	24.415	0.000
1174	5.8909	2.280	24.455	0.000
1175	5.8949	2.368	24.455	0.000
1176	5.8989	2.302	24.395	0.000
1177	5.9068	2.124	24.395	0.000
1178	5.9148	1.814	24.325	0.000
1179	5.9201	1.458	24.325	0.000
1180	5.9255	1.172	24.375	0.000
1181	5.9308	0.956	24.375	0.000
1182	5.9348	0.782	24.375	0.000
1183	5.9388	0.644	24.445	0.000
1184	5.9428	0.516	24.445	0.000
1185	5.9468	0.382	24.335	0.000
1186	5.9508	0.280	24.335	0.000
1187	5.9548	0.218	24.390	0.000
1188	5.9588	0.166	24.390	0.000
1189	5.9628	0.128	24.320	0.000
1190	5.9708	0.110	24.320	0.000
1191	5.9788	0.106	24.385	0.000
1192	5.9841	0.096	24.385	0.000
1193	5.9894	0.098	24.385	0.000
1194	5.9947	0.110	24.390	0.000
1195	6.0001	0.116	24.390	0.000
1196	6.0054	0.116	24.350	0.000
1197	6.0108	0.112	24.350	0.000
1198	6.0148	0.130	24.395	0.000
1199	6.0188	0.160	24.395	0.000
1200	6.0228	0.214	24.450	0.000
1201	6.0267	0.286	24.450	0.000
1202	6.0321	0.382	24.430	0.000
1203	6.0374	0.558	24.430	0.000
1204	6.0427	0.862	24.430	0.000
1205	6.0481	1.078	24.375	0.000
1206	6.0534	1.372	24.375	0.000
1207	6.0588	1.740	24.390	0.000
1208	6.0641	2.174	24.390	0.000
1209	6.0695	2.580	24.395	0.000
1210	6.0748	2.734	24.395	0.000
1211	6.0780	2.636	24.430	0.000
1212	6.0812	2.552	24.430	0.000
1213	6.0844	2.458	24.395	0.000
1214	6.0876	2.382	24.395	0.000
1215	6.0908	2.284	24.395	0.000
1216	6.1068	2.090	24.390	0.000
1217	6.1108	1.752	24.390	0.000
1218	6.1148	1.470	24.435	0.000
1219	6.1188	1.212	24.435	0.000
1220	6.1228	1.026	24.405	0.000
1221	6.1281	0.850	24.405	0.000
1222	6.1334	0.658	24.330	0.000
1223	6.1388	0.494	24.330	0.000
1224	6.1447	0.356	24.390	0.000
1225	6.1507	0.248	24.390	0.000
1226	6.1567	0.186	24.390	0.000
1227	6.1627	0.144	24.350	0.000
1228	6.1686	0.114	24.350	0.000
1229	6.1746	0.096	24.435	0.000
1230	6.1806	0.094	24.435	0.000
1231	6.1846	0.140	24.435	0.000
1232	6.1886	0.212	24.435	0.000
1233	6.1926	0.280	24.330	0.000
1234	6.1966	0.398	24.330	0.000
1235	6.2007	0.540	24.385	0.000
1236	6.2048	0.748	24.385	0.000
1237	6.2089	0.978	24.385	0.000
1238	6.2130	1.254	24.435	0.000
1239	6.2182	1.534	24.435	0.000
1240	6.2233	1.852	24.395	0.000
1241	6.2285	2.112	24.395	0.000
1242	6.2340	2.314	24.440	0.000
1243	6.2394	2.352	24.440	0.000
1244	6.2449	2.368	24.360	0.000
1245	6.2501	2.498	24.360	0.000
1246	6.2554	2.736	24.340	0.000
1247	6.2607	2.562	24.340	0.000
1248	6.2660	2.420	24.340	0.000
1249	6.2714	2.244	24.410	0.000
1250	6.2768	1.930	24.410	0.000
1251	6.2799	1.694	24.400	0.000
1252	6.2831	1.370	24.400	0.000
1253	6.2863	1.056	24.445	0.000
1254	6.2894	0.844	24.445	0.000
1255	6.2926	0.664	24.340	0.000
1256	6.3019	0.494	24.340	0.000
1257	6.3113	0.346	24.365	0.000
1258	6.3147	0.252	24.365	0.000
1259	6.3180	0.180	24.365	0.000
1260	6.3214	0.118	24.345	0.000
1261	6.3248	0.084	24.345	0.000
1262	6.3327	0.072	24.365	0.000
1263	6.3406	0.066	24.365	0.000
1264	6.3463	0.072	24.315	0.000
1265	6.3521	0.086	24.315	0.000
1266	6.3578	0.106	24.330	0.000
1267	6.3635	0.116	24.330	0.000
1268	6.3693	0.112	24.390	0.000
1269	6.3750	0.108	24.390	0.000
1270	6.3808	0.136	24.390	0.000
1271	6.3848	0.162	24.435	0.000
1272	6.3888	0.216	24.435	0.000
1273	6.3928	0.278	24.420	0.000
1274	6.3968	0.378	24.420	0.000
1275	6.4007	0.516	24.325	0.000
1276	6.4046	0.684	24.325	0.000
1277	6.4085	0.894	24.390	0.000
1278	6.4124	1.188	24.390	0.000
1279	6.4179	1.676	24.410	0.000
1280	6.4233	2.322	24.410	0.000
1281	6.4287	2.488	24.410	0.000
1282	6.4339	2.504	24.375	0.000
1283	6.4392	2.346	24.375	0.000
1284	6.4444	2.286	24.455	0.000
1285	6.4498	2.340	24.455	0.000
1286	6.4552	2.318	24.320	0.000
1287	6.4607	2.216	24.320	0.000
1288	6.4660	1.964	24.395	0.000
1289	6.4713	1.568	24.395	0.000
1290	6.4767	1.260	24.390	0.000
1291	6.4798	1.032	24.390	0.000
1292	6.4830	0.846	24.390	0.000
1293	6.4862	0.692	24.425	0.000
1294	6.4893	0.544	24.425	0.000
1295	6.4925	0.424	24.395	0.000
1296	6.5004	0.322	24.395	0.000
1297	6.5083	0.228	24.395	0.000
1298	6.5137	0.170	24.395	0.000
1299	6.5191	0.130	24.330	0.000
1300	6.5244	0.102	24.330	0.000
1301	6.5297	0.094	24.395	0.000
1302	6.5351	0.096	24.395	0.000
1303	6.5404	0.106	24.395	0.000
1304	6.5461	0.116	24.345	0.000
1305	6.5518	0.120	24.345	0.000
1306	6.5574	0.122	24.330	0.000
1307	6.5631	0.116	24.330	0.000
1308	6.5688	0.130	24.375	0.000
1309	6.5745	0.158	24.375	0.000
1310	6.5802	0.208	24.350	0.000
1311	6.5842	0.276	24.350	0.000
1312	6.5883	0.372	24.415	0.000
1313	6.5923	0.540	24.415	0.000
1314	6.5963	0.820	24.415	0.000
1315	6.6016	1.038	24.430	0.000
1316	6.6069	1.356	24.430	0.000
1317	6.6123	1.678	24.405	0.000
1318	6.6155	2.054	24.405	0.000
1319	6.6188	2.440	24.385	0.000
1320	6.6221	2.614	24.385	0.000
1321	6.6254	2.614	24.365	0.000
1322	6.6287	2.578	24.365	0.000
1323	6.6365	2.472	24.395	0.000
1324	6.6443	2.376	24.395	0.000
1325	6.6497	2.250	24.395	0.000
1326	6.6551	2.126	24.415	0.000
1327	6.6605	1.876	24.415	0.000
1328	6.6657	1.604	24.430	0.000
1329	6.6710	1.398	24.430	0.000
1330	6.6762	1.180	24.390	0.000
1331	6.6794	0.988	24.390	0.000
1332	6.6827	0.816	24.380	0.000
1333	6.6859	0.614	24.380	0.000
1334	6.6891	0.434	24.390	0.000
1335	6.6923	0.300	24.390	0.000
1336	6.7003	0.206	24.390	0.000
1337	6.7083	0.156	24.320	0.000
1338	6.7136	0.128	24.320	0.000
1339	6.7189	0.112	24.320	0.000
1340	6.7242	0.100	24.320	0.000
1341	6.7295	0.092	24.440	0.000
1342	6.7349	0.092	24.440	0.000
1343	6.7402	0.092	24.450	0.000
1344	6.7434	0.094	24.450	0.000
1345	6.7467	0.102	24.370	0.000
1346	6.7499	0.144	24.370	0.000
1347	6.7531	0.198	24.370	0.000
1348	6.7563	0.248	24.375	0.000
1349	6.7728	0.320	24.375	0.000
1350	6.7767	0.376	24.390	0.000
1351	6.7806	0.494	24.390	0.000
1352	6.7845	0.670	24.330	0.000
1353	6.7884	0.848	24.330	0.000
1354	6.7937	1.096	24.395	0.000
1355	6.7989	1.422	24.395	0.000
1356	6.8042	1.782	24.395	0.000
1357	6.8082	2.120	24.370	0.000
1358	6.8121	2.334	24.370	0.000
1359	6.8161	2.440	24.385	0.000
1360	6.8201	2.652	24.385	0.000
1361	6.8282	2.836	24.390	0.000
1362	6.8364	2.668	24.390	0.000
1363	6.8416	2.518	24.345	0.000
1364	6.8469	2.310	24.345	0.000
1365	6.8521	1.972	24.360	0.000
1366	6.8575	1.726	24.360	0.000
1367	6.8629	1.410	24.360	0.000
1368	6.8682	1.174	24.420	0.000
1369	6.8714	0.948	24.420	0.000
1370	6.8746	0.734	24.400	0.000
1371	6.8778	0.536	24.400	0.000
1372	6.8809	0.368	24.395	0.000
1373	6.8841	0.236	24.395	0.000
1374	6.8921	0.158	24.385	0.000
1375	6.9001	0.110	24.385	0.000
1376	6.9056	0.088	24.420	0.000
1377	6.9110	0.080	24.420	0.000
1378	6.9164	0.080	24.420	0.000
1379	6.9217	0.084	24.335	0.000
1380	6.9271	0.090	24.335	0.000
1381	6.9324	0.088	24.340	0.000
1382	6.9356	0.098	24.340	0.000
1383	6.9387	0.146	24.395	0.000
1384	6.9418	0.184	24.395	0.000
1385	6.9450	0.256	24.405	0.000
1386	6.9481	0.332	24.405	0.000
1387	6.9561	0.426	24.340	0.000
1388	6.9642	0.558	24.340	0.000
1389	6.9695	0.722	24.340	0.000
1390	6.9748	0.952	24.405	0.000
1391	6.9801	1.250	24.405	0.000
1392	6.9855	1.688	24.370	0.000
1393	6.9909	2.236	24.370	0.000
1394	6.9963	2.374	24.375	0.000
1395	7.0002	2.408	24.375	0.000
1396	7.0041	2.334	24.380	0.000
1397	7.0081	2.346	24.380	0.000
1398	7.0120	2.386	24.430	0.000
1399	7.0200	2.292	24.430	0.000
1400	7.0280	2.132	24.430	0.000
1401	7.0320	1.992	24.400	0.000
1402	7.0359	1.718	24.400	0.000
1403	7.0399	1.458	24.370	0.000
1404	7.0439	1.214	24.370	0.000
1405	7.0492	0.988	24.395	0.000
1406	7.0546	0.808	24.395	0.000
1407	7.0599	0.644	24.415	0.000
1408	7.0640	0.480	24.415	0.000
1409	7.0680	0.358	24.400	0.000
1410	7.0720	0.262	24.400	0.000
1411	7.0761	0.194	24.400	0.000
1412	7.0840	0.150	24.375	0.000
1413	7.0919	0.120	24.375	0.000
1414	7.0972	0.100	24.355	0.000
1415	7.1026	0.090	24.355	0.000
1416	7.1079	0.096	24.410	0.000
1417	7.1119	0.100	24.410	0.000
1418	7.1159	0.098	24.330	0.000
1419	7.1199	0.104	24.330	0.000
1420	7.1239	0.110	24.320	0.000
1421	7.1279	0.106	24.320	0.000
1422	7.1319	0.110	24.320	0.000
1423	7.1359	0.112	24.370	0.000
1424	7.1399	0.104	24.370	0.000
1425	7.1480	0.094	24.375	0.000
1426	7.1560	0.088	24.375	0.000
1427	7.1613	0.084	24.395	0.000
1428	7.1666	0.074	24.395	0.000
1429	7.1719	0.068	24.415	0.000
1430	7.1773	0.088	24.415	0.000
1431	7.1827	0.124	24.425	0.000
1432	7.1881	0.160	24.425	0.000
1433	7.1912	0.222	24.425	0.000
1434	7.1944	0.318	24.435	0.000
1435	7.1976	0.514	24.435	0.000
1436	7.2008	0.696	24.375	0.000
1437	7.2039	0.928	24.375	0.000
1438	7.2130	1.200	24.390	0.000
1439	7.2220	1.570	24.390	0.000
1440	7.2266	2.066	24.405	0.000
1441	7.2313	2.428	24.405	0.000
1442	7.2359	2.512	24.465	0.000
1443	7.2412	2.528	24.465	0.000
1444	7.2466	2.466	24.465	0.000
1445	7.2519	2.444	24.405	0.000
1446	7.2551	2.424	24.405	0.000
1447	7.2583	2.410	24.515	0.000
1448	7.2615	2.224	24.515	0.000
1449	7.2647	1.840	24.415	0.000
1450	7.2679	1.488	24.415	0.000
1451	7.2838	1.234	24.465	0.000
1452	7.2879	1.040	24.465	0.000
1453	7.2920	0.876	24.345	0.000
1454	7.2961	0.684	24.345	0.000
1455	7.3002	0.510	24.345	0.000
1456	7.3054	0.372	24.415	0.000
1457	7.3106	0.256	24.415	0.000
1458	7.3158	0.196	24.415	0.000
1459	7.3198	0.158	24.415	0.000
1460	7.3237	0.128	24.435	0.000
1461	7.3277	0.100	24.435	0.000
1462	7.3317	0.084	24.415	0.000
1463	7.3397	0.104	24.415	0.000
1464	7.3476	0.150	24.440	0.000
1465	7.3531	0.194	24.440	0.000
1466	7.3586	0.298	24.440	0.000
1467	7.3641	0.420	24.355	0.000
1468	7.3681	0.608	24.355	0.000
1469	7.3721	0.850	24.350	0.000
1470	7.3760	1.068	24.350	0.000
1471	7.3800	1.274	24.410	0.000
1472	7.3839	1.546	24.410	0.000
1473	7.3878	1.848	24.435	0.000
1474	7.3918	2.076	24.435	0.000
1475	7.3957	2.264	24.385	0.000
1476	7.4036	2.458	24.385	0.000
1477	7.4116	2.754	24.385	0.000
1478	7.4171	2.968	24.455	0.000
1479	7.4225	2.712	24.455	0.000
1480	7.4280	2.478	24.355	0.000
1481	7.4333	2.242	24.355	0.000
1482	7.4385	2.112	24.440	0.000
1483	7.4438	1.888	24.440	0.000
1484	7.4469	1.580	24.345	0.000
1485	7.4501	1.268	24.345	0.000
1486	7.4533	1.008	24.340	0.000
1487	7.4565	0.796	24.340	0.000
1488	7.4597	0.602	24.340	0.000
1489	7.4676	0.434	24.410	0.000
1490	7.4756	0.302	24.410	0.000
1491	7.4809	0.202	24.335	0.000
1492	7.4862	0.136	24.335	0.000
1493	7.4916	0.098	24.325	0.000
1494	7.4969	0.072	24.325	0.000
1495	7.5023	0.062	24.425	0.000
1496	7.5076	0.062	24.425	0.000
1497	7.5108	0.082	24.290	0.000
1498	7.5140	0.092	24.290	0.000
1499	7.5172	0.118	24.290	0.000
1500	7.5204	0.156	24.385	0.000
1501	7.5236	0.214	24.385	0.000
1502	7.5315	0.302	24.340	0.000
1503	7.5395	0.416	24.340	0.000
1504	7.5449	0.574	24.355	0.000
1505	7.5502	0.806	24.355	0.000
1506	7.5556	1.080	24.425	0.000
1507	7.5609	1.426	24.425	0.000
1508	7.5663	1.984	24.430	0.000
1509	7.5716	2.228	24.430	0.000
1510	7.5756	2.374	24.430	0.000
1511	7.5795	2.336	24.350	0.000
1512	7.5835	2.328	24.350	0.000
1513	7.5875	2.426	24.410	0.000
1514	7.5956	2.448	24.410	0.000
1515	7.6038	2.294	24.415	0.000
1516	7.6078	2.134	24.415	0.000
1517	7.6118	1.850	24.415	0.000
1518	7.6158	1.504	24.415	0.000
1519	7.6198	1.208	24.350	0.000
1520	7.6251	0.992	24.350	0.000
1521	7.6303	0.830	24.350	0.000
1522	7.6355	0.690	24.370	0.000
1523	7.6404	0.534	24.370	0.000
1524	7.6452	0.408	24.370	0.000
1525	7.6501	0.290	24.370	0.000
1526	7.6549	0.208	24.390	0.000
1527	7.6591	0.160	24.390	0.000
1528	7.6633	0.122	24.355	0.000
1529	7.6675	0.096	24.355	0.000
1530	7.6754	0.086	24.340	0.000
1531	7.6834	0.084	24.340	0.000
1532	7.6887	0.090	24.340	0.000
1533	7.6940	0.100	24.380	0.000
1534	7.6993	0.112	24.380	0.000
1535	7.7034	0.118	24.435	0.000
1536	7.7074	0.116	24.435	0.000
1537	7.7115	0.108	24.355	0.000
1538	7.7155	0.124	24.355	0.000
1539	7.7209	0.148	24.315	0.000
1540	7.7262	0.198	24.315	0.000
1541	7.7315	0.276	24.440	0.000
1542	7.7369	0.410	24.440	0.000
1543	7.7422	0.650	24.440	0.000
1544	7.7476	0.846	24.355	0.000
1545	7.7529	1.126	24.355	0.000
1546	7.7582	1.476	24.420	0.000
1547	7.7635	1.942	24.420	0.000
1548	7.7667	2.476	24.400	0.000
1549	7.7698	2.736	24.400	0.000
1550	7.7730	2.670	24.385	0.000
1551	7.7762	2.596	24.385	0.000
1552	7.7794	2.504	24.400	0.000
1553	7.7874	2.406	24.400	0.000
1554	7.7954	2.326	24.400	0.000
1555	7.8007	2.248	24.340	0.000
1556	7.8060	2.286	24.340	0.000
1557	7.8113	2.334	24.320	0.000
1558	7.8166	1.976	24.320	0.000
1559	7.8220	1.642	24.370	0.000
1560	7.8273	1.312	24.370	0.000
1561	7.8305	1.084	24.380	0.000
1562	7.8337	0.940	24.380	0.000
1563	7.8369	0.822	24.280	0.000
1564	7.8401	0.652	24.280	0.000
1565	7.8433	0.458	24.280	0.000
1566	7.8592	0.312	24.330	0.000
1567	7.8633	0.218	24.330	0.000
1568	7.8673	0.150	24.365	0.000
1569	7.8713	0.112	24.365	0.000
1570	7.8753	0.092	24.355	0.000
1571	7.8806	0.092	24.355	0.000
1572	7.8859	0.090	24.375	0.000
1573	7.8912	0.094	24.375	0.000
1574	7.8953	0.122	24.355	0.000
1575	7.8994	0.158	24.355	0.000
1576	7.9035	0.220	24.355	0.000
1577	7.9076	0.326	24.365	0.000
1578	7.9156	0.476	24.365	0.000
1579	7.9236	0.648	24.350	0.000
1580	7.9288	0.880	24.350	0.000
1581	7.9340	1.146	24.430	0.000
1582	7.9392	1.424	24.430	0.000
1583	7.9445	1.758	24.430	0.000
1584	7.9499	2.122	24.430	0.000
1585	7.9552	2.516	24.380	0.000
1586	7.9592	2.978	24.380	0.000
1587	7.9632	2.856	24.380	0.000
1588	7.9671	2.662	24.390	0.000
1589	7.9711	2.450	24.390	0.000
1590	7.9765	2.324	24.310	0.000
1591	7.9818	2.070	24.310	0.000
1592	7.9872	1.744	24.385	0.000
1593	7.9925	1.384	24.385	0.000
1594	7.9978	1.114	24.390	0.000
1595	8.0031	0.896	24.390	0.000
1596	8.0085	0.690	24.335	0.000
1597	8.0138	0.506	24.335	0.000
1598	8.0192	0.354	24.335	0.000
1599	8.0245	0.244	24.370	0.000
1600	8.0298	0.176	24.370	0.000
1601	8.0351	0.126	24.350	0.000
1602	8.0404	0.084	24.350	0.000
1603	8.0457	0.064	24.345	0.000
1604	8.0510	0.062	24.345	0.000
1605	8.0551	0.068	24.365	0.000
1606	8.0592	0.082	24.365	0.000
1607	8.0632	0.094	24.335	0.000
1608	8.0673	0.104	24.335	0.000
1609	8.0725	0.102	24.335	0.000
1610	8.0778	0.102	24.350	0.000
1611	8.0831	0.132	24.350	0.000
1612	8.0863	0.162	24.350	0.000
1613	8.0895	0.212	24.350	0.000
1614	8.0926	0.292	24.300	0.000
1615	8.0958	0.390	24.300	0.000
1616	8.0990	0.518	24.355	0.000
1617	8.1171	0.694	24.355	0.000
1618	8.1205	0.930	24.345	0.000
1619	8.1240	1.314	24.345	0.000
1620	8.1274	1.950	24.345	0.000
1621	8.1309	2.308	24.410	0.000
1622	8.1362	2.482	24.410	0.000
1623	8.1415	2.442	24.395	0.000
1624	8.1469	2.418	24.395	0.000
1625	8.1509	2.470	24.365	0.000
1626	8.1549	2.474	24.365	0.000
1627	8.1588	2.364	24.350	0.000
1628	8.1628	2.228	24.350	0.000
1629	8.1711	2.042	24.320	0.000
1630	8.1793	1.668	24.320	0.000
1631	8.1845	1.326	24.320	0.000
1632	8.1897	1.080	24.350	0.000
1633	8.1949	0.918	24.350	0.000
1634	8.1990	0.832	24.395	0.000
1635	8.2030	0.724	24.395	0.000
1636	8.2071	0.554	24.415	0.000
1637	8.2112	0.390	24.415	0.000
1638	8.2151	0.254	24.365	0.000
1639	8.2190	0.168	24.365	0.000
1640	8.2229	0.120	24.345	0.000
1641	8.2269	0.102	24.345	0.000
1642	8.2350	0.106	24.345	0.000
1643	8.2432	0.106	24.360	0.000
1644	8.2484	0.104	24.360	0.000
1645	8.2537	0.098	24.370	0.000
1646	8.2589	0.094	24.370	0.000
1647	8.2642	0.092	24.400	0.000
1648	8.2696	0.128	24.400	0.000
1649	8.2749	0.188	24.345	0.000
1650	8.2789	0.280	24.345	0.000
1651	8.2829	0.424	24.380	0.000
1652	8.2869	0.612	24.380	0.000
1653	8.2909	0.750	24.380	0.000
1654	8.2963	0.942	24.360	0.000
1655	8.3018	1.206	24.360	0.000
1656	8.3072	1.630	24.400	0.000
1657	8.3124	2.144	24.400	0.000
1658	8.3176	2.524	24.405	0.000
1659	8.3228	2.576	24.405	0.000
1660	8.3282	2.520	24.345	0.000
1661	8.3335	2.460	24.345	0.000
1662	8.3389	2.444	24.370	0.000
1663	8.3421	2.436	24.370	0.000
1664	8.3453	2.394	24.370	0.000
1665	8.3485	2.452	24.455	0.000
1666	8.3517	2.326	24.455	0.000
1667	8.3549	1.912	24.390	0.000
1668	8.3708	1.522	24.390	0.000
1669	8.3749	1.220	24.365	0.000
1670	8.3789	1.056	24.365	0.000
1671	8.3829	0.984	24.440	0.000
1672	8.3870	0.854	24.440	0.000
1673	8.3923	0.658	24.345	0.000
1674	8.3975	0.440	24.345	0.000
1675	8.4028	0.288	24.345	0.000
1676	8.4088	0.196	24.395	0.000
1677	8.4147	0.142	24.395	0.000
1678	8.4207	0.106	24.390	0.000
1679	8.4267	0.090	24.390	0.000
1680	8.4327	0.084	24.360	0.000
1681	8.4386	0.080	24.360	0.000
1682	8.4446	0.076	24.400	0.000
1683	8.4486	0.092	24.400	0.000
1684	8.4527	0.132	24.350	0.000
1685	8.4567	0.202	24.350	0.000
1686	8.4607	0.292	24.350	0.000
1687	8.4647	0.402	24.405	0.000
1688	8.4687	0.558	24.405	0.000
1689	8.4727	0.746	24.350	0.000
1690	8.4767	0.998	24.350	0.000
1691	8.4807	1.328	24.350	0.000
1692	8.4847	1.726	24.350	0.000
1693	8.4887	2.094	24.415	0.000
1694	8.4926	2.358	24.415	0.000
1695	8.5006	2.828	24.375	0.000
1696	8.5086	2.832	24.375	0.000
1697	8.5140	2.724	24.375	0.000
1698	8.5193	2.628	24.375	0.000
1699	8.5247	2.528	24.375	0.000
1700	8.5300	2.460	24.350	0.000
1701	8.5354	2.118	24.350	0.000
1702	8.5407	1.644	24.265	0.000
1703	8.5439	1.268	24.265	0.000
1704	8.5471	1.018	24.425	0.000
1705	8.5502	0.870	24.425	0.000
1706	8.5534	0.712	24.365	0.000
1707	8.5566	0.528	24.365	0.000
1708	8.5646	0.360	24.365	0.000
1709	8.5726	0.230	24.355	0.000
1710	8.5779	0.146	24.355	0.000
1711	8.5832	0.094	24.335	0.000
1712	8.5886	0.072	24.335	0.000
1713	8.5940	0.068	24.415	0.000
1714	8.5994	0.068	24.415	0.000
1715	8.6048	0.072	24.415	0.000
1716	8.6087	0.082	24.415	0.000
1717	8.6127	0.090	24.330	0.000
1718	8.6166	0.092	24.330	0.000
1719	8.6206	0.128	24.330	0.000
1720	8.6259	0.172	24.375	0.000
1721	8.6313	0.240	24.375	0.000
1722	8.6367	0.340	24.455	0.000
1723	8.6420	0.458	24.455	0.000
1724	8.6473	0.604	24.395	0.000
1725	8.6526	0.794	24.395	0.000
1726	8.6580	1.072	24.350	0.000
1727	8.6633	1.620	24.350	0.000
1728	8.6687	1.988	24.355	0.000
1729	8.6718	2.228	24.355	0.000
1730	8.6750	2.332	24.355	0.000
1731	8.6782	2.372	24.315	0.000
1732	8.6813	2.374	24.315	0.000
1733	8.6845	2.412	24.420	0.000
1734	8.7006	2.380	24.420	0.000
1735	8.7059	2.286	24.345	0.000
1736	8.7113	2.172	24.345	0.000
1737	8.7167	1.872	24.465	0.000
1738	8.7207	1.448	24.465	0.000
1739	8.7247	1.132	24.350	0.000
1740	8.7286	0.914	24.350	0.000
1741	8.7326	0.776	24.350	0.000
1742	8.7390	0.680	24.410	0.000
1743	8.7454	0.552	24.410	0.000
1744	8.7518	0.410	24.320	0.000
1745	8.7582	0.282	24.320	0.000
1746	8.7645	0.196	24.365	0.000
1747	8.7686	0.142	24.365	0.000
1748	8.7726	0.114	24.390	0.000
1749	8.7766	0.106	24.390	0.000
1750	8.7806	0.102	24.385	0.000
1751	8.7859	0.100	24.385	0.000
1752	8.7912	0.094	24.385	0.000
1753	8.7966	0.124	24.360	0.000
1754	8.8005	0.158	24.360	0.000
1755	8.8045	0.226	24.265	0.000
1756	8.8085	0.354	24.265	0.000
1757	8.8124	0.580	24.310	0.000
1758	8.8177	0.770	24.310	0.000
1759	8.8231	1.014	24.350	0.000
1760	8.8284	1.284	24.350	0.000
1761	8.8338	1.690	24.410	0.000
1762	8.8392	2.084	24.410	0.000
1763	8.8446	2.378	24.410	0.000
1764	8.8499	2.434	24.350	0.000
1765	8.8551	2.412	24.350	0.000
1766	8.8604	2.354	24.405	0.000
1767	8.8644	2.320	24.405	0.000
1768	8.8683	2.334	24.315	0.000
1769	8.8723	2.282	24.315	0.000
1770	8.8763	2.282	24.395	0.000
1771	8.8818	2.414	24.395	0.000
1772	8.8872	2.078	24.335	0.000
1773	8.8927	1.620	24.335	0.000
1774	8.8980	1.290	24.335	0.000
1775	8.9032	1.064	24.350	0.000
1776	8.9085	0.978	24.350	0.000
1777	8.9138	0.866	24.380	0.000
1778	8.9192	0.698	24.380	0.000
1779	8.9245	0.516	24.435	0.000
1780	8.9309	0.350	24.435	0.000
1781	8.9372	0.240	24.390	0.000
1782	8.9436	0.166	24.390	0.000
1783	8.9500	0.120	24.310	0.000
1784	8.9564	0.098	24.310	0.000
1785	8.9596	0.090	24.310	0.000
1786	8.9628	0.084	24.415	0.000
1787	8.9660	0.078	24.415	0.000
1788	8.9692	0.078	24.295	0.000
1789	8.9724	0.082	24.295	0.000
1790	8.9777	0.092	24.365	0.000
1791	8.9830	0.106	24.365	0.000
1792	8.9884	0.118	24.335	0.000
1793	8.9941	0.114	24.335	0.000
1794	8.9999	0.106	24.335	0.000
1795	9.0056	0.096	24.395	0.000
1796	9.0114	0.082	24.395	0.000
1797	9.0171	0.082	24.370	0.000
1798	9.0229	0.088	24.370	0.000
1799	9.0286	0.108	24.320	0.000
1800	9.0326	0.138	24.320	0.000
1801	9.0365	0.188	24.395	0.000
1802	9.0405	0.252	24.395	0.000
1803	9.0444	0.342	24.395	0.000
1804	9.0498	0.472	24.395	0.000
1805	9.0552	0.680	24.395	0.000
1806	9.0606	1.000	24.390	0.000
1807	9.0645	1.384	24.390	0.000
1808	9.0684	1.772	24.395	0.000
1809	9.0723	2.140	24.395	0.000
1810	9.0763	2.608	24.365	0.000
1811	9.0842	3.016	24.365	0.000
1812	9.0922	2.828	24.370	0.000
1813	9.0963	2.684	24.370	0.000
1814	9.1003	2.624	24.405	0.000
1815	9.1043	2.658	24.405	0.000
1816	9.1083	2.514	24.405	0.000
1817	9.1136	2.010	24.415	0.000
1818	9.1190	1.602	24.415	0.000
1819	9.1243	1.276	24.315	0.000
1820	9.1275	1.044	24.315	0.000
1821	9.1307	0.866	24.375	0.000
1822	9.1339	0.668	24.375	0.000
1823	9.1371	0.476	24.375	0.000
1824	9.1403	0.320	24.375	0.000
1825	9.1562	0.204	24.365	0.000
1826	9.1615	0.144	24.365	0.000
1827	9.1669	0.108	24.365	0.000
1828	9.1722	0.090	24.310	0.000
1829	9.1762	0.084	24.310	0.000
1830	9.1802	0.078	24.445	0.000
1831	9.1842	0.074	24.445	0.000
1832	9.1882	0.080	24.395	0.000
1833	9.1914	0.086	24.395	0.000
1834	9.1946	0.100	24.370	0.000
1835	9.1977	0.134	24.370	0.000
1836	9.2009	0.176	24.350	0.000
1837	9.2041	0.224	24.350	0.000
1838	9.2200	0.290	24.350	0.000
1839	9.2255	0.372	24.345	0.000
1840	9.2310	0.508	24.345	0.000
1841	9.2365	0.728	24.390	0.000
1842	9.2417	1.006	24.390	0.000
1843	9.2469	1.504	24.335	0.000
1844	9.2521	1.928	24.335	0.000
1845	9.2562	2.100	24.360	0.000
1846	9.2602	2.184	24.360	0.000
1847	9.2643	2.242	24.435	0.000
1848	9.2683	2.408	24.435	0.000
1849	9.2737	2.534	24.435	0.000
1850	9.2790	2.498	24.440	0.000
1851	9.2843	2.314	24.440	0.000
1852	9.2896	2.146	24.365	0.000
1853	9.2949	2.030	24.365	0.000
1854	9.3001	1.784	24.385	0.000
1855	9.3055	1.486	24.385	0.000
1856	9.3108	1.258	24.380	0.000
1857	9.3162	1.060	24.380	0.000
1858	9.3201	0.890	24.395	0.000
1859	9.3241	0.738	24.395	0.000
1860	9.3281	0.568	24.395	0.000
1861	9.3320	0.424	24.350	0.000
1862	9.3373	0.308	24.350	0.000
1863	9.3427	0.228	24.390	0.000
1864	9.3480	0.176	24.390	0.000
1865	9.3533	0.140	24.340	0.000
1866	9.3586	0.112	24.340	0.000
1867	9.3639	0.090	24.410	0.000
1868	9.3692	0.088	24.410	0.000
1869	9.3746	0.088	24.390	0.000
1870	9.3799	0.094	24.390	0.000
1871	9.3839	0.106	24.390	0.000
1872	9.3879	0.128	24.300	0.000
1873	9.3920	0.170	24.300	0.000
1874	9.3960	0.216	24.305	0.000
1875	9.4040	0.352	24.305	0.000
1876	9.4120	0.474	24.330	0.000
1877	9.4173	0.596	24.330	0.000
1878	9.4226	0.818	24.340	0.000
1879	9.4279	1.074	24.340	0.000
1880	9.4320	1.434	24.385	0.000
1881	9.4360	1.886	24.385	0.000
1882	9.4400	2.188	24.385	0.000
1883	9.4440	2.342	24.385	0.000
1884	9.4480	2.390	24.385	0.000
1885	9.4520	2.422	24.395	0.000
1886	9.4560	2.388	24.395	0.000
1887	9.4599	2.358	24.350	0.000
1888	9.4680	2.326	24.350	0.000
1889	9.4760	2.506	24.345	0.000
1890	9.4815	2.462	24.345	0.000
1891	9.4869	2.106	24.315	0.000
1892	9.4923	1.700	24.315	0.000
1893	9.4962	1.352	24.315	0.000
1894	9.5002	1.102	24.305	0.000
1895	9.5041	0.946	24.305	0.000
1896	9.5081	0.772	24.325	0.000
1897	9.5120	0.602	24.325	0.000
1898	9.5160	0.456	24.405	0.000
1899	9.5200	0.338	24.405	0.000
1900	9.5239	0.240	24.265	0.000
1901	9.5319	0.170	24.265	0.000
1902	9.5399	0.120	24.350	0.000
1903	9.5452	0.088	24.350	0.000
1904	9.5506	0.076	24.350	0.000
1905	9.5559	0.080	24.370	0.000
1906	9.5612	0.094	24.370	0.000
1907	9.5666	0.124	24.415	0.000
1908	9.5719	0.158	24.415	0.000
1909	9.5751	0.228	24.405	0.000
1910	9.5783	0.314	24.405	0.000
1911	9.5815	0.412	24.350	0.000
1912	9.5847	0.564	24.350	0.000
1913	9.5879	0.764	24.330	0.000
1914	9.5959	1.014	24.330	0.000
1915	9.6038	1.338	24.330	0.000
1916	9.6092	1.668	24.340	0.000
1917	9.6145	1.984	24.340	0.000
1918	9.6199	2.266	24.340	0.000
1919	9.6252	2.716	24.340	0.000
1920	9.6305	2.676	24.390	0.000
1921	9.6358	2.610	24.390	0.000
1922	9.6398	2.560	24.370	0.000
1923	9.6438	2.528	24.370	0.000
1924	9.6478	2.526	24.335	0.000
1925	9.6517	2.374	24.335	0.000
1926	9.6600	1.910	24.335	0.000
1927	9.6682	1.522	24.350	0.000
1928	9.6722	1.212	24.350	0.000
1929	9.6761	1.006	24.370	0.000
1930	9.6800	0.842	24.370	0.000
1931	9.6840	0.664	24.330	0.000
1932	9.6894	0.472	24.330	0.000
1933	9.6947	0.324	24.355	0.000
1934	9.7001	0.222	24.355	0.000
1935	9.7040	0.150	24.365	0.000
1936	9.7079	0.114	24.365	0.000
1937	9.7117	0.096	24.365	0.000
1938	9.7156	0.082	24.370	0.000
1939	9.7236	0.080	24.370	0.000
1940	9.7317	0.084	24.435	0.000
1941	9.7372	0.084	24.435	0.000
1942	9.7426	0.090	24.405	0.000
1943	9.7481	0.116	24.405	0.000
1944	9.7520	0.160	24.370	0.000
1945	9.7560	0.230	24.370	0.000
1946	9.7599	0.332	24.345	0.000
1947	9.7638	0.428	24.345	0.000
1948	9.7678	0.536	24.345	0.000
1949	9.7718	0.704	24.350	0.000
1950	9.7758	0.994	24.350	0.000
1951	9.7798	1.350	24.420	0.000
1952	9.7877	1.638	24.420	0.000
1953	9.7957	1.932	24.385	0.000
1954	9.8011	2.090	24.385	0.000
1955	9.8065	2.254	24.330	0.000
1956	9.8119	2.362	24.330	0.000
1957	9.8173	2.368	24.325	0.000
1958	9.8227	2.314	24.325	0.000
1959	9.8282	2.282	24.325	0.000
1960	9.8334	2.246	24.380	0.000
1961	9.8387	2.104	24.380	0.000
1962	9.8439	1.768	24.410	0.000
1963	9.8492	1.450	24.410	0.000
1964	9.8544	1.190	24.370	0.000
1965	9.8597	1.020	24.370	0.000
1966	9.8637	0.888	24.385	0.000
1967	9.8677	0.722	24.385	0.000
1968	9.8717	0.538	24.310	0.000
1969	9.8757	0.390	24.310	0.000
1970	9.8810	0.282	24.310	0.000
1971	9.8862	0.200	24.350	0.000
1972	9.8915	0.150	24.350	0.000
1973	9.8955	0.120	24.340	0.000
1974	9.8995	0.106	24.340	0.000
1975	9.9035	0.098	24.405	0.000
1976	9.9075	0.102	24.405	0.000
1977	9.9155	0.138	24.385	0.000
1978	9.9235	0.192	24.385	0.000
1979	9.9276	0.338	24.345	0.000
1980	9.9317	0.502	24.345	0.000
1981	9.9357	0.666	24.345	0.000
1982	9.9398	0.926	24.355	0.000
1983	9.9451	1.218	24.355	0.000
1984	9.9504	1.598	24.295	0.000
1985	9.9557	1.972	24.295	0.000
1986	9.9597	2.154	24.330	0.000
1987	9.9636	2.214	24.330	0.000
1988	9.9676	2.286	24.405	0.000
1989	9.9715	2.374	24.405	0.000
1990	9.9797	2.356	24.415	0.000
1991	9.9878	2.376	24.415	0.000
1992	9.9932	2.386	24.415	0.000
1993	9.9985	2.572	24.335	0.000
1994	10.0038	2.496	24.335	0.000
1995	10.0078	2.226	24.325	0.000
1996	10.0118	1.826	24.325	0.000
1997	10.0158	1.482	24.330	0.000
1998	10.0198	1.234	24.330	0.000
1999	10.0230	1.100	24.395	0.000
2000	10.0261	0.954	24.395	0.000
2001	10.0293	0.782	24.310	0.000
2002	10.0325	0.560	24.310	0.000
2003	10.0356	0.384	24.310	0.000
2004	10.0516	0.262	24.325	0.000
2005	10.0569	0.176	24.325	0.000
2006	10.0623	0.122	24.285	0.000
2007	10.0676	0.104	24.285	0.000
2008	10.0729	0.098	24.250	0.000
2009	10.0782	0.090	24.250	0.000
2010	10.0835	0.088	24.285	0.000
2011	10.0888	0.106	24.285	0.000
2012	10.0941	0.136	24.270	0.000
2013	10.0994	0.192	24.270	0.000
2014	10.1047	0.286	24.270	0.000
2015	10.1100	0.418	24.330	0.000
2016	10.1153	0.590	24.330	0.000
2017	10.1193	0.830	24.270	0.000
2018	10.1234	1.084	24.270	0.000
2019	10.1274	1.352	24.310	0.000
2020	10.1314	1.618	24.310	0.000
2021	10.1368	1.888	24.380	0.000
2022	10.1421	2.244	24.380	0.000
2023	10.1474	2.662	24.270	0.000
2024	10.1506	2.688	24.270	0.000
2025	10.1538	2.672	24.270	0.000
2026	10.1570	2.568	24.330	0.000
2027	10.1602	2.526	24.330	0.000
2028	10.1634	2.524	24.350	0.000
2029	10.1793	2.300	24.350	0.000
2030	10.1833	1.904	24.365	0.000
2031	10.1873	1.544	24.365	0.000
2032	10.1914	1.242	24.305	0.000
2033	10.1954	1.032	24.305	0.000
2034	10.2007	0.838	24.360	0.000
2035	10.2060	0.622	24.360	0.000
2036	10.2113	0.440	24.360	0.000
2037	10.2153	0.312	24.310	0.000
2038	10.2193	0.228	24.310	0.000
2039	10.2233	0.166	24.330	0.000
2040	10.2273	0.122	24.330	0.000
2041	10.2353	0.090	24.375	0.000
2042	10.2432	0.068	24.375	0.000
2043	10.2486	0.062	24.320	0.000
2044	10.2539	0.072	24.320	0.000
2045	10.2592	0.082	24.395	0.000
2046	10.2632	0.098	24.395	0.000
2047	10.2672	0.120	24.395	0.000
2048	10.2712	0.128	24.415	0.000
2049	10.2752	0.114	24.415	0.000
2050	10.2792	0.128	24.385	0.000
2051	10.2832	0.162	24.385	0.000
2052	10.2872	0.216	24.335	0.000
2053	10.2912	0.288	24.335	0.000
2054	10.2992	0.402	24.435	0.000
2055	10.3072	0.568	24.435	0.000
2056	10.3127	0.762	24.330	0.000
2057	10.3182	1.106	24.330	0.000
2058	10.3237	1.476	24.330	0.000
2059	10.3290	1.772	24.355	0.000
2060	10.3343	2.054	24.355	0.000
2061	10.3396	2.200	24.370	0.000
2062	10.3435	2.310	24.370	0.000
2063	10.3474	2.406	24.335	0.000
2064	10.3513	2.384	24.335	0.000
2065	10.3552	2.344	24.330	0.000
2066	10.3606	2.262	24.330	0.000
2067	10.3660	2.206	24.310	0.000
2068	10.3714	2.172	24.310	0.000
2069	10.3766	1.932	24.310	0.000
2070	10.3819	1.594	24.350	0.000
2071	10.3872	1.338	24.350	0.000
2072	10.3926	1.164	24.425	0.000
2073	10.3980	1.010	24.425	0.000
2074	10.4034	0.850	24.305	0.000
2075	10.4066	0.654	24.305	0.000
2076	10.4097	0.464	24.275	0.000
2077	10.4129	0.314	24.275	0.000
2078	10.4161	0.226	24.390	0.000
2079	10.4193	0.162	24.390	0.000
2080	10.4272	0.130	24.390	0.000
2081	10.4352	0.122	24.415	0.000
2082	10.4405	0.106	24.415	0.000
2083	10.4458	0.094	24.290	0.000
2084	10.4512	0.110	24.290	0.000
2085	10.4565	0.152	24.420	0.000
2086	10.4619	0.256	24.420	0.000
2087	10.4673	0.392	24.350	0.000
2088	10.4736	0.554	24.350	0.000
2089	10.4800	0.764	24.305	0.000
2090	10.4863	0.980	24.305	0.000
2091	10.4927	1.274	24.305	0.000
2092	10.4991	1.650	24.295	0.000
2093	10.5023	1.862	24.295	0.000
2094	10.5055	2.026	24.315	0.000
2095	10.5087	2.204	24.315	0.000
2096	10.5119	2.336	24.330	0.000
2097	10.5152	2.384	24.330	0.000
2098	10.5205	2.428	24.340	0.000
2099	10.5258	2.366	24.340	0.000
2100	10.5311	2.496	24.340	0.000
2101	10.5343	2.460	24.340	0.000
2102	10.5375	2.270	24.340	0.000
2103	10.5407	1.910	24.380	0.000
2104	10.5439	1.568	24.380	0.000
2105	10.5472	1.334	24.350	0.000
2106	10.5631	1.172	24.350	0.000
2107	10.5684	0.946	24.315	0.000
2108	10.5738	0.748	24.315	0.000
2109	10.5791	0.570	24.315	0.000
2110	10.5844	0.414	24.315	0.000
2111	10.5897	0.302	24.300	0.000
2112	10.5950	0.210	24.300	0.000
2113	10.6004	0.140	24.300	0.000
2114	10.6057	0.100	24.385	0.000
2115	10.6110	0.084	24.385	0.000
2116	10.6163	0.074	24.450	0.000
2117	10.6216	0.076	24.450	0.000
2118	10.6270	0.086	24.260	0.000
2119	10.6310	0.100	24.260	0.000
2120	10.6349	0.112	24.375	0.000
2121	10.6389	0.124	24.375	0.000
2122	10.6429	0.158	24.325	0.000
2123	10.6483	0.192	24.325	0.000
2124	10.6536	0.244	24.325	0.000
2125	10.6590	0.320	24.310	0.000
2126	10.6629	0.396	24.310	0.000
2127	10.6669	0.544	24.340	0.000
2128	10.6709	0.774	24.340	0.000
2129	10.6749	1.050	24.345	0.000
2130	10.6803	1.382	24.345	0.000
2131	10.6856	1.764	24.280	0.000
2132	10.6910	2.050	24.280	0.000
2133	10.6964	2.520	24.365	0.000
2134	10.7018	2.702	24.365	0.000
2135	10.7071	2.720	24.365	0.000
2136	10.7124	2.738	24.400	0.000
2137	10.7177	2.640	24.400	0.000
2138	10.7230	2.660	24.390	0.000
2139	10.7294	2.682	24.390	0.000
2140	10.7358	2.438	24.395	0.000
2141	10.7422	1.994	24.395	0.000
2142	10.7485	1.594	24.385	0.000
2143	10.7549	1.286	24.385	0.000
2144	10.7581	1.058	24.350	0.000
2145	10.7613	0.900	24.350	0.000
2146	10.7646	0.724	24.350	0.000
2147	10.7678	0.534	24.390	0.000
2148	10.7710	0.374	24.390	0.000
2149	10.7763	0.252	24.390	0.000
2150	10.7815	0.166	24.390	0.000
2151	10.7868	0.122	24.335	0.000
2152	10.7922	0.094	24.335	0.000
2153	10.7976	0.082	24.370	0.000
2154	10.8029	0.078	24.370	0.000
2155	10.8083	0.084	24.370	0.000
2156	10.8136	0.118	24.370	0.000
2157	10.8190	0.168	24.370	0.000
2158	10.8244	0.262	24.290	0.000
2159	10.8297	0.390	24.290	0.000
2160	10.8350	0.534	24.370	0.000
2161	10.8390	0.716	24.370	0.000
2162	10.8431	1.076	24.355	0.000
2163	10.8471	1.356	24.355	0.000
2164	10.8511	1.612	24.330	0.000
2165	10.8564	1.850	24.330	0.000
2166	10.8618	2.014	24.310	0.000
2167	10.8671	2.168	24.310	0.000
2168	10.8710	2.306	24.310	0.000
2169	10.8750	2.236	24.305	0.000
2170	10.8789	2.178	24.305	0.000
2171	10.8828	2.182	24.405	0.000
2172	10.8908	2.214	24.405	0.000
2173	10.8988	2.186	24.370	0.000
2174	10.9041	1.936	24.370	0.000
2175	10.9095	1.608	24.420	0.000
2176	10.9148	1.320	24.420	0.000
2177	10.9202	1.064	24.330	0.000
2178	10.9256	0.900	24.330	0.000
2179	10.9310	0.760	24.330	0.000
2180	10.9341	0.608	24.370	0.000
2181	10.9373	0.458	24.370	0.000
2182	10.9404	0.328	24.285	0.000
2183	10.9436	0.238	24.285	0.000
2184	10.9468	0.172	24.275	0.000
2185	10.9547	0.124	24.275	0.000
2186	10.9627	0.100	24.390	0.000
2187	10.9680	0.090	24.390	0.000
2188	10.9733	0.090	24.390	0.000
2189	10.9786	0.092	24.310	0.000
2190	10.9840	0.096	24.310	0.000
2191	10.9893	0.102	24.290	0.000
2192	10.9946	0.108	24.290	0.000
2193	10.9987	0.122	24.435	0.000
2194	11.0027	0.170	24.435	0.000
2195	11.0067	0.252	24.370	0.000
2196	11.0107	0.382	24.370	0.000
2197	11.0160	0.476	24.335	0.000
2198	11.0213	0.588	24.335	0.000
2199	11.0267	0.742	24.335	0.000
2200	11.0320	1.012	24.395	0.000
2201	11.0373	1.380	24.395	0.000
2202	11.0426	1.756	24.350	0.000
2203	11.0481	2.056	24.350	0.000
2204	11.0536	2.234	24.395	0.000
2205	11.0590	2.318	24.395	0.000
2206	11.0629	2.346	24.270	0.000
2207	11.0669	2.398	24.270	0.000
2208	11.0708	2.460	24.435	0.000
2209	11.0747	2.638	24.435	0.000
2210	11.0827	2.746	24.435	0.000
2211	11.0907	2.520	24.340	0.000
2212	11.0947	2.260	24.340	0.000
2213	11.0987	1.820	24.375	0.000
2214	11.1027	1.522	24.375	0.000
2215	11.1067	1.332	24.375	0.000
2216	11.1121	1.120	24.375	0.000
2217	11.1176	0.948	24.310	0.000
2218	11.1230	0.734	24.310	0.000
2219	11.1261	0.524	24.415	0.000
2220	11.1292	0.358	24.415	0.000
2221	11.1324	0.234	24.415	0.000
2222	11.1355	0.162	24.380	0.000
2223	11.1386	0.122	24.380	0.000
2224	11.1546	0.094	24.315	0.000
2225	11.1599	0.078	24.315	0.000
2226	11.1653	0.066	24.345	0.000
2227	11.1707	0.060	24.345	0.000
2228	11.1747	0.088	24.365	0.000
2229	11.1788	0.138	24.365	0.000
2230	11.1828	0.208	24.350	0.000
2231	11.1869	0.334	24.350	0.000
2232	11.1908	0.454	24.350	0.000
2233	11.1947	0.578	24.320	0.000
2234	11.1986	0.768	24.320	0.000
2235	11.2026	0.974	24.355	0.000
2236	11.2107	1.254	24.355	0.000
2237	11.2189	1.642	24.405	0.000
2238	11.2241	2.082	24.405	0.000
2239	11.2293	2.696	24.375	0.000
2240	11.2346	2.756	24.375	0.000
2241	11.2399	2.650	24.380	0.000
2242	11.2453	2.456	24.380	0.000
2243	11.2506	2.358	24.380	0.000
2244	11.2560	2.440	24.310	0.000
2245	11.2613	2.522	24.310	0.000
2246	11.2666	2.440	24.335	0.000
2247	11.2719	2.256	24.335	0.000
2248	11.2772	1.832	24.340	0.000
2249	11.2825	1.434	24.340	0.000
[truncated: 9,968 more rows]
